# Supplementary material for: Highly multiplexed immunofluorescence imaging of human tissues and tumors using t-CyCIF and conventional optical microscopes
Source: eLife. 2018 Jul 11;7:e31657. doi: 10.7554/eLife.31657 (PMC6075866; doi:10.7554/eLife.31657)
Supplement: Figure 10—source data 1. [file elife-31657-fig10-data1.zip › TMA22n.csv]

Hoechst2	Hoechst3	Hoechst4	Hoechst5	Hoechst6	Hoechst7	Hoechst8	Hoechst9	pAKT	Ki67	pERK	EGFR	E_Cadherin	PCNA	MET	MitoTacker	A555	pCTD2	CD45	VEGFR	Keratin	PD_L1_PE	CD4	ActinRed	hmC	p21	pS6_235	HER2	Vimentin	Catenin	NGFR	HCSred	Area	Circ	X	Y
18898.189	20702.95	12679.458	27929.2	17717.694	27194.681	13482.727	20679.515	937.466	406.474	343.268	301.352	368.561	571.039	268.94	10089.275	223.151	174.384	251.674	1030.478	201.169	2086.177	116.141	2673.972	6965.175	335.591	603.206	336.684	14353.293	344.55	313.499	4793.137	199	0.906	844.681	174.475
13107.88	13352.015	8092.9	17276.332	10770.226	20227.356	9707.997	15126.694	805.946	333.471	717.279	354.52	394.872	644.326	270.116	10523.501	204.735	167.419	283.338	1989.21	206.454	996.322	183.94	2829.651	7582.061	289.71	402.429	296.243	27119.291	1286.699	370.12	5601.961	119	0.933	971.845	174.45
18874.736	21353.544	12310.525	27298.286	17649.161	23751.355	12097.987	18305.749	1097.962	690.109	366.026	317.512	368.273	955.364	273.464	11177.057	228.592	210.859	256.332	714.195	191.697	1468.148	116.763	3365.677	6197.504	352.135	1632.588	334.072	8476.234	333.785	305.683	4917.789	98	0.993	837.847	176.163
13442.88	14943.753	9228.397	20149.349	12809.109	20261.895	10737.635	16734.168	832.842	339.924	331.274	325.487	350.11	919.506	289.674	10026.525	184.236	164.439	312.303	1310.223	156.909	3714.817	139.943	2743.13	6041.2	293.579	290.689	284.6	9452.821	408.533	323.148	5437.057	122	0.867	908.123	183.164
11708.78	12890.523	7937.705	17024.672	15252.034	16338.962	7989.75	12486.088	687.624	409.145	300.018	304.766	388.681	770.758	262.722	9561.529	156.419	146.05	254.99	2153.496	175.895	11981.208	126.595	2048.853	5298.074	279.926	438.157	285.857	13950.368	477.888	297.574	4233.059	147	0.885	926.718	183.582
10936.822	12251.023	7305.38	15147.576	9627.909	16733.182	9263.428	14496.573	909.129	338.793	328.293	327.982	377.82	631.977	272.746	9940.381	167.133	170.889	264.775	1742.185	201.626	2515.292	150.248	2791.756	2315.321	267.069	304.369	289.249	21791.112	460.155	354.458	5812.735	109	0.976	1003.188	181.142
11090.705	12401.95	8039.873	16539.578	10588.677	18871.866	10479.754	16720.029	853.83	368.075	393.55	335.814	380.365	736.541	273.899	10766.989	177.572	166.852	221.117	1665.182	185.173	5433.078	149.808	3879.674	3398.902	284.101	542.52	288.46	17640.834	665.924	367.801	7017.69	125	0.903	976.1	186.692
13502.054	14941.046	8777.83	18323.774	11956.027	21587.84	11358.841	17718.511	781.633	363.883	351.794	317.871	356.109	504.504	281.226	8961.532	176.853	142.729	195.052	1473.649	222.496	2233.913	144.056	3168.51	4435.445	384.874	386.319	318.044	18910.83	384.744	336.388	6438.523	114	0.948	813.412	187.132
20356.908	22676.741	14357.063	29596.279	19262.498	35328.171	21041.911	31664.532	1237.57	451.586	383.348	351.533	433.184	1284.67	314.854	10720.115	183.469	170.379	293.565	1199.736	183.756	24129.6	153.426	6535.785	4190.267	307.075	528.182	298.861	17591.886	394.549	416.1	10496.497	191	0.815	958.238	190.898
12428.494	13476.828	8072.126	17709.716	10710.014	19994.266	10809.329	17212.54	765.483	335.085	443.445	328.598	402.639	564.566	304.512	13135.28	188.301	165.437	196.65	1369.753	204.48	1748.515	217.478	3476.329	5785.468	286.714	421.394	289.169	21128.082	857.903	417.649	6568.136	115	0.928	982.683	188.239
9706.265	11249.463	7438.854	14792.798	10105.24	17335.409	9945.561	14514.152	804.608	416.96	443.002	319.57	367.311	477.247	296.341	11595.365	197.181	158.468	215.489	980.599	252.907	2504.529	149.528	5364.901	3100.135	296.051	396.15	306.013	14146.316	349.674	319.408	7970.976	118	0.953	744.093	189.102
9611.88	10690.372	6233.039	13547.862	8127.924	15207.787	7463.488	11836.27	667.147	329.673	288.713	307.641	384.917	628.945	246.722	10252.786	159.595	173.281	258.061	1270.542	181.229	9856.558	194.146	2448.738	3968.337	273.894	309.489	302.429	15464.325	450.213	379.818	5070.537	107	0.971	995.78	190.266
10849.904	12599.191	8797.979	16107.003	11993.419	19006.77	11955.316	16690.802	1186.421	485.933	448.482	370.669	395.176	571.854	313.552	11360.872	208.08	157.105	273.012	1211.808	225.585	5272.59	152.671	8832.058	2715.976	355.087	421.532	312.261	15927.03	360.401	289.971	11261.867	141	0.848	771.557	193.67
20540.805	22034.483	13913.371	29011.242	18415.353	31215.343	19316.222	29015.435	941.894	387.609	472.201	392.275	416.864	573.457	301.736	9782.234	198.896	163.204	318.491	2335.035	208.807	3543.507	133.348	4043.791	6230.783	256.432	514.661	302.12	26487.053	1380.047	472.372	7640.286	141	0.964	966.628	194.018
19497.623	21191.862	12420.845	26822.32	15949.301	28239.734	16790.364	25300.577	914.203	613.152	389.06	363.779	432.072	3013.519	300.663	10249.564	219.749	215.56	207.683	1477.319	167.184	1886.671	132.889	3059.427	7712.92	278.89	1320.169	294.628	12874.625	445.364	322.464	5726.923	179	0.902	1025.142	197.226
10200.64	11451.552	7532.175	14959.084	10163.903	16750.242	10133.099	15301.961	735.725	357.909	408.405	325.329	335.546	435.118	276.308	10644.857	172.192	140.608	227.649	1912.59	201.443	4024.303	126.998	4770.568	1863.699	355.582	395.279	301.035	17700.393	483.291	342.777	8117.441	107	0.958	834.248	197.463
13070.387	14201.253	8278.117	17641.259	9974.378	20038.53	10350.955	16001.553	793.303	333.788	307.743	302.599	360.529	1604.344	275.777	12681.261	183.189	180.797	400.426	1407.686	171.802	1658.559	451.406	2545.006	4571.656	266.598	362.723	293.565	15297.94	379.172	375.062	4366.917	114	0.99	1007.833	196.895
10861.466	12085.918	6698.74	14871.293	8905.717	16833.059	8573.123	13092.002	751.905	354.259	328.339	326.339	304.1	887.381	303.924	9045.815	162.756	163.445	330.883	1680.627	165.762	2894.257	149.712	2358.763	2317.812	362.037	348.362	312.671	13382.658	406.838	330.768	5057.921	99	1	1081.429	198.641
14579.597	15984.714	9886.566	20861.081	12881.722	23491.095	13568.633	21073.908	1130.807	460.012	519.525	346.111	370.907	1137.401	309.539	11325.774	166.449	189.965	195.266	1705.595	181.326	3070.337	145.658	3941.449	4356.039	291.828	1300.22	295.548	22397.96	513.626	373.112	7250.973	209	0.711	937.213	204.83
13280.07	14440.503	9049.792	19226.382	12074.996	22245.845	12475.829	19801.68	820.931	416.982	341.173	320.936	337.276	1467.903	288.511	8485.992	154.067	143.936	226.514	1560.297	156.205	7360.186	175.105	3313.349	4364.414	282.325	372.746	292.237	15131.49	437.214	360.043	7302.229	238	0.676	944.454	209.576
16334.331	17577.904	9634.28	21154.316	12365.167	22644.236	11674.481	18317.241	729.129	391.446	259.497	249.044	340.699	1192.192	255.208	10890.802	179.697	188.134	469.756	1205.029	160.169	5030.697	165.829	1942.696	5592.811	290.577	389.26	297.212	8620.338	325.855	347.257	3552.537	188	0.943	995.67	203.846
12967.275	14486.458	9262.766	18611.209	12368.339	20808.724	12136.854	17780.24	894.662	462.864	351.991	348.886	360.596	4764.901	318.335	9483.875	208.805	168.206	207.139	1007.845	187.49	2086.794	124.206	5597.923	6615.522	307.459	417.988	290.276	11088.434	400.24	364.899	8540.11	117	0.985	884.526	203.397
9242.97	10223.077	6215.698	13157	8021.598	15187.543	7921.574	12829.187	663.483	477.431	289.295	351.188	290.915	1216.762	245.892	10623.2	161.824	140.694	199.413	3892.658	200.319	1847.406	108.415	2400.782	3538.475	337.616	761.334	308.184	23838.003	394.05	331.916	5318.843	125	0.914	851.716	205.532
13637.35	14882.54	9845.426	19336.602	13219.576	21660.994	13611.836	20149.999	901.864	417.333	386.706	347.503	379.164	633.891	307.119	11535.979	174.128	168.865	195.741	1473.511	189.2	4886.324	151.661	5891.581	4105.674	283.018	891.156	289.281	23773.453	505.756	362.162	9309.905	228	0.747	928.789	210.079
14114.138	15250.966	10293.41	20484.487	13735.236	23485.619	13613.251	20954.303	705.271	335.774	325.569	343.04	322.074	481.001	285.472	11360.711	174.125	140.753	278.534	1418.722	196.886	5565.141	140.581	3965.009	2711.727	301.332	396.64	308.213	18369.58	441.734	348.267	7109.335	196	0.828	868.204	208.735
13526.169	14925.159	8310.604	18160.815	10432.362	18260.407	14053.634	21190.895	801.215	370.572	305.049	280.048	322.379	1198.272	330.992	12939.556	170.873	154.527	411.083	977.638	180.109	4384.405	215.673	2763.097	3794.051	297.785	300.04	293.247	16618.408	307.236	332.954	4969.258	160	0.915	1058.744	206.431
12608.292	14205.787	9629.648	18760.847	13233.927	22242.735	13911.835	21005.04	805.885	406.274	423.056	374.2	360.484	507.902	316.766	11143.312	181.777	147.262	234.872	1313.434	202.368	3722.689	131.517	7052.176	2208.336	405.561	407.017	313.101	14478.858	576.046	335.777	10681.025	134	0.942	825.701	207.269
14180.629	15537.23	10047.297	20809.959	13629.086	24859.05	14452.536	22199.359	906.276	344.853	331.499	368.225	344.489	677.514	286.88	10997.304	159.074	147.303	288.171	1490.902	168.863	8334.211	167.979	4660.016	3222.815	293.487	548.653	283.797	15538.475	658.239	349.668	7958.067	215	0.776	910.402	210.36
10783.848	12087.676	7135.217	15798.038	9155.207	17381.372	9088.929	13916.065	693.753	346.056	378.964	323.701	335.593	852.903	281.801	10126.364	174.059	155.036	342.585	1653.224	179.917	25255.392	161.904	2610.418	3428.756	364.044	553.005	296.457	17145.744	417.293	332.764	5088.157	148	0.891	1102.162	208.142
12404.298	13676.15	9255.183	18173.932	12562.981	21907.136	13231.08	20702.895	774.149	368.456	342.406	365.555	350.991	563.238	302.255	9847.183	151.456	132.22	214.53	1398.201	176.227	9729.428	155.103	5887.535	1678.576	276.788	382.706	282.044	20550.561	458.308	402.509	9661.754	139	0.901	921.205	210.421
12292.009	13539.388	8502.572	17580.484	11497.922	21114.019	11966.339	18744.612	677.959	345.189	319.268	313.776	336.199	410.268	268.903	10368.574	180.067	150.339	216.809	1280.896	200.452	1856.426	143.82	3329.451	3775.929	348.912	297.474	301.375	20860.086	339.883	279.035	6590.993	140	0.874	796.736	211.936
14025.884	15257.973	9350.764	20246.925	12157.689	23095.561	12229.489	19123.756	933.326	446.012	297.089	296.828	366.506	1542.441	268.151	10647.409	155.623	162.215	268.216	1329.913	182.865	4430.711	151.493	2598.018	3373.095	273.617	369.626	305.139	18838.517	373.388	374.414	4983.924	188	0.904	985.755	212.777
13394.747	15074.12	10214.601	19094.581	14108.978	22477.977	14575.344	20788.609	903.507	458.962	494.31	379.652	396.954	610.965	319.356	12225.924	199.942	157.281	267.019	1512.733	215.098	2870.848	149.679	8889.738	3309.577	410.692	387.411	312.234	18169.395	493.774	323.47	12277.262	141	0.949	816.309	212.436
10333.895	11692.939	7064.553	14854.838	9253.728	17138.748	8908.249	13870.499	836.945	374.992	333.417	306.834	365.049	620.411	265.117	10423.489	176.95	179.715	233.547	1029.239	317.568	3971.023	134.127	2486.87	4206.787	264.439	305.019	291.662	16918.311	591.171	362.398	5471.361	122	0.892	701.205	214.951
14646.499	15952.667	10709.896	20653.855	14586.238	24263.809	15077.387	22919.46	798.663	396.834	395.94	358.178	348.8	502.891	303.204	9722.816	174.915	150.575	240.891	1072.146	198.877	1490.79	135.421	7159.531	2944.455	380.128	525.499	302.327	12640.861	478.901	330.403	11028.531	243	0.827	828.393	218.615
15467.481	17223.49	11693.732	22669.483	15886.309	27877.551	16794.187	26009.029	784.701	423.053	415.395	362.118	387.083	600.716	325.306	11816.869	186.721	166.541	228.395	1040.071	191.805	3678.531	168.68	7241.26	2925.133	321.285	337.804	307.06	13909.788	373.871	296.946	11150.783	183	0.764	782.178	219.686
11966.733	13070.856	7962.611	17417.513	10499.091	19450.554	10792.548	16642.816	800.354	312.536	317.383	308.376	315.808	525.58	306.56	11862.241	154.151	141.244	482.311	1444.667	194.659	2044.674	186.386	2583.235	2586.16	297.691	346.985	294.767	17387.696	389.76	342.091	4817.185	132	0.977	1065.447	215.848
12761.892	14149.162	8818.003	18481.269	11801.112	21856.628	11723.066	18677.19	711.431	339.862	339.801	308.534	362.181	917.423	262.366	9849.949	165.542	157.25	221.065	1297.131	213.522	5395.996	154.182	2962.45	3248.938	289.563	314.433	309.324	20199.966	451.559	292.977	5935.258	177	0.824	755.568	219.048
17611.119	18909.8	12419.484	25771.343	16540.86	22984.933	12707.457	20020.669	876.395	299.524	273.754	302.91	322.377	681.53	267.65	10578.46	147.382	153.94	436.073	1471.349	185.567	6227.857	185.953	2056.069	3818.002	305.167	442.932	282.922	15897.956	482.952	337.674	4277.132	123	0.993	889.451	215.728
16432.022	18043.829	12005.763	22841.432	16309.262	26016.643	16624.988	23824.506	1057.497	411.775	364.315	337.703	372.044	574.371	309.108	12017.873	197.41	163.344	276.701	1078.07	194.631	13080.166	150.743	6628.766	2640.618	312.299	451.823	287.693	13687.873	398.841	333.763	10058.641	163	0.923	866.383	218.003
13138.495	14332.807	9449.052	18439.438	12725.976	19939.568	13359.736	19662.48	757.482	340.815	307.146	334.929	327.798	682.752	276.046	9501.049	138.188	142.432	224.621	1234.038	160.297	2421.486	130.835	4362.617	1973.26	276.217	389.467	293.295	15425.3	555.636	384.975	8378.695	181	0.832	968.135	220.815
9581.209	11114.287	7397.033	14313.897	10293.995	16997.591	9336.376	13371.422	800.928	409.294	341.898	334.895	378.745	468.56	289.858	14432.89	192.225	198.182	236.884	1264.516	247.511	3517.284	162.15	5079.566	3800.803	278.378	512.6	284.076	13293.838	404.712	369.71	7434.557	128	0.9	667.125	219.578
11762.209	13193.491	8483.396	16593.899	11528.307	19665.293	11910.57	17812.968	802.722	401.362	440.859	345.074	378.104	696.073	278.336	10486.272	180.956	158	225.924	1047.839	195.582	10063.217	151.778	5774.472	3455.102	310.738	354.089	313.188	15712.736	334.322	268.563	9142.746	112	0.943	772.366	216.679
17804.257	19620.102	12992.119	25488.868	17549.341	29896.018	18479.093	27915.779	712.168	377.649	400.554	365.23	390.624	663.572	306.246	11309.058	187.406	169.499	190.034	1102.221	180.555	1347.39	151.397	6022.795	3902.601	317.837	302.918	313.631	13182.071	370.49	316.348	9823.214	204	0.728	786.858	223.632
11918.693	12821.024	8314.759	16997.596	11084.545	19841.31	11132.261	17615.116	617.723	299.542	302.142	303.783	298.328	539.089	255.333	10298.029	160.09	145.068	238.198	1256.824	198.031	4880.255	116.74	2561.91	3270.366	342.199	442.833	283.412	21607.179	380.206	289.521	5574.925	139	0.925	853.45	219.896
14228.491	15552.344	9680.622	20248.012	13053.636	16678.015	9302.97	14643.238	746.584	317.649	287.846	302.141	340.834	847.334	281.974	13051.15	161.411	150.915	410.173	1583.118	195.007	39643.238	148.716	2335.294	3696.086	290.256	549.141	287.986	16406.043	344.571	316.285	5096.929	99	1	881.399	217.328
19814.866	22374.359	13977.893	29249.714	18770.853	33684.185	19550.109	29920.174	968.753	440.688	424.912	353.588	416.124	1080	316.734	9591.329	224.106	204.351	385.025	1410.018	173.945	5602.427	186.42	5816.537	4576.258	341.122	434.371	324.22	16077.498	397.144	443.862	8878.769	180	0.846	1171.239	219.639
11989.794	13266.684	9345.186	17229.185	12872.471	20009.793	13404.129	19962.967	1000.336	456.207	382.088	387.776	389.443	562.991	315.785	11432.634	171.422	155.303	253.913	1396.281	193.674	3427.281	169.826	8857.098	1032.282	287.428	427.996	278.027	20379.673	439.093	389.409	12713.738	154	0.894	916.597	221.656
15753.871	17199.16	10405.886	22237.334	12975.653	23717.529	12748.318	19765.013	621.745	346.869	304.001	321.782	326.212	1376.863	281.669	11215.807	176.233	153.339	282.715	1198.462	195.373	4819.854	133.485	2533.998	5486.442	275.509	280.649	275.716	20556.302	394.831	323.501	4886.383	161	0.851	1042.724	221.655
8868.244	10045.766	5692.345	12094.942	7212.604	14176.817	7373.636	11683.678	861.295	337.874	360.223	285.573	363.708	732.376	261.84	11035.862	165.905	146.601	242.798	979.375	178.652	13419.221	148.793	2822.807	2833.851	374.794	333.534	291.282	19922.236	325.108	338.29	5469.954	102	0.987	1113.333	219.157
11567.728	13182.93	8386.863	17663.095	11434.257	19782.881	12152.62	17962.898	1025.442	383.397	390.826	322.127	394.144	594.377	273.537	11820.309	191.025	187.101	238.181	1127.464	232.708	5069.148	152.076	5672.713	2836.727	273.89	388.908	287.661	14519.813	364.594	330.805	8562.083	123	0.925	728.866	221.524
12630.219	14083.81	8925.432	18689.631	12512.427	21800.476	12086.554	18102.099	900.926	422.585	404.569	380.435	375.757	748.242	310.574	9698.853	235.824	196.862	213.679	1558.648	185.182	4218.547	146.796	5940.393	4314.714	342.928	695.935	299.063	15481.105	398.323	361.196	8921.57	211	0.738	1212.064	227.102
18554.033	20047.515	13087.547	26512.353	17604.555	29196.817	17617.01	27109.498	848.409	458.06	368.716	322.922	335.786	677.982	276.643	9563.562	183.407	180.44	202.29	1106.907	173.507	7212.883	139.497	3767.801	4886.046	344.021	897.452	300.329	14021.08	604.022	304.372	7525.889	222	0.873	805.851	226.59
13918.531	14964.979	9491.32	19958.659	12921.103	23803.302	12931.212	20336.602	706.701	293.185	282.017	312.714	337.249	915.228	272.484	10045.708	148.778	143.609	210.306	1335.674	200.71	9413.1	136.892	2618.699	3658.638	294.795	367.989	264.585	22930.114	507.407	362.961	5802.976	140	0.947	892.471	222.543
8732.101	9766.655	5878.357	12571.648	7140.33	13960.364	7396.262	11843.154	756.659	309.877	317.005	309.185	329.685	678.326	272.934	9682.768	154.022	142.107	254.916	1148.199	196.175	3899.812	149.299	2843.354	2937.106	282.986	275.702	287.224	22702.377	431.47	310.509	5863.06	105	0.941	1059.205	223.233
15497.753	16969.513	11051.181	22888.275	15241.454	26390.857	14762.409	22182.31	1014.159	379.753	385.415	324.462	402.758	808.239	296.97	10491.967	229.535	206.13	509.139	1598.52	201.031	4581.721	259.175	3985.134	5818.246	354.289	525.951	327.471	24136.182	397.722	354.133	6480.477	148	0.934	1182.284	223.696
11388.539	12273.646	7681.578	16049.215	10070.008	18807.115	10135.426	15861.709	683.794	323.521	381.68	292.923	360.279	971.959	261.548	10220.374	146.149	150.411	163.458	1394.316	152.48	18873.516	129.071	2662.142	4629.033	291.46	379.353	281.492	15917.187	402.817	372.776	5897.443	108	0.967	952.296	224.472
11778.342	12586.172	7875.434	16320.259	10811.676	19286.268	10706.352	16932.979	542.471	293.738	351.632	296.539	280.685	627.53	256.007	8715.065	152.182	129.954	240.976	1489.129	178.228	671.387	133.519	2547.625	4614.262	345.153	402.9	287.119	14036.109	551.782	340.695	6105.755	145	0.801	831.934	229.162
12702.373	13659.47	8458.089	17941.841	11558.051	21467.533	11657.944	17994.706	684.415	289.832	260.839	322.446	318.423	861.693	259.724	10163.646	150.884	136.532	163.367	1312.162	199.555	3657.333	126.787	2454.376	3804.657	289.108	399.758	273.579	23489.689	441.744	417.065	5464.022	116	1	898.138	226.138
16474.852	17601.365	11081.296	23588.601	13557.944	23451.781	12262.888	18756.089	697.497	388.927	249.262	322.176	284.616	3712.34	259.827	10303.322	173.08	166.218	422.554	891.223	148.312	3415.956	156.401	1957.819	5763.002	286.941	318.24	325.903	8051.122	314.454	370.227	3652.277	195	0.869	991.049	228.946
12502.656	13786.996	8486.792	17310.209	11495.933	20149.942	11608.126	18173.742	623.299	342.504	359.593	337.094	359.138	1015.358	268.608	9436.99	170.82	159.242	200.186	1070.971	185.921	2020.694	169.059	4572.722	3547.04	276.571	316.853	322.319	14050.394	464.552	327.801	8048.278	115	0.956	752.891	227.857
12242.651	12969.809	8780.862	17357.938	11694.534	19868.876	10088.131	15546.028	756.445	390.187	309.36	313.105	301.728	878.713	267.861	12013.107	146.814	138.078	385.003	2101.223	176.032	5194.063	174.385	2854.959	2522.772	272.771	470.237	262.17	21177.161	468.828	364.211	5434.927	112	0.96	921.714	227.545
12098.307	13092.386	7787.691	17018.072	9766.85	17677.091	9214.205	13928.417	638.396	325.78	313.169	292.991	336.037	1129.571	299.783	10843.097	175.502	155.03	212.015	1018.92	193.327	14615.724	126.068	2411.887	4665.38	392.36	334.005	277.255	19504.744	363.972	345.98	5014.119	114	0.96	1080.982	227.009
12207.705	13522.707	7878.243	16924.561	10038.868	17178.012	16245.989	14723.295	901.287	353.99	300.484	300.056	345.615	767.536	277.128	9935.159	162.233	202.508	223.92	1123.042	218.488	2148.592	148.046	2499.152	2350.194	240.733	888.868	277.947	16971.322	401.024	373.162	5123.403	96	1	693	228
15516.174	16569.25	11009.651	21903.767	15047.967	25711.28	15494.187	23787.526	727.192	328.053	315.445	340.471	316.632	572.546	282.585	10110.59	171.675	150.315	216.339	1592.059	213.499	4312.431	117.794	4190.382	3622.715	337.106	622.423	286.191	22226.812	644.16	331.147	7899.271	260	0.733	849.754	234.535
14123.098	15648.19	9300.437	20577.626	12387.02	23115.227	12477.035	19604.738	723.242	341.613	387.66	299.53	365.257	455.2	272.714	8163.971	180.454	170.751	216.488	1143.56	176.889	3448.591	135.369	3801.195	3657.62	334.158	330.359	314.047	19446.061	365.302	300.468	7157.377	110	0.915	1162.227	228.827
15229.32	16187.719	11247.627	22434.268	15187.307	26507.547	15761.416	24778.488	678.845	301.025	294.155	293.691	314.138	568.632	286.269	9675.154	165.599	134.871	284.476	874.838	168.354	5095.284	149.321	3025.997	4434.803	345.22	339.643	306.342	14692.907	397.166	324.31	6663.664	147	0.918	820.976	230.976
11544.466	12545.098	8239.431	16151.142	11395.762	18563.173	11583.653	18003.24	743.157	352.74	348.326	316.346	323.524	381.16	296.575	9847.182	161.47	139.516	171.15	3488.867	192.093	1941.298	120.199	4498.714	2995.625	353.693	676.557	288.335	14780.142	344.378	300.734	8420.802	98	0.993	839.878	228.837
12188.299	13001.078	8410.537	17488.939	10617.237	20264.087	10916.869	16745.09	673.983	310.171	383.732	321.016	326.731	690.313	257.871	10772.333	148.417	141.964	190.977	1083.652	180.992	1641.216	139.973	2455.448	4463.543	295.235	315.288	281.363	19975.35	349.289	343.027	4835.541	127	0.955	1009.972	230.224
12531.233	13870.853	9022.55	18211.813	13093.777	21246.02	11858.167	17213.914	913.901	434.75	401.684	364.194	380.692	1083.249	301.649	9623.714	251.376	191.392	310.624	1527.708	186.438	1896.188	148.687	5071.581	5467.317	338.497	538.756	295.087	15011.316	464.078	330.077	7159.71	106	0.949	1225.849	229.585
19854.237	21087.115	14804.381	28367.562	20178.673	32452.002	21213.36	31858.379	780.667	381.896	365.017	350.963	359.366	708.333	301.529	10968.217	190.859	153.769	243.875	835.688	174.407	5032.983	163.383	6869.156	4553.855	346.816	345.341	304.726	11787.411	454.914	312.448	10736.005	142	0.91	813.634	231.725
14031.211	14829.45	9694.191	19809.311	13128.656	24088.034	13410.175	20782.154	710.492	351.259	314.511	283.316	278.749	1427.482	265.849	10487.64	157.141	131.004	255.655	1231.341	195.986	5848.944	126.097	2644.072	2890.156	314.318	489.39	265.265	18656.482	427.079	313.154	5731.961	208	0.751	863.24	235.034
12695.703	13606.083	8865.201	18145.938	11812.362	21542.661	11716.429	18119.625	627.959	286.413	391.229	314.058	306.793	1178.727	262.697	11417.298	146.982	136.503	300.224	1438.26	206.718	17165.967	154.761	2162.103	3671.124	295.23	419.439	269.139	21165.93	536.009	343.509	4848.507	178	0.918	882.893	231.253
11931.534	12954.682	8289.071	16760.46	11152.272	19355.647	11682.037	18145.695	959.594	328.953	329.184	302.124	367.283	431.203	264.094	11310.001	155.27	201.834	209.761	1311.179	141.831	1753.572	125.103	2826.83	3486.752	269.5	2853.621	271.494	13242.645	454.029	362.666	5954.919	147	0.942	932.847	230.99
8949.666	9953.02	6077.205	12850.11	7905.894	15049.367	8034.457	12479.463	718.546	337.338	340.996	333.875	325.552	911.959	281.721	11367.101	148.984	142.308	237.64	1467.294	195.667	7104.025	142.63	2647.89	2222.939	350.241	472.985	282.41	21067.304	464.396	349.526	5503.388	101	0.977	1090.787	229.589
10092.658	10836.205	7078.266	14205.247	9330.073	17147.568	9349.421	14686.977	642.488	323.501	277.911	320.909	320.809	710.7	260.438	10588.336	144.412	144.491	187.635	1364.648	192.491	3334.252	141.149	2669.939	3705.962	270.599	312.814	268.314	24775.656	492.005	368.282	5800.624	141	0.964	910.11	232.578
10935.473	11829.248	7558.214	15489.227	9773.416	17807.328	9510.587	15170.822	719.898	311.087	252.398	267.441	289.214	1752.635	268.066	12855.048	158.964	150.677	170.283	810.221	137.622	4429.849	117.739	2426.074	4518.177	286.432	711.109	281.623	5020.606	360.188	399.836	4930.457	107	0.971	974.154	231.687
17549.577	19093.372	11559.402	24994.886	15770.529	29157.935	15130.874	23083.518	820.091	359.897	385.992	323.863	378.478	1236.781	294.398	8853.38	230.506	200.484	291.16	1631.284	181.286	5758.381	145.127	3441.446	6109.975	330.57	445.439	322.943	20457.018	367.499	338.869	6424.625	165	0.889	1194.809	231.221
15637.716	17026.083	10515.559	22754.618	11778.082	22584.52	12788.71	19767.143	752.788	335.756	369.264	306.689	332.642	941.063	262.559	8986.313	185.309	158.059	280.083	1572.835	165.371	15762.627	129.962	3319.557	4039.597	340.829	362.578	295.558	15400.254	447.002	332.533	6740.995	308	0.733	1142.523	234.834
16807.601	18762.618	12842.234	25403.259	18947.331	29286.867	19061.149	26017.064	1311.187	583.252	504.496	439.526	484.914	845.814	389.737	11175.824	302.769	221.169	296.51	1533.938	204.362	4310.254	180.436	12212.505	4066.7	358.64	757.527	308.362	16081.395	439.005	353.215	15751.41	183	0.901	1217.861	234.303
12304.795	12877.271	8913.418	17297.385	12496.209	20412.431	12577.241	19722.37	832.166	369.252	333.065	349.308	320.837	724.235	281.782	12096.989	176.482	146.543	296.966	1265.701	207.433	8203.679	126.291	5191.83	2266.982	342.263	491.691	278.036	18342.626	380.751	358.986	8920.664	99	1	857.106	233.136
12174.336	12870.946	8298.051	17040.085	10880.526	19742.014	11243.281	17843.159	725.635	342.305	260.816	290.004	305.466	2324.779	275.697	9237.97	146.173	157.293	215.148	1373.089	167.697	10811.501	120.167	2915.412	4490.931	269.654	477.493	282.785	14299.534	440.481	370.988	6647.402	107	0.958	963.846	234.528
10809.466	11481.424	7125.088	14951.058	9225.356	17038.571	9771.507	15270.675	748.83	317.054	269.918	297.272	319.657	1041.403	285.506	12140.608	146.791	157.304	305.177	1377.511	168.77	19162.202	130.358	2635	3095.981	293.108	994.78	274.806	14653.347	350.941	350.642	5524.475	121	0.948	980.864	234.814
13881.327	15354.287	9570.349	20331.191	12708.644	20445.804	12140.256	18511.238	725.848	312.658	339.83	279.611	320.37	621.786	254.664	12094.887	185.48	162.055	526.128	1251.445	176.077	4323.803	201.3	2613.681	4202.704	337.437	464.551	291.011	17116.864	357.196	328.031	4948.611	237	0.791	1127.213	238.268
10823.023	11864.932	7238.881	15538.491	9206.896	17001.124	9163.906	14463.835	659.067	341.992	575.573	325.309	330.548	627.589	281.028	8437.143	187.871	155.974	194.318	1667.063	163.754	7477.237	117.969	3991.192	4035.061	344.024	423.092	308.268	13912.243	459.605	326.095	7348.118	109	0.946	1156.032	235.509
10230.587	11876.922	7969.906	14729.898	11009.255	16785.016	11370.796	15942.837	813.784	452.104	402.866	354.673	377.663	629.635	300.717	11244.152	193.398	180.115	240.097	1010.379	229.154	1959.419	165.825	7544.251	1612.951	284.495	360.642	289.082	11852.69	407.46	339.958	11625.411	109	0.946	688.904	236.849
9833.219	10948.918	6427.463	13527.422	8696.832	15988.229	9511.693	13579.841	582.847	311.643	301.064	297.048	336.489	427.913	258.771	8153.791	171.029	168.505	202.382	1077.072	215.164	2628.106	124.486	2618.355	3338.994	266.439	283.248	273.171	14801.205	405.069	353.256	5824.278	109	0.959	696.39	235.61
8200.531	9017.785	6095.493	11892.148	8344.847	14372.092	8344.91	13312.003	609.965	293.855	312.375	323.639	321.53	412.172	265.546	8946.102	152.195	138.784	178.489	1536.536	174.474	4692.413	124.974	3247.529	2172.567	307.966	286.252	308.6	19855.766	564.17	295.23	6962.995	120	0.888	792.583	240.192
20447.87	21934.114	15437.915	28369.992	21315.96	32451.863	22625.253	31773.714	864.115	429.322	447.261	360.697	382.449	916.11	330.618	11564.169	198.347	159.301	333.041	945.65	183.862	2275.356	174.862	8498.959	3092.431	330.718	456.064	296.509	10603.764	463.489	317.851	13261.84	193	0.959	813.132	240.313
11364.479	12328.613	7742.712	15902.478	10285.084	19110.968	10328.543	16252.345	795.887	468.766	303.253	320.268	339.925	5307.55	303.561	9933.093	143.674	169.788	184.692	1305.757	161.822	3644.501	113.627	2926.173	4293.902	263.374	790.726	276.72	13821.654	421.104	337.022	6668.459	133	0.92	958.763	239.974
13513.832	15190.527	10545.993	20429.003	14953.872	23675.16	15256.856	21017.021	1247.456	504.577	467.549	405.491	439.067	1225.07	400.032	9835.935	280.101	200.41	235.562	1462.827	174.512	3466.685	153.234	10400.947	3623.549	353.637	525.581	314.792	13010.674	427.97	373.044	14213.28	136	0.967	1202.926	238.956
16214.807	17354.05	11345.265	22758.129	15727.617	26479.196	15601.297	23571.97	632.855	294.245	318.175	296.185	325.313	577.552	277.123	10366.583	164.135	131.857	315.128	1190.996	181.207	3417.91	141.866	3564.337	3837.273	323.897	427.937	290.25	14916.972	440.664	341.764	7392.745	151	0.928	823.308	240.791
14505.383	15562.699	10125.194	20540.114	13908.491	24103.69	14383.025	22402.288	575.147	282.417	287.356	303.972	291.171	738.251	271.806	9310.396	154.088	146.262	192.325	7341.766	189.989	2610.538	109.317	2781.839	3858.504	339.893	714.58	280.211	17188.572	509.565	327.674	6181.997	172	0.927	841.006	240.209
14650.39	15671.165	10531.391	20832.734	13887.779	24990.971	14115.864	21676.077	746.049	358.886	477.716	323.058	330.669	1043.31	282.918	10902.904	178.975	146.77	251.59	1152.152	193.269	40040.572	133.374	3633.871	4810.14	336.919	476.975	266.775	15351.287	401.868	349.105	7454.958	174	0.848	890.08	240.247
13834.032	14698.661	9442.592	19034.651	12656.195	21693.682	11283.353	17574.431	821.284	374.119	386.313	320.128	307.767	647.02	259.384	10649.723	145.396	131.985	258.064	1758.484	178.285	3932.911	135.392	2533.363	3174.054	275.389	680.881	270.805	20673.095	435.071	377.089	5646.039	188	0.864	922.569	242.25
12181.315	12937.132	8242.436	17013.913	11296.496	20357.754	11132.553	17470.332	629.373	335.22	328.729	317.229	311.243	4972.632	264.611	9876.933	183.448	176.644	179.455	1113.82	164.527	8675.616	143.737	2215.051	5456.766	276.554	331.823	321.164	14104.009	350.545	282.355	5316.468	105	0.984	775.214	240.186
15389.442	16616.481	10167.011	20973.234	13967.891	22621.149	13662.952	20076.647	1043.351	347.245	361.187	318.432	346.463	490.604	280.871	8476.337	206.696	173.912	204.041	1348.102	174.075	2741.344	139.889	3767.778	3899.066	330.424	351.775	309.512	18628.774	449.463	364.468	7441.6	109	0.989	1188.298	239.876
12219.548	13674.452	8197.383	19088.787	11269.631	18091.298	9460.664	15398.693	682.943	333.312	317.997	326.811	337.123	613.021	266.956	9470.273	160.209	181.09	247.406	1169.858	238.645	5150.702	149.004	2516.413	3463.929	280.905	680.584	280.269	18038.881	543.208	384.817	5526.065	154	0.903	677.987	243
12462.833	13144.436	8583.556	17132.867	11452.456	20194.65	11405.073	17945.04	605.832	359.89	365.248	286.117	304.063	501.554	254.046	9406.213	163.22	134.666	199.173	1135.359	187.019	8606.005	137.205	2408.846	3929.785	306.277	487.179	262.042	16626.66	407.804	345.818	5912.463	159	0.878	874.928	242.783
10783.227	11551.844	7470.417	15231.985	10121.2	18245.807	10089.075	15662.471	918.352	327.601	274.923	287.544	287.203	732.864	252.542	13464.387	158.064	218.102	250.457	1109.545	162.288	5299.903	136.032	2630.858	4070.771	284.133	1242.869	279.715	16858.404	432.137	441.476	5595.917	113	0.981	972.181	240.942
10301.456	11095.912	7263.477	14547.031	9692.292	16859.005	10079.088	16296.045	673.05	325.303	397.972	326.763	301.133	566.696	269.458	8699.139	151.09	151.593	209.025	2171.31	155.755	1212.193	116.98	3153.27	3324.954	270.873	879.691	262.296	14585.609	460.195	351.332	7329.834	98	0.993	943.122	242.439
13390.522	14249.405	9405.72	18661.395	12518.957	21758.547	12970.222	19948.002	747.518	315.466	340.695	317.943	294.106	609.628	266.413	9220.743	138.973	147.831	293.317	1476.613	160.058	1021.486	172.733	2804.221	2711.983	271.953	420.663	265.751	14313.939	460.919	377.721	6398.121	163	0.923	932.929	245.095
12398.443	13474.129	8606.35	16728.543	11260.373	18328.131	11845.915	17496.022	638.197	334.544	345.913	310.696	325.962	789.711	252.724	8773.246	142.43	146.158	216.337	1333.833	176.352	2948.641	123.75	3124.969	2224.778	342.884	430.169	267.151	21022.423	392.724	320.829	6493.44	141	0.938	1090.117	244.564
15691.887	16771.81	10933.457	22158.542	14149.55	21345.483	12798.173	19659.445	695.756	328.566	381.319	380.073	319.341	975.74	257.103	10055.511	153.912	162.973	298.436	1733.792	177.504	4179.767	155.008	2835.252	4111.87	253.706	342.825	280.497	19529.94	526.889	349.168	6197.139	116	0.977	986.431	244.741
9495.419	9897.613	6608.46	13039.5	8846.483	15369.125	8242.321	13445.486	630.839	292.695	330.878	290.248	307.397	774.013	254.949	10568.141	130.136	135.726	236.403	1608.237	181.993	21967.007	129.575	2036.199	2981.602	268.64	412.919	280.753	20787.136	453.706	397.185	4803.53	106	0.993	911.528	245.075
11908.232	12796.342	8950.161	16750.782	12341.69	20337.854	12629.852	18774.107	789.11	393.828	308.96	339.072	349.906	468.615	310.358	12417.713	174.346	154.221	298.124	1301.626	197.877	10363.725	152.237	5711.06	3256.645	282.508	382.027	265.879	20637.172	344.424	367.128	9243.537	145	0.905	898.438	248.397
14513.187	15749.457	9943.365	20149.938	12821.689	22956.148	13957.382	21889.596	826.749	362.654	359.164	310.454	341.772	972.462	256.744	10401.668	182.576	175.549	363.385	1596.636	183.441	25316.626	133.263	3723.221	3585.627	331.443	815.688	280.629	19139.903	423.129	332.449	7220.607	143	0.883	1118.92	246.731
11556.154	12635.456	7588.946	16216.693	9958.231	18117.043	10112.297	16586.935	726.358	415.785	388.75	306.939	329.442	2320.676	272.388	8626.795	187.219	145.858	241.633	1253.966	157.631	1249.121	137.528	3877.92	3391.947	308.919	364.036	317.375	11704.646	537.752	332.493	7621.057	130	0.856	1158.046	248.108
12218.594	12917.694	8362.104	16850.571	11545.72	20537.929	11789.414	18811.81	685.649	298.119	344.391	313.759	313.435	986.088	268.057	8582.771	157.643	131.557	270.11	1204.211	185.605	833.953	158.978	2815.899	3251.898	287.012	369.858	296.21	19704.478	613.122	312.028	6768.155	106	0.993	804.5	247
10034.278	10700.99	6908.84	14018.911	9057.37	15594.714	9296.218	14600	595.741	301.972	356.273	354.194	318.897	674.948	250.526	11059.933	149.278	149.323	268.941	2137.039	202.287	2084.648	149.924	2676.171	2966.181	283.832	706.329	274.92	29326.979	466.523	351.813	5683.058	115	0.876	1003.343	248.552
13922.784	14895.782	9202.38	20287.812	13107.9	15447.874	8901.754	13488.762	920.458	311.507	343.705	317.228	380.334	524.457	238.967	10504.598	188.079	168.058	332.947	1425.507	186.501	6270.385	204.782	2741.841	3736.151	337.049	328.227	298.55	22396.546	475.412	301.858	5380.703	110	0.998	1132.591	246.827
12876.697	13730.23	8580.922	17987.271	11838.654	21053.513	12019.385	20006.688	456.619	325.733	320.699	296.669	320.962	648.294	242.891	7175.046	167.624	154.933	193.025	584.945	156.221	653.776	132.285	2956.577	3135.24	325.889	288.438	304.171	7712.282	355.357	291.683	6675.222	110	0.955	745.809	249.173
9551.326	10330.786	6689.812	13489.616	8563.135	14550.926	8487.5	13368.2	688.31	350.367	306.383	297.141	322.548	756.004	261.166	9545.015	152.166	153.918	249.42	1411.592	182.874	3684.102	160.554	3065.038	3091.175	361.139	287.577	293.042	22204.794	474.079	364.691	6435.623	108	0.967	1081.204	248.546
10895.582	11854.441	8265.229	15670.728	11583.671	19502.588	11756.975	17674.549	832.788	350.053	367.997	312.149	314.985	558.104	286.967	10755.478	179.258	151.939	268.312	1096.215	195.611	11003.735	141.529	5483.544	2385.54	311.15	484.165	280.406	16143.602	430.771	330.074	9579.974	249	0.76	857.03	252.733
13099.061	13780.686	9156.572	18313.967	12402.558	22640.007	12385.427	19123.151	726.2	281.239	476.946	280.652	295.576	608.698	262.913	10377.428	171.533	132.978	192.98	943.173	181.424	8631.505	124.072	2499.445	4618.146	316.742	421.355	272.082	16010.706	374.35	323.258	5592.702	151	0.864	872.07	251.573
12039.65	12789.215	8260.169	16784.497	10019.484	15353.724	7855.349	11762.806	544.969	280.182	250.624	268.785	259.948	1438.945	276.15	9872.196	151.752	138.838	248.875	906.076	149.323	5953.739	128.701	1491.012	4967.159	291.129	287.564	273.97	11238.016	326.864	391.248	2994.031	196	0.865	1039.918	251.204
10514.985	11584.35	8051.071	15035.295	11231.025	18713.21	11490.073	17297.867	689.468	350.602	540.012	364.443	345.674	449.83	293.944	9614.637	180.795	148.773	168.011	1558.476	189.642	1406.754	131.89	5559.157	2912.651	281.507	435.564	303.741	19869.973	1013.129	314.162	10143.156	185	0.881	793.862	252.143
12264.488	12998.511	8562.82	17151.597	11875.117	20570.11	12055.388	18869.878	518.227	266.638	333.415	302.197	282.373	342.764	266.973	10557.919	148.07	145.347	260.911	1221.83	187.201	2877.386	132.691	2469.963	3396.217	314.94	362.677	286.855	20193.041	419.278	308.236	5887.029	124	0.96	832.032	249.718
20604.719	22335.458	13899.099	28430.874	17696.106	31088.272	19206.581	28956.304	630.827	408.167	375.851	280.989	313.744	2472.535	250.464	8786.393	197.664	170.191	306.088	1259.12	170.894	8545.934	146.754	3938.284	5511.247	322.067	438.557	281.828	11759.34	468.709	327.885	7420.884	122	0.985	1113.27	251
16311.152	17798.672	10899.231	23448.397	15590.256	27852.406	14243.817	21565.054	961.708	435.536	398.925	357.796	423.791	1498.999	303.728	9657.593	243.199	211.745	295.419	1654.168	192.484	9251.833	168.515	3300.833	7150.52	332.103	402.978	302.829	20866.135	420.312	320.46	6032.442	233	0.838	1260.431	255.376
11920.618	12690.296	8112.17	16359.936	11066.498	19116.604	11493.286	17601.778	788.412	302.659	243.042	292.358	291.918	529.979	259.997	9727.437	139.727	136.23	270.542	1149.012	169.725	10263.368	132.067	2516.553	3255.626	275.447	317.619	253.195	14814.907	321.188	430.029	5896.971	110	0.998	906.655	250.9
18802.218	20330.01	13156.794	26319.904	16869.834	29737.891	18501.748	27907.341	618.953	348.323	334.191	353.913	326.816	1065.193	259.612	9212.753	180.147	159.034	263.552	1743.283	180.67	14558.863	123.276	3610.567	4856.171	331.24	426.729	293.027	20448.597	582.574	343.329	7147.567	326	0.768	1101.466	255.482
16865.638	18412.993	12736.241	24557.164	18176.476	21999.344	14915.864	21454.857	851.261	418.359	369.035	340.753	377.302	759.506	295.134	10561.392	202.724	178.904	441.416	1256.298	178.383	11812.42	168.618	7121.86	3961.587	344.004	473.37	287.854	13784.484	403.783	355.308	11473.823	176	0.917	1074.591	254.472
11505.182	12681.724	8006.559	16798.487	10871.729	19359.171	11334.13	17851.15	759.464	316.11	367.907	294.888	321.061	503.085	254.875	8660.991	172.686	158.699	259.738	1567.365	155.139	2837.844	173.996	3850.288	2297.036	316.766	358.869	305.782	18341.577	547.488	320.276	7585.036	136	0.941	1168.647	253.882
13262.272	14384.422	9477.95	18884.414	12542.899	21336.232	11603.813	17224.338	864.17	375.088	379.604	327.18	367.433	1074.705	266.311	10551.095	192.608	170.725	301.918	1650.304	177.152	16098.344	147.294	5114.855	3580.535	361.746	617.201	295.188	15880.401	437.365	328.112	8764.934	179	0.902	1126.712	255.243
13096.113	13654.586	9484.445	18747.313	12956.689	22186.281	13084.527	20477.935	668.876	425.918	287.068	243.762	291.906	2250.108	269.476	11849.04	143.526	174.54	257.167	1049.956	168.502	4049.264	152.522	2193.216	2720.206	279.353	2157.526	279.812	12764.308	405.729	276.411	5041.086	110	0.985	818.8	254.518
13632.835	15632.948	8416.921	17146.699	10773.408	20007.379	9617.77	14530.976	647.284	439.773	266.391	266.728	293.727	2654.14	260.784	10776.597	193.126	173.17	253.69	701.492	248.899	954.677	211.817	1572.813	5319.914	252.762	374.138	289.59	10476.719	332.387	321.818	2910.265	168	0.897	622.208	255.923
12095.958	12693.974	8232.396	16608.891	11083.281	19666.783	11233.504	17527.537	959.605	594.311	274.894	328.338	332.244	3309.177	284.645	11338.998	171.062	160.072	190.733	1422.057	179.73	2134.374	120.909	2779.767	5783.353	284.298	523.108	263.835	19840.806	676.876	356.259	6407.463	149	0.874	945.037	257.466
11369.967	12253.79	7934.487	16078.782	10451.624	18979.405	10015.517	15941.746	712.423	336.03	305.78	341.069	351.77	746.405	246.14	10647.349	154.406	160.035	304.986	1955.007	198.168	8937.408	177.066	2869.992	3661.464	295.043	389.234	260.747	25208.172	408.042	333.832	6257.242	129	0.932	996.407	255.578
10829.547	12006.818	7517.387	15858.766	10211.119	18294.683	10338.942	16247.453	808.831	336.009	364.051	353.867	356.072	723.126	269.882	8541.466	186.608	158.372	182.298	2060.116	166.69	10971.303	129.246	3944.729	2788.743	330.574	336.939	317.027	21973.701	411.042	319.458	8044.224	156	0.801	1178.724	259.244
12286.56	13161.833	8569.552	17147.289	11808.431	21790.906	12025.211	18269.597	622.158	310.153	629.38	301.21	346.845	771.255	269.956	9877.77	179.006	142.061	188.949	1346.965	178.788	2007.686	118.593	3316.221	4122.185	352.596	475.601	264.603	17773.988	394.902	335.582	6936.403	185	0.85	868.965	259.473
12311.686	13576.312	9334.07	17617.073	12589.16	21578.446	12946.609	19520.749	671.955	470.116	342.066	314.086	365.701	1173.72	266.082	10867.476	174.242	199.016	260.618	1198.168	223.413	4946.201	144.419	5108.228	2100.08	378.504	454.387	284.107	15162.937	327.79	292.59	8179.846	190	0.865	702.174	259.295
13885.046	15317.829	11179.12	20090.82	15514.05	23469.325	17875.62	23251.66	905.943	506.15	454.134	367.39	411.135	594.23	319.659	9970.122	214.788	180.426	190.103	809.544	196.593	3505.319	130.725	9128.844	2292.668	362.296	305.668	286.617	11376.725	377.645	342.972	14058.624	153	0.897	732.01	259.873
13335.203	14280.952	9412.882	18738.609	12425.596	22836.06	13566.616	18885.609	821.724	358.204	292.5	294.906	308.913	2982.212	292.589	10982.231	156.222	137.593	223.984	1691.618	144.462	14661.062	138.275	2290.311	4007.454	298.518	750.689	271.014	8929.6	339.376	364.52	5241.831	143	0.87	916.157	259.493
14567.546	15523.876	10235.451	20523.685	13083.181	23838.835	12543.666	19115.1	605.227	280.756	272.486	275.593	315.994	2334.3	278.407	11389.616	153.108	157.779	276.222	868.698	153.708	1984.394	133.071	2089.956	5459.234	299.029	331.034	268.987	12193.913	331.516	353.432	4110.376	185	0.881	1033.9	260.678
12384.986	13267.016	8526.511	17088.927	11533.544	19659.378	11608.004	18083.036	536.818	281.398	286.569	310.04	285.191	986.504	274.696	8555.5	173.189	145.892	200.877	1583.07	168.016	2760.984	154.705	2433.74	3239.31	288.058	322.422	319.059	17651.059	435.596	299.95	6479.151	110	0.967	783.273	258.5
8675.355	9336.222	6668.095	11856.003	9332.673	14404.411	9424.471	13990.002	1000.316	389.738	382.945	340.508	330.68	413.693	309.551	12282.929	163.728	147.112	265.424	1478.648	186.144	4143.288	141.858	6031.333	1512.678	308.165	390.201	273.949	16870.736	608.486	327.038	10123.439	101	0.977	886.163	258.698
14587.219	15636.198	10418.915	20481.791	14049.793	24289.309	14496.543	22246.198	806.323	377.549	296.952	333.524	352.314	1536.441	289.309	11067.977	150.583	145.838	313.593	1733.14	167.794	5614.705	144.481	2892.05	4060.813	257.784	449.097	260.978	19385.981	431.652	383.101	6433.837	141	0.88	935.507	260.11
13929.623	14754.942	9855.717	19484.697	13124.199	22160.276	13371.175	20308.497	702.418	309.178	275.148	311.78	294.805	630.347	242.608	10133.427	132.416	143.22	323.204	1386.384	164.863	7259.783	157.134	2598.217	3297.548	279.797	371.385	259.37	16614.082	533.584	342.026	5863.604	253	0.726	955.045	265.445
13303.47	14288.644	9257.264	18713.702	11848.302	22128.932	12311.285	19517.506	1036.038	326.397	324.285	321.204	377.061	580.802	251.678	11350.222	162.625	237.946	201.266	1013.035	172.308	4290.93	128.746	2965.378	4620.925	384.504	3640.351	298.955	16728.621	371.545	399.603	5980.647	106	0.993	1019.972	257.764
12925.33	14070.682	8919.678	18220.819	11658.854	20879.692	11377.892	17643.25	750.036	400.441	323.381	272.843	379	2136.702	247.556	10842.997	184.509	174.995	238.092	1071.58	184.254	4815.553	136.153	3165.143	4884.78	332.394	304.837	295.75	18662.445	385.771	302.426	6422.734	161	0.88	1138.363	260.922
18196.655	19160.983	12151.536	24421.178	16777.75	28448.971	17383.875	25891.751	644.812	634.55	349.197	281.727	302.331	2643.65	283.764	10410.845	161.191	165.183	226.212	1076.671	168.609	2617.257	146.46	2398.618	4750.007	267.884	1683.333	296.812	12650.627	373.47	347.536	5755.606	131	0.958	813.798	259.989
10947.102	12391.551	7623.046	16943.252	10435.828	18556.178	10355.388	16515.066	831.22	440.218	291.052	326.354	343.587	811.257	250.663	9569.015	173.585	230.274	232.611	1388.791	258.28	1599.584	140.582	2524.329	3140.903	332.084	1095.269	270.571	15812.695	399.499	346.609	5558.977	133	0.957	661.861	260.32
15249.303	15959.85	10295.248	20576.457	13992.213	25067.369	14207.962	22383.139	560.632	367.563	331.06	275.414	293.826	1001.553	268.422	9303.937	146.706	130.264	207.519	823.659	164.487	4172.898	132.203	2414.024	3565.563	280.663	452.928	296.018	13530.462	352.722	309.754	6209.94	136	0.895	807.125	261.882
17568.276	18896.316	11826.701	25842.947	16463.191	30218.418	16470.552	24515.209	747.326	420.313	334.631	289.518	359.461	2254.591	289.724	9830.489	207.876	196.035	374.073	1350.241	175.069	6130.037	256.771	3123.171	5014.216	325.642	338.347	289.796	20807.702	347.872	372.016	5485.931	235	0.778	1245.819	265.436
10448.353	11338.395	7321.645	14895.202	9484.125	17780.176	9814.763	15116.16	756.408	314.587	308.123	340.945	315.888	603.619	247.087	11313.227	154.305	175.199	242.438	1289.546	196.693	5284.705	150.117	2825.734	4068.459	309.042	1214.763	294.341	25745.081	422.91	378.135	6247.843	140	0.921	1015.664	262.364
12411.549	13504.409	7805.753	16533.375	10915.61	20331.13	10501.369	15433.941	1287.971	352.278	307.515	294.087	309.737	1013.004	268.218	8304.248	186.512	190.047	393.919	777.586	150.736	3040.449	152.298	1848.75	3593.715	328.12	416.341	288.321	6771.074	326.841	332.245	3164.535	148	0.948	1285.115	261.716
13888.273	14584.693	9774.982	19333.943	13224.562	23261.71	13784.146	22318.084	854.4	365.108	525.312	390.958	287.597	1637.822	274.712	9682.701	145.959	139.878	206.595	1892.171	162.572	4840.011	145.967	3033.151	3874.057	280.342	545.097	260.722	18505.151	454.786	386.389	7562.914	236	0.819	924.873	267.809
19037.064	20050.99	13325.972	26003.405	16003.541	26590.895	16454.071	24163.439	678.773	319.576	323.489	285.198	286.69	839.279	237.08	9836.389	214.826	158.831	286.145	1402.533	162.51	41641.428	125.686	3036.393	7586.58	308.724	417.286	289.001	14728.612	418.493	340.156	6004.262	145	0.954	1108.686	263.334
11233.768	12026.89	7878.945	15917.995	10490.396	19444.768	10915.608	16868.341	696.702	308.678	331.121	312.859	306.033	702.861	246.305	9977.002	129.299	150.791	313.28	1636.714	181.867	3920.76	153.138	2669.474	2399.07	287.292	356.766	267.428	21417.105	441.983	386.922	6046.245	118	0.953	989.068	263.347
12463.654	13484.679	9673.14	16956.499	13205.102	18411.953	13753.403	18926.122	1040.904	426.371	400.16	338.969	392.075	664.148	291.815	12222.354	209.916	188.21	363.273	1565.215	173.427	6541.219	189.612	8909.742	1445.214	345.02	449.666	311.687	16498.628	508.299	335.026	12559.679	114	0.977	1163.061	263.57
12566.377	13965.139	9509.893	19482.096	16081.424	16659.019	9222.515	14324.377	651.224	446.471	329.611	302.2	330.815	1021.12	264.617	11370.295	167.235	185.176	245.516	2863.322	243.058	536.902	134.256	1737.307	3457.578	305.964	552.75	281.737	13216.519	366.309	371.223	3614.477	140	0.897	642.643	265.764
8611.66	9590.995	6369.606	12359.218	8918.891	14963.03	7862.625	12206.756	839.867	430.12	316.232	341.673	333.101	1066.033	257.878	10168.183	182.129	182.492	311.889	1334.22	220.032	6232.074	154.096	4428.083	1830.676	343.218	405.56	291.937	11832.29	352.43	364.245	7851.719	117	0.856	688.526	265.551
12935.142	13791.212	9053.342	17716.517	12499.922	21319.354	12873.328	19452.771	533.476	244.837	297.439	287.839	282.966	495.85	260.63	10466.813	159.683	151.379	244.31	13881.237	154.673	1695.019	130.118	2297.862	3839.439	290.322	468.266	292.437	10930.912	438.951	380.794	5844.446	143	0.941	837.493	264.976
9476.315	10159.081	6574.266	13141.35	8884.651	16371.66	8987.726	13900.075	689.856	315.894	307.373	296.221	296.24	433.018	270.592	10788.314	156.001	144.113	193.163	4726.748	173.585	5425.409	127.246	2092.909	4753.903	284.816	914.189	276.946	16099.57	337.147	350.144	5397.983	180	0.745	894.628	268.006
10647.543	11252.555	7004.748	14485.775	9323.718	16724.348	8375.752	13326.579	712.902	307.758	333.554	304.147	330.553	781.666	239.056	10571.456	169.601	157.905	275.639	1697.621	181.042	4268.046	138.827	3139.925	3049.106	332.747	667.899	292.686	20098.094	463.036	322.317	6619.547	106	0.949	1127.623	265.509
17199.325	18500.341	12005.063	25085.994	16358.308	28969.776	16873.967	25535.077	820.533	339.546	350.054	307.387	386.465	1234.98	303.687	12104.645	202.021	194.26	289.267	1429.9	161.417	5049.182	200.718	3790.564	4101.007	353.07	469.782	310.762	19104.895	353.901	430.042	6595.661	217	0.836	1204.675	268.906
14411.677	15292.914	10209.941	20401.978	13507.16	24178.142	14117.789	21683.202	722.814	312.095	374.181	331.731	327.672	1142.269	243.982	10800.751	160.705	161.477	387.085	1631.73	192.495	2336.338	199.909	2763.835	4343.44	306.796	459.897	276.703	23275.933	444.395	344.581	5864.092	237	0.791	993.656	271.922
14397.368	15533.557	10379.302	20877.207	13717.61	25120.619	14663.707	22689.088	756.694	337.525	307.653	337.515	341.791	806.853	279.131	10005.869	167.42	160.501	305.948	1693.477	182.296	19203.174	147.316	3800.591	3871.435	365.273	514.147	266.864	23596.697	452.956	334.477	7448.527	157	0.911	1068.755	267.876
17794.05	18793.163	12619.708	25219.402	16912.703	30499.484	17496.167	26772.189	882.756	408.163	367.026	324.017	322.247	3560.03	275.203	10920.368	156.372	163.113	336.823	2031.085	159.807	6234.4	175.7	2719.213	5111.819	287.342	483.236	263.142	15211.299	381.382	355.197	6098.496	215	0.909	937.672	270.635
13558.571	14551.764	9788.179	19167.573	12275.839	21310.981	12980.397	20877.504	642.721	345.911	305.497	363.538	317.203	925.957	267.785	9500.469	148.697	146.608	283.764	1602.365	162.945	48091.712	132.99	3735.093	1938.73	343.065	579.771	272.743	14280.135	630.054	343.073	8165.261	105	0.984	1086.548	268.024
12731.937	13631.9	8911.078	18289.866	12258.387	21717.954	12808.255	19555.028	810.531	323.127	326.269	291.063	355.428	1013.592	256.948	11049.647	184.598	166.518	312.667	1897.274	168.137	16442.744	160.299	3665.182	3132.5	340.038	369.666	321.134	20986.273	382.508	335.055	7229.213	135	0.96	1169.9	268.922
11009.958	11865.9	7962.012	15263.035	10489.405	17365.477	10322.881	15507.31	711.279	331.019	348.223	298.846	301.669	519.272	244.124	9884.415	164.298	160.96	341.376	974.688	169.071	3670.634	134.003	4758.533	2589.954	327.429	372.582	300.373	14965.983	373.985	326.94	8725.215	101	0.977	1121.163	268.827
36544.179	34066.072	26245.295	45636.342	30747.07	36457.03	18460.383	23507.667	1646.508	566.719	484.311	515.849	465.693	618.872	280.628	8771.238	368.957	418.169	495.946	2216.648	236.434	864.552	151.524	1984.249	19330.687	384.563	1758.206	289.781	23308.969	735.902	322.115	3315.083	129	0.943	1357.205	270.05
10696.102	11411.111	7691.991	15364.29	10783.648	18951.08	10629.202	16688.634	502.497	332.473	284.544	271.436	292.511	1120.894	293.994	10193.693	172.226	169.457	276.143	760.756	156.829	1453.649	200.541	2171.663	2952.474	380	352.658	290.452	10805.015	324.03	302.37	5468.634	112	0.973	787.759	270.634
8465.755	9040.486	5979.905	11935.253	8366.285	14674.442	8307.751	12930.22	478.028	265.828	303.808	265.982	275.019	537.532	267.731	10379.136	151.707	146.074	216.947	1287.215	171.349	4805.909	128.321	2068.192	2733.962	266.024	370.771	268.138	20432.412	377.412	346.402	5432.039	114	0.883	858.412	271.333
13423.121	14164.303	9571.669	18904.935	12661.413	23510.818	14418.675	19921.405	758.741	316.202	252.994	278.024	291.931	1228.429	298.294	12128.111	163.678	143.999	276.421	2377.643	158.486	14968.024	139.133	2163.272	5940.018	311.477	812.217	259.462	12144.359	313.381	364.23	4976.389	113	0.981	909.155	269.996
16046.754	17216.64	11145.023	23601.138	15336.883	26921.536	14736.449	21500.17	893.816	395.526	373.398	313.049	352.512	1019.1	256.96	8455.395	191.222	186.177	336.972	1004.382	152.194	2154.2	170.802	2340.838	4278.965	316.669	317.268	282.878	9450.527	384.989	350.881	4108.217	127	0.967	1302.925	269.776
56055.271	55058.182	47593.014	58194.704	51055.704	56109.218	34257.251	43656.703	2737.988	552.495	603.027	497.743	553.002	530.483	285.534	8320.05	403.067	369.073	752.722	2049.031	224.004	905.197	206.428	2099.699	22440.976	314.952	1411.491	299.809	13661.148	475.777	439.81	3443.884	132	0.917	1369.311	270.03
12753.668	13524.844	8951.114	17758.512	11745.533	21291.475	11710.436	18226.09	705.183	297.799	289.897	305.592	318.167	1213.136	266.937	11962.388	188.552	162.805	320.597	1549.982	174.055	39794.661	139.262	2846.299	7908.328	339.951	432.432	277.4	18633.379	462.698	289.702	6169.593	117	0.944	1058.038	271.739
13298.263	13988.923	9274.277	18614.73	12263.763	22384.284	12675.372	19529.323	711.386	315.219	268.459	315.293	321.449	835.367	251.766	10252.195	153.791	157.86	254.87	3213.999	160.795	8535.592	212.049	2869.283	4656.851	277.163	1070.684	266.998	14352.459	428.793	385.144	6338.279	135	0.923	966.441	272.804
16346.714	17442.435	11736.687	23197.456	15325.969	27042.803	16634.083	25772.549	745.706	331.028	331.119	312.352	335.976	1172.493	253.501	10255.886	164.665	157.62	359.575	1244.157	165.808	41814.71	182.195	3934.805	2989.416	315.879	392.958	296.821	15268.686	470.166	334.169	8160.875	167	0.891	1109.746	275.272
12702.056	13552.707	8966.46	18118.552	11980.741	21988.369	12436.379	18623.669	756.925	285.127	261.666	299.915	321.61	600.954	261.298	13400.967	152.197	156.177	485.647	1132.289	192.98	9799.594	266.906	2526.285	3799.108	305.922	325.803	273.499	21811.612	379.556	370.303	5036.218	158	0.904	1019.108	275.582
10002.104	10800.149	6813.749	13963.906	9522.248	17078.835	9464.16	14882.395	581.079	338.973	298.708	292.347	317.022	493.98	250.23	9515.756	148.29	158.171	195.197	973.271	193.418	2159.102	125.295	2183.726	2816.681	343.998	309.497	280.619	19688.189	328.949	289.65	5175.351	118	0.953	724.737	275.169
11660.33	12624.647	8133.51	16314.097	11217.362	18510.318	11067.27	17305.874	540.026	316.739	340.723	299.079	300.71	441.682	237.514	7733.166	159.844	155.257	239.643	998.411	159.293	786.047	117.479	2387.555	2915.901	356.561	303.137	286.563	7853.008	416.145	295.682	6474.257	112	0.973	738.83	275.161
16138.324	16934.502	11911.299	21939.392	16415.681	25250.609	16756.748	23931.695	757.088	336.838	258.427	246.063	345.287	780.216	284.933	12684.969	173.207	186.477	310.557	1386.669	159.448	3005.823	124.645	2399.298	4314.807	276.633	1388.057	274.16	16366.661	410.486	327.307	5376.168	122	0.985	841.057	275.434
14487.095	15048.426	10082.574	20132.417	13344.149	24284.564	13863.338	20876.665	638.168	287.882	322.636	290.189	273.412	1393.588	244.734	10907.986	149.935	147.163	267.106	1706.203	180.642	7294.121	154.889	2184.383	4858.233	291.709	477.235	264.486	16289.686	434.273	343.206	4794.659	197	0.897	981.297	277.647
12970.17	14025.76	9387.1	18515.641	12492.028	21306.793	13299.475	20257.987	728.833	334.992	350.362	307.526	313.152	562.949	283.897	8994.904	164.182	156.011	206.265	1213.272	166.638	6530.614	142.578	4936.371	2759.491	349.756	329.65	276.957	17676.907	408.644	341.867	8887.947	139	0.881	1070.673	276.896
17415.641	18567.321	12357.117	24301.748	16304.856	27959.129	17708.934	26135.026	687.714	341.44	302.83	331.389	326.406	753.752	256.073	10617.575	171.424	168.494	329.893	1590.484	168.889	32084.665	160.738	3612.841	5935.718	340.451	470.102	279.978	17273.657	478.338	328.811	7543.398	190	0.893	1084.426	276.147
18614.746	20119.735	12657.634	26739.645	17800.934	31883.568	17230.319	25503.532	866.999	411.699	401.95	331.511	433.405	1611.801	277.718	8516.654	206.596	200.625	301.704	1410.759	169.273	1820.351	164.223	3230.088	4792.267	351.84	544.554	299.154	15952.065	494.756	341.707	5949.847	236	0.876	1296.835	279.47
54740.992	53106.943	46223.596	58273.749	54164.984	60711.985	39900.737	49999.888	1560.603	549.622	529.331	492.834	589.979	526.263	311.822	9149.72	407.663	391.763	840.224	2409.784	214.992	1048.597	236.964	2583.769	22463.994	326.577	1934.124	326.673	16342.82	635.034	410.592	3996.845	268	0.737	1394.47	277.854
11988.777	13058.276	9396.463	17489.129	13155.314	21889.855	13450.55	19826.113	704.668	317.845	326.796	285.974	321.882	567.1	305.569	11472.08	169.534	157.538	253.449	4640.047	182.945	3531.691	134.748	5336.068	2838.655	271.399	507.9	285.027	13191.178	362.425	349.432	9318.742	136	0.967	830.934	276.522
14797.968	15583.051	10332.751	20868.077	13949.24	26065.917	14277.006	21102.276	862.016	348.539	267.669	281.604	297.424	2533.981	333.864	11529.127	171.596	147.329	221.3	908.08	155.267	4180.636	125.065	1796.362	6129.224	294.128	451.686	272.924	9953.469	293.989	368.525	4228.075	129	0.97	906.64	276.64
13563.364	14260.851	9420.704	18324.115	13058.958	21829.369	13652.278	21008.764	791.054	362.645	395.141	386.775	324.663	578.396	279.243	9604.936	147.034	145.342	227.955	1225.417	154.626	1904.479	143.914	3171.907	3735.202	287.462	1251.363	271.687	12365.745	465.768	371.151	7923.939	133	0.875	919.891	278.177
11556.648	12398.806	8058.588	16351.687	10366.634	19735.701	10871.901	16282.218	723.31	267.654	280.042	283.77	279.167	824.998	252.279	10800.433	140.468	138.274	276.642	1094.232	173.171	13577.328	157.895	2380.509	3473.648	281.213	450.195	268.374	16106.658	356.792	400.762	5126.254	129	0.943	1042.562	275.764
9580.91	10382.599	6664.813	13335.291	7826.292	13949.966	8178.272	12665.629	752.293	277.904	284.551	287.901	297.954	634.96	235.223	12421.247	158.676	165.704	242.128	1675.08	175.997	8951.084	154.404	2860.906	2714.502	331.338	405.05	281.867	18174.161	588.57	304.217	6210.647	153	0.897	1139.507	277.343
10694.649	11507.033	7376.076	15084.292	10086.716	17585.587	9963.012	15584.755	881.88	305.059	300.247	292.45	329.414	720.47	241.065	9580.874	190.025	169.369	261.95	1221.273	150.067	10507.434	157.347	3237.38	2784.858	340.103	333.118	340.565	14135.212	470.657	324.642	6672.267	109	0.946	1172.821	277.115
30752.13	30307.03	20771.153	31629.217	25826.804	39174.065	20735.968	26695.096	1174.924	420.751	499.435	492.565	386.296	431.473	276.008	8209.253	336.518	315.264	696.778	1954.756	283.263	1010.593	271.089	1974.578	19469.167	381.596	1097.927	301.445	22875.099	672.65	334.387	3091.379	114	0.99	1341.605	276.368
9636.72	10294.376	6827.997	13594.59	9523.441	16364.25	9554.488	15052.764	496.238	269.479	324.265	262.322	261.674	701.618	284.562	9887.069	140.332	137.192	236.2	1359.846	163.313	3278.448	135.79	2169.07	2173.316	271.438	357.924	276.095	14275.961	491.478	352.133	5652.571	109	0.976	818.408	277.472
17465.077	18585.435	12437.393	24418.64	16376.478	27002.274	17305.242	25877.821	789.132	348.841	361.59	325.955	326.45	1163.963	252.072	9468.845	167.709	172.401	318.195	1270.895	170.98	17047.295	162.725	4742.42	2826.365	320.882	396.72	285.828	15740.989	491.321	319.927	9282.637	162	0.895	1115.475	279.648
12393.811	13438.647	8701.274	17742.635	11899.713	19836.729	12261.84	18455.167	801.496	298.404	326.187	303.352	311.856	638.136	248.759	8364.423	189.31	170.079	289.228	1364.044	128.74	3216.483	129.814	3607.848	2575.502	325.805	354.928	332.831	9534.868	465.911	331.418	7714.242	135	0.923	1180.959	278.737
41300.226	41129.708	31832.42	43965.151	37884.759	44995.502	23581.348	29851.407	1112.627	439.616	414.009	380.014	426.187	450.812	270.321	7388.305	305.448	337.573	717.757	1542.651	207.09	1022.787	239.874	1631.648	18117.852	389.7	1316.96	295.974	19388.861	490.257	284.831	2802.123	178	0.885	1349.337	279.702
13719.8	14955.646	8871.841	18662.003	12198.374	22087.516	12161.126	19232.337	733.294	409.642	288.134	304.607	313.654	3076.942	281.343	11325.887	178.074	199.165	233.775	697.405	210.559	1088.901	129.309	2424.975	3363.631	331.161	612.222	287.955	8171.301	311.11	350.513	5261.002	138	0.954	675.754	277.696
8859.506	9571.636	6266.55	12628.306	8765.32	15445.848	8811.663	14031.977	518.706	347.951	300.194	328.945	292.047	471.966	240.423	10295.645	161.062	164.691	327.272	954.948	213.974	873.212	205.529	2308.235	2640.845	357.202	306.14	274.845	15620.614	369.906	287.876	5463.398	102	0.987	712.333	277.775
11482.962	12314.845	8160.632	16173.251	11367.667	19968.405	11399.606	17951.71	452.019	403.795	298.15	259.462	268.34	1069.254	275.064	8157.047	152.775	178.854	228.242	599.705	152.091	1485.49	148.541	2542.014	2606.526	409.243	312.027	283.211	10410.291	422.794	312.284	6542.193	108	0.98	791.861	278.611
16536.929	17170.723	11881.006	23309.452	15757.165	27211.815	16377.444	25180.949	914.85	424.693	307.164	300.175	329.067	2059.469	251.846	10750.716	184.897	190.627	297.441	1293.572	164.158	5692.062	150.502	2703.705	6058.847	282.641	1879.935	267.045	14382.657	385.765	338.027	5974.808	176	0.839	959.205	280.017
14240.684	15211.086	9888.236	20288.098	12522.005	23858.405	12753.645	18710.099	701.504	312.731	274.972	239.108	327.448	2615.625	281.342	11103.458	195.29	167.341	304.094	1226.672	149.028	14143.992	114.186	1995.465	8855.302	348.54	363.046	275.892	11498.37	533.458	282.339	4184.979	139	0.915	1058.442	278.766
8341.976	8979.857	5839.283	11669.651	8170.572	14660.813	8045.742	12223.47	548.235	347.486	322.051	270.39	305.851	3222.998	289.718	9836.671	154.462	174.775	173.62	1364.931	159.486	3418.67	124.72	1771.733	3126.971	414.758	373.412	293.136	12177.304	359.021	277.643	5147.633	102	0.987	773.667	279.118
13951.54	14655.504	9765.864	18805.8	13252.913	20558.021	13783.289	20079.004	690.177	329.233	338.651	331.751	296.676	552.682	263.777	10180.45	136.721	149.38	290.704	3263.046	177.665	2465.282	141.537	2740.871	3118.729	299.207	440.117	242.999	19792.931	401.03	323.844	6479.841	124	0.972	943.669	278.895
16125.305	17098.136	11281.538	22965.027	15063.146	27563.354	15793.815	23482.591	805.619	297.871	311.821	286.699	326.888	1035.76	254.57	11833.364	148.535	166.999	462.165	1117.091	179.882	2054.534	280.335	2617.118	3833.135	329.845	464.822	268.26	18919.526	380.575	348.69	5221.926	148	0.924	997.176	280.446
18822.103	20115.506	13332.465	27486.724	18364.758	32340.702	19288.108	28613.261	877.362	331.311	318.021	290.131	366.466	1413.046	270.52	11461.072	181.708	182.364	466.779	1464.899	165.321	6575.767	291.87	3643.73	3631.474	339.919	418.795	319.484	20266.136	340.459	352.14	6329.944	300	0.797	1206.187	284.257
12243.091	13316.025	8526.424	17539.004	11727.406	20765.904	11566.441	17610.499	840.188	351.421	389.298	334.07	356.521	878.468	262.816	9351.423	171.728	178.869	300.953	1722.621	186.13	5115.467	161.679	3447.229	2870.528	345.211	467.744	295.306	23559.35	459.316	364.734	6947.943	151	0.942	1247.619	281.222
43406.704	43855.483	37300.673	46677.79	44060.885	56799.288	44142.346	52281.471	1303.782	479.992	487.356	384.314	469.562	619.334	315.474	9566.95	326.402	371.003	828.248	1357.142	287.878	1477.779	310.292	2842.585	15998.39	326.011	1215.908	297.152	19386.489	520.557	356.923	4528.764	167	0.922	1366.895	281.476
19077.347	20295.313	14105.877	26965.672	18929.093	31111.809	20386.895	29594.854	781.047	395.063	349.464	368.708	367.288	930.089	290.966	10200.337	193.52	186.008	337.89	1583.097	174.724	29832.562	152.175	6422.23	4392.831	327.621	418.268	283.029	16687.378	589.359	349.716	11108.441	217	0.898	1095.809	282.795
52723.581	51980.758	47225.323	57244.996	54872.999	61441.755	38129.102	47280.071	1563.239	565.345	508.736	472.346	583.003	477.299	279.625	8638.812	393.564	395.406	560.178	1859.886	193.352	768.664	250.056	2334.407	23316.753	325.935	1211.972	330.068	13197.547	474.237	403.42	3747.161	144	0.857	1406.236	281.819
14577.984	15391.171	10661.653	21139.138	13975.829	23568.116	13485.465	20658.412	664.376	268.382	298.927	250.113	295.244	476.421	285.972	10649.349	161.635	151.504	398.824	1181.022	165.658	2965.894	150.321	2098.675	4656.344	253.347	609.479	282.049	18338.51	445.3	371.329	5243.196	172	0.867	851.669	283.163
14647.865	15678.512	10017.788	19858.478	13337.589	23582.1	12276.26	18540.947	991.178	478.749	396.62	325.881	394.478	2005.683	306.673	9490.58	196.761	200.513	376.573	1251.451	171.581	11523.293	215.274	3070.172	3816.009	339.665	476.013	289.59	16700.396	387.961	341.459	5451.027	241	0.722	1318.322	286.151
15523.428	16591.504	10587.927	21791.648	14896.104	26666.677	15511.807	23497.759	684.373	273.008	264.062	239.753	324.438	500.679	291.668	11716.583	159.117	154.076	336.726	1232.083	171.02	5673.25	146.099	2133.169	4054.516	259.699	721.057	281.328	20598.556	428.716	365.076	5187.337	181	0.9	842.157	284.207
8669.929	9083.566	5872.368	11791.757	8219.012	14840.528	8344.846	13027.18	640.263	313.699	249.827	294.508	255.066	464.834	270.368	9294.118	143.92	141.855	204.803	971.744	167.473	14809.356	136.81	2116.88	2952.409	271.998	382.314	256.088	12815.643	319.884	342.066	5667.479	121	0.91	895.343	283.169
15365.948	16160.355	11244.635	21858.52	14998.845	24819.69	15283.983	23088.214	953.046	390.432	259.241	297.69	329.753	2302.316	248.465	12447.118	172.244	188.127	355.672	3418.202	182.01	3206.321	184.253	2485.645	5640.341	288.712	1924.973	273.613	16603.056	336.883	337.638	4980.396	156	0.974	972.058	282.731
11554.915	12197.791	8005.663	16609.922	11108.363	19293.715	11486.757	17327.073	936.499	336.016	325.31	305.718	344.291	815.167	255.435	11801.507	170.717	169.416	321.358	1915.568	201.035	20398.027	172.542	3337.723	2768.987	349.992	486.732	310.378	31923.87	385.37	309.31	6500.286	124	0.96	1217.194	282.855
11785.232	12681.779	8323.564	16807.6	10785.69	19873.441	11431.921	17483.647	607.976	309.242	544.773	267.136	320.763	700.139	286.003	9289.794	169.239	156.109	172.95	2107.336	180.125	2366.426	123.364	3121.619	4123.665	358.716	332.195	275.662	21421.622	714.516	358.155	6799.296	110	0.955	1067.445	282.655
33367.062	33300.919	25949.46	32694.481	34338.532	47426.019	27080.449	34151.923	1117.296	392.014	362.295	321.365	382.269	534.985	288.955	9868.474	262.633	342.956	624.115	1114.867	217.29	1456.929	204.054	2208.567	11397.136	364.801	1615.896	281.138	18571.102	427.719	274.924	3248.815	135	0.934	1357.515	283.707
12267.407	13100.77	8596.425	17147.783	11887.871	21185.327	11983.726	18464.362	520.28	377.553	390.925	311.274	358.493	575.786	259.32	10535.911	163.021	160.523	228.184	1098.806	211.017	3568.976	127.847	2196.72	3402.442	375.085	304.749	278.919	20511.216	315.817	302.54	5352.809	142	0.886	722.542	286.458
15367.228	16163.725	10865.491	21515.326	14718.776	26866.911	15247.797	22856.493	738.412	453.253	339.424	317.971	273.679	4365.021	328.011	10425.983	162.082	159.678	257.601	778.356	157.629	1501.88	145.142	2246.818	5168.564	299.492	576.465	275.005	8132.899	424.502	347.713	5421.192	296	0.806	911.291	289.666
16022.426	16845.477	11472.199	22754.092	15327.905	27463.683	16206.383	24627.488	777.561	346.84	255.452	290.086	319.689	1328.559	250.368	10276.076	181.095	182.811	294.076	730.986	157.706	811.803	176.314	2627.07	6104.264	320.705	1480.24	258.065	12065.956	375.273	332.488	5801.889	187	0.8	954.275	287.773
11942.819	12993.02	8831.692	17022.643	12481.706	21046.013	12677.347	19343.015	749.128	372.625	418.565	266.999	290.317	583.521	288.911	8766.409	151.363	186.176	161.105	583.25	152.197	2452.42	135.649	3923.348	1843.207	399.797	299.598	299.062	9139.056	369.513	297.181	8454.003	102	0.987	788.882	285.676
12370.235	13140.18	8540.882	17636.834	10417.653	14957.752	8511.308	13023.74	646.833	297.178	300.534	281.189	332.534	726.673	236.614	10891.227	178.756	184.332	468.167	1657.606	206.206	4759.649	208.348	2632.241	3724.171	1746.316	397.551	331.729	24178.496	401.012	287.148	5389.099	156	0.821	1161.891	289.449
12482.112	13757.771	8755.096	17855.435	11943.006	21398.514	11661.363	17941.679	985.779	379.112	340.899	306.473	380.625	930.968	286.456	10700.425	192.207	195.95	511.926	1629.647	171.963	6739.918	196.743	3319.584	3325.504	323.676	278.721	282.025	20716.809	358.522	343.975	6192.769	160	0.884	1272.612	288.912
16162.841	17414.223	11245.232	22825.281	15623.531	27601.58	14545.27	21618.437	970.749	519.814	390.319	346.14	423.294	3932.938	288.303	8974.495	191.371	204.462	314.638	1492.782	157.944	3684.506	191.924	3314.762	3982.593	352.735	373.207	306.362	12392.568	375.838	350.036	6456.47	216	0.792	1303.81	291.463
14076.893	15149.988	10621.116	20312.259	14586.116	24280.989	15760.173	23308.651	798.076	400.28	336.125	317.495	349.405	620.6	291.26	12759.793	188.729	188.458	366.431	1359.973	197.519	13961.967	160.763	6437.339	3101.466	346.807	366.99	281.659	25723.276	459.187	340.886	10272.351	104	1	1089.365	287.154
14336.236	15349.274	10327.445	20536.433	14227.771	25112.154	14378.651	22508.569	516.83	373.165	310.643	336.737	342.866	816.266	276.614	10688.62	181.471	182.276	256.205	1284.389	218.855	3767.164	127.572	2546.177	4132.555	379.784	501.926	279.525	15757.838	356.327	291.324	6125.954	181	0.891	709.815	290.229
14632.104	15342.491	10338.208	20275.609	13603.935	24079.846	13925.957	21295.606	913.016	348.251	248.544	283.835	315.37	2663.545	281	13531.561	158.466	154.681	291.579	1734.153	184.229	2204.133	162.403	2661.941	3635.719	376.862	622.175	276.602	17835.138	357.011	358.944	5602.688	207	0.894	990.031	290.949
9622.882	10233.225	6792.542	13244.889	8637.827	15716.11	8836.167	13390.698	581.151	258.493	337.467	330.791	303.797	604.495	243.52	11145.77	144.164	146.233	214.671	1870.059	187.438	6757.056	132.299	2253.899	3409.565	290.579	377.977	272.009	26612.386	462.126	337.532	5254.125	160	0.834	1013.562	289.319
10502.057	11277.111	7514.903	14795.152	9795.807	17552.009	9632.386	14983.938	570.819	384.374	309.779	274.18	288.7	2857.375	251.707	12806.807	178.41	174.143	458.271	1144.154	171.521	11046.517	196.345	2527.61	6023.553	331.364	777.596	288.738	14615.253	395.284	308.735	5282.036	110	0.973	1128.791	289.691
32730.689	32731.629	26032.086	37447.027	36639.524	49811.857	36803.259	45547.79	1149.885	497.698	442.064	526.426	545.529	918.75	330.351	8768.025	294.254	312.013	382.107	2262.734	233.269	1232.66	210.623	2986.425	10045.908	313.819	1531.637	294.913	24563.632	830.978	484.825	5258.708	155	0.847	1376.997	291.823
13477.59	14297.747	9581.122	19074.791	12728.139	21262.529	12927.898	19331.657	625.37	253.516	321.706	280.003	267.871	352.825	283.721	10077.99	146.675	143.182	360.035	1446.551	155.105	5011.278	139.885	2243.997	4039.54	248.202	742.633	294.599	15813.501	538.87	349.871	5940.558	129	0.943	856.864	290.5
19567.623	20572.482	14411.9	28681.807	19434.244	28426.12	16441.949	24730.313	830.833	426.789	236.013	264.367	328.569	3213.839	259.693	11060.552	172.628	210.156	508.784	822.995	165.506	1124.671	204.709	1991.886	5649.26	306.885	1799.336	259.031	9063.84	303.09	338.441	3933.888	112	0.973	974.67	289.277
15729.487	16699.914	11404.785	22353.272	14977.857	26474.468	16015.365	24095.676	688.873	357.831	289.035	298.754	301.506	1073.661	251.487	10910.358	169.042	182.607	316.278	1323.398	173.549	16482.55	150.225	3234.219	6188.758	360.025	308.249	264.234	22659.959	419.015	313.236	6363.695	165	0.88	1081.476	290.142
11500.347	12223.085	8263.331	16203.875	11269.109	19083.92	11207.108	16149.631	801.216	345.242	329.62	334.506	332.472	977.433	285.435	10168.843	200.223	187.79	251.335	1389.342	168.028	13681.069	149.831	5123.745	3323.494	398.636	382.314	337.063	14130.434	428.461	309.44	8959.65	107	0.941	1169.463	290.967
11857.586	12184.944	8248.764	15523.01	11258.132	17177.686	11559.658	17473.042	630.144	330.683	293.768	309.18	257.627	752.143	292.524	7887.628	139.479	138.844	205.238	954.454	159.658	2213.619	150.198	2898.284	2410.583	279.055	336.581	254.088	10178.303	334.393	324.487	7439.079	119	0.933	921.475	292.214
11433.424	12058.856	7789.904	16143.962	10984.767	18362.655	10777.798	16654.357	890.648	332.921	376.218	289.078	354.947	748.16	247.628	12116.455	175.174	166.76	300.287	1790.785	211	4727.8	197.097	3227.006	3907.487	344.967	439.164	306.226	32529.516	323.87	360.092	6156.423	114	0.948	1212.781	291.833
13493.941	14176.401	8793.904	17852.51	10966.666	20171.127	10635.667	16040.835	907.39	632.651	336.768	281.688	330.056	5199.675	324.173	9119.795	199.779	191.865	266.365	1125.837	132.956	3465.633	155.4	2603.113	5639.945	312.63	421.575	278.734	11630.134	341.031	313.575	4898.833	127	0.918	1286.28	291.807
35709.704	35885.128	28328.826	41039.821	37228.399	47058.255	28929.302	36330.244	1323.209	790.192	490.01	438.816	598.148	736.332	319.818	8783.95	306.863	328.186	680.258	2880.297	263.338	1345.76	262.034	2357.742	10726.063	323.606	2067.926	314.492	33104.377	877.227	416.033	3618.595	125	0.879	1389.324	291.228
9676.287	10330.187	6881.324	13625.575	9506.715	17284.256	9550.875	14534.462	604.323	316.09	245.233	277.737	271.877	908.519	287.908	10141.228	137.672	148.596	235.789	978.131	171.589	9196.128	142.74	1816.701	3614.091	272.018	556.466	279.485	15981.074	372.537	371.62	4757.63	132	0.903	897.379	293.705
10955.011	11754.492	7766.956	15472.524	10415.383	18987.803	10720.264	16198.141	658.391	303.422	256.358	279.07	297.71	1326.501	252.411	10583.156	139.217	159.056	355.105	1532.956	179.718	3206.819	182.736	2438.322	2316.893	288.915	299.163	275.579	19746.927	437.639	341.859	5351.628	117	0.973	1033.372	292.808
14274.794	15513.391	10421.265	20393.872	14045.379	24226.214	15239.674	23262.055	613.843	302.537	316.142	350.773	320.96	539.653	246.277	9186.274	165.508	165.255	307.368	1693.799	161.864	11719.841	153.976	4282.976	3092.519	312.813	346.165	265.784	15193.698	555.757	313.344	8302.932	102	0.987	1104.333	292.118
12681.187	13584.674	9507.677	17755.884	12884.138	20386.776	13537.142	19327.087	614.899	347.723	328.418	338.927	354.518	1171.741	256.635	9678.096	178.691	171.518	259.429	1567.622	182.489	13479.953	150.925	5698.583	2803.416	339.084	358.432	277.989	18865.494	527.457	313.325	10087.336	204	0.779	1115.789	295.657
10744.446	11368.6	7701.278	15150.869	10731.881	18637.293	10861.828	16922.534	553.366	291.197	304.381	272.228	287.424	645.737	274.116	9942.715	152.851	124.607	288.396	1290.424	153.425	1682.891	131.727	2207.699	2732.249	270.375	689.522	290.547	12912.925	353.952	357.631	6132.427	103	0.996	864.383	293.131
17718.834	18527.588	12721.065	24834.417	16969.973	27931.27	17209.863	25691.271	716.332	318.095	282.716	287.464	301.572	1331.962	247.494	10181.184	165.393	161.259	405.89	1088.406	173.152	2501.279	175.025	2685.513	4514.656	305.692	767.168	270.34	14597.588	389.087	367.029	5883.209	310	0.832	970.7	299.361
19530.721	20190.221	13968.876	27879.434	18255.699	31183.581	18016.526	27125.683	817.198	369.703	237.408	268.79	320.188	3353.995	270.588	11033.193	157.42	180.968	529.571	981.181	169.71	1369.38	168.654	2134.701	4613.183	309.444	798.614	261.676	9278.334	300.628	404.232	4656.396	101	0.977	978.589	293.718
9379.375	9988.799	6745.869	13078.324	8969.535	16043.555	9175.585	13848.437	558.019	255.728	246.624	262.196	297.955	563.409	238.68	10948.931	146.006	158.354	365.785	1264.246	173.244	6627.253	185.816	2280.735	2741.155	290.282	310.713	267.75	19534.304	415.079	359.112	5104.03	161	0.889	1025.898	297.332
11753.682	12582.756	8511.362	16834.02	10469.539	19237.606	11010.767	16433.524	659.643	270.518	258.365	260.316	292.746	949.801	272.951	12123.777	152.224	155.405	357.124	880.736	148.703	19186.081	168.655	2332.098	3531.313	291.546	328.887	288.408	13851.844	376.667	357.464	4889.456	152	0.915	1045.171	295.191
15306.658	16273	11178.812	21655.769	14675.538	25743.282	15598.746	23882.395	675.657	303.544	272.987	283.553	334.806	688.186	271.106	10045.557	150.889	156.524	376.88	971.276	164.754	11495.377	223.552	3118.093	2730.815	350.242	329.404	287.627	16913.07	425.082	311.867	6493.473	181	0.903	1065.025	296.594
11505.384	12237.8	7956.636	15910.725	9379.788	14427.532	7566.283	11169.031	654.963	334.431	287.593	238.986	303.684	3554.3	234.15	10442.981	225.47	210.967	236.722	823.022	147.336	12809.649	123.886	1443.55	9927.895	360.259	434.604	296.447	6467.596	303.637	286.489	2791.763	123	0.964	1140.459	293.606
14373.791	15084.012	10521.058	19728.573	14419.481	22354.917	15267.836	22153.062	667.902	316.745	285.678	292.814	291.73	1703.968	291.108	11864.272	138.912	162.386	378.106	2071.259	173.397	3836.933	157.456	2446.76	3397.915	301.923	335.644	280.342	16567.726	335.677	358.844	5481.433	114	0.977	931.904	295.5
17016.455	17935.658	12450.559	24335.961	16945.401	27481.269	18055.36	26314.391	601.633	337.471	326.549	307.551	335.643	1045.222	251.191	9351.665	179.119	174.065	313.999	1110.921	165.354	11485.363	163.966	6288.343	2999.623	337.657	383.518	267.041	13372.828	405.167	310.89	11020.851	96	1	1109.479	294.448
31148.554	30322.456	19873.371	31066.18	24146.61	36001.451	21646.093	27697.709	1144.123	721.811	388.574	411.841	390.787	871.426	305.986	7789.133	312.92	316.212	446.515	1579.979	211.789	1131.288	173.232	2827.148	12258.997	352.249	754.275	290.384	21324.49	880.907	311.377	4621.099	102	0.987	1366.402	294.843
8009.869	8686.767	6070.541	11466.286	8525.369	14182.471	8577.219	12842.928	524.312	277.116	385.082	267.635	281.643	435.286	290.793	10395.816	147.999	122.712	228.766	1267.213	170.981	4339.539	123.909	2755.201	2589.933	263.939	456.788	287.945	20996.109	364.772	371.321	6243.455	109	0.976	843.72	296.124
10506.366	11321.494	7389.863	15113.236	10206.304	17382.675	10175.353	16025.74	585.886	303.331	308.855	287.004	322.446	550.726	235.481	8341.091	156.352	161.058	240.341	1557.212	168.979	2569.794	161.446	3433.926	2391.731	334.481	318.615	321.089	23682.902	432.309	275.699	7298.584	135	0.923	1190.337	297.841
15754.998	16896.115	11191.035	22941.365	15567.555	26728.978	15437.451	22650.519	817.138	573.241	314.262	289.325	343.085	6058.322	314.271	10990.59	179.199	183.356	323.914	1504.455	155.965	4706.902	188.383	3389.58	5102.625	346.23	403.437	307.916	14984.734	337.197	348.749	6685.494	193	0.92	1240.894	299.106
53955.377	52977.033	46848.301	58153.861	53159.719	56998.617	40201.31	49509.017	1548.008	1111.97	560.215	481.182	648.231	1101.628	319.526	8955.525	353.553	394.966	625.879	2085.752	208.755	1333.058	285.135	2736.641	13600.988	326.651	2051.47	318.485	17438.813	547.808	435.96	4517.469	204	0.829	1383.716	298.324
16754.741	17296.498	11754.081	23050.303	15746.944	26512.876	16365.879	25229.996	689.954	334.682	603.946	301.753	338.237	541.681	275.273	9452.783	166.768	161.165	196.614	1513.21	194.779	2990.249	111.815	2973.722	5033.895	341.898	765.39	262.197	23011.921	1203.497	340.236	6717.719	176	0.82	955.051	299.455
19335.884	20573.18	13948.953	27687.204	18469.145	34679.096	19703.83	29419.828	689.091	336.357	291.043	281.97	310.43	1224.612	252.056	11720.007	187.829	220.448	467.777	1004.028	158.744	13690.755	190.249	3040.238	6206.386	345.725	848.647	281.456	12948.778	450.62	321.859	5948.747	145	0.895	1078.603	298.99
15170.674	16058.205	10349.946	21036.744	14091.016	25060.712	13669.632	20061.307	1052.937	439.823	367.225	310.982	343.434	2092.832	289.37	8859.376	189.863	192.632	267.286	1284.392	146.501	11013.241	201.655	3285.277	3955.67	335.582	459.987	293.87	14116.777	340.001	318.713	6345.135	192	0.848	1313.943	299.661
11624.796	12503.219	8479.963	16876.619	12003.502	20501.043	12214.231	18383.689	732.329	497.283	308.398	272.108	276.448	711.525	306.291	10306.588	164.554	146.144	246.039	906.135	165.516	3773.911	127.919	2245.261	4400.428	281.732	1310.13	301.086	17306.636	435.884	317.232	5891.798	140	0.897	872.379	299.707
9795.294	10520.548	6699.187	13348.166	9077.049	16670.413	8909.638	14142.213	621.064	328.402	308.923	280.103	302.108	540.929	244.861	10219.902	185.857	184.967	217.221	954.728	195.736	7437.38	149.291	2223.63	3717.226	339.517	308.033	299.781	13950.433	345.425	319.681	5530.013	117	0.973	673.09	299.645
14410.857	14737.403	10030.361	19817.013	13497.401	22572.764	13949.037	20810.473	535.229	324.168	288.651	317.552	293.254	875.125	232.893	9858.052	162.187	173.255	408.73	1373.154	161.625	34457.455	160.498	3086.189	6088.786	336.273	334.879	274.799	16621.067	637.006	316.059	7077.647	112	0.973	1086.562	298.732
15956.298	17442.961	11187.838	23085.412	15582.264	27117.567	16606.625	25354.409	1221.656	486.576	363.457	323.633	407.806	8263.116	385.475	13599.8	182.767	176.73	226.229	1564.614	171.339	4805.609	197.517	4818.743	3400.668	347.628	506.262	300.776	19072.747	319.811	361.37	9409.444	250	0.858	1253.016	303.672
8822.061	9560.202	6227.185	12394.315	8668.684	15637.285	8739.396	13680.692	532.71	332.134	260.298	311.566	298.85	658.26	242.961	9557.566	178.794	197.454	206.153	994.482	221.092	9638.482	156.765	2294.17	3668.013	352.681	308.49	296.836	17713.842	376.732	348.106	5465.06	106	0.949	681.708	300.802
13925.821	14890.861	10621.131	19914.341	14837.23	24544.498	15072.975	22495.821	685.932	376.87	338.507	325.523	314.888	872.476	310.395	9827.901	175.356	140.875	227.627	4518.384	168.119	7998.616	133.619	4544.533	3703.427	277.374	438.868	296.782	13401.596	578.499	360.23	9406.969	182	0.875	850.28	303.588
15796.464	16472.471	11251.633	22134.373	15447.587	26709.515	16316.549	24659.289	856.204	397.445	293.4	304.282	340.612	1265.469	279.765	10804.15	182.947	207.289	237.894	990.788	175.915	3783.321	121.816	2825.405	5848.352	381.179	1835.808	262.998	16005.7	447.101	311.613	6564.082	252	0.71	943.984	306.437
11184.875	11753.599	7969.982	15723.228	10694.787	18618.483	11085.992	16683.02	837.261	294.07	236.138	266.809	275.701	919.755	265.14	11054.003	147.851	145.79	342.531	1780.665	182.737	9875.897	136.002	2067.988	2630.967	305.275	546.872	257.256	18374	387.119	365.738	4648.698	170	0.857	994.859	301.653
13750.226	15038.882	9806.12	19721.791	12171.959	23110.761	13241.924	20122.862	965.168	421.279	368.977	335.104	352.895	1171.522	315.689	10461.481	179.507	185.275	372.763	1651.525	161.691	6043.763	223.904	3425.31	3913.982	342.048	381.348	296	21038.582	380.173	329.131	6429.856	128	0.963	1288.328	300.594
10498.316	11071.439	7555.24	14844.101	10330.222	18199.206	9864.078	14954.761	458.727	461.612	281.332	246.41	298.972	7012.731	247.031	12551.843	171.212	162.058	171.955	499.332	136.015	850.255	110.571	1514.119	4368.494	382.111	384.682	304.538	3645.138	245.114	267.704	3759.09	108	0.938	751.861	301.556
9465.765	10214.087	6821.241	13176.805	9573.731	14568.144	8314.146	12673.914	524.29	343.246	734.635	277.977	339.679	705.745	270.38	10746.314	144.954	198.84	306.549	1274.952	173.714	4479.104	156.135	1952.268	3388.038	376.475	403.509	294.556	17664.975	342.904	306.622	5568.253	118	0.925	786.754	302.729
17479.06	18193.525	12625.2	24288.729	17478.205	28930.425	17656.686	26325.776	677.559	304.045	309.637	274.281	294.522	1419.574	307.567	10312.882	179.037	138.145	274.78	1455.655	162.119	7463.79	157.824	2574.236	4952.724	283.168	791.164	291.253	14300.841	431.604	373.204	6451.671	167	0.85	857.219	304.039
14450.032	15129.223	10527.356	21204.992	15237.936	24400.174	14059.289	21427.981	853.638	404.074	286.454	257.263	287.945	1458.748	307.209	11271.858	194.728	161.769	285.344	1003.361	160.66	1747.675	150.464	2042.489	5862.33	395.82	2181.9	281.281	15195.288	386.824	345.419	5236.715	102	0.987	865.402	300.765
34056.926	33475.949	27522.162	40231.008	36411.296	45549.644	31614.823	38860.751	1229.162	768.338	457.345	438.739	470.154	1042.77	319.33	8768.133	297.958	346.297	445.631	2017.25	232.281	1592.244	207.752	2643.711	10211.013	321.503	1389.302	304.617	21536.025	890.313	361.947	4572.089	294	0.783	1374.738	305.18
11211.552	11989.297	7746.531	15472.318	10841.244	19502.132	11224.855	17482.392	468.475	310.105	280.931	304.952	330.492	604.407	247.833	11953.832	166.881	154.866	264.718	896.488	197.921	5313.86	135.053	2384.375	3432.787	367.106	280.131	269.282	13235.398	328.15	280.8	6058.165	104	0.974	711.99	301.663
16476.941	17749.488	11991.153	23549.675	16178.704	29121.857	17235.735	25519.813	659.899	309.397	292.009	277.921	350.327	1314.09	279.255	11185.403	163.527	177.675	458.983	1083.539	173.829	47535.787	181.603	3254.136	3443.283	318.965	585.288	289.657	16148.427	418.273	301.384	6896.882	132	0.954	1058.167	303.659
14795.651	15846.735	10345.479	20764.985	13909.298	24340.594	14001.311	21709.872	663.569	307.794	367.041	290.374	323.684	1043.692	251.138	9795.625	175.752	161.066	242.289	1891.039	176.584	18529.888	157.808	3370.935	4509.032	359.539	526.222	313.854	26201.976	368.783	290.53	6611.611	115	0.94	1209.135	303.196
18601.404	19979	13321.031	26598.586	18576.126	32047.19	19060.874	28167.812	980.345	399.885	355.666	308.326	415.175	2597.664	287.162	11535.182	200.387	206.341	533.704	1572.105	168.044	8143.535	276.108	4056.151	4048.804	344.285	392.419	295.417	18112.724	327.471	353.698	7571.51	199	0.867	1278.108	305.812
14602.226	15288.287	10420.391	20793.612	14190.996	25169.596	14689.223	22071.542	643.331	365.653	235.662	259.402	325.654	5138.964	315.244	11019.353	176.85	171.326	295.217	1403.999	175.411	2249.758	121.49	2023.738	5294.496	326.53	348.227	254.75	13013.549	336.536	387.513	4690.972	105	0.971	983.405	303.329
10894.54	11529.745	7651.984	15317.824	10274.364	18370.087	9768.283	14689.99	574.486	305.503	274.159	263.025	309.958	1567.069	234.694	12619.982	170.159	160.696	414.395	941.858	164.854	16576.493	219.156	2410.821	3460.76	345.05	397.859	314.016	12328.026	310.224	279.475	4741.792	176	0.827	1150.949	306.875
14423.337	15227.479	10229.409	19538.309	14266.413	25068.399	13985.586	21020.627	803.393	420.721	400.91	350.402	384.323	815.719	312.262	9092.349	205.353	200.684	397.078	1660.513	172.225	3005.03	188.043	4109.076	3619.371	374.947	403.788	290.515	17195.107	403.632	327.502	7438.658	193	0.834	1342.692	305.194
62698.625	62207.753	56959.655	63755.843	56311.266	60519.728	34454.302	42945.881	1459.818	817.486	533.125	439.81	588.828	500.702	284.896	7881.105	369.529	420.728	949.92	1947.411	200.564	841.49	288.606	1973.007	20906.045	327.556	1006.334	330.995	13572.561	582.831	392.425	3218.321	138	0.918	1392.297	303.754
17873.262	19978.501	9822.511	22835.291	17028.958	29158.853	16924.531	21088.787	665.296	355.306	340.164	301.375	312.224	1773.409	260.148	8454.125	245.613	206.96	276.673	1205.808	135.893	2118.488	205.947	2478.52	4233.294	283.618	370.034	313.887	10084.285	316.425	301.838	5253.47	171	0.87	543.64	306.956
8886.314	9673.159	6415.61	12653.34	8979.44	15800.505	8899.243	14097.326	430.201	318.464	337.588	287.462	358.508	832.314	241.224	8764.791	154.646	149.875	187.151	961.005	175.648	9308.74	116.149	2340.678	3053.508	373.985	333.361	264.598	13127.24	329.75	304.589	6235.021	200	0.719	732.285	309.3
13977.558	14996.34	10000.655	19676.725	13935.534	23912.392	13510.806	20757.672	661.09	355.078	345.611	285.559	339.159	713.68	260.66	10537.313	150.288	185.982	257.053	1452.727	176.439	15059.864	147.834	2354.735	4156.529	379.033	464.936	291.597	20550.848	361.234	302.985	6347.094	145	0.905	777.272	306.314
14862.837	15755.325	10897.15	21507.926	15033.622	26529.741	16074.552	24507.171	893.077	382.245	278.187	288.029	308.941	1007.413	285.07	10729.693	156.796	170.458	241.616	3501.939	175.65	9004.392	119.771	2566.144	4245.749	310.195	1322.046	256.791	14383.16	451.688	306.012	6234.36	146	0.936	936.418	305.89
13726.82	14564.202	9800.079	19378.661	13118.465	23525.373	13410.586	20799.094	661.429	305.761	321.615	277.851	348.574	624.987	253.968	10977.092	165.379	174.905	589.551	1045.806	167.682	8443.407	241.895	3133.108	2983.452	312.376	373.248	270.64	16675.555	377.156	328.309	6504.302	98	0.993	1123.061	303.837
18574.679	19586.041	13040.66	26977.128	18109.558	32311.673	18404.543	26985.655	704.947	350.629	323.338	280.876	323.555	1908.698	270.978	10721.071	184.905	174.014	374.324	1392.433	155.544	12728.918	186.306	3328.723	5371.477	364.404	392.192	307.626	19482.131	373.727	330.52	6421.419	284	0.762	1217.387	308.528
11124.661	13175.635	8339.497	16309.547	11095.211	13306.522	6890.806	10301.212	464.506	281.551	347.994	229.772	304.762	468.254	221.245	6565.681	153.371	169.843	266.056	674.827	212.572	419.344	155.443	834.094	3405.639	305.571	320.689	259.37	12424.636	277.466	356.342	1332.164	123	0.993	608.695	305.484
8892.478	9586.053	6455.503	12700.691	9135.405	16074.451	9045.307	13982.825	453.074	333.386	320.983	245.21	285.909	496.827	277.43	12179.187	145.686	206.693	371.059	1582.69	183.54	7556.225	159.27	1710.694	2716.214	405.79	494.117	297.863	20400.79	353.17	330.114	4563.893	116	0.977	805.457	305.474
13605.781	14590.11	9483.346	19116.616	13232.563	21270.87	12968.687	19360.249	862.021	367.429	362.119	338.83	330.024	948.308	302.148	10833.118	176.694	169.034	423.695	1594.108	158.29	3932.348	211.405	3516.942	3468.025	335.902	358.62	288.195	16518.687	358.093	349.448	6721.795	114	0.99	1293.667	305.675
21059.429	22405.163	16025.979	30162.988	22223.289	35259.399	22870.215	33184.751	676.449	395.467	388.182	332.914	340.744	613.498	322.31	10766.816	196.917	205.716	327.296	1566.308	197.424	1412.663	142.195	4829.342	4495.227	400.944	452.651	286.514	18847.345	596.033	390.831	9159.379	217	0.871	827.486	308.177
15042.321	15886.549	10754.274	21221.246	14633.271	25644.424	15833.67	23025.926	693.785	294.118	249.87	248.814	324.871	1146.312	282.52	11547.875	131.625	165.235	565.69	1184.046	155.32	11583.964	205.29	2498.477	2434.7	348.483	611.47	288.233	14171.066	383.227	337.963	5139.965	184	0.885	1064.56	309.011
9463.395	10253.737	6693.737	13226.413	9519.679	16830.77	9431.266	14572.536	1349.709	378.858	362.078	302.177	376.362	1736.867	330.521	11058.659	175.613	184.401	216.846	1520.356	160.351	10107.92	169.647	3535.584	2724.712	347.589	424.365	287.741	19632.726	340.146	323.143	6531.592	120	0.903	1306.208	306.767
15021.834	16075.473	10760.136	21244.249	14931.051	25415.537	13669.642	20408.741	782.155	382.782	423.54	354.922	366.219	770.705	292.098	9797.931	188.265	188.278	397.299	1704.229	175.038	4330.676	239.028	3573.376	3484.234	351.935	485.211	277.485	21953.137	430.391	306.902	6551.553	156	0.939	1325.712	306.686
10567.765	12061.655	8038.487	17481.168	10668.079	12712.927	12115.927	13683.167	624.861	361.88	291.322	257.86	251.172	1718.685	175.704	7382.067	214.633	206.11	207.807	890.476	114.109	914.663	134.177	1139.11	3076.778	373.003	353.341	277.329	14116.666	222.684	258.792	2108.773	219	0.837	570.336	309.258
10058.419	10745.756	7241.599	14110.651	10144.328	17319.976	10048.119	15779.71	482.696	326.796	389.337	339.435	304.753	1178.368	319.174	9075.634	153.479	171.826	164.699	3264.927	212.743	722.803	122.946	2222.297	3179.481	357.257	466.678	290.143	29031.076	1596.031	426.41	6339.194	129	0.907	839.26	308.12
15416.361	16248.574	10867.583	22009.539	14672.601	27123.602	15743.766	22966.367	651.723	395.996	279.693	299.228	322.462	2679.766	270.626	11791.599	154.623	198.914	449.877	978.315	164.192	4278.211	178.926	2682.203	4108.688	367.032	592.333	276.003	14129.139	544.953	324.641	5470.06	103	1	1080.5	306.267
15234.986	16076.3	10831.589	21423.012	14831.683	24520.098	15039.643	22219.552	622.129	378.77	336.475	296.294	326.452	2539.573	244.431	10671.479	186.604	186.131	313.945	1842.066	168.525	6715.64	217.145	3643.224	4339.582	340.485	436.781	327.407	21521.651	381.354	310.9	6971.781	226	0.871	1183.531	311.881
17277.296	18187.095	12080.776	24566.807	17275.522	28874.997	16919.999	25408.249	781.104	373.656	271.923	248.736	317.208	4317.255	312.068	11500.735	160.126	148.371	297.383	1222.993	143.513	6532.761	177.508	2080.54	4804.749	292.852	1448.507	290.878	12243.817	333.345	378.385	5167.328	111	0.964	862.599	308.194
13386.223	14012.729	9535.949	18652.44	13058.994	21457.069	12717.005	19423.184	1067.389	357.217	311.058	283.646	297.845	1137.022	305.498	11411.045	183.814	227.347	298.701	784.584	151.239	3727.053	128.283	2405.804	5755.066	300.884	2665.697	269.619	8584.721	324.405	322.727	5958.936	144	0.889	918.812	310.09
7507.333	8106.771	5343.928	10230.664	6830.586	11750.367	6856.691	10472.543	1185.794	284.123	275.764	285.232	300.962	815.547	272.325	13508.406	140.743	158.407	203.382	1083.259	162.629	6316.608	132.671	2052.102	2019.57	275.566	574.21	278.158	22457.3	390.394	379.856	4311.175	101	0.977	1038.55	308.213
11396.557	12261.734	8235.63	16245.226	11045.837	20050.72	11668.017	17576.92	557.905	274.714	268.573	264.563	294.413	495.812	245.318	10780.992	147.44	168.349	369.81	1296.168	173.431	8783.458	160.4	2630.377	2897.295	338.938	349.424	264.386	17199.089	540.628	303.006	6025.607	170	0.916	1106.341	308.912
12264.23	13104.426	8731.966	17354.885	11869.62	21389.725	12245.081	18725.512	653.017	322.07	305.24	287.171	357.848	812.811	249.742	11007.348	167.424	175.602	404.576	1591.199	179.224	16994.736	172.949	3218.107	2987.289	353.581	410.173	268.152	20924.07	430.423	326.143	6873.57	108	0.967	1118.546	308.528
11912.62	12604.286	8419.132	16545.351	11049.684	19987.665	11321.52	16716.347	648.495	286.898	235.937	256.379	286.396	2745.745	267.555	11483.668	158.708	154.863	209.666	972.965	152.393	2934.3	133.487	1863.19	3394.163	364.796	290.521	277.591	13289.019	388.25	349.289	4158.008	173	0.956	1021.194	311.257
9501.3	10132.714	6685.063	13341.609	8984.328	16174.21	9112.129	13909.676	587.285	321.524	273.037	274.051	298.424	2001.544	289.352	11080.127	170.965	188.522	429.739	962.927	161.177	2066.294	225.719	2328.916	2928.67	341.47	401.587	280.048	8816.587	322.3	269.252	4792.591	121	0.948	1139.756	309.376
14861.501	16004.143	10541.214	21028.25	14811.253	25902.786	17690.271	22472.013	447.285	425.515	277.461	266.011	346.315	8256.575	262.914	9377.581	164.411	157.033	198.727	627.114	148.523	1128.263	125.977	2084.041	4949.782	372.159	438.912	284.678	7480.518	288.325	276.63	5501.993	159	0.933	746.506	311.588
9793.91	10548.534	7297.765	13887.065	9822.278	16552.556	10005.697	15194.375	710.571	340.803	258.399	293.626	336.004	842.808	283.563	12893.564	174.597	179.5	333.173	7806.13	200.033	14687.05	160.417	3099.861	3716.504	304.337	418.762	287.458	23472.183	369.968	333.978	6270.787	140	0.897	998.321	311.707
9680.076	10455.283	7010.498	13727.947	9332.569	16865.772	9923.065	15545.407	531.03	255.708	240.351	275.382	250.75	1099.462	293.677	11158.79	149.851	151.668	396.906	1178.86	152.728	9037.371	135.767	2497.237	3220.152	299.584	538.247	278.828	14398.547	530.056	364.217	6040.529	112	1	1049	310
12546.586	13459.282	9085.081	17843.686	12285.383	20228.937	12698.867	19096.109	657.775	310.123	321.482	303.985	354.525	714.385	256.557	10731.593	257.661	415.898	435.046	1399.01	213.854	5077.984	175.431	3278.331	2483.551	329.391	838.667	280.256	27266.561	430.515	327.626	6836.763	115	0.969	1126.561	310.787
12979.574	13530.302	9052.357	18071.824	12235.403	21103.444	12358.481	18642.796	666.906	284.537	289.722	312.136	298.689	1021.394	243.103	10388.926	183.939	180.304	326.416	1502.216	164.079	10513.336	165.126	2847.911	3762.846	335.553	366.054	324.211	16848.009	397.57	273.821	5939.282	194	0.803	1157.149	315.015
11546.494	12591.559	8220.07	16399.751	11039.477	19880.179	11185.029	17498.925	699.996	290.83	454.347	291.011	301.791	798.193	258.221	8978.702	141.708	156.597	229.81	1682.332	148.819	3940.724	126.728	3468.8	2181.6	329.121	368.232	305.64	15379.236	454.043	344.592	7175.253	120	0.888	1201.475	312.25
9559.065	10614.34	8050.155	11352.654	9093.548	16153.15	9142.471	13035.426	825.936	415.543	359.275	305.389	346.204	536.029	288.568	17765.253	189.196	197.311	244.98	1094.934	211.519	4769.229	151.508	5441.638	1385.166	364.96	349.28	317.035	13721.181	363.172	338.835	9195.56	102	0.987	665.637	311.049
14523.504	15699.665	10484.333	20946.819	15103.774	26309.901	15938.923	23757.489	537.03	363.114	330.077	278.735	301.055	770.837	290.846	10924.705	169.265	191.541	360.467	1574.954	192.903	2315.991	135.843	3018.729	3255.271	392.524	340.713	286.311	18390.153	387.06	353.057	7008.5	113	0.952	819.916	312.376
13893.568	14490.441	9906.846	19545.159	13344.232	22742.263	13915.106	20558.536	529.471	267.933	241.265	244.586	282.536	686.154	264.61	10978.706	139.264	159.8	442.49	1103.64	141.851	1657.72	180.404	2286.431	3278.287	357.294	386.788	285.864	11360.523	406.57	315.635	4841.883	130	0.99	1072.523	310.938
12066.081	12778.123	8718.252	17178.756	11764.041	20870.431	12001.912	18022.529	888.513	301.677	245.402	246.287	321.435	800.782	288.119	10286.169	176.947	186.384	220.093	1340.114	175.126	12248.825	111.094	1965.858	4166.019	341.338	1053.037	268.131	16305.03	346.804	352.085	4779.527	201	0.832	977.774	315.639
11996.554	13014.867	8658.816	17433.028	12034.511	18585.686	10708.041	16208.262	1076.16	378.08	371.837	288.935	332.251	1256.418	300.681	11368.633	163.207	173.893	469.896	1680.752	176.192	3705.607	381.541	3463.522	3262.293	370.945	499.033	298.848	24603.1	341.056	339.191	6444.766	99	1	1229.672	311.399
10729.394	12260.901	8070.722	12433.333	10830.698	14503.32	7690.548	11404.053	519.819	360.763	304.575	210.317	218.873	2095.747	204.487	5227.4	181.667	152.074	210.503	1013.95	213.07	1267.658	165.267	772.977	3253.912	263.711	315.034	253.745	11593.505	266.683	312.687	1201.721	197	0.878	586.723	315.546
13068.811	13950.038	9461.681	18297.353	12660.453	21637.624	13069.916	19480.905	904.917	299.174	267.559	284.961	333.65	872.859	277.64	12345.306	152.313	178.545	361.755	1329.913	170.46	13488.417	164.136	2544.181	2958.427	307.08	447.814	279.741	20228.193	415.12	345.883	5547.546	225	0.877	1032.571	316.802
11920.558	12841.03	8757.441	17139.57	11700.654	21199.492	12478.717	18885.394	605.653	330.499	266.355	312.019	289.238	2756.92	242.345	11387.414	157.817	179.812	440.642	1735.052	188.899	6871.329	148.067	2499.469	3590.074	345.876	427.259	273.854	25570.284	511.122	315.081	5493.266	179	0.869	1091.103	312.975
14908.116	16037.567	10658.043	21089.465	14415.003	25715.678	15039.678	23429.15	591.96	299.039	334.547	302.005	294.627	1012.859	260.818	8365.609	175.935	176.098	216.32	1342.846	156.205	11806.61	144.36	3831.735	3164.452	320.302	388.276	314.458	14757.136	428.387	283.329	8268.309	166	0.886	1171.193	315.506
14753.584	15831.424	10983.275	21269.583	15519.47	26235.357	15831.86	23362.552	661.422	349.435	328.372	305.895	340.521	1223.082	315.342	10689.934	170.375	158.533	286.714	1356.27	169.116	12224.694	146.435	3633.952	4190.514	308.833	548.456	293.744	14822.34	489.842	379.396	7748.238	234	0.821	851.004	317.722
10429.342	11154.67	7614.06	14716.977	10591.293	18655.117	10681.945	15968.15	703.828	289.1	267.641	264.52	316.806	635.111	311.627	11136.674	135.97	121.052	324.741	1230.41	175.904	6732.285	181.592	1963.256	3244.095	289.65	356.87	296.863	18448.89	455.625	398.212	5223.039	204	0.812	869.833	317.525
8553.714	9196.996	6124.576	11961.131	8602.562	14336.552	8436.905	13088.524	578.152	329.63	425.138	311.685	323.269	701.222	300.592	8908.08	139.425	136.027	198.628	1087.585	172.83	1742.442	135.772	2410.361	3420.243	324.174	614.604	290.971	15807.941	416.305	409.949	6791.398	118	0.839	900.025	316.127
12938.642	13435.842	9186.021	17896.919	12145.831	21142.167	12333.22	18265.416	525.47	347.164	265.676	302.558	285.153	1909.899	280.655	10597.384	163.596	165.806	247.114	1393.125	165.626	3590.654	129.62	1916.161	4231.295	270.256	310.927	281.768	18422.273	401.593	335.684	4582.232	132	0.888	1010.288	315.432
15628.751	16504.25	11311.059	22420.084	15993.452	25953.88	16171.094	23482.395	875.608	346.035	362.915	306.015	379.528	928.998	278.437	11208.22	176.735	177.244	908.782	1422.082	148.951	4187.613	423.914	3927.694	3446.324	330.581	442.598	292.816	8984.65	316.577	381.423	7315.57	143	0.893	1285.941	316.157
14389.218	15392.54	10033.63	19807.387	13947.222	23501.204	14090.628	21663.867	1188.599	383.239	490.751	328.854	356.727	836.393	310.664	9869.343	188.68	168.822	267.851	1472.062	178.269	3727.125	195.144	4018.752	3077.422	346.442	775.535	284.941	24073.793	383.823	300.215	7490.546	196	0.828	1318.776	318.398
14068.022	14508.498	9864.461	18923.541	14307.645	24449.441	14461.406	20985.13	751.982	470.064	405.045	381.211	363.605	2076.445	325.334	7899.284	198.597	183.268	313.567	1585.951	165.426	4357.759	166.975	4387.524	3048.605	377.189	784.311	290.188	15269.989	453.481	323.141	8176.336	99	1	1344.106	313.864
8312.552	8940.055	5792.58	11417.784	8259.674	13889.152	8019.179	12535.712	599.425	351.92	331.847	270.652	308.757	489.173	273.033	11099.225	156.499	183.199	261.879	1232.152	221.89	4063.095	142.445	2026.858	2028.413	398.901	292.338	301.15	19632.874	358.341	309.382	5797.371	108	0.98	807.315	314.954
14820.036	16104.78	10363.66	20773.313	14948.415	25263.539	15820.577	22874.541	755.729	344.608	321.188	306.528	302.931	452.108	287.103	10843.929	182.305	196.801	341.56	1350.668	179.887	1987.873	148.956	2397.114	4596.74	390.433	636.516	282.695	17621.77	625.987	341.344	6111.777	121	0.977	831.872	315.517
15714.902	16702.968	11538.131	22349.192	15947.274	26432.569	16189.402	23675.322	819.91	331.979	497.111	280.562	294.53	618.214	289.153	10403.372	168.958	193.144	307.023	1268.782	160.825	5020.229	119.662	2157.791	5364.335	280.557	1016.728	281.353	10894.622	397.231	364.344	5447.893	206	0.898	912.544	318.485
14448.273	15576.437	10403.757	20805.564	14314.45	23857.947	13926.874	20404.213	877.458	368.155	329.189	288.707	367.955	1861.383	297.098	11489.999	183.96	183.511	439.602	1506.878	162.033	12458.139	275.359	3263.775	5458.619	332.682	456.96	308.161	18144.908	341.088	304.33	6323.262	175	0.912	1242.443	316.323
17818.618	18952.795	12704.739	25351.892	17829.699	29362.62	18264.644	26217.124	822.986	416.294	360.916	310.264	378.863	3026.16	294.351	10887.299	182.905	186.579	558.474	1164.26	149.302	6593.993	422.888	4262.85	3647.594	340.575	452.076	298.617	9464.744	322.257	371.122	8085.255	185	0.832	1277.322	317.792
8448.916	9300.146	6139.997	12286.795	8667.235	15121.25	8630.397	12936.934	471.279	293.876	239.571	264.445	304.747	843.105	246.977	12595.562	173.045	172.569	231.546	743	200.815	13121.397	166.759	1932.813	3011.447	347.375	280.39	296.286	12451.123	300.694	331.655	4675.334	140	0.921	679.771	317.293
13504.382	14223.352	9633.097	18634.123	13436.271	21190.054	13036.09	19371.792	957.729	386.294	406.789	361.859	356.883	1216.149	306.503	8905.112	214.763	188.741	463.427	1571.798	164.322	16034.055	255.662	4198.271	3854.903	339.622	470.344	293.505	15305.541	499.2	326.834	7899.935	119	0.949	1337.021	317.105
14613.661	15560.364	10358.343	19770.301	15232.378	24836.615	14590.279	22281.571	1050.929	426.977	380.453	344.486	382.187	1048.939	322.514	8961.007	208.696	201.029	357.754	2205.037	212.661	10464.901	157.588	4117.206	3220.183	359.514	435.933	285.754	22031.838	412.732	327.548	7631.788	169	0.898	1354.393	316.855
17306.553	18525.189	13026.052	24497.942	17075.515	28171.023	18034.405	26553.672	526.786	314.964	274.504	300.049	308.836	1117.378	281.834	10170.869	165.655	168.687	316.053	1734.381	177.5	2959.427	144.838	2580.842	3630.592	283.519	300.39	282.334	18381.755	378.122	332.784	5811.898	116	0.977	1005.543	318.19
15128.08	16162.384	11002.733	21428.879	14685.839	25014.896	15571.777	22997.143	537.043	273.575	246.376	275.062	291.012	1189.271	285.137	11162.365	170.065	175.271	435.118	1065.994	164.688	6689.521	166.341	2568.014	4527.31	296.975	551.247	294.031	16524.317	488.371	344.59	5634.509	173	0.956	1046.5	319.957
11979.013	12736.531	8367.45	16754.097	11420.319	20502.559	11669.78	18158.332	594.236	282.425	292.035	291.289	305.403	1243.43	266.885	10634.242	180.458	160.169	321.998	1081.267	172.135	15487.945	165.444	2961.319	4154.615	331.497	390.664	284.174	13463.163	322.672	275.926	6436.517	124	0.972	1143.637	318.887
9919.112	10700.301	7719.065	14703.382	10789.368	18616.468	14638.278	15801.17	522.557	344.323	283.377	299.379	345.696	706.56	277.522	10941.139	166.157	181.515	236.597	830.889	231.56	14729.411	180.916	2779.056	2635.613	368.966	300.718	274.974	15005.446	327.474	339.657	6105.765	123	0.925	690.581	319.85
12842.115	13729.367	9304.799	18006.839	12159.68	21291.54	12747.454	19366.553	631.018	308.074	311.744	291.71	307.132	781.408	256.477	11206.203	152.812	173.757	374.694	1617.219	174.563	4967.119	144.999	2617.485	3467.155	366.626	339.409	290.526	21434.601	444.457	323.441	5840.735	157	0.945	1078.787	319.596
9633.999	10414.197	6921.099	13651.578	9391.659	16556.127	9728.939	14589.116	696.891	313.219	292.535	260.344	351.145	972.492	235.623	10261.544	145.071	178.781	327.108	1552.271	190.627	15508.137	167.467	2679.875	1866.005	368.141	343.054	275.715	20090.022	362.262	302.716	6015.026	108	0.938	1118.87	319.63
12965.608	13881.379	9352.901	18452.877	13302.766	22462.574	14756.164	21509.834	785.041	341.281	359.767	301.286	343.895	922.593	300.56	12493.49	174.696	167.131	581.608	1573	149.059	3553.962	366.848	3952.128	3266.369	348.356	335.22	295.429	10450.621	320.759	331.237	7545.237	140	0.968	1292.721	319.471
11445.653	11759.837	8063.385	15589.459	11468.476	19681.221	11936.362	16947.818	673.031	350.478	328.813	313.077	321.444	825.052	274.778	8100.992	202.884	188.805	422.243	1593.388	169.022	2590.434	211.57	2515.709	3857.024	293.455	375.39	311.274	10557.626	381.088	324.152	4572.636	108	0.967	1376	319
8652.055	9076.356	6143.49	12078.166	8718.988	14659.559	8370.676	13406.568	426.246	298.535	429.028	307.409	331.397	823.189	250.168	8548.053	144.614	144.374	194.221	1574.087	172.951	1906.142	124.617	1970.247	2897.274	423.266	335.213	302.108	18615.749	403.155	291.26	5969.143	140	0.821	768.314	323.057
12210.979	12846.803	8853.703	17175.395	12341.27	20012.349	11990.746	18340.723	701.365	364.623	299.642	279.334	292.512	626.564	292.46	8353.834	159.739	163.66	191.146	738.033	159.473	2932.607	137.376	2632.851	3419.177	292.239	773.848	294.803	8451.414	312.303	335.316	7332.954	228	0.853	924.228	324.934
13816.373	14965.416	10777.059	19677.909	15002.845	22863.715	15896.126	22467.498	859.99	395.193	355.099	323.536	349.733	947.887	328.724	10742.793	192.463	182.165	269.34	1855.988	184.213	9126.876	129.831	5960.558	2983.067	319.735	556.117	294.563	19873.777	420.952	351.422	10993.789	188	0.904	991.638	323.378
17230.074	18167.911	12260.099	23496.48	15999.341	26161.061	16473.967	24677.862	696.422	356.02	289.783	309.763	329.183	1473.318	255.119	11032.631	180.524	172.052	326.043	1452.835	174.276	15978.591	171.71	3033.693	4368.193	334.825	413.391	284.345	17276.301	536.428	307.814	6875.911	177	0.871	1099.958	322.562
13420.481	14545.442	9678.44	18997.354	13289.783	22177.943	13342.085	20674.558	1120.851	321.745	365.475	327.543	345.295	938.901	306.33	11003.777	140.721	172.02	458.415	2371.453	175.638	7956.62	241.857	3328.776	2209.805	345.62	378.291	315.733	26012.292	441.478	341.306	6531.951	127	0.955	1232.295	321.13
10677.602	12022.455	7547.217	15052.537	10314.837	17756.616	9944.941	15465.505	906.991	311.066	385.644	381.124	375.144	1197.649	256.531	11051.157	173.117	169.102	398.477	1734.619	166.342	5666.481	185.446	3251.15	4033.276	370.192	365.356	318.421	21777.287	510.788	400.779	6592.766	102	0.987	1265.118	320.324
13224.244	13938.925	9173.713	18278.486	12971.399	23469.604	12358.523	18825.391	798.999	342.137	392.691	315.835	387.532	2371.721	265.879	11041.12	170.017	163.142	392.798	1569.011	149.52	5237.369	307.003	3461.133	3890.053	342.906	470.164	309.237	15237.916	458.251	385.852	7060.746	114	0.893	1271.719	321.289
14744.49	15470.935	10779.729	20682.191	15076.903	24071.13	15624.477	23082.239	781.734	354.422	280.934	281.898	309.796	701.107	289.77	9179.461	171.516	169.395	321.173	1483.965	184.881	2135.101	141.873	3454.196	3456.729	325.7	364.979	265.069	14193.481	354.713	316.842	8342.427	147	0.853	948.398	322.241
17831.548	18608.72	12622.933	24545.592	17572.409	27903.218	18495.36	26315.662	585.875	303.952	369.104	326.542	295.164	2184.326	282.154	9330.078	168.877	166.292	240.597	1402.366	153.936	6512.153	160.573	4142.975	1915.469	308.819	435.07	318.159	14523.975	407.986	270.325	8769.627	151	0.942	1172.659	322.97
13038.828	13574.373	9328.754	18197.89	13930.385	23497.658	13351.753	19782.065	1631.135	403.486	352.388	317.023	383.95	2159.102	327.532	9141.272	218.943	194.302	393.032	1479.017	189.14	2742.868	172.563	3545.534	3714.956	312.926	696.665	287.256	16032.208	434.088	321.914	6347.539	130	0.865	1361.677	321.338
11121.366	11974.199	8148.411	15764.677	11415.659	19517.624	11341.355	17687.914	410.341	341.914	305.078	297.418	360.806	2662.356	279.527	9435.687	155.271	149.617	241.429	1152.82	212.26	6389.238	146.953	2467.777	2351.725	355.345	326.903	259.135	15615.626	363.682	321.648	11932.348	182	0.811	723.863	326.505
10138.542	10933.907	7073.738	14158.004	10127.279	17963.256	9858.517	14845.711	544.381	398.591	363.41	271.176	317.084	8064.101	344.539	10891.561	148.555	186.288	235.579	1597.79	181.418	4580.627	127.873	1539.354	4684.418	378.739	378.199	300.83	16046.571	318.741	301.81	4365.641	115	0.956	783.604	324.143
12292.145	13155.315	8875.718	17462.548	11855.017	20951.879	12515.199	18611.427	739.54	265.241	265.455	277.661	283.27	1228.937	270.636	10610.702	151.058	162.745	380.414	1101.597	152.176	3261.188	158.013	2155.297	4016.15	321.867	537.307	293.586	16461.761	497.652	301.561	4959.223	168	0.884	1057.345	326.071
11289.24	12181.901	7939.685	15855.869	11319.895	20024.345	11284.664	17660.698	373	304.718	283.254	291.112	342.644	1560.26	266.883	8969.094	160.454	148.94	213.717	921.134	210.12	13468.607	136.452	2332.855	3190.219	345.746	286.248	266.028	15863.936	311.123	275.513	9446.018	116	0.936	716.931	324.638
9585.372	10332.618	7458.933	13768.702	10613.521	17287.488	10763.1	16383.841	675.8	375.833	299.543	330.927	292.379	584.328	297.433	7555.4	171.571	154.638	186.756	919.298	155.911	5492.232	126.017	4742.285	2931.812	317.999	418.694	283.712	7227.571	415.846	321.984	10533.407	134	0.824	934.478	326.701
13567.268	14529.623	9471.7	17993.333	13307.87	21751.935	13351.736	20915.364	735.138	393.138	396.192	337.716	319.427	816.05	301.16	8580.641	170.951	169.086	424.162	1614.25	153.208	5612.424	170.355	4193.732	2127.499	354.778	338.851	284.164	17985.062	472.216	320.544	8353.219	104	0.974	1328	324.442
9383.256	10259.184	7191.526	13790.957	10228.987	17122.778	10237.241	15753.644	649.223	360.649	355.887	289.382	331.163	393.374	295.829	10217.099	171.056	178.78	231.47	1088.943	208.209	2468.533	146.85	2718.599	3605.203	406.299	290.516	294.292	21698.669	391.184	322.813	6769.497	106	0.98	817.415	325.358
9275.104	10034.998	6684.996	13248.259	9566.706	16510.142	9505.25	14694.081	886.798	358.741	310.78	272.993	306.683	616.705	287.42	11613.41	150.575	201.486	250.051	1044.299	184.068	6033.576	141.655	1917.681	2231.919	400.897	1300.43	285.297	16940.372	432.429	349.432	5248.394	146	0.835	837.856	328.288
16646.135	17717.809	12307.1	23704.402	16860.415	27596.098	17854.771	26135.848	524.842	320.995	323.611	275.121	310.348	835.027	319.971	9370.208	169.544	161.621	321.199	1928.691	171.912	4079.679	124.023	2943.238	3933.149	287.296	305.211	279.068	16031.267	395.758	340.159	7073.01	167	0.9	1001.865	326.219
9494.347	10164.257	6684.837	13006.982	8794.907	15547.537	8799.734	13191.289	1072.22	316.977	250.71	241.312	276.051	4798.999	305.62	13925.463	155.777	161.775	188.634	1171.982	163.825	1080.965	126.244	1897.671	1976.18	312.213	405.761	284.617	18950.908	366.547	358.559	4383.838	102	0.955	1019.549	325.206
12869.756	13580.28	9021.856	18118.249	12369.192	21702.657	12676.861	19030.967	590.894	289.321	313.688	310.844	345.739	1426.076	283.019	11677.446	173.971	170.865	372.207	1421.421	193.023	17653.552	181.867	2519.783	4883.437	363.63	494.752	289.594	17846.341	421.855	291.069	5343.892	135	0.923	1135.181	326.352
13207.773	13960.697	9476.808	17703.339	13380.87	20456.015	13422.662	19650.403	482.083	316.015	363.22	338.025	349.746	696.744	266.513	8720.322	154.919	146.207	210.052	1744.009	195.132	1869.324	116.794	2422.016	3331.333	357.377	359.538	299.102	23670.854	1426.186	291.536	6467.924	159	0.878	763.123	328.827
12410.228	13322.051	9736.338	17794.828	13977.752	21857.225	14519.641	21198.59	818.685	424.239	334.652	345.096	352.436	1294.824	320.902	9594.783	176.951	179.978	260.75	1021.79	176.484	9227.075	146.201	6477.054	2457.339	321.756	908.73	273.139	11321.6	385.889	330.374	12395.948	134	0.892	939.672	328.44
14822.44	15683.905	10503.326	20823.28	14470.99	24565.64	14884.311	22310.482	590.068	280.738	379.124	320.171	296.066	814.025	253.522	9091.347	189.045	172.47	285.655	1173.695	165.815	5161.64	169.495	3367.396	3817.918	351.106	412.928	297.922	14536.314	425.518	279.458	7438.928	247	0.762	1165.245	330.804
10573.746	11398.22	7489.506	14714.333	10311.154	17281.346	10554.285	15693.324	751.253	298.643	316.529	325.595	307.482	994.976	291.96	9443.939	129.134	151.794	306.878	1827.644	183.329	12898.899	188.145	3374.586	2160.796	352.87	322.37	315.283	26967.961	461.098	315.061	7249.212	159	0.845	1222.802	329.368
15651.76	16544.264	11085.006	22222.987	15465.226	25908.474	15071.624	22788.806	671.629	313.721	343.211	314.031	352.305	1045.134	285.178	10444.001	152.579	164.117	351.733	2048.6	194.977	20208.653	215.273	3396.928	3904.044	348.074	369.297	299.723	28191.154	463.565	394.232	6874.668	122	0.956	1237.426	326.738
10807.364	11583.01	7818.023	15356.602	11118.216	19177.757	11138.309	17094.336	452.939	334.928	454.146	251.528	286.317	544.623	263.497	9471.305	170.395	181.671	248.56	1578.253	180.989	5373.404	128.975	2121.914	3436.701	393.001	428.826	281.853	15646.697	460.117	349.952	5923.283	155	0.909	828.255	328.803
16026.254	16971.921	11455.459	22528.629	13313.207	23902.769	13776.827	20606.584	595.355	334.769	358.021	316.67	304.388	2070.276	266.58	10560.703	197.291	191.693	327.793	6465.658	159.418	5162.288	141.477	2499.194	6104.406	386.973	463.466	290.695	16499.292	473.847	298.646	5888.285	198	0.829	1078.015	330.303
19346.395	19039.988	9057.839	20422.467	16133.941	19880.43	9836.184	12505.835	577.368	353.433	236.37	263.19	263.78	733.559	185.317	8671.134	271.493	258.857	337.905	851.119	124.408	6579.338	236.461	1915.287	6105.548	348.024	523.428	293.324	7453.209	275.002	281.483	4469.193	105	0.984	550.786	328.529
12897.315	13720.194	9366.399	18587.941	12783.94	23303.78	13534.47	20063.637	623.217	300.582	262.57	276.024	303.775	1226.101	270.596	11394.979	165.869	175.166	467.116	905.964	163.035	12466.886	181.289	2324.668	4851.573	304.821	420.237	288.513	17427.298	451.47	314.681	5311.068	149	0.92	1047.601	328.762
11827.177	12981.539	8811.456	16996.496	11687.792	21202.83	11998.922	18303.77	656.651	310.3	299.473	284.523	349.011	1263.24	288.813	9738.895	165.061	162.55	321.366	1278.191	187.623	9773.747	176.436	2907.249	3472.07	336.9	353.786	277.182	18258.055	326.821	313.658	6618.393	112	0.932	1125.438	328.866
14402.165	15384.81	10401.701	20715.682	14228.039	25040.674	14637.417	22255.237	653.013	305.83	293.645	298.648	309.855	1417.479	255.119	11181.752	185.616	188.94	546.191	1185.996	161.462	3273.514	148.426	2941.791	4802.698	350.831	359.142	299.276	14667.381	368.768	285.977	6385.086	121	0.977	1145.921	328.202
11939.937	12680.538	8464.295	16233.041	11239.759	18169.078	10785.742	16724.42	890.506	392.106	346.496	353.19	378.18	689.407	294.812	8613.221	193.809	165.803	275.676	1328.901	175.714	5164.322	189.262	3835.373	2690.379	304.189	409.11	295.15	16349.465	375.611	322.279	7116.791	101	0.977	1367.381	327.52
11856.633	12706.506	8516.046	16745.462	12373.38	20632.288	11324.74	16893.799	728.526	410.493	382.6	392.986	380.23	700.918	296.436	8875.183	198.543	197.112	247.818	2204.643	197.805	7815.505	197.651	3835.559	3340.35	309.612	516.773	293.269	23865.429	488.453	322.941	7261.928	107	0.958	1378.537	328.453
7949.196	8738.266	5606.625	11212.845	9391.658	14050.925	8164.984	12356.348	647.952	350.594	521.337	313.582	846.868	903.077	284.071	9733.622	144.347	168.297	305.952	1884.235	811.432	4274.623	129.193	1944.69	3073.048	389.188	352.423	314.403	12964.636	489.184	296.286	6000.428	111	0.923	790.779	330.32
10193.492	10773.419	7309.919	14628.503	10640.531	18013.553	11062.975	16258.423	654.698	353.423	482.435	280.926	301.629	551.839	275.927	8643.833	165.581	158.287	269.372	1294.871	186.369	2940.527	130.532	2721.012	3449.303	319.443	298.383	284.612	15692.646	357.674	341.289	7286.607	129	0.849	949.934	329.136
12094.442	13013.413	8736.305	16704.428	11530.729	19128.26	12092.336	18010.298	489.383	317.279	347.675	327.681	336.584	527.428	255.191	8350.563	161.6	151.123	221.323	1531.093	183.017	2902.997	141.514	3089.085	3075.727	336.77	410.946	269.08	17383.839	535.943	296.621	7443.457	173	0.88	1110.442	331.824
14093.855	14886.498	10071.761	20665.511	14435.045	25207.281	14675.005	21501.551	713.379	318.938	312.113	280.007	297.363	2256.047	280.79	8851.978	126.316	151.014	422.015	1548.42	163.895	8786.114	226.047	3266.898	1964.061	340.487	313.62	302.673	19990.225	392.174	334.972	6544.673	118	0.994	1230.203	329
10909.891	11871.702	7695.664	14874.666	10297.548	17562.298	10011.476	15419.933	678.298	290.61	309.76	297.624	352.19	990.893	257.13	11199.58	156.439	151.777	303.731	1736.718	164.913	11090.058	178.385	2975.544	3695.396	349.568	448.2	304.557	16888.754	384.505	375.888	6144.624	113	0.94	1255.942	329.686
12050.888	13018.023	8530.379	16840.78	11788.952	20258.244	11912.912	18080.844	815.645	357.78	393.708	298.288	326.57	1150.017	256.51	9113.684	166.516	161.633	275.359	1372.841	152.751	2707.474	163.319	3601.792	3160.131	351.306	343.658	303.735	19209.393	355.585	330.947	7033.173	149	0.916	1312.07	331.359
15690.924	16373.65	10791.045	21760.27	15640.937	25479.165	15462.594	22943.821	742.987	381.897	425.898	342.779	333.573	1224.5	287.883	9749.273	182.43	170.073	322.786	1494.226	154.636	3952.875	153.297	3821.408	3390.462	357.499	406.027	301.745	17952.237	442.815	297.947	7473.542	164	0.915	1321.543	329.25
15789.127	16836.9	11221.199	21186.72	15402.461	25468.681	15355.275	23090.635	705.989	380.167	373.526	300.116	338.668	847.42	284.404	9874.607	173.594	181.307	530.724	2111.941	161.26	12800.966	187.83	3638.149	2895.154	381.64	570.45	288.556	18409.619	401.396	344.325	7006.727	105	0.971	1340.195	328.833
9910.369	11011.371	7673.033	14205.038	10214.338	16515.033	9123.331	13711.534	519.025	280.594	267.308	236.017	302.003	394.347	249.856	10156.373	143.653	155.946	238.029	1485.776	201.798	1150.33	163.357	1381.789	1999.689	318.972	516.844	286.811	13904.009	326.668	335.941	2840.068	115	0.999	619.604	330.117
14110.34	15196.035	10504.6	20214.798	14771.496	24992.725	14871.836	22043.833	715.008	322.135	293.485	273.516	326.217	2181.459	264.688	11055.873	141.44	156.484	250.752	1115.93	167.57	1293.787	139.962	1980.962	2905.742	365.788	304.374	291.016	12450.179	321.248	284.501	5088.799	267	0.83	776.552	336.096
15364.363	15330.5	11704.103	18996.656	15597.723	20180.743	15306.49	20598.077	652.807	867.153	364.344	298.443	257.286	1612.13	261.599	9789.763	159.484	151.858	368.304	2156.565	152.418	3013.51	162.432	3423.283	2613.808	342.461	381.021	322.547	15962.637	485.902	280.516	7173.172	159	0.943	1186.789	330.846
13788.663	14655.642	9936.816	18881.723	14056.248	20530.224	14813.627	20522.713	735.688	312.266	316.542	304.62	312.116	580.67	303.922	8197.346	139.546	168.915	303.496	1767.121	169.165	3115.495	191.161	3974.844	2002.384	348.091	291.12	303.378	22287.101	382.562	259.161	8444.893	154	0.89	1212.468	332.604
12978.576	13817.891	9382.625	18491.25	13163.143	21889.018	13230.834	19307.908	721.753	306.704	344.203	314.856	323.337	1033.836	288.3	9151.735	150.609	159.219	326.575	1812.365	194.963	28556.927	190.351	3853.959	3790.35	344.575	379.39	294.054	24397.787	402.888	388.75	8232.089	114	0.932	1241.421	332.658
17921.703	19151.802	13056.194	26105.715	18193.361	31187.799	17010.902	24834.284	1263.432	359.639	373.286	303.527	379.151	1858.387	272.412	12385.697	200.048	184.803	338.188	1545.881	152.927	10164.875	219.127	3422.247	5450.867	425.398	364.308	309.814	16968.008	382.379	346.263	6369.966	124	0.882	1294.185	331.048
12980.559	13771.641	9244.097	18092.759	13604.535	21764.721	12735.939	18799.016	827.471	376.332	371.719	311.168	350.886	665.761	292.245	10766.187	175.823	170.101	294.453	1573.108	187	3612.569	187.245	3411.576	2882.182	355.154	400.82	285.833	21905.272	338.863	318.107	6375.971	174	0.929	1349.862	332.96
10482.962	11301.234	7789.19	15101.497	10997.512	19125.607	11250.485	17330.438	744.477	364.359	291.079	298.371	341.037	553.567	297.963	9097.273	141.594	153.057	221.025	3310.678	171.829	6748.588	141.371	2588.729	3219.69	293.655	454.603	292.964	13777.004	326.05	333.567	7196.144	148	0.891	907.264	333.797
15150.662	16061.687	11175.722	20706.209	15594.612	24273.776	16088.092	22933.105	721.703	418.454	315.676	313.233	318.65	2510.605	298.723	9436.998	156.656	166.806	252.289	1041.728	168.417	6287.931	141.665	2677.832	3959.665	300.356	616.109	288.074	12658.709	360.139	335.085	7274.154	309	0.712	918.235	340.772
12140.395	12930.57	9099.315	17299.77	12903.528	20710.511	13483.707	19664.198	654.149	363.357	364.318	319.822	315.679	561.706	300.771	8582.601	175.655	165.601	244.483	1281.017	172.593	3271.172	130.633	4407.964	2652.893	310.182	399.362	292.823	13172.602	396.143	343.003	9660.949	196	0.846	961.219	335.469
12032.428	12966.805	8740.577	17137.768	11728.606	21336.528	12197.049	18246.138	651.27	369.591	283.827	318.616	297.869	3865.213	284.14	11502.042	178.291	183.332	259.851	5190.069	153.332	1720.89	152.025	2227.008	5119.281	302.298	815.957	285.905	13141.01	382.34	348.229	5286.876	215	0.746	1015.174	334.542
12272.507	13260.472	8716.502	17212.437	11978.37	21246.447	12084.1	18118.312	878.592	363.998	359.228	308.928	396.138	948.152	248.298	11580.012	187.82	176.985	362.02	1568.515	186.336	6168.773	285.739	3665.131	4242.736	328	386.115	305.986	26199.76	328.597	296.42	6824.59	117	0.985	1283.765	332.543
11689.885	13455.061	6890.05	16337.548	11509.248	16127.423	10976.001	16899.462	705.884	305.825	362.479	278.74	309.363	504.632	257.967	11852.732	238.425	164.546	189.532	1361.784	139.409	6894.884	205.924	3278.968	3769.112	278.212	366.813	273.07	13698.874	344.974	259.176	7861.125	123	0.925	471.118	334.183
12013.657	13311.738	7510.606	16624.134	10976.989	13896.21	7148.305	13367.676	501.958	305.401	254.349	276.673	247.609	477.618	207.5	10213.061	220.846	247.193	346.577	1122.417	118.993	4278.536	194.649	1890.327	3724.356	333.621	313.261	301.837	8488.806	323.165	276.898	3846.826	120	0.903	543.767	334.208
10015.629	10916.434	7348.571	14393.276	10479.299	18360.454	10537.837	16158.623	521.547	326.482	268.731	284.446	389.228	875.268	255.025	10409.53	151.565	159.634	314.952	1041.844	210.996	6052.738	137.18	2186.429	2900.536	351.844	307.299	257.693	16470.338	331.886	279.692	6304.025	172	0.918	734.587	334.035
13991.189	15056.232	10408.519	20104.859	14855.823	23843.141	15261.482	22328.471	588.347	352.092	362.646	286.597	294.334	746.576	278.269	9777.34	163.445	175.541	297.613	1404.451	200.534	3991.756	140.687	2554.887	2601.564	382.648	396.119	277.129	17620.317	360.789	315.107	6700.14	178	0.906	815.882	335.831
10461.569	11240.422	7646.117	14949.643	10902.162	18524.808	10856.989	16649.605	445.816	323.384	250.27	275.945	330.747	693.67	244.924	9558.392	143.188	154.025	274.275	1008.853	167.115	12118.859	126.96	2033.979	2809.168	354.031	404.985	293.394	16033.709	406.851	294.547	5414.414	160	0.738	758.238	336.188
12023.505	12900.95	8637.495	17097.448	11920.723	20470.661	12256.389	18562.888	648.167	303.866	527.704	315.578	290.836	1099.736	267.192	9204.785	183.639	170.134	325.89	1964.987	175.648	2010.797	166.163	3317.387	4103.201	344.83	543.159	312.56	20965.919	491.582	283.967	7454.991	198	0.826	1177.106	339.061
11595.608	12328.24	8414.622	16185.111	11743.888	18999.814	11690.658	17276.299	800.345	317.828	313.168	369.424	340.942	611.047	280.505	10818.048	147.411	176.009	265.458	2171.779	181.631	4694.707	170.478	4169.614	2716.287	352.688	324.131	315.279	26776.931	428.705	283.9	7797.21	125	0.94	1203.94	335.228
14135.891	15215.969	10233.88	20226.274	14695.353	24820.37	14868.433	21987.497	900.686	402.445	367.515	307.009	355.198	866.456	297.38	10650.149	169.159	170.352	335.232	1630.206	168.458	11829.193	162.807	3774.421	2817.768	371.443	338.573	297.801	19767.543	343.545	340.791	7363.968	207	0.759	1329.457	338.452
18076.235	18857.956	12967.828	26143.131	18652.109	32215.68	18816.269	26851.122	831.642	375.509	363.938	299.399	368.416	1109.791	292.82	11011.583	174.805	185.78	374.078	1783.092	165.827	28258.445	147.479	3488.627	3071.129	388.789	502.211	293.031	20136.474	375.767	365.837	6491.249	123	0.964	1337.378	334.232
14568.351	15839.348	10470.001	20664.276	15547.377	26702.148	15085.008	23125.514	912.493	391.474	367.606	375.692	383.575	997.615	297.736	9218.503	207.47	182.56	394.052	1421.865	176.169	6297.448	179.022	4471.258	3833.002	307.955	372.787	292.518	17175.586	349.815	338.882	8349.999	109	0.946	1363.628	333.766
14927.684	16044.671	10739.442	20459.375	14420.22	21188.566	9957.713	16237.324	526.997	272.882	284.181	238.019	243.319	506.448	161.283	7708.427	208.014	206.169	324.596	913.683	114.584	604.763	149.307	1040.424	3567.39	369.149	419.858	273.897	15820.379	217.553	247.368	1795.718	166	0.926	571.072	335.5
14327.337	15196.387	10232.981	20188.344	14119.02	23924.909	14628.008	21550.775	556.634	333.878	289.977	304.21	294.604	669.499	270.901	8172.404	180.512	172.975	259.525	960.31	150.472	15286.046	140.4	3111.915	4768.642	289.481	376.162	273.439	9320.819	406.561	428.258	8372.09	113	0.952	999.473	335.527
13100.362	14140.104	9582.849	18741.538	12918.064	22527.088	13472.034	20050.353	567.302	380.026	260.591	300.275	288.566	3977.526	293.655	11257.067	150.828	205.273	544.177	1175.47	179.619	6147.79	220.803	2380.118	3472.733	309.193	385.067	285.988	18111.835	463.155	357.656	5377.714	210	0.877	1039.271	338.457
12860.307	13505.982	8928.283	18083.626	12352.164	20910.446	12521.688	18275.102	1040.592	284.436	299.679	288.375	283.992	1168.732	294.371	11400.244	191.23	167.666	471.888	865.363	152.685	2023.417	232.796	2462.128	4421.502	338.305	441.764	291.315	9970.885	332.251	278.088	5473.343	109	0.976	1136.188	335.427
12425.148	13263.616	8738.066	17578.845	12055.065	21094.241	12221.115	18369.952	544.429	327.812	300.684	278.723	300.307	644.541	254.848	9523.773	179.542	184.924	385.155	997.393	163.62	4411.398	160.005	2975.321	3916.458	331.458	325.34	297.601	17437.906	405.548	304.985	6668.349	125	0.952	1146.916	335.524
9547.857	10247.616	6937.103	13377.802	9711.376	16307.388	9588.876	14473.05	1051.215	304.954	366.667	300.712	318.963	683.215	279.286	10967.908	157.178	174.279	299.776	1844.209	186.09	13940.835	168.07	4038.633	2769.97	368.988	412.829	302.59	26157.575	378.724	310.15	7471.468	105	0.953	1197.586	336.157
17046.654	18053.968	6761.879	15791.055	15375.162	23408.69	13536.933	14915.208	811.311	393.101	376.631	330.488	353.002	392.007	277.434	9180.025	317.071	231.783	187.63	2172.748	146.997	1627.964	208.465	2759.556	5692.855	301.942	685.593	293.749	9647.769	630.092	273.02	6380.927	143	0.839	455.206	338.528
12771.613	13297.161	8882.612	18195.721	12639.571	21502.941	12757.118	19138.557	599.548	384.063	586.979	382.501	303.708	1413.933	272.878	9148.794	183.39	176.913	173.609	2350.478	180.167	1582.427	143.238	3105.034	4717.892	361.553	695.992	294.119	24543.388	2175.141	298.499	7059.175	132	0.928	1159.795	337.614
10672.223	11408.847	7707.533	15319.763	11142.275	19455.841	11100.759	16991.02	1142.498	385.639	323.207	296.289	337.029	1133.489	283.671	10757.686	157.114	196.133	247.558	1150.59	182.226	5807.341	162.456	1925.56	3759.251	425.871	640.178	271.722	16550.544	389.654	353.813	5400.304	160	0.862	843.188	339.944
8814.088	9423.915	6394.198	12334.425	9034.696	14677.203	8641.071	13351.107	693.09	317.075	592.553	338.111	326.473	452.684	286.697	9241.501	151.508	131.153	232.178	1511.491	181.207	2371.568	141.185	2257.402	3442.072	273.418	384.261	285.536	22571.599	477.429	345.751	6823.419	128	0.829	890.914	340.32
12668.346	13740.157	9320.126	18055.964	12401.668	22681.2	12905.055	19365.775	559.981	303.047	303.866	296.881	326.737	659.267	293.401	9542.41	178.086	175.292	184.223	2084.256	171.686	7462.432	132.152	2837.346	4902.079	336.622	371.81	288.213	20372.578	476.576	339.918	6957.539	176	0.908	1069.051	339.233
14538.767	15657.98	10673.461	20813.573	15000.621	24306.028	15036.149	22063.686	761.081	313.807	338.112	314.76	384.653	1106.92	269.404	9941.355	168.024	167.671	427.041	1840.997	169.961	13649.886	216.386	3871.554	3911.653	353.104	431.614	306.236	20060.772	378.754	351.34	7963.406	170	0.916	1249.476	338.441
14087.641	14908.852	10007.066	19986.789	13989.862	23372.472	13704.868	19557.885	986.302	351.439	276.734	230.968	260.913	6204.053	243.68	11485.944	197.184	195.626	246.71	726.93	133.063	3539.985	133.551	2143.531	7658.679	386.834	612.974	319.838	5781.738	276.26	347.722	4106.581	227	0.705	1269.425	340.883
13546.299	14812.923	9737.826	19372.453	14220.186	22477.619	12777.951	19297.617	907.053	421.105	354.668	332.105	377.419	1064.129	292.557	9462.635	213.041	198.266	410.152	1472.794	202.445	6338.504	196.955	3425.52	4246.649	330.207	291.971	305.697	23904.117	345.637	305.389	6134.906	123	0.964	1383.085	338.02
12716.981	13677.585	8922.221	18273.715	13307.198	22192.413	11966.701	18251.685	1007.982	502.096	315.911	323.249	362.781	3308.237	378.334	9356.776	209.511	202.632	338.736	1293.023	154.284	1467.923	150.372	2609.613	4223.665	343.937	386.178	310.299	4574.567	308.806	331.687	4655.568	106	0.993	1393.792	338
11672.24	12281.826	8223.087	11717.954	10821.618	13849.014	7258.104	10847.495	396.083	280.081	268.402	196.331	248.215	292.23	189.94	4383.24	151.993	146.434	207.994	1114.124	214.686	253.067	148.995	674.988	2603.414	303.757	296.453	212.838	17238.277	294.227	300.618	1060.459	123	0.964	596.679	339.833
10648.339	11810.578	8347.861	15333.625	11516.031	13707.465	7854.67	11521.871	481.747	314.937	296.564	248.078	326.081	295.55	227.496	5862.381	146.653	173.017	249.837	830.617	231.419	764.881	163.613	892.57	833.517	310.374	348.006	288.883	15219.594	281.694	328.453	1423.812	107	1	625.257	338.724
10055.261	11131.351	7271.579	14323.922	10560.804	16695.082	10877.455	16918.467	405.531	298.536	344.787	316.11	348.956	814.804	331.729	8449.836	146.913	142.246	217.467	969.622	201.732	2395.14	194.613	3125.329	1605.083	340.073	325.319	254.65	10143.49	427.728	348.628	29582.464	113	0.952	722.5	339.5
9545.496	10239.818	7182.357	13857.832	9977.749	16147.227	10280.653	15824.57	700.941	345.86	346.311	286.606	293.818	574.435	285.093	11096.647	153.646	169.65	334.985	1536.92	193.951	15658.241	154.174	2568.289	1458.603	312.612	587.097	294.526	22292.993	462.493	366.823	6465.207	113	0.981	973.288	339.35
15712.3	16989.596	10874.958	22224.135	16391.113	25099.718	12229.737	18486.353	783.77	447.199	323.463	340.771	341.391	2041.179	324.408	8739.957	229.905	207.65	410.315	1562.918	165.958	7051.351	161.194	2531.541	5366.461	333.338	358.786	305.826	9348.235	384.582	352.325	4701.652	98	0.98	1399.5	339
12067.834	12842.126	8791.346	16651.112	11756.875	19950.577	11641.612	17605.205	597.258	357.297	246.808	283.685	318.048	3677.38	280.954	11640.109	164.791	207.803	500.191	972.292	164.832	17196.924	216.196	2402.286	4358.214	317.839	345.121	277.437	16985.499	379.35	385.123	5752.083	125	0.94	1030.66	341.06
12788.753	13640.418	9128.719	17871.977	12113.967	20714.728	12357.197	18478.565	530.626	308.912	293.187	327.588	305.566	912.58	287.434	9591.397	175.717	185.603	203.608	1572.569	167.828	17528.595	133.428	2862.517	4397.461	390.196	379.003	273.41	19606.015	594.031	355.505	7078.774	112	0.96	1078.304	340.188
9889.967	10735.11	7100.191	13766.378	9845.273	16289.314	9564.897	14760.663	963.35	342.842	366.57	276.731	327.726	893.563	280.193	10560.954	167.264	187.769	392.214	1761.926	166.432	5686.912	197.973	3471.666	2464.228	350.073	436.995	296.185	25236.865	357.221	337.932	6921.504	109	0.964	1304.904	340.638
13915.002	15096.948	10122.765	20022.022	14910.816	25315.287	14436.206	21325.079	813.993	386.609	366.002	340.485	378.077	999.005	311.099	10256.347	199.337	188.308	410.139	1946.739	183.274	15635.628	184.276	4047.048	3775.886	318.945	392.284	300.649	22299.673	350.149	322.243	7579.105	114	0.92	1362.281	339.465
9283.751	13948.083	9435.405	10566.119	12731.612	15368.003	8217.125	12227.108	508.567	251.071	278.72	217.185	216.825	480.763	205.017	7062.839	178.66	148.789	340.765	1327.817	197.605	1502.31	174.441	862.227	2618.072	292.116	335.89	238.654	10027.766	281.39	299.671	1450.72	156	0.892	586.75	342.34
10596.074	11509.38	7724.386	15034.852	11071.798	18413.818	11401.374	16638.32	857.519	364.727	242.489	237.336	300.702	4270.416	321.99	13348.665	137	165.93	228.981	956.088	151.392	1582.734	132.334	1776.543	2285.561	362.702	278.852	285.791	5608.691	307.232	268.392	4618.619	130	0.842	784.4	343.108
14242.718	15129.986	10380.259	20344.851	14733.142	24653.012	14953.512	22682.863	630.136	342.101	358.773	288.954	342.176	658.965	266.709	9217.497	149.699	181.651	237.182	1157.862	181.855	3027.924	148.114	2317.427	3257.938	381.984	600.612	268.066	15541.968	397.495	344.872	6328.9	206	0.817	849.718	346.131
11861.123	12743.282	8626.595	16842.557	11437.465	20505.29	11504.653	16702.191	599.241	361.989	233.286	249.548	264.298	6965.737	293.918	11313.825	158.597	182.05	311.888	710.186	137.072	9940.937	129.944	1768.054	4614.735	326.318	595.073	301.488	9123.031	406.419	323.725	4091.388	189	0.93	1052.209	343.722
9818.076	10674.968	7260.595	14188.171	9824.79	17777.745	10130.367	15063.59	515.706	296.449	297.366	305.529	299.737	728.168	284.752	9697.132	155.849	178.304	211.534	3774.45	152.445	16578.325	126.822	2189.081	4115.808	301.95	745.239	306.159	13103.925	409.133	338.716	5656.476	157	0.838	1010.143	344.551
13914.986	14955.204	10137.292	19990.302	13853.415	25031.651	14165.961	20826.799	658.33	362.355	261.65	291.146	321.752	4596.714	312.192	11845.48	178.073	207.655	305.963	2830.334	145.419	13875.707	155.151	2224.385	5864.018	313.345	545.393	292.325	12731.228	371.018	368.967	5110.826	267	0.814	1022.021	345.433
13190.158	14184.627	9927.435	19295.87	14069.78	24051.453	14495.921	21854.652	708.047	343.416	772.34	352.624	344.493	558.978	304.11	9525.026	168.822	158.441	215.4	1894.266	190.92	2174.981	138.742	2612.225	4946.472	293.737	791.83	285.791	25442.403	1223.594	391.087	7076.884	227	0.904	905.993	346.324
16257.915	17394.647	11711.489	24142.217	17369.126	27381.605	16656.938	23913.66	1050.079	438.373	343.681	342.726	352.769	1600.236	319.807	9176.19	206.515	194.743	452.065	1518.01	171.729	2508.716	176.88	3442.614	3316.434	322.23	427.151	288.55	14807.451	341.916	313.644	6295.776	140	0.957	1388.493	342.95
14197.462	15177.382	10905.198	20329.573	14872.936	23161.119	15226.135	22727.357	613.235	345.655	260.708	263.548	289.961	636.692	283.522	9622.288	162.221	169.214	404.049	894.134	165.924	1381.284	154.161	2581.44	3598.602	297.471	470.672	279.705	12765.614	352.094	331.821	6900.329	117	0.985	941.765	344.756
13886.338	14905.019	10339.884	19976.807	14050.53	22427.256	14481.525	21460.379	487.383	300.655	296.867	309.933	308.302	651.534	287.686	9990.083	152.756	159.918	398.688	1169.732	162.421	17314.692	164.015	2918.401	2926.667	371.424	481.846	269.363	17757.564	514.095	333.62	6782.207	182	0.887	1094.451	346.835
10752.405	11552.921	7697.369	15093.65	10495.491	17237.738	10806.233	16711.05	503.539	254.355	263.522	285.361	285.325	429.12	279.11	8817.465	150.846	150.982	303.938	1389.501	162.18	3446.342	137.064	2639.784	2445.281	356.542	346.758	279.927	13233.782	577.157	323.331	6764.651	103	0.996	1105.316	344.131
12710.495	13558.704	9045.812	17926.745	12741.454	21554.893	12653.8	19000.865	1232.599	374.623	347.001	290.139	310.595	2632.723	268.692	10858.079	174.785	164.052	466.855	1963.925	165.451	14141.255	198.376	3108.937	3256.709	382.198	717.401	300.039	18819.363	376.326	401.064	6145.202	146	0.936	1284.664	343.945
14043.69	15268.601	10751.621	20711.846	15382.949	25179.982	15681.71	22998.544	548.93	324.507	364.327	274.908	302.026	702.289	266.64	8953.453	168.889	164.637	266.751	1042.255	175.826	3065.506	140.836	2218.649	4145.037	375.243	408.882	262.795	12191.718	359.701	329.266	6205.212	272	0.761	824.93	351.952
9484.762	10169.938	6905.043	13442.011	9355.39	16245.286	9614.029	14097.378	819.298	263.229	265.055	252.767	286.621	694.113	268.932	11494.196	157.205	151.468	374.486	1155.449	156.47	15422.947	149.457	2122.255	2733.67	340.677	405.069	265.428	12884.135	346.485	299.72	4959.936	174	0.865	1120.891	348.713
11481.529	12536.32	8736.238	16914.242	12436.159	20159.754	12813.749	18572.987	762.474	336.747	344.815	331.369	351.128	849.272	311.645	8164.18	159.222	175.646	264.509	1363.043	186.575	24040.171	156.855	4430.413	2763.523	353.057	313.817	316.973	22354.857	386.822	358.138	10132.888	116	0.977	1239.121	345.293
13151.197	14020.495	9464.131	19020.188	13503.199	23353.963	13360.052	19284.196	919.641	305.281	344.191	305.992	311.415	1861.51	275.564	10600.643	165.164	174.732	303.382	1533.102	173.697	14157.801	149.247	3020.09	4468.621	380.978	549.014	314.759	19174.499	363.963	347.475	6000.592	154	0.927	1254.571	346.89
10535.655	11216.913	7420.941	14653.831	10641.401	16739.978	10173.758	15366.768	660.925	339.299	347.399	346.563	288.157	859.669	252.667	9663.163	168.569	156.419	249.665	1797.089	147.253	7377.851	137.221	3328.815	3829.784	354.358	403.051	290.8	15974.377	433.503	289.518	6615.083	130	0.889	1341.523	348.077
12123.214	13228.529	8804.133	17408.212	12643.999	22315.513	12781.008	19072.715	550.314	318.534	270.84	279.087	338.224	1738.016	259.784	9715.718	157.179	148.014	226.648	860.445	169.661	3340.556	136.423	2138.117	3725.155	367.934	278.645	291.869	12321.331	377.002	284.383	6182.183	149	0.852	775.46	348.762
12246.727	13003.165	8809.621	17344.494	12200.05	20629.674	12801.752	18978.383	636.854	360.283	301.384	315.994	307.155	740.907	294.836	10732.975	172.922	180.061	384.083	1632.328	161.522	10749.039	169.597	2774.337	3233.628	313.44	1042.4	290.399	19501.416	538.981	387.413	7309.698	109	0.946	987.115	348.206
12277.415	13230.586	8781.388	17369.843	12456.979	20398.345	11432.639	17252.167	778.262	358.504	401.374	301.356	315.548	1342.748	277.507	10248.342	170.325	165.582	342.03	2187.776	160.669	17592.489	157.807	3271.298	3767.656	374.985	710.467	301.397	20794.182	405.311	390.346	6648.17	143	0.978	1316.325	346.878
9903.475	10624.067	7238.023	14038.166	9875.426	17459.439	10054.045	15258.41	539.411	294.114	250.393	258.102	300.4	997.769	284.457	10942.296	145.648	171.343	456.092	1045.081	153.224	29837.397	197.923	2436.613	2610.417	398.841	484.751	270.745	12562.773	432.296	290.946	5713.316	103	0.965	1084.752	348.51
9798.175	10671.636	7136.625	14439.008	10098.546	16888.956	10651.564	15976.958	583.381	273.465	304.198	308.577	259.99	531.454	261.163	8697.429	157.783	147.819	341.491	1699.978	168.536	2889.328	179.308	3152.296	1455.211	330.257	375.505	324.531	18907.709	549.76	283.941	7043.168	120	0.941	1183.875	349.625
13286.505	14484.978	9859.943	19242.279	13643.454	23545.364	14165.721	21026.944	624.902	345.479	339.361	333.562	297.175	1499.271	288.507	11427.882	180.472	176.063	507.491	2531.103	212.655	9213.094	168.481	2974.86	3669.863	352.475	324.493	337.871	36338.646	696.585	307.478	6228.537	122	0.968	1194.508	347.795
13336.004	14259.156	9404.241	18632.176	13057.108	18836.578	11360.409	16967.384	736.466	362.262	341.042	340.752	358.895	1179.979	275.825	10256.983	178.028	158.791	341.096	1710.148	160.495	4575.733	145.048	3347.748	3794.786	323.184	369.821	300.625	18891.944	441.171	352.779	6485.881	137	0.888	1350.88	348.85
16233.628	17758.913	12635.01	23373.211	16939.55	16580.974	9070.702	13666.91	399.938	298.364	285.494	229.541	340.151	353.778	230.941	6438.84	168.35	186.632	236.642	775.568	239.855	876.183	171.616	882.63	4123.639	307.673	272.442	265.725	16922.001	278.282	313.439	1575.588	119	0.973	622.088	350.139
14271.449	15454.28	10609.508	20491.046	14942.894	24709.229	14986.559	21807.115	550.059	366.626	457.312	269.298	327.04	1871.995	274.933	9971.858	165.756	196.33	265.039	997.698	190.407	1322.744	123.518	2002.347	3970.363	378.505	1288.027	270.838	10079.667	344.783	285.863	5588.669	197	0.897	804.799	352.079
11332.758	12359.285	9477.672	16545.166	13655.752	20633.621	14006.207	19707.366	810.531	433.909	423.997	343.528	376.623	1222.33	315.554	11234.441	184.437	165.17	283.34	1198.186	171.475	5310.878	158.443	6500.058	3004.017	340.095	365.218	282.04	11960.128	393.094	338.349	12207.404	177	0.871	868.46	351.489
11783.292	12542.359	8806.253	16934.172	12388.498	20370.299	12788.985	19536.88	1117.987	375.228	408.221	305.043	354.09	642.501	293.991	10704.033	184.439	202.362	309.344	1480.739	173.945	2819.853	150.6	3069.055	4158.441	314.148	1499.011	301.034	16044.433	401.354	361.777	7537.26	103	0.996	949.413	349.869
12713.258	13542.259	9566.296	17697.216	13260.35	19361.104	13573.271	19535.388	576.764	349.286	346.899	370.79	331.187	549.812	301.063	10407.976	178.028	177.732	249.29	16016.472	162.789	1807.068	133.172	2712.919	3558.878	308.768	1400.16	318.819	14511.552	375.258	352.878	7115.62	121	0.977	963.045	350.764
17706.035	18867.609	12839.745	25679.017	18397.316	31111.237	19000.742	27233.815	827.298	335.972	446.945	294.057	336.997	1069.911	265.207	10952.211	188.454	164.881	579.411	1756.948	161.315	12995.981	177.484	3487.186	3840.115	375.798	512.465	301.446	18886.455	425.095	384.546	6821.757	207	0.894	1294.056	352.07
11889.797	12653.475	8484.556	16585.505	12187.573	20101.692	12495.192	18586.67	1072.024	382.288	373.138	308.458	327.334	1199.694	284.723	11624.154	177.386	162.386	738.811	1792.168	158.214	4805.492	192.924	3777.146	3155.437	366.076	394.628	294.628	18707.955	372.911	338.821	7564.488	126	0.976	1304.825	350.825
10859.166	12062.817	8123.715	15750.182	11264.908	13925.635	7599.792	11090.175	781.043	332.857	339.686	271.006	357.059	355.723	231.599	5059.051	194.169	235.303	190.843	998.488	221.686	443.483	150.172	721.144	2888.698	355.366	436.008	286.855	13192.939	282.985	327.563	1223.104	126	0.988	656.786	351.635
12396.227	12992.547	8674.177	17240.227	11623.097	19785.645	11651.069	17211.751	566.821	271.896	241.965	278.922	278.848	1774.52	284.771	9712.295	171.896	172.362	262.754	1133.994	150.176	9982.513	135.859	1915.391	5313.295	385.216	388.138	274.542	9318.474	426.693	314.858	4804.913	114	0.948	1105.947	352.132
10696.735	11456.56	7649.766	14955.388	10472.771	17358.877	10600.107	15809.713	499.92	295.076	298.141	297.38	278.277	942.936	282.875	10848.221	161.733	154.173	487.75	1227.345	152.251	6233.169	191.918	2422.894	3209.45	341.617	379.94	266.719	12985.894	398.355	291.021	5713.025	127	0.967	1132.61	351.413
14436.435	15543.99	10715.204	20542.501	14361.175	24691.114	14918.657	22352.806	570.105	290.552	329.996	283.179	302.027	868.769	281.972	10910.916	160.679	167.23	422.804	990.171	166.257	9116.632	258.515	2955.227	3147.669	325.057	419.409	282.207	15251.953	321.596	316.474	6398.705	146	0.936	1145.596	352.411
10182.136	10911.257	7287.068	14118.93	10477.891	16919.604	10147.776	15206.352	701.928	383.484	376.63	344.356	301.11	780.76	254.106	9205.595	188.059	173.652	383.435	1734.441	144.359	8690.107	156.609	3707.84	4248.196	369.861	355.428	294.15	14906.774	374.411	354.921	7638.661	109	0.946	1333.729	350.849
7168.601	7898.741	5157.641	10044.083	7184.36	11980.998	6969.384	10484.276	356.903	264.357	270.333	279.05	304.03	736.248	239.761	13047.094	163.012	170.53	197.587	2500.659	224.616	9395.025	149.763	1831	2416.701	341.024	386.186	274.313	15681.034	322.104	285.166	6879.013	98	0.993	702.653	351.061
11674.818	12258.725	8340.46	16174.337	11785.306	19807.061	11815.267	17278.324	542.621	335.67	301.112	296.194	317.836	1029.996	258.143	10107.499	151.411	138.347	272.072	1090.026	165.546	1381.578	173.167	2171.661	4190.819	294.72	327.388	273.869	18720.14	342.199	348.236	5977.307	123	0.851	883.248	354.419
15432.403	16178.296	11277.26	21892.277	15797.868	26786.485	16181.686	23606.325	605.046	328.106	263.704	279.044	307.04	644.553	265.897	9794.706	178.244	182.686	303.606	854.836	177.191	8896.225	158.297	2445.231	4506.149	297.003	571.184	299.973	15246.745	312.584	324.168	6401.661	192	0.863	941.391	354.062
8808.786	9301.116	6450.951	12181.236	8756.224	14775.207	8633.882	13001.939	639.965	340.366	262.112	250.027	299.08	577.712	287.285	11411.408	166.871	166.316	256.992	1148.373	168.437	9397.24	157.399	2042.875	2940.109	304.92	529.017	307.411	20341.566	299.159	372.381	5321.225	122	0.945	973.311	353.025
10409.83	11181.159	7558.461	15153.325	10749.664	17868.344	10960.112	16319.159	700.963	277.637	312.92	348.268	287.142	518.791	280.445	8799.266	157.057	161.999	350.282	2051.937	192.785	3026.259	152.855	3135.262	3108.614	353.224	386.674	310.545	26449.65	514.926	306.024	6890.111	129	0.943	1208.097	353.182
14349.812	15830.464	10051.285	20453.626	14664.569	25687.088	14335.546	21702.343	958.852	434.553	381.507	391.775	355.36	1539.994	302.155	10410.846	223.277	210.334	421.3	1603.01	179.399	5629.939	155.654	4001.112	4049.182	327.936	471.125	299.795	16755.706	374.314	361.514	7458.492	109	0.989	1394.298	352.087
12981.325	14107.297	9500.499	18891.479	13567.212	23701.901	13751.068	20715.875	575.629	320.682	480.376	314.847	359.224	2121.207	277.376	9284.691	145.159	141.672	254.013	1372.356	181.522	2223.038	139.884	2231.487	3307.917	361.729	490.285	271.175	17994.849	1018.172	324.257	5821.666	146	0.921	750.5	354.342
12130.044	13064.821	8990.926	17234.322	12094.178	21441.837	12373.88	18439.38	561.516	288.443	273.26	246.083	317.833	1025.235	290.791	12469.245	170.628	176.801	306.184	813.47	147.467	12670.054	169.393	2243.393	4617.036	343.815	699.71	286.257	16119.122	412.431	332.247	5164.042	106	0.993	1060.038	352.792
11803.035	12577.318	8431.977	16939.568	11696.687	20072.538	11959.555	17966.049	660.661	312.13	315.378	325.858	294.16	700.988	268.651	8742.1	188.601	179.053	180.51	1420.707	167.388	8475.445	157.022	3251.203	3862.061	333.401	328.837	298.352	18284.137	429.986	288.017	7574.62	173	0.88	1161.413	353.379
13095.048	13887.745	9101.872	18157.678	12576.81	20500.17	12043.189	17551.365	848.407	475.168	342.515	333.907	379.06	3564.08	305.288	9964.542	177.753	169.177	211.964	1456.141	158.912	1899.374	133.4	3221.204	3898.072	348.887	334.316	291.807	16692.331	464.122	345.994	6573.738	144	0.933	1357.431	352.806
14706.547	15734.558	10769.901	21682.121	15352.437	27020.289	15865.436	22521.977	771.174	311.617	301.058	322.954	321.306	1079.149	292.288	11376.95	186.469	190.98	494.325	1760.131	192.468	14885.88	222.322	3092.316	4685.466	360.394	289.998	339.13	26077.022	403.199	297.901	6484.477	199	0.886	1195.822	355.565
13365.593	14417.369	10107.222	19485.227	14597.859	23604.193	15013.083	22283.63	656.345	355.191	348.286	312.742	364.995	557.148	288.541	8322.97	140.451	143.899	254.2	1093.495	203.286	2520.409	169.319	3916.954	1458.589	327.555	502.797	269.893	12595.69	446.614	359.782	9268.437	106	0.98	853.689	354.642
12116.005	13058.426	9982.9	16985.525	14265.493	19318.228	14486.412	20099.634	842.399	441.259	417.576	353.963	410.377	551.755	318.161	10045.424	195.012	164.092	230.761	1067.848	205.293	3029.754	153.181	7976.851	1708.824	320.873	468.4	272.916	10885.706	415.558	349.57	15058.709	101	0.977	860.163	355.302
11439.407	12202.23	8396.645	16244.487	11440.288	19694.835	11792.023	16906.214	540.906	306.254	247.756	296.19	284.772	1190.009	307.209	11615.069	156.68	200.46	424.048	1434.61	147.048	11264.106	154.109	2120.377	3290.43	315.819	425.355	283.228	16544.556	407.63	365.474	5146.237	118	0.964	1030.169	353.873
11543.715	12559.805	8621.591	16640.116	12264.969	20267.842	12408.62	18252.636	659.269	301.425	304.703	324.49	312.774	1004.736	295.191	8590.078	149.072	178.264	353.166	1472.434	160.256	12086.355	178.748	3816.004	2697.675	363.29	303.957	310.178	16487.055	376.622	392.272	8236.251	156	0.906	1246.417	357.609
11632.953	12673.171	8216.566	16308.156	11760.404	18113	10629.91	15495.134	1127.031	409.037	365.102	280.09	378.194	5453.58	275.749	11044.424	185.051	175.821	235.988	1485.974	156.655	7667.789	143.578	2900.108	3947.078	374.116	744.637	303.432	15014.949	347.212	296.264	5786.134	114	0.96	1313.456	356.404
11051.106	11877.091	7830.002	15595.532	11181.252	18173.178	11317.712	17007.027	683.466	298.556	327.941	288.03	274.011	1409.097	283.875	9808.445	153.037	145.662	373.627	1852.915	164.91	7664.889	161.449	2939.61	2443.63	343.998	559.377	313.823	19355.876	485.069	354.632	6258.618	171	0.842	1272.307	358.541
11758.391	12714.383	8524.303	16436.015	12423.23	18500.409	12451.735	18013.314	778.279	386.914	402.151	368.276	323.556	627.206	263.711	8555.523	142.915	173.922	326.1	1910.061	171.32	7821.889	155.191	3801.155	1701.082	387.587	367.85	292.79	21258.953	541.237	356.614	8007.787	118	0.964	1326.263	357.297
9392.286	10365.216	6899.959	13590.618	10230.445	16835.684	9909.091	15077.731	472.137	344.071	275.084	310.812	362.795	658.409	256.277	9149.778	149.317	154.434	237.14	1014.531	200.894	3923.065	122.104	2169.472	3474.722	374.243	289.963	287.814	21945.279	484.663	292.266	6257.488	124	0.825	773.815	359.605
10162.527	10829.005	7383.097	14535.993	10648.854	17633.854	10716.438	16461.166	531.455	332.17	365.722	278.394	309.954	396.289	248.458	9074.119	143.798	158.657	268.421	1033.957	171.023	1985.318	159.574	2191.122	2567.976	385.809	726.029	249.062	9697.58	416.358	351.353	6446.427	114	0.977	844.544	357.754
12911.688	13602.175	9419.947	18057.891	13314.348	21843.463	13362.434	20114.704	719.08	364.014	600.925	389.048	351.992	831.277	289.374	9033.103	172.365	166.729	192.002	2912.105	189.644	7053.93	138.088	2884.975	3875.499	294.996	1153.62	292.971	21001.363	849.725	341.312	8302.854	125	0.864	909.26	360.364
15066.529	15628.765	11382.643	20562.902	15906.188	23933.38	16176.179	22581.881	673.023	351.484	399.763	316.853	302.608	854.637	291.772	9530.04	187.319	168.337	278.015	8847.784	165.606	1215.145	136.32	2882.471	3516.939	292.586	865.203	332.351	14840.201	666.126	297.999	7515.97	172	0.918	960.93	359.622
12092.873	13164.2	8992.821	17638.33	12136.754	21828.589	12640.731	17861.866	603.74	287.975	267.355	299.496	297.932	2113.195	288.292	9460.829	152.481	175.777	268.23	1166.46	158.559	3764.265	151.443	2326.305	4554.957	397.914	368.941	295.599	12422.426	414.103	311.139	5661.444	104	0.974	1100.962	357.596
15358.849	16470.772	11321.117	22069.933	15563.287	26342.578	16163.031	23593.758	618.983	319.529	340.63	281.337	319.999	847.599	299.619	10272.64	172.216	190.04	314.942	1342.877	164.854	3818.314	174.365	2952.406	4515.542	374.006	671.969	278.023	17289.648	397.331	311.447	6875.746	302	0.77	1126.172	366.113
11053.81	17077.977	12446.231	22066.487	16490.613	20222.498	11567.245	17308.491	457.047	370.106	276.822	200.66	286.055	1611.782	186.37	6000.839	152.174	172.583	285.128	823.14	202.07	419.139	145.054	940.43	2641.206	326.942	335.393	225.412	10348.993	288.176	308.201	1641.219	242	0.87	602.326	362.219
11628.718	12954.644	8520.217	15865.232	11796.371	14008.181	8052.059	11882.568	494.781	299.954	264.805	242.529	315.559	484.353	225.078	5944.757	157.538	190.001	325.49	976.885	239.265	413.261	173.819	819.672	2000.599	322.35	304.938	253.953	17012.381	292.443	306.177	1438.19	108	0.998	623.148	359.148
10930.861	12066.107	8064.087	15431.844	11119.994	18546.534	11216.175	17040.163	448.341	327.114	343.598	313.879	345.382	676.033	267.526	9090.036	169.77	140.717	218.824	1104.686	201.612	2438.256	182.482	2594.99	3107.874	335.669	340.434	267.759	11169.232	326.229	316.149	7306.743	121	0.91	726.211	360.302
13091.554	14066.054	9654.711	18801.657	13160.816	24048.644	13636.735	19869.239	612.314	290.531	270.839	252.353	324.842	862.46	316.557	11588.398	173.711	181.173	282.177	812.841	155.841	7145.222	152.687	2314.814	4365.151	326.285	429.287	300.661	16323.807	421.263	356.881	5483.294	157	0.898	1059.296	359.322
11585.385	12635.62	8582.802	16489.447	12255.854	18788.374	12567.314	18600.916	695.642	324.574	339.527	360.6	318.349	652.966	300.174	9671.106	163.02	159.931	279.806	1937.735	191.571	7200.702	152.177	5110.2	1738.862	362.812	367.969	324.1	20860.44	534.347	312.666	9783.196	135	0.913	1232.515	360.478
12625.075	13629.868	9062.687	17903.88	12991.542	21596.288	12904.108	19347.99	709.681	357.342	421.866	335.142	334.295	943.894	255.061	8198.185	151.097	147.49	315.187	1603.455	171.059	11134.582	151.338	3645.176	2769.577	312.13	342.912	291.735	21499.974	445.945	362.963	7429.905	167	0.87	1339.56	361.692
22116.613	23341.665	16643.662	28300.54	23754.317	31229.923	23572.019	29946.048	1027.316	1796.073	342.173	358.633	367.727	3048.23	322.542	10965.561	166.833	170.217	311.168	1515.631	158.531	1947.867	172.016	3701.074	2255.99	314.799	971.088	297.464	9337.97	343.945	344.764	6341.229	248	0.885	1383.577	360.411
12325.942	13260.581	9468.044	18222.923	13417.912	22589.879	13616.271	20323.262	623.318	293.062	261.02	264.572	306.199	649.057	247.385	10370.822	164.839	149.505	371.505	1544.577	164.164	9628.672	248.183	2307.794	4293.829	300.733	384.399	272.297	14112.606	309.074	335.133	6177.902	214	0.817	890.121	363.953
17445.133	18670.214	12834.353	25284.524	17664.065	30028.46	18382.9	26993.377	630.196	304.107	300.665	270.942	283.6	1667.238	311.759	11005.248	175.295	178.813	372.19	803.996	147.892	7195.876	203.785	2930.817	4197.422	334.783	382.167	265.431	8613.249	314.782	338.176	6153.744	133	0.935	1144.47	360.305
7058.675	7933.879	5624.214	10454.534	8006.282	12219.605	8086.674	12098.512	695.785	340.608	344.25	359.285	287.751	785.793	287.79	7829.067	182.005	150.249	204.105	1732.209	174.359	4692.202	148.64	5623.703	1700.686	330.703	365.572	319.64	17732.623	503.717	316.612	10271.888	119	0.846	1179.357	362.256
11886.926	13214.157	8796.086	16499.749	11903.213	18244.592	10009.272	15276.052	390.606	373.184	345.362	267.215	312.995	4042.725	258.902	9200.29	181.764	145.73	217.558	989.827	208.453	2525.708	151.357	1695.578	3905.065	331.227	341.703	251.959	14604.788	308.616	286.478	4726.257	115	0.956	717.961	362.187
13688.422	14514.113	9865.596	19134.517	13480.786	22735.535	13794.751	20124.584	613.424	360.616	311.207	309.302	318.317	871.213	283.742	10391.744	171.026	175.077	353.553	1248.896	157.568	3727.488	129.218	2567.71	4169.052	303.094	463.887	308.481	19689.933	365.883	365.913	6303.587	128	0.974	1002.25	361.75
9054.585	9953.776	6589.865	13156.935	9435.339	16024.45	9594.549	14658.329	696.024	280.865	334.284	321.76	302.291	825.147	302.033	9644.722	155.56	188.132	251.416	1818.652	188.871	18958.636	144.864	3650.992	3069.673	350.086	347.521	323.686	25198.511	374.639	339.141	8174.511	123	0.914	1222.614	362.573
13198.158	13965.988	9269.503	18740.897	13675.226	22760.327	13784.608	20642.453	729.439	320.894	357.139	335.912	327.819	908.8	301.429	8661.154	179.156	177.466	350.451	1398.988	164.243	3752.664	157.157	3944.063	3645.024	366.116	383.456	308.623	14591.509	419.364	358.783	8496.655	169	0.813	1259.541	364.151
15817.256	17461.017	10932.51	22983.646	16204.267	26428.427	14754.647	21773.134	955.932	443.869	345.389	384.809	363.245	1563.137	287.108	9853.348	222.092	217.616	330.581	1925.96	167.949	11624.478	172.119	3538.249	4364.562	326.522	443.624	293.763	14147.391	463.544	339.829	6753.673	179	0.861	1409.45	361.595
15958.662	17282.789	11941.435	23356.558	17338.174	27922.685	18030.987	26177.935	528.759	338.529	420.964	274.72	314.772	803.846	285.263	8213.011	158.332	166.477	244.389	1052.79	156.414	7760.601	136.702	2621.864	4082.47	365.742	781.88	258.278	8310.742	394.763	345.641	7467.888	140	0.968	829.157	363
11127.886	11914.037	8411.309	16118.715	12110.89	19506.002	11912.541	18046.198	517.431	329.477	478.914	303.728	318.635	672.479	262.255	9109.122	151.891	158.548	276.634	1333.689	193.125	1502.08	124.909	2596.556	2996.387	364.051	352.323	252.518	12772.748	410.48	292.954	7319.801	129	0.97	814.345	364.198
13826.979	14737.631	10333.413	20137.011	15015.154	25091.766	15437.606	23233.248	485.811	322.11	387.609	281.81	307.879	672.153	285.779	8481.334	155.58	156.827	250.75	1207.148	178.384	3602.488	133.228	2427.362	3716.961	367.293	313.334	257.151	11778.7	365.076	305.676	6974.93	144	0.876	821.514	365.75
11924.059	13148.396	8891.743	17447.36	12193.973	20696.596	12714.904	18896.363	746.807	317.27	294.562	266.813	299.18	765.313	301.518	10937.137	147.467	156.029	238.649	1142.077	188.532	3945.494	143.429	2738.511	2198.914	355.292	565.175	257.126	21520.421	411.166	298.135	6358.897	157	0.911	1115.691	364.589
17012.172	17995.408	12336.261	24073.598	16973.169	29216.338	17629.588	25886.654	539.274	294.185	358.948	271.723	317.559	1283.851	284.34	10806.715	181.311	183.243	529.726	1336.169	156.41	11721.317	225.375	2668.23	5094.82	356.764	436.983	282.329	11781.163	418.972	323.716	5897.099	119	0.961	1133.483	364.307
18819.783	19697.51	13765.961	25803.88	19079.003	28337.365	19856.436	27348.794	686.254	681.894	323.536	314.958	298.963	1710.391	301.184	9329.557	173.241	170.945	260.734	1564.934	171.719	1596.285	157.847	3392.655	3344.873	342.775	435.388	279.207	16341.152	915.045	336.612	7162.606	186	0.933	1152.425	364.081
10734.539	11609.941	7705.796	15320.785	10717.805	18441.256	10910.582	16883.807	655.053	312.187	315.418	348.654	285.066	759.954	291.942	7838.706	183.656	163.146	134.774	1514.292	187.409	3509.205	152.797	3587.605	3422.845	343.35	295.192	304.815	20619.396	752.468	340.363	8473.537	173	0.852	1166.887	365.714
11634.956	12551.674	8751.062	16547.429	12659.634	20135.864	12819.087	18906.184	421.153	338.477	344.58	262.597	320.448	858.024	261.592	7516.488	139.034	156.702	198.49	1093.579	169.895	3985.11	135	2432.142	2341.8	362.638	349.992	262.963	10622.887	426.627	329.489	7131.236	153	0.921	851.16	365.578
11308.205	12032.83	8487.903	16010.287	12036.315	19843.416	12016.857	17733.907	533.708	313.771	338.259	258.716	312.869	591.47	262.146	8910.093	144.241	151.334	223.163	1323.905	183.995	6217.081	150.141	2134.739	3115.804	331.361	334.94	261.172	15912.708	320.091	346.618	6225.313	201	0.832	860.386	367.988
13381.142	14161.796	9966.207	19097.894	14109.105	23477.541	14233.708	20944.539	492.719	292.551	489.141	303	344.927	543.587	261.503	10158.574	147.071	141.803	247.051	1349.019	175.55	1617.275	147.558	2008.966	3947.921	302.52	420.043	267.36	13558.376	357.048	360.654	5703.478	212	0.866	873.264	368.075
13661.962	14865.166	10258.341	19332.392	13808.367	22700.582	14360.277	20921.687	528.147	309.917	249.425	296.471	294.58	937.286	329.592	10354.749	158.77	182.535	315.487	1589.014	149.705	10542.848	148.322	2432.828	3706.64	303.539	365.065	293.804	14755.148	454.616	385.135	6045.027	125	0.992	1035.044	364.02
11542.245	12627.836	8390.072	16267.057	11868.319	19763.17	11747.261	17362.032	809.886	336.658	366.939	262.552	350.72	931.856	275.455	10961.106	159.954	161.029	243.491	1444.718	179.852	5202.517	156.876	3107.206	3430.513	399.7	405.301	284.85	24480.269	349.964	367.68	6263.457	130	0.951	1306.138	364.7
12004.465	12602.64	8835.188	17112.388	12438.337	20802.994	12355.98	18133.843	642.671	281.362	399.413	315.568	323.683	717.872	270.416	11312.798	168.615	161.449	243.905	1183.199	180.153	14347.353	127.776	1792.762	4256.316	301.928	347.305	301.705	17603.187	394.673	346.521	4797.031	133	0.899	935.034	365.816
13253.168	14269.238	9737.402	18980.527	13918.668	23316.965	14248.455	20658.322	667.889	351.72	412.32	288.82	342.405	949.47	266.81	10384.011	200.221	175.402	440.886	1627.266	181.917	20124.019	226.047	3716.312	4052.227	383.895	451.463	300.455	25805.891	361.274	333.881	7794.731	257	0.712	1290.134	372.492
14508.94	14672.542	8261.216	17742.357	12670.039	21662.361	13846.167	18635.726	469.783	244.843	339.13	258.577	262.613	427.976	221.108	7861.599	197.529	161.25	317.167	1603	117.122	4989.127	223.412	2325.916	4061.021	312.997	443.28	272.084	12282.632	300.499	308.073	5407.286	123	0.925	503.329	367.272
16218.886	14905.01	8906.214	16752.533	13327.859	18477.65	12874.914	18726.825	500.799	266.289	385.245	229.389	226.248	651.319	224.192	6706.772	225.429	159.329	178.315	1005.02	164.704	846.474	138.901	1854.512	4704.657	324.044	324.941	271.921	13180.919	512.408	320.881	4429.405	243	0.827	580.34	368.891
11523.101	12696.003	8502.362	16571.543	12103.901	19763.551	11938.605	17735.942	634.06	347.875	348.344	353.431	348.134	866.1	257.564	10883.013	145.242	166.848	294.615	1665.387	164.239	12384.816	163.44	3439.293	2751.999	290.336	605.294	264.354	19783.435	531.543	380.437	6895.973	153	0.897	1357.977	367.742
11662.245	12596.78	8326.065	16436.296	12014.655	19619.064	11705.896	17430.588	848.097	352.096	354.212	300.946	330.687	1038.663	259.542	10253.001	151.518	162.311	310.121	1950.725	176.137	9624.57	151.895	3353.755	2491.712	388.875	602.127	302.853	21553.078	448.425	364.741	7044.481	143	0.893	1312.444	369.808
11197.583	12012.221	8083.32	16369.466	11891.004	20230.955	11995.689	17927.295	712.364	318.697	350.656	356.006	323.117	2026.519	274.359	9887.008	137.795	179.045	402.47	1883.133	193.248	2439.229	154.546	3371.389	1975.927	373.945	400.391	310.547	26866.671	461.368	351.137	7431.582	109	0.976	1251.335	368.546
14698.705	15628.417	10454.811	21224.531	15304.15	23803.63	15163.146	21350.818	845.11	551.733	325.079	350.671	337.433	3963.507	297.456	10896.393	172.321	185.671	345.962	1590.998	164.682	2809.341	221.07	3182.271	3764.887	316.704	455.506	290.342	17334.857	348.275	359.154	5976.01	170	0.907	1387.147	370.812
10073.524	11126.092	7526.328	14802.689	13306.185	17877.17	11252.02	16832.752	459.16	340.522	276.445	313.567	379.491	552.998	276.55	8834.747	132.993	206.586	292.032	1097.118	203.248	4709.486	147.813	2439.845	1641.363	350.813	304.25	280.209	22068.498	340.813	283.673	7060.751	115	0.928	775.17	370.352
14239.262	15108.442	10498.426	20266.09	14707.372	24205.068	15069.154	21701.455	648.411	312.211	319.281	293.911	315.881	858.846	293.497	11622.45	168.174	147.499	291.835	1032.71	172.211	9155.426	124.961	2070.601	3801.976	292.028	450.564	297.264	15169.944	340.233	308.1	5454.217	124	0.972	930.387	370.161
9824.845	10542.938	7180.613	13973.074	9872.039	17211.365	10138.127	15003.094	542.528	325.599	336.014	318.348	272.921	865.39	288.884	10497.26	154.536	166.71	250.789	1657.101	159.244	9218.271	154.61	2081.823	3207.476	299.395	482.896	300.305	20555.426	434.956	352.261	5226.137	166	0.873	1009.319	372.235
11384.318	12337.782	8550.989	16392.202	11517.375	19884.181	11694.053	16981.628	581.242	301.397	309.276	269.426	296.864	1451.232	273.512	10154.5	158.738	158.938	206.156	1123.719	168.338	12516.199	141.598	2408.283	3489.15	382.213	667.131	285.312	17755.175	391.488	305.368	5894.304	211	0.761	1097.879	370.187
7862.561	8680.81	6288.031	11959.549	8994.585	13072.946	6973.724	10510.961	534.462	341.128	283.794	270.197	311.718	2147.696	227.381	4453.967	168.005	189.355	264.538	966.867	265.788	379.37	155.909	686.074	856.922	372.678	370.076	256.401	13567.585	285.811	314.527	1167.064	111	0.994	645.5	370.824
9897.114	10982.135	7506.893	14366.173	10123.958	18364.743	10438.108	15515.904	707.622	333.24	321.457	336.203	296.185	798.22	285.072	9940.07	159.521	172.176	191.564	5233.517	146.648	2077.153	132.611	2338.399	3457.153	294.402	900.816	311.57	16916.127	523.417	372.669	6140.329	101	0.977	1020.896	370.351
7303.181	8117.387	5527.259	10571.628	7547.999	13133.141	7746.283	12030.368	829.625	289.027	260.686	317.68	300.169	813.462	303.582	11060.237	146.346	154.966	248.092	1374.694	170.457	7537.949	129.528	2231.963	1691.862	315.192	473.387	308.413	22231.849	536.329	315.146	5682.072	101	0.977	1054.649	369.827
16260.843	15278.607	10272.132	19008.35	13962.342	17517.687	11840.083	18001.996	489.517	353.366	260.279	209.874	294.824	517.751	210.21	10888.39	144.685	168.926	252.041	1102.954	223.49	2312.945	208.114	1485.501	2754.371	340.01	499.06	228.529	13263.167	302.656	335.439	3170.72	116	0.936	603.974	372.034
11349.238	12529.842	9045.959	16701.906	13291.213	20969.64	13482.268	19695.88	725.194	433.256	530.048	329.479	358.284	576.727	301.716	9569.625	171.999	178.416	223.547	7375.023	194.233	7197.914	140.998	5005.681	2921.748	388.285	757.257	275.22	11119.366	371.473	350.228	11285.533	215	0.838	837.012	373.626
16150.718	17223.042	11666.067	23344.393	16396.706	26492.046	16898.469	25224.524	535.788	403.967	363.2	278.27	298.695	3745.575	303.814	8896.839	187.319	175.556	289.402	1709.003	163.437	2366.712	154.871	3365.722	4680.651	339.67	425.234	291.783	13077.474	406.541	330.269	7669.303	227	0.843	1141.637	375.13
12479.868	13478.868	9202.708	18156.685	13521.491	22688.358	13908.26	20652.779	494.933	370.759	327.164	274.545	321.819	1156.126	294.016	9537.211	155.023	170.188	335.184	6392.213	184.769	4434.638	154.058	2385.562	3969.222	369.21	867.094	261.886	10082.74	326.924	296.172	7199.208	187	0.833	825.372	376.131
14828.481	15840.485	11129.144	21376.416	15512.933	25297.933	16023.35	23248.407	547.454	334.76	308.48	290.824	323.047	985.708	272.452	11266.299	179.874	171.518	436.237	1481.9	172.781	5304.802	201.987	2381.222	4067.278	315.301	398.448	328.522	21127.419	345.642	335.568	5847.281	302	0.837	978.043	379.053
14459.212	15582.829	10578.03	20318.084	14410.309	24908.823	14757.674	21771.838	705.234	364.679	322.234	337.687	333.514	2358.189	336.681	10331.605	175.716	185.689	211.702	2416.726	156.805	10399.552	136.131	2887.286	4222.827	311.852	467.17	292.784	14264.359	427.386	365.524	7207.198	235	0.862	1032.602	376.645
10619.522	11577.564	8728.459	15529.845	11784.603	19504.211	10480.429	15676.603	509.582	377.788	343.324	247.624	307.949	1052.604	215.142	6536.923	154.729	209.088	287.624	1109.434	274.376	910.529	187.086	937.855	2228.406	353.591	398.825	249.798	16212.429	337.249	331.662	1655.583	116	1	625.862	373.138
11448.791	12521.514	8805.611	16762.818	12503.695	17069.045	10336.775	14395.518	409.055	284.896	260.232	259.3	304.724	450.215	236.22	5640.698	161.405	156.137	280.121	1182.846	248.372	1101.952	153.419	871.412	2365.35	331.076	322.892	270.737	17139.487	256.138	340.176	1530.628	167	0.9	687.692	375.626
13921.829	14681.17	10554.033	20077.448	15038.319	24333.903	15316.779	22428.158	636.074	297.784	285.356	265.497	299.269	652.79	270.029	11308.561	162.636	156.139	482.789	2251.044	167.475	7312.44	192.811	2211.926	4057.738	298.523	451.961	272.84	12273.684	375.583	342.581	5790.005	142	0.934	893.535	374.592
13074.128	14193.169	9826.42	19099.632	13498.036	23898.578	14176.335	20440.628	556.23	285.357	281.672	273.679	286.162	930.997	297.966	11353.033	164.314	167.014	404.526	1411.902	165.966	10042.066	151.294	2256.417	3543.417	293.997	425.262	311.539	19629.454	386.527	354.183	5562.351	198	0.902	1068.667	375.965
12883.846	13961.996	9382.008	18916.811	13360.769	23216.991	13884.159	20213.809	668.807	300.151	319.92	331.14	283.746	1933.811	331.384	10555.772	161.488	176.844	331.2	1462.47	167.167	12371.869	158.54	2993.292	4090.569	358.941	439.626	309.741	16410.36	480.887	295.655	6531.534	187	0.852	1218.12	376.864
13334.453	14200.496	9545.666	18924.118	13719.086	22532.17	13532.101	19560.477	705.53	373.898	364.242	335.332	380.843	1068.514	264.015	10733.584	163.588	180.769	293.943	1804.82	179.274	15325.726	157.86	3428.525	3759.458	314.232	631.296	283.616	22357.091	399.386	359.361	6629.226	194	0.864	1363.113	375.052
14145.584	15748.109	10123.608	20484.283	12654.484	20156.591	13568.108	20215.658	749.494	413.871	339.557	382.607	309.403	1030.455	269.034	12251.89	233.451	213.08	496.86	1609.799	158.701	4209.893	185.372	3774.601	7424.515	297.307	395.191	293.289	16519.391	389.651	343.709	7296.314	177	0.901	1399.246	374.709
11132.807	12293.185	9247.963	16093.445	13477.929	18938.263	13586.992	19050.15	680.383	464.205	497.233	309.812	374.095	706.461	303.723	10168.186	174.882	174.326	288.016	984.308	181.373	10515.161	138.715	6650.06	1916.569	380.323	389.72	253.437	11002.39	419.029	309.527	13294.559	102	0.987	845.735	374.853
12046.633	12615.982	8739.789	16999.396	12666.072	21534.873	12589.391	18790.625	580.509	313.339	457.912	343.822	307.163	725.647	255.102	9877.435	150.733	147.655	275.113	1794.102	186.182	3335.208	165.207	2033.486	3960.3	308.41	358.219	277.244	17156.837	438.524	374.873	5903.402	96	1	868	375
11531.733	12414.066	8852.136	16953.002	12472.094	21163.52	12757.306	19118.103	500.73	323.864	324.286	340.703	317.686	728.69	266.823	8427.741	174.254	157.147	288.208	1783.29	172.879	13647.593	171.226	2595.528	3066.275	306.044	701.697	327.296	17464.531	408.334	339.642	7195.879	177	0.901	957.472	377.082
15339.509	16535.227	11861.208	21994.008	16779.633	24999.768	17373.607	24693.225	640.584	409.2	327.697	337.71	312.765	2415.049	256.4	9420.398	180.451	155.677	279.452	8671.342	178.127	4838.512	181.161	2728.025	5258.134	282.634	1228.718	285.312	11497.85	381.695	339.35	7514.636	158	0.961	910.867	376.684
12205.555	12994.886	9120.656	17582.359	12959.046	21721.76	13076.494	19354.905	674.027	360.05	274.056	285.411	321.805	1189.828	266.111	11346.166	186.579	159.365	358.871	1230.786	188.381	22666.915	149.082	2390.357	3294.181	309.877	483.966	347.867	23409.731	297.286	391.001	6179.205	109	0.976	968.289	376.05
12467.402	13438.675	8762.97	17289.374	12590.052	21087.634	12696.791	19078.593	737.196	333.532	352.578	359.491	332.808	1412.238	279.523	9828.179	172.737	188.521	315.175	1730.397	199.064	11519.324	156.091	3714.966	3997.447	423.465	432.001	307.503	24219.096	522.014	307.274	8177.193	137	0.926	1226.88	377.661
11025.071	12160.406	8244.648	15748.751	11887.331	19246.056	11902.937	17666.909	633.013	363.406	373.625	287.184	359.233	842.49	271.134	10071.871	177.46	166.518	254.203	1511.602	185.365	6400.554	173.125	3818.634	3126.428	397.427	360.62	280.439	27057.962	365.301	314.006	7929.841	152	0.869	1302.868	377.809
14707.909	15826.63	10502.058	20169.128	14732.308	23882.835	14747.606	21518.794	743.74	341.89	373.426	304.79	304.251	1383.738	274.921	11164.844	171.632	156.324	268.504	1564.948	171.283	16714.578	144.112	3402.93	4873.417	373.562	577.917	294.188	16431.559	354.54	364.511	6772.973	182	0.884	1335.049	377.703
17073.679	17803.104	9189.506	19924.635	16932.884	28623.669	17837.111	21175.122	598.327	292.231	319.983	296.434	274.372	1318.888	232.886	7761.635	201.739	167.881	221.604	6099.317	124.056	4316.263	220.168	2541.37	3212.955	315.058	670.617	301.266	12109.075	368.883	319.106	5908.286	161	0.921	503.891	377.432
13738.017	16158.595	11503.222	20895.822	15684.744	19759.174	12782.202	19074.537	472.13	335.187	253.148	228.279	312.25	3052.961	227.014	9385.817	127.255	188.798	209.471	440.052	205.869	367.383	198.702	1330.204	3214.801	330.965	369.695	230.971	8692.669	277.25	313.071	2789.917	129	0.982	613.035	377.36
12218.811	13356.716	9283.498	16915.672	12841.583	15875.965	9564.085	13726.456	418.933	297.482	328.914	283.743	320.664	548.287	227.491	5149.424	188.871	180.44	239.589	989.698	270.937	302.009	148.118	799.466	2554.011	350.138	417.17	263.868	15264.994	278.419	305.919	1424.698	117	0.985	649.585	377.5
11052.594	12062.3	8333.221	16259.464	12093.547	20867.375	12825.093	18625.308	416.383	334.549	337.687	258.221	315.075	1855.112	279.184	8650.394	160.096	163.081	249.193	1231.17	204.918	2057.515	131.623	2058.932	6802.971	374.65	291.071	246.717	19717.735	369.464	276.373	6302.322	108	1	803.5	377
12872.528	13715.003	9788.383	18749.948	13702.174	23529.751	13979.388	20243.45	626.893	353.676	270.347	298.999	300.903	3500.008	266.205	10204.616	166.295	161.75	369.815	977.747	164.393	1279.191	155.366	1996.754	4284.386	307.826	309.575	318.759	12966.496	403.439	336.004	5367.39	240	0.817	941.917	379.808
11027.672	11826.106	8116.485	15690.064	11175.309	18928.61	11307.1	16849.574	485.576	302.069	303.888	321.246	273.253	867.331	283.61	8774.028	150.032	159.873	259.392	1407.501	169.783	22252.506	160.147	2526.882	2747.166	367.848	416.268	285.884	19880.874	635.966	319.041	6561.921	131	0.886	1098.599	378.469
15910.23	16821.462	8117.874	17204.362	16026.693	26093.405	16641.322	18939.616	645.436	273.434	432.565	295.072	275.903	614.496	222.985	6990.347	200.454	174.337	191.262	5688.951	118.381	5151.232	208.696	2848.6	3170.752	311.802	1378.891	295.304	8663.81	302.588	307.156	6918.071	136	0.885	496.596	380.007
7947.886	8816.269	6164.903	11456.95	8219.84	14004.891	8445.029	12442.417	1311.579	334.662	291.358	267.445	330.213	908.878	311.908	11876.836	153.802	170.356	286.079	1062.897	168.264	20589.061	143.664	2447.303	1558.714	320.454	383.499	319.22	22930.917	372.207	355.415	5698.109	102	0.987	1043.667	377.539
10585.163	11484.203	7885.617	15243.556	10802.9	18794.14	11271.184	16534.858	882.612	304.849	269.49	260.388	288.777	977.069	331.03	12268.356	165.592	170.527	423.386	1462.862	151.173	3714.676	150.731	2396.527	2746.922	311.915	388.333	323.333	16217.429	399.243	359.765	5944.082	134	0.98	1055.776	378.746
18123.521	11352.765	7846.505	14509.725	10565.571	11020.976	10018.585	15261.951	424.414	362.08	250.746	191.594	255.857	1333.984	229.756	11257.949	170.504	161.371	254.127	1050.366	230.928	555.277	189.856	1649.707	3314.608	333.535	351.941	210.706	17556.336	312.719	289.367	3796.767	123	0.964	598.736	380.134
15024.27	16437.899	11824.139	21942.436	16469.885	29095.447	16219.933	24067.467	534.033	309.852	230.435	236.061	306.346	1168.221	236.876	8685.267	139.536	207.031	267.48	594.901	222.381	457.128	189.251	1363.035	1628.621	337.798	331.479	250.074	7554.339	288.387	333.791	2656.384	124	0.984	620.976	378.976
12525.664	13670.196	9216.806	18326.043	12993.979	22314.683	13231.868	20355.344	525.147	302.343	350.003	344.626	319.656	793.867	287.217	7881.206	174.504	172.312	205.224	1513.366	166.497	4623.859	185.617	3512.506	4158.721	330.095	413.572	287.545	12374.969	761.897	367.097	8276.715	175	0.834	1147.974	382.346
14706.248	15376.945	10219.1	19778.075	14534.83	22336.98	14550.866	20930.583	730.869	368.186	365.517	312.993	336.828	947.387	276.691	11506.885	163.9	156.831	395.099	1875.932	160.3	22538.885	182.168	3474.062	3484.446	309.994	578.924	288.691	19532.113	378.392	379.892	6925.521	115	0.956	1343.77	379.578
14242.028	15444.127	10388.55	20873.12	15110.072	26026.88	14652.366	21236.72	830.738	406.292	333.533	323.091	338.645	3513.717	277.013	11402.28	177.935	205.235	432.609	1578.457	175.727	3730.58	203.519	3386.004	4160.845	302.629	457.27	291.77	22123.098	346.376	345.854	6187.303	127	0.955	1382.862	380.445
14765.987	16301.282	11242.046	20077.843	15263.117	24946.736	14109.678	20665.798	555.136	354.427	247.437	249.514	333.535	675.165	209.836	6595.888	162.208	231.683	321.645	1083.212	268.543	1053.739	185.177	1112.365	2428.467	351.182	339.153	238.436	13261.014	316.252	312.207	2018.954	107	1	627.257	380.023
9807.396	10548.055	7097.272	13752.975	9744.121	16364.053	9701.235	14375.685	573.533	305.449	319.222	309.392	349.43	963.76	272.11	8923.734	176.522	168.045	293.067	1134.551	168.556	2507.442	155.293	2516.201	6660.785	485.404	380.762	271.686	14709.766	586.048	310.38	6562.462	114	0.893	1117.219	381.675
11032.422	11912.066	8050.482	15900.938	11730.102	19520.46	11967.688	17555.604	664.831	275.362	315.125	276.841	258.034	614.964	242.272	9752.8	190.434	161.812	362.783	1460.215	165.863	3922.723	192.409	3280.455	3698.884	360.867	302.936	288.74	16368.776	413.74	371.337	7120.955	132	0.977	1276.553	381.152
12621.504	13469.801	9621.425	18325.331	13788.205	21799.945	13905.481	20708.87	647.412	315.654	300.533	307.856	325.811	965.223	257.24	11447.602	151.424	152.918	336.058	10206.942	170.731	4840.269	135.255	2178.412	2700.835	306.547	1289.833	270.729	13784.437	376.432	305.604	5854.886	152	0.892	878.526	382.789
13535.546	14689.358	9957.433	19832.932	14356.045	23803.83	14796.36	21729.022	875.714	290.164	321.05	351.193	310.959	1426.285	293.491	9489.859	176.689	182.868	361.152	1454.453	172.691	1607.323	181.633	3635.295	4390.189	371.443	371.08	305.591	19551.579	515.596	313.416	7812.5	109	0.976	1236.528	381.179
13256.171	14696.704	10238.798	19662.217	15014.362	23835.42	15543.184	22615.307	953.276	405.072	413.252	435.112	345.529	463.772	306.947	6400.07	194.377	163.429	212.585	988.984	152.156	984.009	123.67	5692.683	2879.678	377.759	298.625	313.714	6325.94	418.253	320.633	12092.149	110	0.985	1263.309	381.355
12296.849	12903.508	8741.915	18002.208	13279.485	21547.83	12538.539	18252.532	776.83	393.85	362.479	374.954	345.765	1032.083	274.638	10183.689	174.539	175.773	320.729	1882.055	181.892	2685.423	156.709	3486.752	2988.494	309.17	413.987	290.274	26394.624	419.758	334.569	6640.041	111	0.923	1389.842	381.374
12455.672	14332.643	9089.438	19043.613	13343.527	21758.061	12801.62	19225.518	973.486	389.902	357.468	398.84	359.371	771.516	293.983	9842.237	203.95	221.704	473.271	1829.711	151.773	3733.802	172.152	3610.934	2708.677	289.732	334.369	296.282	12646.216	524.645	305.812	7147.694	125	0.98	1431.58	381.66
10845.612	12145.549	9038.431	16280.294	12897.792	11714.533	6981.598	10028.53	581.336	385.068	312.733	280.574	328.072	329.626	237.282	6513.055	211.739	163.759	214.471	657.295	262.094	435.541	158.643	1540.364	2035.968	340.235	335.709	274.053	9627.394	277.908	339.677	2337.007	104	0.974	669.029	382.5
9043.755	9979.432	6728.139	13079.389	9293.717	15756.542	9325.818	13954.736	698.683	320.12	450.591	341.976	313.241	789.66	287.453	10208.325	194.321	169.796	334.97	2414.865	196.121	23457.713	175.835	3183.107	3832.085	347.711	403.874	326.608	24246.307	439.625	318.972	7388.824	111	0.952	1182.293	382.482
14077.078	15117.437	10122.288	19385.002	14696.153	20486.944	14673.407	20618.521	719.372	399.576	370.371	390.613	369.088	611.447	280.173	9959.032	158.947	188.858	412.345	1663.323	191.135	8686.983	219.163	4118.612	2587.663	295.973	826.577	297.135	25498.228	385.437	419.747	7947.38	132	0.965	1368.689	382.924
14057.535	15523.94	10032.03	21394.849	11672.679	18828.315	11179.119	16643.97	1009.316	376.267	324.918	346.644	270.293	800.026	254.796	8484.751	215.517	218.859	542.034	1377.512	137.137	1257.803	191.072	2742.503	5268.694	295.369	331.514	294.274	11122.005	345.608	313.365	5276.836	130	0.978	1412.085	382.254
14534.722	15400.136	11135.944	21099.487	15983.434	26417.946	16126.146	23449.691	662.027	334.396	288.011	280.259	319.735	1990.036	292.753	11617.93	181.448	170.216	359.553	2517.557	172.384	4478.858	206.748	2465.063	5433.68	302.145	455.995	277.841	10779.178	442.162	307.658	6303.656	274	0.772	889.657	389.062
12931.227	13678.233	9844.57	18248.38	13832.675	21839.7	14009.179	20420.109	725.753	382.756	289.177	351.573	309.648	3932.55	284.617	9796.031	160.96	154.575	245.955	1251.994	182.709	921.859	149.226	2264.475	3692.278	285.835	403.786	298.177	18581.891	412.191	329.782	6219.809	161	0.88	928.457	385.115
17354.842	18729.581	14296.341	24901.645	20297.605	29187.912	20986.673	28695.759	831.341	483.379	368.044	379.84	367.48	2880.016	301.07	9594.246	206.629	177.06	292.536	1469.578	199.042	2251.297	154.342	6501.799	4724.445	302.399	629.04	287.024	10718.522	369.516	332.785	12974.743	213	0.892	918.782	387.204
13586.263	14639.136	10036.773	19571.577	14144.854	24499.048	14553.618	21761.712	606.666	334.013	291.898	296.226	327.348	1711.331	282.206	10541.808	173.814	157.089	361.32	951.161	157.825	10102.487	181.584	2772.084	2844.672	312.877	915.646	342.271	11130.332	326.489	353.309	6945.75	168	0.827	963.613	386.738
12427.144	13534.265	9524.706	18083.367	12913.527	22308.561	13246.371	19079.519	548.694	317.5	318.388	314.333	282.028	996.323	275.608	10993.992	173.463	163.278	369.1	1108.462	163.148	2044.227	154.435	1973.487	4850.924	304.747	408.86	326.557	15104.47	400.045	364.75	4938.054	230	0.854	1003.448	387.639
11066.87	12157.073	8143.272	15952.187	11287.699	19158.969	11490.975	17396.921	720.192	340.951	398.92	328.811	281.521	944.238	279.78	8674.171	173.953	175.678	210.046	2037.163	171.529	15495.975	145.551	3222.226	3158.4	386.786	498.096	285.311	17593.915	473.805	322.633	8053.525	100	0.981	1133.14	383.23
11625.049	12662.042	8565.39	16912.345	11951.359	20207.301	12318.007	18432.504	605.161	291.372	316.633	316.857	266.896	1198.902	269.989	7968.825	174.846	160.475	239.999	1555.798	160.955	6160.778	150.051	3165.831	3002.11	331.453	337.73	297.561	11484.694	461.668	328.55	7626.033	251	0.822	1166.6	386.289
13221.888	14256.838	9481.42	18963.119	13625.126	22821.653	14029.268	20720.251	681.425	302.857	312.932	305.499	323.888	2259.285	315.815	9031.689	162.312	181.716	258.244	1195.438	169.729	4531.267	141.902	3444.448	3994.818	364.234	323.48	314.444	18101.887	414.013	325.814	7655.187	148	0.9	1243.5	385.486
15003.589	15706.203	10728.839	21413.4	15508.535	25112.391	15471.267	22136.613	683.619	361.416	341.314	258.474	341.766	1078.877	267.292	12513.182	167.445	174.684	387.629	1151.291	161.086	13894.653	315.295	3218.162	4159.224	305.872	508.254	277.522	16330.241	268.443	365.532	5740.202	194	0.875	1337.526	387.608
11603.173	12806.583	8347.199	16413.606	11931.407	17965.995	11482.842	16929.513	712.993	389.765	344.941	313.003	322.967	2343.443	268.634	11322.887	169.625	181.352	633.105	1975.427	172.773	12384.439	215.8	3261.946	3595.495	292.556	378.413	279.784	23027.332	427.012	375.394	6263.422	109	0.976	1355.794	383.693
11699.966	12893.749	8366.393	17268.66	12240.045	20389.793	11905.901	17613.822	678.527	360.254	380.665	406.158	328.552	854.883	267.229	10112.936	180.13	179.901	348.15	2126.429	157.935	5315.663	156.713	3074.124	4107.3	293.831	438.877	312.701	19922.373	443.836	333.697	5923.993	118	0.925	1395.695	385.153
10359.734	11595.875	7782.118	15359.098	11486.486	11592.698	16113.679	9569.1	587.461	325.985	257.48	287.197	310.354	574.615	289.018	2358.755	162.089	163.717	236.121	5349.786	222.813	306.396	169.757	575.47	2165.301	343.563	457.354	274.555	17611.946	277.31	304.452	1020.744	108	1	705.5	385
14245.479	15766.678	11059.319	20180.669	15364.643	19774.664	12419.431	18168.574	431.318	315.276	234.328	246.269	324.38	542.621	215.012	8691.826	152.444	225.851	323.618	819.54	243.671	3542.573	209.61	1224.617	3707.244	361.725	377.026	246.775	10619.279	299.301	310.634	2382.297	195	0.817	621.121	389.351
13355.276	14783.733	10523.205	19278.419	14151.258	15318.146	10286.218	13946.11	403.492	312.782	277.533	320.697	341.08	362.166	236.068	8162.861	165.546	143.867	223.731	1546.253	204.948	951.423	120.29	1360.787	3450.653	349.011	315.137	276.741	17755.628	422.05	291.265	3541.551	116	0.977	737.543	386.526
10745.321	11815.955	8117.364	19767.595	13958.811	19844.888	14293.031	16575.483	548.288	318.285	258.934	361.866	485.905	818.894	250.083	8738.617	142.354	147.246	285.983	2460.677	248.014	4124.77	126.377	1329.149	3237.667	384.642	487.59	297.443	33266.322	292.982	299.202	3293.439	164	0.906	756.872	387.366
15338.91	16708.262	11823.259	22764.052	17920.469	29185.384	17921.109	26885.769	723.228	369.179	268.982	300.876	436.651	1681.892	284.399	12688.977	152.869	165.144	288.438	1379.666	208.457	4336.77	171.423	2950.152	3751.262	377.987	689.241	284.341	20486.77	355.242	266.823	7390.843	207	0.914	766.906	388.891
13078.984	14254.333	9574.574	18597.26	13710.806	22520.122	13714.489	20245.924	667.929	343.315	413.088	283.585	331.65	1092.809	272.682	9969.599	163.825	161.375	278.015	1374.436	175.872	13300.544	174.906	3436.745	3312.791	361.477	346.291	295.717	20752.66	400.979	312.792	7235.114	223	0.78	1312.146	386.217
17083.298	17179.869	9206.816	17512.318	16055.331	26284.969	16692.113	21409.205	663.984	314.654	368.144	319.331	279.534	999.56	237.782	8075.041	200.238	170.608	246.61	4174.54	114.966	2391.031	230.07	4252.11	3076.905	297.209	1002.333	299.838	8701.957	319.164	321.765	8027.408	155	0.909	505.777	388.113
17081.319	18285.669	13238.146	23857.564	18981.984	27533.072	19188.974	26635.936	558.812	510.312	305.617	330.954	334.869	1887.348	261.824	9443.688	173.681	159.789	245.191	12606.629	182.459	944.001	133.229	2950.576	4738.401	295.913	1801.014	283.321	8540.716	319.412	301.668	8237.04	207	0.814	906.162	391.389
11730.519	12841.77	9025.175	17174.397	12265.505	21123.041	12834.31	18677.573	620.692	321.538	333.788	286.087	317.279	822.161	308.268	10543.351	175.163	176.646	330.488	1442.466	181.866	13173.448	175.577	2552.136	3520.228	315.064	407.201	307.243	21501.406	415.046	358.839	6252.744	337	0.674	1052.788	395.622
13031.923	13831.558	9420.627	18708.345	13547.815	22675.608	14030.368	20635.351	482.302	317.318	287.024	279.47	321.846	1156.371	273.149	10982.613	165.788	159.068	437.582	868.432	144.429	3248.885	234.823	2692.726	2920.099	303.347	620.17	331.725	8709.62	273.707	313.871	6748.606	104	1	969.635	388.154
11606.773	12923.616	8784.642	16423.709	12368.249	11945.6	6087.154	8774.388	597.884	325.414	240.239	259.796	320.079	517.908	206.269	5971.747	207.994	215.719	259.089	870.033	283.908	7245.017	159.573	717.135	4336.846	350.731	356.973	259.643	14140.937	277.936	312.033	1319.984	105	0.984	644.481	388.871
11635.229	12628.941	8758.355	16828.018	12115.195	20330.711	12556.324	18119.949	660.889	325.811	316.143	326.561	286.279	943.068	343.575	10645.967	170.448	180.412	302.256	1141.991	157.659	15714.945	158.993	2586.902	3035.972	313.672	526.781	306.109	17832.331	482.86	372.552	6489.633	215	0.805	1033.123	392.495
12887.065	14041.829	9482.648	18555.432	13385.059	22864.021	13928.827	20137.088	733.15	286.194	320.664	326.613	301.536	1130.432	309.78	12072.635	150.649	188.549	414.833	1398.792	171.26	34360.101	203.997	3155.946	3210.559	367.388	448.988	315.975	20698.491	387.803	299.222	6873.156	155	0.869	1223.371	391.629
15896.475	17129.13	11558.177	22353.324	16580.579	27666.218	16603.841	24673.286	718.577	353.308	432.84	309.381	344.782	1002.733	270.169	10034.649	186.472	175.279	359.804	1415.386	158.43	14881.799	180.438	3762.495	4199.225	342.808	421.639	291.071	18078.626	345.667	320.383	7808.713	217	0.864	1303.118	393.426
13213.224	14056.987	9572.478	18891.066	14133.362	22886.165	14037.32	20434.882	638.292	351.382	332.644	266.753	314.037	2066.947	249.688	11436.849	144.515	151.43	485.918	1512.366	158.136	5418.726	244.109	2967.163	2901.555	289.647	360.242	276.829	17054.722	295.856	344.043	5639.853	151	0.942	1327.619	390.387
12321.346	13124.447	8916.118	17538.823	12315.238	17044.719	10508.965	14961.929	698.354	377.744	333.663	312.804	261.388	1128.033	262.056	11614.433	182.706	185.432	629.722	1613.996	195.884	19621.514	239.704	2935.327	4813.597	286.252	388.777	277.862	16969.22	473.847	380.225	5778.076	168	0.875	1354.673	391.821
13088.426	14216.471	9718.884	18405.046	13154.482	21559.367	13541.057	20294.566	657.479	308.544	311.774	311.405	304.004	1114.21	315.715	10963.288	192.017	172.75	363.081	1656.052	163.215	8992.247	171.289	2483.905	4076.351	289.552	551.48	304.211	18890.586	460.19	344.241	5905.569	139	0.868	1077.478	390.478
14318.027	15495.459	10840.142	21034.152	15198.346	24809.754	15644.326	22599.536	659.377	372.763	354.234	317.326	305.863	692.114	303.627	10516.068	194.956	195.314	492.39	1252.058	174.556	1574.272	295.408	3386.887	5576.626	351.259	473.178	281.645	17016.952	458.897	344.545	7511.437	116	0.977	1148.991	391.517
11622.523	12765.338	8908.309	16402.575	12845.705	19857.357	13111.198	18618.597	775.472	400.536	554.159	442.443	375.954	1136.751	320.607	7990.385	194.238	182.182	217.044	2677.987	183.842	2438.78	123.958	4590.525	3090.498	360.57	578.332	303.373	21366.751	1683.139	330.353	10672.519	122	0.892	1260.566	392.811
9980.962	11076.811	7372.636	14098.719	10567.203	16975.228	10782.561	16217.373	586.543	343.141	347.927	255.939	314.879	749.109	252.03	10995.74	159.748	179.072	385.427	1636.497	188.496	18734.391	189.032	3297.977	2572.405	425.882	784.239	289.626	28125.017	354.31	344.341	6987.606	98	0.98	1290.959	390.224
10957.194	11916.372	8295.948	16106.118	12091.491	20432.919	12041.409	17991.067	688.287	356.82	346.083	243.791	316.809	962.316	269.306	8467.274	149.766	172.434	181.996	1466.237	160.853	5012.212	128.894	2189.234	4990.928	378.22	387.053	258.531	9941.879	273.242	327.392	6683.106	128	0.974	837.797	392.031
14101.36	15193.408	10976.931	21027.001	16068.361	26900.584	16386.292	23781.461	723.652	389.438	341.28	277.456	313.918	5008.337	259.722	11047.19	164.701	155.116	304.818	1335.729	178.125	10309.508	174.569	2395.245	3979.989	293.219	399.904	274.652	15000.285	333.099	302.457	6272.021	193	0.868	873.277	396.298
14443.483	15404.267	11319.411	20928.592	16408.742	26360.257	16825.53	24453.434	783.819	372.27	323.778	293.966	350.651	1250.855	280.307	11661.87	175.007	164.34	329.752	4283.41	188.564	9159.969	165.525	3718.584	3770.459	307.386	736.72	291.935	14102.525	286.725	331.131	8613.191	143	0.916	880.08	393.997
14395.451	15295.367	12087.004	22853.584	15288.989	23785.97	15394.172	22190.143	726.195	330.92	304.704	306.799	342.193	871.426	249.564	10039.751	173.214	199.585	419.074	1156.633	174.591	9647.029	152.969	2326.506	4342.956	310.119	672.128	307.449	14992.772	380.544	340.183	6189.578	243	0.792	937.932	396.006
13208.641	14041.533	9780.422	18963.069	13838.247	21995.768	13293.402	18914.112	586.813	315.104	275.966	266.33	278.711	2419.001	278.516	10043.99	169.711	164.3	286.129	658.565	189.732	7757.166	157.963	1728.397	4482.366	307.944	391.197	322.169	8592.718	303.784	340.169	4392.895	195	0.832	985.131	396.069
8522.245	9476.315	6693.445	12881.275	9452.436	16109.954	9757.416	14133.127	508.837	289.902	345.93	395.632	288.427	842.342	273.38	9426.024	152.579	167.035	310.045	1966.264	172.018	3128.053	149.923	2298.927	3253.429	287.489	385.178	291.645	23035.087	464.771	374.522	6076.384	111	0.964	1093.248	391.869
13828.931	15356.156	9396.171	19180.36	13038.338	20851.304	12131.733	18636.252	917.918	398.173	391.336	471.813	385.147	784.641	278.443	10380.765	234.813	217.829	372.184	2243.411	192.876	19150.84	206.759	3620.709	5400.252	289.398	631.5	312.56	24440.977	470.329	317.143	7037.465	113	0.875	1439.721	392.031
19401.239	21027.264	14692.161	27615.784	20061.044	32640.366	21023.96	29787.605	529.96	299.975	298.847	308.813	305.493	1216.375	303.811	10816.991	195.866	175.88	387.888	1410.248	164.775	10176.672	154.668	2747.334	5425.735	287.505	461.481	303.61	17351.437	439.482	388.276	6362.612	171	0.891	1072.33	395.482
12779.189	13878.234	8923.574	17355.297	12681.144	20062.543	12442.244	18966.133	725.01	361.565	435.902	434.343	350.733	956.383	267.75	9240.78	168.951	184.021	273.051	2295.072	182.896	3109.908	167.401	3547.776	3547.262	334.314	465.042	299.491	28307.209	570.583	419.213	7153.001	112	0.985	1377.964	392.411
10228.684	11413.884	7519.981	14942.39	10914.133	17425.519	10494.971	15652.359	695.834	378.499	341.786	354.394	347.322	637.118	271.566	10408.274	179.393	179.322	274.701	1729.905	172.256	6122.019	164.77	3301.209	2950.739	290.524	388.501	288.035	26331.029	411.835	343.317	6339.995	98	0.993	1392.122	393.163
14113.612	14078.042	7643.62	15503.634	13392.13	22412.428	12744.631	19291.751	602.704	286.394	287.512	263.217	293.359	1358.443	238.225	7745.537	202.96	168.194	382.624	1787.006	122.694	5468.774	375.007	2424.71	3130.696	283.775	385.762	309.988	9504.015	393.205	299.722	5865.385	124	0.907	516.258	396.073
10524.047	11416.685	8148.182	15586.335	11831.759	19493.622	11764.989	18132.752	603.253	351.103	396.212	277.831	324.132	840.402	284.933	9464.459	145.614	181.637	252.493	1663.671	180.017	5312.238	147.848	2467.914	3250.518	372.074	1642.374	260.785	11262.3	429.595	275.828	7487.59	102	0.955	824.284	394.118
14973.186	16027.965	11728.852	21906.614	17023.522	26149.216	17851.233	25196.351	677.084	380.763	331.365	360.523	337.29	1592.403	281.181	9324.503	175.981	152.881	310.185	1863.267	206.887	15950.244	150.925	3318.607	3737.146	288.761	769.161	286.997	18163.429	352.39	317.679	8571.236	142	0.91	921.373	395.563
14176.633	16065.452	9875.363	19758.528	14441.689	19872.434	12675.006	18851.058	856.225	462.243	364.801	408.861	340.631	651.811	270.137	10724.468	245.487	221.637	357.461	1501.21	221.33	17818.945	176.273	2970.189	5646.134	303.658	530.109	276.273	13597.841	551.718	301.792	5495.295	114	0.977	1463.412	394.5
12592.338	13477.719	9631.647	18132.39	13876.949	22503.707	14116.392	20882.229	566.186	369.911	663.028	313.417	307.966	1026.15	241.126	8379.187	170.975	173.424	175.426	3436.954	209.571	1566.158	130.243	2693.254	4616.95	293.474	938.47	273.002	19045.487	1343.291	323.219	7618.955	153	0.931	897.931	397.265
14087.394	15186.928	10826.13	20498.892	15209.545	24721.355	15525.899	22453.514	683.34	311.354	360.288	335.257	328.727	907.203	267.551	10310.366	175.083	163.928	255.668	1238.366	160.181	20443.775	131.057	2559.382	4780.975	323.252	380.639	313.158	12403.941	348.061	318.685	6829.508	204	0.87	976.49	399.02
13328.481	14435.569	10296.144	19358.151	14366.665	23355.457	14984.99	21198.172	635.204	308.819	351.536	268.559	298.663	693.324	294.113	10463.116	167.968	163.513	270.275	1038.002	164.796	2801.43	162.407	3270.048	3717.8	288.201	377.697	289.696	17971.806	373.51	307.283	6889.367	210	0.888	1104.11	398.21
10463.88	11666.688	8079.276	15239.747	10969.962	18898.867	11286.215	16709.713	575.584	304.541	489.449	327.355	296.545	718.469	299.186	9587.571	144.916	171.737	223.956	1253.333	173.864	6936.707	172.201	2724.635	2681.752	322.023	402.417	270.231	20307.795	345.121	336.861	6844.217	107	0.958	1116.089	395.023
14685.962	15914.563	10819.407	20443.554	15007.036	23287.413	15286.282	22476.118	552.526	358.242	458.388	349.736	272.578	1786.521	286.278	8521.691	178.13	173.083	188.45	1997.215	171.99	3223.323	146.006	3147.473	4871.616	376.915	462.038	283.497	18721.4	627.328	338.656	7711.678	102	1	1127	395
10374.02	11344.659	7553.871	14601.382	10725.451	16772.844	9944.293	14950.982	948.645	367.218	357.961	340.845	315.647	889.241	267.548	10047.654	158.509	186.055	256.921	1594.606	169.354	9249.009	192.622	3423.765	2825.741	301.644	428.67	295.322	24443.832	431.026	338.655	6927.641	123	0.964	1368.882	395.102
14955.366	16550.705	10838.321	22400.416	16045.493	25467.198	15732.205	23044.266	855.359	381.957	387.271	433.545	359.977	706.373	270.106	8891.657	202.651	191.968	336.529	1929.672	159.243	15631.936	177.8	3827.848	3586.928	292.095	801.809	290.841	16625.731	440.37	325.325	7165.534	173	0.86	1426.592	396.402
14836.306	16607.43	9252.299	21248.058	13086.99	23060.203	12420.587	18158.506	858.087	381.563	416.566	368.776	338.191	528.194	271.073	9768.559	256.527	214.616	280.894	3560.128	138.107	3948.583	204.633	3311.568	5706.701	334.908	436.883	299.637	13941.248	442.641	289.248	6792.672	142	0.886	387.923	397.88
15579.826	15693.252	10060.029	21620.56	15690.485	25645.222	13012.755	19617.735	562.054	283.892	252.102	244.434	215.826	767.361	216.019	6537.025	214.195	158.889	196.325	1181.057	173.953	2707.954	167.783	1992.555	4189.112	323.944	271.016	264.063	11196.44	430.009	317.369	4419.107	192	0.771	583.698	397.292
11760.901	12783.404	9470.792	17301.325	13939.255	21678.841	14240.695	20429.422	797.256	360.264	530.486	295.59	334.603	978.666	282.45	10460.632	161.478	154.816	219.974	940.171	172.915	5401.172	145.63	4796.163	2366.255	323.141	415.426	264.147	9945.411	436.085	296.68	10385.545	160	0.915	863.35	397.469
11826.86	13063.643	8729.921	17254.964	12448.94	21525.687	12883.971	19769.449	576.055	284.929	319.954	310.193	283.312	539.845	256.355	8177.078	168.683	165.733	325.077	1875	172.821	7394.678	181.034	3282.254	2234.817	349.782	371.092	298.683	16414.272	440.543	344.46	7898.551	119	0.961	1168.458	396.391
8991.35	9942.071	6520.214	12955.098	9491.119	15725.592	9699.95	14939.017	620.996	318.325	351.037	319.467	289.155	634.212	251.445	7898.1	153.925	158.571	248.283	1711.281	151.37	15897.41	132.306	3780.718	2140.218	376.608	355.393	294.468	16806.004	474.033	339.565	8480.752	147	0.82	1271.384	399.112
13703.867	14790.942	10217.087	20034.553	14945.535	24373.571	15112.569	21736.818	676.03	331.327	456.396	315.315	328.774	781.843	272.12	10764.402	190.557	181.349	425.298	1688.305	177.224	8748.008	190.137	3674.182	4079.866	374.063	648.05	295.244	22905.912	387.776	319.761	7622.839	241	0.853	1289.89	398.965
11948.57	13325.098	8289.624	17698.678	12050.292	21657.021	13193.786	18670.73	596.893	301.867	309.613	294.909	303.341	434.52	252.386	9333.904	193.336	198.715	298.639	1739.542	151.213	4830.308	211.82	2280.112	3144.496	297.042	471.473	262.947	19688.479	319.505	283.646	5442.423	292	0.747	451.161	403.664
15794.487	17503.444	10204.532	21118.543	19023.437	29707.857	18680.536	22623.756	789.823	440.488	362.25	294.824	359.914	453.115	300.695	7091.424	281.873	198.961	244.239	2326.522	136.747	2197.951	179.636	2882.513	2717.834	302.203	547.013	293.565	4138.966	268.918	296.478	7389.976	110	0.985	494.545	397.8
8719.654	9535.193	6601.981	13280.954	9541.691	16452.335	10092.757	14479.064	564.409	318.632	280.43	249.305	254.772	709.709	272.232	9306.289	156.842	188.985	429.326	1276.362	167.261	4093.482	222.533	2608.529	3310.091	359.129	366.351	292.479	16191.417	355.071	311.711	6339.648	106	0.937	1153.708	397.038
12023.059	12920.188	8670.633	17026.032	12802.99	21017.242	12773.523	19009.085	882.992	362.667	368.917	277.211	348.773	1949.806	298.362	11031.524	148.357	167.569	427.817	1825.945	157.758	15931.229	202.952	3330.801	2672.411	296.584	481.408	280.207	16685.192	315.133	367.91	6840.205	155	0.943	1319.577	397.719
13201.823	14993.254	9731.654	19793.646	14182.22	22723.495	14081.926	20668.048	758.22	371.39	360.486	447.714	328.211	638.159	259.395	8381.609	188.947	185.272	340.27	1952.847	153.101	2390.176	178.579	3946.191	2510.513	319.357	417.836	281.223	17171.777	518.677	333.089	7829.234	120	0.998	1416.867	397.65
20926.883	23229.45	15084.187	31214.585	22347.33	34909.94	21755.027	31678.742	1008.494	437.622	422.217	492.163	411.323	922.869	303.418	9371.15	241.519	214.336	360.27	2032.057	184.496	26346.165	202.809	4882.123	5022.617	291.478	491.98	299.259	20710.168	715.778	322.756	9246.3	338	0.732	1440.16	400.163
8762.545	9753.066	7095.276	13099.563	9995.434	10277.791	8550.357	8520.609	607.805	272.129	246.824	241.624	299.909	361.088	254.872	4295.016	166.035	139.181	275.315	981.754	226.599	1551.22	169.056	703.499	2336.586	347.638	357.729	281.268	15483.929	292.791	316.564	1228.922	143	0.883	696.234	399.157
12325.868	13264.723	9071.235	17598.893	13050.833	20533.787	13381.894	18858.214	629.364	328.385	388.55	349.934	323.483	1347.369	290.463	12248.982	162.901	167.974	342.199	1598.386	214.383	20009.819	258.291	3056.151	3119.8	387.561	452.878	323.135	25950.096	496.919	294.768	6639.156	154	0.927	1198.221	399.136
11257.121	12212.688	8425.11	16780.456	12328.591	21335.919	12561.11	17940.491	714.123	300.199	350.748	331.336	328.95	890.295	314.462	10829.342	156.651	178.349	356.386	1659.211	176.768	18602.853	188.461	3310.672	3010.658	382.848	370.057	302.647	23569.053	453.171	281.853	7306.604	162	0.886	1222.056	400.228
10062.854	11279.162	7349.274	14645.167	10678.396	16892.671	10439.517	15693.247	882.545	348.27	418.144	416.697	312.652	812.573	258.484	9039.291	187.957	173.39	285.773	2158.529	151.802	15945.736	151.69	3817.255	2661.701	288.473	558.665	282.071	17925.713	681.532	323.748	8220.064	138	0.908	1404.935	398.58
17319.67	19419.987	12246.558	25761.483	18715.527	31178.758	17105.546	25958.728	994.963	467.399	425.719	495.204	422.374	1267.083	316.342	11227.522	244.753	235.291	414.3	2532.772	201.755	18996.973	239.922	5019.168	4349.011	280.865	553.327	305.182	22768.245	623.973	322.453	9997.687	121	0.948	1455.302	398.376
9945.986	11040.926	7324.189	13838.36	10363.8	10894.813	6147.81	8708.174	455.39	312.315	269.824	266.445	300.515	310.294	214.722	4899.892	197.52	175.939	209.673	845.908	283.165	252.253	146.726	647.9	2295.121	378.895	471.759	265.712	18197.689	291.854	338.3	1075.267	110	0.955	659.191	400.127
11994.343	12922.049	9076.881	17171.396	12546.591	21389.302	12808.795	18712.675	625.475	342.462	309.654	325.548	319.671	687.333	294.916	8637.663	171.543	166.179	271.583	963.516	163.043	17968.688	170.286	2696.982	3459.798	327.999	299.372	325.237	15308.178	471.844	346.838	7102.546	167	0.879	1006.344	400.039
15224.648	16597.864	11836.83	22621.106	16402.925	28682.797	16841.312	24114.087	596.838	293.42	308.732	279.763	298.937	1402.965	290.951	11376.196	204.309	183.42	393.368	1173.608	159.305	16736.65	157.821	2505.938	6036.801	304.72	419.085	301.567	14500.04	415.068	380.942	5950.32	157	0.898	1066.22	401.761
10914.47	12218.607	8711.281	16372.776	12135.03	20798.262	12466.241	18837.336	530.866	318.925	372.101	350.739	285.54	839.551	306.147	8973.114	155.166	153.511	292.764	1124.17	156.644	2974.8	159.512	3555.135	2422.794	271.926	386.61	297.762	15633.244	385.787	376.362	8274.623	103	0.965	1096.218	399.519
14146.246	14974.998	10376.595	20801.193	15317.298	24952.384	15015.364	21523.504	837.726	381.373	394.232	406.694	360.034	1229.059	275.807	8911.839	163.818	190.439	268.652	2116.108	162.322	10285.422	170.043	3896.207	2674.685	321.935	400.336	293.829	21921.526	519.538	405.534	8114.443	105	0.984	1374.776	399.319
13047.071	14323.936	10122.021	19539.257	14229.644	24874.766	14680.533	21660.693	525.813	308.061	336.582	301.919	293.699	978.363	275.136	10424.217	154.542	159.108	288.026	825.714	152.301	14733.472	171.292	2476.966	4010.611	346.247	363.598	333.007	8779.306	389.56	343.922	6533.952	191	0.818	995.73	403.233
12383.774	13394.548	9343.013	17851.911	12686.436	21261.165	13243.548	19153.719	633.348	348.752	305.273	277.534	264.457	4515.021	301.935	11222.864	163.089	159.988	409.715	1045.006	148.922	4233.767	155.155	2113.392	2815.611	276.988	464	282.719	14278.418	376.458	305.328	5013.046	136	0.994	1084.456	400.485
14177.327	15404.492	8641.817	18536.199	14243.572	21822.353	14398.22	18888.918	642.143	261.823	255.17	269.841	279.328	852.67	203.421	9609.836	184.888	185.459	278.641	1189.62	119.077	4686.39	189.801	2476.548	3427.154	295.779	332.679	267.572	12123.547	308.588	301.139	5824.002	160	0.884	468.006	403.738
13930.269	15024.205	10523.014	20471.037	14747.098	25979.047	15209.184	21609.974	596.059	392.359	404.389	313.015	294.298	2886.994	329.304	10111.081	175.205	192.601	207.522	1200.486	157.357	4213.294	154.785	2517.276	5485.563	304.812	358.395	275.479	18565.79	391.838	320.235	6150.529	198	0.855	1119.833	404.379
17515.336	18572.062	12937.528	25236.471	18967.35	30417.224	19141.247	27204.832	707.005	332.088	440.544	328.117	342.978	1207.488	270.734	9978.473	180.413	174.962	371.354	1372.329	180.92	13465.223	182.458	3550.545	4448.449	330.909	425.35	289.925	26007.644	365.217	318.968	7176.319	169	0.933	1304.802	401.831
17918.132	18981.029	12706.991	24505.552	17833.933	28447.27	18413.646	27094.38	986.947	421.404	378.023	285.031	356.28	1766.909	303.757	11356.216	164.362	181.654	425.539	1729.48	174.94	14182.495	226.154	3514.842	3514.544	300.934	467.494	287.687	22426.357	292.462	273.892	6609.803	201	0.945	1329.654	403.271
17854.417	19030.204	12824.593	24914.994	16961.476	27249.48	16542.063	24077.344	593.917	350.988	323.332	264.51	260.34	1197.515	281.442	11728.712	172.762	191.852	524.497	943.058	171.876	15692.134	264.387	2781.669	5657.367	300.982	485.368	288.559	11439.065	301.754	337.075	4973.897	208	0.918	1351.163	403.418
10646.563	11692.197	7843.2	15440.371	11450.172	18145.429	10894.152	16099.553	730.957	363.15	342.074	332.803	338.14	631.718	247.725	10184.557	184.295	171.919	326.559	1434.738	160.293	10774.405	180.95	3375.357	3781.455	295.987	425.267	297.503	22058.645	326.304	442.543	6596.302	150	0.849	1388.573	403.413
14200.162	15189.049	10979.86	19710.522	15094.172	24081.826	13500.967	20602.058	431.702	377.533	243.617	246.239	299.977	3832.766	228.77	12411.205	160.586	204.954	306.486	762.841	227.511	2400.735	207.236	1959.051	4497.171	416.832	626.617	225.195	10265.893	333.411	303.182	4763.244	164	0.897	610.104	404.415
12192.833	13632.947	9431.843	17788.896	12830.985	12776.49	10588.766	11166.074	467.212	328.064	302.708	349.071	345.397	267.61	295.815	2652.191	166.603	151.228	244.024	1259.415	194.055	194.908	155.083	672.56	3473.221	359.6	315.234	286.3	16651.32	282.035	292.37	1259.974	110	0.985	731.8	402.518
15145.422	16472.768	11544.842	22098.263	16909.958	26558.833	17329.746	24989.888	612.404	354.158	325.75	269.999	334.226	970.158	302.165	8930.86	139.841	178.829	214.209	996.96	167.657	1835.215	146.693	2872.173	2529.954	362.586	1168.071	271.506	9126.467	378.155	318.425	8066.869	158	0.961	826.025	403.146
15027.572	16184.43	11843.426	22393.228	17026.819	28696.258	17345.387	25202.684	660.811	414.808	293.122	272.185	319.471	3902.876	275.671	10864.697	160.893	171.358	464.066	1104.758	194.571	10573.382	220.184	2414.244	4448.194	290.915	344.102	272.267	14400.183	467.737	315.68	5947.381	155	0.943	886.848	403.035
12563.658	13814.289	9413.26	18775.438	13504.282	23548.799	14067.35	20730.901	604.777	314.19	403.981	317.982	306.244	767.39	288.396	8500.67	185.787	183.505	243.511	1807.964	179.403	16134.216	156.073	3544.809	3918.453	370.625	400.775	309.411	19636.512	493.866	346.154	8604.138	238	0.745	1164.622	403.739
8132.628	8867.047	6013.693	12203.088	8913.583	15226.18	9157.143	13081.26	565.263	277.63	300.513	289.824	299.065	1153.32	292.192	11275.639	142.442	170.638	298.162	1575.418	179.625	30620.214	138.663	2735.265	2625.043	394.4	366.705	300.057	25760.797	453.223	296.016	6044.547	105	0.971	1240.957	402.3
18664.52	20576.038	13142.288	28126.178	19966.195	32810.337	19935.612	28653.154	1019.696	446.767	406.787	510.474	392.796	1390.038	324.533	10771.115	241.33	237.153	327.407	2038.646	179.106	8271.013	229.823	4708.231	4401.288	281.41	515.196	292.131	14722.739	732.473	313.705	9199.804	120	0.903	1459.875	402.342
14019.635	14729.909	10062.673	20916.987	14316.29	23399.863	14480.57	23796.612	574.605	320.045	311.222	324.192	281.241	526.185	247.436	7962.339	202.037	184.649	199.596	12122.69	111.586	1195.536	194.506	3269.866	2451.368	307.903	1847.629	297.999	4294.347	296.077	360.276	7831.073	149	0.93	498.366	403.735
12301.332	13244.062	9610.517	17854.17	14077.656	21108.522	14006.155	20364.976	614.434	328.465	430.561	283.914	322.062	682.18	243.734	8753.264	151.217	144.25	253.073	1497.527	201.452	4535.409	161.903	2462.173	3206.159	285.015	495.24	287.946	18132.145	611.515	339.392	6943.221	142	0.945	909.979	404.19
11608.947	12777.45	9086.551	17145.65	12645.898	20904.105	13133.09	18829.875	678.978	323.591	424.552	344.014	291.825	803.872	295.255	9880.844	182.27	171.852	250.216	1475.378	225.454	16324.068	157.837	2570.054	3654.21	333.447	478.615	320.053	16916.25	444.553	369.095	6811.982	187	0.899	1019.885	406.532
14055.47	14678.833	10123.727	20190.214	15238.157	24138.057	15293.131	21890.734	616.767	307.193	372.511	297.926	307.828	984.531	279.007	9703.857	159.206	160.662	441.646	1482.03	158.054	8650.001	195.365	3146.344	3344.987	300.399	325.888	290.48	16988.399	491.232	340.843	6470.968	123	0.952	1312.622	403.573
14315.397	13806.019	9497.208	16711.463	13054.478	22119.076	13450.48	20196.139	458.662	290.843	288.056	212.638	224.398	580.507	220.346	6719.728	217.951	158.816	229.396	770.837	206.083	1636.936	203.903	1853.212	4966.943	327.879	272.265	252.711	13113.492	525.708	333.656	4519.61	152	0.915	587.401	405.158
18268.979	19773.62	14830.155	27200.313	21090.71	33332	21997.899	31028.672	809.166	422.835	356.187	328.853	369.242	1460.042	291.697	11750.679	192.758	175.749	428.648	862.028	170.294	10164.866	157.766	4527.576	4630.485	292.907	468.045	308.228	7885.099	426.945	334.973	9236.109	227	0.843	929.434	406.474
21063.965	22623.446	15751.736	30071.363	21289.128	36176.216	22086.409	31157.253	564.476	375.993	298.098	271.079	271.602	4104.78	313.166	11056.821	206.282	180.529	291.328	858.377	152.731	9913.314	158.008	2550.786	7374.819	303	413.131	310.252	10903.749	382.603	367.711	5764.378	104	1	1071.635	404.154
9388.314	10253.911	6852.094	13798.778	9965.251	17309.656	9966.191	14202.376	809.13	400.556	286.022	270.706	263.106	4383.037	289.818	12234.932	177.711	176.983	284.549	1217.877	164.155	3773.424	146.13	2339.085	3460.789	393.518	555.936	321.291	15059.882	407.037	293.635	5307.967	168	0.906	1189.22	406.119
10615.226	11812.132	8529.773	16175.238	12150.013	12440.239	6910.491	9894.354	736.507	321.525	271.253	264.342	284.536	1010.251	221.561	3905.085	194.879	153.722	314.914	841.644	236.313	276.671	143.797	661.179	3184.679	359.425	417.372	264.977	15776.592	282.052	337.262	1104.614	107	0.989	679.799	405.164
12584.795	13641.027	9191.469	17907.237	13515.373	21733.63	13681.195	20503.259	542.877	376.407	377.997	291.217	347.794	552.309	293.953	7673.57	147.514	170.789	153.938	1402.258	186.545	1259.659	153.395	2769.239	3694.374	378.238	428.96	255.566	17033.337	944.012	387.364	7987.92	127	0.967	834.5	405.846
9697.579	10487.534	7325.076	13941.003	10346.478	16841.644	10532.618	15551.493	604.795	361.897	276.462	315.569	310.847	2043.708	232.396	10484.309	170.027	199.465	250.869	819.187	164.228	2328.347	125.365	2193.793	3578.901	325.283	1274.906	277.463	16720.812	441.621	305.292	6217.35	114	0.977	949.061	406.842
13570.301	15005.543	10391.871	19508.864	15596.567	18995.096	18134.258	26257.423	400.691	355.858	323.788	300.287	357.306	996.937	314.455	12075.626	146.207	140.495	149.822	6197.93	194.047	2123.433	158.975	3916.762	2386.95	331.171	768.195	289.42	9904.815	325.743	321.817	10855.696	117	0.973	770.397	408.115
12550.93	13670.199	9717.602	18259.04	13353.641	22151.084	13684.258	20183.54	538.607	336.42	432.135	383.766	341.106	2160.117	266.607	9434.336	152.609	164.777	277.766	1437.154	159.866	2945.63	159.193	2499.316	3773.737	334.293	443.386	318.786	15489.716	452.485	347.827	6993.275	137	0.912	967.033	408.602
13003.92	14254.868	10040.91	19240.661	14109.001	23368.948	14710.302	21111.323	584.044	301.09	330.534	288.819	269.227	990.426	294.881	10064.882	158.544	165.35	275.946	1007.284	159.81	2406.866	155.394	2695.164	4089.227	262.54	355.819	297.579	15579.895	364.923	383.262	6602.337	137	0.937	1097.88	407.602
10502.928	11638.516	8086.238	15394.389	11454.666	19492.428	11828.42	17172.099	583.737	306.09	337.669	321.38	301.927	1619.929	293.435	11774.805	173.889	186.28	353.715	1732.51	191.827	13112.882	168.646	2858.372	3409.679	418.985	328.938	311.694	27177.846	359.261	285.236	6661.859	125	0.94	1203.828	408.372
16626.829	18381.174	12301.216	26326.827	18788.71	30394.609	18145.409	25834.302	929.877	422.298	397.727	463.748	401.001	1083.53	300.596	8805.094	227.354	208.944	382.504	1943.872	171.48	22543.22	212.027	4637.349	3932.127	293.028	525.79	299.522	17895.884	576.858	313.639	9212.712	200	0.734	1445.77	407.105
19593.228	20442.523	10823.161	21579.615	19593.119	30252.155	21337.167	25880.709	580.411	313.844	352.115	323.629	296.142	870.951	265.06	6704.997	253.201	213.597	257.088	3431.614	118.349	5544.313	251.326	4351.321	4433.621	301.575	906.831	285.689	6100.187	276.775	355.924	9245.746	159	0.933	510.531	409.399
14077.621	15041.228	10591.263	20403.342	14800.492	25233.385	15095.753	21351.272	966.901	343.218	325.304	253.54	302.384	3483.595	327.407	11791.966	188.614	199.916	256.482	972.064	161.907	15440.404	164.054	2573.012	4639.872	291.502	686.585	281.053	15020.783	345.047	307.838	6039.801	223	0.802	1111.025	413.608
16572.69	18223.233	11991.188	23063.607	17306.151	25311.355	17295.634	24670.491	818.897	386.483	413.302	361.886	327.589	4280.236	287.846	9195.61	187.846	180.872	259.654	2644.575	152.211	2169.49	137.078	3692.66	3819.384	283.109	714.601	289.581	19225.766	1464.05	352.044	7220.808	158	0.927	1402.772	409.266
11158.633	12362.995	8288.773	16016.182	12041.575	19761.494	12233.224	18185.158	692.248	369.313	517.479	399.514	339.195	748.066	284.145	7838.545	180.317	165.749	170.405	1439.21	158.297	1203.383	123.693	4345.877	5121.878	418.407	427.558	306.764	14955.65	695.363	318.843	10297.688	112	0.973	1254.634	409.295
16358.457	17750.64	12154.663	23164.745	18080.856	26884.374	18122.408	26141.422	821.641	361.375	403.022	330.386	348.296	923.765	299.589	8958.015	147.207	176.865	477.856	1692.097	163.385	7113.556	157.617	4355.548	2346.498	281.143	376.058	291.075	15425.671	561.574	301.576	8940.804	110	0.985	1321.282	408.427
14913.95	15966.371	10729.654	20696.696	15013.847	22911.303	15667.601	22533.1	710.005	421.523	364.62	379.044	304.717	1521.753	260.506	9472.443	177.324	190.922	339.577	1641.68	166.738	2934.669	166.174	3714.846	3437.021	299.543	432.669	311.772	24100.287	582.149	357.572	7452.64	184	0.927	1367.158	411.489
10733.602	11801.631	8365.991	15322.375	11640.897	11969.816	6692.715	9528.859	599.15	305.934	290.396	270.083	278.015	514.474	233.996	4154.008	201.692	171.586	264.945	1111.478	255.451	241.131	160.029	624.855	2364.091	364.732	320.716	248.682	15978.439	290.534	323.083	1033.226	109	0.989	665.702	409.839
10206.894	11265.936	7873.2	14573.544	11092.196	14180.178	8904.294	11901.64	428.464	279.655	273.076	256.25	285.62	684.596	226.676	7073.382	171.246	146.83	218.034	1189.204	210.671	5175.19	159.153	963.828	3048.469	361.569	275.472	265.991	15255.194	303.39	318.745	1848.232	136	0.881	693.699	411.228
19045.519	21196.808	14400.502	28236.404	21019.7	31728.787	21438.661	29523.716	983.537	404.307	438.833	413.108	383.982	761.053	293.553	8992.286	223.388	188.226	298.848	1899.357	161.889	16918.403	162.35	5456.588	4614.415	298.053	575.2	285.04	17065.683	672.36	342.361	9739.146	257	0.784	1425.021	414.033
16384.366	17532.382	12967.055	24050.469	18772.533	30296.186	19330.767	26896.84	685.983	388.285	321.765	279.335	331.766	2160.063	280.346	11100.531	191.744	183.825	493.999	745.637	191.486	9304.807	210.445	3636.631	4495.69	287.854	438.081	286.718	11745.65	330.401	320.114	7780.551	154	0.937	886.305	412.578
9762.576	10595.917	7664.255	14570.013	11268.924	18402.003	11394.895	16783.443	543.357	305.309	350.412	293.142	284.029	631.063	226.094	8708.546	151.789	155.793	240.082	1528.261	188.07	3307.076	139.194	2064.98	3222.563	285.268	388.854	289.475	17096.69	484.718	318.443	6176.547	126	0.886	910.27	412.571
14577.134	15931.016	11258.128	20701.082	15489.159	24292.924	16090.613	22120.372	818.553	323.846	299.971	282.625	304.286	2300.312	294.643	11200.087	197.331	186.958	383.304	1027.731	159.01	7170.242	160.998	2281.701	4859.287	338.97	522.501	289.187	14224.955	358.583	359.238	5472.368	285	0.77	1056.454	414.321
14101.93	15439.558	10202.533	20465.443	14776.045	25848.1	15036.678	22487.294	550.725	313.832	297.695	289.311	289.152	1218.289	222.021	9636.075	181.356	192.674	334.418	1049.602	127.188	4907.263	237.172	4027.117	2954.442	296.889	396.99	270.23	13941.246	324.989	291.154	7281.881	297	0.752	470.244	414.332
13391.023	15046.607	10922.474	20447.025	15832.063	13161.551	16662.521	10833.893	556.555	348.048	328.564	296.94	340.945	363.249	279.292	2505.012	177.089	156.964	244.375	1137.542	200.779	879.73	157.045	812.52	2731.145	359.355	519.016	286.021	14778.14	276.323	338.292	1344.028	176	0.847	711.131	415.506
10747.564	11687.172	8239.049	15774.762	11652.612	19917.599	11875.115	17240.451	527.585	303.874	346.92	303.694	282.519	822.707	275.33	10622.42	147.131	158.615	351.693	1402.56	173.684	8770.427	160.048	2090.261	3413.809	321.151	436.269	329.133	18177.9	443.525	354.166	5573.085	234	0.79	998.748	416.419
15196.531	16420.518	11256.835	21970.945	16129.099	25951.981	16893.412	23930.574	561.593	338.432	338.223	339.483	290.636	2135.011	287.649	8026.03	172.194	175.832	254.888	1436.476	182.372	12026.435	142.367	3362.547	3305.54	352.826	329.253	307.959	17263.335	498.339	321.771	8276.791	172	0.927	1157.727	414.186
9207.277	10211.532	7153.078	13953.863	10545.005	17415.649	10943.92	15521.457	714.983	332.012	366.017	335.921	321.386	750.856	292.686	8869.286	186.23	176.543	272.456	1867.739	191.67	18087.79	154.877	3581.114	2633.708	381.566	341.106	314.483	26085.582	505.219	332.198	8990.233	109	0.907	1170.546	413.179
19594.804	20290.655	14379.079	28421.41	21568.138	32432.705	22452.225	30209.004	1110.306	384.103	406.528	325.299	378.335	1196.842	313.817	10352.058	164.596	181.46	456.731	1761.753	174.44	9115.794	153.025	4111.205	3294.081	286.034	395.155	289.062	20602.821	316.202	260.275	7921.611	134	0.98	1327.291	412.03
16103.141	17266.529	11935.035	23347.263	16256.987	27937.06	17801.265	25546.112	832.025	350.273	347.804	261.971	287.301	1731	319.897	10325.355	150.861	179.125	337.035	1069.827	153.197	10911.592	195.578	3631.051	2510.495	280.027	414.98	285.15	13718.65	256.442	277.08	6816.691	229	0.833	1342.535	413.718
19580.86	20690.027	14127.718	27654.77	18786.118	32117.903	20427.137	29137.592	710.952	367.223	347.482	336.678	285.186	1560.428	279.016	10135.452	187.422	211.68	397.614	1283.106	141.123	12938.995	195.289	3533.291	4935.571	319.374	473.788	289.725	15047.502	342.208	336.458	6737.071	157	0.889	1354.124	412.914
16529.316	18520.608	12037.007	25269.347	18720.343	29413.046	16769.621	24219.514	918.483	400.249	372.456	364.643	440.925	1156.243	298.542	13590.945	236.759	211.829	488.151	1724.5	191.201	23372.929	239.94	3755.322	4651.001	312.347	739.341	279.22	20815.131	394.538	309.568	6688.985	214	0.896	1463.696	414.341
16232.765	16979.646	12199.473	23844.851	18427.238	29330.134	19441.871	27177.326	1048.464	565.6	271.99	269.063	301.637	2248.119	288.962	11066.326	175.546	154.237	349.257	743.639	157.978	1222.022	143.577	2187.644	4646.981	289.967	912.86	306.19	6740.683	373.034	350.97	5580.685	102	0.955	931.088	413.471
19008.462	20480.468	14653.293	27619.483	20117.984	35125.132	20815.334	29110.916	744.441	577.644	325.301	256.012	309.694	3380.726	319.194	11397.241	205.948	206.242	224.691	726.797	143.069	10627.328	164.045	2518.725	8300.546	281.828	345.762	296.372	10398.877	310.478	332.165	5849.785	133	0.961	1104.583	413.5
11804.969	12829.479	8767.612	17042.405	12680.181	20679.924	12933.134	18848.102	606.112	308.733	354.742	350.181	338.859	714.317	285.044	9122.248	161.763	155.775	319.719	2005.062	176.127	7107.738	147.896	3474.081	3721.681	340.732	444.97	307.371	24942.828	411.046	299.162	7948.917	281	0.729	1266.397	418.92
18709.472	20237.242	13452.516	27392.458	19384.728	29843.791	19040.109	27178.294	976.647	412.715	383.872	412.531	388.12	1022.067	280.014	8387.496	226.282	193.318	321.358	1507.602	142.02	35635.241	157.338	4616.274	4289.07	296.651	568.674	287.217	13728.334	464.782	359.981	9104.151	122	0.918	1433.016	412.623
18414.894	19736.33	14427.615	26777.226	20397.543	32218.456	20648.133	29936.294	771.345	371.358	322.106	334.819	347.653	5395.347	305.305	10223.025	179.422	167.34	302.048	3313.28	184.335	7288.865	169.002	3133.934	3902.718	275.611	569.513	295.514	10963.909	390.097	328.728	8620.729	152	0.939	922.658	415.803
12205.785	13509.146	9987.45	18053.12	14311.027	21330.502	14896.508	20236.365	761.416	365.927	380.522	316.306	325.64	1206.194	341.643	10666.967	188.921	178.375	250.625	1253.809	177.85	7625.449	162.789	5989.091	2788.487	278.038	382.763	277.39	19481.04	388.367	324.457	11167.221	126	0.976	1125.492	414.548
14918.278	15931.557	11312.059	21517.21	16103.54	26411.444	16424.271	23369.858	796.556	305.103	310.009	299.161	321.22	855.783	245.618	12196.748	179.972	211.944	325.924	983.194	168.446	1052.57	130.366	2183.58	5440.169	318.151	1123.753	293.109	14940.86	423.675	303.958	5606.574	218	0.857	942.729	418.422
15799.773	17295.17	12254.631	23398.708	17754.394	28167.879	18297.936	25972.601	656.808	331.17	335.667	336.756	308.115	1438.699	292.585	8506.691	187.175	183.893	304.065	1524.525	203.515	34788.081	141.654	3729.571	4030.544	333.477	408.882	291.901	21076.397	526.072	325.006	8945.315	146	0.961	1149.267	415.418
11417.945	12094.379	7954.582	16127.579	11964.211	17542.592	11423.431	17225.54	898.731	399.227	551.258	422.935	364.709	453.07	287.501	9797.582	212.925	157.922	193.263	4677.865	215.355	1823.56	143.648	3874.473	5080.215	299.989	712.925	281.37	39124.443	4771.39	396.551	7420.3	104	0.974	1408.904	414.471
12600.4	14118.941	9056.285	18710.168	13230.999	21843.544	12528.702	18604.245	765.755	370.208	331.118	369.145	349.297	684.041	260.596	8664.63	187.077	181.996	333.313	1500.576	142.145	5569.642	202.942	3582.22	3110.209	293.829	473.09	277.607	13793.096	465.202	305.15	6836.563	124	0.944	1444.5	416
15388.599	17186.154	12418.455	21829.413	16980.121	25887.92	15344.395	22231.695	487.635	309.975	225.326	268.377	319.601	634.091	212.563	9330.258	161.336	237.936	348.873	749.391	299.096	768.057	210.814	1439.177	3597.831	369.697	447.465	219.535	12138.59	353.763	315.129	2935.827	158	0.951	621.93	417.361
11006.714	12101.194	8512.361	16151.464	11808.463	20187.092	12360.466	17639.771	690.02	398.569	309.355	247.276	241.676	1378.319	299.509	9489.086	168.297	148.266	274.624	947.566	139.369	7570.482	139.254	2085.652	4110.985	290.085	388.47	265.459	10155.877	355.41	353.92	5282.131	151	0.864	1090.705	416.791
13931.337	15030.029	10468.314	20589.353	15043.516	24743.949	15483.398	22763.286	654.935	303.208	294.001	292.594	306.604	1411.457	284.752	10240.185	157.269	190.873	589.81	1931.478	180.977	6640.228	192.21	2992.07	2433.122	410.858	326.085	294.538	22747.426	426.138	280.605	6647.316	113	0.981	1206.217	416.181
10274.223	11246.538	7788.804	15382.561	11335.349	19189.544	11498.248	16843.132	600.292	370.666	449.711	401.304	315.21	1714.955	277.5	7500.395	166.786	160.449	167.462	1834.519	153.847	873.312	116.793	3714.001	3320.472	392.831	425.785	308.473	15526.215	440.228	289.74	8637.427	110	0.955	1253.109	416.827
10046.604	10969.275	7768.043	15051.642	11485.333	18921.159	11746.451	16679.029	767.187	351.475	379.212	272.128	393.323	722.817	293.839	11899.164	172.346	172.377	393.56	1725.288	206.474	28651.986	199.953	3571.441	3031.759	296.635	541.197	287.729	39704.309	371.312	325.798	7773.977	116	0.936	1288.931	415.853
13347.064	13840.726	9690.461	19245.546	13779.171	23298.176	14098.597	20039.754	625.307	342.004	339.52	341.338	307.437	1086.754	257.428	10369.49	169.555	184.65	400.791	1387.106	168.432	3599.005	193.365	3173.085	3881.606	346.969	328.347	288.028	24353.941	388.206	360.887	6302.36	128	0.865	1358.578	417.469
10520.727	11500.635	7836.61	15276.34	11644.879	18541.203	11575.44	16949.407	893.083	337.425	339.09	357.787	326.668	1111.41	254.965	10222.881	187.35	178.713	485.81	1648.113	132.156	24619.125	229.299	3692.597	2781.983	296.233	681.768	296.717	9360.622	398.175	358.977	7496.55	129	0.932	1385.516	416.329
8666.346	9582.891	6341.43	12524.009	9543.912	15592.063	9567.062	14492.572	515.549	357.981	451.601	296.8	315.431	387.217	272.693	7824.613	135.706	162.03	147.779	1170.478	170.593	1224.422	137.752	2524.7	2405.135	369.516	392.341	259.571	11790.042	1002.488	419.969	7844.888	108	0.938	839.565	417.741
13102.803	13997.558	9682.106	18713.875	13802.292	21689.798	14095.057	20151.851	592.162	299.182	415.664	347.626	309.634	939.591	257.123	9339.789	147.392	152.628	252.868	1728.847	159.419	6161.165	134.645	2435.936	2617.432	342.218	679.645	304.643	13843.112	618.078	341.922	6612.928	129	0.928	967.756	418.151
15351.525	16844.236	11940.863	22174.606	17549.849	26812.682	17940.564	24692.821	707.062	344.452	333.951	309.002	357.051	1881.264	310.635	11037.853	188.837	176.018	408.874	1529.971	184.112	28424.717	163.676	3928.362	3063.491	378.609	399.81	305.376	22194.749	385.374	283.724	9226.933	179	0.881	1198.293	420.249
9782.115	10466.978	7272.736	14258.103	10897.897	16949.34	12554.728	15256.651	557.857	333.244	357.578	272.934	342.98	732.681	288.074	10561.286	147.063	166.577	278.795	1313.187	152.549	15483.039	183.654	3195.028	3483.501	283.813	370.251	286.816	18049.452	370.384	284.384	6865.295	141	0.928	1317.635	419.209
13425.414	14408.65	10246.108	19601.657	14401.621	25037.585	14749.985	20523.64	556.641	474.099	327.163	279.238	274.969	2538.777	301.446	9719.645	179.644	176.028	242.31	926.983	140.094	10340.87	158.497	2505.56	5963.599	284.098	345.643	281.639	10597.457	370.238	355.626	6399.377	177	0.871	1099.647	420.155
12103.556	12970.182	8985.705	17341.524	12878.535	19962.128	12977.582	18893.783	606.218	284.192	331.254	305.648	282.516	683.422	284.326	7946.058	176.395	159.287	208.777	1164.057	176.94	9867.607	148.43	3813.028	2757.305	290.045	403.511	284.621	16996.058	413.051	275.259	9198.115	109	0.976	1132.977	417.95
14977.962	16195.268	11682.071	21404.534	16466.012	27359.706	16242.411	23658.751	311.86	307.501	229.928	250.719	289.012	906.452	232.884	9540.318	135.03	216.724	362.411	763.557	263.311	702.616	219.119	1785.552	2981.505	363.612	463.316	230.31	10894.809	384.47	309.49	4022.93	143	0.926	612.36	421.682
18680.687	20334.797	13541.698	27002.333	19855.715	31963.368	19772.249	29638.809	829.834	373.393	475.739	370.446	346.943	2640.333	262.201	10802.756	209.477	197.38	312.698	2168.859	139.925	7494.223	177.544	4016.028	4868.849	295.5	1034.426	300.222	14822.499	575.399	454.073	7349.482	119	0.99	1397.819	420.634
13301.913	13709.159	5879.047	11915.526	13150.154	19992.028	14327.824	13519.344	641.921	372.63	295.144	335.107	311.968	493.226	247.485	8533.366	237.235	203.71	290.481	1574.419	130.488	8091.682	190.669	2932.499	3054.139	293.672	490.782	262.626	12461.054	363.532	277.289	6379.86	137	0.902	460.938	422.369
12851.336	13966.021	10038.923	19037.902	14451.526	23368.361	14813.132	21417.907	605.394	319.346	279.436	286.079	281.488	871.388	242.366	9388.651	139.748	159.851	286.257	941.138	176.375	4531.557	146.293	2223.859	2127.736	270.569	390.339	276.812	10442.441	374.058	315.502	6307.524	119	0.961	909.685	421.971
14582.104	15441.666	10848.29	20814.028	15830.062	25542.896	16088.84	22817.83	1334.554	374.161	287.553	295.441	310.428	5449.873	303.629	10392.291	172.782	156.643	259.667	992.143	173.7	1830.827	163.217	2258.249	3729.175	278.522	504.403	275.942	12003.491	376.488	314.173	6144.496	139	0.836	926.335	421.306
9827.347	10652.75	7661.617	14258.514	10594.087	18000.983	10892.51	15171.557	602.429	410.061	328.386	285.149	271.552	1375.295	291.367	10699.589	169.304	175.143	262.54	1127.2	152.04	9148.173	172.466	1891.069	5733.647	317.419	354.139	327.779	12331.848	399.269	367.181	5104.46	166	0.895	1008.645	422.608
10820.163	11954.232	8595.567	16257.357	12051.847	20769.072	12098.232	17604.154	641.441	325.569	272.511	250.903	271.211	1622.256	281.521	11111.212	180.268	167.507	356.072	1044.036	156.684	17730.75	170.996	1998.692	4170.64	334.869	352.776	334.238	12187.942	375.627	340.263	4986.683	143	0.827	1020.661	423.136
12384.885	13186.959	9435.118	17859.388	13610.894	22981.056	13596.536	19094.599	794.314	325.085	288.162	220.214	276.193	3245.028	296.439	10565.547	142.888	164.93	192.206	425.032	172.215	579.898	134.287	1266.297	4053.065	284.226	734.581	262.124	6419.112	275.771	342.567	3403.63	221	0.862	879.355	426.088
8788	9781.118	6877.732	13265.326	9828.282	16334.513	9588.793	14355.668	636.522	305.899	351.256	295.899	313.463	2270.648	289.446	10673.893	150.435	156.958	232.127	1324.754	168.483	16734.635	139.903	2286.46	3303.776	341.861	367.572	313.866	16274.175	325.34	290.261	6424.996	121	0.948	975.773	422.211
13405.659	14209.435	9760.332	18808.207	14243.915	22403.96	14396.305	21009.969	787.046	324.17	360.452	306.525	363.322	827.405	296.197	9731.198	167.657	164.552	334.626	1614.927	188.697	16651.422	197.564	3483.466	3077.077	310.703	403.907	307.123	28812.832	484.063	307.342	7760.719	157	0.876	1281.481	424.838
13117.343	14077.681	9534.065	18310.011	13862.199	21683.519	13756.179	19968.619	714.854	324.962	334.883	329.062	316.274	611.182	247.41	9102.001	186.212	176.576	377.864	1288.42	139.068	20257.841	206.663	3471.616	3656.923	292.424	332.876	291.283	13282.01	445.952	345.008	7122.824	166	0.865	1379.41	424.705
19787.457	20964.995	14402.748	27487.021	21126.799	30676.732	21533.315	29177.831	939.856	409.021	375.633	373.988	339.701	2319.604	254.24	11054.517	216.365	206.295	445.314	2436.781	140.962	5102.783	198.59	3859.407	4873.589	290.761	1239.847	295.066	16288.38	979.697	401.736	7119.03	163	0.946	1404.623	424.156
16669.532	18285.12	12139.763	25492.903	18335.575	29738.426	16331.79	23025.958	829.652	382.005	344.069	377.936	361.285	1938.779	268.767	11573.049	236.176	217.133	504.724	1404.794	164.541	6204.351	270.969	3391.175	5079.853	305.6	550.887	284.721	16733.383	414.455	289.942	6117.902	106	0.98	1453.142	421.585
10602.238	11202.538	7877.705	16047.207	10862.723	18501.753	10609.406	17172.066	476.82	287.682	264.065	276.817	267.946	377.315	204.105	8678.039	190.028	186.962	359.792	1035.797	125.678	4402.053	152.251	2515.901	2637.832	293.589	433.716	283.745	12850.409	441.382	307.692	5873.69	146	0.936	480.692	424.123
15937.081	15743.877	11868.14	19160.759	16198.897	27143.324	17340.072	25268.769	436.946	347.143	261.342	227.677	268.583	1207.089	257.941	8028.262	206.485	180.668	260.834	5091.612	227.018	5744.162	185.819	3662.924	3223.413	344.527	358.113	244.41	10558.962	355.062	328.939	7120.309	156	0.915	593.038	424.346
10309.759	11649.856	8689.283	15554.537	12674.566	14519.165	21053.14	18013.631	674.17	392.424	307.656	322.049	365.711	396.837	356.895	9837.889	164.164	163.071	280.674	2018.285	204.991	746.284	159.627	4106.613	1467.794	356.686	531.614	292.562	15717.276	314.933	376.936	7627.82	223	0.895	734.365	426.599
15871.38	16920.63	11644.042	23344.725	16952.832	28664.457	17629.449	24862.489	713.363	280.332	311.417	294.637	300.561	1093.51	279.681	9481.715	177.718	179.632	460.435	2129.802	184.545	8959.567	147.315	3018.934	3644.935	367.86	374.05	296.717	25052.552	510.42	291.522	6734.267	99	0.99	1206.763	422.702
15618.005	16813.512	11468.602	22221.383	16583.546	27226.651	16940.413	24634.677	618.549	364.742	353.454	275.475	345.611	3772.768	333.602	11387.36	179.456	209.048	597.697	1305.316	148.831	5342.876	240.587	3183.252	4289.895	292.435	356.985	299.524	15604.882	370.748	320.022	6538.217	185	0.95	1296.873	425.862
15574.835	16617.979	11398.459	21926.92	16431.752	25093.001	16786.329	24213.526	605.785	326.155	397.653	350.915	312.427	823.96	268.578	9130.475	160.245	192.568	393.567	1550.175	146.51	3225.997	187.789	3644.726	2782.502	281.144	569.959	286.406	16720.504	409.43	315.796	7580.02	217	0.806	1346.514	426.611
9838.053	10663.02	7651.168	14350.13	11165.253	17942.533	11166.399	16363.559	583.247	332.103	496.967	306.15	305.466	576.462	246.906	8222.162	151.178	169.859	213.047	2235.93	196.198	2050.181	148.283	2366.369	3028.835	311.463	383.572	283.231	17031.976	447.34	371.87	7220.418	142	0.91	896.754	425.275
12850.356	13790.548	9709.958	18389.26	14093.607	22847.532	14323.184	20765.759	1001.5	315.37	321.414	302.269	309.222	1907.413	265.569	10321.512	159.482	159.963	246.573	2356.811	178.268	7609.369	149.552	2357.765	3037.203	275.734	413.163	274.017	12027.243	369.596	327.682	6598.571	115	0.956	915.37	424.813
17408.043	18710.354	13496.521	24377.935	18665.401	28335.819	19110.065	26444.37	680.346	334.715	327.706	303.713	322.769	1008.283	297.629	9891.532	188.725	185.82	270.864	1065.633	167.079	29080.148	171.039	2951.366	4077.582	334.176	428.195	322.17	14899.258	453.696	376.107	7518.636	319	0.653	1029.224	428.886
11531.642	12530.641	8772.803	16648.682	12211.096	20215.25	18821.617	18250.394	747.728	294.546	391.976	302.725	278.607	997.558	298.39	8979.952	172.021	160.672	210.147	1324.035	176.834	11835.055	147.949	2364.065	3795.598	317.118	423.313	280.634	20358.399	401.965	318.787	6184.34	168	0.875	1083.905	426.125
10563.981	11544.725	8424.628	15641.144	12033.324	15539.883	10634.966	13230.25	419.476	312.11	264.536	270.974	270.725	365.338	248.684	4860.212	144.615	143.056	277.739	1092.332	196.279	2388.892	148.556	881.235	1611.466	374.155	334.936	279.427	13821.069	291.547	293.718	1759.282	124	0.972	702.161	425.911
11770.235	12999.095	9775.67	17329.063	13906.778	21166.781	14246.627	19664.729	690.216	369.849	418.49	335.706	331.352	833.594	300.578	10288.524	170.367	169.189	265.26	1545.871	176.799	6767.872	164.652	5457.779	2891.458	345.757	427.191	325.921	14000.899	396.288	318.541	10676.946	159	0.857	983.223	427.569
12366.964	13446.822	9665.417	18028.627	13409.735	22098.236	13750.982	20055.001	660.733	321.119	306.929	325.511	345.896	1036.114	289.656	9840.481	183.655	184.372	341.908	1282.652	191.691	2409.849	168.028	2532.936	4170.385	356.564	492.131	290.95	22978.253	518.097	385.071	6547.612	142	0.896	1049.873	427.401
12577.798	13567.228	6932.539	14863.681	11342.17	19015.855	10925.21	14121.504	652.07	340.386	372.381	290.723	305.309	520.503	242.66	9478.328	227.595	200.76	424.137	1608.434	145.829	9853.328	257.712	2500.657	4890.81	307.017	337.226	305.215	22164.783	324.023	298.15	5825.975	123	0.925	386.028	427.459
12068.964	13302.215	9272.66	18024.489	13474.273	21932.723	14002.531	19437.26	643.315	296.719	319.147	301.498	349.611	796.45	277.999	9788.4	166.176	174.261	414.649	1884.847	191.44	5157.83	184.235	3435.281	3032.71	377.568	304.108	309.745	28331.569	415.579	276.751	7792.464	166	0.95	1246.452	427.807
10739.912	11458.869	7703.95	14444.747	11073.962	16920.105	10999.419	15482.958	699.126	321.044	368.018	316.932	314.711	2581.453	302.297	10233.176	161.168	183.399	262.469	1776.584	158.368	2421.191	132.707	2686.263	4258.246	302.324	558.521	277.37	15824.693	438.694	256.36	5916.745	115	0.928	1336.3	426.909
12487.899	13725.575	8980.207	17813.384	12868.186	20795.768	12524.622	18655.818	805.49	347.74	344.178	320.55	350.761	993.757	244.011	10461.547	194.379	176.938	358.262	1316.277	147.009	10948.459	209.833	3628.667	3915.394	298.573	411.683	279.616	16541.374	388.838	377.85	6980.27	210	0.802	1422.181	428.724
14259.277	15377.853	11106.981	20581.306	15712.475	24013.488	16085.36	22707.325	578.878	322.494	353.026	314.432	297.959	653.829	269.956	10576.713	152.885	167.111	340.299	902.503	169.12	2409.622	224.917	3520.31	2580.925	322.1	412.087	327.749	14464.602	497.549	334.195	7612.529	120	1	990	427
15146.15	16010.871	11332.449	22455.868	16922.735	26774.387	16740.259	23608.665	850.714	364.526	439.663	362.229	335.941	1396.509	253.748	10812.749	204.453	204.369	462.015	2326.849	146.786	20900.827	179.359	4069.54	4520.558	303.2	786.191	288.279	17648.169	480.57	364.03	8068.669	227	0.788	1397.941	430.993
20737.668	22690.991	14892.263	30076.554	20407.922	33258.038	20356.401	29767.518	983.079	379.965	318.419	287.735	355.545	1531.573	264.708	12468.533	207.954	206.883	552.84	1002.823	131.979	4588.589	393.665	3495.124	4027.571	299.741	601.648	284.348	8637.29	286.483	378.288	5711.977	344	0.793	1442.369	433.948
13354.474	14249.584	10111.259	18919.551	14020.243	22563.169	14211.994	20317.713	611.073	326.581	305.664	310.722	337.198	1049.689	295.036	10922.448	181.512	192.74	310.182	1069.55	183.767	12058.506	168.632	2591.258	3404.301	308.605	308.557	322.528	23882.323	458.548	418.293	6587.674	117	0.956	1041.936	429.115
15990.86	17613.009	12208.858	23315.23	17698.209	27907.109	17988.152	26118.964	622.984	302.123	361.717	377.001	356.831	813.929	273.6	8609.545	170.222	158.538	424.612	1269.897	165.914	9242.061	254.051	3765.177	3915.915	312.56	296.663	308.741	18616.921	433.28	293.69	8208.013	111	1	1276.392	428.122
14352.095	15053.621	10410.78	20026.748	15177.023	24248.422	15160.156	21788.001	643.582	401.437	381.041	283.423	356.154	3178.619	266.711	10611.486	169.59	220.351	431.45	1223.582	164.77	16257.19	233.361	3237.767	3601.557	302.863	371.728	299.063	20106.241	342.682	343.622	6904.759	238	0.81	1307.45	431.58
10039.375	9877.484	6326.181	12728.966	9093.42	16084.748	10372.929	14290.849	406.301	264.605	256.686	267.089	252.196	322.652	221.204	8570.692	171.377	185.659	332.881	1334.849	121.023	7661.423	190.833	2016.719	2984.848	298.679	386.485	257.528	12883.916	330.418	366.227	5498.215	116	0.873	488.664	430.621
9439.658	10438.532	7246.823	14292.123	10411.929	17428.753	10692.092	15672.52	706.767	251.674	336.345	360.62	281.175	501.975	272.68	8457.852	179.131	165.565	224.926	1915.385	202.168	3515.475	132.797	3046.132	3144.751	288.076	331.65	307.251	27775.422	503.832	298.692	7834.679	110	0.985	1150.518	428.455
7849.432	8884.894	6136.026	11812.495	8882.784	14682.483	10051.553	13165.264	743.891	308.494	332.592	344.883	309.786	594.512	282.664	9572.718	189.84	161.794	271.308	1926.101	201.38	16907.611	162.488	3221.247	1998.218	344.006	294.177	309.573	26999.145	577.179	300.782	8194.487	96	1	1184.448	428.479
11699.435	12573.482	8851.541	17267.001	13034.993	21196.141	12797.94	18476.935	553.681	315.98	320.235	288.801	298.263	718.386	239.522	8255.555	169.99	169.574	453.425	908.983	125.05	4206.005	244.406	3558.819	3178.717	276.64	288.476	280.646	10070.762	362.738	312.803	7348.878	99	1	1372.359	428.672
11355.179	12053.144	8447.199	15741.066	11877.14	19480.464	11756.373	16968.171	679.669	327.601	280.068	281.068	401.119	5501.711	272.059	10566.855	164.598	160.194	256.976	1128.646	171.419	2035.917	148.646	1837.461	4786.864	300.589	378.555	267.749	13523.074	545.485	339.941	5201.349	124	0.944	926.806	431.476
10132.023	11124.911	7953.887	15177.02	11477.703	19096.995	11612.028	16668.175	680.257	283.3	394.51	319.903	321.783	554.676	251.936	10444.404	158.497	156.208	284.878	1449.307	171.709	2534.863	132.403	2215.928	3734.032	335.72	474.764	281.329	16304.11	556.345	327.619	6211.37	272	0.815	949.846	433.982
10711.389	11644.094	8193.87	15374.477	11254.799	18891.621	11336.231	16044.73	643.665	265.67	310.767	243.661	263.35	1853.216	305.554	10698.926	171.706	174.681	309.446	958.344	152.494	6936.001	138.836	2182.907	4272.747	281.905	377.098	271.58	12862.257	355.687	339.519	5528.107	201	0.768	1108.336	431.888
14772.019	16403.751	12095.836	22183.814	17267.35	19626.943	11645.674	17211.455	484.462	319.809	219.61	230.307	279.371	487.064	215.916	8735.199	164.807	249.901	347.176	842.798	293.377	857.771	184.749	1285.393	2590.67	386.094	325.684	239.932	10874.315	335.816	336.336	2633.762	156	0.906	632.808	433.096
12361.246	13593.657	10260.244	18436.678	14445.015	11906.058	15355.193	10306.746	634.401	352.795	271.663	309.36	339.098	331.888	279.53	1849.446	158.282	159.142	284.512	1950.175	195.65	1017.2	149.507	712.708	2495.588	373.242	509.552	268.216	18261.004	276.971	313.512	1226.773	106	0.98	715.321	431.651
16670.131	17874.359	13104.34	24277.101	18312.946	29413.291	19176.447	26704.007	679.255	325.473	344.712	314.656	303.345	1263.529	279.011	10939.091	200.52	190.433	547.698	1215.526	174.833	10089.098	238.301	2576.039	4959.033	313.747	402.665	295.795	17975.583	421.665	335.46	6103.173	343	0.651	1052.313	437.471
14032.773	15172.769	10548.879	20480.013	15587.541	24303.746	16052.657	23149.696	723.735	385.164	477.244	265.582	342.11	2748.967	296.825	9299.667	167.381	185.697	228.047	1269.079	148.29	5441.748	152.071	3704.493	3704.313	301.232	345.501	276.848	12448.893	384.165	287.144	7555.36	153	0.945	1324.533	432.631
11012.923	11956.11	8837.403	16201.151	12399.376	20253.729	11763.637	16510.29	434.141	320.669	250.873	243.729	262.151	983.875	226.137	6805.297	177.838	156.872	296.97	1234.2	199.27	6736.472	130.396	980.941	2820.91	379.66	443.557	279.251	11677.248	289.119	304.678	1826.737	129	0.954	682.694	432.934
11581.434	12490.341	9162.278	16806.644	13219.797	21054.289	13235.574	19820.629	697.481	335.474	333.989	297.62	310.038	1095.981	260.617	9099.539	165.99	165.354	261.774	1080.243	175.866	8020.566	164.352	2918.395	3164.343	291.153	319.173	258.79	12462.547	322.304	317.203	7890.222	123	0.976	911.524	432.841
11021.011	12053.274	8579.881	16137.232	11950.638	20333.366	11822.87	17452.897	560.469	280.751	400.55	333.553	322.482	662.952	249.46	9882.578	158.378	166.462	229.617	1399.663	175.294	3194.197	141.096	2191.679	4456.766	368.748	400.53	306.189	16780.599	419.413	334.581	6176.104	115	0.891	973.17	433.143
10030.232	11047.631	7754.428	14973.583	11051.019	18979.044	11356.092	16239.25	586.224	276.114	322.152	301.498	285.577	958.5	271.546	10146.225	171.374	197.069	266.755	1541.316	203.81	6545.849	204.955	2484.859	3564.343	324.266	596.176	293.39	26811.85	442.871	304.527	6132.803	240	0.817	1138.996	435.304
12996.319	13832.039	9755.061	18971.492	14325.626	23769.475	14080.733	20049.142	748.944	306.72	344.787	282.086	375.377	2099.579	296.882	12305.772	180.844	176.043	375.273	1420.859	173.085	12148.996	184.699	2849.501	4885.363	301.827	420.663	300.63	18631.625	387.985	334.326	5961.47	131	0.958	1291.401	432.698
13616.405	15023.406	9527.254	19608.448	13536.638	23642.902	13212.353	18494.889	970.205	508.485	302.497	299.957	341.817	5418.152	280.535	11536.168	218.929	222.251	230.797	1049.46	175.361	3236.22	187.576	2745.299	4913.105	288.836	807.195	275.039	10940.171	367.621	328.075	5091.776	147	0.894	1456.833	431.935
10664.328	11509.975	8002.368	15368.359	11249.313	19264.943	11465.643	16418.572	573.834	274.51	317.599	263.348	287.896	1138.208	302.56	11033.67	165.862	168.261	245.74	1345.543	178.395	21887.614	150.77	2426.594	3617.625	302.652	374.694	291.373	19414.451	367.199	300.951	6032.416	151	0.909	1122.109	434.288
13180.524	14451.213	9954.374	19007.827	14330.489	23733.008	14817.633	21485.612	609.213	278.081	345.925	305.834	337.333	1092.936	272.953	11091.166	168.429	163.771	469.569	1990.907	173.785	15095.907	157.416	2994.427	3799.847	359.89	419.303	302.46	22708.033	405.894	279.46	6743.158	118	0.994	1259.729	433.025
17313.892	18104.015	12734.48	24148.198	19095.142	26956.268	19022.372	26218.005	665.41	326.685	436.631	361.878	337.025	975.088	274.243	8171.817	180.628	205.681	384.233	1630.638	153.314	2438.785	178.083	4180.716	3762.609	290.432	503.344	291.993	16655.964	566.669	303.201	8836.524	184	0.865	1349.679	436.212
14840.087	16299.452	10791.116	20664.684	15577.995	23197.529	15519.496	22667.997	824.122	368.421	353.799	338.314	371.231	1457.485	260.242	10232.947	201.373	200.388	429.955	1171.274	148.01	31864.537	181.446	4344.392	3589.329	311.024	1248.725	270.981	17657.814	330.091	342.928	8321.174	136	0.93	1414.154	435.066
8897.672	9922.058	6976.547	13357.814	9745.826	16834.812	9821.189	14428.566	521.509	266.895	354.637	310.189	262.26	572.335	293.212	9422.173	164.22	154.611	214.93	1361.143	154.649	3675.727	130.006	2415.965	3423.633	308.852	329.793	268.923	15099.392	511.171	311.883	6290.917	101	0.964	1093.163	434.5
14016.4	14950.254	10369.054	19612.557	15104.842	24168.545	14976.474	21803.239	753.292	336.909	396.983	288.558	342.239	3868.106	306.772	10182.611	173.305	201.033	245.341	1304.46	148.899	9627.422	124.409	3460.84	5015.525	328.136	477.119	274.34	10983.214	416.804	305.081	7419.406	122	0.956	1333.213	434.656
18053.398	18832.037	12848.616	24049.332	18571.969	26404.725	18610.577	26408.546	678.983	379.524	406.646	398.723	328.399	1346.414	260.332	7871.58	173.978	194.945	344.331	2007.839	150.597	1496.623	203.688	4035.656	3751.36	275.646	354.176	278.619	18063.694	833.204	309.355	8637.761	108	0.967	1356.009	433.639
11838.958	12308.054	7238.929	15824.553	10466.992	16998.736	10739.432	15201.499	695.821	323.357	345.822	284.472	304.967	596.657	236.938	9608.411	204.248	199.306	238.202	1307.207	149.453	8824.743	193.037	2589.572	4227.32	333.349	308.5	304.14	23083.232	316.505	291.892	6165.944	105	0.984	388.986	435.814
13250.579	14220.457	10643.528	19475.142	15122.089	23347.45	13804.538	18830.405	477.874	311.741	260.763	264.333	320.308	1372.504	303.795	9911.91	172.08	164.241	229.123	870.479	177.078	2908.113	144.233	1475.347	3739.738	391.884	334.049	257.56	6894.754	305.566	315.447	3044.351	130	0.889	697.185	437.246
13825.662	14819.194	11228.19	20211.912	15823.613	19352.889	12715.109	16284.133	440.714	304.028	259.104	264.833	297.266	585.721	278.247	5929.836	162.798	163.186	345.083	1143.721	200.448	1634.89	155.979	1062.758	3605.123	366.757	386.637	257.886	11851.076	311.23	325.833	2157.837	118	0.994	703.28	435.475
8492.55	9553.065	6633.337	12776.145	9554.495	16121.545	9877.25	14342.971	830.849	270.242	363.223	357.568	302.923	603.991	260.469	8708.538	181.687	163.24	274.616	2293.865	182.533	3485.563	167.813	3153.5	2229.197	304.505	353.837	320.251	21272.004	554.294	311.321	8042.302	157	0.867	1171.653	437.449
17617.561	18705.424	13389.345	26078.225	19682.405	31560.87	20060.233	27887.096	917.835	348.917	345.321	336.435	365.548	1340.904	285.472	11073.476	194.225	175.33	543.201	1185.132	169.326	12913.272	280.612	3480.284	4595.107	310.154	478.074	297.058	15619.585	408.42	301.001	6893.866	126	0.976	1277.571	435.508
13909.627	14845.981	10847.54	20082.019	15350.718	25052.8	15717.219	22282.302	645.867	323.964	289.534	277.681	285.495	1434.233	269.205	10379.19	170.792	189.891	495.861	843.282	156.267	6708.767	200.889	2478.337	4006.339	319.77	340.04	321.439	12523.364	434.391	385.937	6222.479	208	0.861	1030.183	440.12
12730.975	13665.504	9777.955	18461.275	13881.148	22530.68	14910.396	20618.031	808.992	343.737	466.5	319.386	299.52	1662.559	339.805	10751.001	200.034	174.156	297.641	1206.368	158.063	15917.878	188.186	2666.428	4369.058	299.098	534.035	287.208	14279.727	417.523	339.125	6628.837	204	0.909	1067.284	437.686
12884.998	14030.336	9651.116	18535.015	13948.22	21901.65	14459.347	21009.614	605.821	292.203	315.038	300.756	321.496	1314.622	284.564	8456.346	172.916	166.52	270.557	1810.704	179.453	6020.66	143.381	3400.521	3621.697	340.075	328.377	287.671	25346.142	420.553	298.191	8187.217	125	0.952	1222.036	437.468
11047.14	11564.365	7952.019	15177.964	11370.347	17115.545	10173.901	14752.103	802.23	331.727	334.611	294.902	317.145	523.139	242.023	11322.244	223.302	199.362	270.849	1064.061	152.34	17365.241	147.271	3109.105	7176.688	298.145	290.348	294.19	18997.915	290.516	323.453	6154.254	110	0.955	1380.682	435.355
19692.646	21631.663	14775.954	29838.418	14880.736	24635.45	14611.673	20778.319	990.756	366.312	333.258	299.989	328.465	909.181	234.793	10298.149	222.814	215.754	688.755	1224.702	133.079	2035.545	335.935	3040.406	4926.671	301.979	498.688	283.844	7403.447	304.83	328.976	5315.149	108	0.967	1433	436.028
13125.766	14807.769	10440.04	18631.178	14533.641	24512.894	14871.001	21500.291	447.959	380.159	234.46	273.668	285.89	1869.352	246.947	8718.911	158.426	247.743	343.511	836.861	281.432	8887.402	246.508	2024.045	3349.322	392.784	347.662	224.981	10934.659	386.437	314.828	5029.916	139	0.95	618.629	438.263
13048.49	14151.093	10366.005	19189.387	15204.526	23656.511	15531.347	22281.073	735.884	379.015	338.721	355.275	347.048	926.134	284.658	10040.651	169.377	176.972	279.314	11550.217	181.017	4885.194	173.981	3065.892	3614.431	290.636	475.348	280.053	12474.86	374.195	315.657	8091.261	167	0.922	900.907	439.284
8876.119	9691.921	6958.142	13014.557	10043.16	16374.137	9963.632	14641.324	628.439	286.21	815.874	353.756	326.825	800.975	283.439	8757.074	161.66	161.161	141.238	1927.944	206.052	7587.731	121.1	2491.203	5002.061	330.97	532.457	293.42	28308.49	1654.236	360.928	7048.803	162	0.745	958.938	441.265
12948.024	14140.084	10211.186	18913.495	14895.745	22339.067	15356.141	21495.799	675.539	324.529	383.244	345.476	351.827	718.334	294.459	8945.753	193.183	165.987	304.859	1399.506	167.391	6501.822	149.178	6259.207	2978.644	322.23	446.955	315.856	18075.142	534.626	310.335	10964.529	128	0.963	1209.242	437.766
12549.638	13037.098	8986.539	17405.112	13202.393	21251.9	13307.276	18960.272	627.234	316.802	365.018	271.99	375.234	1386.484	276.912	12834.444	179.088	177.971	398.298	1204.493	151.86	11595.563	241.009	2918.862	4222.941	295.079	925.122	300.756	17418.635	335.333	378.085	6174.127	105	0.971	1297.862	437.071
9373.937	10268.966	7293.967	13698.251	10152.948	17265.323	11407.399	14582.115	522.536	274.514	314.439	282.252	288.639	786.778	280.051	9498.414	163.136	165.538	262.372	981.327	165.838	1523.762	136.068	1958.613	3373.251	296.671	263.084	292.51	16417.69	409.497	331.195	5212.028	107	1	1080.257	437.724
12333.679	13468.464	9571.888	18109.777	13392.309	23254.61	13737.946	19777.879	560.917	279.256	348.412	316.438	283.491	798.566	299.66	9378.6	171.796	164.508	237.543	1361.487	169.764	16034.177	141.858	2538.868	4530.337	291.702	317.086	273.465	19810.75	470.173	322.611	6571.094	112	0.96	1098.366	438.286
10248.856	10910.875	7635.011	14694.609	11286.798	17814.785	11215.425	16320.9	559.922	303.589	343.55	337.387	290.433	550.222	235.784	7761.482	160.74	179.214	259.368	1297.391	140.44	8414.301	188.97	3401.725	2859.925	295.048	359.62	281.671	15726.411	444.726	333.92	7365.988	118	0.953	1370.754	437.949
14491.519	16213.743	11241.895	20798.222	16044.78	26568.987	15563.539	22380.393	405.957	335.562	224.33	257.795	271.475	801.776	237.066	11819.003	152.525	239.616	326.513	808.803	278.907	1397.709	211.503	1961.469	2454.956	392.491	383.248	239.741	9299.919	350.378	329.003	4279.509	122	0.985	629.713	439.213
13468.383	14482.817	10398.861	19024.373	14678.651	24212.143	15192.855	20739.51	501.432	323.364	263.956	275.342	288.955	822.902	258.284	10644.305	183.508	165.066	265.36	1110.867	194.821	8009.891	157.451	1589.799	3621.949	385.216	511.315	273.054	11630.108	296.977	336.72	3430.698	196	0.893	686.745	440.582
11525.34	12345.666	8920.365	16874.114	13000.284	21468.105	13131.731	18581.141	879.405	381.13	289.078	282.126	337.592	4805.48	279.201	10859.098	167.069	164.075	226.593	995.918	188.424	2037.669	129.086	1887.123	3540.205	297.566	392.747	267.902	18351.837	390.823	324.325	5131.456	186	0.946	933.769	439.742
9716.481	10654.075	7576.312	14399.179	11141.534	18137.429	12075.652	16145.519	682.428	283.174	414.362	311.328	349.285	660.842	298.102	9532.133	188.207	173.764	219.218	2180.378	201.648	10346.537	144.088	3390.151	3458.914	333.739	353.034	306.555	28624.832	397.528	294.789	8427.016	111	0.964	1188.374	439.653
14398.685	15507.593	10973.338	20949.758	16001.85	25421.024	16509.309	23692.948	877.008	343.764	343.387	331.514	358.356	4256.423	307.934	9420.533	160.393	167.674	419.769	1581.224	195.835	9064.978	163.336	3703.589	2408.911	360.468	420.783	292.888	25253.958	416.466	291.682	8426.964	114	1	1250.5	439
15276.154	16062.969	11842.251	21713.556	17546.106	26268.36	17780.178	24321.219	743.276	385.035	439.406	322.427	367.812	1614.826	307.853	10646.382	198.313	210.028	275.405	1059.342	154.472	15770.72	140.268	6286.828	3636.47	306.961	390.969	275.612	13001.54	411.38	338.947	10477.449	285	0.765	1335.518	443.728
8287.863	8937.04	6400.875	11889.787	9339.295	15050.905	9299.217	13501.824	510.37	303.331	284.376	269.572	304.816	818.348	296.844	10166.584	137.074	159.593	219.007	1028.337	185.195	16293.198	135.727	1919.949	3051.37	285.227	543.483	263.857	11681.586	385.567	339.01	5999.189	128	0.91	881.094	442.117
16881.353	18183.919	13413.718	24162.317	19260.964	28848.047	19765.082	27073.261	581.844	316.527	336.75	313.305	330.375	1053.585	271.831	8675.767	184.903	179.902	260.571	1100.257	178.509	6255.34	156.775	3131.951	4965.693	300.8	440.041	252.878	11049.597	378.732	321.288	8074.46	196	0.881	912.117	442.163
13599.496	14501.093	10467.141	19321.16	14938.92	22941.65	15130.485	21340.452	597.192	315.582	306.65	285.777	308.195	1358.411	259.743	9050.614	181.446	176	284.52	868.419	174.369	5006.443	147.024	2284.152	4689.929	311.39	429.266	273.264	12888.564	389.324	318.84	6731.308	193	0.907	922.474	443.127
14854.805	15920.632	11560.143	21616.5	16423.348	26486.111	16874.899	23861.134	563.304	292.347	397.045	304.106	309.114	896.733	264.671	8889.266	168.636	172.485	331.908	1067.838	155.456	13153.865	163.006	2574.094	5328.916	341.341	318.188	302.799	12370.711	482.277	350.324	7342.909	356	0.708	972.337	444.924
15175.02	16422.235	12081.873	22120.331	16610.703	26967.221	15782.613	22638.23	738.069	287.756	293.299	283.721	284.976	720.447	253.278	11242.519	160.653	182.431	308.789	1327.965	163.245	10360.506	158.266	2184.927	3638.838	324.908	338.511	338.113	17498.925	387.587	357.399	5415.756	188	0.913	1009.309	440.484
15474.055	16492.56	12257.274	22538.318	17139.871	27377.042	17388.786	24684.621	725.719	365.65	277.407	305.162	283.375	2161.714	281.266	10773.179	170.237	204.787	533.198	1187.107	164.642	7163.43	202.219	2383.224	3994.897	302.449	281.831	309.34	16251.906	441.69	381.53	5896.19	145	0.965	1038.748	440.714
19443.439	20561.212	14566.871	27304.11	21042.05	31729.621	21791.08	30146.745	785.166	363.261	386.582	369.946	372.509	1227.308	299.702	10377.431	208.299	180.479	409.182	1328.495	156.393	39824.411	165.419	4989.315	4439.02	344.711	501.639	312.792	14389.081	444.262	288.094	9953.663	155	0.933	1262.255	441.184
12257.042	13136.657	9433.309	17804.897	13331.888	22002.917	13744.387	19455.444	759.932	312.392	395.164	329.401	320.292	988.513	272.79	10977.8	156.365	182.813	220.476	1599.478	175.233	18397.711	148.069	2472.443	2839.699	332.032	552.412	340.645	22697.094	408.67	375.04	6372.095	142	0.945	1017.62	442.761
9931.96	10701.712	7572.042	14202.783	10633.676	17856.158	10679.346	15636.131	623.699	306.772	344.406	306.535	292.721	736.357	294.097	9670.604	175.421	166.598	381.28	1746.461	185.174	4967.628	159.688	2699.005	3389.11	317.369	550.573	287.756	19463.943	453.482	330.484	7150.477	138	0.929	1113.891	444.174
13400.283	14478.893	10485.237	19814.263	15391.672	24443.244	15520.476	22563.843	576.536	361.036	354.948	319.25	351.269	1495.408	295.354	8759.005	145.287	182.389	231.269	1347.549	182.454	4560.915	167.938	2470.876	2793.307	371.159	583.859	282.311	15509.55	397.869	315.979	7070.046	174	0.938	838.856	444.293
16261.056	17237.598	12325.189	23656.012	17619.304	29254.503	17792.43	24905.534	683.164	459.127	353.88	267.673	366.575	7775.591	322.373	10689.448	192.032	195.715	420.443	916.703	135.263	2587.981	248.512	2840.831	6490.494	307.587	355.664	308.316	8333.102	329.489	324.549	6104.966	157	0.945	1291.978	444.812
12335.377	13270.989	9186.269	18038.767	13641.926	21985.117	13625.824	19971.765	733.185	336.123	330.509	328.033	334.551	706.62	243.673	9469.718	186.918	205.72	419.634	1407.701	146.548	7989.163	209.57	3843.628	4024.347	294.907	1557.617	284.673	16878.265	388.062	373.149	7749.75	185	0.87	1406.905	443.911
14028.445	15584.21	8998.803	18184.61	12852.7	20990.127	11617.53	17208.312	938.257	364.568	285.279	312.02	363.657	743.381	260.044	14308.823	257.003	234.064	393.92	1016.798	186.171	6583.255	205.437	2684.708	6506.089	303.959	478.631	260.812	17373.782	329.197	412.683	4738.812	132	0.965	1477.765	442.735
10362.494	11123.356	8069.795	15344.114	11392.677	18914.364	11767.208	16368.462	728.895	295.499	321.764	287.418	278.194	739.98	268.09	10102.974	171.791	158.824	341.542	1108.258	180.007	2942.87	167.37	2283.625	2241.677	308.004	290.292	286.104	20302.338	385.092	337.033	5940.157	124	0.972	1082.613	445.153
15933.594	17351.42	12687.397	23455.529	18274.64	27461.842	19300.16	25493.022	649.004	292.076	327.408	322.456	273.461	799.032	296.899	9105.906	182.346	157.575	386.824	1138.531	176.962	4528.865	166.452	2850.496	3765.702	285.688	302.973	283.035	16260.926	477.516	332.02	7074.232	189	0.869	1101.119	447.394
8526.639	9220.986	6653.244	12630.863	9677.505	16256.012	9696.811	13825.675	618.695	318.499	282.865	230.136	284.166	2532.965	284.412	12750.32	197.536	164.08	513.054	1534.405	178.329	3741.753	169.461	2148.122	4962.458	292.792	314.924	276.908	19810.83	311.006	287.878	5287.381	101	0.977	1128.292	444.094
13081.497	13800.646	9559.471	18532.239	14144.127	22098.769	14166.734	20429.947	718.946	364.9	373.415	323.129	392.783	3496.799	290.511	9808.252	178.432	174.904	329.742	1622.354	190.57	7314.572	171.934	3591.121	3293.326	348.69	318.021	284.537	31547.573	433.261	289.339	8231.547	123	0.952	1225.5	445.5
17484.953	18732.032	12561.347	25668.499	18302.374	29557.174	17638.694	24501.82	1001.041	433.163	285.253	279.724	330.104	2295.733	245.97	10417.793	206.075	202.238	476.531	1038.665	135.127	3456.571	230.684	2796.411	3918.265	306.877	772.879	278.21	8907.559	302.833	386.52	4862.77	239	0.826	1451.383	445.107
10747.838	11451.767	7580.844	14913.158	11121.671	17197.642	10839.965	16057.122	925.182	346.181	372.172	403.597	329.249	1625.729	238.425	9300.237	166.517	167.681	231.613	2308.448	162.359	2896.833	159.312	3417.465	3056.342	297.839	510.545	280.693	24796.202	1249.082	388.385	6735.068	130	0.889	1420.177	445.531
11572.622	12470.265	9057.706	16895.245	13166.295	20480.552	13643.754	19208.218	582.933	291.742	329.587	303.841	314.186	632.88	255.197	9756.969	151.351	158.792	438.931	1451.792	176.322	1406.036	153.916	2233.823	3471.115	328.699	746.574	280.795	17264.136	492.124	341.223	6305.712	130	0.978	947.254	446.362
15006.371	16035.361	11814.726	21604.97	16456.743	27017.435	16910.666	24067.502	911.542	335.497	322.372	300.173	309.724	1098.335	276.675	11388.853	186.374	191.036	388.082	1190.138	188.775	14103.118	175.387	2551.374	4549.14	341.402	382.262	286.591	20024.092	384.715	339.208	6072.071	266	0.777	1055.654	450.515
11924.57	12805.952	9158.092	17216.534	13205.632	21377.703	13095.041	18612.514	735.747	347.416	319.494	311.086	325.623	3352.315	291.924	11154.994	193.387	188.617	312.896	1603.34	205.704	4999.308	168.057	2740.034	4604.944	296.983	402.612	303.071	16163.868	405.255	292.41	6754.857	190	0.914	1157.237	447.4
12090.132	13059.817	9319.846	17998.863	13731.748	22641.532	13944.022	19962.305	599.608	296.612	342.783	308.435	321.61	801.414	287.978	8506.678	175.627	177.663	258.773	1647.974	173.399	3786.707	160.217	3456.232	3497.25	324.666	322.912	299.876	23313.637	439.079	298.232	8648.921	174	0.768	1191.529	449.31
19458.914	20592.618	15673.198	28033.578	23238.136	32923.315	23869.766	31992.902	1029.835	449.927	425.328	359.612	434.331	1007.78	326.573	11487.983	229.32	196.598	363.693	1202.425	187.567	27000.175	194.163	9455.408	3508.437	344.684	485.758	313.152	20685.856	354.982	289.918	14191.499	209	0.865	1257.672	449.4
10519.151	11353.995	7961.656	14952.846	11704.788	18921.279	11530.901	17031.782	606.943	304.492	411.956	339.886	314.129	834.192	267.996	8885.179	165.129	183.069	318.899	1426.927	149.704	6862.346	166.016	3976.575	2653.545	301.295	381.639	277.295	13374.972	541.212	356.259	8886.13	115	0.956	1325.065	446.63
9544.312	9922.012	6992.285	13128.67	10147.216	15667.709	9905.242	14310.933	558.21	299.824	444.327	352.523	280.264	1333.395	253.388	8222.262	154.043	169.234	173.885	3006.109	168.483	1428.857	133.435	3130.11	2603.659	307.885	507.783	277.207	25550.466	2107.31	366.317	6893.261	118	0.925	1364.271	446.814
10695.477	11234.217	7926.516	14807.577	11340.165	17871.043	10960.965	15807.122	706.752	299.449	334.549	255.338	298.175	426.175	219.124	12142.096	198.619	179.894	275.535	947.94	132.197	5564.139	141.296	2730.934	7962.846	309.232	353.866	271.242	15324.536	340.37	323.336	5155.152	127	0.929	1387.358	447.453
16573.784	18561.493	12140.638	25257.828	14186.322	24571.931	13260.121	19732.503	885.608	422.304	342.44	399.924	384.796	2443.631	308.107	12533.456	263.968	251.739	443.097	1338.06	179.562	6961.811	227.278	3880.586	4832.883	295.438	508.141	287.805	16121.16	369.268	372.127	7337.881	138	0.944	1471.609	447.225
9835.873	10983.8	7503.884	13684.091	10593.899	15798.846	9079.441	13111.661	380.274	323.204	235.809	268.389	279.096	771.287	232.995	11535.738	161.171	252.487	296.915	1020.144	304.919	5321.257	236.133	1553.11	2933.526	445.715	632.999	236.927	13201.669	338.014	320.79	3473.274	111	0.964	630.914	447.545
9153.156	10389.035	7501.957	13387.653	10544.358	15723.124	9849.757	14632.588	475.344	376.3	260.632	272.196	272.249	1649.827	249.669	11065.355	181.374	244.144	263.717	1153.149	300.061	4459.894	182.698	1621.354	2408.975	394.667	295.629	237.672	12700.778	322.945	349.563	4043.698	166	0.873	640.524	449.723
13925.987	15126.261	11074.395	19960.336	15629.768	23233.376	16859.997	19987.349	506.419	310.491	296.543	292.743	285.536	591.305	248.159	10836.705	196.613	167.46	276.843	1104.626	211.2	4861.1	156.896	1594.304	4046.701	394.975	364.419	269.741	15801.187	293.541	314.247	3659.775	182	0.935	677.176	448
12509.367	13629.781	9928.689	17953.831	14101.238	20499.57	15421.395	18472.888	527.277	313.753	271.742	271.941	285.358	512.622	249.036	6748.152	158.343	162.247	247.108	1130.592	198.04	3991.397	160.842	1237.624	2713.453	372.456	319.373	273.375	15331.463	262.856	338.172	2503.558	210	0.836	695.129	450.462
16412.225	17745.111	13197.519	24027.175	19347.964	29015.154	19451.413	26916.368	545.65	389.836	485.191	438.38	319.91	1520.474	280.732	11840.53	173.367	200.52	297.483	35273.373	181.362	1523.667	175.395	2701.977	5248.871	315.506	885.405	288.737	11656.224	551.593	327.464	7161.64	121	0.977	895.079	447.839
10066.777	10484.119	7344.846	14113.709	10719.126	17434.795	10837.208	15316.719	699.36	297.172	400.019	326.009	369.84	678.7	251.279	8989.742	158.562	161.176	239.889	1590.162	172.526	2090.095	134.494	3043.098	3227.906	321.835	321.104	281.383	24929.256	505.69	357.018	6966.958	102	0.955	1311.608	447.127
14715.24	14780.48	8728.179	17462.946	14673.96	21776.391	15334.949	18863.121	1002.049	411.45	333.92	301.72	340.073	799.694	276.785	10614.712	315.152	290.961	263.35	928.307	136.294	2772.67	262.691	4315.131	3659.602	325.752	1227.784	264.738	14484.574	363.442	319.161	7744.415	113	0.994	429.518	448.049
13100.787	13224.877	8449.783	17914.928	12089.865	19281.584	13656.287	18154.584	528.515	278.505	278.288	281.465	232.324	1372.424	246.428	8570.841	228.258	174.456	316.9	1090.195	117.887	3775.322	220.055	2072.914	3631.905	301.534	364.894	258.867	15207.486	520.552	269.617	5334.713	125	0.98	452.9	447.884
11487.11	12162.899	8475.025	16844.21	12619.938	21101.518	12604.897	18216.244	586.37	301.517	683.112	326.509	317.546	1343.477	277.162	8978.22	181.073	159.021	246.393	1616.727	157.887	2235.613	134.736	3552.755	3629.299	333.375	534.676	287.861	18132.964	387.737	284.884	8646.581	101	0.977	1218.837	448.698
14186.357	15365.951	10177.285	20503.793	12907.594	21323.707	12682.708	19275.412	828.356	647.654	301.467	294.391	359.27	7969.417	266.673	10277.829	196.357	187.381	350.729	1044.775	125.917	2357.987	301.772	3018.019	4133.991	956.683	736.347	280.831	7643.213	274.673	337.317	5748.74	119	0.961	1436.038	448.408
13971.399	15313.151	10293.449	20780.54	15019.886	26291.806	16724.826	21908.538	738.469	343.989	304.349	288.265	322.673	560.011	263.332	10352.745	236.174	214.59	310.094	1144.342	127.469	12021.335	207.507	3522.458	3477.9	319.126	392.451	272.691	15758.127	324.591	289.264	6946.625	249	0.831	420.46	454.801
14826.25	16001.162	11932.03	15422.693	11550.619	19246.272	11495.78	17504.521	551.637	344.652	303.523	247.725	329.139	519.402	274.078	10701.102	202.171	222.208	220.535	835.217	173.516	2118.953	129.773	1608.167	5307.31	352.186	976.843	285.961	9619.013	505.555	287.657	4331.268	152	0.892	808.145	452.026
13446.921	14418.184	10669.984	19450.227	14849.259	24602.321	15614.415	22168.911	504.742	339.828	249.719	283.312	282.467	3580.92	255.102	11627.365	151.704	161.265	289.695	1083.211	149.291	8071.977	167.767	1975.258	3936.975	338.759	261.962	334.505	12281.192	395.694	315.132	5086.295	192	0.945	995.984	451.771
13189.421	13833.054	9985.737	18683.723	14157.933	23604.064	14591.457	20662.724	548.579	273.73	241.187	277.378	256.834	1179.409	245.105	12710.722	154.37	164.345	370.661	1493.81	154.762	3884.768	138.132	1650.532	4119.269	319.189	351.504	336	15124.968	407.369	371.077	4063.766	127	0.983	1004.594	449.5
11715.96	12458.966	9219.458	16998.278	13021.739	21220.078	12942.564	18496.63	536.385	309.316	262.677	273.861	293.881	1096.434	263.756	10870.816	159.791	181.173	380.747	1228.976	175.763	25061.147	161.119	2126.302	3431.344	315.971	333.529	303.854	18452.019	402.299	348.707	5570.056	120	0.941	1037.85	449.533
8255.535	9050.049	6473.174	11998.262	8958.211	14866.879	9006.331	13295.032	578.162	295.521	305.928	266.526	276.3	593.352	276.347	9875.04	186.201	171.585	264.394	1072.777	199.021	2855.6	143.025	2365.692	4354.306	316.715	266.126	288.187	24296.079	317.065	327.446	6251.928	111	0.994	1071.239	449.023
11587.278	12523.241	9075.336	17253.245	13037.057	22167.678	13416.261	18741.86	602.425	279.817	303.674	254.562	296.119	1107.104	276.254	11936.629	191.196	191.294	361.197	1545.331	193.276	24613.135	199.27	2272.717	4943.422	328.745	529.334	286.583	21078.896	312.3	283.801	5544.25	145	0.929	1136.403	450.555
16488.695	17404.05	12354.398	23484.617	17942.075	29164.692	18233.205	25668.648	943.141	356.96	337.655	330.789	378.476	2728.464	305.3	11097.428	179.592	171.175	305.641	1313.405	152.889	4468.505	191.437	3406.026	3605.795	435.907	752.135	319.877	15602.215	318.527	277.998	7440.63	219	0.803	1273.989	453.879
13842.553	14687.278	10438.592	19681.004	15273.312	23855.144	15439.784	22479.391	721.748	317.102	433.533	356.845	320.396	679.147	246.141	9362.242	177.643	192.511	339.674	1583.761	146.208	11504.429	158.933	3668.529	2902.558	291.094	541.957	277.136	18857.462	619.023	317.266	7474.623	150	0.936	1373.387	450.293
12948.217	13805.677	9522.682	18637.665	13848.57	21284.316	14217.189	20330.941	752.968	267.816	301.028	283.653	291.225	2133.865	298.075	9662.522	173.504	162.158	396.984	1361.558	159.307	5869.03	145.129	3360.905	2558.434	316.562	420.316	305.272	15713.12	381.704	308.092	7949.135	116	0.977	1200.457	450.483
19409.338	20374.473	14146.875	27518.934	20408.185	32366.064	20922.615	30094.113	747.909	340.067	323.591	369.791	323.695	876.651	247.564	9063.072	203.094	197.201	378.004	1526.539	152.767	1933.256	223.755	3969.314	4638.707	311.2	423.073	276.365	20102.652	496.336	383.775	7594.212	153	0.837	1411.879	452.173
12835.38	13855.385	10105.928	19061.577	15172.296	24538.447	15634.604	22040.766	591.934	315.415	356.469	352.982	317.152	998.777	274.136	9998.195	175.092	175.943	242.32	15725.366	175.267	2582.265	142.902	2579.744	4943.88	291.712	734.058	279.138	13007.336	423.629	330.046	7203.616	152	0.924	902.599	451.441
12454.603	13229.389	9590.059	18247.515	13692.319	22858.336	13790.665	19097.342	788.724	283.576	334.087	284.053	292.695	2372.637	274.61	11078.328	182.914	171.182	218.572	1621.64	191.079	12669.788	141.778	2434.152	4254.124	338.351	929.001	288.009	15449.069	343.199	302.883	6167.915	188	0.812	1147.809	454.303
15186.259	15556.085	11120.052	21080.016	16282.744	24797.784	16292.402	23207.044	746.611	329.549	378.06	299.046	334.495	542.601	245.987	11452.17	184.382	174.491	365.683	914.34	144.921	6581.758	197.373	3720.187	5184.845	297.188	372.484	284.982	17154.004	319.526	337.531	7182.561	124	0.972	1381.145	451.234
11581.817	12854.871	8373.822	17159.562	12478.395	19850.777	11831.748	17260.399	994.282	402.31	352.638	448.803	382.934	1624.718	299.867	12728.337	223.914	202.078	445.236	1835.833	173.099	27903.92	187.116	4271.052	3128.466	279.48	642.28	285.726	18996.31	438.384	342.304	8311.347	138	0.894	1464.051	452.457
9319.849	9990.922	5507.893	11251.551	9702.37	14092.101	5738.085	10779.336	1074.703	387.396	340.658	289.805	349.588	456.284	279.857	11223.757	257.552	302.6	231.774	1406.303	164.813	2475.899	210.819	2258.962	6089.497	367.97	556.694	292.489	17446.733	441.577	300.016	4971.779	104	0.932	324.827	453.019
12759.409	13970.556	10478.36	18743.232	14892.259	22055.975	13157.206	17289.553	495.04	304.701	290.805	297.695	266.7	707.871	227.834	9012.534	202.678	169.753	274.338	955.996	219.635	5958.162	127.453	1210.319	3378.002	388.13	298.512	253.68	14915.988	344.229	320.54	2402.075	178	0.906	669.955	453.742
11981.351	12978.415	10107.036	17482.088	14439.465	11100.328	16500.495	8289.193	592.947	362.521	309.215	298.526	343.712	419.633	306.766	2461.05	182.756	169.276	238.871	865.527	184.468	1795.916	180.709	1765.958	3195.744	382.064	371.319	290.023	11190.545	272.147	315.474	2949.601	113	0.875	715.323	453.58
9551.896	10360.542	7527.558	14086.319	11024.146	17979.912	11049.31	16057.107	558.861	310.957	381.255	305.3	309.148	633.681	274.4	8038.648	170.704	162.018	195.039	1187.159	177.308	18890.985	127.411	2811.195	4222.03	355.817	353.75	287.532	15363.219	621.225	366.339	8509.607	148	0.806	959.831	455.257
13493.889	14512.101	10800.056	19296.702	14975.663	23803.151	15026.735	21727.883	579.314	334.279	320.934	296.789	285.674	1016.909	267.286	9656.811	174.597	177.229	448.478	1597.747	167.539	12089.96	162.073	2608.23	4207.65	319.556	455.127	311.407	18328.399	433.003	350.864	6913.318	114	0.948	1023.351	453.132
11515.704	12304.431	8725.53	16685.096	12622.081	19410.599	13028.837	18696.817	629.476	294.412	309.373	295.462	298.009	721.532	270.985	10669.366	169.829	164.572	458.699	1885.217	219.082	4988.33	218.966	2874.359	2925.176	312.52	302.577	296.7	30911.36	457.341	300.731	7057.862	131	0.921	1165.324	453.531
13541.809	14556.029	10590.511	20255.2	15459.756	25328.393	15909.525	22389.463	1057.756	310.693	306.732	311.077	338.636	1497.361	313	11193.641	170.226	174.748	510.133	2050.307	163.135	7502.232	141.981	3238.292	3321.425	343.745	397.228	291.738	20381.899	426.167	294.182	7282.617	306	0.85	1235.059	457.614
10382.681	11088.387	7599.099	14177.515	11006.634	17218.304	11110.104	16633.956	511.785	301.304	550.307	320.465	291.351	920.727	256.014	7811.199	168.488	178.494	216.01	2113.276	153.909	2193.027	125.429	3360.279	3380.576	298.688	611.963	277.837	22849.323	691.876	332.517	7574.427	175	0.842	1352.614	452.483
12119.972	12644.437	9201.77	17355.121	13413.755	21099.285	13355.152	18771.327	765.977	335.423	371.094	349.352	340.318	553.607	238.719	9039.605	179.804	184.493	319.037	1809.903	150.595	4852.652	145.85	3599.932	3716.256	313.95	381.446	285.799	21380.416	511.518	356.392	7529.279	133	0.946	1395.553	453.665
12549.919	13625.533	10725.659	18405.587	14994.443	14164.652	12667.872	13748.784	538.063	358.836	260.516	306.491	361.744	483.313	234.325	7821.976	179.703	155.745	286.048	1177.422	196.223	7719.462	139.761	2337.88	3162.469	364.456	421.093	297.686	14417.862	301.149	340.368	5447.615	146	0.901	738.315	454.247
18612.568	19447.292	14427.876	25588.344	21010.968	29093.769	20967.151	28680.037	869.247	361.346	346.202	337.346	380.685	879.409	275.779	10492.376	181.986	182.301	382.742	1667.534	187.471	12472.358	168.672	5553.058	2942.639	344.204	368.163	314.033	24225.497	388.486	294.292	10701.665	121	0.948	1251.979	453.351
16176.562	17277.39	12347.031	23979.112	18090.469	29347.533	18360.619	26513.316	793.823	327.663	332.965	327.09	325.135	746.351	243.029	8797.348	206.572	184.926	428.84	1331.516	138.551	3590.253	202.656	3979.666	4785.143	319.97	560.505	284.296	14414.085	425.186	337.859	8005.543	147	0.862	1407.643	455.997
11644.345	13154.39	6179.322	12950.749	9109.815	16023.786	8213.107	11847.343	984.426	416.177	253.599	265.134	301.382	1238.273	240.689	9107.533	198.513	233.989	277.388	793.815	152.904	18871.911	161.548	1732.058	3227.02	316.046	462.662	266.457	6844.375	419.893	312.557	3150.363	112	0.973	1490.804	453.277
7921.77	8598.57	6129.159	11513.54	9054.224	14724.875	8967.787	12868.695	678.569	276.644	275.862	269.367	288.597	986.513	264.863	10705.047	160.347	147.672	265.569	1145.248	200.059	29076.19	166.09	1995.226	2616.186	285.459	269.127	262.102	19119.633	346.224	335.7	5863.289	102	0.987	920.804	453.098
14833.986	15660.704	11700.49	21105.833	16584.776	25889.699	16680.765	23527.869	557.898	346.264	291.219	282.506	304.086	1257.645	267.705	10641.943	170.817	182.46	426.599	1513.449	168.637	17966.691	169.017	2582.934	4204.321	315.66	652.358	306.412	20478.1	403.597	342.751	6651.676	182	0.848	1028.088	457.412
18212.335	19441.327	14601.394	26599.079	20594.149	32051.048	21221.618	29377.382	589.295	358.396	296.459	325.02	290.62	2108.787	267.006	10353.153	183.477	182.647	445.429	1235.717	167.317	8172.599	180.491	2617.832	5374.656	317.38	340.916	302.426	17972.327	457.259	350.814	6364.158	313	0.712	1040.478	458.819
15649.372	16746.749	12256.733	22804.603	17759.427	27012.498	18198.384	25529.594	1001.817	321.689	307.087	313.457	336.511	865.582	281.732	10026.543	209.057	178.857	546.991	1904.132	171.999	9456.354	191.084	3697.808	5108.839	354.573	309.497	291.074	22596.794	448.654	293.721	8455.703	135	0.949	1245.115	454.263
11215.9	12306.773	8786.654	15955.841	12397.887	12598.147	7184.404	10677.592	462.152	322.313	263.165	266.809	254.556	516.527	222.758	5472.636	203.727	179.725	333.517	931.259	228.596	453.934	129.321	755.837	3111.353	389.176	331.578	248.719	11808.178	279.79	345.491	1396.347	117	0.973	659.791	455.397
9793.619	10556.987	7773.745	14509.141	11461.23	18597.14	11703.248	16766.016	595.596	321.161	770.608	413.547	320.641	433.011	282.757	9128.986	199.388	169.198	192.109	2086.767	222.06	1496.702	127.853	2849.296	5751.167	338.45	487.607	277.184	29141.619	2023.455	389.779	8146.627	120	0.914	952.292	456.033
10498.559	11558.535	8650.13	15943.276	12211.071	20955.894	12522.042	17763.665	755.077	309.5	278.557	287.387	251.056	1176.434	269.105	10609.726	169.916	176.874	405.53	1646.011	159.35	19139.653	187.365	2172.346	4454.12	319.448	372.358	331.445	18813.141	418.134	375.395	5796.157	134	0.942	1016.664	455.552
11537.835	12002.395	8435.746	15929.826	12493.053	18621.301	12456.927	17987.468	606.356	401.556	358.316	317.199	327.581	2092.451	253.247	9504.798	166.3	168.742	361.327	1314.374	154.239	21713.382	148.351	3424.466	2996.519	314.24	434.537	283.754	18902.4	429.442	347.661	7866.642	112	0.973	1314.107	456.179
11845.7	12737.113	9472.246	17475.047	13592.351	22184.08	13931.547	19442.459	589.7	304.707	258.679	287.351	300.099	1062.475	264.562	10872.294	149.989	169.416	356.884	1076.337	173.198	8881.68	190.612	2195.105	3312.671	330.626	275.122	307.257	18285.744	426.958	357.827	5661.518	147	0.942	985.432	456.425
12378.883	13038.718	9592.132	18129.515	13955.638	22533.47	14054.683	19690.147	574.961	319.257	306.707	304.7	274.925	927.193	282.696	9220.217	195.413	152.412	383.655	1257.842	187.244	4408.946	185.083	2659.828	3735.279	307.276	346.961	283.322	15820.345	426.29	321.748	6989.166	99	1	1105.106	455.864
12199.915	12519.998	8852.917	16913.368	12988.163	20550.842	13199.259	18535.746	1029.689	333.74	328.647	276.329	335.906	1144.701	284.263	12314.53	178.48	169.626	300.343	1631.904	160.643	5572.552	180.884	2897.332	3195.32	348.221	592.667	300.991	20197.55	291.517	290.457	6153.457	96	1	1281	456
22182.543	23596.999	16505.864	31779.976	23713.325	36091.518	24039.286	33383.967	722.086	437.882	315.69	339.51	349.96	5215.195	263.023	10333.231	213.17	196.992	429.518	1222.189	149.446	7558.906	184.775	3770.887	5262.645	445.847	585.937	283.682	14914.882	419.58	360.524	6864.852	258	0.871	1435.461	459.868
20482.496	21694.902	8844.439	18786.089	18092.401	26683.388	18330.905	18067.425	825.456	391.491	343.713	345.061	337.18	1442.402	285.021	13753.458	222.392	230.113	253.806	16549.883	146.06	881.34	169.21	3139.94	4742.42	345.241	767.262	289.888	10957.547	385.248	286.368	7263.76	125	0.968	344.068	457.188
14923.845	15982.011	11773.468	22686.129	10582.96	14392.58	9016.382	14666.636	529.559	412.721	560.024	254.544	241.256	2376.894	237.626	8238.558	178.561	182.737	357.2	751.486	169.796	340.934	120.372	1130.747	4886.326	388.035	491.802	272.166	2129.913	285.58	279.914	2892.554	133	0.946	799.553	458.297
8639.958	9486.423	6707.937	13044.286	9917.234	16460.811	10125.651	14734.06	746.93	300.421	428.766	347.547	303.667	553.95	276.009	9144.073	177.443	156.486	310.525	1937.302	154.155	4891.425	155.911	3388.334	3469.97	351.835	453.267	286.688	21158.572	409.889	272.397	8396.368	126	0.886	1217.889	458.992
19315.626	20370.12	15017.046	28286.957	22324.569	34225.122	22760.412	31694.045	696.472	359.31	360.118	305.804	363.043	1402.854	287.088	9477.818	207.118	177.786	271.318	1218.054	147.362	39667.556	166.897	4327.517	5713.612	345.513	428.723	312.087	17401.831	371.162	285.791	9188.57	126	0.948	1264.087	457.659
14689.414	15904.237	12445.593	21563.986	17954.251	14618.682	26150.707	12704.266	626.948	358.155	266.519	279.165	320.61	385.714	316.379	1394.356	165.147	176.1	353.822	1093.316	191.845	382.149	177.15	1049.706	2801.631	352.891	504.9	283.934	12604.611	288.23	426.2	1772.387	125	0.98	723.972	457.948
9083.107	9904.14	7215.305	13070.765	10165.892	15185.368	10441.45	14522.146	568.4	309.345	302.311	267.601	271.164	1050.77	282.441	10586.485	182.339	136.406	277.045	1242.931	174.505	35066.9	125.837	2409.919	2083.967	319.178	488.207	280.811	12961.928	375.334	324.578	6511.266	113	0.981	1075.084	458.19
10980.406	11685.39	8458.56	15846.003	11996.047	19451.431	12226.165	16871.271	595.357	373.377	318.68	262.475	297.077	1129.075	279.934	10305.019	195.656	161.144	503.633	1262.894	198.144	2987.238	225.408	2450.265	3769.719	326.597	345.608	278.313	20608.09	345.704	289.199	6479.863	103	0.965	1110.451	458.015
9000.132	9976.249	7066.875	13488.04	10062.103	17373.442	10432.128	15181.629	547.014	370.055	322.987	318.852	280.392	2759.441	288.097	9273.363	183.217	159.619	309.372	1387.875	192.164	3945.509	161.869	2484.515	3479.896	323.209	477.237	283.522	17474.11	459.254	294.997	6890.831	172	0.827	1126.459	461.401
14914	15609.766	11139.42	20690.73	16450	25309.034	16202.537	23934.317	776.41	385.165	355.58	327.977	342.061	836.848	268.205	9488.724	187.743	176.601	284.446	1310.002	157.377	46683.358	167.514	4507.348	2830.534	292.505	429.982	282.449	22844.166	381.536	337.776	9176.007	100	0.967	1376.6	458.15
12933.262	13144.91	9478.111	18558.388	14415.1	21975.75	14305.758	20023.971	655.29	335.415	303.669	385.952	315.005	960.833	238.048	9441.12	165.745	177.746	409.796	2109.2	157.625	2438.091	259.704	3394.389	2924.974	308.262	373.076	263.808	21363.816	522.428	356.21	6657.727	102	0.987	1417.461	457.667
14087.671	15020.907	10963.657	20363.799	16216.455	24683.108	16335.164	23743.103	579.589	305.729	367.853	350.433	323.102	997.563	283.398	10526.579	167.259	165.651	262.566	14879.352	192.725	3217.918	164.703	2606.183	6119.742	326.387	1277.768	268.903	16527.449	363.196	347.28	6977.183	115	0.999	895.187	458.883
16729.466	17667.986	12527.216	22850.973	18050.964	27318.142	18800.983	26941.775	600.37	322.591	367.385	312.639	303.58	956.17	257.66	9326.518	187.674	179.123	369.497	1873.886	142.291	12144.282	181.912	3699.606	3841.277	297.735	429.075	290.175	19194.13	462.403	337.356	7817.867	163	0.923	1359.322	460.408
16098.001	17211.036	11300.049	21619.648	15637.631	23773.332	15398.925	22992.316	966.716	339.217	307.276	348.895	327.713	944.782	246.094	10492.69	197.83	184.883	372.237	1422.744	149.365	4597.346	216.551	3301.027	2870.929	308.285	552.456	280.082	16019.084	456.03	372.6	6159.572	120	0.929	1446.033	459.717
9269.236	10247.735	7566.697	13254.248	10854.481	16777.118	10935.764	15592.292	569.185	328.861	331.227	291.82	294.645	511.633	231.359	12324.795	166.551	156.557	271.156	1084.65	224.506	4167.911	177.043	2072.631	2170.723	374.225	370.07	280.808	18204.676	378.259	341.574	5147.407	162	0.797	682.932	463.605
14921.88	16338.109	12694.411	22906.4	18631.261	28625.465	18927.818	25978.925	555.692	286.251	340.408	307.806	336.838	1218.243	306.724	8457.34	153.654	158.635	209.083	1210.991	213.812	6093.861	146.318	2841.271	3780.133	299.531	488.441	270.804	12934.387	408.103	395.817	7822.04	133	0.909	884.177	462.32
16497.986	17679.933	13286.219	24149.252	18657.325	30421.783	18969.87	26221.96	550.506	367.169	256.294	268.27	320.64	2536.69	246.483	12158.091	163.822	185.404	420.68	782.72	167.421	13609.801	248.466	2374.802	5006.626	335.363	280.995	312.163	16443.987	378.431	370.909	5559.021	150	0.946	994.427	460.973
11929.551	13013.198	9358.3	17724.201	13683.947	22685.61	14121.326	20614.73	742.22	343.714	291.141	290.209	333.211	1851.559	291.13	10432.246	171.605	180.854	396.548	1511.325	151.894	25292.814	186.203	3544.243	2830.966	349.901	585.708	300.396	17256.267	338.118	305.574	8502.34	172	0.896	1202.227	462.128
11458.991	12396.639	8895.09	16469.439	12841.541	20969.036	13048.612	18866.807	1043.829	368.548	357.219	287.338	381.214	1002.503	279.965	12215.321	179.223	169.275	387.508	1426.518	168.682	10896.053	173.304	3376.798	2647.412	322.834	467.778	291.291	24393.379	293.646	308.996	7233.285	178	0.897	1292.444	463.213
17227.519	19281.208	11817.537	24028.47	16476.371	29740.019	15068.176	22308.945	876.403	372.799	301.628	282.917	352.675	1014.268	289.615	11424.118	225.349	234.335	412.988	1438.302	169.339	15082.301	177.807	2948.775	4937.835	315.059	1107.37	284.297	9205.479	342.971	356.438	5481.505	121	0.989	1502.178	460.145
18144.29	19548.161	14868.409	25990.899	21462.464	30796.528	21955.512	29377.04	560.342	308.415	324.473	314.178	329.795	1222.972	309.858	9878.195	152.27	161.352	214.378	8571.435	187.864	3711.67	145.742	3000.73	3991.683	312.806	753.159	262.701	12382.483	353.825	391.537	7833.535	227	0.85	891.306	465.857
9116.767	10042.337	7178.868	13846.654	10499.048	17514.212	10596.846	15426.701	786.311	272.517	302.151	289.399	270.579	1136.833	254.047	8131.32	169.726	166.649	200.553	1292.558	151.184	4443.543	120.468	2896.478	3414.095	327.99	406.18	286.497	15286.35	380.383	293.404	7540.326	110	0.877	1188.791	461.891
10265.706	10885.048	7730.701	14430.656	11282.572	17711.352	11362.567	16660.63	651.975	327.581	437.099	302.759	304.637	501.254	265.896	9490.376	152.797	179.565	350.375	1254.156	152.135	3147.043	192.427	3431.436	1859.421	301.471	430.47	282.135	17488.619	345.41	300.179	7759.793	156	0.949	1326.359	461.994
11815.812	12544.432	9324.405	17271.472	13292.939	21410.077	13254.912	19108.789	577.942	318.122	361.425	336.765	318.155	1373.92	267.774	9099.024	174.774	169.484	229.047	1361.017	209.25	6942.867	128.56	2571.509	4785.098	382.417	390.238	300.476	23628.273	914.434	328.287	6884.723	139	0.881	1049.543	462.694
20614.15	21140.33	17152.096	26561.413	22901.225	30487.779	23097.348	29600.69	810.847	985.828	321.128	271.025	336.734	2278.039	284.277	9955.504	202.858	167.522	374.266	1203.103	187.177	7539.541	168.484	3222.097	4755.716	342.821	1350.995	303.014	12522.206	332.224	275.933	7170.487	191	0.928	1156.264	462.856
12833.101	13949.98	10328.848	20805.166	13970.767	14567.104	7758.012	14886.877	637.806	309.744	302.192	307.321	284.738	547.288	192.171	8077.513	233.123	180.098	290.257	1085.433	114.033	8852.434	198.311	1445.561	2542.853	293.793	795.059	273.817	8970.4	298.206	263.114	3587.515	111	0.964	440.59	463.338
13825.038	13915.88	8515.831	15636.372	14460.104	22553.345	18413.72	19865.406	527.423	357.003	343.194	371.503	313.967	390.346	313.508	9402.898	219.495	201.848	235.339	3409.677	123.912	1839.342	202.534	5577.312	2457.501	337.845	862.556	269.405	5995.465	313.058	357.331	12544.403	134	0.892	523.56	464.866
16064.685	17325.374	13094.942	23885.444	18974.001	26621.937	17419.759	25232.703	470.394	350.915	347.623	285.554	378.557	874.418	299.475	12956.377	168.165	189.861	172.77	1226.103	207.106	3479.383	144.14	2615.987	5536.267	383.398	353.853	283.783	20066.508	704.025	327.615	7308.947	156	0.906	826.532	465.026
12985.659	14042.328	10516.978	19183.347	14866.606	24065.458	15268.888	21252.867	679.933	335.498	328.636	305.679	298.774	1052.481	276.396	10307.965	184.812	168.688	343.859	1331.038	203.985	7499.728	172.778	2570.473	4971.643	317.757	296.664	292.839	23766.447	433.273	356.236	6613.948	187	0.79	1057.27	466.243
6978.846	7783.212	5651.304	10318.923	7784.896	12874.804	7853.142	11568.057	603.775	333.404	340.984	309.731	314.758	546.128	262.212	9336.194	188.323	154.052	223.511	1326.801	223.057	4472.144	142.054	2620.614	2586.337	319.143	331.684	277.777	24173.04	472.855	286.038	7256.659	102	0.987	1086.333	463.118
12080.496	13241.354	9777.638	18186.524	14031.116	23734.634	14513.901	20748.236	673.076	334.085	329.108	301.082	310.213	1324.537	280.961	9133.53	193.603	167.698	308.601	1733.521	192.255	2958.819	171.267	3197.172	4213.537	323.717	329.22	305.207	26342.512	401.706	303.23	7811.409	155	0.947	1170.281	464.106
16820.836	17639.323	12931.833	24014.649	19393.297	29175.2	19268.067	27633.347	603.807	347.854	381.945	304.024	320.818	1656.581	257.468	9309.426	197.983	203.531	350.213	1570.219	131.326	24530.661	140.495	3763.598	5030.984	299.17	405.433	273.811	14907.39	360.984	356.28	8004.167	190	0.831	1350.568	466.689
15355.259	16176.496	12185.859	24127.209	16748.827	26371.054	16540.692	25758.458	700.256	362.376	341.868	305.793	316.304	516.015	263.897	11472.017	249.317	208.788	314.119	1113.117	136.753	8799.085	190.54	5023.123	3826.176	290.778	383.106	260.75	19734.223	346.779	291.028	8832.396	144	0.889	425.931	465.021
14214.46	15098.378	11307.286	21561.604	16684.038	27883.792	17385.561	24110.967	641.667	311.51	311.274	298.181	363.784	845.385	255.599	10236.624	157.218	176.409	526.65	1544.515	163.641	12802.188	171.136	3094.466	3353.989	344.839	308.846	302.82	23422.81	350.066	267.013	6935.57	105	0.984	1254.452	463.986
16684.008	17468.057	12571.472	23310.776	18105.706	28559.449	18622.236	26529.969	715.991	340.873	324.279	270.886	310.16	599.409	251.981	10695.562	208.191	184.215	292.136	1277.521	162.899	26790.015	152.721	3670.655	5188.09	289.057	364.401	266.48	27474.305	276.524	368.615	7019.37	125	0.94	1381.516	465.1
13669.417	14292.146	10271.257	19991.882	15286.725	24294.536	15239.682	21737.795	655.563	344.896	314.922	323.443	330.8	1895.561	237.263	10995.78	178.042	174.971	402.483	1525.374	150.526	5372.512	234.462	3267.061	3491.839	293.137	694.56	276.6	16477.671	363.274	364.524	6097.493	163	0.923	1423.543	464.782
16375.917	17732.485	11325.952	21525.028	19035.454	30566.234	19420.602	25512.118	631.666	331.549	302.318	318.942	286.749	673.866	293.495	9821.163	219.547	198.457	346.63	992.243	119.605	7925.156	220.28	4291.396	2179.249	304.312	486.777	250.118	13430.54	294.161	319.858	7981.523	143	0.952	457.507	465.367
11580.142	12668.054	9554.24	17011.818	13337.424	20201.859	13440.16	19584.473	593.876	314.316	341.133	335.082	285.075	1131.229	263.633	8292.916	157.105	152.028	207.285	1352.013	155.04	35772.013	129.922	2581.252	3738.443	327.136	422.129	291.571	13429.106	518.137	361.446	7833.919	115	0.928	967.648	466.352
11829.286	12906.616	9250.565	17010.633	13624.832	19296.296	13983.298	19414.639	693.918	357.617	316.903	324.742	333.669	779.731	296.315	9714.786	159.875	152.555	358.167	1681.261	168.796	36263.53	166.782	3814.229	1622.023	342.473	393.993	292.853	22753.167	425.089	301.584	9119.901	112	0.985	1226	465.5
13445.428	14219.993	10402.034	19902.649	15452.901	25224.47	15989.725	22209.653	601	374.802	334.386	298.619	355.263	1282.176	258.88	9711.561	168.492	170.33	359.322	1611.318	181.124	13339.182	216.727	3063.282	4005.466	326.406	360.307	282.348	28516.694	409.394	266.422	6939.206	130	0.914	1260.615	466.669
10561.55	11166.233	8302.623	15406.131	12301.888	19860.401	12414.329	17446.485	846.12	340.264	401.158	283.229	344.196	482.444	262.364	10434.913	183.352	182.495	361.674	1192.262	171.776	5808.346	173.318	3213.906	3981.04	305.78	388.175	262.794	26324.759	351.654	311.881	7015.674	159	0.91	1318.858	467.619
15183.334	16050.434	11398.203	21479.835	16560.419	25361.52	16757.679	23867.049	726.597	345.106	316.797	304.686	341.568	1089.881	248.976	10081.233	180.973	179.224	345.649	1451.105	150.227	8077.98	192.06	3653.372	3701.512	325.67	449.015	276.874	18854.461	351.908	382.392	7250.547	391	0.643	1409.889	473.052
12064.893	12954.597	9452.133	17248.139	13518.555	21591.316	13185.322	18749.029	549.861	479.59	253.896	236.074	273.513	1394.436	262.095	10985.182	181.318	164.468	266.718	835.254	170.18	2938.102	138.66	1768.578	5370.294	312.041	473.165	260.491	11666.571	346.83	332.368	4683.465	149	0.93	925.923	468.077
12581.132	13661.214	9994.856	18458.547	14067.169	22382.56	14413.27	19942.036	594.872	322.666	313.416	312.556	290.484	2108.75	291.463	10515.826	195.82	158.884	267.668	1418.06	207.173	3169.883	132.205	2618.324	3972.757	320.093	391.285	269.486	22101.053	430.624	337.999	6854.535	190	0.914	1115.411	468.526
16972.941	18143.02	13059.793	24329.048	18740.259	28475.54	19259.505	26586.981	666.565	367.215	296.687	304.288	298.574	2806.322	262.17	10739.265	188.986	172.584	454.788	1771.613	166.289	21848.979	155.595	3123.278	4952.643	354.596	538.485	300.789	21495.519	428.382	289.357	7243.787	223	0.774	1207.442	472.343
12618.465	13306.61	9822.022	18506.988	14518.15	23492.057	14615.902	20753.501	623.947	298.772	310.733	313.125	287.343	578.583	229.976	8271.285	164.833	161.625	285.304	1310.937	126.41	2809.587	184.551	3405.142	2921.356	303.499	302.333	257.981	15500.67	408.69	361.379	7145.353	128	0.875	1392.688	469.117
14290.404	15067.284	10543.301	19604.668	15163.205	23697.297	15227.08	22309.534	615.618	314.557	337.955	296.369	306.705	543.588	230.26	9592.698	176.655	173.565	376.556	1449.01	138.953	2593.622	204.29	3446.098	3790.998	303.092	341.384	269.523	18701.689	398.613	354.898	6987.681	136	0.941	1398.941	468.191
15511.271	17356.558	10657.923	22354.907	16142.041	27350.475	15551.041	22376.308	1012.525	371.464	296.34	309.046	392.942	1251.88	262.206	11137.624	209.788	227.509	444.673	1349.04	186.331	15012.739	249.768	3468.619	4749.515	298.065	555.023	274.878	20361.36	308.12	367.496	6139.888	210	0.861	1484.671	468.533
21187.649	22996.842	15499.931	33656.372	18443.417	32589.412	17480.507	25296.206	919.343	399.077	321.49	306.024	408.71	1121.378	286.096	11486.827	254.822	255.218	395.056	1369.37	177.307	29134.482	188.414	3212.402	7059.312	308.115	942.699	295.324	12859.592	322.527	343.194	5748.812	100	0.967	1495.63	465.61
17684.15	18724.972	8914.396	17748.313	17288.097	26302.677	15094.137	19667.314	671.523	294.344	271.663	283.964	272.655	657.082	215.584	9749.678	242.871	197.87	295.336	1346.68	126.43	14629.434	184.364	2301.264	4139.955	291.64	571.228	268.36	12765.332	303.679	300.66	5766.904	144	0.948	435.958	469.056
10974.413	11996.246	8852.775	16373.42	13141.606	21652.144	13113.375	18742.104	523.567	302.306	270.46	274.55	272.036	923.536	280.092	10550.454	155.306	146.085	297.09	929.427	182.766	10472.055	179.81	2253.902	3860.363	293.332	343.895	258.151	14122.81	361.455	361.041	6041.227	157	0.826	914.717	471.869
13515.729	14850.919	10981.008	19907.044	15325.142	24330.878	15473.697	21923.018	616.777	325.164	318.354	360.886	287.191	2139.296	287.939	10028.974	216.329	152.32	281.443	1464.372	208.517	1832.279	132.49	2758.853	4790.832	304.685	374.621	281.992	20782.331	484.349	313.444	7238.425	101	0.977	1107.49	467.797
16090.078	17207.585	12252.636	23897.183	18007.757	29165.372	17697.13	25102.42	702.403	351.283	308.941	364.485	354.481	1857.322	260.115	10794.809	213.902	183.265	552.979	1638.601	169.795	29903.971	241.054	3993.059	4935.674	300.635	480.509	267.439	20296.571	416.07	358.607	7680.312	190	0.665	1439.458	474.195
18532.419	19708.899	13723.934	27036.079	19831.81	31972.536	19826.175	27800.4	751.118	379.612	301.054	342.366	359.241	3755.707	259.47	10956.049	204.069	190.462	401.053	1746.24	166.142	18245.068	207.357	3501.335	4948.707	296.944	549.764	265.081	18017.303	421.226	360.197	6645.978	239	0.756	1446.086	473.638
11228.528	12429.157	8264.111	16552.91	11842.348	19818.262	11524.405	16608.996	688.713	408.756	327.556	378.111	348.093	3700.629	250.088	9997.96	171.75	182.588	326.41	1858.975	169.753	9153.69	179.873	3160.787	3221.474	295.58	1055.022	275.418	18916.463	494.617	345.629	6076.485	197	0.825	1464.51	472.383
11440.222	12570.851	9432.256	17364.854	13462.523	22545.077	13611.075	19016.919	764.587	751.293	284.955	284.2	367.588	1451.214	257.191	10331.19	176.554	177.762	223.938	1110.461	153.343	1730.172	120.461	1864.594	7886.348	345.692	771.166	294.267	12010.993	464.88	326.401	4956.832	142	0.971	980.063	469.577
14247.917	15405.775	11503.835	20893.733	16196.341	27128.216	16351.374	22638.255	488.385	331.156	231.987	253.436	328.358	1786.484	253.018	11115.794	170.89	182.901	343.934	877.78	171.162	16651.788	173.982	2103.519	6185.14	357.64	356.522	294.925	17512.063	380.069	338.976	5285.485	151	0.918	991.772	469.228
15920.536	17080.191	12759.392	23236.248	18032.137	29976.297	18461.855	25879.123	580.374	414.534	265.267	267.818	291.658	2865.959	280.337	11528.666	175.231	175.921	595.16	1593.215	158.227	13249.036	166.918	2417.93	4780.629	307.773	485.002	305.467	15352.342	394.103	334.772	6018.595	167	0.922	1025.47	471.099
15691.316	17066.286	13010.89	24236.22	19143.336	30402.587	19835.107	26834.563	673.807	344.923	291.11	290.776	318.925	1779.601	279.435	10918.588	168.281	174.275	433.77	1790.527	171.225	10235.273	158.23	3306.914	3825.841	356.519	701.253	298.761	20249.781	455.232	268.045	7815.087	150	0.912	1200.353	471.533
19918.879	20566.041	15299.886	28476.99	22960.476	33346.406	23476.726	32090.918	930.951	318.974	358.362	333.406	317.735	1291.619	270.809	9413.706	211.874	191.061	424.59	1895.928	141.63	16134.775	159.84	4155.884	4220.023	305.401	419.271	271.41	14883.132	468.508	382.392	8755.998	140	0.932	1357.186	469.671
10597.375	11784.085	6640.132	13402.883	9812.077	15757.303	9140.21	13170.704	733.164	359.461	333.375	339.522	339.739	1004.623	240.731	9735.379	176.295	201.374	373.92	1522.219	168.249	16341.232	197.023	2862.071	3696.833	292.268	516.982	261.379	17712.819	437.516	384.427	5657.173	135	0.865	1473.159	470.922
10341.693	11596.323	8382.176	15390.464	11967.601	19224.073	12092.467	17202.324	1149.507	339.075	330.459	296.467	303.633	1095.687	299.134	11830.553	201.086	163.627	317.533	1305.979	197.15	25485.418	188.883	2728.575	3708.761	304.091	359.149	266.619	18090.941	424.202	366.146	6773.982	162	0.844	1073.444	472.698
10288.362	11389.004	8204.921	15708.462	11933.762	19493.294	12270.641	17465.535	657.138	330.691	341.198	321.529	290.413	1890.147	281.543	8900.51	179.002	164.312	285.161	1441.861	183.489	3271.77	155.786	2652.624	3325.051	314.835	430.449	277.545	16989.476	424.336	346.951	7134.855	175	0.912	1127.889	473.86
10750.182	11518.81	8190.332	15390.112	11934.129	19399.019	12091.401	17280.065	533.764	298.415	318.347	347.636	320.93	761.59	242.886	10484.979	166.217	148.816	416.877	1675.218	156.981	1260.179	187.716	2613.854	3354.148	324.411	438.94	273.071	21882.786	574.633	264.055	5893.861	177	0.892	1276.749	473.534
9392.127	10751.009	7594.655	13306.636	10667.944	17724.784	10754.404	15594.444	516.663	353.382	310.156	276.843	322.162	643.233	228.869	9440.363	168.99	301.824	270.903	864.688	282.322	3739.595	197.55	1726.146	3250.326	404.401	2464.765	248.086	12586.875	333.315	341.595	4655.511	129	0.982	613.043	472.562
9969.254	10786.363	7867.69	15552.16	12071.622	19510.25	12364.014	17068.716	801.963	546.994	280.216	282.663	319.287	1282.921	268.242	9356.077	160.539	155.823	267.732	1169.055	205.833	4417.17	163.241	2617.183	2729.893	327.217	874.853	272.556	24819.174	329.778	286.172	6721.92	103	0.965	1150.083	471.917
12609.042	13219.343	9561.398	17740.695	13883.703	22275.695	14337.691	19908.542	681.617	338.737	354.962	278.791	346.587	1374.865	254.922	11301.535	155.104	180.943	504.277	1201.998	159.089	22957.344	246.8	3075.782	2826.339	300.577	359.481	275.802	25426.031	323.773	322.459	6531.266	109	0.976	1301.628	472.014
20149.546	21360.542	15773.303	28481.926	23346.612	33318.518	23710.697	32318.629	643.586	334.693	395.769	282.584	333.26	967.271	278.872	9169.263	197.042	202.116	310.78	1182.802	126.966	19470.344	151.304	4124.301	6066.487	308.505	496.825	270.811	12958.498	350.791	325.402	8419.624	209	0.85	1345.72	476.4
13825.502	15187.195	11636.208	20812.594	16826.837	16808.073	22544.875	13872.122	510.542	452.894	259.268	258.806	319.78	1633.672	279.67	2131.566	183.869	204.454	209.564	827.253	187.194	363.334	145.91	973.264	5235.828	345.492	1343.581	264.874	10511.298	308.275	325.56	1858.655	119	0.973	726.172	473.492
13795.72	14827.174	10864.276	20161.038	15587.953	24261.833	15916.143	21671.579	603.227	302.411	313.979	324.484	281.572	1015.762	284.541	9393.173	219.988	163.787	369.738	1501.573	215.042	3798.16	151.023	2602.308	4167.115	319.713	319.56	274.115	17505.124	445.959	329.05	6936.922	197	0.926	1099.693	474.612
10390.382	11353.434	8104.224	15612.981	11899.106	19286.812	12267.145	17370.845	615.429	319.697	376.819	293.491	266.557	896.993	254.998	9653.82	150.883	163.732	271.102	1741.293	161.442	2755.496	149.486	2860.921	3043.164	311.092	446.834	276.774	20115.18	529.235	283.486	7378.838	197	0.753	1178.683	477.302
11521.546	12474.3	9042.591	16740.22	12896.778	20781.153	12915.388	18333.775	599.821	313.49	299.425	271.541	344.17	693.282	234.861	11123.394	167.367	173.024	314.711	1624.03	199.918	17782.622	162.241	2848.987	3839.542	353.019	297.798	285.856	33539.641	333.209	264.245	6423.107	126	0.988	1249.429	473.119
14091.998	14722.332	10879.25	20819.016	16289.242	27005.532	16531.138	22822.888	748.984	313.379	326.003	285.138	342.748	1267.334	267.451	11069.166	171.315	159.05	516.045	1343.718	125.5	24929.21	248.33	3169.904	3719.036	307.572	418.537	277.162	11051.733	350.735	286.127	6941.146	132	0.965	1294.023	473.583
16594.604	17657.731	12672.181	23613.335	18370.108	28033.464	18967.181	26819.322	811.994	302.576	314.555	288.643	310.774	466.312	242.555	9586.304	182.836	182.394	382.241	1378.804	126.357	4534.577	217.306	3610.876	3633	294.57	369.641	272.859	16918.841	346.325	344.064	7376.05	185	0.911	1381.889	475.786
15801.502	17942.861	10647.035	21242.384	17848.969	28290.356	20445.292	24325.004	662.353	414.407	258.8	280.655	307.454	1084.532	288.362	9699.627	212.732	219.531	440.641	1113.282	146.723	2668.826	252.921	2867.316	1076.777	298.398	294.507	250.154	19448.438	299.781	308.126	6260.59	140	0.957	456.686	475.471
16782.22	18527.677	13611.925	23737.469	14242.503	15891.268	12753.104	18218.832	649.32	435.681	295.261	259.264	327.562	1978.236	274.504	13867.304	172.991	180.761	299.714	1835.481	166.631	866.129	122.039	2125.245	4089.706	345.088	957.666	268.154	6527.936	295.983	315.423	6354.363	115	0.969	834.77	474.491
10167.87	11225.648	8109.437	15032.137	11919.422	19482.67	11871.671	16562.588	496.44	286.973	298.834	279.252	338.557	784.984	268.71	9671.448	163.836	153.785	230.152	1156.323	197.605	14069.274	146.527	2230.498	4954.228	297.718	291.068	267.349	17323.257	462.027	305.033	6925.491	162	0.895	866.333	476.926
13996.339	15235.444	11148.864	20583.503	16018.831	24896.068	16518.775	22834.238	535.172	317.314	444.378	288.11	295.036	1399.962	268.97	8304.812	154.942	166.329	245.332	1374.829	164.455	16313.634	126.845	2519.206	3977.042	344.382	411.257	269.838	14322.627	455.174	345.163	7125.35	179	0.85	967.193	474.254
14439.142	15723.206	11584.241	20936.222	16240.99	24787.773	16384.277	23275.92	730.585	349.158	356.463	373.207	322.551	1576.736	288.716	9674.143	214.828	165.133	291.51	1563.158	217.461	24319.357	142.296	3164.483	3692.809	302.932	519.682	277.111	17756.574	375.419	337.284	8305.875	117	0.956	1091.064	474.774
13049.946	14333.452	11202.163	19370.088	16478.592	22940.951	16885.929	22043.185	773.108	399.58	583.558	389.38	354.296	656.887	300.398	9939.692	194.9	187.713	260.569	1754.927	186.76	6700.272	152.277	7651.952	2689.124	328.913	469.618	289.283	17599.401	434.813	289.822	13064.577	173	0.84	1167.188	477.506
11339.021	12210.989	9049.97	16711.262	13341.566	20098.832	13608.505	19400.312	609.064	335.077	410.517	320.293	314.304	544.02	263.154	8028.75	178.155	171.991	250.811	1442.411	143.894	28144.218	133.441	4347.94	2833.165	300.836	416.985	256.94	13154.786	348.26	360.774	9992.336	108	0.95	1331.5	475
17187.731	19681.221	11715.503	23717.446	18964.692	31168.263	20220.897	26058.515	4641.867	378.159	422.795	319.802	313.356	2348.574	271.379	8867.725	454.568	223.931	204.797	2621.01	146.575	666.233	175.992	3614.859	4147.518	294.249	1780.861	267.268	19987.835	1235.809	366.702	7566.498	194	0.912	365.165	478.149
12055.167	13529.534	9882.517	18856.911	13602.194	22656.602	13540.766	19304.683	558.901	281.889	442.925	305.541	334.644	878.839	264.992	10380.936	158.554	163.241	201.975	2660.621	179.251	13953.281	131.634	2093.033	3653.256	290.406	1061.438	275.061	16058.811	335.273	327.311	6061.606	128	0.963	847.57	476.695
12109.778	13044.203	9357.815	17848.774	13802.714	22320.267	14096.117	19942.943	576.703	330.547	393.001	298.816	343.878	674.153	243.979	10712.171	174.867	180.778	333.233	1592.128	190.611	6747.513	176.448	2985.37	4893.914	337.619	560.65	286.529	30976.917	404.356	262.999	6761.813	157	0.829	1254.162	477.137
14475.636	15243.99	10921.277	19986.162	15878.44	23666.051	16038.728	22982.29	625.826	293.22	310.889	276.223	315.218	957.173	247.015	9389.527	172.365	180.816	337.585	1452.709	133.461	23910.786	205.343	3644.063	3254.034	310.289	769.084	264.38	13925.589	409.748	351.786	7552.852	143	0.893	1372.101	476.822
9930.758	7692.161	5623.22	9977.147	7878.027	13524.525	8467.129	12653.883	455.38	323.262	260.488	192.827	284.383	366.804	238.102	6326.373	228.93	211.737	270.319	705.149	263.663	4474.975	199.681	2033.329	4253.948	377.498	333	224.197	10467.262	330.838	317.709	5523.031	115	0.901	602.1	477.683
13089.513	14493.04	10737.435	19926.31	15641.243	24688.13	16113.474	22006.174	660.247	297.205	362.755	365.27	316.999	841.092	271.177	8931.329	175.106	175.126	250.45	1865.24	183.713	13180.977	155.664	3855.144	4420.236	317.589	352.38	287.101	20626.162	445.375	295.814	8965.487	271	0.722	1157.589	481.138
13617.78	14462.894	10370.022	19705.393	15245.977	24227.988	15702.825	21514.856	697.477	334.519	325.924	286.946	319.478	1520.984	262.779	11232.874	181.279	182.548	380.326	1647.079	179.634	16546.191	178.917	2784.45	4643.655	379.367	385.863	298.93	30178.152	412.586	302.969	6690.145	157	0.898	1212.869	478.029
16777.845	17568.498	12802.308	23705.738	18909.518	28357.193	19161.989	26807.729	627.386	319.834	395.562	279.789	307.423	666.63	269.998	9063.321	194.518	186.995	336.902	1208.127	127.285	20087.457	160.301	3840.484	5560.448	301.944	428.619	273.128	12785.549	375.808	355.642	8369.565	233	0.778	1339.933	481.118
10237.017	11362.511	8922.576	15453.171	12618.989	12340.016	14849.21	10387.624	649.933	369.339	272.002	269.327	300.516	617.755	245.133	1779.208	163.595	190.239	238.254	686.788	199.021	336.816	150.16	657.9	3197.855	448.484	1053.095	267.443	14276.262	282.986	334.642	1098.708	149	0.93	713.52	477.822
14409.89	15584.661	11339.839	20665.666	16135.06	23713.286	16422.803	22752.946	662.967	324.492	324.207	305.391	286.068	827.712	281.417	9690.952	163.493	168.705	384.008	1336.078	185.483	3880.774	176.212	2681.016	2655.437	283.942	308.265	286.296	16805.851	454.135	343.464	6873.054	185	0.89	1060.403	478.138
14223.946	15944.203	11921.465	21621.4	16647.715	27615.454	16929.274	24188.154	663.158	350.838	347.769	317.323	325.675	1578.862	276.672	10785.548	204.279	174.294	360.105	1574.467	221.815	23994.858	204.522	2847.057	4162.938	299.084	484.162	275.722	20328.409	535.548	326.912	6921.902	107	0.958	1084.818	476.696
13949.366	14712.702	10820.993	20302.177	15992.448	24373.211	16366.322	21674.98	550.455	305.337	320.806	280.32	315.877	1172.3	264.51	10611.96	167.246	159.905	355.741	1268.28	123.775	9357.757	182.471	2772.56	4004.576	327.59	470.456	288.17	12779.659	400.39	277.192	6128.483	189	0.869	1284.86	479.542
11810.802	12407.317	8744.268	16509.619	12986.891	19929.35	13061.878	18984.877	607.66	331.357	330.306	329.153	299.233	567.302	239.848	8889.91	162.498	169.718	295.895	1562.799	132.937	11364.296	170.069	3636.56	2609.852	309.573	376.873	268.152	18318.135	440.988	346.927	7745.01	119	0.895	1399.164	476.71
14535.523	16507.718	10500.575	21895.176	15683.154	24314.572	13402.754	19332.551	807.992	621.981	328.133	308.462	375.073	1002.141	262.116	10182.456	203.585	209.409	322.299	1107.373	163.828	7119.884	170.782	2978.503	4254.399	270.521	375.211	268.748	16060.387	338.618	346.386	5332.966	174	0.907	1526.764	479.333
15475.149	16200.888	9626.509	19307.571	15841.965	25816.103	17022.49	21270.099	543.911	302.972	230.4	248.759	251.942	1864.194	278.806	10032.464	193.854	201.39	402.886	849.734	123.7	1429.088	276.504	2032.531	2892.802	288.645	305.869	250.248	16812.057	296.083	334.053	4697.443	135	0.923	448.981	480.078
10871.886	12263.059	9186.555	17083.64	13893.503	21579.66	13645.937	19217.569	618.637	311.94	349.755	322.861	331.139	957.935	287.402	9882.3	152.825	163.313	300.197	1820.131	194.98	16953.554	141.085	2438.032	3573.634	294.393	800.455	251.644	14546.911	459.147	349.759	7170.772	134	0.902	885.91	479.761
14858.135	16312.599	12201.244	21999.39	16997.111	27283.2	17212.123	23782.892	657.262	308.757	273.801	295.588	291.45	1495.605	264.826	10136.246	156.861	167.212	299.764	1194.508	149.737	14352.168	173.914	2258.231	4778.772	318.02	288.504	283.451	15149.727	471.134	366.43	5861.523	219	0.806	1004.244	482.6
10283.366	11674.903	8207.948	15261.16	12100.689	19261.952	11998.934	16761.464	661.305	387.854	351.072	271.1	333.586	765.377	288.626	11887.587	188.887	172.489	461.859	1657.526	225.132	12753.439	296.802	2671.935	3615.806	314.757	382.509	262.389	26954.705	432.037	330.538	6373.447	126	0.948	1077.54	479.659
12677.618	14240.506	9261.434	19337.776	13605.375	21958.466	13395.331	19340.663	837.877	336.747	327.603	357.953	355.476	772.857	277.134	8088.429	180.743	192.437	267.909	1574.036	154.288	9412.511	173.741	3639.097	3006.673	291.316	590.39	270.083	17176.079	490.022	373.563	7318.794	181	0.799	1484.279	481.809
10989.536	12737.935	8135.655	17062.365	12137.008	20124.237	11246.426	16082.073	735.498	352.751	311.062	293.967	382.206	966.229	288.838	11187.847	188.297	204.175	342.972	1356.133	155.123	25564.609	200.2	3320.941	2845.978	306.43	395.164	277.283	14320.359	314.7	365.352	6090.024	152	0.901	1510.059	480.191
9533.999	10468.938	7807.852	14347.695	11116.128	18403.081	11209.948	15707.03	666.579	320.585	340.254	281.11	268.847	968.26	236.374	10006.745	149.59	166.68	264.287	1309.732	158.91	13123.474	137.642	1979.644	3979.556	355.114	460.423	281.522	18521.418	443.964	374.983	5461.989	141	0.904	977.862	480.933
13429.558	14734.729	11100.813	20239.882	15807.792	24652.406	16231.279	22508.046	618.167	353.707	301.889	305.178	302.116	785.721	269.985	9620.62	180.22	173.725	422.531	1447.271	184.711	7018.336	174.974	2752.957	3752.32	284.18	351.436	290.214	21512.817	419.614	331.43	7200.53	195	0.908	1048.515	481.218
8882.947	10050.866	7221.878	13648.56	10328.071	17523.108	10657.877	15583.894	679.969	270.56	323.195	313.263	269.474	904.844	265.258	9871.457	176.089	177.82	382.542	1502.792	205.382	21760.83	170.553	2747.769	3895.964	304.168	547.404	287.825	23603.502	464.957	301.117	7183.971	98	0.993	1138.153	479.163
14943.784	16230.713	11519.618	21565.832	16800.173	25005.728	17355.357	24088.231	738.189	325.564	315.952	349.229	344.394	785.043	254.494	9431.001	160.727	161.829	379.529	1605.827	172.398	1680.477	164.122	3364.49	3169.383	339.861	342.87	280.384	23817.527	461.805	268.67	7748.557	119	0.961	1268.055	479.113
15687.694	16348.408	11883.053	22220.576	17468.318	26536.888	17458.423	24831.348	1018.085	331.251	337.178	326.334	344.086	1176.164	339.438	7825.5	199.092	182.66	164.52	5220.234	171.073	3388.068	157.249	4088.337	4473.463	328.415	508.746	269.354	25527.704	2833.903	427.448	8676.305	126	0.959	1363.079	478.468
10657.573	12168.293	7569.347	15755.075	11684.649	18177.086	10136.043	15074.468	771.961	340.128	290.831	277.622	322.739	1072.09	297.979	9894.836	176.882	200.371	284.332	1075.529	135.386	41976.436	166.854	2945.264	1988.44	259.536	456.094	284.7	7360.224	361.405	357.985	5778.512	101	0.977	1517.282	479.441
12044.514	13160.118	7597.119	15057.681	12217.681	20622.711	12237.073	16563.329	498.025	271.782	237.106	286.392	246.126	909.803	224.476	9836.088	196.513	194.453	373.34	5448.527	121.902	4964.474	269.138	2014.243	2827.298	283.425	797.485	264.303	18551.274	294.211	279.757	5032.772	184	0.778	440.609	484.179
9121.318	10479.628	7581.123	13005.24	10421.418	16017.755	9529.53	13943.363	538.268	328.581	269.413	316.157	291.601	458.703	242.178	8823.383	184.872	275.995	311.152	1041.984	303.674	3889.984	192.046	1717.417	3777.272	417.489	327.678	259.411	14411.41	351.878	324.527	4380.405	146	0.946	638.192	482.027
12354.664	13671.024	10439.413	18457.609	14771.615	22279.109	23147.667	19991.425	474.698	398.768	234.107	260.985	288.118	2356.357	296.188	2899.12	161.987	181.068	187.829	975.954	201.946	422.865	160.068	1403.62	3776.537	360.75	1027.61	271.574	14579.068	288.117	330.203	2808.862	135	0.96	725.7	480.011
13226.142	14524.013	10540.296	19340.995	14925.739	23927.408	15129.346	21301.52	726.606	325.758	359.855	280.142	279.888	1104.797	264.658	8639.351	153.896	164.696	227.547	1132.989	151.264	15965.67	124.306	2632.05	3555.565	356.596	337.661	267.634	14271.351	419.241	340.123	7347.077	120	0.888	968.475	482.25
8269.18	9412.92	6781.432	12705.733	9719.504	16104.199	9984.699	14452.883	624.677	283.588	308.778	344.746	283.263	563.934	284.96	8050.024	177.999	155.351	217.627	1789.107	197.879	7562.636	128.708	2645.512	2653.38	329.099	622.641	277.506	18921.447	462.706	320.028	7294.193	108	0.95	1119.444	478.833
13828.25	14838.677	10790.631	20258.01	15820.139	23567.27	16333.861	22577.929	707.218	350.597	358.669	289.607	335.973	714.219	275.589	10296.61	157.954	180.108	519.371	935.578	146.729	9962.129	275.535	3841.759	2412.63	323.358	419.428	268.106	18362.351	317.069	300.194	7968.488	147	0.918	1314.854	482.5
21670.571	23088.009	17091.362	30498.985	24866.44	34425.104	25583.446	33703.88	780.865	331.238	350.966	316.998	317.429	1338.995	296.778	8214.092	172.479	193.971	362.796	1932.008	129.988	14513.6	180.948	4407.9	3312.369	319.903	485.597	256.764	14222.111	824.935	349.775	8976.156	153	0.941	1353.781	482.127
11418.498	13383.54	8497.253	17604.532	12189.598	19749.02	10977.532	16321.621	888.527	371.493	335.45	318.476	407.599	873.712	266.472	10324.812	183.768	206.995	325.842	1555.706	175.49	25722.584	202.886	3626.781	2960.629	306.44	465.303	274.426	20667.425	342.989	326.108	6807.232	124	0.972	1501.742	480.008
20500.122	22121.701	12858.465	24385.508	21290.883	30584.034	20981.838	27873.75	2315.925	446.044	470.294	401.8	357.911	533.606	310.876	10549.734	344.256	204.713	259.55	16899.896	127.48	1384.598	165.874	6763.462	3854.394	310.514	2655.58	284.026	7253.531	360.732	303.581	12081.548	248	0.831	352.254	484.875
8600.411	9983.543	7225.527	13042.57	10416.565	16939.932	9965.383	14480.45	539.66	332.628	264.864	290.495	309.532	518.184	239.161	8122.809	169.389	278.06	290.54	724.07	311.696	2820.723	210.658	1869.036	3643.166	409.406	325.872	240.822	13964.343	371.995	341.68	4953.379	143	0.916	624.521	484.017
14675.031	16175.947	13129.609	22006.384	18331.103	26544.96	19470.079	24566.74	972.205	369.065	331.57	347.475	296.173	620.171	272.84	6779.661	155.633	174.373	304.576	999.87	214.848	2979.656	173.443	4006.301	2439.816	370.922	571.635	263.827	14284.877	287.662	341.938	7077.852	160	0.915	698.831	482.231
11416.07	12687.805	9331.771	17247.377	13673.601	22287.538	13744.268	19579.058	579.202	294.243	285.416	276.526	270.891	935.086	285.821	8901.644	161.758	152.066	251.211	917.756	163.845	9443.927	165.267	2407.694	4592.198	305.224	406.895	262.026	10025.077	362.33	359.883	6901.382	139	0.94	913.608	482.745
14278.106	15514.778	11163.034	21218.982	16101.545	26999.577	16728.158	22713.922	646.356	366.389	315.479	274.759	292.059	2711.917	279.151	10806.9	187.449	175.373	454.712	1216.232	213.648	9629.022	197.924	2439.262	3404.368	293.265	393.213	263.028	17419.408	363.034	336.48	6041.615	144	0.923	1086.965	482.854
14189.382	15274.832	11098.391	20610.828	16214.706	25110.093	16468.476	23368.835	668.577	346.595	386.455	379.041	313.99	912.409	279.197	8212.269	189.308	172.331	280.857	1625.717	126.785	33614.919	155.663	4276.098	3243.837	302.515	460.602	268.644	12526.299	576.698	377.243	9300.87	144	0.923	1396.132	482.757
15203.555	16544.15	11520.365	22080.796	16587.101	25594.382	16926.879	23883.917	764.867	304.334	296.627	354.129	326.202	1056.845	242.621	9484.366	154.717	168.645	310.418	1403.648	161.493	8313.743	182.898	3532.616	2883.899	315.775	485.402	257.399	20117.49	454.044	409.477	6532.268	147	0.942	1431.364	483.071
11738.532	13457.587	10438.265	17808.003	15222.227	21444.91	15168.965	20578.887	624.611	354.382	361.747	316.003	317.319	927.506	293.661	10251.991	170.198	172.626	255.283	1067.381	188.087	9761.542	148.171	5238.993	3645.074	384.12	503.301	257.218	16162.727	420.979	328.96	10475.927	149	0.955	931.265	484.876
11471.682	12929.698	9571.58	17766.758	13622.79	23194.687	14077.389	19822.116	608.378	279.136	311.44	293.687	291.332	600.566	273.238	9013.163	186.696	169.111	358.789	1481.594	196.53	10461.371	173.859	2697.764	3813.212	314.673	369.115	269.019	18327.926	394.718	326.165	7106.76	143	0.87	1112.773	485.997
12500.884	13794.12	10117.142	19277.072	15001.353	24403.893	15372.527	21542.96	806.88	355.756	350.978	317.638	362.26	912.441	248.591	9445.95	171.34	172.529	298.83	1581.809	188.164	4337.594	172.173	3448.042	4038.493	353.572	346.973	289.675	28967.46	369.073	276.105	7825.956	104	0.961	1262.452	483.337
16028.827	16691.559	12319.903	23046.059	18128.559	27448.192	18336.186	24819.791	739.114	304.594	306.775	294.834	274.604	635.679	244.517	8995.416	200.062	188.227	308.475	1485.812	130.167	6917.338	179.61	3418.343	4520.543	305.47	347.843	262.46	16679.563	473.645	352.145	7145.078	301	0.723	1376.347	488.437
13572.687	15077.769	11474.768	20272.54	17005.174	23714.377	16496.02	22107.376	876.767	1043.84	967.472	988.856	989.738	882.687	268.469	10921.107	157.549	1076.915	703.859	1822.095	443.924	5262.026	145.194	2275.212	3877.592	723.392	1229.955	348.143	16377.832	388.395	385.465	6182.462	123	0.964	890.736	484.833
8527.101	9562.03	7178.662	12911.274	10095.504	16537.264	10231.019	14236.072	511.772	333.397	281.997	320.002	286.067	769.813	270.651	9364.337	152.72	160.325	313.184	1533.365	177.407	22053.609	191.551	2433.303	3703.287	322.076	319.103	294.944	19608.408	413.049	337.023	6492.977	105	0.984	1035.748	484.014
10748.247	12704.315	8652.937	15887.914	12246.545	19960.625	12330.281	17829.64	696.907	373.8	366.393	290.982	274.146	803.574	291.999	10235.358	170.56	182.491	426.287	1573.144	207.866	21311.032	205.515	2725.715	2876.162	302.423	416.219	278.972	23633.892	417.424	331.709	6768.196	140	0.874	1071.093	485.893
11989.504	13435.265	9946.812	17801.607	14554.362	21841.205	14744.028	20363.809	827.779	486.365	453.905	371.872	412.671	943.741	329.235	9635.489	216.053	174.048	345.917	887.37	168.374	12086.105	180.359	5432.946	2655.352	341.951	510.311	301.045	17802.526	325.67	297.662	13594.85	107	0.971	1227.593	483.182
9002.378	10036.604	7208.164	13747.501	10612.582	17210.658	10904.828	15289.279	682.91	313.218	313.535	304.148	271.601	778.299	277.549	9111.681	170.975	161.578	303.607	1489.112	197.361	8406.499	170.613	2864.142	3485.661	327.634	340.351	285.613	25259.795	448.407	285.007	7553.106	121	0.91	1142.351	485.773
14388.63	15429.311	11366.153	21182.057	16772.253	26186.945	17233.498	24366.524	599.809	277.139	290.911	285.082	284.139	749.589	250.694	9795.502	164.471	171.187	374.01	1992.515	130.38	8199.812	201.512	3307.148	2922.263	317.504	461.742	260.947	17936.51	505.676	350.411	6457.572	140	0.957	1369.129	485.864
10042.478	11002.606	7801.307	14710.678	11481.997	18035.433	11444.991	16026.558	582.942	335.059	545.292	354.274	314.454	851.205	248.572	9920.765	179.994	155.583	240.856	1311.404	160.127	11396.782	148.668	3372.476	3799.825	343.372	581.71	293.416	21661.295	422.506	299.56	8624.399	101	0.977	1218.837	486.351
14833.174	15709.192	10906.847	20921.302	15792.497	24718.328	15982.12	22784.844	953.117	286.218	260.866	338.859	314.435	2046.458	240.143	10601.578	177.006	182.518	480.005	1455.554	128.642	3923.824	251.406	3233.423	3860.666	317.1	476.828	260.454	11692.991	427.804	414.481	6129.727	168	0.875	1420.524	489
16101.032	18516.084	9884.554	20905.192	18208.62	25967.718	11359.16	20185.935	862.419	452.026	311.747	299.584	372.041	932.793	255.989	11361.462	233.233	242.013	244.824	1519.489	158.452	3423.101	155.171	2811.161	4402.919	301.357	2433.162	252.787	15137.829	322.6	341.481	5350.701	111	0.994	317.05	487.266
9650.281	9321.879	6339.513	12081.591	9023.613	15227.428	9406.085	14386.422	555.644	277.575	268.388	273.657	254.158	418.549	217.738	9510.394	203.456	175.722	306.003	1926.947	133.721	9825.589	205.794	1889.493	3146.558	262.403	379.926	264.135	22597.148	303.48	317.87	4958.785	119	0.933	430.987	488.307
7497.964	8461.953	5995.508	11464.042	9194.531	14699.665	9000.003	13107.942	460.052	280.211	529.399	315.593	327.815	639.64	270.052	7478.888	142.942	146.26	188.936	1131.759	182.333	6538.764	129.196	2307.698	3199.557	290.74	475.94	259.488	9405.7	505.607	407.79	7503.454	119	0.973	873.534	487.282
13418.551	14678.734	11426.302	19791.434	15657.518	24394.687	15851.711	21576.895	598.594	356.554	357.432	273.409	303.795	1096.488	279.293	10891.546	163.864	174.895	331.765	1144.714	157.552	18206.601	162.27	3225.871	4279.596	344.758	419.806	269.671	15060.727	387.721	388.544	7000.946	343	0.686	982.888	495.016
10888.592	11836.567	8749.917	15947.259	12564.056	19520.238	12704.303	17865.126	772.702	340.106	397.436	339.584	293.968	732.669	269.954	10025.496	166.45	155.856	261.539	1590.535	171.901	6349.5	149.649	2294.43	3961.47	322.404	416.248	290.339	20619.144	451.107	357.526	6184.933	190	0.779	1016.605	491.563
10382.316	11483.3	8160.201	15516.074	11987.506	18943.007	12117.188	16626.751	584.054	297.161	285.473	247.948	300.122	678.642	253.101	11396.82	156.939	170.734	386.649	1575.154	190.044	4056.165	198.65	2805.219	2840.232	363.862	1290.747	286.577	31996.855	358.052	297.683	6586.903	164	0.823	1192.622	490.793
13210.348	14361.821	10078.687	19026.865	14523.949	23017.288	14930.727	21097.158	639.212	317.687	334.496	256.205	298.827	736.254	263.65	11134.203	148.238	153.266	537.848	1466.972	130.641	10972.125	190.919	2934.251	3616.205	334.547	457.089	272.24	15124.137	347.232	279.836	6295.094	132	0.965	1296.159	488.03
12369.342	13278.96	9120.03	17920.787	13336.649	20339.129	12973.202	18516.479	751.438	372.617	283.081	353.121	310.921	1585.888	249.809	8949.161	168.636	159.261	258.024	1323.891	152.397	14524.779	160.436	3414.647	2499.195	312.438	568.84	269.716	16010.036	513.981	381.82	6962.909	257	0.707	1441.839	489.228
16122.451	16484.67	8934.767	17289.681	15961.473	26980.19	18954.914	22750.687	499.255	444.819	354.367	298.376	252.457	2511.145	255.31	9516.369	199.631	202.485	266.132	1054.421	109.487	3279.098	215.636	2382.191	4400.595	283.839	299.677	255.491	9548.383	327.444	253.803	6432.938	130	0.951	475.138	488.569
10245.978	10314.505	6473.072	12122.676	10278.882	13039.705	10262.861	18110.261	480.331	226.125	316.192	239.408	250.457	268.381	216.716	7942.362	179.977	183.796	187.613	963.643	115.989	1333.454	136.174	2672.219	2258.402	296.643	1045.706	269.312	14882.539	226.093	320.634	7924.592	133	0.909	569.244	489.68
11306.387	13007.002	8995.892	16319.498	12923.321	18912.842	11237.658	15967.011	468.497	368.44	250.511	304.85	289.692	1173.292	253.385	9648.155	185.6	287.283	397.663	777.649	312.542	4066.404	223.668	1802.581	3417.1	427.14	396.905	250.969	13698.606	329.865	326.86	4265.846	119	0.99	632.088	488.668
12700.144	14122.951	10505.252	19308.274	15156.769	24175.714	15500.824	21407.784	563.86	335.335	327.781	297.536	287.741	849.957	267.615	9139.292	169.538	167.041	363.374	1345.307	185.482	19548.993	153.209	2683.933	2989.488	287.853	365.552	282.183	19078.829	455.127	363.134	7139.151	161	0.819	1062.401	491.289
11186.243	12586.641	9276.774	17467.411	13749.262	22457.839	13766.072	18656.883	688.435	295.957	290.1	280.58	285.781	1239.495	246.624	10360.22	166.328	167.524	273.983	1280.111	155.348	7625.336	127.236	2512.467	3818.569	382.313	376.19	287.932	20057.813	469.59	286.388	6512.529	128	0.963	1211.117	489.156
12881.415	13742.175	9607.844	18489.794	14146.691	22531.451	14255.486	20014.555	918.131	341.967	320.521	302.104	345.086	890.885	245.609	9770.854	155.306	167.232	298.49	1694.311	170.57	9963.512	165.566	3058.123	3277.18	327.045	372.942	281.923	27926.156	325.332	279.206	7153.971	106	0.98	1265.858	488.415
16639.718	17597.294	12437.067	23694.073	18284.665	28466.519	18442.721	25937.496	842.158	336.764	342.861	331.728	321.684	3524.166	277.75	9979.585	185.816	181.117	272.737	1767.173	136.821	12350.229	149.106	3681.588	4160.887	346.67	980.697	271.667	15624.289	415.323	360.11	7397.325	228	0.853	1402.671	491.82
10976.716	11313.722	6536.993	12585.435	11788.736	18128.276	12142.112	17598.686	365.446	273.538	270.978	296.551	265.692	424.67	206.169	9526.508	202.892	211.52	240.74	1439.037	114.585	2687.154	147.541	2488.385	4165.536	319.099	1001.944	257.087	13713.474	325.652	308.479	7147.649	130	0.914	519.6	489.585
18777.351	20698.966	16714.146	27694.72	23651.942	34500.01	24153.569	32491.117	962.598	446.233	437.031	362.506	322.065	837.55	307.7	8466.681	178.218	179.67	319.074	875.678	221.767	2794.182	154.39	7042.591	2011.059	357.193	384.547	270.98	8480.896	382.302	323.211	12110.122	123	0.964	694.866	489.199
21106.42	22918.535	16004.084	30731.421	23508.595	35649.605	24199.364	33709.056	795.461	426.263	402.096	365.464	407.301	7661.404	357.51	9387.106	186.302	168.302	325.577	1283.528	143.454	2464.981	180.627	5342.872	3103.733	358.916	263.255	281.094	12608.035	427.933	287.021	12676.663	151	0.968	1245.838	490.03
9767.295	10657.452	7623.943	14433.679	11514.898	17764.837	11414.402	16245.337	714.624	359.218	346.432	314.354	350.769	813.021	252.07	9512.992	158.147	169.096	278.029	1928.072	172.343	9963.897	162.669	3264.029	2823.884	333.041	468.109	281.106	28331.892	459.231	285.646	7704.098	106	0.962	1255.538	488.877
9508.643	10760.124	7100.096	14409.118	10340.306	16861.252	9990.405	14539.692	599.353	322.735	297.715	325.863	343.245	600.351	238.447	8651.588	169.59	171.309	258.41	1671.434	157.04	6290.609	192.505	3288.76	3061.488	302	334.008	270.327	19169.772	596.929	369.535	6924.301	164	0.843	1470.177	491.823
11148.071	12955.118	8163.804	17201.598	12359.592	19951.813	11357.196	16445.734	1036.931	347.291	328.399	307.889	383.438	747.952	267.654	9877.567	174.344	203.091	437.41	1687.513	175.307	4521.866	192.081	3415.326	1920.006	260.682	342.261	263.194	26444.654	322.55	352.728	6350.39	109	0.976	1521.188	489.463
16020.523	16844.786	12820.576	26704.061	16488.26	26354.326	16455.933	24802.458	821.732	359.689	323.005	350.146	346.615	677.432	270.634	11858.555	236.702	257.551	406.632	2299.084	132.994	1356.849	143.798	3091.135	5961.486	322.266	1811.672	284.227	12947.531	383.932	287.843	6300.554	117	0.985	338.526	490.808
12529.43	13557.241	9825.061	18633.211	13285.215	23060.918	14758.792	21731.018	419.061	345.394	356.855	286.213	225.444	2391.972	231.88	8149.304	164.911	187.273	217.965	1062.14	112.116	3619.099	234.655	2083.501	2483.754	307.581	786.952	254.003	9733.601	382.576	377.109	6296.102	223	0.838	505.011	493.93
9488.874	10643.549	7789.104	14171.579	11740.623	16940.943	11205.079	15738.949	988.254	543.065	706.017	614.758	668.445	555.214	262.906	10947.15	168.883	484.416	399.357	2478.7	317.125	2359.888	142.677	2259.216	3889.327	441.046	711.988	291.771	21519.142	410.708	423.141	6105.205	109	0.946	896.014	490.794
16874.606	18479.376	13628.55	24527.536	19311.177	28856.69	19803.895	26556.906	622.142	351.838	312.759	294.286	291.891	2138.323	291.879	9926.28	157.541	172.71	355.264	1219.461	155.648	4152.842	191.199	2505.031	3680.159	313.268	356.657	274.38	14363.666	478.726	365.332	6339.201	215	0.828	1007.077	495.035
10475.985	11480.323	8415.485	15811.086	12109.135	19987.749	12370.625	16834.647	561.863	304.855	295.291	259.713	271.093	3146.017	327.345	10723.912	181.781	166.957	334.574	965.726	216.94	2161.111	136.083	1949.361	4361.588	316.651	463.742	268.065	21748.784	333.573	307.742	4934.26	164	0.915	1093.043	492.591
10938.149	12121.007	8710.892	16714.119	12789.514	21513.799	13269.101	18619.272	794.916	283.757	307.492	315.104	292.617	710.42	249.268	9551.869	142.366	152.758	289.967	1948.35	175.632	3730.857	165.445	2730.392	2873.9	343.775	616.562	269.012	25408.211	508.121	294.402	6781.868	209	0.872	1177.629	493.835
11421.82	12127.968	8691.783	16454.568	12839.487	20431.41	12996.545	18082.11	824.501	331.085	339.923	286.12	316.705	733.519	246.751	10929.912	161.09	170.647	630.611	1185.999	139.523	14201.187	272.959	3048.345	3397.398	325.029	449.628	262.01	18665.981	358.59	293.606	6673.031	159	0.878	1304.783	489.978
13804.85	14809.841	10721.096	20273.94	15836.099	23992.597	15902.893	22264.213	725.746	347.505	281.207	350.265	319.575	1152.8	245.194	9772.153	177.518	180.326	487.419	1453.448	140.559	17513.743	167.464	4297.678	3394.738	305.617	443.711	266.64	14174.522	484.759	382.705	7751.493	158	0.904	1413.614	491.911
16759.259	17059.265	12417.98	24420.199	18560.917	28844.714	18612.595	25328.764	854.937	329.387	277.314	292.283	322.938	3027.104	242.477	10959.254	187.471	191.424	499.387	1290.396	136.994	7426.777	284.982	3369.238	4260.426	313.604	610.792	267.223	12764.725	340.525	387.357	6189.925	132	0.928	1427.326	491.045
10643.054	12424.056	8030.602	16806.911	12142.62	17373.802	10219.088	14648.902	838.445	349.323	324.658	321.884	379.699	965.906	263.436	8457.613	203.049	194.708	365.735	1963.732	155.004	17285.69	174.546	3400.422	3987.833	284.597	610.812	263.177	18270.745	377.691	320.376	6871.18	101	0.977	1500.074	489.856
17378.868	18758.821	13007.496	25787.092	18296.673	27844.29	18151.284	27776.333	942.261	354.912	380.16	324.613	295.805	513.444	265.499	8536.388	225.694	193.446	260.985	2996.486	114.082	2337.165	171.965	3699.416	3453.961	295.753	806.992	266.997	8765.773	475.147	281.157	8201.856	287	0.778	366.643	494.793
10073.735	11241.515	8034.833	14195.909	11592.571	19400.083	12189.893	16974.766	478.927	342.564	389.314	345.215	288.855	564.708	231.942	10345.99	202.613	205.941	255.431	1011.23	217.498	4310.018	147.311	1866.511	3306.869	375.919	1117.973	257.918	14470.731	345.547	265.116	4444.736	117	0.985	672.765	491.5
11478.632	12804.193	9543.01	17834.919	13999.548	22764.529	13965.816	19641.564	580.419	312.722	426.924	302.23	316.591	717.651	264.788	11355.865	171.02	185.404	269.06	1027.425	170.642	4468.484	140.191	2145.675	5398.785	331.36	1593.831	270.433	19815.717	403.227	351.972	5381.232	111	0.923	940.365	491.824
10857.721	11977.564	8611.578	16325.945	12705.474	20003.46	12885.357	17996.088	649.495	339.543	332.409	276.243	275.513	1333.451	248.665	9243.54	171.313	175.303	322.956	1424.286	155.401	4949.302	116.768	2360.765	4468.665	338.405	380.286	259.733	16808.091	498.051	381.009	6700.784	112	0.973	968.911	491.018
10732.693	11703.157	8234.855	15671.613	12216.516	19268.321	11922.439	16690.088	778.772	378.433	267.389	265.678	315.69	6272.989	293.558	9674.607	176.296	178.241	280.425	1152.143	135.794	3301.446	140.203	2516.907	5872.728	334.743	626.088	294.112	12913.386	351.483	286.01	6593.205	175	0.903	1229.746	493.231
16044.284	16962.641	12365.702	22978.191	18262.024	27111.857	18765.16	25651.37	681.224	296.055	309.757	279.029	288.151	628.134	251.828	9244.878	187.675	198.525	400.557	1432.429	122.233	17863.029	212.993	3527.109	4425.278	305.672	505.157	261.145	13634.954	471.708	333.798	7338.703	202	0.92	1358.51	492.356
11152.167	11704.465	8231.156	15418.696	12136.634	18378.054	12039.385	17221.628	659.391	312.5	387.506	321.585	281.548	1008.423	243.685	8608.186	187.935	171.396	177.128	2557.083	167.352	16875.776	135.461	3556.089	3226.225	316.587	595.92	265.069	27591.155	1841.909	378.902	7834.634	157	0.867	1383.666	493.704
11332.44	12483.944	8442.307	16737.781	12334.91	19208.109	12377.324	17550.816	712.784	283.255	286.507	306.233	324.9	751.122	216.801	9876.608	167.143	175.07	288.62	1620.087	165.436	4469.019	167.176	2936.981	3032.552	324.276	367.212	257.912	23952.227	524.864	363.593	5683.581	197	0.791	1456.688	493.094
9518.177	11222.017	7236.333	15403.305	11214.914	18546.985	10195.383	14527.811	1004.876	366.833	330.815	327.567	360.415	607.992	274.287	10590.32	220.961	232.604	396.326	1553.446	179.706	3883.763	215.608	3166.395	3583.691	287.289	334.004	284.015	21519.572	417.317	365.489	5828.656	104	0.974	1531.442	490.933
11601.871	13245.848	8383.606	17489.129	11559.916	20213.654	11539.735	15340.735	783.907	431.991	315.788	285.526	316.594	1209.688	243.974	11797.257	215.564	265.946	378.739	1067.069	165.838	11709.458	166.827	1893.932	3998.058	301.853	384.405	284.492	16899.898	357.862	379.977	3942.057	167	0.922	299.368	493.314
21009.422	23758.548	14311.071	29273.003	23338.832	37753.238	21493.63	24334.59	869.467	407.375	347.723	355.236	349.124	1032.819	269.435	9155.011	248.319	297.766	396.943	4078.464	136.603	1088.402	199.786	5141.214	6845.386	316.615	1751.575	265.359	10886.277	448.376	346.549	8532.361	120	0.929	331.308	492.642
17761.654	18579.786	10484.96	21403.516	16547.698	23834.977	18295.359	22278.118	911.502	391.957	366.529	346.554	332.833	662.581	285.607	10417.72	238.641	218.934	200.998	14127.6	148.378	3441.891	165.146	3154.724	4459.317	322.893	3130.921	269.684	17105.163	1121.797	298.84	7125.057	161	0.88	350.543	494.109
10939.742	12205.355	8712.052	18392.821	10238.636	15000.347	9515.275	13083.712	520.095	274.964	364.721	295.906	280.27	356.644	228.213	6984.478	155.753	162.669	128.327	1108.424	145.077	910.563	117.587	914.502	2838.019	285.432	1635.2	266.028	3709.346	276.376	314.382	2414.718	117	0.973	838.449	492.269
8462.066	9541.119	6931.866	12903.749	10061.829	16406.641	10517.095	14203.556	605.339	277.47	288.005	340.622	321.216	702.582	452.231	9875.567	176.583	154.43	250.131	1526.893	233.379	3408.528	190.759	2441.779	3532.021	355.739	280.938	289.486	29647.642	364.766	377.582	6472.784	108	0.95	1104.667	493
9722.211	11120.349	8295.052	14842.151	11987.507	20108.441	11690.707	16473.874	528.986	353.091	255.495	341.205	256.98	1131.359	251.386	9650.303	195.975	268.893	346.068	1012.503	281.736	2599.905	268.213	1684.302	3504.461	403.403	437.72	256.629	11201.649	309.061	296.127	3845.96	166	0.974	641.223	494.488
12845.807	14476.295	10841.258	18829.18	15328.229	13938.08	16124.087	13135.387	716.821	391.001	269.83	328.227	304.838	538.896	293.655	3261.419	160.129	198.621	183.935	3458.603	205.332	480.908	151.789	1676.694	3365.675	375.546	786.741	278.168	17468.081	267.554	318.621	4268.857	117	0.944	723.124	492.722
8758.979	9868.115	6962.142	12991.126	10357.074	16287.018	10041.776	14403.509	513.254	290.75	403.857	294.57	326.348	831.58	282.907	8276.856	152.694	159.413	202.4	1116.321	196.453	10973.734	143.246	2582.336	2937.956	307.884	416.406	280.159	11877.19	416.743	372.939	7724.183	108	0.967	867.546	493.528
11921.528	13345.328	9655.921	18068.057	14508.404	23262.165	14468.857	19635.365	669.41	296.999	410.192	322.529	315.884	704.72	270.945	10010.152	163.807	170.358	272.479	1383.969	191.899	11641.537	146.489	2536.664	5369.152	346.616	482.703	255.318	22218.062	459.344	335.598	6584.12	157	0.911	930.64	494.194
14412.956	15613.105	11444.63	22276.981	17335.943	27563.758	17748.46	24183.083	675.955	319.693	298.019	301.956	312.996	3840.052	285.868	9056.164	137.935	162.963	427.431	1449.043	155.856	2693.498	170.808	3530.221	2091.787	335.794	380.179	279.613	14361.505	395.622	294.661	8473.677	103	0.996	1238.888	493.131
10540.58	11332.038	8161.349	15335.426	12044.223	19607.971	12099.495	17405.132	567.184	316.031	349.588	334.729	319.762	680.692	245.83	8130.389	147.752	179.031	223.827	1636.353	153.014	10246.065	144.267	3466.853	3335.527	343.946	405.238	252.487	19776.77	465.534	301.999	8189.608	156	0.874	1324.635	494.865
9316.517	11094.009	6932.964	14688.141	10693.719	17329.79	9798.784	14317.122	788.985	354.152	312.352	298.655	380.813	608.145	266.967	10223.107	185.796	210.534	400.703	1575.1	158.955	5352.177	174.726	3345.196	2839.077	283.918	346.145	287.746	23014.197	387.124	340.063	6467.038	98	0.98	1514.153	493.071
17915.662	20360.283	11880.891	25576.621	17925.297	30828.195	15632.875	24307.563	885.822	414.066	322.555	340.198	360.326	855.652	254.099	10151.545	222.959	261.534	262.26	1799.834	160.566	1395.205	128.748	2544.194	5024.21	354.828	2554.113	269.377	18301.436	675.107	340.957	5279.174	291	0.814	315.964	497.826
10700.85	12072.332	8848.107	15672.458	12689.658	20527.371	12549.213	17362.623	575.877	322.888	259.395	324.873	269.2	563.016	225.818	11139.667	224.144	201.418	348.781	860.86	217.623	6250.718	181.144	1983.334	3015.168	390.197	555.967	254.469	14815.711	316.772	316.805	4884.348	124	0.972	663.79	493.387
15935.162	17347.242	12837.811	21866.85	18154.675	26701.034	19900.836	25035.872	576.932	369.989	334.082	299.008	286.37	587.12	247.126	7682.352	161.633	169.617	311.593	852.159	193.535	2898.86	189.594	2751.179	2934.558	367.878	330.289	270.691	9855.914	328.929	281.608	5913.392	195	0.929	700.126	496.1
11062.497	12402.463	9107.962	17075.823	20598.579	19567.701	11398.026	15883.062	585.836	365.854	468.846	292.274	506.018	1694.487	225.616	9383.5	176.686	197.214	227.902	1359.485	256.23	1371.294	127.6	1231.507	5052.782	405.683	516.836	273.239	28579.801	317.996	279.289	2948.572	197	0.918	803.292	497.409
9648.6	10559.252	7870.347	13811.442	10946.608	17065.54	10813.311	14963.535	537.728	352.195	350.983	326.016	306.442	594.031	258.619	9823.462	160.398	151.026	210.515	1296.439	180.803	12880.547	148.378	2815.153	3509.535	299.168	360.352	284.746	22533.357	412.096	301.318	6862.896	133	0.973	1038.966	495.365
13590.061	15264.703	12101.62	20228.054	17356.975	23672.352	17619.462	23394.705	1054.667	495.232	479.513	394.822	391.329	939.437	333.707	10620.262	239.945	195.844	357.821	1264.841	223.265	18509.654	152.132	8283.624	3084.153	296.123	423.189	282.677	19136.877	379.763	285.558	14790.963	118	0.953	1078.441	495.22
8321.841	9531.106	6664.724	12676.096	9684.922	15828.81	9910.528	14458.828	651.484	277.171	414.698	400.423	280.636	432.924	266.601	7740.106	132.825	138.304	178.278	1508.147	186.948	2211.948	132.058	3002.751	1794.579	317.007	511.005	290.954	23308.28	799.635	305.251	7996.509	104	0.961	1133.644	493.385
19369.691	20356.86	15152.723	25872.019	21678.138	29662.149	21588.83	27869.273	755.396	1064.654	311.744	273.247	342.314	2231.436	253.121	10658.542	184.317	164.151	388.849	1323.317	157.092	19325.163	156.036	3212.546	4754.4	337.01	465.205	286.665	19800.712	372.926	277.676	6730.412	244	0.87	1265.705	497.164
10221.55	10888.152	7912.04	14753.97	11440.562	18511.752	12453.86	17679.926	620.453	293.903	370.643	326.348	227.469	554.639	244.299	10025.209	179.576	212.903	335.333	1161.944	124.093	7609.665	216.565	4342.514	2679.162	289.523	331.443	258.452	15542.411	369.049	272.243	8450.119	133	0.909	474.801	497.064
13443.293	15054.299	11354.012	20268.647	16829.841	24764.82	17207.559	23343.579	723.836	374.167	426.885	310.763	356.731	977.539	295.962	10589.735	167.205	180.671	267.999	1652.273	185.795	9532.22	152.109	4392.988	3733.165	343.862	779.52	267.786	15195.957	394.945	413.953	9580.157	394	0.683	910.627	504.614
10583.224	11890.036	8831.835	15421.812	12501.675	18179.457	12753.14	17293.176	578.8	332.228	363.788	278.465	296.778	589.706	287.013	8523.051	168.134	178.932	236.99	875.86	156.536	4103.888	130.345	3107.036	3433.366	353.94	348.467	264.675	15075.09	462.137	417.777	7774.674	115	0.876	956.57	496.787
11709.235	13027.061	9872.895	18168.032	14387.333	22988.825	14552.412	20294.814	574.833	347.79	306.287	303.158	316.301	1186.746	268.847	10066.924	155.014	173.683	319.212	1641.747	182.067	11375.171	196.485	2446.456	3896.459	335.666	332.196	271.822	20939.93	526.149	374.556	6443.304	252	0.804	997.389	499.079
11055.848	11208.574	7336.698	14403.168	11614.046	17367.449	14091.281	15422.989	469.553	272.841	243.595	285.313	237.493	668.237	229.639	9930.045	187.924	201.593	289.163	1024.513	119.2	6360.535	183.634	1872.888	3748.742	331.286	1417.051	261.859	14032.002	323.844	348.927	5393.433	129	0.882	513.345	497.88
7442.288	8556.355	6221.855	10896.351	8851.268	14579.131	8732.166	12537.923	496.547	351.157	410.503	355.776	250.824	376.312	228.998	7778.967	222.887	228.769	216.618	1235.693	280.318	2194.434	163.388	1890.266	3247.888	404.574	384.131	255.299	19896.295	1100.818	304.579	5043.124	212	0.657	653.604	503.028
13969.264	15342.485	11328.329	20828.546	16268.927	26145.465	16504.566	22917.76	796.96	345.347	449.385	323.925	330.057	947.748	283.446	10175.229	182.772	173.29	346.468	1334.493	206.485	18242.194	174.63	3369.637	3793.846	294.001	358.296	286.016	24176.244	464.964	326.76	8140.21	175	0.797	1070.254	499.351
14733.528	16419.09	12396.746	22060.055	18119.791	26454.868	19152.376	24903.259	793.354	389.025	378.798	388.007	342.586	646.708	418.209	9527.871	209.725	181.207	225.466	1212.276	191.028	4960.684	178.674	6417.829	3430.998	337.632	399.852	289.455	17446.946	353.968	355.815	12225.95	112	0.973	1119.455	496.33
8342.759	9385.687	6665.022	12826.722	9775.125	16292.805	10033.8	14323.277	1662.087	271.976	469.268	354.951	280.181	724.912	256.633	8236.539	157.529	148.084	254.087	1847.058	170.395	7008.24	147.813	2743.042	2445.897	299.307	503.113	259.275	21244.6	526.818	317.214	7448.976	135	0.934	1156.47	496.337
12744.849	13917.164	10053.125	19058.349	15016.87	22340.528	15235.745	20709.717	747.916	321.602	296.324	327.305	304.846	964.514	246.542	9298.219	142.612	160.398	379.749	1758.971	163.465	19030.695	163.677	2908.968	2754.341	348.021	384.126	279.503	23112.07	453.028	263.863	7104.164	125	0.968	1213.516	496.404
10346.537	10245.021	6379.516	11539.163	10819.481	14631.97	11865.534	13725.178	668.672	339.989	366.686	315.761	291.996	414.14	242.968	9067.898	222.905	210.889	365.968	1409.789	126.922	5468.659	204.365	3832.191	2559.938	305.843	317.988	284.445	15515.838	329.899	330.821	7750.21	110	0.955	464.673	497.355
7044.047	8352.202	5755.072	10325.812	8268.976	14118.315	8349.443	12161.604	470.637	361.738	247.557	307.705	304.269	473.745	257.303	9848.984	180.956	297.617	279.409	667.824	317.759	2882.859	214.028	1893.278	2956.215	433.445	278.209	248.698	12880.695	305.003	279.093	4734.012	118	0.898	630.373	498.5
12685.053	13890.363	10902.872	19519.517	16085.792	15748.293	16466.89	25138.262	687.538	379.625	334.511	315.614	330.8	957.218	293.188	17029.052	170.707	162.096	302.511	1150.064	222.497	1123.84	147.971	4609.719	4292.742	381.243	383.486	278.166	18085.254	482.464	294.773	12121.381	164	0.884	762.957	499.098
12849.827	13796.236	10038.148	18792.412	14763.453	23853.887	14953.104	20767.287	681.021	294.17	472.34	307.061	293.567	711.915	258.36	8754.529	173.088	183.153	161.44	2452.348	175.469	1288.973	140.158	3235.921	4423.102	320.985	496.707	273.556	28051.551	2324.32	326.293	7069.038	187	0.92	1349.238	498.195
7408.255	8549.793	6182	12997.009	9255.669	14257.709	9277.772	12999.657	576.294	264.624	273.591	293	297.507	717.918	263.607	9460.143	144.001	137.963	234.219	1194.959	163.316	1521.33	135.464	2096.604	1646.497	306.348	433.91	269.356	6258.474	447.526	288.786	5849.87	102	0.943	852.549	498.676
10853.635	11681.333	8295.876	16049.668	12524.438	20151.24	12481.17	17438.475	595.188	344.686	310.246	335.55	314.902	2531.722	267.699	9904.226	168.04	162.043	273.905	1419.385	155.261	5488.743	161.304	2809.818	4266.462	374.516	482.848	296.604	20699.864	456.659	265.706	6869.224	120	0.969	1221.35	498.525
20678.027	22836.221	11319.78	23296.967	22120.526	35969.216	21105.294	24698.766	828.768	366.697	302.042	343.242	328.997	1096.766	263.921	8601.285	211.048	217.994	214.239	1976.497	158.415	836.192	172.958	2971.003	3747.5	355.92	1250.963	278.224	19037.216	472.301	342.72	5888.845	130	0.978	328.315	499.715
12708.106	14074.001	10200.953	19460.725	15327.953	23938.839	15584.434	21444.5	626.221	357.101	493.55	316.103	320.08	616.577	262.263	11071.352	143.467	185.626	211.972	1389.897	181.264	2569.816	127.514	2329.305	3964.415	330.925	2378.876	267.361	22606.547	1120.504	354.154	5778.518	99	1	941.359	498.116
11708.559	12838.536	9153.316	17001.316	13364.442	20082.535	13341.493	18918.767	565.587	430.938	382.919	265.022	272.326	3119.082	262.459	7913.867	153.772	169.063	193.668	687.964	133.996	2492.9	153.391	2640.357	3711.712	367.858	783.01	257.778	7988.427	444.983	370.272	7251.66	215	0.798	964.672	504.081
11217.435	12475.653	8919.189	16890.488	13488.638	21634.175	13355.327	19354.453	593.617	410.758	477.01	297.607	340.383	2828.232	281.66	7645.207	163.408	162.007	186.996	1227.992	193.712	3197.874	134.023	2781.51	3709.544	316.543	678.688	269.21	9191.997	449.712	386.499	8452.988	207	0.784	874.263	504.51
13288.519	14170.626	10190.465	19852.799	15420.657	25159.709	15124.468	20792.701	1131.191	519.938	283.756	252.299	316.801	1735.838	251.833	10706.621	183.507	154.139	278.664	1339.282	121.733	16994.33	146.808	2528.428	5183.165	390.835	326.594	269.741	9848.788	351.244	277.882	5759.718	113	0.969	1257.119	499.925
15074.924	15881.564	11304.686	21637.287	16732.708	25984.913	16900.02	23786.399	620.143	300.515	282.319	280.715	310.319	2373.905	260.57	10272.657	183.839	176.873	419.476	1478.467	129.11	2864.578	282.926	3314.125	3739.258	327.028	644.533	271.258	12542.352	372.52	358.529	6522.755	166	0.908	1397.53	501.934
19045.332	21508.061	11249.532	23527.44	19784.874	32896.336	17741.642	23194.89	908.014	411.479	318.148	340.655	377.933	875.231	249.604	12060.713	219.759	251.964	367.468	1277.047	172.343	5715.518	142.351	2500.442	4461.881	304.421	1184.808	281.286	21986.566	908.761	346.661	5104.917	187	0.86	307.233	504.858
12125.799	13328.658	9468.224	17637.908	14155.211	20990.708	13972.286	19858.88	531.265	307.262	324.015	301.283	335.157	1222.853	274.108	9854.939	164.345	161.385	281.759	1748.167	201.258	4138.642	132.136	2368.093	3843.218	317.268	562.707	251.794	14306.477	402.605	385.613	6574.762	150	0.972	881.867	502.447
12380.577	13436.458	10077.998	18368.434	15297.833	21710.094	15362.657	20949.545	609.712	342.3	319.097	311.961	300.931	623.283	281.135	8838.48	167.804	179.056	231.485	2170.48	151.539	6159.471	129.503	3949.915	3603.608	347.001	684.997	267.41	11432.969	491.608	408.961	9429.139	164	0.804	948.476	505.232
14783.546	16349.719	11961.531	22235.72	17408.671	27160.812	18127.53	24628.246	686.693	311.897	331.853	379.176	292.936	654.916	309.345	8208.552	175.265	162.677	198.692	1290.298	180.769	7808.06	144.365	4218.009	3413.492	309.098	376.877	282.9	18144.213	397.127	307.975	9595.727	133	0.885	1124.59	500.289
9803.102	10701.985	7642.195	14870.451	11682.31	18759.28	11907.04	16603.343	665.567	322.376	276.377	289.916	292.548	941.872	256.896	10009.953	154.855	155.391	325.177	1915.124	169.836	14160.696	199.113	2944.385	3239.18	349.141	403.79	290.431	22979.796	389.601	286.466	7160.435	144	0.923	1234.41	503.465
13702.655	15724.255	9789.4	20703.103	14704.22	23844.813	13527.579	19440.454	812.652	350.999	306.836	325.558	378.814	843.42	258.846	9925.482	218.429	211.937	317.302	1430.976	155.379	14467.139	210.368	3434.864	4278.754	298.346	307.151	293.952	19043.072	347.301	407.123	6618.604	149	0.835	1531.56	503.393
11808.064	12829.053	9519.771	17537.988	14017.062	20979.642	14106.289	21810.953	825.012	352.036	352.799	312.138	324.481	855.781	279.234	13860.493	196.696	173.356	298.272	1250.817	212.591	10475.588	155.848	6629.447	3440.446	318.698	336.663	272.872	25062.081	379.578	313.385	15075.954	107	0.989	1076.537	501.836
10757.192	11871.307	8655.411	16226.888	12770.392	20865.372	12876.783	17727.868	620.652	280.86	288.914	307.685	316.058	880.503	288.516	9654.295	181.43	159.889	426.035	1243.217	219.809	10284.099	173.024	2442.153	4406.45	307.136	280.462	276.611	23347.985	395.718	336.063	6496.573	203	0.751	1102.219	507.387
11656.386	12386.999	8678.442	16556.72	12753.53	20049.673	12890.565	17826.88	807.124	650.052	259.535	259.306	313.625	5877.942	261.425	11340.833	176.645	156.066	328.712	844.002	127.493	9005.761	158.095	3263.946	2655.542	328.992	509.876	271.939	8668.132	332.549	347.792	5964.196	189	0.834	1416.325	504.532
13851.905	16050.473	10117.546	20868.449	14979.597	24060.128	14611.224	22014.907	759.849	335.326	305.729	364.94	367.067	875.29	272.402	8315.711	186.639	183.635	288.546	1505.483	143.282	30540.736	170.155	4157.577	2913.868	271.598	432.334	277.821	16438.301	523.559	381.986	8522.735	155	0.923	1502.765	503.739
15042.521	17361.812	10844.707	22597.822	16258.735	26066.567	15502.988	22308.845	868.247	341.636	313.473	321.142	385.023	735.814	257.309	10079.549	204.11	208.716	477.337	1655.819	166.691	4908.841	241.508	3661.517	3916.365	283.888	350.514	282.83	22262.723	366.734	350.463	6946.152	141	0.938	1524.628	502.585
13043.506	14040.659	8627.422	17211.759	12676.12	19275.554	13007.975	19122.17	893.617	337.273	503.176	326.825	307.608	679.807	280.374	9190.912	181.947	166.719	154.799	5393.854	171.202	1510.897	150.939	2854.243	3128.884	293.376	503.244	274.722	32170.524	3350.012	335.266	7058.271	209	0.737	357.988	502.471
9363.073	10834.714	7573.818	14122.148	11391.611	17603.008	10457.489	14485.57	631.17	351.641	239.189	338.656	257.084	1215.089	267.382	9767.081	196.697	282.573	279.322	762.777	284.934	1569.583	265.336	1633.626	3020.879	437.393	793.435	236.642	11468.33	290.225	279.732	3628.742	115	0.999	640.378	503.657
8947.677	10113.275	7576.574	13240.617	11008.07	18382.093	11468.027	15950.359	510.249	378.461	294.725	323.066	279.371	527.945	228.85	10067.695	200.379	181.644	367.709	916.849	209.894	2922.66	185.314	2039.085	2725.4	411.009	744.58	258.295	14362.086	305.893	276.284	5084.784	110	0.998	671.345	503.1
12600.505	14059.336	10376.683	19124.593	15445.234	23564.54	15591.386	21568.606	642.566	346.178	486.859	294.661	356.145	888.854	263.551	10542.677	169.687	193.026	299.524	4435.979	202.944	2954.347	138.092	2590.901	4295.252	325.694	1863.532	258.192	19454.46	768.149	368.899	6804.345	183	0.909	897.243	505.855
9442.188	10258.684	7428.055	14343.739	11294.391	18386.781	11395.947	15828.151	762.375	339.228	284.203	269.895	335.503	891.061	263.46	10829.741	169.08	152.612	340.895	1543.939	157.372	31624.246	215.712	2909.519	3486.91	345.84	308.52	281.676	22532.73	358.596	268.508	6823.771	134	0.953	1249.627	503.448
12736.737	14080.83	10449.347	18334.926	15198.998	22592.9	15605.086	21742.688	654.189	458.805	360.546	323.24	310.235	1521.686	237.5	9695.228	172.559	182.86	242.694	923.105	198.365	2652.335	158.349	2446.542	3155.503	496.936	1614.231	264.33	12169.742	405.715	277.911	5772.489	138	0.981	695.116	505.145
9900.799	10812.778	7485.073	14156.467	11037.842	17767.083	11173.291	16274.208	770.46	311.962	315.563	288.701	311.738	871.555	240.085	9874.799	154.858	168.183	272.022	1455.61	145.711	23641.29	179.703	3213.624	2828.383	314.022	412.331	274.756	19282.239	404.153	283.477	7362.118	102	1	1313.784	503.48
12139.463	13087.284	9234.95	17199.632	13420.654	21342.253	13740.478	19626.054	549.407	303.776	363.631	310.746	287.549	1071.734	244.019	8734.6	171.018	184.172	243.072	2146.391	156.942	3622.957	153.882	3213.614	3845.393	332.778	615.132	262.073	21786.648	1153.519	293.972	7480.475	207	0.856	1332.949	506.152
15206.833	16157.648	11658.531	21467.888	16899.656	26716.929	17264.818	24142.221	733.045	322.189	305.15	308.017	280.101	617.677	250.102	9052.625	208.705	191.095	346.598	1112.741	128.677	8119.351	204.177	3435.182	4849.792	327.481	508.2	274.892	14338.337	377.499	341.28	7297.921	181	0.921	1376.964	505.765
13580.264	14900.617	9952.523	19795.118	14422.885	23808.381	14505.067	20668.73	721.646	361.585	245.348	320.106	307.218	4442.367	249.644	9560.976	183.301	187.86	334.169	1496.098	138.878	3771.25	135.311	3027.993	4277.369	309.377	407.918	271.959	14870.409	441.878	378.437	6073.168	192	0.924	1460.526	505.38
9819.224	10425.983	7825.688	15743.247	10165.809	16599.065	10537.422	16181.235	562.11	329.331	388.223	264.002	249.665	353.756	223.454	9418.145	168.138	195.492	329.589	1267.024	147.259	7430.668	271.168	2060.149	1974.006	300.606	357.651	277.401	28194.177	255.65	277.769	5077.34	181	0.843	433.959	508.202
7670.135	11522.493	8612.536	13135.831	12247.431	17913.852	13425.646	17974.612	238.57	505.291	281.617	241.726	332.487	647	281.221	9849.433	171.709	215.123	305.426	535.019	273.12	3324.931	213.992	5902.467	2795.606	292.004	525.719	231.251	9700.428	299.683	320.329	9219.875	106	0.98	606.321	505.689
11138.565	12289.622	9177.083	16206.244	13503.925	21519.19	13738.556	19181.067	598.756	347.351	400.042	324.112	269.405	598.355	228.333	9306.275	182.829	163.878	288.705	1314.882	213.805	2341.263	159.301	2091.787	2868.26	381.871	543.963	258.7	16037.459	411.411	275.408	5301.104	192	0.874	684.37	506.375
11324.681	12525.688	9069.603	17051.822	13433.049	21702.09	13518.866	19081.179	661.607	304.314	545.895	333.27	294.88	483.385	262.582	9070.191	156.157	168.444	203.367	2276.937	196.983	866.379	120.333	2398.275	4745.176	341.745	687.282	257.139	29788.693	1587.725	348.923	6498.12	142	0.934	939.958	506.746
11131.662	12114.626	8709.727	16245.43	12702.629	20915.12	12840.483	18189.635	691.354	348.519	333.514	286.927	350.719	762.491	250.554	12000.595	165.732	170.485	289.495	1544.623	157.932	19398.231	205.216	3193.555	3228.909	318.952	329.713	282.78	24899.671	353.229	267.394	6835.115	131	0.958	1302.363	504.935
11606.932	12502.712	9256.657	17074.976	13633.575	21817.243	13653.596	19075.632	618.285	312.751	305.153	264.875	269.033	528.453	251.015	7850.027	178.973	166.699	281.031	1143.899	131.206	3583.411	205.94	3346.466	3865.406	345.213	310.448	266.577	13016.975	326.156	328.642	7663.102	111	1	1369.392	504.878
9393.094	9889.483	6848.226	13085.299	9996.668	15658.732	9869.39	14136.591	723.167	295.21	253.101	351.216	322.21	596.665	228.339	9310.795	166.344	158.05	288.666	1739.426	168.891	3525.765	169.439	3190.17	2182.771	317.969	321.858	264.6	26518.172	475.521	340.549	6663.51	150	0.936	1429.68	505.52
9928.335	11274.974	7113.276	14852.059	10614.799	16748.754	9622.334	14289.017	710.694	329.985	300.635	378.342	352.132	607.755	252.357	8272.057	178.495	189.236	237.641	1598.145	149.707	8374.265	167.695	3612.679	2456.886	295.623	323.829	283.877	20368.227	480.897	354.047	7304.735	107	0.971	1511.388	504.78
11997.133	13238.807	10029.551	17882.414	14708.311	6397.246	12239.56	17749.464	510.426	367.228	456.794	309.405	331.912	299.572	234.015	12278.467	179.916	180.73	146.768	1369.821	214.338	792.864	119.438	2297.116	4208.05	404.54	467.699	275.824	11559.722	304.161	295.33	6666.336	121	0.91	786.88	507.293
8539.957	9478.857	6943.387	12926.094	12901.542	14416.445	8621.539	11611.751	517.562	342.103	345.062	246.074	432.578	2657.582	219.13	7746.933	157.848	182.898	226.951	1302.854	242.429	1852.534	125.784	921.606	3428.576	379.158	666.966	263.799	24154.692	309.738	269.7	2131.414	154	0.802	804.877	508.877
13743.313	14998.444	11155.225	20174.938	15823.317	24722.312	16138.478	22341.64	628.526	381.549	300.941	300.494	300.228	1293.663	269.877	10669.889	175.59	172.426	403.209	974.08	158.105	33325.037	195.728	2660.571	4373.635	298.238	369.892	287.589	13178.435	336.015	319.807	6817.22	276	0.857	1044.482	510.036
13601.203	14856.643	10799.424	20124.643	15816.672	24670.91	16967.313	22317.291	718.671	289.32	302.606	315.382	311.67	768.191	561.668	8908.936	183.475	167.771	319.955	1424.245	194.768	8579.448	249.285	2888.748	4016.238	303.17	371.577	278.357	23341.836	469.951	396.551	7510.423	238	0.819	1112.748	509.05
15641.988	16767.484	12194.093	23087.533	18067.148	27808.877	18286.746	25371.958	563.768	266.511	306.08	327.531	320.751	696.494	285.259	7887.269	173.182	152.842	220.385	1490.574	191.664	3697.215	146.502	2985.742	4189.147	311.874	368.554	272.436	25622.04	420.654	337.635	7987.682	147	0.894	1125.65	506.534
12713.167	13850.547	9780.391	18458.36	14441.699	22179.697	14656.097	20919.361	621.2	310.73	311.362	359.388	310.193	980.189	290.413	8160.857	146.079	152.651	239.093	1567.151	186.131	2834.018	183.178	3612.443	1864.183	308.746	338.197	289.741	23937.796	423.924	347.241	9115.233	111	0.964	1135.275	506.14
12240.336	13545.478	10060.972	18779.992	15060.692	24431.91	15380.968	21488.361	893.354	332.167	272.123	259.041	332.416	1074.931	297.38	11891.445	164.065	186.971	328.852	1533.447	160.361	43248.883	171.262	2885.273	3543.156	348.681	735.905	289.097	19127.025	297.21	296.998	6809.204	177	0.88	1188.63	509.427
13021.013	13885.29	9969.715	19095.438	14812.638	23334.541	15040.685	20732.559	827.926	339.745	334.422	290.711	325.641	910.689	249.399	11837.852	175.748	181.655	361.095	1650.399	158.227	17847.238	207.688	3259.29	3452.502	332.47	472.362	267.837	22143.176	331.99	269.189	6856.463	126	0.921	1307.738	507.897
19405.708	22350.516	14665.638	29884.378	22392.36	35723.594	20590.741	30324.243	878.774	537.209	300.533	325.173	372.185	758.189	284.652	11786.062	229.001	207.9	342.54	2556.839	159.555	2203.585	153.003	4523.345	2651.753	307.867	543.596	282.402	17564.855	495.598	287.628	8210.849	114	1	334	506.5
14005.949	15459.86	12571.682	21091.308	18395.321	25984.308	20360.563	18282.987	790.887	471.726	328.459	378.008	323.454	1185.831	283.113	6170.858	192.673	200.654	284.35	9196.934	214.337	8573.086	173.792	3945.583	2882.516	385.817	1031.356	281.35	11102.687	445.15	287.347	7775.959	184	0.865	707.973	510.674
9155.016	10123.014	7387.995	13600.264	10804.489	17361.16	10789.062	15082.752	722.227	349.087	373.711	309.57	318.33	933.744	247.631	10611.517	156.359	170.753	308.77	1456.639	192.29	14173.837	165.276	2281.959	3971.693	360.997	395.425	275.405	24526.862	476.314	342.556	6220.961	144	0.948	992.854	508.681
13229.863	14685.554	10816.658	19841.78	15268.053	25323.556	15740.209	21590.137	526.294	283.397	295.335	257.278	292.549	1177.462	269.545	11849.332	179.294	172.723	619.083	1135.783	204.807	15611.167	284.245	2365.798	4618.821	298.984	390.815	269.939	23224.708	337.342	333.815	5553.758	169	0.872	1094.027	509.299
15132.012	16625.631	11807.411	22094.017	17545.467	25959.634	18113.464	25245.606	731.956	426.112	317.703	321.187	362.615	2354.085	305.222	9459.454	165.005	159.383	275.636	1799.116	169.538	12943.706	200.695	3952.518	2286.539	349.66	360.752	292.364	22133.277	416.497	294.418	9492.666	200	0.899	1214.275	508.085
12994.83	13781.184	9825.148	18941.527	14895.287	23169.725	14616.021	20583.669	3335.027	372.747	293.47	292.518	359.66	1314.38	272.492	10813.188	245.766	164.622	343.246	1490.384	158.628	20846.238	192.405	3121.462	4182.606	364.403	419.157	291.827	22663.642	412.471	272.884	7373.851	123	0.925	1259.305	508.183
13131.665	13637.747	9793.37	19234.516	15386.103	23359.652	14772.977	20358.088	749.107	577.802	295.373	273.292	368.185	1428.717	245.855	11371.034	180.663	167.031	385.353	1469.08	190.513	23099.312	191.348	3043.166	4434.138	350.703	358.904	295.058	32691.588	389.719	266.758	6976.132	131	0.931	1266.767	507.515
9731.141	10350.607	7441.533	14503.048	11122.836	18587.126	11229.938	15134.856	584.225	291.181	280.325	246.637	313.237	661.963	238.619	12638.732	160.107	169.259	392.08	1555.088	147.3	15408.053	313.9	2273.986	4028.279	367.588	437.008	284.439	18047.251	274.49	272.66	4689.511	114	0.948	1291.895	507.553
10255.826	11466.033	7699.615	15751.962	11662.676	16934.456	10512.602	15073.315	904.102	308.895	259.248	292.362	338.022	568.831	235.37	9984.314	191.753	181.821	466.821	1476.864	159.739	10519.434	216.098	3029.151	3721.867	304.595	587.213	287.579	21906.913	342.271	353.04	5994.246	154	0.903	1492.305	509.39
14586.715	15378.385	7984.597	15990.369	14932.127	22842.86	15364.245	17549.461	686.966	309.52	317.98	262.487	277.954	968.531	241.229	9375.131	216.876	214.416	240.31	2929.341	121.642	2553.842	276.115	2541.506	3501.024	300.738	3189.541	295.851	14359.679	363.099	277.225	6363.016	145	0.919	395.859	509.528
10292.859	11176.113	8121.419	16157.261	12284.887	13273.371	7648.208	10427.064	558.55	294.347	327.753	253.564	331.722	523.616	210.368	3325.827	168.554	155.64	285.151	1054.317	180.675	345.307	114.271	529.154	3340.01	288.666	847.037	285.265	5341.973	284.945	305.186	1005.677	118	0.994	829.542	508.475
10008.822	11051.373	8342.984	15182.285	11851.706	19625.684	11760.823	16616.722	626.884	360.334	304.552	326.073	295.817	1091.457	266.047	9873.413	168.066	164.15	276.621	1563.699	167.549	15886.365	178.743	2344.608	3899.725	301.314	359.52	280.463	17822.18	426.472	340.437	6361.146	167	0.83	1034.117	511.536
9144.823	9935.687	6630.546	12816.528	9631.022	14950.214	9534.747	13928.894	776.03	290.005	255.71	328.935	317.118	863.797	246.988	9149.534	164.462	172.695	386.234	1702.722	152.314	13781.872	204.624	3145.688	2594.456	304.048	396.89	260.726	23077.179	418.859	356.288	6740.194	99	0.99	1447.49	507.944
11071.466	12181.837	8002.804	15793.972	11561.843	18749.409	11416.311	16347.492	1010.477	424.397	254.01	391.275	309.58	3997.233	281.097	10800.704	182.608	191.976	218.809	1659.163	144.015	2328.41	137.758	2912.795	3682.301	279.693	454.161	280.191	18268.044	456.574	381.706	5906.349	100	0.967	1473.84	507.6
11129.021	12728.709	8091.623	17215.026	12242.824	20020.198	11329.806	16183.314	943.625	352.972	312.735	387.73	388.703	688.406	267.444	9268.672	204.215	195.298	263.767	1547.493	167.869	12202.749	191.758	3537.446	3050.104	284.199	308.226	293.463	24034.939	444.522	388.818	6856.24	129	0.917	1536.554	509.298
17695.455	18729.743	11266.124	23162.898	18554.906	28291.669	17429.683	22924.829	756.907	377.521	308.045	374.864	288.333	780.632	245.617	10990.153	180.865	178.214	235.486	18670.258	142.069	2913.664	186.888	4106.26	3551.706	325.01	1229.148	296.839	21733.552	540.155	303.716	7552.271	105	0.984	342.548	509.052
14755.71	15936.358	11294.804	22315.036	15273.71	24681.297	14587.963	22324.073	677.756	327.143	270.386	275.503	286.797	549.537	227.9	10576.166	168.685	194.57	263.542	5725.204	145.535	3903.443	167.838	2238.137	2959.71	307.217	833.306	271.234	24441.563	895.447	307.565	5061.023	306	0.738	351.085	516.703
15457.945	16969.264	14007.176	23734.445	20834.049	21829.226	21159.061	28415.671	789.281	484.832	363.688	352.034	392.634	721.063	324.349	12147.515	224.474	190.488	320.106	912.882	218.863	3342.652	160.632	7537.863	4065.312	398.997	333.019	285.992	10553.788	316.882	305.142	15294.71	164	0.834	760.677	512.146
13719.882	14928.728	10829.731	20316.369	15743.221	25022.764	16138.181	22815.254	741.388	316.696	331.358	268.376	299.602	802.018	265.165	11395.226	182.361	167.887	522.832	1199.051	179.234	6024.161	228.684	2799.388	3237.274	291.66	306.151	288.929	18611.82	356.508	297.078	6809.018	115	0.999	1070.343	508.378
18616.186	20434.289	16572.704	27197.938	23877.523	16358.51	25749.819	34781.868	967.714	522.541	437.173	375.874	427.626	1801.324	342.425	14285.35	237.321	201.308	299.676	2242.131	244.629	796.501	152.374	8142.539	4149.565	385.957	723.064	277.501	14126.299	283.667	301.101	15501.476	126	0.948	766.817	511.135
11590.848	12940.481	10076.18	16942.225	14882.955	20335.982	14925.719	19816.356	963.441	429.62	358.517	311.315	362.669	705.202	300.567	11122.427	189.374	199.395	298.137	944.677	179.003	5440.224	143.69	6069.289	2942.789	363.37	815.922	261.604	15292.148	399.932	350.456	11643.146	145	0.965	930.031	511.472
10568.527	11524.031	8479.112	15946.056	12536.911	20002.348	12654.899	17656.761	489.525	316.079	341.602	269.422	290.634	1040.848	250.678	11437.344	150.734	158.138	337.926	1459.952	164.357	18557.066	179.844	2357.806	3247.312	340.481	324.642	266.252	16320.919	405.736	344.653	9210.174	147	0.952	982.398	511.092
15027.154	16195.528	11839.463	22031.414	17619.793	25103.231	18069.601	24122.126	677.756	316.526	280.489	291.125	322.762	911.891	291.692	10957.039	158.797	166.334	360.233	1449.777	153.818	28000.129	232.918	3090.306	3060.39	321.292	514.932	269.971	16491.684	390.932	271.454	7197.194	192	0.924	1196.943	513.031
11001.115	11983.046	8364.66	16117.662	12460.362	20270.103	12598.032	17579.438	557.275	323.161	277.514	270.953	342.813	1144.866	243.248	11237.884	161.314	170.634	339.629	1829.332	173.434	24669.37	176.064	2724.538	3938.36	345.324	346.551	278.118	26831.14	392.291	275.741	6230.932	131	0.931	1273.874	509.798
9287.566	9781.272	7015.084	13408.912	10651.3	16576.709	10292.41	14304.796	676.16	306.825	297.964	294.939	281.45	1630.572	250.049	10246.942	160.951	188.293	221.198	1344.107	149.139	3708.495	137.633	2937.508	3529.688	358.519	508.978	269.885	15525.347	465.291	267.319	6823.241	114	0.948	1315.921	510.763
21293.734	22356.735	13956.37	27189.933	22802.01	34601.003	21980.413	29520.764	728.002	316.331	323.404	302.129	299.741	926.986	244.34	8812.454	208.622	197.411	238.539	1997.2	135.497	2544.081	165.261	2647.907	5119.652	298.216	1277.728	286.411	21217.495	1360.51	317.908	6203.286	326	0.768	365.169	513.42
18629.677	19392.169	9783.277	18551.828	20654.317	28346.483	20181.973	17161.233	708.834	404.24	252.142	300.968	312.393	2406.088	268.329	8380.201	268.071	267.243	354.416	926.04	129.397	4549.494	174.013	2531.208	3265.259	367.793	1327.726	278.497	7927.787	306.371	321.071	6094.973	148	0.914	513.223	512.764
11689.285	12750.317	9262.654	17216.859	13948.443	19735.33	13694.273	19427.084	551.202	352.385	368.641	299.035	296.401	1004.437	281.656	7615.375	143.643	162.607	166.968	795.8	161.57	718.273	149.089	3324.471	2522.602	364.634	455.746	259.545	11162.506	457.279	370.683	9310.21	116	0.948	958.793	511.922
9488.309	10505.456	7717.278	13778.059	10869.899	16956.311	10897.922	15500.354	600.389	382.461	357.69	345.327	307.355	960.144	278.658	9598.15	167.991	162.293	343.941	1198.978	173.991	12311.658	165.056	2441.037	3411.534	327.621	532.123	273.801	19358.076	650.453	367.987	6790.371	154	0.741	1014.201	515.019
18971.221	20655.128	15751.297	27596.647	22696.688	31851.748	23256.01	30216.312	702.469	360.526	349.709	338.337	330.356	884.253	277.284	9493.388	196.806	185.836	512.049	1259.496	174.185	7223.468	202.691	4103.891	4361.855	301.059	376.349	290.89	18044.121	374.694	320.208	8823.021	360	0.763	1058.703	517.267
13532.345	14898.008	11221.378	20907.867	16225.139	27228.154	16717.53	23223.306	595.323	295.42	318.609	297.055	310.16	1058.569	273.607	11215.474	190.447	182.779	497.836	1138.704	197.673	6761.504	267.295	2710.486	4511.373	303.061	394.427	271.777	23191.289	405.122	340.15	6676.896	159	0.887	1088.783	514.381
8777.114	9840.645	7858.724	13507.621	11933.598	17030.281	12182.627	16090.879	730.965	376.776	372.209	386.5	335.436	560.393	304.021	8610.991	186.04	165.697	259.664	1185.522	167.027	6638.76	186.55	7698.688	2232.993	296.258	327.538	267.706	17752.544	483.89	323.236	13793.547	143	0.893	1140.941	512.136
9469.474	10568.931	7733.041	14466.437	11537.905	18484.984	11745.895	16571.346	680.761	331.166	338.906	318.458	323.137	462.685	272.109	9692.263	167.38	175.848	426.119	1706.676	199.855	2337.008	194.132	3083.478	3397.318	300.032	313.946	275.678	33837.15	407.697	263.981	7907.443	116	0.948	1152.181	512.207
17317.759	18256.386	13281.536	24740.664	19456.252	29654.197	19942.603	27575.579	777.47	331.944	296.415	323.706	309.971	1897.344	260.86	10431.544	212.561	196.432	372.592	1374.448	144.074	6316.353	189.254	3445.129	6006.356	338.136	1203.338	266.251	16636.603	474.533	342.31	6758.186	207	0.886	1391.848	513.969
9488.307	10287.815	7262.004	14043.598	10845.404	17296.852	10826.804	15398.888	710.098	313.114	261.151	319.882	319.378	786.961	224.387	9650.66	174.172	160.829	429.982	1623.859	169.637	18854.325	214.495	3238.772	3141.584	324.245	433.178	268.604	26573.966	383.77	314.335	6553.154	183	0.852	1441.385	514.582
12241.944	13607.282	9263.268	19805.584	14526.63	22962.415	14179.877	19720.959	793.849	340.171	310.879	369.228	351.854	842.2	273.873	8448.949	176.055	179.4	259.181	1746.35	156.635	27997.638	159.752	4153.835	2127.177	284.59	429.315	283.555	21646.956	412.171	376.148	8308.303	112	0.973	1503.812	511.009
11603.608	11846.832	8323.062	16860.986	11249.719	18351.123	11402.695	17528.411	597.214	286.792	335.032	305.089	236.472	511.108	230.357	10123.763	185.203	224.515	201.642	6751.657	115.191	9823.287	183.038	2545.618	3447.069	289.853	3372.387	296.922	13051.791	317.204	328.372	6828.728	118	0.953	387.093	512.025
10403.737	11488.425	8970.132	15366.183	13006.219	20560.828	13034.617	18664.067	508.209	360.871	265.309	332.97	262.677	464.382	229.608	7991.949	192.202	180.11	238.617	4584.228	210.765	7563.771	156.653	1945.932	2577.413	407.872	613.016	257.743	11869.67	334.049	307.128	5199.083	137	0.937	673.799	513.69
12032.681	13043.93	9845.886	17303.48	14419.883	12911.038	15584.039	22458.865	615.661	403.051	357.329	307.05	336.617	1897.391	248.568	11770.315	177.217	182.515	191.09	3114.082	210.93	393.535	143.849	3034.533	2733.052	407.092	1079.354	280.14	13482.567	268.143	274.774	8225.57	130	0.951	773.531	513.415
15588.068	15966.648	11404.009	21100.942	16892.85	24541.638	16674.77	23375.603	659.247	359.207	278.045	344.684	293.487	3440.379	263.342	10469.805	182.435	170.62	444.369	1793.022	143.674	3732.479	250.475	3191.303	3572.248	298.132	584.171	274.174	17903.014	450.508	359.198	6480.437	123	0.964	1399.947	512.24
15868.478	16755.912	11606.318	21511.012	17003.941	24848.019	17400.837	24698.515	773.981	343.129	272.627	287.79	307.32	2074.114	235.562	11737.219	174.857	159.231	472.394	1057.277	135.077	5038.018	217.62	3110.247	3369.629	306.986	534.578	271.643	12952.31	286.846	336.904	5603.501	119	1	1408.021	512.248
20505.551	21796.665	13860.601	26085.175	21606.959	32476.695	21055.17	30123.551	648.943	316.628	333.809	291.735	268.173	483.732	269.618	9757.249	222.254	214.239	260.015	716.588	100.359	1031.564	155.655	4474.092	4198.916	285.661	2122.62	300.851	9885.205	298.161	285.323	9121.745	223	0.895	410.899	516.917
12099.857	12757.562	9525.763	18751.315	13314.008	21839.129	12772.539	19043.058	412.805	287.662	237.707	309.047	257.341	450.445	209.833	7246.589	195.108	229.329	249.734	6784.331	114.466	3179.59	159.356	1845.221	3038.994	343.647	531.24	280.783	12390.105	301.896	285.909	5071.998	116	0.936	542.491	513.94
11262.963	11356.525	7707.581	15339.23	12678.665	20416.486	12788.308	16159.322	484.465	293.212	220.303	296.191	242.587	1032.907	219.603	6440.512	186.151	204.857	193.019	1401.062	131.922	1284.912	155.114	1771.076	2816.13	339.101	969.2	268.417	13619.033	890.176	316.374	5096.414	138	0.918	550.196	514.529
15512.994	16781.564	12301.447	22393.484	18221.883	26099.887	18410.403	24311.504	537.017	395.007	288.55	303.395	303.891	4417.821	287.921	8923.698	168.884	164.947	292.136	1311.351	179.976	8292.693	215.469	3098.847	3859.894	295.545	323.029	273.54	22536.231	462.544	340.912	7893.608	141	0.964	1129.826	513.28
13580.559	14412.653	10310.61	19042.618	14955.757	24044.919	15290.658	21652.033	573.137	342.317	326.346	343.53	290.987	1922.358	246.284	8946.58	171.148	183.85	244.986	1882.337	155.026	7528.651	158.319	3205.641	3667.387	346.741	464.466	273.008	17597.604	540.561	288.747	7178.17	228	0.9	1339.904	516.509
14860.205	16283.757	12100.121	21692.401	17302.109	26605.315	17447.944	23720.963	683.526	397.314	308.979	308.354	329.582	1021.027	276.153	10258.843	183.513	172.5	297.019	1078.903	175.467	30601.151	167.944	2770.231	4838.405	330.347	473.506	277.965	21106.165	376.857	356.426	7186.68	183	0.852	1006.44	516.352
13663.241	14849.575	10957.035	20995.707	16491.692	25919.781	16954.112	23319.985	591.839	319.449	284.415	301.456	339.501	1068.209	252.414	9308.279	167.066	177.796	399.241	1860.378	171.571	7673.294	200.725	3180.124	3786.32	341.214	305.24	271.073	24037.421	473.036	275.129	7727.665	178	0.897	1208.579	516.191
12848.506	13988.402	10289.427	19492.035	15430.358	25113.971	15944.221	21924.749	772.301	339.471	302.519	303.411	349.007	1448.183	281.731	10265.977	164.494	158.012	542.535	1786.774	154.063	13056.739	217.941	3562.465	3581.858	350.797	357.352	294.291	18193.134	386.139	285.347	8290.045	156	0.949	1253.147	515.212
12880.497	14614.639	9154.835	19002.376	13665.016	21805.074	12303.759	17981.581	878.408	318.048	281.001	340.585	371.824	1855.67	264.795	9419.459	213.346	209.014	202.832	1204.402	134.632	2793.223	156.891	3003.938	4369.828	288.057	345.424	302.865	13169.785	395.051	400.74	6078.064	111	0.952	1529.158	515.059
8480.679	9452.872	7030.795	12868.334	10245.608	16261.724	10058.833	14559.958	480.387	297.876	603.694	315.718	276.746	846.704	228.96	9906.946	148.598	159.394	162.319	2319.255	181.379	1211.233	114.957	2347.182	4071.203	349.768	427.691	263.476	26134.4	1570.777	400.758	10747.338	140	0.947	971.921	516.957
11566.328	12530.537	8775.38	16927.048	13030.76	21661.6	13198.665	18223.424	759.49	302.109	280.722	260.772	312.169	2082.753	251.186	12340.803	196.672	176.591	440.225	1215.59	132.056	25974.587	196.803	2613.084	7505.742	362.899	613.552	292.017	10602.247	333.572	287.061	5914.904	155	0.878	1281.694	517.926
10262.218	10818.856	7736.836	14785.563	11607.609	18602.081	11421.911	16054.811	507.566	355.046	352.44	355.398	294.242	2161.092	231.564	9356.793	172.688	169.351	212.102	3321.503	190.503	1176.095	125.825	2963.662	3662.664	339.352	594.903	289.309	33173.51	2466.705	286.592	6869.207	116	0.977	1329.431	514.198
11080.589	11966.49	8027.146	15727.861	11763.12	18579.669	11619.641	16740.354	2118.06	294.401	260.22	324.196	332.923	759.886	254.488	9906.667	235.872	171.354	316.196	1671.904	152.41	12218.43	158.102	3175.715	3849.682	315.29	424.843	267.356	23902.166	468.279	321.555	6616.493	144	0.889	1456.938	515.924
17073.139	17511.856	10720.881	20240.64	18915.036	29967.163	19091.411	24114.583	467.173	296.961	239.75	305.407	263.419	1346.792	219.205	7251.789	236.492	239.283	310.638	8709.458	113.329	2390.581	209.257	2052.747	4859.983	332.342	691.847	270.53	10949.023	421.757	309.668	5270.845	217	0.861	537.528	519.975
9738.622	10517.963	8421.82	14520.391	12555.914	19703.926	12650.673	17806.617	595.072	365.178	302.519	314.019	280.881	586.885	227.856	9261.745	152.274	165.619	309.251	1075.537	201.879	8831.136	153.956	2197.072	2210.26	393.788	821.834	264.021	14248.688	381.225	249.166	5303.894	143	0.839	691.024	518.563
13444.821	15363.493	9355.597	19260.807	14232.497	23539.653	13083.064	19610.84	870.426	361.184	298.877	352.06	347.047	1845.148	263.229	9969.46	210.473	205.532	370.061	1374.734	158.243	3215.226	238.16	3254.011	3881.723	310.175	336.314	284.787	18471.095	372.518	356.289	6061.158	115	0.956	1541.657	516.7
6702.98	8082.697	6040.259	10232.553	8550.166	12294.091	7559.404	10859.68	394.667	228.204	237.199	232.479	278.365	516.871	266.811	8302.429	137.53	229.974	325.978	782.034	313.602	8893.481	259.005	1528.883	2571.825	284.489	338.238	252.056	13302.824	335.358	326.656	4232.733	108	0.938	612.139	518.185
12975.966	14182.979	11201.47	18731.965	15968.077	24450.322	16100.88	22585.184	590.18	363.487	300.501	324.379	274.283	809.135	225.842	9201.163	176.433	168.172	270.724	4736.462	207.526	12342.125	159.013	2065.101	3276.593	395.497	993.523	256.639	12107.033	389.251	284.664	5257.785	159	0.933	682.796	518.739
7860.588	8467.448	6077.034	11771.757	9222.454	14840.19	9206.803	12853.709	582.366	300.194	327.609	309.284	300.173	690.085	237.585	10016.163	170.246	166.749	263.999	1675.748	169.295	6672.855	169.196	2806.868	3070.766	342.028	512.737	275.546	24230.604	371.762	281.811	6484.332	122	0.857	1300.926	518.475
15456.439	17615.709	12311.839	23671.843	16550.185	27581.866	15011.767	25336.812	785.057	357.889	320.413	332.515	312.412	577.148	225.966	9501.479	198.027	213.453	275.558	2822.065	134.881	2328.896	186.795	2608.998	4034.538	322.866	583.52	283.21	18127.89	424.854	355.096	5813.498	330	0.756	324.167	523.473
9354.356	10810.962	8113.122	15782.757	9501.694	15291.1	9664.641	13815.508	530.051	316.993	450.853	301.227	334.08	508.149	281.265	11613.058	159.826	161.778	161.5	892.655	184.431	2870.387	123.619	3159.285	2685.525	312.491	389.909	281.347	5420.263	395.891	362.698	9645.025	147	0.841	859.051	521.214
11793.076	13091.458	9826.459	18054.206	14568.877	22665.796	15155.532	20357.577	610.431	362.61	325.178	286.857	332.431	1646.923	297.175	10988.428	181.229	170.453	418.085	1292.235	179.744	11929.455	198.27	4142.286	3332.686	311.323	350.472	282.576	19148.23	416.152	342.573	8094.031	214	0.779	1105.126	522.453
7948.498	9069.121	6524.686	12369.714	9700.994	15633.219	9761.5	13972.218	561.758	275.05	270.793	312.609	303.4	506.31	285.228	8806.61	150.941	145.842	287.559	1724.984	199.495	9000.959	154.641	2521.113	3142.338	302.864	352.74	299.684	30213.986	498.003	314.864	6806.107	102	0.955	1117.961	518.539
12289.442	13385.001	9676.193	18423.145	14579.004	22586.024	14888.326	21355.539	688.916	419.867	292.822	325.904	308.997	2112.522	267.588	9129.805	156.591	181.001	384.874	1894.965	159.739	14948.121	154.27	2967.167	3236.793	310.189	314.379	277.941	21568.495	397.805	274.45	7622.982	135	0.934	1176.507	519.544
13897.775	15170.242	11218.468	19914.314	16821.095	19509.897	17161.61	23655.652	727.925	504.932	298.751	361.415	370.42	2753.953	240.574	10265.594	203.309	196.606	205.537	19606.857	215.865	1266.622	131.84	2589.81	3723.37	406.829	545.876	302.575	14386.8	289.77	292.35	6556.254	114	0.99	767.36	519.395
9424.248	10565.962	7821.849	14559.51	11903.499	19052.006	11844.327	16586.178	611.933	305.206	295.271	262.955	317.33	660.704	246.533	11773.829	175.458	212.894	360.164	1614.186	161.903	2434.894	133.544	2224.606	4809.271	345.204	1170.669	252.756	15450.032	384.085	403.563	6082.112	100	1	924.78	519
9897.862	11002.875	8110.44	15319.897	11953.41	19789.414	12220.645	16651.027	611.047	298.205	313.566	287.97	332.997	516.103	271.266	10991.948	162.734	171.702	289.334	1363.926	183.171	3000.921	157.756	2592.423	3807.857	319.026	320.887	288.79	30910.332	346.403	321.31	6441.533	202	0.9	1156.441	520.886
16495.636	17242.42	12591.547	23527.908	18726.103	26943.012	18809.158	25834.489	688.561	317.295	280.564	314.179	301.22	1893.316	244.512	11117.028	184.171	168.585	450.563	1424.027	160.742	5675.978	212.375	3408.898	3625.795	313.308	467.823	266.361	22682.902	342.802	347.403	6458.802	179	0.881	1404.975	520.891
11015.601	12586.161	8323.066	17155.843	12626.991	20645.916	11369.463	16122.695	708.711	317.3	298.994	307.387	358.51	705.302	244.786	11519.839	203.159	192.54	339.579	1307.854	173.738	12089.211	197.893	2803.461	3997.328	293.795	396.156	306.766	18005.641	340.18	361.114	5268.919	202	0.788	1553.322	523.619
12275.786	13383.361	9670.64	17951.078	14383.737	21179.231	14741.513	20036.552	553.187	379.692	289.167	335.465	327.763	1677.066	248.772	9389.436	164.25	162.58	383.092	1958.326	182.037	7675.838	168.484	2992.226	3420.409	347.543	434.62	300.073	28939.218	355.696	276.098	7122.532	140	0.957	1224.686	521.179
14774.113	15752.037	11313.659	20712.611	16387.667	25371.763	16705.555	23454.18	710.5	315.218	369.477	292.698	298.024	636.194	252.584	9401.587	184.88	172.568	352.978	1436.297	149.361	1523.822	186.615	3174.009	4491.865	378.122	399.813	276.484	18621.43	416.508	306.305	6643.768	138	0.908	1371.717	520.855
13916.008	14418.494	10695.18	19959.828	15992.082	24786.087	16062.019	22001.052	612.444	318.03	316.808	330.259	312.067	857.059	250.734	10019.69	177.336	166.677	411.009	1513.761	166.613	3530.093	199.381	3221.683	4170.09	372.38	508.538	270.859	21648.349	523.061	328.264	6659.097	150	0.858	1380.1	520.587
16480.552	17883.007	11951.889	23453.66	17396.889	26822.213	17445.5	25162.881	797.888	310.631	287.052	365.67	369.293	1590.841	271.938	8967.406	198.854	191.29	285.259	1461.601	129.387	22088.446	190.834	4106.259	3994.972	294.818	639.632	291.089	13961.334	370.71	358.866	8156.004	169	0.915	1480.636	522.737
14978.327	16393.912	12088.347	22007.391	17404.964	25794.505	17690.326	24434.261	800.67	371.641	311.252	283.749	339.627	1033.697	261.815	11220.633	188.542	207.876	352.449	1018.869	150.765	19736.306	151.367	2622.271	5087.303	394.028	1530.718	266.118	12431.608	399.321	374.724	6641.551	191	0.919	988.086	523.191
17727.405	19631.129	14957.731	26684.805	21650.196	33063.035	22452.832	31018.433	774.598	376.968	344.176	327.42	359.066	917.712	346.313	11547.188	196.815	209.64	568.497	1097.932	161.614	19544.304	166.973	5645.434	4696.809	320.128	438.148	286.769	14314.036	373.828	301.473	9832.688	163	0.932	1187.678	522.304
15666.533	17577.505	11634.933	24013.409	17198.299	28427.067	16053.564	22731.279	909.406	325.392	287.296	325.708	372.478	1420.682	258.385	10305.959	211.31	209.688	286.228	1488.827	140.588	14237.354	166.761	3381.471	4414.291	285.756	515.964	308.278	16283.167	341.374	356.401	6343.471	180	0.907	1523.328	522.306
17020.277	19161.272	12502.55	26370.2	18578.091	30103.614	17457.83	24824.49	887.324	372.178	296.448	341.751	370.097	2830.333	271.36	9827.073	212.337	224.094	349.321	1328.211	131.907	4454.088	189.128	3519.855	3632.847	310.82	359.41	299.258	11344.305	330.456	377.464	6731.028	175	0.912	1536.386	523.346
17232.647	18911.119	14591.394	24852.064	21122.813	32541.116	21615.485	29736.137	669.076	394.772	337.07	380.627	298.402	975.081	237.268	9893.047	202.645	191.14	218.484	16024.872	204.972	6291.028	152.817	3097.296	3723.806	402.764	1047.947	267.901	8630.715	328.071	307.381	6782.441	107	0.958	675.958	522.051
9895.076	10892.656	8203.237	14698.182	17204.745	14928.517	9233.527	12477.182	453.881	321.115	309.078	256.228	416.007	3663.202	231.112	8837.602	149.908	154.052	210.478	1266.027	225.125	341.206	123.367	1454.082	2987.111	303.625	314.02	290.372	19420.369	316.146	297.554	3525.912	130	0.951	808.754	523.015
13092.352	14261.55	10357.647	18309.797	15268.169	21577.433	15130.383	20517.03	557.055	326.413	323.949	274.562	348.925	1118.059	278.962	9037.703	164.51	149.281	260.366	1896.482	203.171	4974.793	131.953	2773.201	3556.678	315.903	724.815	276.244	15580.196	455.725	347.897	7999.929	113	0.981	881.164	522.686
10259.905	11026.383	8274.834	15831.437	12710.286	20261.905	12833.204	17673.119	571.227	338.239	285.966	312.231	351.882	994.686	251.043	9200.481	164.91	163.797	295.946	2115.984	205.216	10225.021	164.296	2915.938	3550.691	357.496	277.883	291.617	33234.718	382.868	264.676	7194.081	107	0.958	1217.416	522.238
11991.102	12911.556	9105.587	16721.412	13152.182	20028.478	13194.496	19234.882	724.171	314.735	335.952	355.979	289.128	610.056	266.994	9289.282	155.675	162.87	300.526	1726.658	163.692	1067.739	172.677	3286.456	2476.418	365.537	620.304	275.729	19056.26	490.219	283.787	7219.582	130	0.889	1352.831	521.785
15421.451	16013.512	11236.313	21318.445	16957.541	26266.84	17182.444	24610.453	704.019	588.516	261.864	272.891	273.009	1544.023	259.552	11194.769	196.647	168.387	472.303	978.7	133.999	3424.755	206.445	2839.61	6381.788	319.488	1296.721	262.965	12599.745	424.968	321.451	5346.595	105	0.971	1389.338	522.633
11481.455	11682.659	8278.597	15715.058	12648.476	18123.459	12197.639	17823.404	609.247	382.482	277.754	322.784	282.354	7456.703	260.137	10339.227	183.458	170.256	289.572	1458.813	155.713	4011.475	179.227	3240.621	3542.136	310.231	443.069	265.771	22085.857	429.265	348.472	6538.089	109	0.976	1413.95	521.986
22049.521	24058.746	16269.752	29035.722	25481.586	41709.558	25553.097	35243.926	641.155	391.123	331.757	302.639	283.24	2135.243	243.31	9478.959	197.528	202.301	231.071	3250.191	122.227	1399.034	179.915	5334.793	5216.108	308.114	659.474	285.775	15914.591	564.916	302.377	9435.163	109	0.907	372.372	524.206
24133.265	25732.902	14662.262	26765.592	27778.308	41138.291	27109.297	32191.007	848.862	411.396	330.559	288.584	347.533	594.245	280.893	8976.29	267.528	254.574	202.886	1948.089	115.086	4327.548	182.571	4511.585	4629.528	307.192	1172.976	303.002	8626.346	845.632	305.572	9515.223	180	0.916	393.15	524.794
9197.538	10193.183	7656.614	14145.068	11283.644	18206.993	11393.336	16196.89	671.536	335.31	282.664	283.61	266.572	670.86	273.829	10030.659	146.26	151.226	513.74	1186.267	142.895	6273.363	206.112	2160.439	1955.585	304.892	364	288.942	10686.444	327.921	343.344	5723.189	109	0.976	1032.298	523.05
11044.239	12336.757	9445.871	17208.432	13521.89	22040.192	13592.996	18977.432	625.309	303.722	306.411	309.359	304.747	646.485	252.603	10026.727	174.736	159.983	438.913	1219.954	186.501	2941.58	215.971	2607.849	3643.352	290.193	304.303	286.867	20720.839	334.642	345.53	6498.118	108	0.967	1079.324	522.963
13856.495	14916.662	11368.227	21119.928	16712.894	27460.338	17059.482	23290.584	683.256	288.089	321.361	317.03	311.688	821.742	263.54	10509.748	184.639	171.47	549.892	1365.788	185.738	4750.266	247.193	2541.135	4727.62	303.743	327.475	272.317	21111.725	431.062	315.636	6361.141	102	1	1085	523
12622.948	13495.624	10172.722	18840.23	15085.369	23962.315	15422.504	21182.556	798.941	296.779	325.948	294.031	263.377	647.514	252.394	9750.966	177.659	163.47	426.322	1285.849	151.53	1498.7	216.709	3089.095	3666.122	373.483	457.718	271.992	15764.348	435.02	308.435	6474.405	123	0.993	1365.24	523.451
24209.588	26305.845	12949.703	25044.672	25171.889	36374.229	21556.881	25423.065	816.578	422.954	380.88	373.469	390.421	765.058	245.298	13635.46	271.32	224.907	408.708	1228.315	155.13	15728.052	157.832	4528.61	6809.934	323.779	679.627	297.543	16306.755	390.449	330.975	7568.182	136	0.967	293.162	524.904
21406.128	21964.851	8878.822	17693.814	21091.452	28075.093	21392.663	18364.739	995.237	376.736	513.693	387.873	356.093	673.249	255.9	10162.144	242.37	216.823	190.554	7741.821	162.806	2373.081	165.597	3308.536	5824.766	353.844	370.007	298.538	24568.989	2646.095	450.837	7982.544	166	0.766	311.783	527.512
15944.963	15883.357	10440.802	17753.635	18148.818	26231.972	18484.708	23025.388	562.901	384.1	343.511	359.115	324.391	484.396	254.141	8015.789	229.897	239.837	233.197	628.111	131.59	3775.376	178.005	5413.37	3896.766	343.553	1368.207	287.803	9527.047	318.247	302.858	9814.959	212	0.817	526.703	528.429
12172.446	13463.639	9927.752	18061.878	14654.755	23136.839	14876.756	20703.69	589.793	313.63	338.937	292.463	332.616	749.585	251.319	8374.083	156.619	159.352	212.089	2258.74	176.916	3683.058	138.363	2465.668	3580.698	349.441	688.897	272.538	13867.348	461.199	355.947	7025.462	230	0.844	913.896	525.991
13612.029	14272.49	11429.522	20454.487	16193.593	24211.977	17940.629	26879.358	535.848	332.288	316.361	323.748	302.434	1258.733	279.069	8662.921	216.444	218.194	335.997	702.484	116.47	9580.31	183.183	5717.002	2618.941	307.463	567.804	295.6	9259.71	291.61	333.762	13312.421	193	0.887	484.681	527.443
17389.413	17595.947	12796.35	22459.401	19408.422	31052.443	19056.692	26336.521	431.188	301.982	335.182	346.474	252.035	2321.38	227.724	7682.846	208.134	229.722	293.17	746.902	97.349	5581.737	224.313	5191.107	4533.228	339.764	767.065	286.303	3857.636	431.299	308.64	9340.809	103	0.952	531.335	525.558
13516.163	14912.798	11503.986	19191.943	16688.192	25803.163	17073.646	23451.259	761.856	443.584	356.103	368.64	321.347	580.178	250.351	9889.725	235.983	207.128	240.993	3728.232	234.742	3658.265	160.803	3969.014	3132.038	437.328	313.403	267.853	17392.681	338.342	322.302	7879.812	183	0.889	668.669	525.888
14561.604	15976.574	12023.369	22153.9	17673.015	26689.959	18045.588	24291.084	698.958	341.157	361.382	278.845	296.8	1215.997	259.942	9848.625	168.848	194.228	307.321	1248.841	146.742	2205.172	144.299	2465.493	4229.802	339.436	1523.62	270.079	12334.556	649.383	385.191	6367.743	165	0.889	978.585	526.512
11368.147	12585.669	9407.125	17194.383	13692.844	22074.146	14030.864	19169.071	666.1	363.71	324.413	312.68	344.231	987.566	277.4	10790.04	180.939	177.289	338.893	1321.913	177.015	14377.571	193.616	2509.184	3821.98	355.459	314.826	269.625	23459.332	370.992	303.357	6471.512	198	0.812	1047.035	529.217
9933.834	10929.294	7863.546	14794.104	11443.836	19068.592	11507.215	16494.378	700.505	265.29	242.095	264.888	303.011	773.757	231.969	10937.498	156.419	149.009	277.512	1193.159	177.175	26744.179	144.313	2260.961	3860.879	474.335	694.556	301.456	27174.934	337.591	308.151	5323.332	105	0.984	1233.548	524.69
8782.597	9545.776	6809.965	12792.04	10228.412	16705.266	10466.954	14832.761	562.036	286.096	304.03	283.162	265.251	798.74	224.599	10864.413	148.688	172.949	342.291	1765.028	159.388	12245.33	173.561	2508.753	2766.031	327.691	341.93	273.854	23086.888	406.915	283.163	5617.953	133	0.852	1311.372	525.274
15806.712	16757.968	12464.453	23317.83	18289.41	29719.591	18958.803	25963.569	600.456	290.893	295.351	278.134	286.301	1043.215	247.346	10068.438	181.456	184.208	533.055	1220.782	150.179	2740.777	296.71	3135.758	4441.849	358.837	379.805	281.394	11511.59	371.77	282.883	6543.457	232	0.783	1342.134	528.388
11228.746	11973.524	8399.679	16565.066	12569.695	20077.967	12518.029	17494.787	651.623	266.36	262.325	358.121	320.014	993.047	239.447	9381.863	164.102	156.898	283.808	1800.404	156.222	10711.445	143.861	3102.806	3432.071	318.465	370.369	273.908	24179.192	455.438	316.821	6520.955	214	0.779	1456.477	526.238
12579.783	13687.895	10112.046	18847.136	15033.895	24048.95	15658.098	21652.529	775.052	353.293	338.817	281.161	306.642	1338.763	254.968	10829.558	157.475	223.774	295.599	1097.32	161.208	4208.652	170.615	2407.693	4292.902	345.513	1054.51	265.839	12596.9	412.68	345.424	6194.439	171	0.913	944.851	528.202
14841.895	15963.371	12363.336	21970.712	18271.858	25971.271	18321.518	24225.772	772.012	562.249	291.052	311.703	314.012	2678.007	266.362	10107.138	177.044	174.549	476.368	1998.575	155.798	8830.096	141.227	2949.122	4172.753	305.658	275.377	259.683	23275.072	350.607	267.958	7049.354	121	0.977	1173.459	527.021
15595.701	17058.535	13238.696	22745.03	19310.434	29413.118	19802.807	26985.058	659.566	401.528	316.629	304.749	313.988	1245.701	244.742	9793.154	174.584	243.871	303.244	1245.964	218.066	2381.605	150.033	2955.917	3677.859	411.768	1754.789	265.585	11744.463	346.211	273.535	6179.24	111	0.994	693.248	527.5
10548.611	11723.738	8454.328	15748.748	12713.805	18901.631	12872.242	18058.799	558.712	348.394	348.876	280.051	302.861	1063.358	284.495	6734.031	144.173	158.22	201.621	697.229	145.11	2689.027	158.606	3141.558	1893.245	358.099	439.409	249.571	5702.776	432.447	363.394	9243.324	169	0.787	959.902	530.027
12876.034	13955.54	10174.148	18641.445	14950.516	22205.778	15113.892	20604.771	679.053	389.126	341.22	303.86	315.951	1407.585	262.936	10909.428	158.614	177.191	366.21	1482.096	177.928	23285.368	150.684	2480.81	3405.446	326.155	675.194	260.612	21617.94	428.224	367.662	6348.508	200	0.872	994.8	529.45
14029.774	15211.271	11150.533	20409.021	16302.689	25328.088	16245.608	22761.107	565.029	338.933	327.92	329.8	313.296	976.207	280.142	8967.64	176.418	162.868	293.751	1506.32	176.627	11617.982	192.148	3269.661	3568.798	310.136	320.814	287.162	19330.972	553.667	340.719	8328.071	115	0.94	1058.404	527.822
14594.711	15338.459	11174.225	20785.467	16335.437	25866.841	16457.725	22802.701	651.645	304.253	320.044	365.044	295.627	942.476	257.026	9875.995	173.574	177.428	517.158	1418.911	162.882	937.654	259.615	3168.353	3935.752	393.942	367.019	288.077	17835.28	469.15	291.114	6897.815	122	0.918	1350.246	527.779
12791.665	14593.37	9430.791	19933.936	14881.291	24244.606	13413.438	19220.42	638.032	369.408	286.533	312.688	354.196	1742.786	252.516	10363.131	193.541	177.625	342.048	1179.453	150.539	5157.827	255.027	2975.452	3439.829	287.244	399.144	301.6	14565.948	385.233	349.617	5584.961	171	0.879	1560.418	529.863
17799.755	18527.765	10636.6	19896.533	20065.098	30017.672	21134.301	27375.549	628.071	391.786	239.265	260.681	330.729	1649.574	304.376	9276.728	251.533	237.576	303.868	769.838	115.227	6371.464	228.514	3972.466	3714.248	315.292	256.428	289.855	8224.797	263.574	327.349	11228.169	196	0.742	478.372	532.571
10847.879	11926.643	9001.761	16237.644	13530.876	19352.684	13583.964	18752.65	938.259	364.545	306.225	250.844	319.647	667.345	271.031	12150.469	172.208	263.929	369.699	1161.152	161.196	4124.118	138.979	3175.119	2923.39	339.915	1948.068	268.37	10842.912	368.058	325.248	6888.557	99	1	935.894	528.136
20337.325	20460.261	16504.16	24353.589	22245.256	25492.048	21790.134	26946.08	832.005	409.039	284.611	319.359	316.167	5309.898	291.157	9321.075	184.613	149.611	282.933	1162.725	137.093	7497.192	167.36	4336.357	2610.846	316.927	355.244	264.623	14797.513	343.033	334.336	8225.636	182	0.948	1419.962	529.505
11701.549	13404.328	8690.086	17543.421	12799.568	21239.931	12378.412	18400.558	862.331	307.744	302.438	360.546	336.19	910.644	249.971	9326.422	190.163	193.57	301.001	1740.836	146.345	8764.103	154.259	3517.194	3068.074	289.199	384.787	314.087	20003.913	465.077	342.338	6906.314	108	0.967	1512.556	527.796
21099.938	23263.462	13197.867	26942.384	22599.629	35268.405	18455.447	30499.257	834.763	414.889	336.931	335.105	387.303	536.081	230.141	13609.579	263.535	227.108	362.666	1181.533	154.447	3116.198	160.256	3020.993	6149.29	311.866	1050.313	287.812	16241.512	420.84	344.304	5917.825	183	0.901	286.221	531.505
13369.425	14747.299	11092.881	20189.295	16120.287	25735.644	16481.61	22959.398	623.892	336.644	372.529	342.946	338.666	1221.025	286.601	10362.147	173.561	165.133	303.471	1675.741	189.762	20134.846	170.49	3971.31	4005.921	292.924	491.438	286.836	22546.863	412.757	356.917	8500.947	138	0.981	1096.087	529.949
12067.245	13004.706	9657.167	17798.505	14417.817	22142.137	14845.726	19843.798	906.016	423.065	325.989	301.429	360.532	1483.464	320.692	12477.392	186.932	186.809	373.265	1271.529	155.1	28966.635	159.252	3869.915	3542.745	317.227	354.74	266.516	17663.047	444.517	277.93	7655.228	108	0.967	1196.426	529.481
11552.653	12649.556	9457.366	17730.74	14181.343	21887.664	14568.799	19952.911	647.012	331.771	291.827	327.832	357.815	961.605	263.25	10326.467	164.422	154.688	396.318	1570.465	154.387	37422.498	144.544	3203.413	2592.33	314.42	420.171	278.78	14942.495	428.578	284.29	7933.542	158	0.927	1213.044	531.57
15764.57	16935.439	12039.639	22248.187	17275.527	26045.738	17728.491	24595.624	819.224	341.452	314.175	308.655	378.648	1163.918	270.201	10622.065	182.835	179.125	390.756	1315.222	175.015	12355.514	231.331	3220.949	4087.216	318.552	280.284	288.494	25374.333	359.973	280.413	7284.348	124	0.972	1243.444	530.185
7857.066	8688.51	6164.605	11808.872	9302.423	15288.818	9344.261	13120.062	592.584	311.286	309.22	329.389	358.48	830.633	251.227	11292.259	150.257	151.89	312.63	1486.991	198.36	6378.499	168.722	2698.289	3081.742	353.839	453.596	283.098	30489.065	387.26	318.989	6302.177	114	0.99	1269.868	529.07
16843.372	17587.487	13275.502	23352.708	20001.765	27667.739	20298.06	26897.634	760.12	1290.787	272.329	264.83	268.24	2286.363	243.598	10526.827	191.688	142.573	528.445	1096.242	135.508	19767.547	233.964	3369.976	4218.328	329.038	537.32	266.996	10865.278	434.152	349.505	6498.764	144	0.985	1387.139	529.403
8824.637	9640.222	6725.966	12765.583	9997.059	15622.136	10084.109	14651.935	699.849	288.862	258.73	325.512	320.271	774.601	252.898	9871.891	161.905	156.793	336.818	1444.893	162.662	18296.124	167.714	3063.572	2502.135	318.565	336.038	274.25	24208.57	388.64	334.749	6337.683	155	0.933	1435.106	530.59
17444.344	18790.406	13245.375	26437.697	19746.975	32205.229	20046.553	28018.632	752.828	294.238	275.633	372.336	359.944	4824.014	294.187	9285.05	187.568	192.51	388.094	1415.624	121.402	8158.973	262.692	3923.396	3453.713	311.479	456.915	300.044	11929.587	375.677	325.649	7673.558	207	0.886	1473.63	531.152
14207.393	15538.666	10335.949	20443.95	14851.92	24436.408	14841.776	21178.013	705.08	285.308	263.128	331.289	347.361	1388.144	248.359	9368.199	179.014	179.315	301.2	1403.82	138.616	14900.422	214.793	3140.717	3783.073	315.643	391.606	291.175	17697.967	376.604	342.47	6120.322	160	0.834	1490.362	529.5
14595.122	15200.041	10473.782	19101.751	16480.552	25698.671	16883.446	22202.484	586.891	290.385	315.106	320.649	295.033	710.146	240.947	7838.852	214.265	254.386	299.938	894.242	120.717	12467.973	187.795	3612.812	3883.573	339.968	840.576	292.826	10511.607	291.352	325.954	7671.989	263	0.749	499.048	532.793
9353.61	10707.584	7627.351	12559.822	11770.898	14093.197	11272.015	17205.619	462.651	327.044	368.302	294.108	384.873	715.741	318.298	16309.675	143.67	143.201	130.381	596.301	177.236	662.952	136.89	5045.848	777.544	311.245	365.952	281.245	3621.697	393.667	339.296	16605.824	105	0.953	866.586	531.157
7794.85	8939.898	6793.983	12350.68	10175.787	15701.114	10274.975	14505.473	650.795	382.871	430.925	303.921	295.63	1277.54	247.579	7984.275	149.036	152.791	182.492	1509.129	163.279	1972.326	147.879	3633.835	2626.391	332.863	382.299	250.318	14379.152	669.17	352.988	8987.229	131	0.853	971.523	531.897
11269.886	12567.02	9274.516	17203.718	13670.418	21062.042	13979.853	19083.48	556.309	268.468	292.21	299.925	293.898	697.551	272.217	9672.784	151.659	156.158	341.317	1474.681	173.915	11518.602	160.478	2464.559	2915.256	296.432	473.901	281.938	25708.096	418.708	310.422	6213.354	150	0.903	1133.247	531.427
17192.876	18507.765	13676.545	25475.96	19688.721	33326.837	20010.994	27410.203	884.174	326.474	304.589	286.517	384.685	1321.024	257.644	11360.88	196.287	181.714	367.367	1450.15	178.61	24378.436	183.954	3100.081	6045.224	356.123	323.732	288.06	25698.611	353.489	293.144	6983.991	112	0.943	1237.795	531.027
11438.226	12380.366	8956.814	17059.52	13449.067	22095.813	13704.848	19301.509	629.988	315.084	298.543	293.403	305.204	1061.857	245.699	10328.264	151.699	155.408	338.185	1387.75	144.631	43727.927	198.127	3188.23	1620.16	328.756	472.269	278.194	12514.471	355.683	292.162	7344.281	140	0.947	1304.064	531.021
12113.12	13316.26	9144.358	18997.322	13987.548	22504.853	13325.923	18287.422	878.686	307.843	294.627	314.054	358.883	810.332	246.93	9680.468	199.012	191.481	339.481	1404.774	150.455	12531.323	169.55	3382.875	3631.309	284.816	316.039	315.72	22247.955	318.037	339.76	6661.121	149	0.865	1515.99	532.419
17171.859	17859.079	12371.869	23616.589	17794.773	27492.792	16612.788	26190.274	783.033	337.82	281.876	265.512	301.396	750.276	216.984	10462.583	229.568	308.424	295.89	1145.012	132.193	1300.426	178.06	2446.073	4307.761	313.222	1332.797	291.071	19497.193	361.545	320.458	5465.478	253	0.822	340.504	533.903
14721.367	15725.776	8207.655	15803.264	14759.973	22845.148	15234.684	17555.485	473.455	262.916	303.902	249.018	264.244	394.512	251.682	7620.235	205.438	182.358	165.806	933.257	116.084	2475.864	143.034	2434.805	4398.487	299.042	867.878	297.073	13646.363	896.012	313.917	6570.221	152	0.892	429.645	531.987
11534.362	11457.467	7518.448	13844.586	13022.789	20873.747	12494.723	17421.894	553.741	277.775	242.945	284.977	266.181	601.629	246.948	8797.457	216.533	239.246	304.834	4743.223	128.786	1705.775	184.769	1595.48	3712.608	337.634	1629.318	275.908	10474.57	452.675	335.534	4193.798	105	0.984	512.51	531.052
7078.804	8893.336	6881.129	11360.142	9842.717	15517.271	9905.896	13671.337	390.001	246.033	244.66	234.439	272.928	385.359	264.825	7177.044	162.489	234.554	262.038	740.2	267.465	2689.886	247.641	1553.586	3554.515	277.933	374.633	252.112	9932.664	412.754	402.405	4339.576	136	0.905	611.934	533.551
13135.159	14417.66	10623.436	19544.266	15274.074	24690.082	15618.982	21734.264	823.662	355.707	312.03	322.629	330.301	1211.093	290.227	10078.591	167.087	178.143	333.014	1535.651	173.765	12390.21	171.286	2927.103	4144.557	308.322	418.685	275.486	26511.863	406.692	314.406	7166.323	323	0.686	1160.825	537.955
22961.582	25007.611	19201.3	35087.428	28414.521	43668.041	28849.883	38454.498	911.804	358.953	339.391	304.922	398.338	1329.364	300.796	10288.886	198.453	204.817	519.438	1238.124	160.561	23557.125	146.999	5039.196	4915.853	316.017	352.789	289.533	15331.741	346.691	328.127	9504.725	145	0.954	1184.852	532.452
16301.574	15961.986	11185.127	22295.082	16569.127	23093.492	16732.13	23047.319	770.601	355.411	300.742	328.138	323.298	768.146	229.311	9533.614	216.636	228.299	319.935	1339.228	129.945	9594.705	162.585	2520.469	4600.552	315.382	1583.215	277.811	19150.749	383.811	315.178	5810.29	199	0.799	327.209	535.822
14227.258	14890.571	11059.869	21947.327	15128.786	23392.122	13881.505	20740.886	652.523	392.519	262.516	247.378	273.717	2157.03	213.608	10701.469	190.081	218.143	226.195	895.737	134.541	995.121	176.824	2164.92	3740.817	328.097	1994.732	265.979	23865.567	406.506	293.757	4794.195	112	0.96	350.312	532.259
10901.022	12105.188	9316.337	16853.754	13668.408	20777.502	13434.676	18636.217	646.014	368.771	290.851	278.769	317.326	1485.334	273.345	10192.611	159.545	160.222	418.55	1257.933	165.726	11182.59	170.988	2422.991	3463.249	322.606	469.534	278.711	19795.285	345.156	386.922	6451.009	158	0.904	1008.949	534.266
10537.906	11654.88	8910.66	15798.005	12690.235	20349.37	12503.972	17528.073	691.196	359.871	306.318	305.915	336.039	1157.893	277.735	10417.523	153.689	168.687	329.095	1449.273	163.633	11888.978	173.864	3045.159	3440.427	321.443	480.273	282.071	16116.963	344.009	327.817	6885.298	118	0.941	1027.373	532.627
16608.951	18591.626	14389.775	25352.265	20588.395	31008.045	21249.78	28755.708	790.41	367.174	366.384	355.467	353.481	1185.553	272.327	9526.447	197.656	179.314	302.07	1428.546	181.805	6225.338	207.219	4537.159	4152.885	286.59	326.157	281.037	21993.426	432.295	350.444	8792.893	177	0.901	1081.263	533.952
10761.846	11667.925	8359.027	16195.691	12518.469	20989.773	12872.189	17810.317	893.579	297.829	291.344	300.195	329.411	797.025	238.984	10958.424	172.698	171.229	432.422	1400.769	168.918	10080.245	224.523	2733.784	3527.341	334.729	503.564	280.06	21721.859	400.08	279.06	6045.033	201	0.868	1286.51	534.047
16882.371	17664.372	12754.425	23545.513	18733.145	27522.579	19144.784	26878.511	627.618	284.499	281.126	300.216	270.868	1141.115	254.447	10952.227	195.758	168.532	593.724	1153.619	147.289	15667.062	272.224	3295.974	3577.44	330.321	443.418	277.568	16090.331	339.214	311.116	6278.626	133	0.973	1399.673	532.184
8133.115	8929.235	6825.128	11641.869	10022.668	15635.487	9943.287	13860.583	676.104	399.044	325.029	329.409	274.786	822.109	218.899	9051.358	212.822	212.453	252.971	7762.167	209.093	1572.854	149.581	1778.967	10939.725	441.475	473.912	286.372	13882.392	385.917	299.437	4694.726	110	0.985	685.745	532.973
12428.355	13850.528	11207.465	19076.348	16675.179	19875.777	16718.457	22158.434	590.587	351.3	318.625	310.596	344.172	466.249	264.894	9537.878	170.472	165.295	194.617	693.739	208.562	2923.184	147.619	4294.686	2242.407	317.087	592.074	273.406	11033.86	391.44	332.642	9928.88	159	0.9	779.814	535.267
10498.548	11594.389	8746.278	17178.793	8131.41	11668.508	6974.154	9552.115	529.638	414.135	447.556	265.662	276.997	2920.973	216.444	3887.619	161.433	198.657	207.057	1164.379	172.989	358.763	108.621	587.51	3989.237	304.533	645.014	291.623	4746.583	326.636	303.88	1185.461	131	0.958	844.492	533.912
10365.357	11344.021	7920.112	14885.648	11581.914	18901.762	11987.758	17473.684	689.584	301.507	256.221	287.42	318.861	1102.985	237.671	10182.306	154.207	157.944	481.569	1828.871	176.44	9401.012	148.817	2488.842	2099.417	324.119	432.293	281.874	20630.413	378.846	266.78	5973.795	100	0.967	1222.91	533.18
14107.375	14507.651	11002.649	20529.634	16840.984	25045.854	16615.988	22658.167	764.686	315.981	273.112	301.331	278.945	3733.399	278.926	10400.031	183.651	159.507	351.494	1151.264	143.839	18515.347	175.332	3334.03	3364.45	313.076	434.513	268.821	16322.247	395.073	325.13	6815.399	176	0.866	1412.318	535.29
7916.954	9013.659	5770.569	11820.222	8400.524	13376.609	7805.285	11256.215	770.386	292.18	253.193	292.38	326.316	519.058	243.612	9261.127	167.101	168.639	251.499	1033.077	139.881	4180.886	169.935	2538.975	2226.917	302.599	294.895	309.746	16947.229	271.825	370.105	4965.877	109	0.976	1528.472	533.399
14284.825	15968.37	10404.707	21278.073	15728.526	24480.293	15383.78	21871.277	918.999	325.15	301.959	339.215	368.679	1213.742	274.97	10336.047	195.687	198.976	381.947	1365.716	147.122	28562.069	207.608	3831.418	2594.002	299.602	375.217	309.56	16154.999	435.625	392.824	7599.019	156	0.892	1537.923	534.808
12312.386	13340.228	8037.647	15031.085	12923.674	21751.39	13100.588	18709.729	580.465	293.351	427.764	263.729	256.201	577.123	241.261	8281.625	204.982	236.734	184.053	1287.353	107.117	957.843	136.191	2316.637	4157.752	302.659	2906.421	292.401	10337.499	297.301	300.74	6394.162	156	0.892	421.994	535.154
13814.481	14163.736	11742.843	15999.343	16371.244	24375.507	16420.398	18839.913	664.229	395.424	208.455	316.776	309.432	559.569	250.593	5963.85	233.525	194.616	212.723	940.586	116.039	7049.426	186.705	4275.441	2353.985	329.268	865.895	293.192	9750.033	316.574	389.152	8823.424	230	0.728	556.617	540.517
15133.064	15755.004	11666.802	22033.796	17625.628	28014.09	17906.317	24219.843	756.14	313.305	316.064	259.64	303.688	791.573	237.513	10364.689	175.371	201.29	632.185	1285.258	158.228	27488.514	271.892	3316.524	3633.587	339.827	320.829	287.721	12046.566	367.912	281.465	7162.599	101	0.99	1334.748	533.975
17455.503	18009.315	13600.204	24544.896	20054.076	28959.264	20295.89	27104.568	831.996	331.996	293	275.725	294.571	1243.967	240.045	10347.954	182.42	155.566	462.589	1067.939	140.764	30704.928	198.461	3414.389	3792.648	323.443	478.944	275.882	13068.488	363.893	321.116	6774.912	350	0.666	1392.089	543.643
9784.128	10919.432	8347.296	14751.009	12634.962	7546.972	11990.869	16544.905	511.882	284.512	430.873	275.82	330.447	416.493	244.895	12086.83	157.824	153.713	203.746	1578.702	207.436	1525.042	135.345	2318.358	3972.116	292.176	454.322	269.519	18123.198	501.649	322.639	6780.685	207	0.856	803.722	539.167
14703.019	16234.323	11847.971	20673.119	17184.693	23386.531	17331.578	23805.841	710.67	379.824	435.279	352.469	335.147	751.338	281.842	7996.39	200.378	176.179	188.109	1507.332	170.391	5977.913	166.008	4192.767	3458.861	308.923	593.184	284.982	16323.13	1055.42	368.831	9942.331	149	0.874	1062.842	536.983
18372.826	19673.353	11160.952	21202.248	22464.378	32513.958	21311.058	24049.517	817.976	378.023	261.905	284.084	328.017	657.312	289.168	8771.654	284.843	261.613	261.495	2290.495	133.896	1034.483	187.844	2457.83	3671.836	331.055	1804.444	273.102	9811.111	304.337	318.477	6048.694	101	0.977	516.52	535.856
13752.01	15195.222	11427.258	20611.578	16474.72	25627.778	16751.404	23138.381	777.266	428.944	295.399	297.847	341.243	3573.765	291.141	10399.622	174.321	182.353	491.085	1620.205	172.677	19839.929	180.784	2765.378	4397.277	323.194	633.804	274.711	18966.127	321.293	380.571	7165.125	206	0.845	1016.354	538.913
16539.147	17584.701	13388.029	23779.55	19250.428	30274.539	19896.424	27284.254	741.933	344.023	317.495	271.049	308.223	1475.654	261.392	11729.959	196.046	178.736	373.31	1431.633	168.02	25013.661	216.507	5099.856	4442.237	343.272	757.074	288.393	19079.625	360.723	323.531	8445.569	137	0.963	1377.164	536.748
25073.446	25952.161	16097.743	29400.154	27254.935	36287.129	26953.882	32127.096	924.183	413.766	343.1	366.404	372.911	818.39	270.18	8962.214	239.711	232.731	305.444	1930.04	140.381	3050.73	164.706	4837.257	4857.384	311.891	693.632	285.321	13722.566	526.773	322.897	9328.314	378	0.763	314.225	542.709
17920.682	19909.684	13987.483	26124.739	21971.944	34267.588	21361.576	30595.99	733.396	405.37	283.994	305.637	351.223	966.101	295.054	7849.306	297.071	260.188	276.802	498.665	126.542	7331.783	190.856	4755.669	3803.356	316.918	263.508	309.807	7389.454	268.283	351.515	11320.819	106	0.993	486.528	536.67
11986.841	13297.313	10027.044	16441.462	14394.891	23052.654	14949.592	20312.436	685.564	341.534	305.821	315.028	283.405	790.857	250.25	9525.006	235.45	192.276	354.338	1074.961	244.601	13421.247	198.54	3028.573	2603.233	308.166	496.301	261.731	11148.44	315.412	290.822	6304.49	169	0.924	658.541	538.796
14243.669	16048.788	12073.084	21510.16	21457.575	23586.762	16127.487	23294.617	761.314	389.87	380.938	303.671	538.416	2028.276	349.373	14030.289	174.702	182.505	156.69	499.874	183.298	2063.716	161.796	5107.647	3709.684	311.202	1512.999	286.685	6362.753	493.181	354.45	16133.956	132	0.928	875.28	537.144
10617.142	11932.572	8773.674	16105.303	13196.347	19493.172	13317.106	18360.588	654.084	328.452	324.803	318.947	320.239	754.675	251.898	10253.99	154.705	186.719	184.428	6826.165	189.893	747.258	128.494	2557.766	3519.454	328.325	2922.896	257.093	18750.45	571.831	370.036	6795.195	177	0.88	921.997	539.766
13091.608	14840.738	11889.279	20833.586	17848.006	25864.52	18204.122	23995.039	756.926	454.464	367.53	360.633	355.905	1788.902	311.297	9795.732	192.959	183.214	347.955	1418.936	166.669	6475.466	196.309	5678.528	2577.164	319.83	355.684	286.285	13488.858	506.683	372.085	11455.196	129	0.982	1056.539	538.027
[truncated: 4,888 more rows]
