# Supplementary material for: Highly multiplexed immunofluorescence imaging of human tissues and tumors using t-CyCIF and conventional optical microscopes
Source: eLife. 2018 Jul 11;7:e31657. doi: 10.7554/eLife.31657 (PMC6075866; doi:10.7554/eLife.31657)
Supplement: Figure 10—source data 1. [file elife-31657-fig10-data1.zip › TMA23n.csv]

Hoechst2	Hoechst3	Hoechst4	Hoechst5	Hoechst6	Hoechst7	Hoechst8	Hoechst9	pAKT	Ki67	pERK	EGFR	E_Cadherin	PCNA	MET	MitoTacker	A555	pCTD2	CD45	VEGFR	Keratin	PD_L1_PE	CD4	ActinRed	hmC	p21	pS6_235	HER2	Vimentin	Catenin	NGFR	HCSred	Area	Circ	X	Y
10205.688	13062.784	6972.692	15345.59	8942.932	13108.745	6581.081	9947.771	634.805	341.275	303.254	302.506	302.58	316.254	272.057	9575.15	186.479	182.384	508.443	1601.886	140.256	200.881	157.15	1191.845	3554.873	262.411	303.448	285.978	6477.833	280.034	297.142	2238.727	112	1	847	153
11848.306	14764.885	8222.271	15959.029	9334.101	14972.277	6696.404	10645.363	766.21	403.205	349.054	304.867	314.966	982.035	289.818	13278.817	195.119	210.423	494.986	1135.882	389.476	2116.294	177.137	1806.747	3783.702	321.817	371.5	277.632	9949.972	406.188	334.721	3887.74	109	0.976	769.408	168.766
11670.329	15387.569	8747.943	21295.524	13456.166	18741.454	8323.694	13866.187	761.48	540.683	349.516	311.862	393.142	1162.953	295.944	14496.106	219.493	225.272	342.964	1234.839	168.081	1176.258	193.14	2822.086	3686.319	298.217	314.998	301.543	8190.628	322.242	300.942	5945.659	117	0.956	930.679	172.808
13105.219	13600.065	7181.366	16980.083	9443.37	17546.417	9252.698	12106.372	803.306	505.899	281.933	291.943	336.439	917.863	312.481	13765.706	229.225	183.156	428.244	1416.911	126.889	1427.858	203.855	1848.243	4850.845	292.646	423.844	267.422	9437.903	336.343	293.005	3360.811	169	0.88	1019.098	181.092
16405.096	20222.894	10412.778	23066.597	13137.46	23418.717	10114.465	14463.717	707.88	694.355	283.311	244.63	328.773	792.158	288.52	8617.762	181.249	227.506	560.152	977.447	125.196	2012.93	166.121	1248.295	2785.4	282.474	266.064	300.908	4914.253	302.53	269.173	2033.125	125	0.98	928.14	190.596
15473.175	19570.505	11241.976	24590.734	14858.186	24765.796	9759.57	15477.795	779.133	913.125	331.092	291.158	369.232	1163.512	347.738	10320.888	198.702	233.762	469.236	807.769	130.913	1811.996	176.624	1937.075	3297.184	288.423	277.279	299.598	6089.585	290.745	276.908	3631.9	120	0.969	922.825	196.825
13177.657	16247.715	9322.193	20700.209	12682.591	22777.444	13874.414	16621.865	653.894	327.606	288.053	370.032	314.613	399.565	274.821	8129.551	185.326	187.623	475.524	2031.286	137.695	233.213	155.943	1093.928	2345.304	301.795	319.118	298.492	11132.454	300.424	289.466	1637.315	166	0.917	888.639	199.367
13007.293	16574.919	10205.024	20748.181	13890.622	21461.716	8763.503	12235.472	781.602	397.405	363.328	406.04	382.749	2274.011	220.265	4293.462	193.774	190.896	259.337	968.416	145.57	599.035	146.037	797.571	2570.606	321.12	324.51	292.345	8633.167	363.839	299.236	1375.511	114	1	835.5	200.763
12136.966	15186.866	8553.499	19493.702	11873.757	18193.245	9804.601	12467.785	608.489	456.018	269.393	281.492	289.901	586.499	220.099	5770.04	193.245	184.716	397.908	983.111	139.92	376.767	160.905	906.817	2052.597	314.609	270.008	276.659	8862.881	328.28	324.454	1244.22	186	0.875	1085.785	208.581
9986.074	12354.283	7086.016	15576.636	9036.87	12024.506	6313.505	8177.032	678.055	349.248	284.024	352.934	403	471.218	266.473	6994.008	185.106	205.156	393.633	1993.679	145.308	185.811	145.094	804.516	2721.517	294.221	286.639	293.315	12468.831	315.977	265.364	1363.164	99	1	893.136	210.106
9532.718	12128.038	7090.378	15500.778	9831.727	16689.921	8147.626	11146.443	728.562	304.758	300.242	352.747	333.325	299.371	199.814	4754.731	164.978	179.716	217.923	1396.431	132.306	417.231	159.817	770.526	1465.328	303.104	261.797	279.914	9686.618	262.955	272.6	1087.257	229	0.777	1035.701	217.015
9882.338	12446.315	7183.769	15801.063	8244.332	15001.425	8269.743	8367.44	772.442	350.678	270.929	267.269	302.758	389.018	229.948	7949.692	165.149	151.544	376.656	529.021	130.288	191.761	123.119	860.929	2196.132	279.545	666.938	260.53	2580.619	302.553	288.121	1391.056	107	0.971	688.238	212.444
9359.365	11196.752	6623.95	14828.604	9193.305	16538.138	7742.368	11944.363	522.491	438.908	255.495	287.376	300.854	459.093	250.918	7369.488	137.405	143.206	359.183	841.097	120.391	248.931	138.885	891.975	2810.164	278.982	523.704	265.286	3752.916	339.304	299.413	1469.904	124	0.972	770.073	214.266
13194.786	16381.767	9784.882	20618.486	10133.153	17049.274	16171.76	9757.35	661.756	376.032	299.922	258.763	272.717	548.796	378.049	3516.497	169.685	172.715	570.675	551.518	125.569	205.208	172.685	578.917	3335.604	299.219	368.333	266.168	4993.617	291.801	309.07	957	118	0.994	749.517	216.449
14652.849	17593.954	10634.368	23052.168	11633.668	18003.788	11264.587	12859.064	892.93	716.165	278.151	258.692	296.487	560.431	289.969	9038.157	193.012	222.889	482.516	620.605	148.575	298.722	137.154	1120.974	3760.495	278.191	275.153	314.659	4533.212	290.181	263.809	1805.795	138	0.981	902.087	218.949
15056.131	18120.461	11039.274	24056.923	14821.959	21598.094	11399.33	16855.446	811.417	600.259	281.22	264.392	301.168	479.533	268.317	10193.484	197.315	226.824	493.594	660.357	125.331	252.102	138.841	1251.655	4437.45	283.196	257.927	322.771	4657.476	296.209	265.535	1871.21	141	0.928	909.479	219.11
14819.014	17868.953	10633.422	23458.715	11968.067	20142.651	18722.891	8804.162	676.159	1266.862	297.037	325.787	358.934	683.106	295.124	5379.359	192.611	190.554	400.387	2772.779	136.633	207.301	187.06	681.844	2641.615	278.514	321.428	287.057	9492.703	277.185	279.902	988.239	109	0.989	988.298	217.913
15071.074	18482.567	10991.862	23905.736	15247.186	21961.693	10440.343	17468.333	637.219	302.565	305.215	301.976	354.502	310.994	232.629	6080.216	186.948	173.91	232.656	2405.402	149.453	288.426	175.065	1038.711	3134.985	300.104	287.609	283.605	15014.812	280.162	272.125	1549.237	186	0.946	1021.172	222.828
11953.394	14687.971	8627.438	19501.114	12428.097	18921.853	9247.459	13912.353	591.893	345.595	263.037	280.425	297.655	759.866	222.635	6158.289	181.232	176.648	346.132	1022.807	135.608	311.907	170.012	1016.259	2283.972	317.163	282.703	296.613	7349.061	256.335	302.675	1368.764	144	0.876	1080.681	221.799
8856.262	11032.841	6597.836	13819.964	7973.519	13365.372	16107.105	9031.25	668.788	538.792	281.734	250.178	316.113	1127.407	367.293	6734.4	155.578	159.52	580.777	661.666	132.744	632.439	151.157	730.381	2432.722	285.701	526.049	256.751	4026.245	289.43	321.983	1192.669	105	0.941	739.148	230.786
23634.808	27565.217	17881.39	34361.671	25256.431	28361.506	12549.165	20564.888	750.281	355.434	353.178	368.044	392.268	1371.3	233.729	6097.935	233.44	220.393	422.556	1835.864	166.521	496.842	147.973	1177.364	5266.253	301.589	306.281	320.341	15574.791	633.923	268.841	1809.695	186	0.916	910.145	233.161
17256.974	20419.705	12864.983	27061.136	17277.555	19458.648	9400.335	14757.56	691.63	923.425	304.944	283.805	407.968	869.936	220.593	6330.96	216.073	208.279	441.618	1193.921	138.334	339.377	151.237	925.308	3893.9	279.883	361.58	275.397	6434.347	374.037	257.013	1406.447	196	0.952	983.24	237.633
12851.066	15453.772	8802.611	19238.224	13418.488	14354.102	7188.786	9988.571	723.162	588.58	263.36	226.106	337.241	482.943	254.352	5952.291	194.057	196.621	351.867	612.867	150.959	223.321	155.292	837.758	3132.975	293.955	359.768	270.672	10933.967	243.988	273.98	1116.131	115	0.969	1086.048	234.778
18583.26	22475.916	14479.835	27810.67	19506.884	19993.066	10302.522	14483.288	748.466	453.546	324.066	353.241	464.321	1173.225	240.49	6219.971	189.831	174.386	532.918	2436.25	184.191	1712.55	140.016	955.735	3117.789	292.505	386.634	290.016	22024.3	593.223	284.923	1536.403	140	0.957	801.964	240.643
22214.636	26249.383	16794.836	33320.093	24107.37	25820.916	11106.453	17985.93	723.5	341.064	339.098	331.417	419.35	1411.295	221.166	5844.896	245.851	228.88	553.065	1377.541	179.879	1963.711	141.676	1062.05	6161.512	304.942	310.29	326.635	20198.936	445.363	280.84	1765.23	137	0.974	901.682	240.339
15355.082	18000.127	11393.642	22607.666	16055.596	25584.463	11231.026	16812.864	660.151	314.898	294.435	412.883	380.663	1769.627	239.971	7153.318	191.164	172.403	378.281	1668.073	155.798	516.334	153.459	1046.804	2891.412	271.938	301.744	296.927	13649.204	763.037	300.533	1709.191	120	0.969	818.092	241.483
12023.652	14455.094	9087.15	18603.592	12319.76	20024.855	8228.367	11970.77	652.914	668.864	279.015	416.829	355.196	1692.801	269.179	7681.161	200.547	212.985	376.373	1959.929	153.18	368.086	152.997	951.36	2788.827	281.207	306.243	290.51	13788.544	888.911	288.93	1618.299	148	0.948	836.203	243.223
14280.238	17287.871	10301.272	22974.281	14243.093	17986.562	8744.319	13412.34	668.529	814.533	261.876	233.91	348.692	689.659	271.277	8511.271	191.909	181.083	414.606	511.86	138.502	261.403	151.432	1205.59	3817.62	281.554	304.692	295.688	8712.039	253.802	278.256	1687.331	116	0.977	1074.724	242.241
10016.054	12335.732	7672.019	16202.049	9597.767	17020.629	11633.163	12358.473	727.948	303.362	305.434	231.669	292.354	971.924	521.67	9151.984	160.322	153.426	431.875	467.33	119.444	319.367	128.223	1085.486	2585.926	295.13	327.008	249.082	2976.078	263.22	281.026	1822.417	199	0.834	723.731	244.676
13070.283	16030.924	8784.714	20001.75	10817.185	17144.736	12718.205	13225.094	677.249	975.094	278.447	279.278	291.806	481.155	254.179	5536.75	189.474	195.52	376.875	942.281	127.978	181.582	169.021	1011.393	2683.238	382.814	372.662	277.803	5453.582	241.32	276.595	1394.931	125	0.98	1127.948	243.308
15127.606	18280.626	11458.765	23594.461	13531.814	22883.467	9911.301	15067.394	838.3	794.79	323.813	249.336	309.519	1104.482	316.93	9368.818	180.127	179.756	483.845	566.691	133.01	270.274	125.239	1089.577	3419.571	290.831	332.948	249.807	5917.355	280.787	285.628	1842.86	259	0.874	738.917	248.052
18801.274	22261.601	13761.075	28405.999	17580.525	20425.618	10158.72	16838.879	757.347	1028.754	300.745	245.559	407.494	829.163	256.403	8431.569	194.675	179.978	389.945	520.108	124.586	220.619	131.809	1184.729	3939.401	297.847	319.269	253.755	3945.888	260.433	275.257	2026.418	173	0.956	704.309	251.228
11669.705	13970.168	8763.843	18545.086	12968.648	21273.666	8224.016	13678.173	668.645	317.062	274.571	436.424	360.693	1273.64	223.119	5655.2	198.206	182.44	550.562	2222.051	181.928	756.166	152.207	854.731	2667.071	292.911	358.297	297.49	21794.77	841.59	296.104	1439.172	117	0.985	815.979	248.953
11883.387	14381.305	8736.041	19217.388	9967.622	17310.713	8300.163	12484.016	582.855	420.798	239.248	235.635	295.483	546.243	263.37	6104.821	184.502	198.377	389.216	780.874	127.057	247.797	148.314	944.162	3533.783	285.888	250.889	268.873	6331.778	243.303	283.906	1400.822	125	0.968	1073.764	249.54
23112.306	27396.297	18185.313	34484.061	25080.357	40078.703	15076.482	24165.455	683.913	373.644	321.239	392.554	383.553	1593.472	259.073	8248.795	231.411	238.069	259.677	1943.973	154.047	1805.077	155.454	1392.561	4784.186	295.144	311.966	298.427	13702.563	445.027	265.299	2356.3	181	0.943	860.622	253.019
12257.436	14921.454	9476.541	19055.548	12282.727	20627.891	10734.113	15942.251	863.924	509.485	320.483	231.031	294.973	1225.546	375.902	9685.523	162.631	154.598	446.19	555.247	128.964	345.658	135.322	1298.01	2224.436	285.54	385.768	256.832	5111.445	277.895	304.754	2200.791	134	0.953	729.388	252.321
12390.493	14673.253	9244.806	19403.225	12207.656	19761.645	9408.551	13243.926	621.523	566.912	282.786	306.9	355.631	1014.343	273.455	9561.511	195.649	191.17	452.125	1234.028	141.779	305.804	153.498	1133.853	3304.465	270.515	317.666	296.333	9389.612	423.845	281.748	2078.455	246	0.837	927.52	256.276
15868.645	18764.302	12261.125	24023.188	17236.41	24800.648	12081.046	17214.518	793.72	311.864	277.773	338.527	396.097	890.445	226.503	6521.465	198.626	208.405	723.866	1777.172	167.064	1228.172	135.952	999.007	3399.363	294.678	339.313	294.885	17124.087	346.478	282.976	1659.02	196	0.904	811.561	259.26
11803.209	14211.176	8947.97	18552.27	11871.902	19268.5	10756.186	8073.285	646.24	798.179	282.163	381.518	338.12	1083.219	264.683	6960.794	169.089	189.102	299.247	1399.506	152.977	225.334	123.374	766.883	3533.22	288.152	310.249	282.914	15859.878	365.584	360.082	1263.269	102	0.955	769.324	258.059
21868.159	25272.784	16885.776	35139.282	25248.361	38296.337	14778.688	24130.794	754.202	790.279	296.985	277.659	418.998	1575.82	314.784	10499.395	243.256	239.26	367.286	999.268	150.482	2016.005	155.988	1352.05	5231.914	293.638	370.013	298.239	9788.593	426.121	268.75	2318.288	172	0.918	867.564	261.727
9738.819	12010.257	7153.526	14812.48	9136.951	14057.81	6531.037	10952.691	546.958	260.333	270.024	264.344	285.262	838.319	293.261	5953.212	164.096	189.189	232.651	879.084	135.974	267.081	181.963	2210.975	2301.315	280.191	240.485	272.941	3876.529	278.942	260.243	5133.444	142	0.837	1100.782	262.62
19339.055	22786.127	15007.42	30239.875	21239.267	30705.905	16855.008	22666.418	669.798	612.606	285.331	321.656	380.357	1615.091	299.937	9041.41	232.837	236.23	340.456	1297.33	166.276	3263.09	156.673	1407.861	5093.506	299.735	394.644	297.03	13083.101	488.276	266.79	2509.827	119	0.961	859.962	263.475
9497.499	11495.385	6970.272	14513.309	9268.822	11043.963	4751.737	7793.397	745.831	398.606	292.149	231.726	312.07	591.701	275.648	8380.536	164.089	179.668	419.614	441.107	126.01	261.899	132.213	862.91	2832.582	309.629	428.131	243.481	4112.092	248.524	273.149	1370.911	109	0.976	702.839	265.454
11570.54	14039.802	8122.151	18093.306	10225.398	12972.03	6502.125	9990.02	647.86	735.782	279.311	254.596	309.628	691.461	380.639	7638.735	197.674	242.058	333.627	712.167	130.007	278.475	181.603	1115.223	2815.434	454.647	308.485	261.953	3863.651	360.558	302.073	1868.382	106	0.949	1142.434	266.264
8433.467	10778.189	6022.888	13611.312	8083.088	13015.811	7498.064	10160.927	613.056	308.06	253.799	321.527	317.041	911.839	225.705	9440.63	196.054	252.183	330.621	1797.949	132.106	939.472	276.836	2179.614	2792.149	308.247	263.885	283.805	12570.715	317.388	306.172	4300.866	122	0.918	1171.582	265.598
11679.368	13911.69	8718.189	18075.555	11698.032	18612.149	7604.495	12717.117	552.532	922.14	246.349	242.822	325.846	1677.375	249.437	6714.273	176.471	172.371	415.795	1088.313	138.775	513.152	152.346	1010.543	2392.495	281.33	239.792	255.384	6788.456	326.715	249.148	1588.423	127	0.955	1053.421	267.311
8944.227	11218.829	5922.455	13114.25	6655.897	11197.247	5942.015	9549.376	552.712	733.76	246.955	242.108	251.977	725.927	304.857	5433.867	181.334	234.772	282.924	694.125	111.155	201.53	183.428	1178.271	2370.113	335.705	397.457	280.28	1508.353	498.475	300.885	2253.66	102	0.987	1152.824	266.265
14158.969	17312.614	10681.377	22231.859	13678.961	23067.048	10908.842	15547.8	708.104	787.336	306.36	272.956	308.134	1084.77	256.757	7686.351	180.836	179.671	424.09	1463.048	180.289	308.679	138.154	970.331	4351.523	347.966	357.892	266.705	16627.244	353.451	279.181	1596.131	191	0.919	687.898	272.317
12452.862	15526.582	8367.917	17715.138	11775.965	17258.567	11217.984	13721.148	808.346	328.702	300.857	319.444	339.292	688.886	344.615	11709.539	174.447	189.946	530.116	1044.003	177.499	495.018	148.321	1768.247	3708.605	306.269	350.478	302.569	10541.385	360.504	281.051	3938.842	132	0.965	563.235	273
15221.404	17593.274	11634.551	23781.71	17320.431	22436.978	13017.604	18805.925	704.393	402.374	266.358	262.63	410.287	980.242	309.937	9193.449	203.842	218.202	508.031	1883.417	134.804	1304.401	155.481	1260.283	3672.154	282.279	313.549	262.798	9381.62	452.954	270.649	2194.843	107	1	866.257	271.977
11204.236	13260.677	8162.298	16876.965	11195.39	14841.94	6814.244	10995.717	699.416	265.141	272.224	296.888	354.172	1159.025	255.333	7806.3	192.487	180.276	434.685	1824.278	159.554	990.031	168.158	1261.828	2576.448	290.978	246.874	257.825	11735.059	520.899	258.667	2228.903	121	0.91	1061.112	272.616
11781.878	14470.439	8654.811	18184.238	10828.305	15607.182	8006.593	13763.603	627.817	596.454	288.115	256.322	352.677	982.184	344.229	7174.088	188.633	214.286	297.929	653.341	154.358	394.343	193.542	2144.895	2809.393	289.01	224.285	270.253	6234.293	236.945	265.755	4151.876	109	0.976	1106.959	271.656
13992.647	16787.312	11028.181	21441.185	14575.118	19421.16	13914.938	14138.749	619.454	523.125	289.205	318.286	348.249	1313.03	352.97	12045.731	234.42	218.871	422.15	1496.214	151.04	992.031	157.907	1536.365	4638.86	298.834	367.598	293.047	10867.732	334.615	293.018	3001.425	113	0.969	854.004	273.553
17579.344	20822.032	13858.846	28469.607	20079.992	26731.683	17119.281	19052.048	668.473	486.605	280.638	311.186	446.758	1188.735	366.713	12694.015	231.37	223.455	510.694	2553.386	148.418	1424.924	165.286	1762.094	4858.858	294.152	352.736	275.471	12358.973	373.515	292.367	3639.132	136	0.871	859.353	274.169
17052.539	19913.904	12749.428	25907.942	17322.427	27651.57	12302.813	20097.755	632.138	628.105	285.662	306.157	396.11	1157.92	369.317	11998.643	200.532	194.844	390.797	1167.639	135.748	303.374	145.362	1647.132	3675.304	329.569	293.537	286.568	9300.632	437.177	304.218	3166.018	274	0.754	925.113	278.774
11252.164	13094.281	8253.065	16616.919	9277.42	15767.691	8803.91	13920.299	769.367	416.415	278.498	229.824	302.835	987.965	259.037	11341.055	165.968	169.319	409.283	410.81	122.162	566.335	149.284	1478.29	1820.354	293.481	478.395	267.311	4659.406	273.902	263.429	2148.744	105	0.984	983.986	272.548
9132.396	10542.964	6775.09	13700.669	9472.074	14537.532	7596.063	11877.01	594.257	519.289	258.909	223.139	272.176	1166.243	275.981	11476.884	171.151	174.397	436.671	891.855	126.162	301.596	156.868	1252.025	2267.255	269.154	291.462	275.647	7595.814	386.255	283.317	2770.104	149	0.93	899.93	274.513
14243.695	16795.998	10570.516	21899.471	13637.44	24161.627	10381.849	15889.883	700.761	446.342	272.56	244.623	318.884	966.177	240.759	7662.978	166.327	166.029	491.394	488.723	119.057	475.863	152.472	1200.412	1734.331	326.609	492.717	264.174	4832.05	259.087	271.181	1964.316	126	0.976	979.802	278.198
14601.858	17256.477	10995.05	22889.582	15236.701	18957.251	10022.298	15622.572	766.528	732.473	263.805	257.699	348.961	1114.706	387.257	9985.432	199.127	180.177	476.775	432.51	129.892	262.089	158.477	1299.522	3855.458	337.739	342.995	281.894	5508.226	314.45	296.496	2456.616	149	0.955	945.607	282.809
14640.018	17826.48	11244.54	23585.478	12773.301	22230.385	9392.055	15152.039	803.328	692.065	296.345	368.563	327.944	1499.694	257.113	7733.843	177.148	169.947	386.882	2413.926	160.767	305.954	131.763	1014.362	3666.913	313.218	390.511	274.64	13180.464	419.414	352.024	1622.285	114	0.99	677.86	282.825
15031.959	17488.752	11093.594	23051.505	15066.353	22334.666	11048.153	15946.605	573.403	662.664	269.571	324.899	386.006	924.795	322.705	7878.848	213.897	208.436	321.89	1188.439	152.25	325.466	155.217	1456.235	4065.551	284.788	253.007	255.036	8311.358	353.335	257.609	2728.316	142	0.945	1066.479	284.669
15026.498	18743.736	11968.146	24173.531	15811.903	26057.903	11480.609	18984.55	818.151	555.546	295.678	432.602	336.365	1745.483	286.945	9264.056	168.051	162.812	563.856	2623.575	172.588	497.442	136.318	1260.172	3798.071	311.165	448.927	298.506	17525.916	457.419	317.626	2108.441	132	0.965	671.78	285.811
7483.274	9175.199	5846.033	11675.779	8743.622	11048.694	11521.654	8396.273	496.645	250.907	182.174	400.346	349.849	630.895	243.45	7674.72	156.289	219.044	300.813	1964.777	164.477	1098.91	243.97	1158.226	1534.128	287.358	242.213	291.019	20111.286	432.476	292.304	1962.144	116	0.936	1176.707	286.086
18531.146	22133.617	14799.664	28803.363	20551.242	33326.324	15733.287	15624.019	647.381	591.079	278.197	337.731	400.191	2980.195	438.514	8282.066	214.06	193.32	414.433	2033.853	150.937	3224.307	153.237	999.674	4733.861	291.867	359.116	289.834	12490.36	656.015	332	1799.739	227	0.919	829.764	289.8
13181.872	15275.262	9711.841	19812.986	13463.088	20089.055	9069.566	14153.321	536.041	897.233	267.218	274.233	354.643	1330.809	312.312	13181.963	186.63	205.455	378.186	1159.706	134.618	466.737	152.562	1420.869	3245.436	267.611	300.749	271.385	10399.179	351.683	279.293	2915.773	165	0.82	896.324	290.997
13831.384	16225.386	10576.896	21038.781	14349.014	23687.535	11608.728	18820.548	542.921	335.729	263.591	245.913	349.806	806.22	326.303	10640.317	173.647	173.888	404.335	491.997	119.67	412.1	146.914	1433.697	2485.597	279.845	294.612	274.6	5842.543	407.643	293.59	3027.175	120	0.969	931.525	287.883
13838.334	15983.656	10237.546	20742.249	13947.985	16250.183	9737.68	13570.437	505.404	612.795	263.114	378.668	311.709	1021.52	344.507	10230.42	213.49	181.619	408.218	1212.111	132.47	264.773	159.314	1253.098	4264.942	458.09	313.848	279.986	10959.817	404.396	302.139	2340.015	114	0.948	951.193	288.702
18504.622	21326.65	14045.052	28740.777	20201.256	27614.681	11471.697	18314.454	651.485	603.766	295.755	301.754	402.557	1067.342	367.353	7195.44	221.647	195.162	382.693	1184.331	141.379	296.544	160.605	1176.984	3022.787	343.492	290.45	255.924	7945.433	514.211	301.172	2290.765	168	0.961	1025.661	288.53
12197.734	14321.635	9181.082	18549.656	12769.232	18983.851	10380.426	15814.219	669.153	839.941	282.719	276.113	335.523	1247.292	352.441	8341.718	201.278	199.981	366.002	1136.567	149.453	523.155	176.059	1949.635	3699.852	275.977	250.837	268.08	8514.181	390.054	266.172	4337.867	186	0.875	1075.898	291.957
14276.346	16911.709	10648.045	22263.026	14888.529	21707.802	9974.215	17064.615	809.45	559.426	299.487	369.713	367.766	1978.153	292.469	10382.19	170.747	167.981	462.275	1651.091	167.662	491.499	137.334	1228.337	3066.918	323.545	400.699	299.718	15115.961	648.923	312.051	1978.424	145	0.929	676.997	293.031
12927.541	15406.575	9937.914	19664.449	13702.912	21752.201	9557.234	15736.726	675.561	383.903	323.315	304.587	404.021	1195.115	283.719	11571.51	191.16	190.997	488.178	533.896	138.162	541.881	147.548	1550.508	2419.375	302.571	389.734	271.88	10015.824	261.711	284.149	2541.731	138	0.944	978.406	293.333
17469.946	20095.492	13217.315	26945.376	18935.387	31018.502	11772.743	19496.616	587.024	604.55	299.012	350.869	344.528	1834.065	437.759	8198.269	221.534	207.79	367.124	1825.566	141.046	356.639	170.349	1301.694	3731.072	311.639	335.46	268.243	8544.75	401.545	290.704	2490.393	253	0.851	1019.034	297.263
8300.289	9873.044	6254.358	13270.448	9083.998	12771.671	5344.455	8588.531	475.9	357.618	271.97	273.077	381.006	767.981	318.626	11580.352	178.361	159.632	420.186	858.648	124.949	504.006	166.279	1255.979	3154.444	274.379	310.198	273.103	9484.894	396.693	280.376	2643.589	103	0.965	908.714	292.684
10634.317	12941.536	8054.855	17286.15	10795.677	17055.539	9153.719	14607.667	571.157	372.466	315.209	254.77	285.465	1462.963	271.092	6818.166	221.328	217.108	389.679	853.28	140.48	38665.903	214.333	1809.147	3467.665	291.318	275.384	247.194	6117.887	241.859	289.202	3777.439	128	0.963	1131.852	293.906
13528.548	16320.518	9487.587	19196.656	11372.14	14140.755	6995.125	11011.806	783.759	521.591	306.729	258.544	328.631	797.272	302.309	8794.019	259.039	297.193	436.084	711.153	143.346	4286.528	261.601	1676.427	4134.833	321.82	300.298	261.609	6548.604	227.013	292.086	2962.584	106	0.993	1145.434	293.708
20724.587	24398.056	16230.648	31342.434	21339.313	32390.118	13088.051	19321.15	808.537	1002.707	314.339	274.016	410.514	1593.424	382.307	10666.664	221.302	242.075	410.608	525.394	155.834	473.54	135.45	1450.033	6488.512	280.479	450.053	282.387	7916.161	297.641	351.511	2445.851	125	0.98	629.164	295.66
14332.927	16790.8	10509.559	22099.363	14868.683	24366.34	12876.419	17419.103	672.1	997.755	284.872	253.674	384.288	1535.202	383.313	10379.751	184.02	229.612	432.055	655.802	157.378	309.095	142.534	1166.835	4195.106	303.434	348.654	283.658	10092.08	286.487	325.383	1906.976	149	0.965	636.366	295.977
15540.422	17945.028	11436.806	23333.624	15744.724	25870.134	10005.503	16300.502	582.183	548.283	268.838	243.399	367.746	1111.54	353.808	9736.408	190.866	178.089	372.896	491.802	110.383	306.628	151.726	1275.688	3443.281	266.707	285.427	281.279	4744.22	356.143	279.874	2853.377	127	0.983	928.563	295.563
9609.246	11499.567	7026.883	14450.868	9362.953	15146.348	7797.211	12133.146	504.98	622.793	283.589	242.58	309.311	975.405	282.772	6747.006	178.139	192.023	348.751	966.217	143.635	2251.904	206.494	1605.976	1795.24	261.568	277.589	246.832	5902.22	280.023	286.606	3533.976	130	0.924	1121.031	297.369
15769.628	18750.11	11887.298	24008.703	16918.635	23788.027	22815.983	16923.189	830.398	325.346	287.966	310.154	319.408	1293.829	515.615	8428.345	163.902	179.406	706.849	2326.477	148.069	1000.611	172.195	1255.613	2946.868	296.913	432.856	270.818	10808.925	281.801	302.349	2436.207	162	0.975	726.957	298.623
13322.27	15520.989	10008.05	20136.866	13840.984	19304.143	9717.678	14422.434	515.493	337.682	271.635	385.826	345.614	1032.267	360.46	11176.169	186.303	180.837	448.921	1345.81	131.256	535.688	163.144	1475.256	3146.505	313.585	293.743	279.346	8820.807	523.605	290.987	3080.827	183	0.75	949.347	299.041
11433.037	14040.018	9002.118	18122.828	11929.058	20764.292	9679.281	14733.489	882.57	799.673	300.784	326.796	366.926	851.774	311.641	11097.923	180.079	181.278	506.421	1094.705	139.55	358.477	132.872	1214.82	3089.46	301.438	380.609	299.496	9335.374	598.865	296.947	1850.521	110	0.998	685.409	297.827
12695.218	15353.775	9828.795	19958.979	12981.777	22945.734	10372.183	15445.393	767.852	542.619	293.615	284.764	364.175	1964.053	268.757	9141.635	161.541	173.931	384.423	1282.129	163.346	1274.443	139.282	1074.176	2764.419	366.863	378.594	304.239	12217.832	425.941	298.818	1793.861	185	0.911	672.614	301.63
15186.7	17396.958	11550.695	23032.475	16007.085	25521.885	9922.171	16165.26	636.909	296.708	318.303	308.98	338.662	1092.517	377.958	8895.999	228.757	209.533	459.468	1715.673	154.269	418.636	145.968	1274.198	4848.424	315.175	445.746	282.914	12451.534	411.041	297.092	2790.579	98	0.98	1006.061	299.041
10685.656	12593.892	8148.75	15678.357	10998.676	16482.676	6989.291	10715.044	637.871	275.385	305.474	284.553	296.857	1078.653	236.776	9956.091	169.891	202.713	436.193	718.293	123.274	1762.767	137.603	1114.032	2383.345	303.073	329.651	280.453	5772.228	256.711	305.48	1780.579	100	0.967	981.94	300.88
12997.956	15285.589	9542.579	20300.992	13397.948	14399.698	7490.809	12414.276	547.319	264.823	289.859	247.951	325.878	793.256	262.746	10020.015	192.317	181.521	464.314	906.837	144.433	3965.155	197.543	1779.152	3786.66	258.144	248.383	258.683	9047.704	220.99	268.875	3776.466	119	0.961	1099.105	302.567
10088.246	11785.849	7591.738	15606.602	10731.036	15570.693	7909.105	12483.347	556.586	871.726	266.216	329.689	312.777	1283.744	334.431	14429.53	184.667	189.931	371.209	1692.875	138.614	295.611	140.349	1583.127	3321.789	305.1	325.742	260.562	12738.909	502.802	274.532	3854.148	103	0.965	894.345	302.655
15321.537	17570.087	11630.502	23405.807	16446.076	23120.274	10874.631	17316.959	631.571	373.749	312.462	294.575	379.32	1001.299	364.631	11228.167	222.439	216.923	522.396	812.868	165.33	297.693	158.99	1771.545	4576.922	311.056	292.593	276.373	7444.181	457.107	305.987	4249.039	101	0.977	1001.926	303.649
9433.567	11935.733	7445.596	15315.743	9775.995	16235.918	11150.973	15824.204	749.632	364.874	305.975	347.188	403.164	981.079	349.081	11414.526	161.88	166.572	477.488	1651.739	153.584	402.658	141.067	1359.154	1983.759	315.177	378.488	304.808	12664.491	537.988	290.424	2247.525	150	0.936	685.04	305.013
10177.179	12171.059	7750.445	15898.386	10917.5	17501.333	8025.745	12480.435	526.523	434.503	282.068	286.935	368.177	839.183	335.447	10642.935	177.251	178.924	424.386	879.504	116.395	279.844	148.763	1184.424	2256.581	254.857	880.062	290.375	5563.586	439.419	293.691	2462.572	108	1	927	303.5
9717.862	11776.475	7062.554	15299.422	8615.358	15280.036	6488.853	9687.216	777.318	283.144	281.502	227.928	338.585	781.22	296.487	8263.328	142.974	169.804	503.136	526.77	160.319	976.854	126.643	892.05	2501.901	283.23	587.153	300.973	2873.649	361.771	300.238	1527.08	130	0.978	589.562	305.077
8099.364	10199.462	6393.706	13084.449	8476.054	15779.187	7352.523	10644.733	585.402	295.049	280.258	241.526	421.833	1482.084	404.957	10822.074	152.19	160.061	375.296	401.802	129.571	451.438	161.113	1221.519	1561.579	300.275	622.398	302.117	3779.693	329.607	339.095	1897.401	107	1	661.023	304.743
9917.519	11445.456	7628.701	14891.79	10913.23	15077.875	9988.838	9190.22	666.981	256.362	277.065	289.737	310.4	952.971	287.619	8157.286	163.667	196.355	482.859	877.148	122.21	2090.954	140.464	900.287	2507.823	303.176	343.26	283.434	5137.537	314.755	281.031	1517.895	149	0.844	987.003	306.634
15619.498	17861.167	11788.429	23712.351	16722.516	24872.477	11873.364	17290.62	602.128	312.969	319.539	327.79	373.196	1043.078	395.654	9184.701	238.322	205.879	391.77	1969.645	164.463	423.852	159.317	1521.346	4823.108	319.462	494.163	281.314	8747.832	335.071	283.658	3364.366	122	0.956	1010.918	305.451
15875.693	19421.297	11713.128	24840.053	15554.951	21767.354	10087.187	14195.698	805.546	407.142	352.779	509.617	400.134	1002.349	285.566	9533.798	158.866	195.705	497.875	2287.085	170.433	361.008	130.193	1163.856	3717.844	307.599	344.623	297.73	16328.711	505.231	265.341	2055.691	138	0.97	558.833	306.775
11682.94	14618.221	9270.782	18867.251	12285.752	20395.946	9733.981	12802.976	693.598	310.775	306.279	363.142	442.301	1349.647	298.667	10433.007	168.15	171.664	326.598	1786.424	159.463	758.701	143.307	1103.679	2736.789	339.509	476.147	301.672	15676.662	677.38	305.598	1801.116	202	0.839	643.762	309.144
10870.382	13257.151	8736.27	16191.938	10692.656	13501.629	5716.591	9828.097	1078.095	363.132	905.505	392.465	460.625	1175.603	335.324	12325.34	495.608	271.716	535.692	2111.176	148.034	1006.271	149.804	1579.807	28624.805	335.174	505.415	327.562	11719.263	426.35	340.06	3229.899	109	0.989	776.849	305.638
10152.636	13887.897	8256.016	17879.127	10670.361	15752.669	7472.256	12152.062	866.76	475.213	320.434	363.884	369.086	997.569	265.102	22412.45	177.715	165.466	483.908	1665.787	179.463	331.159	145.222	3260.057	2350.45	267.939	323.735	271.324	12774.16	564.763	300.61	8125.874	96	1	485.771	306.521
9383.658	10980.391	7051.102	14332.813	10245.759	15280.158	7423.071	10762.775	468.332	305.99	249.409	268.174	289.965	895.751	247.548	6699.514	170.007	167.857	485.559	465.045	124.106	355.45	150.941	796.868	2654.48	291.32	369.935	289.282	6667.327	326.161	286.187	1603.188	130	0.978	947.431	308.031
12334.169	14340.527	9279.676	19400.156	13919.846	23563.827	11361.571	16810.673	543.979	314.417	285.427	338.819	380.521	964.577	463.523	8572.401	192.039	197.605	509.334	2056.989	133.859	403.245	203.274	1412.561	2825.784	296.208	286.25	274.348	8684.607	486.397	285.095	2726.51	107	0.958	1022.65	307.229
7487.083	9078.254	5549.137	11455.413	7382.921	12472.678	6125.689	10097.527	488.481	625.612	283.051	393.651	315.802	1049.12	267.3	6958.936	183.093	187.165	320.927	2399.398	164.157	678.293	238.72	1474.36	1906.493	277.661	269.779	260.884	15873.499	680.52	301.152	3131.883	112	0.973	1133.634	307.946
9017.464	11216.841	7324.035	14004.442	9852.383	9054.838	5353.796	9546.948	785.606	331.244	301.561	425.13	340.234	1068.029	287.746	12665.09	188.645	188.531	536.042	2292.806	171.737	570.769	149.733	2002.919	3886.241	306.928	431.643	280.012	19597.489	390.936	287.836	4466.879	112	0.973	730.634	310.321
22412.837	25632.924	17113.528	33935.288	24214.274	31613.957	20306.634	15630.562	704.218	2116.217	261.462	298.757	468.438	2132.98	369.752	9091.848	233.105	203.438	451.095	1248.016	163.837	711.945	161.284	1891.202	6241.471	290.46	365.158	288.326	9864.297	521.593	368.313	5134.402	106	0.993	831.038	309.208
12515.266	15069.886	9322.734	19931.656	13025.973	20858.577	11661.177	18130.165	633.247	586.014	261.366	336.99	366.315	2092.663	322.497	8328.546	222.625	230.035	438.736	1752.912	173.591	584.068	247.9	1882.28	3116.637	282.829	320.648	278.241	18427.579	409.695	262.476	3370.524	172	0.95	1167.198	313.576
10874.082	13339.301	8376.044	17107.117	10817.299	16823.214	13782.671	13147.751	735.802	582.128	288.937	259.877	395.666	1589.975	404.495	9590.853	176.966	190.745	385.503	595.429	144.524	1135.431	156.542	1058.797	3425.163	323.707	432.668	283.492	5529.307	309.762	317.081	1685.697	324	0.644	671.127	318.775
13210.149	15674.614	9951.462	19644.716	13115.784	19430.019	9364.663	15613.968	601.61	809.372	284.945	264.038	406.934	981.458	316.718	21967.986	224.629	208.795	335.945	570.006	121.153	373.625	151.72	2527.827	11179.595	293.853	397.589	288.4	7411.675	302.037	268.239	7078.598	100	0.967	910.08	312.7
9220.974	10995.632	7138.247	14325.385	9900.294	17327.245	12624.038	10611.094	535.94	247.276	249.232	406.94	299.775	880.563	302.801	6772.556	179.463	161.056	374.744	1058.106	123.979	391.803	162.768	791.622	4643.674	289.01	691.691	288.911	6791.674	353.417	276.183	1458.306	110	0.985	957.264	313.8
12645.733	14723.976	9365.38	19416.384	13484.356	19006.649	10028.487	17253.654	711.904	675.733	292.613	241.444	303.914	1054.807	447.912	16787.607	190.752	187.441	405.152	368.014	122.876	443.507	162.685	2763.341	3566.848	302.421	242.429	260.416	4405.799	224.879	300.004	6792.957	127	0.955	1086.917	314.083
10559.824	13098.394	8378.228	17372.704	11539.416	14523.556	6809.421	9946.778	627.699	412.473	321.875	484.713	339.27	895.167	378.6	17839.001	142.896	158.596	523.74	2307.303	197.076	1010.591	138.323	1644.016	2732.37	308.293	398.42	305.08	27210.515	548.507	268.07	4699.921	109	0.946	566.638	314.72
13561.18	15787.819	10441.255	20836.962	14782.778	21528.257	11701.102	17982.681	605.402	406.639	293.784	294.148	299.706	1065.785	360.804	9991.895	207.258	219.716	579.86	1061.273	127.724	2032.523	158.797	1479.11	5007.981	302.581	521.005	264.003	9242.48	306.793	288.336	3002.953	250	0.841	1001.356	316.86
10596.186	12517.087	8136.94	16712.764	9862.446	15378.161	7318.047	11340.859	632.035	453.133	281.818	227.853	448.341	786.581	396.6	7670.026	176.348	188.088	391.317	482.196	114.936	315.52	142.68	1086.922	2636.378	308.279	246.015	254.614	3320.848	208.407	298.036	2192.667	100	0.967	1072.47	316.2
11420.216	13475.247	8698.394	17384.161	11217.963	17331.189	8516.04	13928.761	656.166	519.821	208.62	337.293	333.368	941.422	303.826	7787.802	196.192	214.736	282.484	1427.274	130.386	444.851	194.599	1639.977	2582.402	276.622	288.807	279.004	9177.572	465.521	253.694	3392.738	201	0.824	1178.823	322.112
15390.665	17874.434	11889.144	23165.362	15945.772	25779.806	12268.561	19201.803	556.21	397.041	307.733	314.427	397.934	1472.106	525.267	8482.924	198.005	210.923	391.313	1158.279	136.41	1084.928	210.812	1646.686	3330.28	295.016	297.37	261.838	10199.012	278.663	252.175	3356.708	128	0.963	1022.352	320.953
11599.4	13663.833	8800.837	17737.1	12109.876	19036.303	10730.899	21438.544	611.847	344.596	327.324	377.247	308.603	1027.589	307.284	21717.693	182.232	194.947	408.211	2076.006	148.055	766.475	202.943	4106.114	2732.996	293.975	330.937	248.262	13797.718	369.391	285.009	10194.879	278	0.67	1103.637	327.209
11283.679	13928.52	8443.763	17140.975	11479.4	16022.685	7970.996	11865.579	785.798	363.016	335.403	467.852	333.025	1227.335	272.798	4885.854	163.602	151.639	406.354	2421.15	176.8	282.828	129.949	768.376	2225.115	272.295	322.599	284.801	16410.766	625.086	288.944	1475.176	104	1	526.635	322.154
11607.52	13447.861	8801.432	17613.85	12574.358	18326.406	8193.418	13791.327	644.338	969.87	291.801	283.973	323.114	1170.082	271.731	6579.372	191.498	177.349	452.895	923.388	137.44	518.516	136.474	919.844	2770.774	274.673	285.868	262.892	7205.645	274.806	252.095	1644.688	213	0.889	1043.955	326.627
16084.694	18911.411	12042.408	24845.761	16849.217	19358.82	9308.206	15456.92	722.912	596.269	337.886	337.024	422.265	911.936	457.651	8849.121	239.257	226.42	453.559	3121.176	171.137	913.583	227.231	1883.724	3797.83	281.554	335.825	265.214	15521.746	383.617	269.113	3629.925	146	0.879	1145.63	323.466
8293.497	10255.519	6496.465	13069.434	8918.809	13927.31	9238.522	12800.53	605.692	627.805	335.414	475.376	426.595	3364.397	262.883	7147.635	217.695	219.832	273.778	3172.535	190.309	1005.631	227.904	2433.746	3584.521	287.878	387.758	249.907	22699.444	418.052	288.156	5804.212	107	0.958	1127.621	323.463
10115.22	12823.89	8372.009	16636.489	11389.095	14491.077	15591.673	12395.579	620.751	459.945	283.778	408.641	361.118	1371.839	656.971	7796.613	169.012	171.396	366.849	2804.881	188.734	596.682	177.689	1070.804	4097.264	302.283	336.513	295.015	20336.661	1043.985	346.224	2778.75	136	0.956	644.971	325.588
8928.363	10375.95	6583.17	13258.686	8956.853	14107.768	7842.193	14502.558	625.868	934.508	284.943	238.706	281.485	1160.129	340.948	16652.034	162.074	175.165	398.207	648.505	120.861	269.625	149.287	3060.468	2021.935	277.879	284.604	253.87	4365.09	266.492	289.519	8032.222	142	0.934	1087.613	326.669
11381.075	13819.877	8933.53	17744.183	12004.328	17495.329	9137.596	11609.638	699.263	562.794	272.832	314.85	307.842	840.425	251.155	5905.114	173.738	197.024	569.711	1119.282	148.512	338.923	129.302	760.163	3014.662	296.612	378.475	290.188	9161.937	373.63	318.486	1189.125	176	0.935	690.96	329.392
16105.398	18615.452	12211.361	24243.603	16260.427	22215.49	10030.012	17064.885	837.69	868.824	313.244	256.106	306.232	2201.866	302.495	6932.397	214.289	208.065	403.341	479.525	124.671	2023.204	140.444	1139.003	3646.119	278.414	328.142	258.361	4022.294	361.084	235.49	2161.419	247	0.874	1066.148	331.536
14938.462	17381.573	11583.846	23169.949	16631.249	27335.461	14975.325	22009.918	610.817	258.166	298.06	406.687	336.189	1073.237	485.546	9749.003	194.876	188.774	588.746	1334.509	135.989	5604.919	243.172	1749.237	3738.006	295.515	415.229	268.538	9198.019	376.589	227.931	3543.829	151	0.886	1021.672	329.123
15285.011	17795.027	12610.558	24541.132	18653.979	21101.854	8989.554	12905.832	673.861	488.694	296.664	331.825	316.976	1900.427	266.858	21887.288	196.869	178.901	354.533	1655.236	155.289	1276.989	149.906	2707.307	4150.381	292.433	289.8	290.231	10409.49	710.616	294.358	8427.08	103	0.996	838.413	330.131
9302.477	11243.946	7194.116	14365.249	9990.738	14563.392	8594.72	17516.652	662.075	392.931	361.904	443.14	355.969	1972.378	276.901	9655.426	200.999	193.768	165.992	4142.339	201.641	401.828	189.319	3371.786	2584.338	285.88	451.951	266.616	28124.951	1327.22	299.754	8175.028	168	0.713	1117.53	333.571
17645.512	20744.386	13583.359	27816.252	19244.234	17770.995	10040.878	22497.53	779.572	371.526	335.828	352.362	361.113	797.083	365.374	11655.715	237.863	229.938	781.806	1897.436	156.128	781.033	250.431	2641.473	4253.093	278.944	302.654	259.775	13885.35	311.108	265.895	5356.992	217	0.78	1136.869	336.113
8511.534	10683.66	7282.402	14257.161	7334.677	12595.582	5270.047	11300.857	820.779	423.933	322.913	294.643	360.777	896.064	252.856	9870.776	177.424	180.954	282.11	790.339	211.02	17893.72	135.549	1447.856	3368.542	268.854	368.403	274.075	3650.928	312.841	305.339	2290.359	126	0.948	1302.897	332.556
8063.384	9335.748	6148.889	11949.227	8557.227	11422.299	4906.324	9256.317	503.524	892.109	271.762	234.836	246.379	1172.902	215.549	5203.721	171.873	189.245	393.701	655.913	122.831	1054.803	133.003	662.509	2446.985	277.448	277.499	258.917	3967.024	411.8	244.532	1257.639	114	0.99	1054.132	332.93
12376.94	14309.264	9557.021	18984.097	13484.258	22577.453	9083.469	15424.446	479.425	1002.907	292.233	237.379	249.755	1604.209	402.769	8343.32	188.624	187.637	423.1	496.316	112.547	1351.065	144.938	1299.491	3106.743	269.583	450.96	257.514	3683.599	239.756	258.136	2918.386	178	0.927	1079.096	336.045
10615.347	12861.102	8227.893	16377.6	11148.732	15594.18	11390.784	9429.308	712.232	422.533	279.255	374.251	335.934	812.379	425.934	8459.244	182.659	188.74	554.139	2293.222	152.874	330.628	151.862	866.269	3358.505	290.442	344.222	300.367	12098.044	622.213	315.687	1386.668	165	0.898	701.015	335.233
18451.045	21894.916	14569.274	28547.421	19795.223	24833.263	10078.981	26732.296	799.026	432.937	313.165	387.864	428.737	1139.305	343.472	21844.385	233.05	219.369	456.689	1941.305	136.251	460.761	134.179	2956.079	4776.8	294.13	301.557	263.53	11200.29	500.313	299.647	8423.621	99	1	906.641	334.359
15197.56	17725.648	11605.749	23616.4	16246.178	21725.715	8414.635	24161.261	659.472	705.559	350.748	420.322	392.693	1697.054	258.897	18451.33	218.953	227.647	349.708	2552.546	159.951	792.963	166.825	3767.126	4260.885	575.963	324.643	262.724	15717.654	430.71	289.647	9507.783	145	0.851	1102.134	335.99
13409.497	15661.654	10256.794	20718.029	14564.763	21733.9	12412.13	21822.556	652.046	392.905	309.947	328.491	353.337	972.144	372.115	9959.205	213.979	208.798	517.738	1587.327	158.517	1027.867	236.171	2026.222	2874.26	296.007	267.655	256.893	14099.178	300.901	272.36	3735.081	110	0.998	1142.373	335.173
13932.63	16254.821	10995.802	21112.66	15557.844	23609.86	20400.478	21667.757	707.418	391.948	283.869	338.628	319.855	1799.504	317.878	17669.955	186.17	202.254	432.257	1386.735	158.906	1793.475	168.669	2575.358	4015.594	302.472	316.379	307.756	7887.48	457.425	360.806	6839.454	159	0.923	827.903	337.412
18841.151	21495.916	14765.674	28665.024	22744.748	22778.575	21685.232	8939.666	699.345	338.495	303.793	414.624	332.489	1265.439	281.979	2844.382	173.383	175.17	546.621	1596.167	147.691	458.425	153.6	551.948	2741.182	302.71	327.61	311.716	13828.347	509.182	342.157	875.005	98	0.98	777	337.5
10948.918	12805.394	7978.386	16612.673	10852.324	15499.93	7737.089	12342.547	583.54	741.9	211.597	247.016	273.387	886.755	277.659	7095.206	198.881	204.457	359.838	411.594	114.474	277.532	172.496	1200.211	2242.256	307.16	344.568	273.668	3567.258	223.994	270.915	2138.02	115	0.969	1168.265	337.43
16219.345	18873.606	12921.699	25549.616	19102.953	25777.821	11015.895	12900.601	777.275	599.146	286.513	334.55	317.903	1509.67	299.004	17103.799	204.381	188.846	326.41	1486.662	150.081	651.092	138.932	1702.57	4409.748	292.535	322.192	283.727	11203.386	348.7	281.277	4840.455	155	0.919	840.745	339.248
13259.978	16146.779	9917.795	20501.571	13390.853	20865.292	8813.925	14690.488	750.215	403.692	280.646	450.794	320.789	779.328	272.796	5102.965	139.243	161.371	670.682	1698.775	158.517	228.365	134.472	797.47	2154.59	270.555	318.191	291.623	8958.203	335.912	277.584	1416.792	135	0.987	501.507	339.589
14168.328	16379.934	11042.19	21432.141	15495.927	19445.26	8681.647	11399.429	600.504	824.091	286.322	290.31	331.063	874.167	226.938	5717.054	202.102	269.281	560.513	1128.609	127.481	1679.356	144.872	713.095	4114.139	273.803	407.791	265.772	8722.861	397.518	240.975	1339.655	127	0.893	1002.106	338.272
12379.404	14194.269	8827.175	17843.671	11596.644	14322.224	6499.446	10725.165	595.563	628.685	261.497	253.875	294.123	859.874	276.892	7996.091	229.5	213.611	441.687	999.546	138.231	6468.619	218.639	1238.702	3668.648	275.85	451.163	281.359	9763.541	226.256	286.221	2369.951	129	0.943	1157.934	342.88
8115.417	9651.913	6311.965	12644.571	9072.642	13663.904	6631.051	11548.61	521.476	652.029	274.532	218.251	274.945	993.3	400.433	17336.627	175.168	170.703	401.066	491.387	113.526	301.911	151.119	1822.924	2633.351	291.219	353.675	282.877	4971.036	296.345	272.619	5088.975	133	0.973	926.47	344.996
12615.818	15457.467	9464.257	19139.284	12918.168	15963.655	6992.489	12190.644	661.447	1015.392	331.656	314.922	375.637	1023.436	398.789	9183.924	179.814	182.902	282.312	1073.058	244.018	21064.874	155.628	1387.711	2953.386	253.616	359.174	271.677	8603.12	342.715	358.338	2284.274	102	0.987	1297.882	344.667
11841.743	13717.299	9383.679	18242.76	13610.875	19518.834	14977.198	14464.795	712.401	488.702	269.265	260.786	318.159	1208.947	290.799	9486.391	161.376	200.963	542.373	1229.739	138.732	575.152	164.937	1512.227	3016.741	313.125	309.495	318.31	6999.907	334.438	323.694	4083.411	126	0.921	825.96	347.571
9091.228	10610.214	6831.405	13738.007	9749.643	15575.824	7848.312	13822.674	593.293	364.796	251.154	378.765	318.123	1049.101	251.566	19217.193	154.584	169.289	324.328	1518.154	127.136	528.148	147.774	2041.776	1980.848	287.795	293.807	289.864	8378.203	660.345	248.962	5568.15	155	0.967	946.248	347.945
10263.545	13082.84	8482.803	16445.365	10847.712	17663.064	7725.823	10063.066	774.715	335.319	376.07	601.272	392.768	1281.79	422.887	12674.349	170.341	151.902	393.59	3603.197	206.176	1550.938	129.367	1710.43	2217.134	264.225	342.38	331.742	27648.508	551.411	285.492	5409.38	123	0.925	544.354	349.126
8489.043	10098.115	6476.224	13213.189	9395.482	9920.162	5186.584	9015.64	577.186	299.291	269.011	369.983	443.237	723.25	422.243	9558.085	182.061	175.957	371.994	1179.105	117.445	231.125	134.841	1018.265	2570.485	300.413	378.382	277.788	8647.815	889.058	280.48	2264.075	111	0.964	898.635	348.779
10189.43	12292.367	7810.015	16338.418	10761.098	13354.042	10857.741	12349.157	821.183	331.672	315.112	362.544	373.903	717.903	529.232	11681.093	152.606	160.124	532.444	1957.303	165.883	743.481	177.607	1461.587	2525.434	295.377	301.875	348.07	18332.769	359.665	305.942	4184.656	120	0.969	586.775	351.792
22162.168	24361.235	17673.665	31352.318	25798.145	30116.435	24037.542	19385.736	638.065	496.852	258.73	317.831	337.391	978.656	301.633	5775.979	188.645	190.94	484.694	1107.949	128.489	1572.761	161.144	1091.308	5013.353	298.208	331.526	325.851	7211.692	822.656	326.729	2211.443	155	0.957	807.906	352.79
15865.723	18451.511	12179.95	23953.33	17109.009	26422.792	11975.577	19449.355	614.894	447.501	292.789	307.775	341.565	1150.33	345.299	10241.292	211.216	210.682	428.179	1739.098	115.438	1391.538	144.087	1468.947	4651.852	308.737	320.462	279.213	6182.289	399.131	291.087	3806.328	189	0.869	917.622	354.045
12649.498	16366.633	12016.921	24012.243	14257.497	17967.262	8250.392	17103.797	674.077	1558.347	326.481	288.497	395.075	899.532	297.714	7844.304	175.841	193.351	223.81	623.741	245.758	1656.705	145.951	1249.069	3336.355	259.38	320.805	276.206	6797.069	316.381	388.545	1996.817	158	0.961	1296.361	352.241
8864.593	11535.166	6643.38	14004.907	7810.28	14365.54	6434.521	9748.458	860.127	394.003	339.25	492.167	326.029	769.938	332.794	10102.253	185.509	156.084	620.844	1960.004	162.725	297.275	123.336	1051.046	2627.264	259.616	581.933	266.067	10412.82	507.991	271.907	1739.705	115	0.969	458.404	352.474
9855.332	11596.158	7345.385	14894.733	9985.772	13678.298	6895.166	10674.287	537.005	466.124	174.256	282.503	294.389	639.022	285.879	7869.007	197.989	199.501	356.387	933.279	107.276	296.168	162.869	1098.772	2816.088	253.734	279.14	286.234	4131.654	233.869	260.019	1814.254	112	0.973	1173.679	352.143
12640.643	14993.453	9819.896	19305.177	13717.668	17739.996	10031.091	17377.167	708.027	477.476	296.013	275.898	340.451	1299.17	335.407	12035.164	234.175	200.059	351.814	770.268	114.44	1064.41	154.271	1787.013	7443.586	311.793	311.307	269.965	5852.83	309.585	281.961	5368.707	252	0.825	881.329	357.159
16359.141	19331.023	12925.659	25161.233	18024.442	27359.558	16141.271	32901.356	713.885	320.775	374.775	414.828	386.766	1585.243	305.33	15583.934	212.177	218.018	297.835	2660.345	170.83	935.549	194.529	5234.483	3638.297	329.746	330.56	268.142	23582.999	846.95	277.496	14799.006	225	0.819	1102.647	355.309
12661.296	14887.456	9741.117	19676.735	14139.812	19760.698	10942.031	23491.126	831.63	683.675	313.742	307.889	382.713	1047.529	364.244	18323.018	237.78	252.243	391.964	1572.534	126.32	431.832	230.815	4087.643	3808.977	289.492	319.445	259.35	9787.57	300.851	258.497	10201.466	133	0.935	1128.733	356.846
12246.253	14388.235	9570.415	18684.467	13291.624	19885.146	9032.092	14338.524	533.186	604.635	260.153	272.147	285.699	968.207	307.307	19827.68	171.095	194.942	425.706	1173.626	127.127	317.508	149.342	2638.961	3635.334	286.926	278.628	293.661	6969.588	368.74	260.573	6646.929	109	0.946	975.564	357.674
20626.039	23889.746	17352.189	32508.122	25473.207	28339.938	19404.638	10344.234	793.288	329.902	331.016	348.825	386.541	1594.418	256.789	2665.882	211.535	212.439	449.824	2222.765	161.248	1406.715	159.117	504.007	5822.351	328.937	292.423	331.934	15615.586	870.328	325.916	842.776	112	0.943	799.866	359.366
12749.025	14777.69	9907.946	20047.578	14605.513	15027.366	8073.203	12497.585	685.04	326.297	285.972	336.706	387.793	747.247	421.197	7907.559	203.957	180.592	407.024	1372.376	133.382	290.654	142.641	1233.615	3281.299	315.106	441.663	270.336	11350.299	420.715	293.84	3862.754	137	0.974	896.15	359.478
15762.291	18809.825	12116.672	25065.522	16842.425	27808.658	24403.474	11512.497	729.876	461.327	311.253	382.997	435.558	2708.287	731.082	5212.891	173.76	186.933	378.26	2063.387	181.7	856.425	180.302	735.573	3131.98	295.433	339.203	305.317	17221.954	472.067	328.672	1281.418	121	0.989	651.145	359.178
10011.039	12214.901	8192.774	16655.857	11366.494	12472.5	10779.805	13553.274	822.421	333.767	315.537	309.008	345.011	648.915	630.789	20193.573	168.497	158.651	636.855	1131.698	144.093	354.367	168.147	2405.401	3501.177	274.756	292.143	359.759	8542.003	336.794	303.824	6535.258	152	0.963	581	361.164
19947.443	23371.747	16819.911	30283.929	24716.362	33155.029	20847.366	15196.019	812.366	316.717	351.583	427.567	401.478	1789.957	273.532	4121.303	192.285	211.196	255.885	2987.847	184.984	468.855	153.904	857.543	4400.659	314.569	365.205	340.152	20840.855	1733.008	313.985	1452.479	122	0.985	791.27	361
16181.261	18681.23	13218.533	25035.055	18905.236	27362.43	14522.342	13018.901	752.693	304.157	258.311	251.813	415.14	895.391	318.799	5213.227	165.062	179.671	488.799	966.502	158.611	5629.724	207.439	782.674	3747.044	310.948	283.069	320.071	16014.539	267.502	309.141	1388.038	108	0.98	816.657	359.889
11408.661	13438.522	8878.745	17460.786	12305.802	17439.848	8726.201	14339.431	581.402	539.856	274.484	273.694	316.186	1316.493	434.575	10768.605	177.937	194.007	477.228	1056.848	109.327	356.376	136.411	1423.996	2892.719	313.641	298.279	289.545	6153.145	479.202	288.866	3796.078	136	0.919	914.375	364.493
8016.234	9485.508	6181.707	12391.265	8420.168	12106.199	7500.767	12296.934	497.728	383.87	223.795	225.211	239.552	522.825	333.58	9734.345	178.854	182.361	369.521	486.862	107.078	176.082	175.268	1498.468	1906.626	285.454	356.395	271.357	3404.444	211.302	269.428	3200.215	141	0.964	1156.33	362.926
12135.358	16140.368	10065.751	21129.657	11329.177	20987.871	9553.157	12865.467	739.04	615.543	322.904	426.53	355.929	1365.735	248.427	5197.696	170.66	143.33	323.97	1826.199	173.697	392.881	126.967	824.347	4505.107	284.538	308.441	311.388	6375.396	527.323	327.023	1291.545	147	0.918	1363.133	364.69
19719.29	23070.367	15615.126	31265.574	22624.001	32286.058	23892.562	42074.008	716.113	437.922	357.324	333.473	393.945	1294.496	343.626	15368.792	223.821	227.898	487.886	1514.623	135.148	1381.154	229.122	5472.046	4494.177	309.343	318.71	263.834	13129.881	309.769	274.676	16256.73	202	0.929	1096.327	367.668
22917.501	26083.584	18392.571	33666.471	26740.95	34004.672	16942.959	17463.619	729.475	329.355	308.561	357.249	409.649	1393.935	262.822	5987.28	213.789	201.011	490.128	1774.902	157.229	7059.555	167.501	880.673	5884.377	326.938	378.68	314.517	15286.973	513.8	275.487	2035.05	179	0.911	824.573	367.405
12370.24	14537.504	9838.191	19098.708	13979.188	19407.743	13595.405	22734.096	694.303	652.055	321.1	351.576	325.522	1821.669	391.584	13897.327	184.497	192.742	388.576	1605.416	152.278	703.686	158.864	3851.632	2467.131	382.895	322.204	279.382	14123.94	413.879	270.94	11288.278	122	0.997	1056.131	368.352
9375.393	11008.358	7137.907	14162.824	9790.917	12064.455	6635.845	11198.47	583.035	724.089	292.34	230.35	328.047	988.836	419.275	12202.381	191.53	212.166	419.816	699.075	131.901	1171.134	185.213	1693.642	3969.926	298.555	364.527	272.636	9369.909	212.599	234.712	3611.882	113	0.994	1127.544	369.739
12429.794	15247.621	10030.327	19808.891	13837.333	22132.701	14294.287	12461.366	803.825	454.891	311.597	390.327	425.791	1216.283	416.467	8252.298	180.278	202.588	410.827	1936.653	195.363	425.279	133.388	925.63	2815.483	302.106	304.051	321.148	20278.032	478.951	352.213	1622.928	172	0.918	618.965	372.041
18800.47	21703.712	15181.775	29142.504	22180.036	28439.059	10751.236	18626.079	732.382	444.243	279.84	549.878	421.369	991.67	236.169	16844.501	194.161	205.416	474.444	3163.449	168.106	656.035	145.121	1645.923	4417.297	321.476	307.055	296.664	20157.869	989.887	272.914	5465.967	178	0.906	843.14	373.702
13018.96	15768.432	10516.098	20522.57	14243.828	26697.95	13403.343	13890.208	701.506	437.962	280.804	251.948	390.215	1701.358	326.601	10337.271	191.27	190.699	393.064	482.598	131.581	453.931	155.506	1062.48	4162.648	296.629	300.694	316.301	4202.165	315.151	340.364	1781.04	155	0.978	644.255	372.687
15831.128	18384.347	12820.326	24536.29	19504.83	27968.949	17897.062	11290.272	728.418	337.498	349.096	412.826	377.993	1636.985	272.252	3637.098	179.996	202.05	204.578	3624.728	205.391	1477.233	142.49	650.456	3391.783	311.933	290.668	322.285	25682.862	1907.436	324.683	1204.854	107	1	797.481	373.276
14050.909	16418.873	10719.524	21429.872	15388.746	24106.549	9990.61	15675.86	687.263	642.405	280.819	260.959	393.681	1002.195	460.225	8777.231	233.918	218.219	462.008	814.117	141.531	319.064	141.216	1200.79	4938.787	319.586	268.141	272.034	4494.846	268.054	312.027	3040.16	105	0.941	895.062	375.224
15088.763	17508.052	11853.288	23805.021	17425.975	25198.689	13850.867	27508.641	653.207	474.471	292.805	288.977	351.671	1029.41	395.952	13889.843	187.968	202.607	530.768	1093.067	121.645	491.847	186.516	3584.432	3112.758	314.945	348.276	270.481	9836.174	281.637	270.067	11371.522	220	0.865	1098.336	378.323
13589.045	15737.531	10550.78	20573.455	14354.609	22167.819	11822.886	18643.79	613.936	954.24	285.783	257.327	345.308	954.332	419.802	9387.258	196.752	210.378	526.601	698.746	121.935	383.045	168.318	1670.13	2953.634	276.316	294.816	278.538	5995.199	227.19	274.434	3124.808	129	0.943	1152.981	376.88
11535.119	13732.74	9211.279	18228.161	13011.894	16177.879	8275.088	14714.33	495.12	467.424	284.249	272.968	300.418	1236.331	330.477	8730.637	197.924	212.575	417.863	1143.881	166.583	272.957	145.735	1453.443	3980.007	329.126	349.323	289.3	9365.959	432.931	312.707	4243.369	166	0.95	911.813	378.892
11890.329	13994.063	9470.779	18309.753	13220.378	12340.821	5884.997	17670.909	590.846	732.312	280.044	282.59	315.462	855.986	386.352	7965.883	178.694	203.287	442.794	1023.576	110.495	1523.332	135.895	1555.025	3528.793	279.054	272.238	308.877	5993.615	363.229	260.1	4415.321	267	0.802	950.994	381.174
9091.935	10409.68	7086.525	13863.841	10108.436	15589.835	9292.846	13142.214	569.593	271.096	253.286	233.499	335.912	1299.625	638.266	7535.338	182.046	189.777	648.239	462.471	116.991	363.134	156.71	1308.367	2876.325	269.302	401.881	277.837	6304.319	241.683	289.917	2312.299	99	0.99	1160.449	379.338
12550.359	14672.974	9903.944	19192.069	13865.893	9806.147	9820.982	18473.452	612.885	522.45	306.587	255.67	353.701	1044.314	255.966	8094.812	210.183	194.561	427.809	1119.195	124.641	11300.767	184.901	2882.094	4006.106	297.891	343.383	278.886	10482.887	249.534	237.382	7784.511	125	0.903	1085.332	382.812
14063.662	16376.08	10834.77	22131.281	15542.928	15719.864	8347.248	12857.445	731.024	690.198	251.691	311.418	409.309	917.215	408.184	6838.982	197.286	229.067	530.101	1507.462	123.757	295.738	150.81	1164.246	3095.279	271.648	327.248	286.577	6041.389	234.99	261.774	1973.805	215	0.882	1167.579	385.598
10343.134	12626.917	8268.714	16465.214	11275.375	15317.099	14466.889	12601.693	698.342	275.287	311.541	325.577	339.343	1140.842	382.814	10880.03	159.248	167.122	407.275	1448.395	180.074	374.855	142.851	1091	2416.601	298.48	290.481	327.08	14870.646	558.4	304.432	1832.994	189	0.861	605.754	385.077
15047.792	17776.625	11765.482	23304.498	16797.589	17413.324	9098.671	15537.373	585.127	751.774	307.064	349.249	449.459	1065.422	315.081	9834.326	209.336	221.002	362.711	1266.948	141.049	705.837	184.96	1857.369	5074.731	298.229	248.043	300.633	15268.438	332.797	302.219	5052.374	143	0.989	929.773	384.255
13926.463	15890.621	10569.87	20651.172	14492.13	21593.268	11135.032	18708.015	780.565	1074.293	295.572	295.793	346.17	1409.311	401.765	10783.499	195.083	217.7	366.496	752.875	124.418	314.826	148.848	1892.465	3126.387	295.43	301.919	265.317	3860.438	448.464	252.635	3973.592	134	0.942	1140.761	384.978
8219.222	13754.144	9724.106	11743.458	12853.396	21195.524	10046.527	16635.886	533.53	268.276	274.559	355.775	282.526	1109.528	230.498	7456.969	184.023	171.96	297.942	2122.286	271.014	1319.855	180.688	1935.566	2490.886	252.187	354.93	215.151	16229.703	763.423	316.401	4030.158	156	0.883	1216.583	385.301
17457.7	20629.493	13761.721	26073.047	18771.873	20920.837	10213.515	21119.181	777.875	609.066	351.538	491.96	389.656	2243.987	261.369	21478.093	190.004	157.334	443.468	2186.726	207.248	1536.185	136.403	2543.252	5517.332	288.049	339.858	285.356	22754.768	848.951	310.027	6233.271	182	0.948	516.885	387
14122.426	16671.046	11001.084	22540.513	15270.58	25233.817	10001.308	16197.955	753.57	539.203	334.342	277.522	476.767	1097.987	471.692	18096.931	167.286	177.312	434.382	979.313	150.666	371.985	116.516	1751.328	3436.918	267.036	347.403	340.329	6483.156	360.247	292.506	3640.842	155	0.957	569.835	386.474
9382.945	11814.937	8362.847	15489.206	12108.145	18281.063	7570.031	9783.677	707.333	319.076	323.879	359.769	389.133	741.489	252.006	20689.124	191.65	197.477	172.83	1616.769	147.301	1643.136	135.552	1869.77	4206.429	301.46	315.243	305.654	10222.353	754.398	314.745	6749.388	106	0.98	792.557	384.887
13212.458	15382.179	10600.697	20117.705	14632.829	16959.632	9561.958	9014.135	596.579	433.888	254.902	285.809	313.312	975.034	400.447	2354.676	161.938	189.17	472.695	1179.632	124.461	2533.777	154.168	449.931	2804.105	271.65	280.916	301.143	8532.816	371.918	274.082	954.546	106	0.993	966	384.5
17889.492	20839.238	14334.998	27030.23	20272.488	30300.886	24795.802	33703.253	761.566	579.404	338.29	392.83	375.238	1947.415	415.948	16829.408	221.817	198.634	331.795	4609.136	206.312	518.719	190.357	4899.585	4862.584	300.042	291.877	286.164	27875.215	1300.609	297.999	14738.13	181	0.891	1056.997	388.008
9640.02	12294.599	9051.375	16594.298	10232.05	17086.517	7213.693	9471.164	476.769	760.136	302.134	255.308	306.967	1067.668	246.375	5644.837	161.741	218.294	250.54	595.709	222.846	293.749	138.494	782.526	1745.585	417.508	283.688	257.587	2606.357	319.518	356.774	1215.034	109	0.946	1269.592	386.436
17325.528	20294.07	13434.369	26889.017	18701.603	20325.078	11987.869	13695.431	752.257	987.487	320.013	406.728	381.601	982.65	290.614	5836.786	213.13	187.285	578.335	2212.763	191.74	393.262	139.871	779.06	5012.957	306.745	373.278	318.049	17490.816	370.762	310.834	1324.826	110	0.998	677.827	388.627
14355.862	16616.568	11082.057	21999.115	15887.297	23765.754	11636.168	18561.091	736.455	680.259	300.619	267.993	378.746	1157.552	452.171	9180.327	191.254	197.873	349.147	734.166	134.685	374.904	149.001	1703.9	2750.605	293.44	479.718	256.608	9215.626	308.34	250.998	3493.794	193	0.86	1134.707	392.22
7672.041	11799.908	7993.792	14630.062	10711.735	17421.294	7615.363	12421.213	400.527	542.271	299.522	314.301	392.949	995.128	308.223	8501.36	160.319	182.564	244.573	1202.991	238.295	1417.154	142.74	2002.635	1936.344	275.169	321.402	223.215	9552.426	335.782	289.437	4047.104	105	0.953	1232.129	388.386
9831.555	11768.886	7768.457	15130.195	10807.216	16325.893	7298.909	12312.45	612.515	343.324	303.157	293.094	433.306	1173.421	382.809	9047.394	182.465	208.075	397.647	1245.545	113.487	355.259	158.051	1578.041	3387.107	279.824	289.967	293.597	7081.697	363.121	270.387	4317.451	121	0.977	936.343	392.773
12289.558	14255.947	9414.654	18812.689	13822.949	16838.919	9543.367	14185.375	608.797	416.351	270.907	285.183	488.946	900.404	348.987	7901.305	179.315	199.06	333.987	1255.786	127.406	329.512	159.697	1402.692	2869.792	309.619	311.231	273.171	5517.029	282.623	262.495	2890.489	112	0.985	1145.964	391.196
13693.562	15996.668	7707.717	21373.898	15762.604	21640.474	11186.167	18277.359	690.297	327.613	202.616	360.184	342.833	1281.164	217.537	7107.796	221.234	204.322	268.773	3151.316	164.701	2070.396	177.944	2360.015	3765.146	280.09	244.544	280.583	23213.47	1309.985	281.567	5105.904	242	0.786	1184.343	394.632
14590.067	17349.569	11558.261	23103.503	15957.028	25071.528	12473.417	19478.559	822.979	551.398	346.526	364.611	400.783	1337.587	329.195	18097.275	168.469	180.123	418.685	1532.333	177.217	1915.342	123.555	1941.627	3121.386	278.243	321.315	314.536	17788.639	573.226	273.587	3887.301	257	0.835	547.282	396.819
21179.396	23496.796	17473.164	29160.003	25346.174	28101.942	21998.104	25468.618	685.317	300.563	277.198	412.543	393.87	1406.025	268.09	39125.811	178.367	204.322	431.197	2123.875	159.793	628.397	163.26	3352.663	4106.023	309.861	276.209	322.92	15321.8	687.239	265.12	11371.518	121	0.977	831.459	394.698
14515.036	16868.341	11366.549	21879.831	15798.534	21146.744	11959.134	20632.198	678.569	707.387	292.907	262.272	436.591	1026.568	318.196	6517.261	207.114	200.907	340.688	704.878	116.327	1224.598	153.161	1643.258	4104.461	284.594	276.805	273.801	7093.896	308.788	261.813	3928.695	143	0.916	1077.15	394.423
7681.225	9432.888	9480.898	12880.402	8571.199	16182.854	8371.943	16532.262	465.257	270.176	293.473	268.86	314.876	1508.056	266.291	6849.313	176.914	175.304	147.528	1602.199	246.04	1964.899	143.762	2622.31	1892.904	270.573	299.057	210.031	12877.275	1082.089	315.49	5983.504	187	0.879	1221.939	396.024
11153.019	13504.522	9121.777	17575.658	12371.73	17691.051	7003.792	11142.65	677.871	276.261	297.158	254.646	394.225	673.934	357.988	12188.179	158.439	175.514	473.427	678.437	152.851	346.575	113.284	1127.236	2792.561	276.811	337.525	318.3	3751.433	475.992	279.961	2015.212	155	0.943	573.977	401.584
25032.557	28411.986	20970.617	35126.376	29610.538	34963.985	20465.082	43605.43	794.461	330.59	306.059	374.04	430.79	1393.672	262.824	51933.389	229.568	229.666	594.411	2068.351	179.623	3683.531	203.455	6254.659	6386.485	299.495	288.81	310	17288.853	637.63	293.494	21730.589	274	0.821	829.38	406.555
9483.048	11058.254	7392.581	14153.159	10250.096	11455.176	6916.594	8395.427	571.437	415.749	268.554	334.264	275.369	946.421	402.115	2451.61	187.892	194.504	436.868	2758.512	113.634	311.346	147.67	457.069	2989.589	345.433	342.403	256.369	7771.717	316.977	273.996	984.779	127	0.955	1092.075	402.831
10999.646	12575.14	8438.624	16225.886	11885.887	18263.332	10039.527	15915.021	694.916	393.93	260.575	242.549	298.608	959.795	357.03	8097.856	179.326	198.807	313.542	801.995	115.376	352.663	148.832	1680.963	3263.85	282.099	551.457	272.822	5654.37	339.285	283.706	3878.029	170	0.857	1137.576	404.7
17228.183	19822.428	13868.905	26403.25	20540.535	25772.3	19713.445	11805.151	664.424	315.956	313.522	365.615	383.76	839.582	246.295	10406.263	200.701	238.234	427.87	2396.512	129.033	2863.031	156.137	1094.337	4552.82	305.884	419.878	314.907	5601.489	610.961	300.859	2935.04	150	0.912	763.147	407.433
12769.829	14848.356	10005.12	19532.392	14054.111	20470.953	9181.02	12574.539	694.735	1044.752	261.301	262.02	340.535	1418.35	442.79	6928.225	183.883	207.169	455.771	1016.349	105.045	375.007	151.914	927.379	2763.232	318.479	300.119	255.29	5842.084	301.876	293.614	1748.643	177	0.871	1080.669	409.319
9544.74	12775.306	9820.162	18587.51	9687.459	16779.047	8076.124	11916.248	640.152	729.883	320.392	263.815	364.39	940.321	342.046	7942.427	163.687	198.539	340.067	860.415	229.44	407.144	135.419	1159.617	2278.77	260.073	325.815	262.951	4457.461	304.696	330.06	1740.408	98	0.98	1278.469	405.684
13458.109	16102.113	10662.518	21317.204	14586.884	23225.24	9695.465	16561.596	776.492	674.957	309.844	259.165	361.773	1826.041	496.714	16627.043	178.113	177.718	472.685	786.475	141.005	5052.559	130.467	1947.53	3859.576	277.151	401.164	297.877	7423.566	404.517	306.48	4220.445	200	0.903	539.145	408.565
10600.407	12270.667	8316.82	16271.319	11907.989	17002.056	7794.256	12018.327	578.445	718.272	261.839	213.192	340.945	1241.922	316.651	5193.885	159.324	208.674	593.644	401.642	97.221	348.776	142.104	741.276	2224.25	273.871	484.17	296.352	2349.569	255.463	310.741	1616.122	140	0.957	936.679	408.386
13114.77	15299.696	9915.885	19947.893	13819.775	17326.648	7018.645	10513.403	667.462	804.106	311.876	247.378	383.584	741.083	458.814	8229.521	172.187	170.956	675.712	719.063	151.564	2216.704	123.602	875.071	3537.3	285.445	506.922	337.933	7445.191	295.26	296.006	1470.428	131	0.986	584.424	408.302
13079.266	15707.474	11243.053	20409.204	16318.701	23416.711	8294.642	21452.628	567.155	271.643	282.057	319.298	371.503	646.744	261.409	46423.749	185.582	195.871	198.169	1156.37	134.753	611.472	155.211	5055.42	4521.962	302.912	250.05	292.776	6506.782	441.95	276.704	20191.722	105	0.984	809.843	408.243
14528.735	16883.496	11651.703	23302.024	17351.114	26130.633	10887.281	14539.696	554.331	711.109	281.354	250.181	337.762	1260.494	267.936	5245.063	204.475	193.86	490.173	782.884	115.613	1255.301	158.998	833.422	4728.634	282.034	323.224	282.093	6119.12	340.667	274.722	1764.198	205	0.74	1046.388	411.949
10333.832	13934.818	8169.618	14941.031	9135.67	17939.723	6813.785	11124.906	947.422	589.093	349.487	351.371	319.258	1235.023	242.094	6026.557	183.45	166.679	460.625	810.993	164.043	359.048	130.811	864.368	2286.745	317.498	673.227	261.155	5872.533	337.708	346.538	1624.422	119	0.99	388.601	410.147
12444.124	14360.823	9569.775	18274.521	12908.524	17685.913	9594.596	15353.137	673.051	817.481	269.782	272.173	359.876	1326.211	463.127	9691.713	184.288	212.698	463.692	982.061	121.186	461.873	147.621	1454.26	3597.958	291.18	400.338	289.868	5961.674	429.924	274.804	2722.354	112	0.904	1147.545	410.161
12643.789	14692.884	9895.064	19981.414	13953.334	18608.135	9772.433	15655.163	595.018	754.938	252.527	248.19	356.355	1211.119	294.607	8404.937	196.06	218.296	503.097	840.55	117.431	2298.687	183.322	1353.724	4538.147	282.998	314.078	274.827	6889.242	231.853	234.918	2488.846	184	0.914	1161.957	412.446
14832.759	17603.755	11981.439	23769.112	16620.49	23576.117	8431.841	14497.675	963.383	754.249	318.712	295.116	368.231	1346.297	323.24	10074.297	197.516	180.651	608.778	1301.665	156.019	954.855	138.024	1275.787	4533.539	282.22	365.385	311.137	9860.343	460.885	285.881	2840.578	170	0.865	551.065	412.459
14215.681	16943.147	11556.206	22620.8	15890.508	16434.816	7973.357	13222.433	715.746	487.733	352.039	257.016	380.018	1246.561	390.655	12060.475	204.521	187.688	430.37	1053.405	172.965	13373.665	124.919	1578.671	5497.904	295.793	318.173	329.103	9243.259	338.647	311.267	3529.832	177	0.901	571.658	413.579
12392.089	14493.863	10296.863	19243.442	15250.746	21168.452	10643.096	14306.428	813.533	348.277	379.115	475.7	416.96	2362.696	242.997	3309.217	201.938	187.378	265.038	3595.845	177.499	1399.502	142.174	646.081	3607.353	312.425	367.173	306.011	19040.988	976.418	294.82	1280.017	142	0.982	1001.296	413.458
4697.794	6424.598	6281.409	10904.71	5351.748	8704.993	6120.288	9779.645	374.498	329.07	262.622	244.637	301.481	511.133	262.625	8818.285	155.641	164.303	261.519	457.268	203.624	294.086	123.587	1144.697	1843.513	278.007	317.047	285.095	2500.126	301.179	287.572	1876.765	96	1	1252.479	412.229
15120.362	17868.676	13219.287	24709.997	18678.975	20614.611	13407.802	12541.436	509.552	1508.199	285.991	242.688	350.268	1498.365	384.029	5640.661	191.582	191.362	395.205	651.041	107.087	280.143	149.227	882.643	3707.156	258.864	432.092	304.225	2920.162	348.563	298.223	1785.277	96	1	973.229	415.521
14159.192	16171.854	11065.868	21623.099	15800.24	21621.857	11560.956	18276.858	565.895	314.691	235.461	298.934	296.791	1042.44	252.338	6537.403	206.234	209.917	414.203	824.639	107.425	257.587	205.43	2079.315	4102.087	264.723	275.267	288.312	4930.704	391.679	276.366	5004.635	115	0.999	1168.883	416.187
14157.353	16384.261	11143.984	21660.667	15410.843	24745.286	10805.129	17283.538	734.461	742.781	277.935	295.593	319.146	1289.844	366.928	7807.124	202	203.749	393.859	980.436	109.405	440.556	163.405	1497.729	2770.929	320.805	301.946	250.947	6641.203	449.579	294.326	3412.596	164	0.875	1073.567	419.098
10460.339	11617.181	10824.576	18915.972	11626.004	19357.733	10030.891	15579.82	418.645	304.881	285.565	267.987	319.038	1136.068	253.621	7040.555	182.947	167.014	203.951	1104.609	236.216	1113.767	154.222	2360.541	2755.792	262.668	352.531	214.499	9341.397	565.096	302.826	5421.417	140	0.911	1223	419.5
8361.619	10492.195	7368.599	13827.333	10672.939	14516.404	10858.878	10739.89	535.036	307.916	313.599	355.346	313.432	924.238	272.688	8432.023	157.38	194.278	274.753	2407.444	127.334	1001.263	149.936	1171.426	2531.792	315.474	374.78	308.992	7923.241	581.693	298.166	3266.407	152	0.869	742.987	423
16714.603	19840.385	13558.72	25317.913	18913.637	21225.462	13253.904	19182.804	820.439	438.882	320.292	329.676	417.824	1258.269	401.65	11526.384	192.005	182.181	717.476	1616.127	168.355	363.728	142.108	1599.254	3928.893	287.971	348.388	309.054	9280.485	564.703	329.465	3461.221	182	0.948	553.264	424.775
12845.558	15173.704	10182.392	19819.402	13782.133	17398.001	6677.12	11088.124	702.213	776.277	322.609	240.674	368.052	1201.21	272.162	12621.149	157.457	182.417	421.942	599.567	144.347	389.764	121.328	1254.643	2614.812	297.521	338.967	330.431	2834.387	290.611	311.948	2546.739	139	0.925	580.608	421.615
14209.502	16470.605	10939.97	21086.746	15089.171	18792.398	7151.943	10910.65	630.348	410.998	272.557	249.054	480.111	750.554	409.267	7907.392	211.589	201.23	419.395	497.695	110.576	330.463	133.841	1061.254	4619.701	327.661	522.785	274.863	8050.634	311.344	252.049	2054.374	122	0.985	1099.77	422.164
13429.77	15569.16	10479.789	20000.527	14437.803	21348.256	11633.498	17044.49	660.841	859.862	267.421	251.428	308.764	1277.648	353.888	9008.871	181.23	203.483	394.49	610.748	101.958	289.412	148.107	1524.684	3088.384	279.991	357.332	273.383	4027.224	305.253	279.45	3464.661	256	0.761	1119.355	427.492
12233.31	14361.449	9733.083	19056.865	13873.404	18570.544	10058.116	14680.824	670.841	612.845	267.185	330.744	377.366	843.758	368.508	7454.477	161.578	208.541	479.369	1184.936	120.283	268.869	149.016	1219.081	2922.005	282.747	424.107	293.374	6680.253	296.185	266.067	2463.415	161	0.889	1134.438	424.419
14443.971	17122.963	11410.464	22240.523	15549.505	24376.483	12893.402	20423.149	665.844	685.72	297.877	254.372	381.521	1419.961	568.54	13064.608	166.323	168.256	465.945	972.384	140.106	350.603	190.117	1775.499	2665.841	278.986	344.477	296.532	6454.531	360.184	311.628	3938.89	232	0.861	533.086	426.039
11512.818	13074.639	9088.52	17363.55	12776.022	16896.267	11218.295	15233.049	565.136	562.938	247.888	220.365	290.171	1053.118	399.117	7835.556	179.806	204.104	464.971	515.122	111.778	295.801	159.58	1160.635	2976.488	283.15	306.28	284.468	2618.904	247.702	273.249	2699.459	106	0.949	1046.972	423.642
16261.259	19017.744	13017.606	25867.187	19112.24	23911.376	9584.111	15483.267	714.48	382.052	289.181	394.859	376.271	1495.67	212.938	8097.737	255.602	233.748	452.932	2478.049	143.055	1994.227	227.051	2298.335	6492.628	260.984	306.808	290.036	16936.978	709.751	250.926	5323.65	173	0.91	1167.754	426.194
12678.977	15082.892	10154.172	20058.835	13808.691	15374.977	7526.811	12624.464	784.852	1222.361	326.171	264.398	352.372	1310.06	443.634	13463.654	182.942	172.982	499.552	950.179	160.06	1683.164	127.602	1572.184	3977.837	283.675	359.92	306.606	6246.095	340.428	314.677	3377.095	146	0.961	564.795	425.158
13927.268	16120.649	11221.003	22127.985	16321.09	20980.765	15376.537	15338.734	568.793	764.937	256.73	242.582	342.306	862.601	311.926	6412.579	180.003	195.041	552.734	799.347	120.492	328.813	179.341	1170.885	3368.488	283.587	328.346	287.592	3620.233	323.205	234.414	2971.424	109	0.976	1038.885	425.665
15583.369	17910.545	12334.909	23953.039	17768.447	27576.943	15636.98	23467.956	611.603	419.026	273.232	296.058	311.154	1186.365	314.537	8757.608	199.769	218.232	346.357	889.036	112.511	406.546	209.857	1887.96	2786.56	308.811	307.128	246.368	6055.686	504.42	265.935	4787.195	149	0.93	1068.299	427.03
7548.311	9009.86	5528.688	11602.685	7778.549	11985.551	7068.619	10006.178	734.915	312.396	278.954	236.145	326.103	1270.6	442.141	16400.616	155.863	137.934	397.835	900.832	222.119	536.898	181.384	1601.848	1765.744	277.727	371.106	291.559	32442.181	301.864	320.965	2578.474	101	0.964	520.946	429.015
11620.831	13459.165	8891.456	18258.694	13041.701	16981.17	10094.473	9803.94	660.819	416.564	312.267	287.926	359.971	1411.473	474.684	6844.313	168.866	153.999	411.082	662.533	133.794	1218.594	168.461	804.083	2654.199	322.249	382.272	312.578	6292.71	303.822	367.515	1373.908	110	0.985	621.9	428.991
13756.33	16037.754	9638.001	21443.05	15674.578	23776.64	13133.211	19481.175	779.967	397.45	250.81	437.319	337.854	1669.676	222.776	7281.48	210.343	182.789	210.934	3163.347	173.625	788.602	191.769	2376.867	3731.639	265.261	255.985	284.155	21706.077	1678.036	243.754	5372.573	203	0.925	1185.534	431.135
22480.363	27851.264	17582.596	30671.962	20960.5	24037.849	10147.278	16449.942	1068.267	846.07	348.084	292.086	422.466	1428.172	248.184	7110.694	201.427	192.424	514.152	821.102	201.871	353.648	133.258	1034.662	3668.047	316.855	363.675	263.901	8616.026	290.031	342.465	2082.645	162	0.95	398.809	431.265
11635.045	13466.59	9237.241	18449.688	13895.586	20939.373	13665.122	18894.937	620.981	378.308	267.203	236.535	289.042	1133.558	419.078	8940.256	177.632	187.686	576.179	770.454	118.361	363.818	198.348	1556.306	2646.551	290.81	388.76	289.982	3357.951	265.981	258.013	3898.746	100	1	1044.38	429.62
15321.295	17630.085	12048.387	23667.367	17162.984	27134.819	13716.92	21195.066	604.79	2357.269	280.695	245.6	332.307	1354.436	360.92	9273.26	208.448	230.716	507.944	674.524	111.458	310.975	180.161	1468.716	3374.764	307.901	492.775	265.907	4662.471	533.161	258.404	3323.574	110	0.955	1060.636	429.882
14816.351	17966.128	12572.013	24061.212	17517.871	28342.659	17110.07	16207.833	867.818	667.221	276.404	286.33	342.124	1362.725	321.92	6735.375	189.276	174.12	424.069	840.577	137.51	3528.693	157.884	912.703	4011.106	296.241	307.57	312.731	4948.595	401.884	281.117	1717.876	172	0.984	653.169	432.349
11559.1	14447.3	10259.364	18856.465	12759.092	21410.862	11177.211	14934.074	612.431	398.224	287.989	265.73	475.936	835.266	299.284	7452.974	170.691	174.959	286.036	680.385	212.459	372.185	146.366	1234.382	2596.044	309.117	309.941	283.423	6526.851	290.958	289.527	2089.42	118	0.994	1278.966	431.907
13060.894	15743.326	10761.003	20673.509	14491.32	18294.947	8963.812	14907.415	633.645	487.797	282.601	221.612	305.751	1074.54	618.973	17377.172	173.774	186.232	377.71	430.075	130.982	336.155	141.149	1745.752	3659.242	312.969	471.742	299.061	3193.425	281.255	324.768	3937.386	136	0.919	529.654	435.397
10698.391	12682.806	8748.644	16481.321	12260.885	16521.615	10616.512	15803.471	870.298	343.521	299.058	431.947	383.889	1972.977	237.309	7799.061	182.516	217.963	208.337	5288.629	209.996	2360.141	191.838	2807.58	2759.951	274.221	317.852	302.184	35346.422	3275.948	305.187	6808.632	131	0.849	1175.065	436.34
12229.547	15729.97	9652.522	18752.163	12530.122	21646.104	10926.657	14496.843	882.977	333.69	330.137	331.266	475.631	558.009	219.886	7122.317	168.125	168.284	280.926	980.889	221.574	326.18	124.161	1107.381	2729.755	271.568	275.142	272.852	7589.598	340.346	286.535	1757.403	106	0.98	1310.953	434.142
10195.34	11696.445	8039.857	15482.185	11856.133	17387.022	9966.317	12917.961	612.657	789.657	250.96	242.231	297.094	1237.789	365.845	7754.523	162.097	188.836	432.519	502.878	98.282	299.515	147.865	1321.583	2074.143	281.031	325.484	285.121	3873.045	257.528	272.839	3297.249	140	0.897	1122.907	436.921
10084.994	9894.996	7756.165	13314.154	8946.839	15644.376	8736.39	12703.249	520.988	504.171	263.489	217.375	305.826	1070.454	285.714	7701.616	165.455	149.249	213.788	449.2	246.21	2185.216	156.527	1278.381	3032.726	287.081	399.088	237.912	14275.598	321.325	277.927	2554.436	160	0.915	1226.312	436.356
14001.858	16640.181	10010.13	18880.65	15304.947	23881.112	11933.599	16645.405	648.909	590.95	326.897	262.824	472.656	1097.715	271.565	13274.608	196.418	169.333	284.164	600.46	209.474	474.983	132.368	2011.098	3048.269	284.675	302.125	280.899	4696.016	297.284	334.907	3544.406	160	0.915	1288.219	435.131
13359.548	15491.552	10303.574	20935.222	14398.767	24327.456	13246.483	19118.919	851.623	850.826	272.161	238.413	372.954	1445.808	426.546	21010.804	178.75	169.268	558.596	576.362	139.397	755.294	148.699	2235.414	3193.31	287.001	377.594	289.8	7245.934	282.641	332.971	4792.638	158	0.904	515.665	436.222
16781.191	20083.62	13868.53	26836.177	18791.411	22281.435	9327.439	15148.427	837.42	993.53	348.892	260.848	415.112	1371.272	313.098	11574.424	191.333	186.755	574.782	767.947	147.041	788.64	138.776	1338.652	4629.435	359.305	451.63	313.576	6577.296	293.457	316.578	2761.741	185	0.941	577.386	436.884
11653.135	13568.173	9166.846	17714.143	12981.392	18464.621	11117.354	14402.917	626.574	454.569	267.33	264.856	317.706	1167.58	350.123	9834.512	188.564	215.803	421.596	684.798	115.124	4617.732	156.728	1484.259	3529.443	293.779	354.13	266.128	7240.584	307.477	276.759	3184.902	161	0.811	1107.991	438.22
18484.243	21284.92	14689.991	28512.744	20490.686	20530.182	10991.199	17871.08	676.56	477.911	290.404	397.903	389.987	1020.246	222.606	8586.424	225.925	216.693	774.295	2090.717	144.861	6335.554	236.061	1586.003	5110.393	307.225	304.554	291.38	17926.815	400.435	334.516	3374.254	147	0.952	1153.248	436.82
12722.429	14173.544	9692.769	18014.243	11999.39	17615.988	11704.232	13197.608	627.385	407.349	290.539	223.928	317.459	714.981	294.394	8137.969	185.046	159.564	265.952	406.364	201.187	540.21	135.95	1204.255	2969.905	279.832	321.382	282.581	4551.25	283.44	343.809	2047.719	121	0.965	1299.674	436.558
10861.986	12604.799	8628.463	17145.767	12729.627	19290.758	9818.24	15053.825	490.351	553.856	239.352	226.915	249.527	896.636	278.754	7167.454	173.505	193.215	496.294	629.534	108.855	256.125	233.547	1190.842	2447.018	301.244	536.29	265.795	4684.38	281.984	262.463	2866.574	121	0.977	1058.616	437.037
13245.068	15471.339	10246.042	20713.648	14446.058	23562.549	11213.668	17514.804	921.202	768.653	289.923	250.053	422.796	1554.169	309.861	26507.581	164.392	151.313	510.393	567.506	141.508	506.39	129.421	2561.108	2008.844	274.666	323.692	290.904	4708.893	319.25	333.576	5779.941	132	0.965	507.561	439.038
9474.608	11899.71	8163.808	15610.134	11300.31	14876.782	8540.847	14700.771	757.518	312.162	321.011	298.199	327.503	1731.525	523.542	16999.73	185.086	160.263	486.535	1314.636	148.624	2115.272	199.567	3291.923	2601.308	295.456	451.547	294.872	6764.235	318.697	304.215	8237.876	111	0.994	541.734	438.266
14327.006	16727.097	11334.405	22385.949	15757.569	19417.425	7781.972	12577.895	702.904	975.682	330.72	306.939	419.549	1576.775	299.816	10072.246	187.41	176.249	479.555	1563.961	163.721	362.94	120.129	1063.159	4176.567	329.993	376.979	300.834	9434.128	325.713	305.491	2135.811	146	0.946	560	438.726
9742.096	11779.446	8675.741	16390.418	8692.52	12051.716	6683.911	8510.168	690.894	641.161	303.624	288.073	461.244	1033.243	285.682	5138.605	140.735	129.296	302.237	879.619	194.011	895.762	114.946	769.369	2686.162	297.769	277.264	268.753	13424.857	361.804	317.231	1173.66	123	0.964	1375.63	438.663
8612.179	9725.107	8573.034	13425.957	9868.238	19585.444	11962.419	12733.517	549.286	232.18	296.181	290.875	263.572	957.087	204.462	7854.13	174.922	147.55	175.587	1131.707	109.357	809.02	138.248	1976	2295.572	246.522	289.931	288.436	5857.567	350.413	304.359	4677.337	136	0.818	1197.243	442.728
14841.702	17422.956	11698.692	22976.476	16209.42	25612.269	12726.969	21017.573	802.874	1088.285	294.889	378.572	403.766	1611.874	425.832	16617.737	191.748	168.44	511.217	1663.713	173.391	2750.204	146.986	1863.712	4211.078	303.402	394.493	293.215	16789.726	551.489	338.695	4187.883	209	0.872	521.328	443.916
14598.363	17812.421	12891.027	24406.514	16346.187	27124.756	15144.949	19351.886	802.063	341.878	350.081	283.645	362.138	960.386	264.54	10171.48	181.051	157.406	374.974	816.963	220.642	939.956	153.919	1771.925	3214.571	269.204	347.699	274.703	10600.63	473.837	317.552	3278.669	180	0.874	1305.661	442.511
8984.779	10340.039	7097.381	13527.827	9943.568	15801.325	13302.219	10742.653	492.055	352.862	205.466	209.034	250.163	794.169	293.259	6808.201	182.431	182.567	377.74	432.285	110.157	238.834	169.91	957.275	2709.608	297.459	283.17	255.642	6966.441	276.427	288.742	2178.968	125	0.968	1068.54	444.052
17542.47	20265.846	14205.028	27730.103	20954.519	26402.247	13245.4	19801.998	684.028	437.027	287.208	383.984	392.519	871.161	249.703	7400.607	189.569	228.736	648.97	1477.549	119.465	817.017	184.624	1395.911	3349.181	285.337	322.037	300.377	10221.508	403.989	293.976	2793.008	176	0.887	1154.455	444.284
7548.558	13589.367	10404.848	18270.233	12836.272	16676.708	8543.529	15009.298	486.347	295.112	299.039	257.385	301.548	716.3	293.304	9396.765	145.991	151.804	353.08	755.785	201.01	2042.015	142.931	1450.965	2301.839	282.201	500.725	251.885	4946.677	322.331	264.996	2796.295	199	0.852	1232.877	445.907
14867.723	17262.184	11617.405	23273.257	16478.553	22990.414	12061.968	17562.906	800.006	814.159	334.242	266.315	409.085	1983.805	315.896	12074.736	191.178	187.323	612.72	791.047	156.172	434.156	125.734	1272.248	3935.512	332.253	401.067	300.748	5267.896	294.12	322.947	2311.158	167	0.955	564.692	445.105
8271.378	9846.397	6620.327	12887.259	9641.209	15196.674	10164.968	12352.285	598.25	754.005	247.961	241.707	289.849	1402.159	423.903	10001.883	181.535	196.879	389.097	640.172	131.544	500.573	177.729	1706.783	2305.225	317.436	281.957	273.885	15149.879	317.212	321.028	4095.315	98	0.993	1080.163	443.122
13224.839	15457.421	10512.358	20319.911	14727.153	22031.147	12844.029	19432.662	891.49	287.247	297.66	397.455	356.563	2028.68	250.731	6722.34	202.775	244.76	236.088	3311.415	140.794	3490.95	172.439	2712.496	3626.092	333.585	312.235	314.055	16740.15	1925.875	295.048	6531.345	130	0.94	1170.123	445.123
12524.902	14370.972	9884.234	18124.453	13122.592	19396.82	12045.246	18691.897	630.355	300.196	234.829	333.442	352.355	1689.168	282.157	7342.864	200.703	204.744	364.521	1845.47	126.241	14911.089	171.673	2258.532	3602.361	252.469	287.303	289.37	14696.266	473.105	296.497	5076.919	107	0.958	1179.556	443.276
13600.633	16028.856	11029.18	21261.257	15660.789	21661.796	11048.034	14849.295	729.439	401.162	322.556	341.266	383.127	1206.425	333.424	10229.036	233.377	228.24	618.652	1623.918	145.101	546.368	224.039	1618.799	4078.552	301.024	394.155	305.653	8645.882	439.532	283.457	4051.668	157	0.889	1036.373	446.334
16552.709	19163.563	13216.045	25857.355	18887.43	26653.136	10875.136	16849.827	749.678	325.484	297.303	302.11	497.123	905.852	311.177	7674.068	192.338	231.203	625.398	950.613	123.834	1089.129	200.039	1309.04	3714.948	289.582	377.152	306.621	11935.575	302.911	336.31	2482.762	191	0.928	1142.866	447.196
13443.392	11599.657	10074.389	19119.398	9730.95	11178.987	9102.973	8315.082	695.036	599.481	288.196	314.066	348.567	478.112	327.496	10769.858	150.335	152.807	359.599	892.43	193.247	225.781	148.179	1315.132	3959.737	268.03	321.341	258.854	4116.943	294.123	283.007	2490.626	116	0.873	1440.698	446.603
9198.305	11370.503	7579.875	14722.212	10198.576	17276.016	8170.167	14710.133	785.505	395.791	292.957	488.207	410.069	1305.043	340.943	21557.623	165.933	143.863	476.905	2413.065	184.644	1100.333	129.718	1990.707	2059.223	293.779	418.703	295.523	19883.307	526.062	349.129	4631.836	111	1	513.392	447.122
14903.236	17303.75	12065.058	23006.25	17918.462	25890.125	12312.544	18527.625	675.264	355.798	317.028	387.563	400.849	1662.07	219.093	4655.276	188.642	205.231	526.454	2922.255	139.421	1928.301	149.136	766.673	2668.181	271.727	382.564	305.393	17908.162	685.523	340.202	1515.294	148	0.924	956.419	448.385
13966.316	16614.432	11323.327	22527.483	15844.628	19098.164	13890.336	14314.162	901.911	409.719	335.209	396.812	416.901	1480.132	336.867	11359.531	197.596	192.617	541.049	1715.466	166.431	2028.098	128.704	1186.429	3277.439	318.944	452.563	286.924	8951.843	372.527	354.562	2104.328	117	0.985	558.526	449.756
11417.323	13187.334	9097.808	17268.9	12874.112	16152.053	10088.5	13084.032	638.471	852.615	289.248	288.12	323.415	1127.892	327.86	9647.322	189.413	204.364	415.921	1125.171	137.904	467.303	186.285	1511.768	3440.521	324.749	294.076	312.541	9563.399	361.845	285.684	4325.952	113	0.981	1027.323	449.314
9983.268	11852.162	8078.435	15571.289	11683.067	17677.64	10113.067	14927.243	610.344	551.858	251.388	373.481	308.234	1354.96	295.095	8945.88	168.875	192.487	290.557	1369.808	142.643	783.044	164.704	1744.672	2029.667	301.521	270.048	268.394	18303.362	496.581	295.098	4422.604	133	0.984	1088.613	448.898
17153.098	19705.874	13485.667	25728.418	18605.523	29800.934	21013.325	25049.674	709.544	609.841	284.15	325.549	433.129	1494.764	420.836	8218.105	207.696	235.069	386.944	1502.137	120.422	5304.004	166.867	2175.816	3737.372	263.827	341.107	310.365	10565.277	337.193	289.3	4458.403	131	0.958	1175.134	450.332
10934.799	11156.141	10020.698	16828.421	10754.815	13218.399	7707.631	17768.663	668.103	221.484	283.564	274.586	256.333	888.349	235.924	7267.763	244.091	152.648	207.048	710.763	133.546	5259.55	141.201	2025.728	4493.014	247.677	305.267	311.638	5765.586	442.379	292.319	4794.556	124	0.896	1201.185	449.532
12888.268	16100.08	11816.444	22897.135	12922.395	22570.534	9645.698	18502.811	726.376	687.067	280.419	290.704	340.677	943.091	334.953	12716.231	162.613	137.372	324.54	778.757	185.623	380.841	116.403	1790.113	3479.208	281.724	327.418	263.291	6083.056	322.384	300.984	3464.16	200	0.803	1378.19	450.605
9937.615	13337.249	9663.14	19859.383	8587.761	14970.076	14067.386	11525.734	715.495	931.192	263.66	288.981	367.17	972.539	429.977	6992.048	162.273	147.384	368.393	831.2	197.843	324.11	133.679	986.93	3574.754	275.346	332.513	270.728	9412.278	391.501	283.194	1730.94	107	1	1410.453	451.023
14033.695	16227.233	10948.271	21011.02	15143.286	19911.679	16085.235	15136.154	726.498	469.425	272.698	422.631	451.983	937.83	391.971	9068.708	187.33	234.144	437.858	1583.949	122.687	1263.672	151.199	1228.502	3820.107	334.223	343.791	303.774	12567.229	609.41	320.522	2429.522	126	0.948	1102.46	453.659
11427.462	13161.398	8700.939	17768.482	13705.681	22080.279	14040.796	19413.317	621.418	776.172	246.527	259.743	374.789	1238.758	414.951	9596.155	173.684	205.738	311.66	1143.65	111.952	5464.985	186.087	1634.589	2347.276	282.428	285.301	294.099	9357.833	273.091	252.287	2945.302	111	0.964	1180.977	452.122
7423.546	13244.366	7824.804	11399.844	12833.335	15666.514	8307.035	11568.884	380.875	261.107	302.033	206.931	405.178	809.085	419.853	9069.261	144.34	153.972	316.648	467.24	209.473	2026.754	149.402	1411.949	1481.347	257.446	424.292	235.188	6328.391	326.826	262.113	2943.274	117	0.985	1220.551	451.5
10924.146	13863.731	12634.73	18030.875	16741.978	19899.014	10088.623	19873.109	1019.672	514.951	453.804	438.014	448.847	1152.33	334.57	28111.473	248.332	214.198	215.139	1322.448	164.129	740.976	183.618	5522.515	3619.039	357.091	326.352	341.682	9875.523	1070.207	277.81	18111.348	106	0.949	754	452.802
10534.782	12183.77	8707.413	15843.28	11104.138	14446.971	9497.231	10866.939	756.554	471.259	262.077	306.805	316.49	792.124	231.254	7999.942	237.266	214.528	172.587	3686.145	115.777	2476.793	152.708	1254.853	4808.541	299.462	265.41	283.848	7309.75	235.328	248.581	2605.496	101	0.99	1190.292	452.223
10506.634	12159.499	8220.442	15819.742	11467.603	17490.887	8417.848	10123.931	577.178	823.305	302.682	324.569	393.287	1236.532	215.453	5226.477	192.11	204.776	419.436	1546.705	144.599	345.645	152.521	584.139	2830.844	270.304	309.706	324.119	8612.283	281.668	325.545	1183.325	122	0.985	1000.598	453.992
11703.822	14110.591	9633.453	18691.018	13109.959	16494.946	7975.435	11536.498	830.251	579.29	322.325	456.714	348.368	1320.195	267.799	5484.556	172.919	162.868	647.596	2207.838	160.385	2114.834	122.242	690.317	2887.03	315.761	378.479	287.599	10604.991	392.667	343.601	1214.716	114	0.99	566.623	454.833
11358.063	13170.377	8951.092	17398.964	12660.403	19553.967	12574.798	7819.049	716.04	508.036	290.917	385.42	370.308	1267.762	381.339	7107.135	153.934	173.627	524.255	2587.933	167.187	469.633	172.8	766.638	2506.681	305.912	279.633	321.713	16538.631	857.44	308.485	1238.477	105	0.971	631.729	455.3
6609.128	7894.212	5430.463	10493.664	7727.083	12378.141	10222.936	9316.415	536.198	289.225	280.616	398.394	353	997.685	233.41	5175.856	170.24	174.847	439.109	2509.415	146.287	348.308	160.388	645.236	1742.643	251.585	327.945	340.391	19486.687	490.091	297.298	1413.058	99	1	992.672	455.399
11086.154	12850.374	8753.089	16796.817	12278.883	16013.858	8236.097	12556.383	576.418	361.348	279.055	281.141	322.139	970.978	303.491	9631.432	197.71	187.099	439.683	584.894	105.878	439.967	146.781	1278.924	3915.24	301.124	367.021	297.624	3999.312	239.348	277.266	2496.04	119	0.949	1127.803	457.853
9024.653	10743.381	10555.344	14106.424	10482.954	14982.712	10442.099	18487.12	612.152	286.597	287.808	264.569	247.48	883.758	309.45	8900.037	206.792	144.404	272.32	668.827	122.592	4967.078	155.942	1651.588	3103.646	271.939	322.013	308.361	4824.319	252.378	291.569	3247.122	176	0.904	1200.915	457.023
8666.823	10364.902	7113.146	14020.829	10305.742	11136.638	11648.388	10130.501	586.42	470.038	234.085	240.507	310.637	663.128	273.889	6275.709	189.976	233.442	452.338	845.375	116.584	287.375	176.498	1119.983	4622.695	296.944	441.166	302.974	9743.4	242.416	320.053	2131.06	102	0.987	1154.363	458.186
9233.044	11638.986	8052.098	14542.178	9720.441	13693.234	8742.379	12957.209	586.132	592.625	296.424	261.609	340.926	820.701	322.065	13107.07	198.937	161.219	270.27	844.821	190.198	354.736	134.698	1470.624	2590.988	250.728	305.996	282.387	3368.976	303.47	304.109	2756.502	127	0.944	1281.965	459.484
11433.117	13342.183	9148.658	17580.984	12907.545	16772.578	9145.259	14021.188	665.304	582.898	261.473	264.484	373.544	1267.509	433.004	8777.705	198.178	192.624	389.448	679.542	109.321	1093.123	154.343	1336.578	4359.503	307.078	292.703	279.923	5508.299	336.524	287.007	3175.826	172	0.867	1084.581	462.64
10496.963	12375.112	8676.912	16003.453	12538.123	12764.201	8766.17	20171.762	601.433	275.413	268.264	432.63	345.451	967.451	242.041	8464.132	196.224	182.496	515.53	4246.909	138.585	1071.441	142.072	1143.054	2640.378	270.172	336.831	297.253	20010.558	747.893	321.424	3079.193	185	0.919	953.078	464.051
7795.442	9934.84	8461.267	15304.012	9194.643	13432.265	8731.919	12340.403	586.895	644.469	279.083	294.748	319.097	1074.904	273.867	8821.685	182.617	181.977	244.442	779.267	219.167	375.412	134.751	1220.274	2421.58	259.237	331.267	263.068	7039.738	324.289	284.52	2165.007	127	0.967	1268.878	461.76
10154.462	11897.562	6360.198	15985.956	11294.437	15464.735	8458.206	11146.459	1011.459	301.618	266.824	277.696	317.571	866.562	352.773	8456.219	196.715	194.306	252.862	1720.491	119.569	353.172	122.966	1498.928	2463.491	245.441	310.537	302.044	6017.25	207.742	239.66	2774.884	111	0.964	1191.815	461.941
11862.674	15328.638	10677.757	19514.722	14000.847	23206.185	12282.432	15849.322	765.802	919.415	286.115	243.124	362.202	1533.714	394.596	8695.444	169.167	194.89	223.96	466.74	227.657	418.456	154.802	1494.371	2832.9	277.889	320.709	258.491	4961.781	312.182	277.776	3050.72	161	0.979	1258.227	464.034
12451.274	14984.015	10143.968	20161.845	14016.133	17996.757	8144.564	12058.041	873.137	320.209	289.421	290.363	460.55	1129.026	301.397	7252.312	164.993	162.452	478.844	1217.979	151.772	3246.462	115.9	832.007	3347.743	297.825	351.937	281.897	7553.307	385.653	335.916	1595.719	134	0.968	531.627	465.149
11834.366	14587.295	10172.781	19314.921	14039.082	18874.625	14362.329	10371.892	1103.751	394.239	289.433	436.336	380.4	1512.615	412.974	3394.322	165.086	164.631	576.931	3104.564	181.84	3789.521	153.942	667.571	2577.64	292.837	364.155	311.326	17509.396	786.455	302.943	1517.316	130	0.94	666.823	464.877
10034.698	12080.414	8676.088	15695.41	11780.83	17987.989	13079.89	13875.093	660.675	393.09	288.255	443.463	357.979	1305.895	281.452	7893.355	212.666	182.434	304.804	3240.234	157.313	471.173	206.464	1688.161	3670.018	293.586	277.63	281.883	19108.727	3064.659	332.588	4574.051	116	0.995	1057.5	464
15095.969	17970.107	12071.698	23413.668	16747.343	21053.036	12068.543	17901.141	890.446	563.374	305.479	341.743	408.289	1303.015	292.741	10128.025	177.072	157.188	620.176	1525.29	175.913	551.231	146.928	1165.437	2977.822	298.572	554.374	291.032	14173.147	368.538	320.393	2197.795	249	0.871	511.978	469.359
11928.028	14067.686	9766.389	19136.584	14355.717	22537.574	10591.301	16110.983	677.255	1026.322	270.902	284.351	364.798	1586.747	367.92	8356.129	194.514	181.002	355.738	771.825	113.691	1577.631	154.267	1495.083	4050.35	288.537	331.891	274.871	6956.917	374.256	339.179	3719.029	230	0.774	1076.348	473.043
12627.16	14935.502	10224.371	19748.143	15606.381	14656.107	9057.324	12189.477	828.723	368.61	276.983	323.934	350.263	860.175	324.331	7793.324	187.041	212.335	469.76	1592.356	116.884	298.142	158.123	1227.011	3804.299	312.398	310.931	283.686	6132.663	400.75	334.357	2916.799	112	0.932	1114.223	469.188
10836.382	14027.469	9255.405	17795.445	10954.686	17316.524	8036.975	13090.669	775.439	707.524	337.269	278.515	502.627	1559.924	343.278	16635.475	157.933	159.01	240.132	608.407	206.385	1166.81	131.506	1966.856	3267.357	276.2	316.849	257.08	9732.942	331.603	320.21	4473.764	127	0.955	1345.335	468.358
12265.491	14032.859	8251.404	14886.794	12547.538	14908.501	4912.857	16383.568	846.933	649.568	315.357	264.673	355.238	1048.012	288.247	24516.406	181.137	172.59	380.632	688.087	217.673	364.266	133.3	2801.317	3260.323	265.862	288.813	271.53	6335.216	308.758	293.643	6720.197	126	0.948	1306.175	470.873
15307.328	18857.924	13173.286	25511.49	18768.804	30480.803	17025.758	18452.78	656.658	440.868	338.374	351.809	427.98	2006.703	325.224	17404.364	173.528	176.549	278.134	2815.601	165.069	2846.885	159.317	2308.942	3584.182	332.624	304.089	297.586	14971.913	701.553	302.379	6605.777	203	0.833	693.249	474.766
12052.366	14376.474	10058.71	18856.323	14231.777	21318.881	10590.494	16165.03	701.593	422.194	306.231	421.448	418.019	1999.788	231.968	8037.296	225.183	181.703	269.01	2781.589	138.452	434.252	211.873	2242.232	4929.206	311.838	276.163	275.743	13855.654	3426	401.492	6849.802	96	1	1061.771	470.521
11244.646	12940.044	11807.074	17553.952	12623.337	21303.922	9010.896	13966.27	791.773	253.636	275.855	270.461	310.328	967.152	321.534	7641	191.147	191.398	222.647	904.554	115.637	746.187	133.72	1336.192	2484.322	278.866	307.355	288.846	6288.697	263	231.027	2630.914	149	0.897	1190.426	474.768
20871.317	25468.151	17602.323	33167.705	24365.923	33547.169	13430.77	19991.904	818.485	497.399	345.099	360.566	505.175	1821.967	290.262	9019.813	202.931	180.393	637.894	3093.614	187.798	5690.631	134.174	1138.145	5283.856	311.126	413.975	300.224	18374.853	680.071	338.19	2127.43	118	0.981	539.127	473.551
11149.234	12632.871	8742.084	16740.522	12582.634	18712.422	10868.18	16089.783	623.245	400.179	282.388	227.616	398.873	1039.988	341.567	9752.01	177.576	245.075	370.705	664.993	121.012	378.657	163.063	1431.277	2801.045	299.774	388.905	312.182	7376.243	249.878	313.832	2619.197	113	0.981	1160.704	474.296
12219.107	14180.788	9846.206	18991.439	14208.326	21683.458	10569.279	16974.493	479.608	1094.173	257.875	223.955	381.697	959.52	278.862	7603.864	183.559	267.864	331.641	488.226	112.43	421.857	158.784	1045.202	3857.467	299.535	377.131	294.733	2474.22	239.608	271.647	1794.976	112	0.985	1169.259	474.098
10083.576	11784.772	8099.418	15702.927	11703.876	16634.661	9216.397	14145.775	519.744	390.666	280.683	247.361	368.728	1026.503	350.775	9524.971	146.74	194.79	543.496	900.073	114.886	479.43	198.016	1314.414	1478.979	293.727	358.346	289.467	8798.96	307.434	282.471	2390.328	160	0.862	1132.5	477.962
12055.357	14094.594	9669.151	18877.708	13988.913	18985.669	12710.125	15401.643	643.007	397.925	284.087	279.765	387.053	877.641	315.479	9082.747	185.276	232.778	362.76	1173.891	130.637	2440.617	197.542	1414.297	2944.554	299.466	383.142	315.156	11472.707	277.143	348.066	2671.856	165	0.934	1154.058	476.906
14805.268	17260.851	11977.114	22864.768	18555.826	17159.93	8744.685	13280.44	623.726	472.517	303.286	270.152	482.984	780.635	272.847	8326.159	200.669	225.608	430.517	775.323	115.437	260.701	157.972	1037.422	4381.287	281.956	366.083	284.081	7238.529	272.201	272.033	1883.102	121	0.85	1122.541	477.599
6948.04	11628.737	9613.157	12784.779	10968.159	14985.793	5176.741	11049.934	479.007	296.191	297.38	248.204	307.556	855.301	371.618	8858.959	154.423	160.813	287.931	649.443	210.751	390.863	144.737	1152.955	1784.047	259.906	403.121	251.898	3768.048	351.716	284.313	2197.084	146	0.869	1222.137	477.123
9370.755	11604.245	8013.703	15375.484	11382.994	12239.857	13576.607	21119.914	705.114	300.855	299.805	362.231	389.835	1217.454	291.225	9737.188	205.629	183.194	446.338	1397.873	136.466	2643.404	183.02	2032	3236.192	300.628	299.538	293.1	11742.694	930.338	336.398	5513.674	148	0.985	1053.027	477.203
13515.163	16010.937	10902.254	20726.593	15097.117	23114.43	12510.256	18265.691	669.191	1152.56	282.324	323.332	405.375	1791.411	319.899	9431.191	213.257	184.379	381.282	1230.256	140.838	784.75	206.552	1550.562	4584.746	302.393	460.894	283.592	15459.059	416.126	308.859	3735.828	186	0.895	1062	478.898
11340.653	14417.565	10157.761	18567.557	12590.881	17836.149	8736.726	15728.059	698.294	460.756	291.137	249.841	407.397	1717.987	308.908	9451.212	171.126	195.595	246.876	594.494	227.008	366.763	135.227	1364.817	2870.36	273.936	301.454	268.86	2802.146	315.062	279.791	2507.974	177	0.806	1270.449	479.726
12902.103	16218.704	11277.704	21275.668	13801.933	17181.236	11368.069	17921.583	717.386	1157.003	281.403	295.574	359.828	1136.889	358.9	11523.278	164.65	146.294	276.391	900.89	223.63	316.672	136.198	1748.992	4324.361	308.514	344.781	274.764	4748.977	338.543	325.545	3314.357	173	0.932	1370.922	478.702
10936.246	14339.629	11066.708	20289.602	13499.028	16413.655	8383.124	12005.78	707.507	478.356	311.306	258.876	415.633	792.438	320.158	9103.42	174.219	209.649	220.121	772.119	247.465	409.707	148.266	1341.035	3434.363	280.361	283.62	256.37	3283.033	333.313	270.116	2812.515	105	0.984	1255.748	477.976
18568.597	22784.091	15817.95	31232.652	22290.139	30448.084	15703.34	22548.715	784.857	787.313	310.35	360.7	407.149	2038.197	420.619	14498.113	193.15	178.572	643.169	2171.725	159.631	642.612	146.681	1604.648	5000.541	309.653	413.603	287.692	10820.437	697.468	343.334	3389.849	161	0.925	534.742	480.208
13969.85	17099.711	11938.334	22157.268	17547.006	24809.525	12838.837	20611.748	620.048	291.681	295.549	339.876	372.377	1090.838	247.385	19253.108	175.034	176.941	211.238	1967.416	120.626	989.576	135.758	2919.88	3235.407	316.3	406.123	288.084	7062.313	681.142	271.633	8706.549	277	0.686	726.11	485.919
13395.661	15705.359	10636.203	20818.396	15112.031	24377.191	12518.088	19498.581	530.113	1284.236	266.369	285.422	372.851	2202.59	341.418	9814.9	185.138	201.03	317.552	846.791	105.702	321.032	172.602	2115.185	3115.266	299.732	279.618	292.835	3016.97	278.43	313.657	5667.153	142	0.934	1097.035	480.324
19732.306	22616.51	16176.932	28946.488	23101.818	33081.367	15469.112	36335.13	723.695	326.664	315.97	379.94	459.728	1311.089	265.801	19909.811	203.708	198.973	305.827	1753.204	150.127	3226.919	169.842	5704.838	4616.712	332.713	375.584	301.859	9722.772	620.073	290.273	22594.506	135	0.999	787.389	479.9
13698.318	15754.103	11120.147	21430.853	16273.989	24403.944	12863.918	26267.24	667.51	976.192	284.071	279.381	380.408	1820.882	498.583	16189.569	213.909	177.699	479.595	1369.929	120.712	389.279	144.835	2177.003	3599.144	294.349	385.624	284.841	9853.333	353.339	316.719	7404.896	165	0.944	868.415	482.076
10052.828	12202.106	9261.744	16776.019	11269.543	19548.646	11191.185	14663.75	685.926	628.179	302.531	261.637	323.414	1668.449	385.516	12752.81	190.691	155.222	209.267	776.505	275.801	426.972	151.635	1721.796	1963.728	270.485	274.403	250.995	8693.595	389.346	299.166	3610.05	128	0.9	1289.242	483.625
13211.494	16495.374	10512.578	21374.531	11122.85	19868.032	16704.902	10304.932	872.751	420.272	301.307	460.006	368.474	885.229	452.912	7866.337	173.32	180.989	440.711	1873.544	181.24	343.066	148.976	823.532	3289.992	319.463	531.323	282.159	15288.751	373.198	355.985	1724.157	113	0.981	390.819	482.721
13378.657	15557.109	10490.307	20079.053	14624.551	17608.33	8507.257	12579.254	956.571	573.867	308.008	347.112	538.829	1278.953	340.205	9696.905	209.403	201.816	416.548	1281.191	128.334	875.342	159.922	1151.772	3588.471	305.845	329.944	285.178	6616.264	575.752	336.311	2782.25	116	0.965	1042.319	482.75
11895.904	15363.459	10222.636	19200.451	14052.788	25982.982	12609.73	17353.831	697.027	501.892	317.832	321.977	360.484	1523.387	317.164	27735.431	190.06	168.613	268.335	1321.956	211.561	402.975	149.357	3319.561	3010.841	286.22	264.626	269.764	4199.91	324.873	289.703	8459.706	111	0.994	1298.266	482.95
11246.282	13279.243	9058.456	17238.963	12635.044	19471.856	7867.042	13977.899	586.612	2876.281	311.358	320.482	517.258	1533.085	357.098	11807.624	226.53	181.75	380.434	1711.177	121.964	359.561	155.243	1371.614	3704.921	275.41	384.703	293.644	10007.365	339.386	307.486	4365.54	138	0.97	962.101	484.659
8662.525	10084.672	6946.504	12965.931	9652.283	14472.24	7936.47	12181.991	602.842	276.722	273.537	299.054	305.862	1122.041	519.931	8562.6	171.287	166.948	312.048	1081.626	106.719	760.754	170.749	1645.558	2445.649	279.977	445.386	286.999	6739.185	334.704	275.915	4690.963	117	0.985	1085.722	483.688
13692.061	16076.177	11117.298	21093.044	15566.673	21261.037	10023.281	12292.807	693.688	329.213	311.768	322.438	401.106	1215.698	511.957	9176.401	235.658	233.492	497.67	1232.844	132.991	374.129	214.725	1637.944	5507.023	296.963	323.054	304.118	11793.271	358.611	287.781	4191.582	100	1	1109.62	483.38
16034.991	19437.877	12832.632	26229.347	18321.556	27569.565	15602.407	20984.577	708.247	711.918	305.14	265.512	379.175	1659.065	601.787	19973.395	166.266	156.744	403.148	866.407	140.864	1980.31	178.581	2040.327	3043.541	329.17	490.725	287.724	5189.758	279.722	355.905	4485.895	114	0.99	538.895	485.833
12599.43	14802.709	10650.817	20090.442	15406.547	23923.611	11656.235	22103.44	816.167	401.965	292.431	342.327	378.378	1636.773	551.95	13185.116	226.914	199.513	552.039	2589.256	150.326	561.659	147.817	1765.089	4114.656	314.81	349.983	319.36	16578.831	424.649	303.723	5266.174	163	0.932	851.298	487.482
14764.07	17165.779	12145.608	23197.298	17380.471	28945.034	15564.259	23682.386	736.037	372.588	302.885	328.394	459.346	1832.032	419.807	10393.634	213.497	187.189	444.088	948.703	124.546	468.858	169.968	1665.364	3733.634	295.003	822.166	274.331	12526.605	418.01	323.767	4776.196	254	0.81	897.299	487.354
11565.148	13695.902	9636.405	18210.669	13660.248	18274.669	14966.339	24101.459	868.972	579.472	313.013	319.239	509.813	2162.66	551.161	12952.771	230.471	210.004	615.136	1873.999	150.489	1350.307	222.362	2650.651	3967.233	298.572	421.711	287.94	15940.93	446.105	307.581	8175.971	350	0.653	929.771	489.169
12673.211	14983.858	11216.326	19071.272	15652.853	21341.832	15552.621	26998.257	678.162	326.163	322.255	355.164	378.163	931.75	327.719	9287.513	197.883	184.274	178.241	1139.355	143.819	734.586	177.463	4254.831	3401.42	343.106	315.73	301.675	7466.887	468.719	291.073	15493.361	155	0.933	813.5	488.268
14344.977	16767.534	11430.946	22234.837	16258.377	21684.018	11979.4	18468.303	623.792	1138.242	278.394	318.598	353.966	1870.197	375.216	7685.46	205.31	192.811	354.441	1029.845	114.027	331.688	178.901	1638.865	4525.717	301.435	482.223	273.609	5811.891	344.141	251.374	4072.4	120	0.957	1093.558	487.892
12914.717	15054.844	10204.833	19607.914	14248.935	17170.455	11420.642	13482.117	660.588	266.016	298.391	244.844	388.243	1087.067	327.679	9613.12	200.006	262.513	400.094	1090.279	132.075	4160.369	189.569	1600.18	3583.959	288.679	445.975	293.428	10720.672	258.368	308.905	3245.34	128	0.936	1151.641	486.891
11938.725	15210.04	10940.173	21366.444	11942.573	15334.841	8370.95	14162.397	726.548	387.069	299.796	392.737	602.553	642.927	430.629	11145.572	165.196	167.315	349.956	1775.508	195.609	338.35	130.747	1772.921	4728.822	281.021	408.267	257.258	9543.626	488.062	284.21	3624.536	143	0.952	1421.878	487.388
11032.149	13450.303	9136.128	17275.604	11972.474	13980.43	5702.56	8891.294	892.855	338.194	295.885	494.966	355.337	1256.499	231.21	6360.08	194.663	177.375	529.455	4905.072	246.038	362.467	131.014	604.642	4362.497	320.512	371.572	281.487	30297.443	560.778	332.42	1128.77	98	0.993	512.276	488.622
14868.762	17888.52	12242.786	24009.093	17910.238	29003.651	20198.431	18748.7	759.494	482.164	343.286	456.748	390.914	5901.744	365.526	21704.56	191.218	183.669	291.503	1828.813	160.588	771.128	172.456	2300.772	3927.644	296.332	428.521	286.65	14662.377	789.26	295.498	6261.583	262	0.82	663.508	491.565
8019.708	10373.97	7745.667	13484.014	9702.483	13563.773	6304.762	9929.613	579.027	279.187	275.221	266.328	327.479	616.992	287.935	7536.43	160.268	184.917	313.39	929.216	249.093	480.195	158.711	1190.373	2441.298	257.38	292.964	269.778	6717.26	433.621	274.933	2518.096	132	0.965	1246.364	488.841
12710.637	15720.781	10533.575	20169.292	13215.714	19116.103	8730.1	13933.914	759.69	810.715	277.738	265.329	479.948	1251.527	339.135	9817.743	167.387	148.301	236.535	681.612	212.677	590.23	108.744	1575.247	4163.134	283.13	356.349	282.422	7718.522	369.192	294.635	3181.588	206	0.803	1391.243	493.18
8771.099	10195.122	7202.909	13499.507	10398.721	14902.795	7244.33	12151.598	712.059	296.253	297.518	251.772	388.282	1249.117	485.158	8973.691	186.316	162.941	404.957	1163.139	105.463	371.551	144.729	1072.747	2460.007	297.9	301.566	283.12	5369.724	297.942	291.61	3022.81	132	0.928	875.674	490.735
16230.151	18835.613	13262.576	25872.029	19371.516	32498.867	15408.133	23102.647	631.645	388.548	285.962	244.945	572.263	1196.967	431.558	11130.846	210.553	190.399	558.873	639.365	118.624	423.438	195.584	2339.078	4051.801	304.52	630.604	263.625	7086.097	314.873	356.742	7836.4	110	0.998	909.855	490.155
9895.345	11702.028	7903.296	15046.816	10846.577	16109.653	15073.828	12506.445	663.398	347.902	261.919	326.399	454.698	694.88	456.448	8353.318	179.394	175.03	414.554	1267.619	113.074	503.677	157.258	926.932	3299.514	304.752	422.221	275.171	5516.751	349.554	312.949	1961.084	166	0.908	1067.404	491.904
18516.941	21837.174	15745.979	30122.466	22944.067	26201.504	13505.046	20697.68	844.04	712.072	381.631	379.839	513.255	2854.723	623.272	13290.257	256.368	243.363	636.115	1789.337	164.586	534.395	206.513	2143.966	4060.55	316.654	349.367	304.982	15328.76	470.689	296.095	6065.919	226	0.881	942.743	494.956
12329.551	14870.689	10333.541	19736.68	14365.19	14832.257	14295.848	13377.747	788.983	663.212	314.69	322.994	431.609	1671.935	637.66	15577.537	191.376	170.242	617.368	2478.368	185.191	570.506	164.279	1455.615	3717.9	301.284	378.466	278.597	14361.123	292.662	357.043	3264.982	121	0.91	565.376	493.566
8559.059	11571.853	9206.347	17123.273	10087.051	13423.766	6133.004	13319.684	623.058	563.117	325.159	254.664	505.32	789.966	328.378	10617.161	159.715	185.252	224.655	640.213	236.178	362.106	128.125	1546.591	2343.998	270.998	421.272	259.531	3933.217	319.771	260.962	2679.904	115	0.999	1268.378	493.343
12529.028	15299.918	10407.868	19952.283	14233.633	22054.151	9498.216	13662.48	740.387	523.76	307.103	275.667	360.673	1596.505	371.301	14179.264	176.578	155.356	457.722	797.707	149.952	1606.689	143.066	1493.366	3454.733	293.321	401.709	269.531	6754.38	285.464	369.356	3252.566	118	0.964	540.144	494.008
20878.236	24788.632	17362.706	32101.939	24108.671	32056.317	19352.018	18451.897	958.589	938.638	339.268	286.45	494.64	2717.435	686.779	17397.016	212.077	169.827	555.684	1137.8	175.275	420	180.905	1735.343	4349.008	305.032	368.346	284.537	8041.95	277.162	345.494	4089.854	145	0.954	573.631	494.976
13253.24	16030.749	10957.384	21193.97	15513.443	24601.165	11111.966	15368.886	823.051	608.054	348.622	366.048	507.302	1665.41	344.895	12148.801	196.714	210.111	296.128	1126.92	138.671	424.178	169.504	1531.195	3396.247	293.044	299.153	279.888	9491.263	300.751	286.745	3932.792	190	0.935	990.374	496.342
12803.46	14955.114	10398.623	20420.06	15450.122	20143.594	15569.11	16719.465	621.007	261.189	298.022	362.047	410.831	1183.611	295.414	8838.9	186.983	244.27	527.987	1894.164	159.911	385.574	241.869	1652.729	3326.431	304.882	349.071	301.894	18214.891	408.285	312.021	3518.096	157	0.921	1156.373	495.717
9051.05	10433.463	7170.546	14055.976	10567.893	13559.895	9162.992	10798.98	530.23	252.308	253.237	336.104	324.894	827.288	203.392	6761.619	186.171	234.216	562.801	1472.358	133.332	297.637	225.496	887.06	3269.264	301.27	325.972	289.21	7983.052	300.759	280.986	1481.672	102	0.987	1165.539	493.333
14312.86	16755.274	11887.141	22718.688	17413.321	26133.76	15069.786	25742.216	682.222	420.733	298.545	346.218	412.59	1703.563	461.982	12540.449	203.171	177.929	433.415	2363.646	144.943	2155.203	170.478	2101.125	3604.929	319.582	334.341	309.022	13645.503	460.292	330.884	6805.31	292	0.789	837.144	497.856
13971.153	16355.142	11754.6	22152.021	16805.388	26428.189	12470.073	19655.628	663.279	570.908	290.442	323.554	369.561	2246.255	461.494	10653.827	214.287	185.595	611.238	2324.102	148.389	449.719	160.314	1513.339	4475.74	291.524	322.808	303.519	17678.765	533.44	330.316	4525.642	208	0.853	857.038	498.452
10343.531	12153.342	8702.735	16404.685	12415.112	21185.505	11438.411	17128.22	786.308	348.744	294.74	308.593	369.173	1534.652	576.292	15081.004	203.758	181.281	413.787	2012.243	128.054	402.673	194.584	2274.884	3401.455	337.387	467.804	283.199	13202.711	448.655	333.404	6962.258	143	0.916	885.374	496.507
17286.11	21956.271	14486.632	28730.212	17949.832	31208.914	14440.294	23169.537	779.997	503.655	304.97	491.342	453.282	1179.895	459.152	11875.315	161.332	176.345	322.901	2503.381	220.706	422.66	145.413	2283.628	4359.844	286.752	355.069	271.677	10725.409	737.841	313.594	4402.358	141	0.938	1417.082	496.358
12047.433	14254.129	9887.423	19385.646	14422.417	18438.758	10606.539	18834.539	696.649	511.412	286.596	295.009	439.031	1420.814	431.12	10421.474	183.123	226.815	388.16	998.431	133.248	365.894	172.862	1620.889	2797.043	290.88	368.438	296.29	11403.893	349.557	301.479	3361.012	158	0.927	1145.354	498.456
14844.409	17793.179	12248.845	23363.077	16597.991	18909.88	8632.782	9517.204	870.174	394.163	316.563	321.844	502.258	1335.538	437.946	9269.08	186.646	184.682	456.527	1215.91	160.33	444.631	159.11	839.573	3904.089	296.555	340.634	289.954	7757.641	530.721	370.982	1656.416	150	0.961	522.32	497.773
13982.574	16195.047	11207.612	21699.331	16017.487	24548.263	9334.414	14431.613	770.921	559.156	336.232	309.396	507.777	2328.042	519.303	13706.772	201.762	192.936	476.735	1100.703	136.607	482.889	198.86	1750.128	3334.794	333.941	333.43	273.849	10151.355	289.368	301.763	4819.855	102	0.987	999.363	497.186
9073.776	10098.225	3756.3	6672.335	9917.282	11614.415	9256.198	13168.349	687.201	534.369	276.576	257.657	462.446	1043.113	454.213	11898.846	188.846	161.314	249.362	682.195	222.93	354.543	149.207	1989.271	2461.399	265.763	252.747	251.762	3792.199	391.645	296.878	5185.377	130	0.889	1291.715	498.669
13837.937	15686.559	11072.701	21536.717	16401.679	20955.821	13017.781	20495.604	655.173	671.765	287.891	259.521	309.903	1299.388	449.446	9891.334	219.507	169.035	721.159	1905.864	123.437	360.42	148.614	1396.498	4871.002	328.005	312.423	282.358	10237.29	332.691	317.494	4358.746	155	0.957	866.694	499.223
13718.979	15994.18	11302.262	21606.313	16230.054	23663.469	15965.508	26268.054	765.998	616.011	298.221	251.237	414.824	1558.76	581.03	14314.195	219.71	216.028	450.665	886.707	131.208	798.043	243.212	2696.873	4831.684	303.679	381.703	294.182	12522.349	312.755	330.378	7987.626	222	0.848	912.797	499.239
16655.743	19791.911	14416.904	26231.556	20912.436	30087.004	19529.916	32817.654	751.364	379.541	354.907	396.84	388.383	1932.466	327.145	7538.928	221.682	196.326	188.26	2031.384	162.059	4546.04	179.711	3847.859	4143.572	346.434	401.329	311.924	12093.293	1342.144	311.127	12517.273	509	0.842	809.298	506.421
12953.133	15244.13	10676.988	20732.745	15590.272	20448.116	11182.707	17179.526	646.656	1027.873	285.242	300.818	390.531	1505.079	413.124	9458.609	181.032	203.29	417.439	910.472	119.775	351.932	179.961	1386.45	3510.116	309.406	383.434	285.175	7116.887	287.173	273.268	3231.433	193	0.92	1097.184	501.22
12457.673	14689.142	10272.77	19602.242	14540.786	21384.837	11711.219	18007.292	641.359	273.74	304.981	468.658	437.674	1191.097	296.464	10287.305	192.235	204.049	284.904	1787.312	120.123	3180.931	168.276	1765.525	3390.162	289.843	336.436	314.695	12517.094	405.498	320.904	4038.6	184	0.812	1125.027	501.011
16327.971	19118.729	13510.664	26284.649	18885.842	28466.357	18546.801	15194.547	1006.789	562.405	319.654	281.59	397.884	2241.281	617.758	22279.876	195.943	184.065	371.979	679.833	185.174	597.913	174.118	2201.372	3659.506	321.011	303.94	284.506	10119.639	277.956	373.152	5368.189	122	0.985	582.533	500.68
15048.093	18093.584	12718.406	23995.827	17593.878	16675.441	6873.942	21711.262	739.224	643.786	321.249	294.003	389.221	2072.109	466.666	25560.68	189.229	199.739	385.832	1059.495	146.955	441.635	152.256	2832.173	4616.19	324.388	305.887	287.83	5723.623	353.657	288.761	7370.319	218	0.875	623.849	503.89
14425.959	16905.048	11695.103	22492.238	16764.684	14442.849	8169.101	11926.466	755.286	588.62	342.622	318.054	518.238	1162.479	425.449	11836.683	217.397	218.071	365.354	1537.919	156.548	376.245	139.018	1335.366	3410.24	296.34	416.405	276.122	13489.037	400.67	316.709	3546.923	157	0.98	954.672	501.691
12787.736	15084.719	10750.606	20069.846	15281.726	23701.816	13443.386	20048.022	1582.98	338.729	381.854	372.494	371.156	1600.158	684.158	13129.771	264.158	188.968	479.021	1797.832	151.178	505.837	145.817	1816.476	5070.295	337.152	424.119	287.32	16620.188	452.138	326.978	5194.791	217	0.846	875.297	505.979
10778.713	12659.359	8610.108	16324.068	11848.806	18009.908	12492.117	14695.519	644.793	411.525	275.47	300.737	374.034	1187.007	545.63	9157.171	186.761	210.058	361.032	914.504	122.025	551.632	161.35	1401.16	3095.49	300.247	294.782	276.816	6772.859	278.376	289.134	3654.811	117	0.933	1068.731	502.987
13525.327	15949.28	10927.44	20678.008	15178.146	20729.793	12927.842	19912.12	752.573	502.674	304.77	367.617	465.82	1139.286	397.953	10614.122	192.347	234.33	390.029	1169.444	117.305	460.875	163.395	1599.341	3672.703	311.392	329.249	300.067	6825.392	283.297	317.87	3521.863	272	0.713	1104.868	508.445
6226.238	8352.98	6975.762	12230.776	7880.378	13437.871	6940.122	10034.322	460.782	393.118	272.103	216.406	275.884	1087.13	300.611	7237.275	127.078	170.708	264.557	574.163	239.261	324.961	154.31	849.942	1549.73	278.405	275.691	270.658	2707.739	339.642	265.619	1526.958	131	0.921	1241.508	503.164
10412.331	12298.519	7961.707	14720.427	10686.801	12867.061	5913.256	10845.916	765.221	461.572	257.063	253.316	374.214	693.06	297.451	9071.922	149.853	149.39	270.782	552.17	213.904	296.659	119.162	1091.212	2887.27	281.626	300.29	273.568	4721.665	296.416	318.965	1944.626	116	0.977	1374.569	501.198
12210.302	14236.36	9494.586	19777.023	13611.265	20653.332	9434.996	12135.295	1150.162	433.187	297.621	321.36	405.135	1399.656	252.418	8852.628	153.166	183.96	354.838	901.887	179.959	9939.793	143.877	780.143	3011.048	338.589	312.698	312.937	16553.423	323.953	340.465	1532.421	114	1	497	502.5
9891.727	11767.435	7755.538	15819.952	11114.835	15887.01	6854.443	13507.281	731.94	477.102	250.979	242.28	444.645	1029.518	354.406	14011.627	165.605	153.349	372.739	595.787	142.546	8804.564	147.276	1459.472	2971.967	316.849	363.314	267.893	8428.28	272.469	315.132	2550.536	175	0.912	536.077	506.603
15790.86	18448.56	12970.254	25978.795	18756.824	25998.078	27600.352	15885.769	965.422	733.21	312.966	263.548	387.538	1687.797	619.142	25523.546	196.01	162.441	498.189	871.571	176.189	401.295	163.059	2675.098	3225.082	298.85	321.835	287.289	8752.918	296.23	352.607	7183.739	125	0.98	575.404	503.828
11592.917	13468.079	9036.09	17192.553	12165.893	12645.773	5716.657	8207.972	755.848	559.413	278.196	245.273	358.21	1232.118	225.352	4193.804	176.323	195.235	458.365	512.654	116.01	279.682	154.976	509.871	2933.469	334.441	365.712	286.341	6195.955	242.432	277.838	1030.474	108	0.98	1024.185	503.935
8833.256	11537.391	7064.918	12606.951	10726.122	18167.006	9781.93	12210.028	536.081	722.336	269.466	207.629	402.383	867.338	314.917	7792.736	141.018	189.815	304.2	458.127	245.614	455.851	159.778	997.076	2079.959	278.347	281.261	258.808	2101.003	322.949	285.937	1824.101	103	0.965	1248.985	503.131
10670.835	12404.029	8267.319	15841.673	11395.868	15849.626	5376.198	13920.19	703.905	854.271	309.578	265.577	383.543	1751.42	447.321	12404.23	192.691	187.236	441.41	795.143	117.52	263.184	161.259	1607.958	2902.869	311.363	315.679	274.826	4605.653	258.804	300.81	4559.013	146	0.879	999.39	507.397
12973.555	15696.42	11596.25	20092.527	14818.71	16007.746	7302.964	10142.678	953.392	484.998	396.099	545.842	443.729	1905.822	222.13	7032.737	209.812	194.824	384.553	3877.277	297.061	492.217	131.126	638.777	4407.856	363.308	338.01	310.279	43484.153	1580.711	317.191	1261.898	96	1	484.521	505.448
14206.897	16759.12	12076.283	21785.376	17245.58	22242.48	17455.162	25829.409	764.74	508.696	336.342	307.636	390.11	2322.434	560.924	12292.661	210.429	227.78	443.819	1212.387	152.459	440.403	166.732	2085.858	3277.598	307.468	384.188	281.189	11626.321	348.485	330.128	5878.202	288	0.841	937.851	509.712
10814.705	13088.851	9044.403	17564.783	13329.264	21519.719	11379.424	17368.743	750.329	268.956	299.819	404.613	373.865	1204.157	424.489	9412.403	168.39	184.231	364.452	1347.913	122.911	681.078	155.559	1814.504	2047.137	292.054	348.235	298.418	11976.895	411.639	280.909	4379.685	117	0.944	1121.697	508.056
11911.093	14666.701	9891.866	18675.782	13227.729	17767.102	8030.827	12912.572	862.191	360.575	312.793	320.103	440.678	1313.574	300.108	18603.537	181.949	185.012	373.803	1337.45	181.592	3155.692	160.554	1500.108	3833.645	297.823	330.051	289.976	17399.001	424.565	354.732	2750.131	135	0.949	509.419	508.981
13500.841	15657.967	11405.986	21834.38	16941.155	22238.789	12202.882	16408.926	672.078	781.081	307.921	283.075	352.411	1827.892	429.944	8950.921	222.127	191.064	521.036	2309.907	138.342	412.936	146.047	1265.27	5374.349	309.961	325.042	282.683	13869.797	352.074	327.862	3832.231	118	0.981	861.873	508.076
20676.134	24094.652	17022.916	31256.134	25487.854	33103.314	14212.565	16779.275	704.47	436.519	340.794	451.173	443.168	2533.801	288.451	9705.61	222.775	179.908	197.821	2385.625	160.544	2790.418	133.771	2646.566	4475.183	342.218	717.919	311.43	16149.207	1057.313	292.385	8392.227	101	0.99	732.985	508.678
16646.158	19739.973	14027.864	26148.284	19907.77	29136.194	16035.758	26893.99	773.383	432.838	317.703	334.221	376.374	2006.346	461.038	10640.32	220.974	205.71	439.423	1875.048	147.495	6187.889	169.579	2146.292	4815.755	343.613	365.812	307.265	15307.985	405.582	324.354	6489.108	131	0.896	835.073	509.531
8696.788	10779.322	6972.636	12441.18	10368.342	17077.157	14050.513	17952.367	633.566	328.403	278.644	259.184	381.97	1019.722	347.231	9715.813	174.784	175.9	228.777	868.125	239.804	400.048	143.663	2204.278	2687.876	261.234	303.738	256.035	6008.12	317.326	304.576	5805.631	217	0.819	1292.422	512.468
15073.741	17268.934	12213.053	23210.011	18015.083	25465.312	16324.005	26452.556	862.157	388.419	337.412	335.935	413.395	2254.624	512.266	11216.139	221.038	198.892	495.99	1370.559	145.063	1718.919	186.488	2328.959	3926.355	355.037	353.496	305.53	14145.065	567.966	324.956	7069.566	126	0.948	840.5	511.214
12279.246	14279.088	9769.024	19008.362	14176.838	19741.132	15878.001	15360.671	540.237	750.519	269.059	239.242	342.319	1216.554	417.528	8969.151	164.017	207.332	325.032	424.672	115.317	467.331	161.831	1278.269	2702.291	295.326	282.774	276.857	3382.751	237.213	308.504	3291.663	124	0.972	1069.234	510.742
18923.833	22195.723	15465.391	29792.116	22501.217	19900.184	12057.52	16343.427	803.104	311.524	314.916	358.404	419.634	1249.48	284.209	6994.026	218.727	247.881	619.494	1971.725	160.759	354.519	246.069	1640.141	4096.783	305.929	357.776	297.225	20320.713	821.026	343.919	4021.373	166	0.917	1146.735	512.729
10582.217	12515.023	9579.197	17799.361	11758.13	15432.158	7605.513	17060.502	754.608	393.856	292.619	281.026	408.666	975.428	353.887	8641.653	174.351	174.299	278.394	944.338	236.201	312.652	148.969	1382.61	3182.14	259.651	330.732	259.146	5225.677	295.7	325.427	2687.564	111	1	1301.122	509.392
9854.059	12639.95	7882.349	15183.004	10026.065	17294.363	9048.103	12431.915	824.948	372.905	320.22	413.834	620.283	1064.339	422.082	11692.807	167.705	175.497	293.499	1749.739	221.389	3117.867	131.053	2175.324	8340.242	291.649	499.553	285.59	16017.939	633.872	362.55	4173.759	121	0.989	1403.814	510.649
14131.632	16738.92	11285.621	22491.221	15896.62	23548.196	13152.107	14594.149	892.566	521.949	279.651	277.313	463.782	1199.565	475.354	13407.368	179.536	193.805	495.029	627.495	146.332	492.016	154.422	1178.453	3997.274	308.02	353.321	289.704	5874.961	306.354	335.244	2227.934	151	0.909	518.712	511.156
11898.886	14636.136	10504.321	19045.068	15159.866	21867.171	14562.544	22718.844	600.649	356.774	322.606	389.43	390.31	1860.981	306.88	10233.128	193.444	168.377	157.81	2569.389	166.503	464.398	146.821	3294.81	2956.269	310.673	565.156	313.432	13844.301	1064.877	302.291	10408.771	173	0.872	742.899	511.945
11120.144	13461.505	9267.708	17376.683	12424.14	21125.971	12983.299	15369.786	691.055	640.229	318.224	305.788	359.972	2084.441	466.264	10643.079	186.741	191	306.886	793.229	117.186	1334.128	184.473	2114.23	2580.088	306.664	326.435	280.191	2490.757	325.064	324.561	6510.122	111	0.964	992.959	511.689
6914.187	6730.037	6214.008	10168.957	6120.178	11442.779	6047.083	10672.615	341.305	244.398	284.192	260.352	242.935	813.727	308.182	7298.462	126.821	162.095	344.877	780.254	217.009	507.58	158.299	1070.181	2206.299	255.343	416.419	246.177	3618.035	391.505	281.98	2485.216	111	0.976	1230.041	511.635
13845.69	16066.244	11172.239	21618.2	16206.026	24602.211	15494.196	22547.701	690.977	357.349	320.664	401.072	421.655	1670.251	344.119	23683.848	197.317	179.023	452.068	2454.257	143.949	1342.505	147.422	2840.651	4257.328	314.263	369.709	278.192	11942.792	1042.747	275.826	8312.438	156	0.974	670.673	513.853
11117.937	13176.74	8950.059	17075.471	12286.583	15291.487	8115.609	12576.923	617.505	328.802	299.111	308.914	452.652	897.734	380.354	11835.643	197.516	232.547	455.57	1198.959	127.516	470.708	152.605	1224.123	3837.281	310.532	329.396	284.774	7727.633	447.187	303.972	2469.6	138	0.894	1042.109	514.601
13717.272	15804.461	11577.111	21540.589	17084.899	24204.63	16560.75	27977.42	688.652	341.079	316.245	406.511	353.621	1924.302	319.423	8722.296	202.977	184.667	234.342	2109.75	144.548	1039.632	202.656	3031.993	3250.305	320.15	333.295	305.839	11180.308	708.889	360.418	10499.776	127	0.967	822.098	515.831
14336.14	16530.129	11658.4	22226.002	16687.755	23437.086	13120.193	20940.819	741.48	839.221	304.164	238.228	339.724	1802.544	467.452	11113.306	206.46	197.735	446.919	630.645	110.814	1675.973	166.607	1447.883	4284.755	311.683	358.904	280.562	5623.437	291.773	309.08	4117.573	282	0.757	862.546	518.642
8860.653	11510.92	8343.153	15650.484	9137.932	16862.805	6714.097	11693.803	793.621	479.659	280.2	281.876	376.938	1147.226	339.124	8930.496	163.542	157.759	296.621	643.767	229.716	8883.29	133.74	1172.313	2910.535	283.336	346.334	261.048	13271.84	329.545	322.451	2045.254	123	0.964	1348.882	515.435
15593.245	19619.469	14015.92	26993.139	20783.275	33867.844	19681.954	20701.761	750.357	391.711	358.09	428.662	445.298	2921.985	329.718	9297.022	219.741	180.585	155.356	2175.62	156.779	4466.752	145.819	3232.429	4603.601	321.316	626.389	329.541	13888.797	992.167	299.314	10719.412	129	0.932	735.903	517.384
23479.864	25244.124	19165.11	29767.505	25867.563	31866.898	28517.686	40436.175	733.643	332.121	335.31	378.164	360.041	1039.928	328.986	8819.618	218.505	191.854	260.549	875.754	130.354	494.018	190.749	4185.302	3807.303	299.302	364.79	309.335	5086.579	514.577	280.289	13613.476	135	0.934	789.233	517.167
11033.339	12941.999	8813.844	16946.106	12373.52	16979.027	12390.116	14382.543	765.082	1097.107	282.158	316.076	379.223	1212.362	405.396	11157.647	190.555	201.13	379.054	1080.046	133.605	364.087	149.929	1354.898	2959.577	317.016	315.542	281.585	7531.383	424.456	277.452	3136.618	191	0.898	1053.421	519.364
12636.33	14786.742	10177.398	19610.58	14145.891	19507.589	8769.802	13445.154	619.699	1116.682	292.923	256.508	364.601	1660.094	412.133	9777.108	195.122	215.376	355.9	581.047	113.258	593.802	171.925	1058.794	5559.209	322.264	290.099	267.283	5250.578	257.091	295.632	2565.307	200	0.932	1011.97	519.515
11274.163	13372.619	9394.023	17646.688	13362.073	18794.305	11191.554	15476.579	765.491	328.226	322.584	423.76	398.057	1762.922	323.618	9406.346	212.383	223.653	369.406	1824.377	144.753	532.801	169.277	2229.567	4123.184	313.514	365.148	294.042	16728.034	928.254	302.003	5946.45	192	0.762	1126.724	520.74
9620.022	11166.68	7411.431	14271.134	10387.16	14467.68	9477.733	11919.401	715.564	265.184	247.347	302.078	429.332	821.069	347.309	9208.084	176.79	210.748	430.659	1099.396	115.005	308.923	149.039	1271.157	2169.938	322.889	324.637	298.419	7580.26	429.744	274.941	2858.624	123	0.899	1172.476	517.63
9959.609	11329.606	5735.756	14467.186	10345.348	13499.185	9520.342	11101.211	628.516	384.873	230.046	266.342	342.189	825.949	277.409	8089.535	212.414	214.607	276.371	974.732	109.8	665.763	150.469	1144.793	4795.2	394.523	333.78	290.468	7920.863	344.412	257.097	2454.911	111	0.994	1183.5	516.5
11274.752	13088.812	9236.976	17518.974	13018.413	20086.78	10151.714	16080.094	795.576	934.227	319.837	327.969	375.567	2036.141	453.441	10894.169	187.445	220.118	474.35	1719.727	139.221	403.53	147.321	1507.076	2461.493	280.135	327.18	268.785	7279.219	396.688	416.097	4344.033	172	0.974	967.285	520.029
12117.84	14265.938	9923.296	19072.189	14449.668	15989.349	9284.392	13903.849	633.994	287.913	285.817	374.386	376.867	855.929	389.299	8366.367	180.19	208.194	428.512	1028.337	115.703	957.767	162.786	1196.625	3582.729	302.882	339.434	295.206	6823.403	444.255	343.635	2743.65	125	0.98	1108.66	518.108
8164.096	10466.989	8925.494	15772.578	9699.087	11566.024	4911.818	10122.993	550.365	440.049	279.047	267.392	317.639	873.455	306.646	8458.008	166.27	163.198	269.931	581.999	216.878	279.428	150.136	1207.524	3024.674	285.52	311.769	265.297	3871.335	295.3	316.919	2285.786	164	0.928	1309.744	519.579
14516.102	18172.13	12240.593	23611.759	14746.61	25827.954	12404.017	20611.204	793.678	677.205	311.949	264.56	368.554	1220.955	438.829	10885.715	155.019	175.967	302.363	726.922	243.375	5122.196	124.746	2172.264	4375.679	279.363	381.01	256.53	6128.986	289.714	309.209	4051.227	133	0.935	1424.831	518.643
10265.128	12735.072	8977.278	17407.071	13592.388	20141.344	10958.071	18857.55	612.976	351.577	356.008	391.167	401.49	1768.016	295.926	11815.462	188.59	162.598	178.662	2410.705	188.331	3984.876	150.271	3232.616	2129.851	304.301	313.356	327.83	20750.204	1034.062	293.64	11550.612	129	0.943	749.57	520.453
18605.189	22048.549	16018.713	30696.347	23615.435	36566.982	22819.352	38069.559	833.763	379.964	377.6	428.784	493.727	2299.11	331.518	8104.588	237.449	228.672	230.494	2653.863	161.19	2379.423	201.053	4016.408	4484.743	355.849	418.302	314.872	13199.482	1701.844	309.753	12541.538	159	0.923	806.374	519.431
11124.892	13181.661	9314.852	17462.426	13079.621	17160.332	10652.155	16771.004	630.124	792.448	268.931	264.392	309.292	1243.791	491.304	8013.21	167.625	191.682	603.719	1863.832	126.744	374.908	135.29	966.88	3012.25	336.388	341.312	266.156	12511.56	484.437	323.559	2399.356	108	0.98	880.241	518.12
12479.332	14536.233	9879.101	18949.128	13707.922	20067.622	7614.087	11978.493	709.164	488.441	288.303	288.226	364.68	1187.037	290.191	9034.494	196.494	211.11	435.838	798.686	120.528	428.11	151.869	1024.454	3149.987	306.02	280.382	277.334	5452.496	265.047	311.539	2352.288	153	0.921	1032.114	519.99
12192.297	14669.1	10127.723	19691.694	14073.907	22314.991	10980.667	15797.554	818.883	283.956	272.061	252.947	430.175	1199.708	502.244	16568.659	173.155	179.465	518.395	532.956	148.82	426.979	144.816	1502.499	3727.923	294.759	362.369	282.7	5450.745	364.119	315.535	3006.087	120	0.83	515.267	522.067
9249.489	10795.719	7434.087	14000.533	10555.697	15842.291	8630.478	14994.439	626.728	541.441	291.934	343.129	305.625	2043.842	481.288	12250.619	167.062	204.676	474.928	1694.85	149.527	422.542	167.346	1819.636	1603.811	305.884	323.842	287.181	12326.386	804.361	303.403	5684.999	115	0.999	936.187	519.848
14658.856	16999.876	11846.303	23074.676	16986.465	23062.818	9504.817	14294.654	655.014	1665.965	319.786	319.826	416.107	1770.141	405.797	8812.504	222.754	227.734	423.561	1094.151	124.074	323.599	153.263	1165.271	4476.529	360.417	310.89	264.658	7580.055	267.705	327.426	2911.041	119	1	997.752	519.752
15604.319	19508.106	13144.241	25399.646	16830.768	31342.722	15021.032	22765.86	872.6	480.153	316.376	270.026	439.398	1104.319	464.395	11133.845	156.702	169.674	244.366	630.686	217.145	8299.118	124.164	2173.082	4347.091	280.467	354.327	262.241	7155.856	301.001	311.645	3909.484	113	0.981	1419.35	520.385
14554.818	17135.98	12915.633	21848.493	18029.864	28644.859	17767.412	28282.312	1822.082	352.755	342.96	481.694	450.522	1518.76	308.278	9586.826	234.055	206.882	215.706	3249.317	163.662	1225.744	175.312	3870.246	3310.556	312.186	439.194	300.085	17196.549	955.306	303.393	12792.531	194	0.827	797.526	524.866
11267.862	13137.739	9459.767	17211.111	13832.719	19420.284	13668.382	21447.094	616.359	318.753	292.08	451.714	309.884	1936.438	410.728	8653.313	171.019	175.828	347.742	4159.595	149.515	409.026	207.265	2260.738	2004.93	314.877	342.588	297.279	18391.919	473.414	309.894	7291.199	112	0.973	827.58	521.295
11408.055	13190.17	8919.307	16129.284	12930.8	14942.534	7174.828	12323.13	564.129	853.507	269.908	218.409	352.242	1129.579	282.633	8238.39	154.26	216.731	254.11	463.716	285.565	5136.292	176.36	1084.747	3099.128	259.506	253.46	253.113	5526.618	315.477	310.965	2181.609	130	0.914	1254.092	522.523
15656.668	18342.835	13375.461	25126.501	19075.728	24949.746	11763.321	18539.044	798.495	896.25	318.783	260.865	432.867	1696.517	543.944	11116.707	191.638	241.735	486.742	731.031	137.216	464.444	142.295	1505.85	3350.221	313.756	301.16	281.236	5629.677	343.686	276.553	4063.638	155	0.933	927.706	523.326
8778.818	8308.702	7494.77	12583.734	7861.324	11197.028	8538.857	10087.979	586.915	519.368	271.606	240.378	238.021	637.3	257.543	7932.37	190.058	129.084	317.151	548.402	180.643	899.135	153.985	1061.128	3131.32	274.791	275.502	290.506	5628.127	343.842	294.827	2396.952	110	0.955	1206.336	521.973
14100.06	16751.758	11353.454	22085.798	15475.683	25425.869	13230.67	15031.949	827.117	305.513	289.44	304.917	458.253	1280.245	482.025	11241.294	188.884	185.642	533.659	992.199	159.331	494.451	151.838	1137.794	4244.207	312.937	395.999	277.708	9724.687	418.31	307.163	2286.692	171	0.922	521.705	524.769
16756.389	19471.48	14478.824	26499.429	21444.931	29690.641	24849.821	37757.484	645.598	340.111	332.382	431.795	426.034	1912.512	327.498	8884.153	181.861	200.249	241.279	2438.063	141.121	671.86	212.277	3473.024	3027.884	337.933	324.376	304.554	10853.824	791.793	318.085	11408.633	246	0.902	816.02	525.28
16586.426	18958.497	13522.424	25995.525	19837.339	31154.041	16544.457	26102.354	634.125	1448.172	313.944	243.172	353.568	1736.277	655.691	10764.142	186.372	198.091	511.262	698.131	114.403	1747.462	152.189	1572.379	3781.825	321.375	409.633	279.473	6344.136	279.538	307.389	4206.349	156	0.883	872.712	523.955
14645.721	17186.829	12788.892	21325.319	17640.369	24439.266	16726.694	25600.35	688.708	353.071	320.788	417.796	398.719	1762.301	285.319	12528.399	186.456	169.573	328.535	2488.399	153.802	3238.593	143.419	2844.948	2999.256	306.678	398.545	295.003	17219.669	1184.679	319.307	9058.56	131	0.997	706.225	524.477
9514.63	11407.648	8005.988	15460.722	11514.674	18658.403	9345.136	13980.505	509.472	560.981	298.408	366.19	344.772	1758.343	384.906	8818.823	169.271	200.121	375.608	1866.821	133.147	314.138	160.094	1422.112	2862.768	332.561	342.039	245.969	11225.687	390.034	337.719	3928.63	117	0.985	991.5	524.449
9199.905	10800.467	7310.061	14054.625	10243.173	15875.427	8941.445	13658.297	579.646	480.336	246.141	246.733	308.456	1138.082	386.579	9680.483	156.185	171.18	368.879	613.099	124.345	324.638	145.682	1286.888	1940.11	327.787	531.936	281.08	2952.818	231.003	334.509	3505.846	119	0.961	1063.752	524.256
8926.705	10915.026	7466.022	14088.373	10408.018	15814.817	9833.801	13059.351	669.403	304.46	277.412	441.406	406.613	1154.849	365.183	10848.296	158.233	206.297	427.605	2409.846	142.149	484.557	161.247	1632.879	1857.592	302.764	336.86	286.221	13104.878	690.861	322.99	3864.051	106	0.949	1093.387	524.5
10159.494	11899.833	8114.812	15674.045	11691.246	20160.971	8643.869	13049.159	654.66	423.329	274.03	300.189	444.918	1088.445	371.394	10146.227	168.812	208.266	454.107	968.757	119.969	517.945	156.176	1237.034	2909.718	315.538	331.225	290.776	6317.31	325.358	306.919	2504.537	99	1	1098.672	523.359
10078.698	11738.355	8005.656	15839.084	11129.178	18680.805	12394.69	10842.602	670.164	504.546	244.84	399.035	332.092	1700.247	459.26	4118.357	148.088	151.198	340.841	1898.621	149.572	3446.22	169.741	581.47	1575.292	275.094	351.403	269.715	7785.416	370.292	310.274	1092.04	110	0.985	543.645	524.718
11067.01	12855.283	8699.432	16637.796	12260.451	17318.441	14254.873	13918.895	845.326	651.864	265.904	258.773	369.906	1096.742	354.539	9782.264	194.941	217.194	358.166	841.77	117.55	358.11	167.013	1417.731	2659.742	405.931	411.746	286.238	8019.025	302.319	287.005	2874.787	167	0.904	1165.542	527.147
7039.003	9266.139	7340.352	13316.22	7546.701	11696.42	5561.752	9604.334	644.64	603.149	260.341	329.221	320.328	1072.063	295.641	8925.45	139.736	153.403	254.614	1305.17	219.061	304.998	113.139	1166.303	2458.703	300.475	375.131	303.1	11174.399	412.786	360.945	2058.561	128	0.991	1377.484	525.453
10023.695	12016.993	8612.915	15662.644	11802.975	18017.159	9509.377	15589.861	1109.23	448.543	306.211	256.894	347.138	1531.434	622.779	16162.266	171.463	239.671	373.231	817.515	122.583	2377.743	144.131	2018.189	2382.741	344.077	322.129	296.905	4069.571	287.561	329.888	5518.282	110	0.985	910.236	526.155
9254.774	10987.315	7909.462	14750.142	11284	13697.935	9256.497	13972.717	669.126	711.166	277.687	220.581	298.587	1806.374	608.959	10650.351	181.535	205.291	541.337	541.846	121.106	2296.877	144.421	1194.632	3456.375	342.954	343.115	272.526	3728.995	274.985	291.366	3103.118	102	1	920.48	525.549
11041.308	12784.07	8794.246	17081.469	12560.792	16506.935	9571.417	14632.827	714.977	969.484	308.522	299.202	373.56	1814.76	404.721	9992.601	169.876	212.876	426.917	1270.109	121.858	421.115	153.24	1459.82	2452.617	289.769	377.222	260.156	5364.547	419.719	337.256	4448.964	133	0.973	979.237	526.154
10245.013	12105.992	8434.046	16289.113	12187.685	21316.943	9846.848	12411.469	636.157	462.5	271.772	256.87	338.314	1229.261	415.486	8952.031	180.838	221.027	463.769	714.892	109.703	2803.545	160.737	1144.555	3410.983	315.058	348.436	284.73	8588.326	274.87	301.875	2568.987	107	0.971	1107.36	525.808
11309.63	13935.985	9949.5	18124.486	14425.613	21076.505	12939.202	21856.832	680.007	370.267	344.302	397.477	382.553	2593.556	379.24	8591.083	175.134	164.26	231.367	1501.268	147.579	1116.61	155.959	3578.859	1370.532	396.121	565.076	285.985	8818.81	435.874	287.659	11513.89	119	1	724.5	527.5
12171.265	14097.778	10113.652	18979.093	14385.633	21633.098	10918.77	16820.663	688.498	692.413	281.311	236.048	334.308	1541.598	488.253	10412.366	177.913	188.513	442.759	574.037	111.348	371.842	146.304	1154.368	3381.822	334.38	546.191	287.522	4599.122	256.852	310.691	2868.993	254	0.874	854.508	531.874
16458.621	18777.462	13436.741	25545.626	19440.06	30042.196	15942.839	24796.127	869.502	1032.011	304.204	268.334	333.294	2073.76	522.596	10676.691	187.768	214.902	399.135	672.727	111.908	434.575	154.146	1401.865	4202.786	320.03	353.535	256.44	5491.901	307.744	307.991	3733.286	162	0.95	864.901	528.432
15194.652	17683.01	12592.835	23753.011	17830.194	26553.692	12056.701	18878.495	656.75	655.455	295.291	262.08	361.783	1582.077	511.246	9799.591	165.019	218.945	412.451	694.295	143.424	335.701	142.353	1322.073	2417.83	330.851	279.224	279.338	5885.77	448.27	300.441	3659.522	141	0.964	934.606	528.259
15463.869	17973.168	12769.264	23864.397	18517.113	22665.678	10875.823	17407.574	679.177	541.258	312.148	325.939	369.886	2077.459	314.023	13975.343	179.585	182.474	509.361	1424.412	148.638	1558.956	163.051	2026.954	3571.77	331.316	405.94	274.821	12549.949	416.562	349.791	6460.065	133	1	684.635	528.635
14581.901	17080.018	12277.271	23200.273	17856.427	29165.736	16926.172	27628.892	768	487.184	322.842	392.83	366.108	2474.797	539.687	11120.163	175.794	198.448	442.621	2638.835	144.411	1171.391	184.819	2462.198	2846.028	323.324	343.463	292.557	13223.993	511.43	326.126	7245.508	249	0.825	826.247	534.074
12756.128	15048.258	7680.928	14860.269	13292.455	20739.856	12661.848	12816.824	913.196	501.402	302.057	397.622	554.187	993.367	322.617	11513.796	141.831	173.879	285.234	1561.277	216.173	792.589	135.105	1841.574	3550.609	289.065	328.08	275.836	8756.27	385.917	357.344	3309.616	105	0.971	1397.89	528.633
14651.89	17533.416	11831.544	23131.146	16232.739	25486.919	12930.774	12769.663	967.41	358.847	310.264	278.755	441.206	943.147	294.496	10243.918	205.916	194.222	577.134	428.424	151.961	455.668	153.228	899.042	5895.151	310.377	471.361	285.357	4269.005	342.859	343.511	1790.37	153	0.931	493.252	529.003
10390.967	12817.694	9478.156	17746.203	14146.519	20552.721	14256.879	22710.17	603.334	310.959	311.072	403.931	353.061	1403.716	273.223	11560.603	190.288	180.986	201.3	2171.414	147.794	1263.778	184.439	3264.875	3551.452	318.728	372.772	308.801	9905.765	1281.459	291.941	12855.105	216	0.799	774.213	534.523
17205.924	19132	14065.958	24928.665	20629.968	26763.32	17365.318	25125.565	660.203	947.062	295.537	231.105	311.861	1850.583	815.148	11460.227	174.168	178.492	449.65	516.245	115.38	432.524	146.772	1629.554	2814.894	340.312	507.709	271.03	4314.604	263.922	297.113	3901.038	143	0.952	878.129	530.311
10282.414	12224.507	8816.705	17093.671	13231.162	17546.536	10985.161	12312.725	761.408	456.112	307.471	356.833	396.67	1919.886	340.864	11317.069	192.032	184.409	394.395	3179.681	154.163	3161.384	167.097	2017.933	3140.377	329.958	361.347	269.528	15500.129	659.179	335.047	7114.443	96	1	696.448	529.479
7087.136	8443.452	7450.666	12529.995	7933.192	13359.791	6624.725	10614.934	499.383	270.791	267.348	211.159	334.104	827.043	315.424	10813.656	123.381	178.75	273.974	599.52	264.667	7854.724	160.612	1420.466	2159.135	270.935	326.052	265.004	5080.548	306.44	284.251	2578.174	108	0.967	1233.204	530.231
11881.842	13123.443	9433.106	18359.21	15104.061	18403.549	10576.283	16419.781	709.711	515.778	285.82	284.186	295.421	1430.133	615.895	12099.801	172.05	195.986	478.935	1171.869	140.604	468.053	144.634	1532.294	3055.808	363.392	394.809	259.865	10776.105	328.47	310.121	4249.862	108	0.967	885.296	531.231
12575.07	14304.848	10170.304	18918.862	14165.131	19043.281	11032.58	18176.904	809.404	886.295	273.37	230.186	352.958	1683.845	631.341	13144.694	184	193.032	435.693	579.566	118.629	3295.819	149.632	1522.37	3408.839	349.924	334.374	287.433	5569.597	268.008	300.819	3768.539	123	0.925	914.768	530.589
8731.427	10516.36	7556.916	13847.878	10937.204	15455.37	7357.076	11904.032	616.872	330.674	311.734	324.228	346.878	1837.839	277.137	8709.545	198.059	217.59	307.445	1954.284	159.832	13448.721	187.946	1794.834	3269.467	329.915	328.925	294.174	25729.79	1577.721	331.185	4786.148	128	0.875	1112.742	532.547
12972.033	16585.042	10829.629	21582.619	12489.496	19430.225	13263.456	12654.58	1040.61	859.644	323.356	309.65	357.792	1304.406	312.637	6424.881	179.575	185.054	513.946	1108.16	153.485	2502.24	162.197	770.578	3945.256	351.667	348.18	300.389	7930.688	346.122	286.96	1705.807	177	0.922	355.681	535.037
18944.65	21664.195	15886.823	28073.718	22520.166	31314.034	17137.516	28668.753	701.429	348.262	351.723	360.724	444.348	1824.982	301.348	12305.204	218.943	181.904	350.701	1528.723	168.024	3878.266	161.572	3135.403	4443.598	330.939	365.091	304.653	18721.979	491.103	322.163	9511.758	149	0.981	709.191	533.07
10537.388	12465.513	8978.19	17294.793	13423.14	20636.376	12848.712	22769.277	591.743	303.339	299.347	359.132	335.41	1571.982	342.87	8100.966	176.606	172.047	258.979	1313.526	128.947	5395.748	169.152	2994.168	2718.107	311.145	370.166	306.424	6201.907	561.663	289.728	10810.745	124	0.972	731.105	531.871
8143.657	9479.271	6531.704	12757.439	9575.878	15311.35	8475.148	12832.87	458.665	389.21	230.436	325.767	294.904	801.978	349.953	9765.058	161.809	176.943	446.168	1441.517	131.814	270.604	140.036	1037	2110.564	342.88	539.86	285.121	8193.073	287.87	326.383	2210.83	140	0.897	1061.936	532.136
14890.959	17417.15	12114.081	23166.55	17192.665	25594.584	17075.481	24392.862	723.172	666.896	289.802	272.09	425.015	1182.569	299.676	10346.959	216.664	224.831	316.59	923.416	118.069	323.196	164.488	1536.557	3835.634	318.851	323.251	271.341	7358.966	397.088	278.728	3108.372	222	0.855	1147.162	533.802
11984.475	14253.24	9881.949	19038.139	14040.684	20014.213	12976.45	17090.982	707.247	442.341	290.973	464.48	400.459	1160.877	321.065	10942.045	184.708	204.187	409.534	1690.707	146.826	330.856	168.15	1491.216	3498.71	316.334	352.767	284.078	17350.21	471.036	273.094	2882.346	106	0.993	1137.991	533
9073.679	11612.975	10498.173	18382.611	10929.755	18690.89	8731.592	16741.72	539.556	382.262	292.3	389.491	373.094	1336.35	324.312	11024.653	178.968	182.841	234.245	1642.88	273.032	488.487	142.042	1788.602	2562.512	275.984	272.606	262.999	11109.772	428.319	321.962	3867.884	168	0.928	1279.149	534.256
10227.144	12610.564	8127.497	15644.76	10436.999	12946.571	5689.885	11604.45	681.148	873.628	329.985	290.02	352.901	939.575	393.74	12074.752	156.469	166.483	237.345	808.096	223.674	1406.561	133.794	1989.2	3362.791	300.261	405.633	269.015	7999.664	363.249	273.804	3964.793	148	0.868	1441.101	535.405
12307.141	14442.743	10449.759	19143.069	15247.035	22067.584	14592.095	26196.704	588.979	286.246	317.261	399.789	339.195	1080.483	306.397	9319.68	167.75	159.139	279.225	1466.71	134.972	633.16	182.191	3543.749	2415.286	308.556	501.116	309.001	6157.741	557.891	313.777	13724.784	137	0.937	738.945	535.033
12820.592	16103.973	10104.029	18690.522	13877.954	24151.525	10858.712	16534.065	674.481	306.285	314.231	354.689	386.697	1018.428	329.021	11170.275	166.89	150.832	319.009	1579.598	218.918	803.758	164.792	1788.708	3341.182	282.509	441.573	287.938	9101.437	405.413	345.009	3295.651	190	0.893	1332.295	538.189
12166.961	14386.893	9450.262	18777.222	12878.492	23772.45	10037.19	15837.091	735.015	1684.98	268.719	263.432	398.397	1897.969	444.055	10959.591	176.258	188.326	442.378	635.335	158.061	443.46	151.731	1042.829	3771.295	281.086	458.117	277.873	5680.017	336.822	306.895	2238.055	250	0.804	508.528	539.632
11089.775	12653.085	9083.633	16336.499	12996.522	19771.009	12514.918	18566.29	659.76	989.664	282.54	248.035	331.68	1500.414	532.498	11311.089	153.848	166.082	397.264	709.287	115.85	383.517	152.523	1689.62	1895.561	505.382	578.403	272.405	4695.637	302.826	288.006	5114.406	139	0.988	895.162	534.845
13056.844	15194.134	10466.798	19881.888	14253.7	20054.969	14157.637	21941.445	558.211	898.505	297.034	258.281	346.271	1805.74	407.102	14084.218	191.466	217.943	357.632	716.203	119.746	692.256	174.659	1848.383	3274.669	297.336	320.338	260.057	4330.25	283.565	349.234	4969.203	222	0.93	1008.509	537.833
17137.411	19768.036	13701.026	25891.648	18897.852	25156.468	10253.562	15434.904	700.999	344.601	284.234	316.87	421.492	849.083	341.292	10120.482	220.852	229.857	369.413	1147.253	127.943	303.295	142.373	1119.814	4545.896	298.204	303.845	281.295	8188.592	323.885	291.912	2470.508	115	0.969	1045.143	535.474
7335.847	8902.381	6058.18	11145.33	8436.848	13273.317	7635.683	10859.196	576.862	282.246	291.2	439.384	370.917	1391.566	369.145	10448.209	178.299	206.537	379.843	2133.963	135.592	1552.151	187.97	1715.891	2361.756	310.182	335.714	288.596	16607.075	687.911	301.776	4031.001	99	1	1125.359	534.359
21075.296	24431.349	18169.783	30930.317	25036.819	35162.368	16373.19	22293.41	858.545	809.685	372.058	345.254	539.276	2786.18	389.917	14893.271	206.025	202.938	576.144	1714.837	169.391	997.76	203.478	1864.768	3903.371	369.695	358.156	282.024	14453.166	509.588	308.82	4257.322	294	0.757	660.816	540.898
7208.347	9530.913	7606.055	13984.116	7454.453	11074.988	5191.777	10362.629	537.79	358.332	280.915	330.551	289.349	847.337	265.738	10449.129	131.772	141.997	167.089	1452.951	222.267	344.994	118.454	1905.829	2378.556	297.56	327.748	306.444	12140.476	348.572	361.612	4114.771	124	0.907	1381.403	535.75
14626.371	16863.256	11791.038	22040.478	16997.727	26117.081	15567.848	23445.659	620.108	902.439	285.699	235.944	325.164	2112.223	878.846	10704.465	154.862	182.599	413.404	486.523	115.914	502.406	141.303	1584.798	2718.366	333.507	418.355	275.809	3692.44	258.428	259.755	4227.058	104	0.974	877.24	537.375
13964.537	16233.085	11224.495	21134.312	15581.813	18029.132	7508.312	11277.036	615.854	368.331	270.275	243.164	346.09	691.489	363.863	7478.886	190.152	230.11	407.977	617.715	106.128	381.782	148.194	856.858	3557.161	406.67	319.223	292.235	2919.034	256.651	338.764	2013.622	137	0.963	1092.894	538.894
11109.3	13821.204	10401.666	19419.192	11597.77	14086.004	6794.103	14211.832	791.768	361.285	329.946	437.61	432.746	859.015	485.373	12033.843	154.763	178.191	320.782	1158.521	228.879	408.898	121.776	1906.914	4816.204	294.942	352.9	263.171	12727.467	425.238	292.312	3530.027	113	0.981	1418.845	537.907
9749.268	11204.978	7921.459	15237.907	11715.907	12127.406	13712.398	15143.81	679.824	406.108	293.434	255.971	406.456	1711.722	604.301	10287.625	194.678	208.532	418.849	600.165	134.015	496.633	154.308	1548.744	3875.185	318.901	324.268	271.155	3657.423	268.493	290.507	4812.656	154	0.951	942.455	539.565
11216.331	13235.94	9387.727	17340.769	13069.657	15730.628	9196.265	15700.733	581.226	597.71	319.921	404.286	376.164	1717.147	290.094	11401.322	185.338	205.392	247.02	1578.981	145.659	925.181	182.188	2141.688	3349.615	310.01	335.224	272.454	12956.443	521.133	297.673	6320.575	108	0.938	999.667	539.639
9031.182	11963.115	9831.341	16926.661	11501.338	18078.074	8376.49	15345.085	469.706	262.253	258.291	238.813	354.673	889.497	267.492	8335.748	132.627	200.994	294.301	537.828	289.397	17173.799	176.65	1196.55	3011.328	275.727	300.321	271.308	8117.395	318.211	303.252	2125.775	106	0.98	1248.443	538.887
9934.266	12294.047	9385.105	17609.36	9608.652	12625.615	6532.419	10881.113	634.448	481.39	328.619	309.482	345.731	1006.415	407.268	10219.694	139.442	158.422	303.228	884.944	212.307	761.38	132.897	1584.832	3051.217	292.117	326.669	273.166	9951.675	380.736	283.617	3122.013	105	0.984	1430.452	539.024
20231.406	22972.38	16782.143	28334.008	22739.175	30713.426	20083.866	30726.148	674.123	607.499	318.215	407.864	458.59	2534.65	323.171	10887.492	192.678	198.844	409.177	7709.724	164.175	900.103	151.332	2517.846	4258.602	331.928	467.706	313.903	15966.382	660.769	305.021	7518.846	220	0.865	719.614	541.477
16339.37	18488.755	13425.757	25205.606	19313.922	27116.598	12926.801	20180.63	813.112	776.719	314.519	267.676	369.892	2294.372	711.938	12308.477	204.231	230.076	613.209	846.55	178.366	2268.008	196.539	1759.452	4616.98	349.719	344.644	291.215	8698.768	282.387	290.034	4897.019	220	0.817	916.323	542.741
14967.252	17149.379	11801.788	22182.202	16384.7	25339.128	15842.814	23898.61	751.952	819.926	321.118	280.967	411.872	1797.617	477.32	10880.134	183.695	207.454	271.712	542.701	133.759	388.38	177.027	2236.323	3349.91	334.758	293.428	278.462	5694.847	261.57	380.712	6675.188	102	0.987	972.196	539.539
11674.704	13695.62	9491.356	18317.938	13619.569	21016.479	13677.251	15636.853	564.724	707.877	278.197	275.377	356.169	851.135	413.547	9210.53	193.628	202.66	426.933	1064.045	141.713	595.574	151.629	1169.698	3231.744	296.176	306.844	275.581	11295.288	291.314	361.44	2682.227	206	0.82	1052.621	544.209
8080.475	9550.975	6513.598	12506.429	9231.407	11903.044	6856.157	10634.652	498.096	291.495	266.264	240.089	364.053	909.894	394.526	9637.893	155.663	191.477	434.319	609.84	119.256	324.728	152.316	1236.993	1980.381	324.225	338.287	272.808	2080.669	231.702	300.726	3148.907	101	0.964	1065.015	540.025
11735.32	14141.658	9775.148	18485.985	13692.365	21071.311	12994.741	19404.332	765.831	462.042	340.806	556.375	382.016	2628.97	295.059	10079.826	194.415	210.222	206.526	2808.781	186.921	821.497	176.178	2461.342	2875.801	327.5	329.377	277.299	27400.47	2296.829	336.391	6380.092	133	0.909	1117.312	541.47
11468.083	13551.742	9627.796	18037.657	14032.564	19559.509	11566.296	19881.513	683.478	430.163	295.957	385.441	361.237	1817.988	352.826	9011.147	180.185	164.165	429.786	2208.248	171.204	1765.731	198.937	1783.114	3001.419	340.746	304.372	285.307	15627.208	639.38	301.401	5355.548	135	0.949	699.07	541.515
15267.464	17709.988	12772.587	24335.947	18533.761	27729.016	16145.504	26868.524	628.749	577.555	300.626	417.251	451.607	2825.615	306.167	9371.901	203.811	204.648	440.381	2676.276	166.235	1001.624	203.177	2875.483	5023.739	320.797	381.957	318.427	16184.072	1226.521	314.251	10317.92	196	0.943	731.179	543.301
9467.401	11170.077	8106.512	14384.884	10982.12	14612.396	8798.974	12999.391	761.511	433.844	276.596	232.721	323.648	1721.96	493.949	11867.32	188.405	186.901	484.169	508.062	119.708	633.086	171.122	1525.218	3407.8	339.728	302.468	282.309	4932.022	303.304	300.436	4419.924	120	0.941	899.85	543.35
9407.036	11279.08	7826.578	15059.92	11471.635	15403.876	7680.624	12280.056	608.64	306.147	280.896	256.595	355.901	1251.883	345.268	9713.796	186.843	217.844	403.185	799.235	120.125	8100.143	196.252	1730.567	3119.6	339.624	375.914	292.067	7706.897	281.834	308.545	4257.321	160	0.884	1102.738	544.75
18019.983	19948.567	15260.197	25701.604	20968.993	28171.485	15529.403	20870.608	677.112	839.235	343.684	287.755	372.657	2014.833	444.612	13756.043	173.578	168.807	442.906	690.85	137.836	885.583	193.98	1937.369	2868.289	350.017	614.161	270.363	4985.861	305.62	296.044	4925.719	148	0.985	649.176	544
14969.486	17542.825	12856.664	24172.368	18575.156	29297.208	16449.101	24560.403	708.311	895.398	286.234	306.068	333.835	2264.544	493.902	11540.704	189.898	202.207	471.863	1648.523	136.601	492.554	181.422	1783.911	4562.554	347.974	302.802	289.557	10414.717	381.975	255.788	4980.519	179	0.951	879.735	544.355
13636.779	15672.77	11674.098	21260.516	16077.415	19614.697	10426.903	16845.173	809.281	347.937	324.96	357.77	439.718	1526.14	703.969	12705.818	176.401	216.425	651.514	2492.035	166.07	1415.615	144.228	1503.811	2795.927	316.368	390.502	287.315	10241.496	516.254	306.194	3688.951	149	0.955	928.977	544.312
9511.64	11353.477	7797.144	15088.007	11127.763	18183.958	8528.163	12637.671	534.27	774.699	264.121	224.701	306.382	876.934	334.378	8515.834	179.199	205.724	320.313	387.161	115.185	271.491	141.123	987.774	2738.582	295.087	303.96	274.698	3210.191	252.385	351.262	2275.836	169	0.889	1036.092	545.695
16085.92	19586.945	12820.325	23638.772	18494.401	24768.98	12224.948	19775.221	867.147	951.868	275.865	299.562	400.732	1607.568	304.577	10763.653	172.765	166.693	249.221	964.939	190.636	345.514	115.952	1601.75	3721.528	295.293	284.076	283.027	6088.393	583.796	355.293	3226.992	140	0.921	1351.114	545.136
13564.101	16457.483	9247.199	18353.535	11379.171	17117.377	9127.119	11174.151	752.845	618.307	313.387	276.939	417.738	959.893	484.129	11142.481	176.952	156.703	290.407	698.622	217.518	5095.409	134.989	1605.081	6185.125	288.838	319.227	281.029	6011.005	282.012	361.43	2872.564	138	0.908	1476.63	544.775
16521.706	19180.736	13997.023	25643.04	20276.693	29616.398	17897.401	27489.653	845.04	493.984	340.393	378.166	433.465	2687.476	593.174	11400.828	208.052	215.868	397.007	1739.37	155.32	988.67	205.685	2516.114	4382.509	349.62	318.693	286.176	11275.405	405.509	289.537	7488.293	300	0.811	819.64	548.247
10743.922	13291.884	8362.749	15766.513	12311.222	10524.443	5001.437	8704.043	544.177	614.077	277.241	295.464	456.12	895.986	245.36	9120.982	195.04	167.048	267.964	661.98	246.896	1041.39	139.278	1122.506	2783.191	290.675	309.195	270.979	4441.43	279.903	276.929	2190.852	106	0.98	1288.887	543.557
10570.298	13356.784	11946.245	21040.489	11722.002	19143.245	10122.831	18914.402	639.574	334.987	308.38	291.913	309.346	972.864	358.789	10962.609	152.677	166.999	312.545	664.011	187.821	364.299	137.625	1905.275	3143.269	311.488	305.803	294.906	5118.647	323.66	349.004	3866.418	238	0.832	1365.328	547.672
13252.743	15997.317	11087.81	21236.456	15152.718	24671.178	12207.359	19428.409	820.044	461.967	279.906	318.368	364.667	1147.566	336.83	11591.26	163.664	172.914	449.342	1100.368	166.121	497.509	136.606	1179.553	2849.339	336.684	311.751	281.285	8985.594	316.44	310.762	2612.28	240	0.81	523.792	549.562
13261.409	15822.217	11410.665	21409.578	16952.558	24538.828	15018.91	25854.117	780.637	435.363	355.281	438.89	421.78	2193.848	326.399	11274.932	229.562	215.64	266.776	2038.067	168.356	4118.297	185.477	3166.123	4689.488	342.252	371.22	298.943	15951.11	680.463	302.783	11529.474	331	0.723	788.772	548.998
8342.798	10002.297	7034.424	13410.805	10176.13	15900.536	8873.566	14132.543	525.889	587.172	303.676	311.842	332.357	1957.427	391.437	8341.055	136.259	185.299	238.626	1132.971	131.994	1468.351	176.065	2096.145	1222.572	302.56	278.441	274.361	9983.22	442.302	312.747	7003.549	106	0.993	990.972	544.434
10218.204	13221.14	9359.588	17250.149	11276.818	18209.077	7863.399	13682.695	743.293	843.189	290.336	266.354	356.04	1705.829	300.442	9961.898	184.642	159.194	270.921	474.897	229.25	300.631	130.292	1257.732	3215.923	291.349	310.977	264.748	6039.626	287.978	337.93	2331.956	163	0.956	1314.856	545.549
16004.782	18191.779	13565.304	25274.923	19000.199	20496.022	11109.279	17259.513	827.901	1161.759	327.094	262.866	374.117	2974.622	645.213	12967.442	206.927	213.95	527.842	720.833	128.338	501.756	183.044	1663.011	4350.676	320.884	318.047	283.967	5166.7	288.42	309.207	4768.123	153	0.955	907.167	546.918
14078.742	16192.823	11291.048	21614.203	16396.564	22519.208	16849.237	20490.311	577.046	446.406	274.825	240.426	346.366	1121.884	383.7	9870.77	201.521	194.075	388.685	710.718	152.535	440.266	171.375	1566.535	3475.807	310.048	326.075	281.489	14121.509	271.084	301.732	4229.223	128	0.991	1058.547	546.516
12049.078	16769.246	11929.734	21484.239	16925.13	28235.039	13037.144	15376.58	783.226	776.182	259.444	312.524	303.26	1780.424	338.501	7966.368	232.893	161.235	337.914	1199.817	264.804	422.339	156.653	1077.384	3499.585	275.574	331.348	253.572	8154.809	363.767	302.95	2099.157	145	0.965	1215.438	546.748
16491.186	20268.029	13452.902	23800.877	17268.801	24036.758	13957.453	20136.017	784.002	809.145	346.226	290.677	373.432	1069.452	408.522	10885.14	154.293	160.779	233.235	662.321	195.962	429.741	126.305	2146.783	3817.969	280.796	335.237	281.626	4786.64	322.801	271.961	3699.917	150	0.961	1432.72	547.047
9962.175	12426.013	9694.419	17923.693	9394.188	16069.534	7745.695	14284.617	701.968	431.093	310.563	267.755	318.509	842.807	439.985	10795.557	131.41	160.11	281.627	680.282	204.488	382.613	129.286	1541.04	2290.074	280.687	310.032	272.012	5025.604	289.633	272.353	2818.173	210	0.843	1441.781	549.671
15177.959	17237.327	12504.741	23354.244	17777.768	25045.92	13027.259	19013.125	660.722	943.098	293.181	262.946	334.865	1685.504	449.594	11137.289	195.806	186.215	465.514	610.075	128.709	419.363	157.486	1343.612	4529.362	352.418	350.562	283.272	7423.474	264.498	299.198	3654.713	189	0.861	853.521	550.971
10811.778	13256.787	9020.809	17168.528	12056.643	16040.31	6622.813	16406.292	891.106	459.79	292.766	400.988	340.11	1175.765	308.951	11477.675	178.981	171.607	456.668	2154.449	193.21	517.773	152.89	1126.29	3579.401	311.84	339.207	284.121	18657.862	484.215	307.094	2463.453	189	0.921	490.151	550.516
12932.334	14250.24	10082.018	19238.976	14634.541	19964.474	11895.627	17029.341	611.576	647.023	268.339	233.85	278.572	1400.397	426.634	10264.252	160.87	167.543	418.212	445.914	115.618	348.338	145.065	1122.797	2875.333	342.951	316.909	268.635	3684.788	249.631	288.438	2949.586	144	0.923	861.111	549.764
12182.675	13874.474	9943.307	19350.013	15034.048	23440.686	15278.257	20266.86	559.974	848.372	261.636	278.965	319.43	1953.943	498.235	11664.676	180.376	196.759	494.256	1101.319	127.623	348.285	160.247	1528.718	4046.425	344.181	305.488	285.635	8654.09	375.292	260.604	4148.926	162	0.95	887.66	549.383
14156.751	16423.431	11948.217	22471.211	17305.464	18692.076	14124.883	17761.81	789.218	325.32	328.118	393.381	470.34	1556.931	797.829	10488.444	203.059	212.674	556.588	1860.967	135.257	1296.86	165.894	1619.037	4202.294	312.533	323.369	266.935	7838.289	611.553	320.189	4507.146	141	0.975	940.479	548.862
9940.388	11736.589	8643.45	16047.413	12019.364	18796.924	9597.493	14508.269	1018.711	507.734	262.711	311.644	290.912	1194.677	544.861	10641.89	172.14	194.199	361.276	870.254	125.817	360.561	157.749	1270.405	2553.859	326.546	337.225	280.452	4679.033	404.557	304.488	3404.282	120	0.981	963.05	547.625
16277.133	19156.378	13649.528	26459.524	19983.421	28128.289	12893.999	24848.589	652.027	1038.065	326.735	315.406	429.486	2245.252	344.67	18380.309	213.859	196.764	433.588	1395.794	171.148	794.372	155.228	2023.049	4928.088	380.612	346.705	289.275	15551.231	518.532	312.717	5069.477	218	0.902	666.867	551.679
14672.941	17297.961	12634.325	23865.208	18349.066	27272.382	14569.501	23859.132	800.553	683.224	340.729	477.631	412.195	2580.698	573.061	11306.059	199.237	193.81	505.249	3081.747	177.472	1209.821	153.529	2123.718	4276.491	334.664	401.896	289.19	16757.729	480.19	303.026	6326.051	156	0.974	702.724	549.397
17804.952	20482.806	14772.299	27688.709	21394.852	30377.734	18065.179	28890.483	762.002	390.287	313.252	459.555	469.526	1816.214	477.819	11953.189	182.797	203.449	465.021	8287.288	171.453	689.392	159.136	1938.242	3902.836	322.321	410.402	313.531	17398.307	449.637	295.909	5154.548	198	0.91	713.606	549.652
12956.196	15464.03	10732.816	20867.367	15571.627	24048.248	15968.841	20554.111	758.358	474.632	319.749	413.766	404.592	1866.897	475.902	10371.145	199.787	227.458	379.027	1586.476	158.194	2609.1	192.859	2179.515	3558.957	332.07	347.946	270.372	19486.693	666.315	283.341	5148.2	230	0.854	1122.4	552.657
12928.055	15035.861	10245.083	19689.989	14348.044	16645.278	10149.383	15736.93	833.096	284.821	292.672	290.86	332.952	774.468	529.797	7657.204	197.464	228.532	660.158	1162.294	119.515	539.831	169.183	1191.884	3524.084	329.164	373.954	261.813	8415.962	417.107	252.578	2528.776	111	0.994	1129.95	550.023
5441.297	7398.674	6587.303	11167.431	6702.113	10666.415	4317.948	9742.348	565.184	562.858	264.384	256.856	328.674	1180.592	375.159	8787.156	146.716	191.171	270.219	663.123	288.925	592.398	165.642	1120.84	2390.209	286.354	329.37	270.814	5028.299	353.45	314.127	1914.561	109	0.976	1250.427	549.784
16031.051	20230.607	10841.838	21697.685	17046.333	27147.535	14916.347	15409.571	904.697	1614.273	344.176	318.077	496.635	1834.454	514.177	13063.525	179.585	171.188	269.463	1118.908	229.275	5629.983	137.245	2536.587	5388.765	291.588	319.728	265.442	11860.725	318.648	337.688	4939.934	110	0.955	1481.636	550.373
17124.2	20204.21	14283.525	26727.987	20687.103	24553.346	16080.503	26288.37	934.226	597.071	345.453	436.934	441.729	2316.205	426.753	11815.36	218.894	296.253	555.316	1980.757	170.949	862.311	176.654	3229.962	5473.353	332.313	408.354	330.083	16924.995	1189.07	317.902	10985.314	148	0.924	748.588	551.628
8679.851	10178.203	11646.232	13869.973	10181.925	19547.148	8448.896	14456.962	710.165	349.501	282.18	412.057	282.449	1527.912	307.441	8945.609	211.499	149.275	267.821	2638.773	196.102	424.448	137.607	1357.568	3113.918	263.173	270.709	295.395	29178.318	1570.14	293.61	3332.581	100	1	1201.38	550.62
14877.999	19179.665	11802.496	23562.897	14133.133	23923.082	8874.648	18586.947	860.349	1021.743	350.337	462.969	551.944	1521.125	427.229	13526.503	175.527	167.77	293.531	1388.413	220.98	462.454	134.419	2471.645	4532.883	282.23	484.908	278.185	10520.312	416.139	322.044	4367.119	133	0.984	1488.876	550.838
10058.626	11832.804	8144.502	15708.588	11834.243	16963.62	9737.441	19736.078	630.287	341.277	303.542	430.729	358.755	2053.243	299.719	19160.508	192.457	176.682	368.867	2219.73	198.476	1890.27	157.296	2530.974	3819.437	382.47	352.335	273.396	21187.019	1097.16	358.626	7221.318	200	0.891	679.635	555.175
9163.708	10540.859	7095.771	13546.593	9663.342	14741.568	7822.27	11546.039	663.82	657.17	244.214	199.254	283.128	870.298	407.75	8667.315	183.062	189.208	433.295	495.101	104.491	282.561	149.718	984.249	2474.05	309.322	363.554	266.955	3457.414	268.547	237.896	1900.485	136	0.994	1160.478	552.544
13203.266	15901.022	11259.483	20532.832	15168.533	24087.402	12712.193	20015.742	745.748	296.179	283.064	295.012	395.757	997.945	441.297	11377.663	166.112	162.041	293.67	1047.603	188.364	423.777	122.304	1781.449	2943.401	299.352	290.782	296.096	5805.721	715.224	361.296	3354.159	99	1	1356.136	551.106
11468.616	13882.365	9959.884	18827.332	14186.68	22873.075	11352.374	19306.617	765.107	407.99	334.637	319.292	406.51	2519.673	437.054	16601.397	178.419	172.015	617.833	1950.34	170.17	20560.845	182.243	2314.607	2192.025	357.147	386.299	291.106	17010.832	358.431	334.526	6235.525	147	0.978	692.67	553.466
8337.887	10353.729	8219.497	14589.05	9463.961	11986.816	5485.207	10872.388	618.883	655.452	273.144	366.691	326.883	540.975	261.347	10714.029	138.365	148.937	265.435	1013.571	226.534	258.724	102.678	1350.547	3399.152	292.59	317.969	295.381	4533.384	354.878	324.566	2448.864	111	0.952	1385.761	552.95
11469.026	13572.127	9041.566	17739.627	12480.982	20420.338	10406.226	18387.967	845.1	486.647	270.96	381.225	381.903	1398.546	390.843	14942.683	160.649	163.792	516.21	2650.851	174.394	483.982	151.375	1770.63	2644.232	317.437	296.235	281.745	11349.761	406.919	310.725	4625.343	179	0.923	513.483	555.941
10631.861	12737.43	8834.018	16602.464	12520.124	18385.342	8536.849	17716.468	839.062	377.354	379.54	407.818	439.703	2239.867	402.484	20240.713	205.382	197.876	460.154	1929.117	214.767	2692.307	192.716	2573.818	4465.107	341.161	697.517	283.207	23341.474	819.356	333.754	6943.422	108	0.967	646.963	553.722
11165.253	13466.426	9690.079	18339.718	13821.575	20422.646	9862.635	17952.897	675.304	601.474	339.74	315.611	383.531	2044.707	332.639	16779.194	202.032	183.421	384.822	1108.738	169.051	3545.636	187.251	2011.894	4044.191	342.691	325.406	292.071	12220.48	523.24	336.597	4616.821	129	0.982	657.012	554.174
14400.857	16385.439	11774.721	22409.167	17182.021	25438.852	10794.032	17003.213	710.671	649.154	280.291	270.82	318.86	1897.148	572.147	10018.697	189.991	199.93	459.832	827.949	123.559	471.674	146.859	1148.155	4394.51	365.722	308.347	271.27	5301.03	278.612	295.84	3089.34	203	0.833	826.406	556.121
11326.083	13127.247	9259.867	17222.308	13164.236	19585.025	11557.643	17933.143	781.151	723.857	266.822	267.748	349.027	1785.002	479.067	10577.816	164.567	189.601	330.669	797.315	128.289	305.155	155.889	1591.308	2289.069	322.382	335.363	260.805	7060.175	304.441	284.791	4423.623	246	0.83	977.699	557.285
11467.651	13193.143	7117.661	17453.67	12876.93	17922.978	9524.311	14713.154	670.63	442.777	187.552	290.139	347.598	1259.975	298.382	10962.591	204.887	195.601	288.479	1793.11	124.477	8457.865	176.127	1590.304	3404.841	307.524	285.478	278.232	12509.575	448.434	264.526	3269.667	192	0.855	1181.365	557.812
12330.471	14865.806	9604.157	17434.307	13747.195	23454.521	11909.458	15185.451	735.344	689.399	288.12	271.556	377.914	1784.664	362.837	10594.856	154.039	156.322	273.163	766.73	201.219	948.385	130.059	1604.177	2530.277	299.976	353.274	281.405	7378.65	458.941	347.81	3338.458	125	0.952	1347.068	554.564
10674.493	12865.681	8981.238	17150.989	13066.479	20289.756	15996.319	17742.449	679.515	814.442	343.435	522.853	417.822	3372.315	289.359	9290.646	203.203	205.839	158.128	2769.611	238.148	719.228	200.361	2556.368	4050.124	346.507	328.205	268.092	43005.036	2235.351	298.003	6912.847	144	0.899	1112.847	556.521
10641.08	12231.064	8630.805	15894.721	12228.499	12179.439	11266.573	10215.071	592.914	360.158	264.284	243.967	256.408	1212.084	354.79	9093.521	175.16	172.632	402.7	575.754	125.359	794.286	172.354	1107.146	4185.278	357.053	274.201	287.903	5175.056	254.752	237.355	3208.916	108	0.98	871.944	556.667
9750.353	12632.276	9685.208	17309.521	11412.638	17727.397	7158.157	13959.953	650.829	571.692	255.151	263.61	421.221	1083.487	309.753	11027.966	173.883	208.86	322.828	630.333	281.847	357.82	153.522	1468.892	2938.113	303.898	310.027	273.332	6635.358	287.561	329.456	2857.987	103	0.983	1271.015	555.947
13220.652	17007.753	12584.661	22813.286	14826.478	25653.039	10928.195	18165.868	614.59	330.164	308.329	294.47	562.917	904.664	385.833	11159.315	154.144	200.949	327.274	724.074	179.87	409.021	116.713	1713.049	3681.786	339.65	324.525	296.635	4156.869	370.437	362.274	3305.36	140	0.883	1360.393	555.557
10172.285	11965.536	8525.356	16498.284	12449.586	19484.175	9064.196	13217.842	653.876	250.868	243.96	325.25	276.092	913.975	297.021	8355.155	164.094	195.228	362.379	1111.133	122.92	395.839	200.441	1135.203	2292.541	347.685	312.483	280.862	8641.89	360.134	259.454	2637.699	100	0.967	1098.04	557.04
10744.906	12548.527	8812.164	16982.61	12677.47	18341.715	10574.22	15549.987	587.346	366.36	271.091	337.194	334.541	1463.472	309.989	8632.479	168.477	204.501	438.129	2169.681	175.253	472.412	227.809	1572.971	2620.158	335.735	332.233	265.799	25526.438	1100.113	283.575	4009.962	121	0.989	1105.178	557.145
10665.127	12425.088	8712.871	16347.361	12074.221	18003.829	9811.575	15600.985	976.632	332.399	284.774	249.924	468.001	1071.775	496.841	9859.326	181.577	194.44	501.509	512.895	129.877	326.269	154.835	1326.097	2721.698	297.167	354.542	266.102	5553.686	261.761	316.705	3160.151	120	0.969	967.967	558.142
11431.307	14668.627	10860.584	20042.716	13204.695	20481.278	12218.477	16604.549	638.412	811.389	300.888	297.052	338.198	1142.194	380.492	9893.452	136.92	166.147	285.343	956.229	189.431	457.219	123.052	1888.873	3132.54	295.493	359.435	286.832	6826.729	353.499	307.673	3526.88	172	0.95	1421.465	559.5
18509.317	21929.858	15731.64	29402.921	22135.04	31910.28	13596.514	17832.545	912.518	994.501	333.491	277.801	500.405	1768.817	373.061	7467.71	182.122	199.551	496.049	696.431	171.447	696.068	137.097	944.965	4346.089	318.951	307.024	290.341	5988.957	299.085	324.012	2054.141	178	0.959	593.955	561.281
11128.746	12614.628	8776.129	16835.475	12756.162	17812.124	11539.931	16530.427	445.267	528.229	250.708	322.772	304.928	1357.386	346.001	10724.491	148.822	166.779	282.151	2245.011	153.585	645.533	149.557	1220.727	2891.017	333.801	343.234	286.62	18923.788	399.032	301.086	2879.396	122	0.985	923.23	559.787
17843.734	21643.786	14061.455	24970.133	20317.782	20532.404	10378.126	15227.437	788.512	1720.254	293.383	298.814	375.397	1511.675	346.218	9092.956	173.276	167.802	305.262	1152.15	202.729	384.489	124.812	1188.887	4238.951	296.894	397.097	296.62	5083.275	304.7	331.025	2247.497	155	0.967	1339.1	560.19
17084.044	20920.753	12805.602	24269.286	18300.577	31676.026	15936.121	20900.526	807.992	830.429	315.665	278.254	450.672	1056.586	421.363	11679.576	146.601	178.074	285.682	661.624	206.801	402.104	118.922	1948.112	4118.012	291.988	319.134	271.876	4823.433	289.795	319.662	3409.264	131	0.958	1450.408	560.073
12452.771	14312.724	10452.764	19299.388	14792.168	21563.264	12884.587	18397.73	741.5	506.031	304.674	272.725	360.04	1577.736	491.352	12673.838	190.338	192.755	444.774	652.01	139.267	461.825	168.61	1697.891	4515.835	366.098	389.809	271.671	7461.434	278.014	277.082	4698.498	277	0.749	849.94	565.392
19864.433	22814.342	16182.739	29845.767	22200.414	33469.808	18365.569	29871.145	784.426	980.317	303.777	316.299	403.38	3176.357	528.826	12311.061	216.418	199.075	413.09	1128.353	127.517	1228.197	166.063	2011.996	4719.574	312.343	456.823	285.252	7484.99	361.24	323.798	4985.371	157	0.955	939.627	560.787
9612.684	11438.905	7826.175	14819.863	10866.099	15972.52	9026.123	13948.794	567.835	571.107	284.811	316.854	360.622	1479.632	414.979	10477.741	186.422	201.407	465.858	1264.788	147.43	534.657	175.593	1547.175	1988.905	355.221	352.827	282.308	15526.451	332.131	308.542	3960.732	123	0.993	1061.215	560.476
10186.68	11614.254	6943.959	15077.209	10660.283	15965.592	7757.312	14208.003	635.495	279.855	229.173	406.746	305.154	1709.751	230.608	10136.242	198.208	176.053	261.963	1885.886	162.292	746.896	146.739	2085.275	3135.865	296.185	307.235	275.463	23247.208	1148.151	325.717	4774.848	113	0.952	1190.181	559.642
14318.602	17091.805	12430.31	23030.239	17661.894	25706.899	12350.659	22156.986	796.453	588.921	381.224	418.48	466.606	3131.979	333.062	18936.121	214.138	200.949	255.442	5143.445	302.025	846.096	152.031	2814.399	5109.949	389.865	361.906	297.485	42974.852	2906.887	359.443	8530.26	189	0.759	665.294	561.913
7831.68	9236.659	6464.375	12135.046	9185.001	13504.367	7690.23	12062.312	566.677	287.034	265.446	320.17	310.481	1132.119	412.118	10336.541	127.411	153.006	544.08	1526.686	124.276	329.62	135.825	1342.023	1589.721	333.067	293.904	279.126	9765.443	399.042	250.012	3720.971	106	0.98	886.557	561.113
10356.877	12369.168	8560.79	15846.658	11680.192	11940.945	16275.503	22637.818	583.011	578.918	298.395	296.653	338.091	1361.813	449.579	10368.733	170.053	194.433	338.872	832.171	125.342	397.12	159.392	1784.574	2946.896	302.949	286.177	262.58	5552.067	295.625	306.903	4740.766	242	0.888	995.107	562.917
14033.29	16307.33	11472.58	22130.766	16524.478	23951.378	12747.719	15823.633	841.68	417.535	282.17	235.386	317.326	989.445	340.045	8644.949	222.077	206.981	744.518	1087.533	123.736	310.428	184.118	1105.348	3869.972	319.826	333.492	277.02	5467.786	284.013	238.986	2131.477	147	0.942	1140.901	562.241
9242.957	7247.709	9708.05	13872.551	7404.972	13015.761	7176.305	13668.124	710.723	184.536	275.1	224.792	258.03	1351.31	286.017	10901.128	201.928	132.214	354.533	706.023	185.38	1836.012	165.169	1377.577	3029.912	221.016	327.998	279.903	17149.383	582.149	289.774	2735.018	113	0.981	1204.553	560.597
6434.59	8032.175	7871.375	13700.322	6880.927	11929.963	5932.794	9702.053	512.316	273.598	254.2	287.471	308.979	784.193	435.325	8099.512	130.744	148.866	275.722	696.076	214.053	272.025	126.752	1098.847	2215.752	322.13	324.52	295.267	7737.91	496.156	331.181	2301.282	101	0.977	1383.856	560.381
14269.571	17787.071	12207.431	23691.847	14619.272	23290.42	10407.851	18029.922	704.535	1618.933	322.844	268.33	440.44	1209.104	404.285	12453.472	150.813	173.461	317.713	706.05	249.955	427.261	129.888	1771.085	3296.989	355.119	505.674	288.976	16272.775	292.427	302.328	3018.014	114	1	1461.711	561
12077.179	14022.914	9555.74	19149.437	13486.614	22394.094	9131.122	18284.084	890.494	432.564	293.591	378.867	367.706	1244.039	445.803	16681.487	182.351	178.663	603.409	1495.437	178.654	414.324	154.077	1755.329	3698.451	289.319	353.451	282.181	11117.33	425.234	322.777	4533.918	140	0.957	507.6	562.836
10715.277	13313.023	9416.447	17458.999	12657.067	21553.572	9848.787	14121.504	1005.091	299.353	282.993	320.709	379.941	1080.68	380.342	13125.195	161.965	166.98	382.37	1089.107	152.044	373.332	133.387	1165.552	3263.951	296.725	350.439	295.77	9060.364	380.471	323.628	2499.292	170	0.792	523.988	565.659
15433.138	17683.808	12523.058	23556.696	17607.857	15799.032	7583.468	12417.513	918.553	740.187	314.433	355.167	456.253	1428.428	442.495	11253.965	205.83	202.436	536.451	1521.026	153.118	327.769	123.857	1163.838	5201	323.618	365.961	305.206	9012.542	451.688	340.553	3220.911	150	0.926	717.04	562.28
15978.53	18238.473	13435.907	25426.351	19515.176	31674.318	14452.459	21262.211	874.538	485.063	313.509	333.629	361.915	2452.205	500.824	11902.274	196.972	195.429	452.924	1195.016	142.713	659.09	169.621	1570.069	3827.541	360.363	316.282	276.063	8349.089	393.647	315.021	4493.762	311	0.821	812.613	566.031
14664.685	16491.762	11985.867	22947.084	17551.998	27318.272	16259.875	24751.069	582.584	547.691	272.214	298.593	324.327	1768.795	549.859	11062.944	168.071	186.472	424.086	883.76	127.147	2833.293	167.119	1728.852	3130.314	312.143	322.803	274.917	7071.907	285.876	324.241	4438.581	144	0.923	946.84	563.701
12213.808	14563.847	10207.29	19573.513	14556.436	22936.095	11834.027	17702.158	732.086	838.58	314.852	321.33	424.284	1267.838	351.494	10787.925	193.855	216.032	449.561	1531.352	140.817	1247.744	199.971	1599.152	3542.251	317.989	317.134	274.16	12952.691	314.516	269.387	3342.975	205	0.856	1122.685	566.207
12043.595	15242.693	10930.725	20440.234	10449.695	16594.378	7794.219	15166.827	855.486	1344.058	336.753	272.604	381.804	889.434	308.051	15124.42	149.75	164.744	285.387	900.928	218.499	362.975	121.073	2073.867	3589.492	339.433	343.479	273.354	7855.025	289.237	292.484	3408.679	116	1	1467.862	561.862
15980.883	18723.382	13167.484	25231.724	18905.751	21483.048	10982.636	12729.859	1439.78	881.653	324.118	298.457	461.626	1237.075	349.886	6131.026	188.231	176.324	543.777	939.751	180.144	533.117	145.595	765.508	3825.824	305.024	306.641	294.431	8190.899	425.946	343.507	1609.373	111	1	603.878	562.608
9832.966	11865.942	8487.038	15904.856	12155.668	17108.852	9606.395	17066.731	623.025	282.633	320.613	399.506	354.134	2009.037	361.427	12655.245	166.799	192.457	452.276	2286.832	191.009	568.605	170.956	2273.943	2406.348	341.773	388.296	287.936	17397.155	874.539	326.771	6976.286	126	0.988	651.96	563.643
16231.262	19029.87	13871.873	25296.199	19958.383	29067.135	16756.576	27678.453	789.904	790.194	313.766	389.426	414.154	4487.333	429.69	11523.748	193.065	207.178	407.713	2097.425	151.736	1047.562	233.875	2905.55	4234.26	327.722	333.009	304.554	12945.251	487.189	346.203	9443.85	150	0.912	776.393	563.253
11238.039	12853.259	8858.463	16970.486	12136.869	19396.116	10562.376	16563.97	771.601	467.436	264.039	214.699	343.436	922.291	431.858	9063.564	166.746	185.059	235.524	477.616	117.016	410.608	157.98	1144.85	2071.199	303.354	319.508	272.865	4263.622	241.77	297.498	2582.416	121	0.977	1034.136	563.5
11569.751	14259.538	8118.34	15131.791	13853.528	22189.796	11226.291	11855.023	717.322	515.378	251.282	232.143	383.223	1214.985	482.155	7829.89	164.987	207.902	281.016	472.216	293.663	362.347	181.674	1051.336	2055.232	284.378	315.948	266.496	3550.636	287.44	310.837	1763.279	105	0.984	1259.481	563.052
10559.664	13217.007	8203.519	15096.622	12259.176	18487.311	9589.218	14630.774	640.991	421.839	260.809	279.081	334.771	861.574	358.376	8512.753	144.909	153.708	219.863	656.29	191.872	581.821	123.603	2066.471	2821.649	316.491	301.228	310.183	5441.337	318.082	310.495	3310.387	121	0.989	1372.136	562.864
11884.721	15528.769	10167.271	20002.223	12572.383	23208.723	9865.602	16442.107	743.247	949.943	323.085	353.071	496.529	1601.968	355.322	12457.594	192.66	154.164	281.991	1337.414	209.603	2721.082	145.2	2389.123	3843.631	309.759	344.391	271.173	14811.013	458.363	352.459	4553.661	101	0.977	1525.955	562.827
16035.384	18596.571	13649.194	25840.886	19711.373	25187.06	12447.551	21059.595	711.166	701.726	290.987	295.912	412.054	1665.471	398.052	12469.695	189.437	194.864	408.128	574.634	135.95	591.12	158.888	1770.109	4321.767	341.457	279.594	323.703	5354.841	302.185	315.328	5081.604	153	0.955	738.284	565.925
15041.569	17309.204	12633.161	24013.425	18465.874	30090.927	19284.4	28784.066	803.335	749.677	311.08	376.171	423.795	3269.037	493.144	11200.493	215.798	210.322	391.659	1882.607	142.9	856.322	161.405	2358.254	4431.875	324.359	353.355	291.471	11467.028	844.304	347.287	7467.121	187	0.951	787.04	565.307
13204.885	15450.443	11560.426	21120.728	16221.164	22210.001	12885.368	18890.193	764.757	980.7	307.795	282.959	382.659	3602.988	522.721	12254.938	187.496	203.205	426.132	1094.611	126.455	465.561	149.884	1583.82	3927.301	324.788	333.402	291.34	6477.42	298.849	299.281	4027.896	181	0.952	908.854	565.693
12786.07	15013.447	10595.57	19942.936	14691.208	21270.141	11388.616	17211.605	649.492	488.501	299.505	245.926	329.585	1077.175	460.037	10189.277	221.638	226.37	409.204	547.93	113.9	428.238	158.614	1269.149	4234.863	301.039	367.074	276.824	4072.025	284.717	323.392	2986.137	121	0.977	1044.012	564.186
9419.608	11040.365	7449.901	14672.259	10863.136	14629.95	7790.793	12164.915	786.093	336.876	254.18	251.192	372.961	1087.105	427.748	9966.022	173.307	181.958	392.252	646.637	103.459	651.112	169.513	1458.39	1883.562	299.607	507.303	294	4452.029	259.166	268.754	2994.815	119	0.961	1168.752	564.197
9688.64	12172.705	11956.005	19123.453	10966.554	16932.421	8444.843	13970.491	548.249	705.288	300.931	279.73	598.878	1404.341	316.984	9440.945	153.539	156.263	235.35	799.498	191.884	802.347	129.042	1512.064	2681.877	357.657	371.584	283.39	10719.951	550.914	360.398	3406.224	110	0.955	1350.018	563.691
13603.666	16849.605	11350.753	22052.888	13492.498	20896.157	12069.212	14414.477	786.458	459.306	324.984	369.373	464.461	1029.342	456.575	9973.598	142.294	158.085	319.105	1749.602	227.705	398.412	123.183	1571.491	2817.548	265.591	326.514	279.236	16253.643	599.259	281.772	2996.577	136	0.956	1484.846	565.588
13442.166	15008.075	10897.342	20336.493	15667.297	22765.959	12970.159	19646.909	654.759	1027.535	281.187	261.424	345.931	2371.026	513.638	10848.184	173.621	169.005	344.499	615.477	115.301	630.777	152.456	1739.069	3390.742	349.473	308.289	300.356	3474.129	281.038	324.566	5194.233	124	0.984	916.46	565.476
15817.859	19194.326	11284.165	21216.152	16551.905	24058.08	13041.798	18266.181	701.045	387.606	306.427	369.395	412.656	1000.524	400.79	10991.442	153.265	179.436	364.519	1008.037	224.606	417.57	139.237	2304.674	3899.195	345.712	314.249	279.95	13410.833	483.183	354.629	4557.534	132	0.928	1394.311	564.833
11334.04	12987.483	8080.728	15270.867	7730.593	10715.937	11012.74	10847.206	943.641	913.001	291.641	265.934	303.179	491.745	323.489	10548.79	154.814	197.766	320.517	827.86	189.296	225.76	119.248	1362.488	3835.625	294.592	300.885	284.031	3527.733	276.196	323.133	2337.517	110	0.998	1473.627	565.145
10500.258	12071.441	8571.4	16099.096	12336.683	18881.439	10693.941	16222.334	622.133	315.113	286.521	283.968	392.596	1514.525	535.847	13245.913	162.342	175.025	474.164	1134.786	136.399	976.15	164.645	1599.062	2697.377	353.397	311.707	281.524	8218.786	299.263	256.169	3998.412	107	0.958	869.079	565.659
12109.238	13633.675	6756.75	18349.667	13376.827	19528.542	9162.884	15339.125	608.759	472.163	240.084	235.493	340.662	832.943	223.093	8551.636	187.87	181.963	249.951	685.446	92.513	253.451	126.152	1239.102	3635.305	294.061	386.471	267.404	6358.534	276.224	259.432	2481.634	205	0.882	1192.359	569.622
15380.686	17697.371	12533.462	23768.148	17799.472	18824.591	7094.599	11590.277	745.648	842.865	317.107	338.752	411.15	1609.083	451.782	10129.796	200.455	204.878	491.644	1326.947	166.564	424.452	134.477	1010.982	4715.168	348.257	356.06	300.009	12581.724	473.741	325.899	2613.846	151	0.918	702.341	567.599
18499.877	20847.897	15171.839	28382.846	22346.374	32431.768	20061.812	31313.498	803.898	558.087	290.639	301.197	389.292	2164.007	332.931	11860.733	174.081	199.089	564.854	679.617	142.226	1273.026	164.372	2056.835	3674.4	314.262	287.031	313.695	9115.345	298.467	292.718	5770.17	195	0.908	754.269	568.915
8360.702	9968.186	6844.914	12971.744	9594.324	14697.289	7783.164	12314.028	576.041	377.621	285.032	251.585	425.904	1432.21	310.574	12363.796	199.553	212.304	327.274	544.695	144.316	665.542	182.078	1633.327	2882.703	401.122	372.466	279.406	13026.244	239.511	328.621	3708.375	122	0.945	1066.836	567.5
12049.41	14074.978	10061.366	18838.37	14182.375	20319.237	10641.382	16328.448	526.975	1089.146	265.545	235.527	334.94	1203.853	392.892	9804.953	179.001	205.382	393.462	450.174	113.484	272.71	151.395	1263.643	2339.455	448.699	320.555	289.259	4179.326	245.421	325.24	2960.851	137	0.926	1076.347	568.208
11617.474	13103.498	9028.56	17190.935	12770.242	19628.64	11548.351	15971.843	644.685	663.735	246.713	224.472	301.104	1433.678	426.254	8892.94	188.877	187.672	453.288	634.742	109.888	282.908	173.758	1127.596	2817.623	309.783	334.781	272.843	3690.953	260.57	249.701	2191.4	173	0.956	1154.373	568.604
8749.537	8723.985	9215.25	13127.789	9212.416	16286.13	8335.928	14904.484	813.236	188.597	247.752	214.988	243.34	1329.371	253.926	10012.091	211.181	136.835	293.43	494.23	150.768	7025.247	157.746	1447.494	3273.383	213.233	292.121	274.241	10588.964	489.585	316.864	3120.44	104	0.974	1204.192	566.856
16574.295	18916.521	13957.967	26085.363	20416.535	31792.538	17215.147	27666.482	807.818	673.626	285.762	295.536	427.97	2147.783	395.768	12341.334	170.13	207.906	458.479	536.191	137.026	961.086	158.901	1969.642	3285.027	308.637	286.806	313.259	6495.799	292.463	337.683	5534.501	126	0.988	746.063	568.619
15742.751	17979.303	13206.184	23677.925	19069.803	25233.253	17559.121	22557.456	783.807	718.327	313.828	321.958	395.708	2181.526	480.935	11843.875	169.897	181.55	440.392	1197.827	134.406	434.966	159.881	1839.631	3332.677	344.277	299.611	292.041	8393.621	344.732	285.892	5292.163	234	0.94	880.923	570.393
14879.972	16730.261	12470.486	22139.886	17351.421	24636.496	14885.476	22932.497	681.505	410.316	309.106	312.226	374.769	1920.173	512.16	11067.132	169.137	183.996	362.436	1289.925	150.837	585.804	168.83	2056.358	3035.166	361.348	313.146	302.547	11409.556	356.961	300.793	5985.209	278	0.728	920.302	572.273
11343.254	12857.749	8910.343	17092.941	12757.608	17570.626	10339.509	15447.505	571.191	363.808	253.657	225.854	298.058	943.474	469.085	8766.209	168.935	197.886	526.715	483.158	115.948	263.559	147.291	1091.802	2234.325	351.318	365.861	284.195	3269.813	387.406	298.239	2557.088	100	0.967	1084.85	567.43
9842.66	11167.457	7792.35	15040.911	11230.278	17696.931	9822.485	14598.097	785.094	491.311	216.539	267.244	345.356	1049.731	357.186	9842.809	177.996	184.824	352.628	1291.048	118.247	2113.527	164.004	1277.989	2170.88	300.098	400.333	276.722	5906.131	481.932	255.522	2602.199	127	0.955	1175.366	568.327
11941.438	15523.927	10935.407	21308.482	12188.084	18302.724	9302.876	18817.356	721.806	796.695	308.071	340.915	420.684	1130.162	393.764	11062.766	150.955	143.416	312.649	1302.179	207.926	402.648	128.928	2071.65	3309.97	324.689	329.015	272.278	11729.661	666.448	343.85	3565.278	136	0.994	1497	569.294
14257.176	16725.766	11822.935	22678.224	16398.145	23168.523	10147.974	11848.299	948.291	375.706	323.634	269.211	470.377	1495.689	455.239	6740.751	171.96	193.601	488.257	564.26	154.113	485.823	137.464	725.696	3740.55	297.061	331.278	305.475	5122.88	291.701	297.371	1651.782	136	0.967	586.015	569.301
11859.918	13624.83	10070.032	18509.736	14449.523	22745.826	12859.128	19110.678	656.438	305.247	285.846	365.084	475.529	1829.237	440.324	11654.009	169.884	180.137	409.175	1910.829	138.255	920.908	170.29	1805.356	3370.432	347.199	345.404	275.264	8279.571	614.949	279.795	5133.935	192	0.903	863.042	571.318
15783.331	17834.877	13275.065	23779.233	19147.991	28556.72	17831.23	26313.12	618.577	1324.962	306.288	298.275	367.402	2799.46	561.059	12259.133	210.698	194.52	499.563	753.375	124.615	4384.004	169.685	2034.087	4678.467	306.603	1074.836	280.28	5448.756	265.088	333.437	5001.236	138	0.959	938.609	569.391
13667.901	16446.741	11651.272	21398.555	15490.489	26233.572	13682.038	22366.624	770.965	1048.688	299.51	359.889	400.471	1302.306	401.424	11638.376	139.503	158.978	296.491	1067.325	202.427	490.239	117.512	2077.841	2865.972	328.262	374.253	289.154	10061.591	447.609	350.24	3638.664	184	0.846	1402.745	571.522
16504.914	19408.259	13825.682	26854.529	19288.429	30616.63	12673.305	21053.747	868.171	791.843	325.253	391.174	440.507	1741.07	409.881	17285.847	178.958	186.326	509.709	1799.405	176.686	593.335	149.384	1821.477	4117.159	280.131	333.933	285.168	11554.194	526.801	310.976	4948.736	229	0.758	500.583	572.972
14497.072	16346.269	11758.694	22181.331	17000.883	26599.355	16200.529	20688.753	942.448	634.597	309.814	340.841	405.762	2180.116	579.892	11726.924	207.142	202.705	424.243	1209.78	145.401	539.934	144.999	1589.782	3913.769	340.995	349.563	274.577	10168.462	426.809	296.352	4381.187	131	0.931	796.065	569.996
15527.623	17667.003	12468.729	23888.36	17749.08	26724.312	15348.855	23015.32	607.903	371.578	305.892	260.196	361.159	1279.674	427.39	11344.052	185.609	205.047	340.128	887.663	123.83	471.13	219.614	1697.516	3192.535	316.299	306.588	271.657	5758.484	252.385	349.18	3880.023	144	0.958	1029.931	570.618
11915.185	15496.3	8764.315	15759.709	13276.831	20916.435	11048.511	14342.949	739.166	721.975	306.93	295.143	513.066	2081.758	364.4	11107.973	168.035	161.62	252.236	841.409	217.295	1183.854	141.763	1888.035	3342.586	279.837	325.07	288.121	8237.326	317.982	371.905	3808.67	155	0.943	1320.726	571.126
10438.377	13642.934	10995.464	19480.629	12465.054	22997.793	11539.032	19024.434	585.11	309.322	311.983	383.863	370.403	1318.329	252.959	10293.981	157.017	165.134	269.646	1824.438	240.235	3106.608	150.165	2048.982	2784.824	320.356	454.907	288.733	22111.12	467.099	335.323	4409.931	232	0.708	1354.017	575.444
10631.036	13021.826	8027.666	14570.754	11738.224	15689.904	7398.613	15260.807	679.801	672.369	294.891	326.496	345.227	1143.658	299.965	9586.58	164.532	164.45	245.755	1482.488	225.021	1065.427	128.687	3375.583	4223.312	355.819	301.15	319.226	17714.667	417.076	318.459	5332.95	98	0.98	1376.286	569.684
12677.931	15217.56	10536.354	20060.485	14370.454	22684.339	10401.331	14819.451	830.787	404.929	346.404	364.463	489.1	1627.85	491.019	16071.777	188.513	162.624	430.376	1621.725	175.224	485.181	136.961	1543.432	3928.337	285.526	317.966	292.627	16040.873	470.481	309.102	4093.17	219	0.827	546.459	576.368
9315.674	10819.303	7798.206	14160.009	10555.133	14234.039	6850.543	10547.118	586.765	264.848	286.837	326.412	469.614	1303.65	368.919	11451.673	168.393	184.131	267.517	956.406	140.65	463.213	163.109	1558.174	2763.392	277.35	269.154	268.298	9606.669	279.011	296.026	4542.452	100	0.967	983.35	570.77
8573.624	10976.419	8245.251	14560.517	10796.6	14246.901	7157.009	13302.46	807.429	334.465	256.91	237.509	423.186	1175.59	606.867	9249.999	165.676	205.241	314.66	571.496	310.373	492.655	191.472	1358.941	2085.823	303.908	368.61	265.443	6890.038	286.071	331.63	2510.711	104	0.974	1259.375	570.76
12860.048	15306.728	10669.557	20509.274	14758.131	23158.214	13293.052	19229.265	1019.674	501.69	317.139	308.252	366.89	1348.458	432.329	16032.04	165.778	180.372	529.798	900.72	161.462	619.064	139.27	1398.616	3238.159	282.912	354.08	262.29	7449.453	383.689	327.843	3157.458	179	0.933	484.517	574.662
14777.835	17374.442	12719.594	23437.816	17600.938	17744.841	9503.344	15695.28	786.956	627.413	311.119	254.469	349.196	918.273	310.07	11572.849	216.141	194.986	625.47	617.066	156.859	436.04	152.633	1018.55	5506.246	355.537	407.252	282.216	8573.985	296.182	343.467	2197.439	142	0.971	683.768	573.127
12121.559	13991.547	10309.6	19009.291	14652.41	20576.825	9934.293	15679.621	699.327	422.182	298.562	271.646	353.096	2023.828	598.851	12409.209	178.299	198.726	460.645	630.505	151.523	1158.552	146.513	1393.717	4147.161	352.155	306.571	273.775	8481.65	297.614	262.617	3845.88	150	0.961	823.72	572.24
7365.28	11365.267	10830.922	11048.832	10158.167	15853.018	7189.323	16078.094	614.771	265.632	249.447	194.512	371.73	797.671	292.049	8814.752	184.331	153.758	271.504	553.696	229.187	350.729	172.705	1230.156	2058.07	269.545	358.341	239.501	4018.251	341.212	285.637	2433.302	158	0.831	1215.81	574.696
17533.077	21356.998	10634.889	21064.598	19381.289	32845.314	17698.765	16087.857	632.875	1132.18	320.417	268.463	369.571	2380.729	403.406	10663.424	142.506	159.188	257.333	621.399	189.432	1858.847	136.751	1911.141	3298.175	286.122	306.288	284.98	6237.753	300.164	315.445	3771.05	111	0.976	1439.077	571.212
11911.349	14650.589	10406.089	18718.068	14299.804	20944.336	16860.328	25203.802	786.171	364.939	363.487	486.651	379.102	3404.628	422.422	12601.978	193.821	192.731	305.794	1668.936	178.346	397.864	163.62	3132.428	2675.259	381.419	484.105	285.655	8914.028	939.357	347.224	9830.298	117	0.973	638.996	572.56
14920.372	16526.35	12401.013	23221.182	18482.943	27011.262	15893.643	23445.742	612.783	742.632	289.613	279.104	328.146	2363.728	476.808	10127.649	167.843	212.517	295.245	782.158	130.556	489.963	169.171	1764.449	3687.53	308.551	569.154	278.961	7559.229	278.911	272.816	4794.983	140	0.947	930.521	573.536
9715.064	11128.646	7866.289	14697.745	11151.887	16017.708	10483.528	14352.821	744.609	306.953	272.284	224.05	309.785	1014.882	491.602	9636.053	190.162	204.976	419.514	478.06	118.243	270.268	155.565	1342.249	2321.94	315.136	342.106	290.47	3743.238	272.265	274.131	3639.513	99	1	1088.429	572.641
13257.554	15384.781	11114.476	21134.381	16011.707	25077.655	13104.019	19514.993	639.783	678.343	278.78	258.818	307.525	1506.185	316.839	8548.191	196.181	235.19	432.923	768.557	127.236	319.873	197.354	1433.44	3612.279	311.934	372.426	284.354	5463.702	391.933	273.931	3674.702	204	0.87	1097.701	577.564
13670.29	15470.544	11112.768	21040.946	16112.769	23216.655	13065.357	19533.234	656.043	398.35	301.597	296.496	370.002	1324.533	269.998	8113.89	210.153	211.825	396.901	868.738	130.345	378.343	192.604	1909.598	4064.47	323.887	452.154	276.017	4361.316	486.098	279.982	5588.131	115	0.956	1104.004	573.352
17487.482	20874.677	15232.06	28747.906	20761.617	26106.543	17799.29	18451.748	954.566	964.152	312.575	285.319	387.695	1588.71	458.742	17705.366	182.018	208.298	476.475	633.759	161.154	485.44	146.171	1528.06	4550.543	279.692	328.765	279.817	8574.618	306.338	327.381	3642.474	118	0.964	493.059	573.712
16332.704	19103.331	13535.102	25687.881	18666.312	26603.027	11982.999	23715.081	793.072	478.849	293.953	275.991	384.07	1101.642	397.669	12522.809	170.797	168.597	451.623	540.52	135.499	291.878	139.271	1447.837	3287.065	295.883	395.191	293.714	3204.337	334.177	326.866	3765.92	233	0.89	530.745	576.491
13034.745	14838.027	10720.022	20014.155	15287.57	20612.257	11840.137	18051.908	647.663	549.3	294.703	296.053	372.778	1959.262	638.461	10017.914	189.536	195.706	348.741	718.647	124.689	15073.732	182.717	1834.917	3790.152	307.254	311.09	282.044	4825.208	323.11	323.166	4872.538	187	0.871	948.634	576.837
11890.477	12839.249	7206.794	17137.707	11893.443	12354.353	5573.793	14192.002	583.703	294.967	229.871	231.123	268.513	605.469	242.684	8830.626	205.09	174.179	296.017	653.082	80.105	1318.023	130.061	1068.019	4219.573	242.675	368.629	268.782	4091.509	375.395	277.788	2201.823	115	0.969	1198.422	573.891
12225.203	13687.562	9999.195	18877.666	14620.481	21606.729	15360.747	18467.077	719.836	640.066	290.807	301.645	399.158	1679.609	517.138	12448.238	162.922	186.38	357.066	946.118	128.568	448.456	132.078	1558.403	2753.505	335.451	296.575	283.705	6693.504	368.013	247.18	4515.335	135	0.949	793.041	576.159
15516.054	19244.227	14747.172	24911.908	18712.606	26764.078	15760.066	23012.664	639.488	375.716	355.949	405.045	373.291	1459.596	284.562	8907.976	181.03	172.065	163.022	3294.225	239.742	748.776	134.183	3078.089	4125.245	383.033	330.678	304.122	22915.515	1871.2	345.951	7395.143	221	0.887	1372.514	577.011
16441.565	20286.713	14042.051	24233.969	19109.337	31248.69	18363.692	24531.44	845.717	591.904	304.084	314.574	364.318	1850.41	363.212	9215.727	154.288	160.312	250.178	2277.996	205.139	963.553	127.354	2602.948	2476.149	383.302	323.849	288.303	8583.558	314.529	350.237	5247.422	207	0.91	1392.143	578.099
11165.572	14065.721	9386.04	17839.989	12461.431	20081.282	10637.61	12570.645	800.753	403.197	302.108	360.768	401.053	1591.267	306.975	10332.319	180.783	178.722	380.796	2140.527	191.111	3440.536	118.274	894.402	2856.864	337.157	251.07	268.573	13671.001	418.444	269.378	1988.723	158	0.873	370.646	576.405
12864.721	15236.778	10684.942	20096.516	14326.033	23009.431	10503.918	21162.027	915.08	469.334	324.358	391.262	458.386	1210.29	404.971	18737.337	179.885	171.051	453.81	1467.751	165.205	433.194	143.822	1869.248	3957.607	275.053	322.18	284.953	9637.874	356.502	308.601	4624.239	223	0.795	507.684	580.217
11118.07	13233.487	9336.709	17744.899	12875.442	21371.72	8482.973	12290.135	680.462	363.368	315.349	267.183	382.927	1474.902	409.759	14453.189	167.195	190.692	478.558	639.884	150.834	455.076	143.806	1357.759	2989.687	303.511	392.369	293.621	4569.253	384.173	299.582	3384.976	154	0.903	595.357	578.344
14517.348	16823.923	12092.996	22603.549	17412.556	25465.699	15616.735	24690.683	779.64	400.633	328.164	311.257	379.706	3107.447	452.177	11396.436	192.418	197.531	411.218	1010.641	157.082	449.625	160.636	2382.991	3038.264	348.395	462.898	281.924	4277.027	487.89	321.978	7223.532	215	0.909	646.193	577.844
8321.038	10095.927	7259.427	13330.138	10204.252	16904.836	9546.474	13108.624	570.793	835.723	311.652	424.577	406.657	1887.965	276.508	13162.182	184.276	177.009	519.592	3147.964	220.815	5734.779	187.113	1427.274	3462.461	400.996	331.434	292.109	29202.692	658.509	292.082	3702.509	120	0.941	667.508	576.233
10346.449	11751.854	8276.2	15727.187	11704.174	17784.495	10090.711	14733.909	535.64	584.746	272.384	237.373	315.914	1181.812	563.516	8630.436	170.692	173.626	331.558	514.936	113.877	248.149	179.088	1364.337	1957.441	309.744	318.507	275.206	3138.272	247.057	349.434	3753.765	99	1	1023.359	575.328
13052.392	14995.241	10756.961	20356.002	15384.096	23464.487	12632.761	19086.733	626.765	835.221	299.477	289.253	375.952	1468.049	348.429	9938.145	186.678	197.881	293.889	710.101	125.498	443.588	158.506	1436.443	2433.694	279.787	358.466	270.483	6369.601	287.194	325.045	3525.104	217	0.879	1047.279	579.68
13402.082	17230.04	10622.661	21512.754	12617.118	22947.381	10855.604	15823.175	815.468	793.126	322.57	281.741	422.78	1678.299	450.498	11835.172	179.684	157.321	303.881	710.132	184.933	489.496	138.978	1932.393	3706.753	315.147	341.028	257.511	7618.845	377.771	347.756	3478.502	138	0.908	1533.116	576.761
15167.773	17971.238	13016.451	23631.088	17907.078	17946.375	9630.71	15206.76	846.89	827.362	317.879	343.208	405.552	1723.276	346.352	14341.105	223.557	202.399	552.169	1266.37	192.876	499.667	167.955	1327.481	5115.569	350.544	355.339	293.435	18089.102	364.419	314.246	3078.102	125	0.98	676.38	577.108
14109.619	16139.383	11828.454	22583.826	17150.124	23518.693	9561.848	15018.98	730.499	610.081	302.719	268.084	402.414	1747.555	651.044	10793.084	188.75	195.197	574.961	665.127	136.752	454.707	129.203	1064.701	4116.01	332.264	324.606	289.348	5751.741	328.111	351.688	2863.763	144	0.948	715.632	577.465
12731.822	14486.725	10829.598	20101.209	15594.115	21803.586	13078.933	19323.903	749.459	592.643	290.23	286.955	359.031	1485.465	458.812	12081.416	190.328	193.347	455.543	735.648	124.439	478.895	134.701	1547.025	3886.252	342.634	274.653	300.359	4514.231	315.273	274.679	4500.905	255	0.813	780.884	579.186
7255.574	8377.324	6068.535	11192.584	8515.48	13345.936	7336.533	11154.792	463.238	343.614	238.182	292.687	249.04	1117.551	341.6	8809.448	134.627	154.192	206.671	1093.711	120.682	320.622	154.446	1216.763	1635.821	351.697	284.238	265.858	8822.413	582.349	260.502	3265.529	98	0.98	971.561	577.071
11730.402	14281.25	9582.993	17528.657	14060.955	18188.543	9962.784	16613.558	664.688	349.708	329.74	357.07	464.866	1072.338	417.855	13732.133	145.251	154.535	249.571	872.23	203.82	497.122	135.62	2188.921	3251.158	309.891	364.525	285.598	10297.328	447.38	272.36	3707.578	138	0.97	1415.232	577.855
7302.447	9474.005	8167.412	15311.301	8719.36	16675.735	13015.526	12827.856	553.815	483.628	285.348	377.11	432.351	1240.73	454.441	12490.547	130.541	138.918	297.62	1358.952	201.441	419.673	130.804	1988.738	2357.925	298.447	321.564	259.28	8478.171	473.101	331.944	3770.181	112	0.96	1492.098	577.188
11125.874	14184.748	10771.537	20039.563	8437.578	16128.991	8218.815	16810.362	739.499	956.342	323.68	300.867	324.387	1186.881	441.199	11638.976	171.543	166.672	313.572	850.567	160.495	296.807	122.361	2012.407	4559.767	311.518	360.67	275.801	2261.741	295.25	349.663	3803.169	210	0.843	1551.067	578.757
11689.838	13244.196	9859.18	18357.206	14234.085	21691.078	11493.79	17828.262	706.984	564.656	265.45	281.62	330.076	1717.385	390.477	9983.135	155.536	177.569	467.75	630.972	127.53	549.692	113.708	1332.531	2898.492	334.644	265.008	316.888	3949.139	352.78	276.32	4307.61	182	0.939	753.242	579.973
9508.041	10940.703	7658.948	14318.6	10714.344	14623.487	8795.592	12032.264	582.332	577.617	248.812	217.772	358.68	1006.995	294.422	9651.205	161.617	191.777	462.298	560.195	117.036	274.69	181.039	1122.034	2527.094	310.108	298.822	267.431	4703.007	318.782	253.19	2193.487	114	0.948	1140.886	578.579
22013.439	24864.517	18357.201	33252.322	25831.776	28768.483	13635.582	21355.561	907.682	1183.986	338.604	273.891	469.824	1467.952	459.959	9630.96	219.157	211.718	564.095	644.983	147.265	294.951	136.235	1071.698	4412.147	343.976	353.441	296.513	6791.804	314.302	309.401	2450.102	248	0.885	697.105	580.919
12567.647	14350.208	10702.086	19171.349	15345.018	21470.78	11735.912	17967.391	819.232	450.499	303.237	357.805	304.694	2746.346	480.01	11634.366	176.349	171.496	421.846	988.028	155.459	549.258	160.569	1900.23	2836.954	373.028	441.326	267.87	10350.338	322.746	280.222	5639.602	180	0.886	842.917	581.911
11197.54	12872.855	9746.522	17724.173	14101.884	20758.303	12549.104	17858.211	818.955	481.273	292.076	391.185	359.728	2789.15	528.774	11718.054	180.818	175.142	414.41	3214.655	159	421.474	168.885	1989.208	3660.788	354.168	292.564	289.183	16067.092	509.462	283.821	6739.652	190	0.893	872.647	582.411
9509.249	11067.073	7937.803	14562.81	11272.93	16026.611	9770.411	13726.435	716.352	336.624	304	296.842	334.89	1219.567	555.021	11217.119	204.388	224.839	388.222	1071.8	137.239	580.677	173.876	1623.03	3033.308	311.233	345.973	291.585	9346.692	498.788	267.697	4291.007	108	0.967	1086.481	579.556
15648.212	18406.41	12836.037	24926.248	17909.024	24335.695	13860.801	21527.512	792.164	837.7	337.466	333.191	521.144	1897.52	402.797	17251.748	179.874	172.362	374.31	1050.628	146.59	365.734	134.719	1853.94	4089.929	294.254	301.492	300.624	6161.216	387.123	307.074	4902.517	245	0.742	536.218	585.088
17681.708	18636.293	14605.436	23506.421	19293.888	25582.752	20337.722	22295.886	678.554	1239.377	289.176	294.195	327.022	1799.223	426.747	11664.777	168.689	162.254	337.603	1041.468	140.351	412.02	158.335	1836.291	2918.477	351.954	639.87	264.788	7805.242	512.231	283.786	4823.48	146	0.936	855.281	581.5
12461.003	14066.758	10378.241	18895.236	14759.837	20846.784	12425.045	19537.527	655.439	581.271	277.533	267.254	308.165	1694.966	405.113	10540.1	147.711	171.834	343.915	587.21	129.674	545.395	172.614	1762.468	2248.325	378.576	288.895	284.779	9711.461	306.311	299.004	5211.961	148	0.948	894.649	581.764
17225.931	19549.868	14852.914	26733.604	20581.823	32542.602	18168.289	26888.735	750.99	337.591	311.851	322.816	442.765	1769.193	502.074	12747.165	177.537	200.529	385.015	1431.47	161.54	678.952	153.426	1884.332	3494.715	356.173	266.778	323.346	13710.638	601.295	283.054	4732.155	144	0.948	909.451	580.826
11521.579	13607.835	9601.883	18078.396	13461.919	20282.233	10392.582	16681.226	585.794	301.601	302.953	579.448	388.772	1649.487	343.823	10362.921	186.778	191.148	316.036	1631.78	150.769	471.413	164.469	1650.139	2973.449	289.2	379.255	261.232	15171.326	688.886	317.005	4417.541	124	0.96	995.75	580.968
9965.296	11405.314	7998.429	15162.897	11266.073	17760.856	9466.143	14119.336	466.726	345.311	271.686	235.636	337.18	1283.418	526.223	11134.676	162.592	177.873	388.638	469.069	121.17	460.233	164.222	1339.417	2155.712	427.217	309.302	261.242	5657.832	274.558	364.52	3286.701	128	0.963	1017.914	580.984
15989.298	19717.356	11906.686	24095.262	15779.432	26358.937	12738.305	15461.693	778.88	1263.321	332.252	336.596	405.713	1363.654	452.538	11918.02	178.897	168.181	312.262	1071.951	191.644	493.925	135.1	1986.496	4541.08	314.954	376.109	273.095	8901.731	344.847	354.173	3675.364	154	0.851	1538.948	581.318
10846.989	12272.47	8351.582	15771.243	11114.037	13881.581	12404.983	11617.533	644.975	358.639	251.047	252.414	348.798	834.178	354.265	9791.449	202.528	232.039	479.029	693.587	105.456	363.673	187.851	1218.071	3284.425	349.876	290.123	286.734	5611.338	613.768	260.264	2230.507	121	0.977	1159.517	581.946
12561.315	15693.416	12271.303	23050.546	13173.388	20667.05	11746.024	16274.976	653.621	580.254	305.922	272.199	437.547	1004.229	393.704	9611.812	153.61	152.776	328.604	727.752	204.423	380.815	126.863	1642.53	3801.983	276.608	387.292	280.187	9330.083	383.352	304.572	2711.939	212	0.81	1471.708	585.736
14983.721	16773.495	12545.963	22764.706	17527.12	26365.925	11285.317	17869.694	1096.859	396.529	327.236	316.775	454.364	1537.519	512.901	12925.582	204.217	209.433	410.351	986.415	150.174	480.762	144.155	1469.873	4110.204	375.75	367.615	264.259	6687.694	297.659	313.188	3651.491	126	0.988	834.04	582.317
13518.543	15651.041	11728.976	21299.624	16552.246	23655.349	13214.615	19325.805	707.884	392.38	304.996	371.637	450.724	1585.756	596.738	11711.15	180.907	207.835	354.392	1352.576	154.661	1020.15	149.095	1619.519	3683.284	298.093	323.924	285.444	12567.162	553.927	263.793	3847.224	318	0.706	942.286	589.145
8093.177	9245.184	6660.114	12215.198	9231.834	13924.46	8177.676	12739.177	512.633	359.786	262.891	393.792	315.873	1401.13	472.453	9550.131	149.464	162.049	324.01	2264.73	143.619	358.208	164.057	1521.028	1533.963	341.022	350.621	277.575	13591.9	554.746	266.994	4600.399	141	0.88	981.557	582.259
13503.065	15483.344	11119.184	20858.295	15563.624	23165.803	12284.58	18341.214	579.918	576.795	292.048	250.944	344.388	1083.395	406.279	9183.577	177.797	192.964	426.71	667.633	123.219	378.929	245.782	1265.103	2210.415	290.124	322.961	264.966	5488.785	314.49	314.845	2988.266	149	0.965	1039.117	582.5
12147.82	14216.797	9687.234	18606.389	13057.315	17111.734	8665.33	13232.539	827.867	403.287	293.92	287.64	438.568	1246.917	416.191	14374.252	177.11	156.066	374.181	546.229	140.426	581.946	160.529	1516.859	4395.783	276.377	321.627	292.293	5349.628	301.626	330.275	4032.318	105	0.984	518.814	582.786
9925.27	11206.156	8250.262	15045.823	11615.859	17052.421	8343.039	13102.078	677.308	433.685	239.712	232.645	299.369	1076.745	416.608	10102.206	169.979	183.167	483.799	592.917	125.37	354.582	133.495	1037.756	3310.453	385.981	335.468	276.216	3793.156	292.304	276.478	2561.199	139	0.95	818.349	585.047
16050.737	18690.238	13019.025	25050.419	17911.751	28349.638	13799.759	17488.711	942.782	537.497	354.036	388.483	418.465	1886.519	532.384	20389.151	196.927	198.692	440.116	1312.521	167.015	6793.465	167.351	2312.278	4821.759	281.465	292.179	264.959	8668.263	671.547	327.497	6304.196	143	0.952	485.731	585.234
14465.988	16709.729	12363.77	23287.685	17859.878	17478.631	9299.521	15246.714	999.261	779.282	334.645	329.587	500.433	1125.189	425.482	10735.962	197.134	200.833	525.988	1114.51	150.937	382.494	127.705	1144.806	3878.947	340.424	343.929	301.659	8698.646	360.42	302.655	2891.746	137	0.963	726.982	585.573
11833.238	13722.247	10052.698	17952.485	13631.478	19652.93	15625.426	17388.666	622.83	767.968	288.891	274.318	341.518	2250.218	475.057	11024.77	162.721	182.528	438.905	807.358	133.363	598.747	154.075	1458.951	3190.515	331.113	346.691	296.865	6781.273	346.323	299.198	4173.908	109	0.976	884.014	585.014
15898.682	17958.967	13759.95	24553.361	18905.677	27539.789	16461.862	22200.842	717.624	1005.004	316.102	332.637	442.965	1952.104	665.277	12870.403	197.264	204.255	461.466	1673.061	154.018	560.406	159.686	1703.262	4158.374	315.899	295.542	312.355	11450.934	506.8	267.053	4150.774	214	0.842	913.981	588.762
8822.021	10129.318	6930.984	13208.171	9652.173	13631.544	9285.083	11286.708	732.3	696.973	254.616	199.569	295.484	1443.915	419.959	10010.054	195.755	201.472	453.077	412.909	101.909	364.377	186.86	1173.945	2868.266	311.497	303.215	281.637	3272.367	240.299	275.417	2313.855	113	0.981	1150.058	585.155
14134.213	16428.821	11988.535	20168.738	15156.909	18043.687	9357.975	15183.802	544.423	611.793	328.1	480.986	327.972	1865.486	221.756	10188.262	171.568	163.082	160.162	2922.664	206.603	329.843	137.558	2717.089	4220.167	348.664	357.986	300.03	14297.56	833.927	346.522	6956.774	105	0.953	1379.205	584.862
13355.096	15405.697	11438.44	20924.582	16210.581	19871.487	10535.516	17236.881	707.642	558.461	275.784	348.906	364.729	1266.563	420.126	10119.268	174.395	182.477	491.508	2372.245	141.662	592.402	148.462	1449.577	2890.51	332.413	327.767	313.109	10067.233	421.721	265.785	4152.38	128	0.963	764.156	585.938
8464.04	9619.058	7197.555	13356.897	10359.097	14413.235	8081.887	12834.384	541.852	346.754	292.076	272.833	372.36	1485.886	335.971	12371.39	156.694	172.071	380.326	979.376	154.599	453.812	159.665	1587.276	3168.172	370.04	340.597	282.501	13980.906	330.64	305.593	4416.6	130	0.951	808.977	587.269
8728.465	10241.77	7238.044	13461.127	10179.599	15831.938	8878.678	13930.243	583.901	402.201	280.324	410.626	334.117	1554.853	359.875	11103.177	176.945	209.77	360.923	2023.331	184.783	711.841	179.573	1769.495	2466.316	311.89	424	279.968	27422.77	1129.173	298.776	4600.638	172	0.847	1076.965	589.448
12031.259	13443.53	9268.026	17723.021	12818.074	20082.52	10195.644	11989.386	833.386	441.074	256.02	272.914	359.39	884.404	326.89	9229.773	185.629	203.906	543.959	819.163	111.968	343.372	178.83	1144.202	2634.084	336.651	288.592	291.561	5100.826	620.507	237.332	2104.599	107	0.958	1166.107	585.659
11266.839	14555.898	11110.744	19630.98	13101.82	24649.775	11844.537	18261.623	617.04	1394.13	299.736	262.332	370.832	2426.151	294.116	10567.597	154.101	154.046	259.071	601.869	212.195	689.357	132.585	1677.474	2613.596	287.456	321.161	287.029	6058.187	339.586	336.734	3618.453	203	0.866	1322.973	589.933
13628.57	16129.581	11123.531	21632.655	15532.027	22335.684	8721.713	13140.761	817.97	432.429	343.097	306.863	520.017	1821.473	549.622	19272.712	174.452	180.388	513.089	1003.205	151.634	429.648	131.822	1649.756	3354.82	279.608	433.702	315.696	8259.858	495.219	286.544	4351.488	126	0.976	554.135	587.452
13904.993	15946.08	12242.809	21720.247	17064.194	26053.872	14253.342	21385.421	784.915	367.022	298.407	316.303	344.073	1645.445	513.63	12870.224	215.562	203.961	658.157	1401.854	156.809	556.934	160.047	1831.783	4858.727	328.806	257.724	306.228	14061.294	459.001	300.777	4639.262	172	0.896	902.558	589.122
16747.373	19404.769	14351.389	25043.132	19828.414	27539.981	17711.119	27800.082	673.691	307.121	327.673	440.377	439.293	1870.463	461.945	10643.129	194.006	193.244	347.412	2365.898	172.777	1053.616	224.423	2525.605	3722.036	301.1	290.36	291.328	17226.613	662.119	308.717	7112.517	125	0.98	960.092	587.5
14327.377	16248.265	11943.411	22336.41	17009.507	26553.595	14966.314	23637.7	619.083	511.669	315.505	355.862	449.057	1796.669	421.621	12045.726	192.222	195.976	277.947	1683.265	165.709	1378.759	201.141	2159.914	3347.406	343.023	327.94	289.723	17123.343	454.296	295.158	5617.817	169	0.957	970.044	587.979
12500.257	14034.438	10170.664	19096.962	14555.239	18787.756	12890.108	14775.612	497.503	890.426	268.474	243.659	318.197	1592.339	552.225	9895	167.637	203.427	382.02	589.532	111.924	313.42	156.522	1184.098	2838.915	316.618	289.292	262.449	2523.821	254.289	321.458	3125.096	151	0.877	1019.123	590.281
7457.47	9564.342	7986.923	13807.1	8751.824	13498.872	7182.647	13233.754	536.983	453.725	276.74	337.328	318.28	1460.886	314.842	8622.517	160.728	151.682	273.828	1339.512	261.215	1526.374	143.861	1311.988	2314.781	283.924	333.439	287.538	25559.343	922.184	345.068	2892.32	159	0.9	1338.991	589.594
14535.497	17615.604	11457.193	20676.06	17294.328	23653.639	13407.291	20556.65	550.745	465.476	279.138	283.407	318.271	1572.249	349.215	9435.378	159.45	155.116	251.891	1339.757	181.269	2633.42	128.155	2155.402	3703.152	334.673	312.342	288.509	4966.666	303.365	335.935	4300.894	148	0.996	1397.601	588.399
11118.061	13277.743	9895.969	18412.873	11265.304	16497.619	8346.615	15922.511	585.926	649.499	291.186	283.092	426.632	1443.326	415.363	11685.808	138.166	148.386	238.58	737.074	185.11	354.749	119.147	1778.909	3073.465	277.47	342.653	280.17	5966.919	349.751	344.075	3105.848	201	0.876	1482.197	588.779
11681.641	13725.627	9907.648	18264.663	13843.565	22118.551	11911.929	19408.214	749.87	577.854	309.444	298.086	408.878	1793.382	402.873	11786.215	161.708	185.571	418.721	1256.738	157.614	400.918	164.046	1532.365	2031.939	363.433	323.741	280.813	6324.486	448.488	292.255	4381.336	136	0.956	649.279	590.463
13081.41	14690.163	10645.138	19885.338	15055.671	16031.062	8498.397	13712.274	650.57	749.457	290.934	305.618	420.128	1552.654	420.449	10641.112	163.3	181.575	357.865	1002.93	156.877	457.028	134.44	1310.624	2804.165	322.506	305.069	303.488	7552.772	468.377	328.858	4109.596	106	0.98	735.085	589.179
14077.217	15800.64	11358.229	20922.71	15758.827	24447.696	13662.202	23076.551	761.407	1267.18	316.05	319.701	392.269	2630.144	721.54	12244.595	205.436	194.462	503.343	1016.731	126.394	558.748	140.498	1881.083	3892.607	351.988	318.191	282.317	5218.194	469.724	262.612	5641.238	111	0.994	799.5	589.176
15815.68	17972.37	13551.002	24369.062	19206.732	32363.224	16582.809	25511.08	901.828	566.791	326.779	368.547	406.261	2245.473	506.718	12293.552	208.682	199.447	530.986	2261.067	145.447	573.245	125.326	1847.613	4460.868	354.125	309.423	293.512	12458.336	529.444	299.137	5342.475	187	0.891	788.671	590.976
12346.595	13522.37	9780.135	18872.951	14479.414	22381.182	13702.519	14706.903	683.244	448.425	262.863	267.897	332.852	1503.874	406.932	10259.069	154.236	168.729	449.288	1175.519	149.784	972.526	153.321	1297.695	2140.043	345.399	390.364	267.991	10678.894	319.617	293.441	3517.272	110	0.998	854.145	589.345
9527.559	11040.307	7908.985	14795.662	11008.7	17159.521	9270.524	14181.464	511.181	1717.005	266.265	283.801	306.9	1746.067	438.087	10344.006	211.109	191.776	323.206	910.235	130.36	318.39	154.488	1214.923	3994.636	278.524	394.398	270.01	6845.605	325.673	292.125	3101.506	109	0.946	1051.876	590.647
9189.839	11103.591	6383.27	10825.852	11360.91	16012.575	8783.404	11887.509	586.444	586.002	297.927	358.191	381.885	2043.948	217.62	9345.916	162.236	179.576	162.436	2585.52	231.136	2580.454	154.763	2340.126	2997.8	347.043	392.927	295.384	19106.906	896.853	340.167	5952.413	111	0.935	1351.887	591.068
10592.713	12954.732	9894.359	18293.907	11064.581	18186.637	9427.177	18318.552	648.335	475.291	318.164	281.08	389.345	1021.335	514.059	11379.424	144.356	154.852	235.755	780.236	199.481	1306.455	116.917	2284.954	2864.604	399.289	292.351	281.763	11566.047	362.435	261.853	4075.158	112	0.973	1418.607	589.946
17608.378	20112.09	14990.306	27399.711	21364.635	31864.113	17143.044	26820.367	861.029	860.247	325.058	331.727	394.902	3159.077	442.194	12931.811	204.942	204.271	481.663	2990.346	152.169	1142.151	161.737	1824.479	4460.804	344.611	320.536	301.469	10412.01	371.059	299.928	4910.6	378	0.679	770.923	595.593
14140.509	15692.427	11588.693	21416.982	16681.548	23684.148	13737.46	20646.2	744.6	665.669	280.998	280.327	360.487	1894.694	398.273	10604.141	168.922	188.619	431.584	682.47	133.595	764.024	165.935	1440.993	3215.108	333.508	304.727	280.264	5677.48	435.424	299.152	3894.061	198	0.882	891.621	595.439
10480.406	12159.052	9194.791	16458.003	13084.372	19503.555	11016.509	17576.853	639.353	295.203	321.97	505.659	421.155	1884.81	594.089	11786.725	186.031	194.532	302.334	2494.055	191.731	1469.318	173.218	2343.95	3385.004	283.747	267.069	282.617	23796.319	855.722	273.682	6633.536	112	0.932	952.339	591.17
8885.618	11268.84	11603.805	18913.969	11250.532	16809.149	9925.389	16743.906	515.961	331.953	286.601	399.037	284.879	1565.607	280.346	9049.469	151.665	149.559	277.637	1765.358	201.71	1199.784	150.826	2343.574	1893.693	329.294	344.551	296.903	10314.509	345.838	364.056	5914.659	128	1	1384.875	591.359
17774.602	21453.665	12792.266	23394.761	20279.509	33361.206	17882.082	20399.947	710.822	973.902	309.126	267.912	463.579	1420.722	454.069	10197.083	151.524	155.965	246.122	848.557	203.369	7384.68	131.318	1917.489	3301.389	306.614	293.067	283.121	10204.812	301.171	283.157	3689.142	218	0.85	1410.761	595.817
14495.209	17094.472	12492.88	23372.989	17700.446	21050.708	10688.462	18135.71	865.734	488.108	341.267	279.388	388.48	1783.631	559.558	13898.216	221.655	203.269	567.647	629.415	145.128	391.447	168.322	1729.776	5317.295	387.915	445.712	287.255	4810.168	328.168	290.01	4642.111	135	0.949	675.256	592.626
14477.384	16184.287	12119.598	22362.444	17347.756	17140.469	8855.51	13972.904	854.268	563.836	286.726	279.257	334.397	1460.417	556.796	10815.503	216.2	202.984	591.934	812.094	133.297	332.503	175.483	1255.081	4578.653	375.222	381.827	278.067	4210.596	287.299	317.406	3215.19	142	0.91	825.437	593.113
16193.246	18555.396	13986.058	25433.71	20058.676	26883.214	16579.737	23311.849	708.975	1160.613	294.872	263.455	414.362	2086.299	424.315	10973.722	173.727	188.126	370.217	626.171	137.918	369.33	166.216	1346.996	4228.516	322.608	360.064	280.904	6861.406	272.481	341.607	3094.53	145	0.929	883.845	592.162
12424.635	14053.944	9922.134	18194.847	13560.281	19210.124	10129.198	15364.437	519.233	707.432	257.132	247.872	435.463	948.806	379.621	9809.295	200.272	205.147	301.188	670.018	118.867	7353.494	175.433	1241.694	3219.962	304.787	347.914	250.103	5518.581	322.167	284.426	2761.531	116	0.936	1066.405	593.328
13646.514	17176.474	8721.383	16230.4	16622.265	23881.148	14193.121	12313.975	506.669	337.414	256.281	252.646	336.336	1037.014	321.164	7591.722	180.097	206.538	328.08	606.976	303.429	403.566	192.007	1243.103	2125.866	323.269	327.871	307.287	6669.809	329.604	305.213	2534.014	104	1	1262.635	592.154
10728.898	13573.915	11429.436	20592.301	11700.724	19078.595	14257.836	20941.743	718.155	578.206	315.545	366.921	391.551	1582.014	432.847	11858.749	144.885	146.897	314.418	2033.881	233.697	411.881	117.475	1915.27	2956.572	308.202	336.595	286.738	19998.435	447.189	289.801	3366.646	159	0.878	1427.55	595.167
14983.768	18160.272	11005.729	20629.968	17846.234	23357.658	12456.143	18094.796	842.115	1287.209	318.061	247.839	403.086	1458.03	402.748	11180.497	143.867	159.459	280.344	564.5	185.403	327.727	122.066	1740.149	3602.415	284.727	295.246	285.635	4928.467	292.83	346.871	3157.429	198	0.779	1449.712	596.04
11641.597	13043.536	9814.893	17622.363	13428.26	16879.336	9512.342	14556.601	727.703	683.946	258.927	290.984	309.375	1046.01	476.38	8864.754	178.654	174.13	504.483	911.762	128.886	538.083	137.778	980.407	3552.471	321.379	289.775	293.316	6278.238	430.208	269.11	2044.26	126	0.948	933.46	593.405
15308.451	16894.09	12947.076	21294.673	17645.551	23053.792	17331.944	22598.06	665.951	2192.55	295.43	272.559	424.76	1478.981	453.942	10571.332	192.909	171.191	303.985	642.489	132.999	512.903	162.251	1775.345	3044.846	319.855	900.322	277.459	5832.641	313.663	246.759	4137.72	165	0.934	979.373	594.682
11249.791	12943.966	9072.045	18051.438	13420.175	17225.541	8498.442	12108.776	953.144	427.732	229.636	232.779	379.168	758.523	307.158	7342.843	201.581	198.709	355.136	579.974	116.472	673.676	155.146	986.438	2802.899	286.177	409.048	276.981	6027.912	228.61	260.197	1934.064	103	0.996	1172.383	592.898
12301.931	14139.131	10514.989	19614.154	14950.509	16194.692	8436.378	13298.384	690.781	1013.803	305.027	225.253	378.119	1234.552	427.943	8966.379	193.907	184.771	619.271	539.56	128.317	819.421	145.037	824.129	4034.606	352.015	354.493	289.126	3124.085	288.597	318.347	1854.137	180	0.97	688.572	595.1
13620.527	15330.445	11480.861	21059.612	16558.766	19126.319	8505.073	12646.972	1013.952	1110.219	302.895	285.794	406.941	1771.04	999.951	10800.525	205.259	199.046	555.592	639.984	149.93	353.773	143.905	1067.268	4477.434	307.802	304.123	308.215	4706.593	280.379	263.389	2240.401	107	1	921.977	593.257
15064.788	17327.334	12843.142	23325.761	18181.11	28398.973	14728.953	22662.288	668.496	349.465	304.696	306.613	582.627	1547.741	430.42	11331.517	190.886	203.237	368.653	840.408	153.38	692.26	192.069	1891.005	3976.321	295.678	328.503	276.806	8683.136	309.572	270.126	4871.409	264	0.842	959.17	597.644
14569.018	16738.859	11964.416	22503.926	16724.456	25625.52	14011.717	21288.079	576.865	1149.056	280.832	255.004	340.518	1386.118	494.24	10976.505	204.923	199.353	384.129	646.968	119.42	859.144	166.222	1339.51	3653.61	290.995	369.288	270.719	4940.128	296.85	282.981	3080.859	170	0.916	1058.618	594.571
9113.333	11311.523	9539.467	15704.715	11353.558	16336.361	9257.847	17350.016	472.664	310.78	268.869	290.575	318.563	1043.737	313.941	7885.157	188.247	181.77	240.109	838.658	292.613	2472.756	169.578	2031.849	1823.163	296.749	279.24	291.96	10294.661	354.6	345.794	5096.331	160	0.875	1270.138	595.319
12651.953	15416.85	11166.101	20235.785	15371.806	23828.526	13095.026	12780.531	749.393	637.992	314.793	322.796	363.162	1668.793	331.529	17925.915	202.745	170.521	489.563	1283.459	177.865	798.958	135.741	1574.056	3838.59	277.525	323.209	258.619	9018.205	708.642	298.776	4710.756	144	0.985	454.597	595.59
11103.257	13053.625	9517.445	17315.357	13003.464	21584.636	10528.969	16827.669	727.944	608.024	275.773	256.283	346.409	1233.151	362.337	11083.687	147.347	162.66	456.488	839.477	157.596	353.815	143.884	1083.143	1967.187	403.45	336.059	285.12	5398.475	293.089	300.286	2657.079	137	0.985	642.456	594.785
11903.821	14107.848	10243.4	18940.34	14204.754	19666.81	10186.297	16037.057	1130.711	446.515	304.227	429.255	389.922	1269.258	295.307	10710.067	179.704	194.369	333.223	1975.87	191.597	377.926	149.089	1329.191	2936.984	351.795	412.921	281.927	18058.814	396.005	291.812	3787.434	163	0.932	656.181	596.813
14936.102	17003.381	12739.677	23721.098	18388.835	29378.89	15639.423	25011.39	734.598	1056.663	322.91	381.397	440.313	2691.172	701.128	13387.496	214.697	190.847	505.529	1749.427	150.48	640.44	130.121	1833.966	4628.322	345.83	315.751	279.31	12175.828	467.014	300.887	4928.215	150	0.903	798.313	596
19323.397	22502.706	16510.785	29271.935	23601.894	24099.196	19413.231	24256.051	693.682	390.984	334.776	376.911	442.771	1525.394	275.341	10404.809	232.99	230.926	363.355	2858.046	150.394	710.771	215.687	2324.892	4254.873	319.579	362.887	296.149	14758.551	1637.449	312.084	6528.559	222	0.841	1089.086	599.374
11890.353	13646.328	9636.051	18204.951	13138.856	15981.403	7769.649	8981.338	531.509	510.24	250.49	218.019	317.163	1124.386	315.768	7934.711	207.053	212.614	483.658	625.275	113.33	387.99	178.949	936.862	3973.183	339.85	301.111	282.11	6723.465	270.074	266.246	1950.551	125	0.98	1157.228	595.652
7189.399	9192.04	7059.257	12224.246	8005.384	10007.084	4059.209	9571.41	506.73	319.457	252.52	277.76	378.751	912.688	374.109	11049.367	198.749	151.163	260.785	1238.809	260.547	973.596	154.576	1547.482	2167.166	298.621	270.689	280.698	12828.374	325.959	348.659	3269.87	110	0.926	1283.927	593.918
11544.274	14215.945	9526.434	17072.004	13063.951	16577.44	12240.602	22982.739	688.414	363.244	333.281	357.503	484.05	1142.189	429.904	11697.735	148.496	153.692	267.005	2172.23	211.519	404.181	116.546	1969.439	3950.036	332.015	354.608	300.804	12008.671	380.57	310.124	3495.124	152	0.869	1435.02	597.224
11771.684	13680.633	9475.871	18209.093	12895.407	13856.071	6955.872	10804.425	736.003	364.399	283.411	320.319	358.474	760.206	290.081	8691.347	171.644	167.057	626.746	1450.614	173.186	252.825	145.705	907.699	4489.659	258.348	354.033	280.649	15357.33	422.551	278.46	2483.746	157	0.921	502.15	597.398
10998.834	12571.889	8610.748	17010.574	12068.492	18667.467	10484.767	16225.684	720.77	699.42	292.062	271.199	351.382	2073.441	400.793	13604.086	161.314	151.205	355.543	874.645	135.487	284.378	130.313	1442.822	2885.364	272.271	345.29	309.006	5705.745	349.346	287.341	4295.873	114	0.99	535.114	596.114
15717.177	18044.178	13558.435	24617.71	19200.776	23796.06	14534.888	22741.189	802.191	955.783	322.634	300.754	374.923	1655.685	474.906	11543.797	203.214	172.661	515.109	1058.046	143.17	466.226	169.313	1588.68	4291.613	316.118	646.476	296.709	8605.725	399.375	311.214	4500.334	190	0.914	723.637	598.5
12553.199	14231.852	10538.6	19222.015	14961.312	22156.236	12055.253	18564.007	880.885	492.129	300.601	286.245	370.582	1836.028	446.624	11641.015	183.381	188.751	455.8	1027.431	147.363	444.394	160.517	1615.131	2853.538	368.801	370.907	262.046	6631.016	320.193	288.013	4307.952	346	0.722	832.864	603.329
11271.286	12964.644	9519.232	17125.531	13130.372	17864.304	9013.507	14024.299	809.087	338.409	283.139	259.881	316.846	1025.526	311.109	12270.055	176.896	182.777	403.305	603.563	138.451	369.014	143.008	1256.908	3114.858	355.252	328.588	263.988	2552.77	248.173	274.014	2748.774	142	0.945	849.303	596.127
14703.371	17972.36	10197.538	19295.802	16924.759	29594.374	15770.022	15331.656	728.637	365.814	352.033	275.284	436.067	1102.025	489.957	13193.662	140.884	153.21	262.952	759.312	201.809	421.756	125.837	2060.872	2684.98	297.23	289.688	290.462	6502.072	303.079	340.189	3677.501	120	0.969	1443.583	596.717
15088.46	18244.751	12837.174	24213.672	17781.828	19555.439	9280.492	14601.688	886.489	885.885	359.675	323.675	418.35	2958.802	413.267	13612.655	212.4	199.417	533.679	1047.84	153.894	353.074	123.554	1192.318	5261.424	348.392	509.441	309.443	9357.375	555.04	272.755	3034.217	170	0.962	557.641	599
10836.506	13281.485	9237.816	17469.068	12810.701	20354.74	15348.468	23394.798	741.352	441.963	335.369	357.742	475.668	1775.814	451.262	19010.53	184.964	178.164	387.599	2418.061	178.031	1160.231	153.762	2115.003	3264.81	315.73	368.749	293.459	19372.669	509.658	304.779	5607.443	231	0.875	600.258	600.729
13664.543	16753.481	12563.435	22688.365	16071.878	27306.146	15881.854	22769.052	643.929	846.075	320.652	272.84	405.017	1835.287	426.451	11974.23	149.504	150.998	286.937	1068.544	216.704	3136.793	135.258	2072.827	3481.902	317.498	292.531	278.754	13958.874	325.225	276.586	3726.006	202	0.929	1419.416	599.589
11520.411	13969.062	10150.674	18708.36	12200.028	12971.982	6014.271	11576.482	666.691	1104.261	309.414	264.1	400.567	1146.432	399.821	12806.652	147.297	143.777	249.085	752.378	177.857	848.341	118.434	1874.088	3868.715	280.145	347.369	284.435	3682.26	300.276	352.436	3388.946	122	0.945	1498.057	597.197
10718.141	13132.142	9398.784	17407.578	13048.322	21160.183	12812.753	19617.926	766.594	365.861	327.657	309.719	372.565	1658.374	424.629	13925.202	154.745	155.698	401.44	661.593	127.278	475.049	148.15	2097.287	2052.69	266.785	357.782	288.485	4352.909	437.091	318.584	6127.105	126	0.959	525.103	597.508
7734.856	9006.219	6235.639	12061.008	8799.81	11019.026	7473.481	9316.939	494.279	431.905	229.22	180.045	272.441	646.933	249.15	6308.797	174.018	185.567	397.034	614.177	108.039	1850.888	188.882	751.032	2246.108	312.958	329.918	260.319	7013.166	252.268	238.005	1435.224	97	1	1141.5	597.5
16237.751	19910.368	13429.023	24782.033	17983.422	27269.825	14084.541	20764.683	754.329	1282.071	321.342	248.515	393.594	1785.895	390.706	10361.064	146.312	169.435	254.529	601.739	190.761	1844.029	130.727	1684.327	4416.167	263.293	304.266	275.321	8860.35	297.742	341.565	3008.041	193	0.871	1457.448	600.246
13828.474	15777.906	12043.754	22047.719	17537.157	25175.063	16903.339	22192.335	762.11	706.698	304.725	310.657	382.676	1522.403	719.753	11784.201	190.38	177.892	490.972	838.205	145.804	453.267	163.311	1610.663	3798.433	303.874	298.128	301.589	8616.718	371.373	305.509	3739.603	133	0.973	915.049	599.034
10260.784	11457.857	9424.808	14902.75	10856.672	15524.587	8854.665	13219.309	667.484	317.095	188.493	253.165	319.314	1359.064	282.844	9393.871	197.799	187.67	240.854	1073.372	128.497	13394.893	184.908	1927.344	3217.495	280.427	329.723	292.348	12145.537	337.451	288.946	4229.84	101	0.977	1180.084	598.866
9111.713	11524.205	9400.064	16488.279	11358.453	19174.953	10281.008	17129.611	593.385	309.857	302.585	374.177	305.16	1174.968	263.519	10796.146	160.533	147.533	275.079	1347.217	202.3	1017.622	176.172	2392.961	2729.683	301.4	341.068	278.512	15041.634	529.07	378.456	5624.338	153	0.931	1377.598	600.029
11108.394	13562.785	9016.415	16697.712	11180.122	14918.613	6957.628	15693.079	621.304	840.408	281.159	254.312	372.106	1475.745	630.162	10060.735	137.015	144.972	251.053	602.918	174.23	361.232	121.059	1864.253	3531.598	276.088	382.253	261.352	3586.173	379.839	357.4	3839.329	150	0.936	1481.633	600.1
14159.373	16673.205	12234.75	22384.535	17039.333	27274.176	12129.345	20264.361	1017.251	412.075	362.825	302.476	400.494	2358.682	412.445	14599.247	227.752	197.429	499.842	645.78	163.104	628.22	204.737	2224.991	4723.063	359.614	569.595	287.622	8863.651	369.807	312.311	6274.325	170	0.939	666.647	600.818
13904.166	15792.39	11474.035	21966.238	16651.106	25757.193	12460.164	19550.645	788.76	407.679	335.568	250.719	368.796	1923.832	596.4	14058.886	208.453	185.51	650.417	578.622	148.204	517.346	165.774	1590.341	4468.116	401.249	441.206	280.358	6977.652	310.038	289.942	3952.063	145	0.991	677.093	600.362
13650.42	15864.162	11687.747	21394.758	16352.15	25718.289	13993.411	22888.538	843.437	705.946	302.784	236.561	319.205	1710.977	396.697	11201.685	215.832	187.254	546.026	708.829	131.862	381.979	144.35	1189.848	4319.734	332.226	440.536	286.523	5515.825	332.727	317.818	2683.516	120	0.941	700.2	601.1
15016.336	16863.606	12544.602	22130.345	17528.236	21408.102	14151.296	20772.947	681.256	689.919	321.832	233.143	391.013	1863.42	523.68	10492.834	185.463	164.851	528.57	687.818	124.994	412.177	145.215	1282.363	3226.563	325.923	585.623	284.778	3457.423	336.647	315.177	3319.363	189	0.872	710.045	601.95
14944.045	17720.605	13272.969	23715.826	18085.277	30868.369	14163.488	24281.36	871.306	426.6	393.86	333.032	574.751	2509.304	461.204	14467.693	199.888	203.973	419.506	1123.18	155.936	663.653	176.554	2613.61	3312.006	312.247	288.902	291.368	8339.851	382.085	323.668	8230.305	135	0.898	744.189	601.537
16668.64	18645.981	13775.185	25134.133	19267.963	28254.533	13141.077	18593.882	664.668	724.045	291.134	320.169	614.359	1275.863	412.922	10137.34	190.868	219.629	393.137	1061.087	148.845	528.573	150.575	1159.538	4901.919	301.838	276.14	291.509	9565.403	352.453	324.159	2470.104	111	0.964	932.374	601.689
12316.302	13830.505	9982.044	19427.683	14773.6	22956.28	13639.414	20123.508	531.447	764.595	250.459	241.95	279.904	1140.18	474.884	8640.451	176.73	179.272	586.592	815.711	118.59	361.611	164.757	1157.033	2155.058	288.617	378.226	272.457	4972.069	288.874	280.975	2728.28	102	0.987	1053.843	600.598
11496.792	13541.334	9501.167	17726.44	13257.557	18780.624	11369.441	17385.248	776.208	916.446	319.812	265.792	442.717	1977.538	374.026	11124.131	232.03	216.699	354.292	669.519	126.551	17269.41	220.431	2242.89	3699.621	370.845	362.456	263.353	6322.915	296.916	298.404	6032.422	108	0.938	1072.481	600.676
14327.134	18149.754	13689.86	24043.461	17254.668	22711.352	12300.673	17647.836	619.425	818.193	286.978	292.492	347.109	1307.71	350.897	9729.276	226.798	148.955	312.011	1037.778	247.888	2194.675	143.196	1417.305	3855.152	279.83	320.831	285.933	12240.599	350.676	339.525	3153.168	163	0.923	1297.979	601.758
12796.34	15223.832	10626.974	20542.903	14899.278	23669.811	11719.552	18807.344	858.985	433.159	310.288	276.99	458.589	1122.188	434.488	12147.784	165.636	163.712	411.293	976.007	146.409	351.314	130.773	1198.002	2391.48	296.128	315.98	287.219	7375.719	321.159	291.42	3008.531	238	0.866	583.202	605.882
11576.279	13241.743	9179.49	17655.301	12884.687	19876.75	10515.631	16158.664	853.246	374.866	302.466	487.836	368.233	1243.685	366.046	12621.842	155.757	150.191	523.822	2778.49	189.312	400.409	148.414	1343.278	1854.641	334.925	480.672	271.657	19064.997	378.648	289.14	3640.667	98	0.993	643.082	600.878
16887.676	19087.55	14122.223	26041.343	20020.637	30982.344	17051.366	27770.303	761.536	510.953	321.806	325.452	428.421	2200.441	402.788	12230.139	190.49	196.881	398.537	1087.417	131.7	791.081	170.638	2235.567	3322.993	365.215	316.139	279.267	5757.353	344.074	312.762	6445.504	223	0.895	808.948	603.648
14148.502	16140.846	7462.189	22315.819	16727.677	23608.373	14627.876	21367.47	596.606	904.937	218.624	234.19	333.943	1617.674	365.218	7325.751	177.347	178.112	279.25	630.638	113.321	281.878	127.199	1613.382	2265.436	254.111	269.147	269.97	6096.496	307.003	244.178	3563.217	165	0.968	1189.112	603.542
9022.936	6011.916	6220.331	7766.099	6116.033	9274.884	4591.138	8843.345	525.864	516.667	230.185	194.297	263.404	1092.012	299.965	7935.542	217.031	162.52	323.579	683.3	228.092	375.613	206.567	928.629	5556.411	284.41	286.444	239.527	4997.666	387.616	260.629	1820.527	121	0.948	1222.541	603.153
8531.555	11215.507	8198.317	14350.399	10013.521	16428.992	8470.402	13557.425	451.304	546.557	246.701	218.825	380.935	908.516	251.643	8440.485	155.892	195.857	316.075	430.223	322.98	398.213	221.927	1317.166	2418.229	294.091	341.764	286.46	9876.78	287.113	312.742	2636.17	137	0.963	1247.274	602.88
15078.161	19239.48	14938.362	27418.175	16748.692	27036.99	12564.12	23602.176	885.505	1360.568	317.88	242.531	393.667	1281.944	357.723	9940.311	137.381	165.939	226.335	632.813	176.412	878.751	127.169	1738.426	3567.138	281.76	312.158	289.294	4922.695	288.712	329.064	3101.87	166	0.94	1464.223	603.699
17618.811	20217.061	15015.957	26483.095	20189.709	26989.252	12759.677	15362.071	734.76	810.357	323.199	330.473	379.667	1398.164	475.629	9535.175	197.735	216.924	418.587	1128.31	146.629	389.289	149.162	1058.104	4816.792	294.003	287.749	293.041	7901.895	342.092	298.398	2080.358	123	0.976	925.728	602.955
15767.421	18358.548	13595.079	24648.943	19437.888	28710.676	15678.494	22436.184	837.011	1352.151	293.593	255.548	302.794	1432.469	415.746	9110.96	213.58	195.934	437.346	539.398	116.57	466.039	171.11	1458.855	3382.467	291.399	413.69	262.81	5392.272	277.714	288.002	3592.762	144	0.958	1047.007	603.812
9671.496	11297.353	7890.965	14963.28	10926.087	16713.042	9427.862	13750.943	558.541	648.371	263.731	210.718	311.745	1310.486	356.93	10307.347	196.738	212.03	406.258	781.92	114.854	1848.041	209.865	1205.153	4694.201	315.474	332.512	265.032	7680.115	258.764	251.71	2535.611	152	0.963	1129.224	604.711
10519.947	13775.916	9420.544	18326.261	10517	16056.131	15910.879	21813.008	627.444	1672.025	325.637	342.401	402.528	1552.078	469.741	14300.551	138.834	159.779	264.83	920.507	178.434	375.832	159.438	2538.12	2918.317	281.747	347.249	278.98	3427.605	331.044	331.657	4661.262	178	0.959	1544.466	604.466
11534.088	14180.918	10272.433	18384.525	13628.895	18083.447	9713.104	14917.704	855.932	337.52	350.131	441.017	404.478	1624.58	432.61	15392.466	182.093	177.772	590.025	2906.333	177.492	525.661	147.56	1602.062	2453.826	317.468	367.894	284.84	14076.782	397.827	327.115	4546.167	122	0.918	635.844	604.123
15776.076	18290.764	13727.725	25137.643	19863.905	31479.874	18034.682	28419.225	783.269	953.341	329.313	289.566	439.878	2685.563	470.678	13676.646	211.91	201.044	521.568	1124.972	140.166	633.043	153.889	2026.405	4787.245	351.259	314.452	282.067	7449.224	359.659	329.258	5171.727	166	0.95	798.783	605.127
13153.298	15651.209	11439.914	20781.588	16150.239	20767.533	13120.347	19364.777	672.826	325.221	286.026	327.644	349.837	1506.513	402.4	8892.645	207.8	222.712	470.244	1681.422	122.575	589.029	195.987	1711.619	3676.297	299.948	324.796	288.724	9650.007	623.143	288.826	4368.17	202	0.872	1099.906	607.114
9310.278	10851.988	7561.684	14185.939	10470.044	16329.801	7872.613	11787.967	1873.542	1170.423	240.96	206.682	287.378	2010.716	283.108	9071.998	254.384	210.216	458.906	710.601	105.886	1123.879	200.756	1026.571	3462.479	324.938	321.954	275.242	5236.148	262.601	260.725	2237.406	135	0.987	1112.522	604.144
13088.836	16648.095	12678.26	22479.386	16454.658	26265.394	12892.749	19113.104	610.686	490.243	296.346	277.71	338.882	1067.809	315.797	10299.446	195.613	141.916	315.901	836.399	226.445	1341.413	129.379	1482.877	3034.257	262.75	295.526	302.334	8767.375	298.788	308.692	3090.954	158	0.927	1306	606.5
12507.566	15462.28	9310.672	17298.503	14591.682	23748.748	12235.422	15058.029	618.178	1389.32	290.764	228.868	362.658	1613.747	546.868	10640.881	121.049	148.678	256.576	503.456	175.012	350.98	127.711	1606.364	2300.912	277.007	284.737	268.576	5960.987	310.118	348.075	3047.389	111	0.952	1473.455	603.842
11310.737	13955.342	9625.373	18033.506	13029.188	19222.793	9959.802	16358.909	805.458	318.7	325.529	298.131	529.831	1370.313	377.118	15042.179	200.185	197.41	416.152	774.218	149.815	422.334	155.886	1429.831	3929.547	291.924	377.475	290.537	7673.262	351.312	308.2	3471.616	130	0.99	624.523	604.792
14098.799	16460.164	12101.369	22761.396	17264.181	27488.525	13970.046	23014.804	907.176	712.859	326.678	334.184	370.674	3160.268	580.338	13231.08	179.265	202.803	408.879	1524.457	142.829	640.494	148.278	1638.168	3207.958	325.129	326.739	297.928	7928.195	482.682	290.655	4213.407	157	0.955	760.475	605.717
14436.189	16444.562	11999.111	22116.858	16971.118	26037.522	13743.366	21714.803	891.626	1150.549	291.654	364.289	394.812	2357.887	553.059	12412.379	184.207	204.573	369.557	2631.387	165.251	455.63	169.234	1528.984	4108.657	332.059	421.851	271.81	14527.36	548.808	328.693	3332.466	162	0.965	879.735	606.519
10828.098	12665.145	9390.671	16744.631	12891.417	20187.774	10884.209	16668.375	819.156	647.75	278.849	263.363	350.996	1585.821	474.484	11986.896	167.113	208.989	448.789	606.391	146.978	441.576	145.048	1422.637	3466.891	301.544	290.925	287.526	5017.655	340.164	246.637	3284.371	114	0.92	947.93	605.939
13435.766	15165.429	11102.201	20775.908	15922.092	24733.98	12150.094	18182.224	637.548	695.258	262.631	250.108	395.871	1387.768	522.155	9212.129	181.503	190.393	339.693	396.468	135.151	314.099	146.449	1195.567	3304.94	292.299	477.218	276.978	2731.394	255.514	273.295	2834.76	147	0.967	965.248	606.711
15857.188	19348.82	13701.719	25956.377	19530.616	31197.548	11840.107	19177.813	1073.977	388.966	346.272	348.501	402.193	1535.133	290.302	11059.801	188.59	177.994	596.409	1367.54	164.713	5886.766	141.316	1254.01	3494.664	266.699	300.425	260.028	7498.549	402.841	304.811	3283.797	119	0.973	480.147	606.441
9876.355	12412.878	8913.191	16074.536	12073.149	20738.953	10615.093	16977.29	763.311	395.027	332.951	295.223	396.766	1667.161	390.165	15352.182	156.349	161.095	472.811	1315.541	165.944	428.625	118.266	1473.162	1883.068	357.799	341.715	293.694	13131.159	589.647	270.244	3946.191	109	0.976	575.05	605.95
15019.492	17446.478	12876.558	23631.416	17749.606	24950.91	12763.916	20272.89	697.616	816.026	309.912	256.395	335.092	1407.367	374.904	10568.665	200.599	194.455	481.338	955.253	139.177	414.941	148.359	1066.279	4503.173	351.567	337.099	281.093	5512.91	482.274	327.57	2416.079	197	0.918	693.373	608.414
11615.597	13534.84	10142.893	18370.87	14193.424	22256.839	14165.119	19494.379	723.475	449.702	313.938	278.7	386.511	1839.987	590.901	14812.48	186.272	190.401	570.888	924.988	132.682	580.33	140.925	1761.295	3902.36	333.735	354.323	270.808	7694.633	423.185	324.724	4605.608	285	0.778	788.188	611.988
14105.303	16414.207	12415.498	22448.843	17522.41	26878.884	19314.204	22563.725	691.326	547.476	303.707	337.457	328.254	1435.818	532.315	11096.381	155.79	192.52	407.918	1179.859	142.074	421.771	154.477	1490.113	2577.137	308.701	317.917	303.004	8880.876	388.116	344.696	3308.026	160	0.915	917.412	606.688
10265.179	12922.583	10382.007	18394.956	12804.34	16347.534	8330.993	15681.349	552.332	567.036	270.045	255.394	328.696	1072.439	327.265	8687.379	215.115	173.832	300.975	723.724	280.041	389.87	156.177	1340.418	3237.498	279.35	271.976	288.591	5756.255	331.921	325.896	2989.49	251	0.728	1276.341	608.48
14257.909	16817.728	12526.901	23625.827	18182.551	28288.552	15352.201	23992.432	825.557	643.314	366.427	397.198	455.037	2331.759	398.123	13487.029	191.265	195.156	370.932	1751.047	164.394	532.948	151.624	1901.191	3054.881	314.733	477.049	310.435	12617.663	442.822	296.237	5095.557	207	0.883	747.92	607.278
11924.898	13808.285	10270.12	19096.573	14868.927	18832.465	11129.066	17223.09	736.116	507.929	262.246	233.713	348.862	1224.07	442.903	8917.592	153.13	167.471	580.981	589.33	140.172	245.356	148.482	1137.721	2618.305	342.787	369.018	260.533	2922.262	269.67	303.212	2695.429	204	0.844	846.083	607.77
13230.893	15156.305	10474.357	20324.181	14912.492	22851.455	12723.423	18569.158	612.249	554.446	221.609	232.307	391.848	1367.621	350.222	9398.889	188.625	191.935	232.169	616.887	111.352	520.108	143.371	2021.844	2523.451	282.986	271.936	287.33	4172.076	226.559	266.822	3951.06	174	0.865	1180.276	609.931
14555.171	17361.229	12776.909	24019.296	18630.696	23709.946	15435.513	22358.338	724.738	434.938	326.946	435.229	404.901	1941.221	316.302	10338.35	221.475	219.444	369.843	2629.607	148.348	704.517	211.888	2218.974	3344.999	304.718	338.54	279.021	15887.416	1779.031	311.65	6112.158	241	0.87	1083.459	611.844
14187.61	16596.22	12265.245	22410.873	17017.472	25196.796	13306.702	20437.449	1024.737	838.228	341.873	294.343	386.513	1741.351	382.871	12940.358	202.719	206.311	447.074	1412.231	142.313	437.128	136.983	1437.82	3892.595	313.859	398.193	293.655	9701.405	369.844	327.73	3929.022	178	0.915	730.073	609.494
11901.82	13856.294	10032.572	18337.454	13895.946	21616.608	12106.243	19417.525	572.739	415.492	289.832	264.144	347.369	1647.055	402.278	11714.115	177.502	184.853	376.172	631.819	117.488	510.049	160.895	1790.435	2793.355	277.548	343.038	264.242	4310.355	254.277	355.526	5032.736	138	0.954	988.029	609.283
13323.505	15350.354	11021.37	20121.148	14720.077	21924.842	12158.99	18880.537	644.048	784.292	271.566	241.267	331.819	1377.012	425.236	9748.518	167.342	185.189	412.598	586.168	112.587	314.783	156.768	1160.603	2289.081	293.963	318.406	249.58	4193.165	290.585	293.955	2731.065	135	0.913	1003.744	609.952
16049.774	19458.221	14153.529	25141.965	18497.364	22917.004	7635.204	13577.728	1177.309	886.796	391.602	301.381	463.778	2659.274	683.583	14760.69	237.499	260.182	593.21	914.87	154.606	676.719	173.543	1930.74	6038.426	335.307	898.782	282.561	5296.183	330.299	289.501	5633.281	103	0.996	666.898	609.617
10758.037	12271.437	9317.101	17393.806	13909.712	20263.174	12530.92	19015.676	594.289	337.571	277.653	317.513	301.446	1609.94	327.446	10350.681	156.873	174.036	445.796	1881.617	145.036	412.231	198.661	1943.121	2278.803	356.748	374.103	268.804	9300.546	391.733	287.972	6507.4	119	0.961	818.66	609.172
11862.271	13774.858	9849.19	18258.323	13742.983	18691.27	10689.767	15788.686	920.592	1294.862	311.964	320.33	317.33	1739.444	361.248	10512.549	220.211	204.85	311.083	602.948	114.707	358.771	190.986	1424.474	3973.299	260.365	367.529	267.813	6662.209	314.779	296.571	3488.34	164	0.948	1051.878	612.018
11354.447	13499.23	9581.707	17585.05	13118.367	17450.023	10272.217	14547.33	688.723	516.399	293.25	252.181	366.345	1335.043	392.247	9897.756	199.703	223.419	489.519	568.441	110.781	835.275	191.321	1470.043	3341.274	326.387	351.315	267.43	4863.637	435.732	278.292	3715.751	118	0.953	1072.085	610.525
11743.553	13893.505	9597.882	18606.142	13524.365	16321.748	9124.564	13129.543	664.25	935.134	287.944	229.917	390.288	1275.73	390.233	9630.851	197.039	215.486	307.156	646.993	104.965	367.944	179.509	1274.744	2874.97	295.614	302.474	283.399	3626.343	237.399	291.424	2507.947	116	0.977	1153.707	609.69
11968.289	13871.783	9669.462	18553.244	13604.404	16048.768	9456.878	13918.904	646.693	1372.412	305.011	233.341	414.895	2067.317	464.517	10581.442	196.259	213.205	337.923	616.911	114.15	397.819	168.794	1377.88	2751.558	272.336	323.768	276.455	3860.877	251.233	282.745	2668.266	123	0.964	1161.289	610.004
11554.555	14543.473	10087.269	18025.323	15312.586	24655.157	13023.083	17390.352	764.763	559.328	295.153	288.245	364.43	1356.222	321.712	10884.151	207.396	141.762	318.208	1075.154	229.377	810.634	144.075	1697.902	2731.791	279.582	287.613	288.54	11031.37	353.132	310.888	3566.207	114	0.99	1297.289	609.632
9431.649	11458.568	8985.287	15821.203	10860.095	15433.636	8011.604	14073.295	684.606	646.115	276.183	260.898	262.497	1144.246	365.04	9010.863	155.102	138.06	235.314	633.512	185.113	224.259	113.475	1341.997	3399.217	271.694	300.728	293.401	4330.171	347.155	333.195	2940.267	185	0.898	1390.608	611.224
12150.969	14486.215	10800.701	18992.959	15013.736	21565.726	16296.3	20075.826	632.853	442.889	312.876	250.896	300.073	1922.055	417.473	12353.997	165.457	162.221	491.318	660.721	128.23	439.259	156.241	1384.411	2177.87	334.8	392.544	273.904	2404.216	314.054	316.248	3284.614	114	0.99	685.167	611.412
10639.748	12466.006	8552.929	15662.684	11335.187	16862.272	12305.889	14050.405	679.24	798.849	325.138	261.242	309.078	1881.984	388.236	10006.074	185.074	208.523	248.402	635.13	108.702	884.41	191.827	2216.322	2781.727	357.55	386.43	261.619	2192.63	274.096	295.551	6111.422	133	0.899	1034.019	611.816
7253.389	9265.025	6854.99	12368.537	8738.203	15413.385	8035.562	14139.722	433.584	432.584	254.069	232.41	263.747	948.146	321.802	9590.078	140.181	145.076	243.553	509.359	193.281	4539.756	133.354	1665.413	2417.278	290.291	282.329	274.428	6319.371	406.706	367.556	3928.98	121	0.921	1366.599	610.483
18935.351	21872.576	16164.415	29457.582	22644.07	34476.624	16583.306	25415.815	811.41	658.084	322.425	280.094	398.49	1680.805	572.814	11599.801	208.348	232.496	466.939	613.908	157.138	447.245	145.932	1747.114	4961.332	300.23	342.229	296.003	6155.106	281.857	299.123	3502.031	199	0.923	952.294	614.289
16537.392	20268.562	10980.89	20479.707	20240.016	31925.487	17599.955	17522.704	616.588	815.205	285.196	332.788	361.419	1758.357	312.111	10095.268	163.021	171.468	284.863	1374.24	234.973	1468.716	138.168	1840.432	3925.131	290.731	340.278	291.202	16281.189	553.814	334.486	4222.734	157	0.838	1343.277	614.481
16861.942	20038.924	14210.939	27264.256	19907.695	31981.944	15481.434	24065.589	823.237	646.527	344.548	333.773	366.653	1681.882	408.499	13509.369	192.044	187.96	471.988	1341.757	158.354	3967.128	142.842	1728.53	3659.947	276.352	291.775	262.436	7967.548	477.852	315.94	5100.051	152	0.915	479.737	614.171
10958.755	12606.753	9174.795	17425.013	13260.028	21812.311	11762.36	18326.19	576.993	427.055	296.071	306.399	325.287	1927.505	460.734	10729.685	157.177	181.082	412.093	1037.593	145.027	411.178	131.329	1345.117	1995.742	311.361	384.264	291.826	6630.265	546.434	301.998	3412.994	170	0.898	758.806	614.329
16368.592	18645.405	14076.159	25742.224	19945.338	30682.837	16510.288	24813.023	692.82	531.942	311.849	263.389	385.521	1914.724	409.18	12314.349	196.272	199.293	404.561	646.999	135.362	731.538	158.696	1713.902	4377.44	372.437	325.919	274.301	5024.798	305.268	310.927	4419.419	188	0.805	805.617	615.181
11973.905	13787.998	10279.234	18780.366	14777.286	25666.178	12543.554	19014.486	609.887	571.645	286.38	317.255	402.111	1704.54	642.298	11843.073	161.451	166.366	371.518	2876.553	174.497	390.72	166.434	1524.447	2450.269	330.828	594.275	271.281	13675.878	540.13	325.574	3579.677	140	0.984	874.243	613.65
13062.699	14884.846	10984.053	19685.932	15214.638	23228.673	11009.577	16803.978	852.095	1332.731	272.693	257.258	365.181	2321.368	412.784	9823.793	158.033	188.233	336.86	639.534	133.536	413.751	163.641	1256.958	3021.518	362.004	311.224	283.198	3029.41	330.102	341.572	3217.31	143	0.978	889.444	613.57
10867.498	12584.056	8657.746	16521.872	12278.944	17842.48	10858.466	13352.926	655.872	317.546	274.214	225.304	402.517	847.155	373.238	9471.234	193.343	204.008	396.348	579.974	106.922	542.23	199.567	1085.279	2784.477	319.806	305.292	272.391	4765.536	236.923	272.068	2345.388	131	0.862	1136.156	614.836
9327.931	11869.898	7530.5	13310.933	11360.018	18336.585	10877.088	12792.499	490.36	722.227	257.097	236.942	372.716	1167.594	382.831	8925.234	184.658	206.327	374.484	632.447	306.606	532.606	202.307	1285.027	2520.248	290.436	281.765	276.283	3826.976	403.315	308.782	2827.768	123	0.964	1259.622	613.272
10988.151	13630.597	9004.17	17023.83	12040.503	17425.411	8621.169	14168.516	756.395	706.368	291.65	265.772	426.879	1444.786	523.184	11309.752	134.964	159.248	280.857	944.227	186.665	364.609	119.234	1752.946	3942.126	283.028	298.622	297.328	11750.898	445.337	315.791	3332.584	147	0.978	1476.697	614.31
13289.741	16364.983	11485.248	21768.242	16025.123	28200.314	13041.554	21637.473	903.44	532.811	365.553	357.428	400.282	2024.957	438.239	14197.789	192.032	188.624	504.034	1392.069	159.689	1183.944	145.537	1706.08	3781.301	288.247	351.1	281.868	10283.358	325.072	313.904	4745.168	300	0.724	501.407	620.243
12432.31	14660.923	10732.73	19587.64	14821.573	20485.024	10811.748	19851.3	707.383	740.764	318.787	249.124	337.266	1755.265	419.415	9917.574	177.166	182.289	455.149	520.51	132.615	410.122	127.355	1249.432	3149.843	329.857	572.485	289.508	3685.315	401.608	277.286	2989.231	256	0.861	770.664	618.395
18248.94	20879.007	15705.658	27894.68	22094.752	32312.638	18930.915	28222.35	680.12	909.556	317.287	272.655	370.422	2156.538	483.028	11899.022	191.793	206.761	419.303	639.746	147.432	475.971	169.019	1741.656	3905.563	325.55	297.455	298.964	5405.734	297.771	302.715	4122.928	383	0.71	917.403	619.315
8122.738	9370.043	6865.807	12736.134	9844.348	14810.411	9441.955	12597.933	476.215	874.902	275.832	291.424	255.783	1221.858	457.167	8798.529	168.72	173.361	296.683	927.582	98.028	911.893	163.938	1245.034	1944.613	363.978	346.93	265.668	3665.684	433.638	292.689	3564.44	106	0.993	1041.028	613.472
14552.549	19210.858	15513.087	28222.896	19214.367	34955.685	17411.272	26519.91	577.017	806.587	292.272	310.665	330.453	1689.786	313.954	10119.055	153.118	163.335	332.837	1184.788	209.895	7836.913	137.088	2036.843	2856.492	282.244	313.126	292.012	8497.318	355.852	350.666	4507.764	188	0.884	1350.404	617.346
13034.845	16029.568	11317.137	21183.207	15287.009	14497.821	6766.515	11322.425	812.746	1029.096	340.238	266.37	445.283	830.021	362.874	9674.621	189.468	186.881	531.483	643.279	139.572	562.544	125.491	793.206	3622.347	296.7	337.906	298.554	6505.856	295.692	269.09	1679.532	111	0.976	545.365	614.716
12917.833	15540.756	10475.698	19963.562	14094.294	22592.187	10792.275	18002.703	736.008	614.91	319.722	250.863	445.728	1824.084	405.757	12987.535	166.985	169.531	390.276	523.981	143.689	418.553	130.559	1238.279	2579.677	306.266	312.852	293.829	6250.326	325.725	279.72	2745.066	124	0.933	572.903	614.444
13860.112	15194.046	11449.075	21684.331	16821.174	25369.357	12572.024	19209.377	645.7	968.7	281.148	246.611	314.26	3110.866	535.643	11351.023	155.402	193.096	367.435	608.853	144.188	452.63	148.493	1312.164	3069.28	298.218	342.337	300.836	5159.776	278.638	313.3	2672.058	104	0.974	928.183	615.375
9780.211	12014.655	8417.145	15892.452	11694.375	18723.082	9310.969	14829.819	754.534	538.365	328.778	339.303	340.529	1826.137	473.105	12716.417	171.57	188.811	444.287	1625.659	155.273	523.399	135.187	1603.468	2040.206	295.154	352.737	284.471	10770.405	401.399	290.301	5150.696	145	0.965	596.528	617.107
11883.548	14010.766	10676.074	19353.827	14991.572	23879.66	13855.818	19185.667	650.779	441.8	308.662	272.914	427.015	1820.453	484.025	13985.274	180.437	193.96	515.311	717.171	134.306	478.211	135.879	1577.873	3890.566	381.357	330.3	286.604	5065.134	525.231	302.028	3923.572	99	1	796.601	615.328
16431.934	18332.177	13516.493	25001.662	19205.784	29107.934	13520.928	20661.821	681.481	769.762	295.074	259.616	334.741	1448.974	423.846	10176.334	169	200.184	360.586	565.017	144.15	574.149	155.112	1274.473	2955.402	323.451	296.787	291.659	3407.797	284.279	304.628	2808.026	207	0.784	900.505	619.833
10658.007	12326.217	8979.893	16675.212	13019.3	20615.687	11886.706	16547.478	672.242	577.846	275.625	235.507	387.429	1469.57	552.806	11039.731	175.125	182.991	310.146	489.759	126.47	338.512	155.371	1600.815	2394.576	296.059	318.27	270.966	3394.915	241.154	341.814	4405.326	116	0.977	985.534	616
13719.567	15630.842	11102.043	20794.812	15345.398	22017.787	13284.672	19018.664	681.832	696.378	301.7	243.736	377.913	1757.964	559.898	10828.566	181.797	200.754	387.035	644.611	123.946	517.285	175.092	1439.665	2833.765	279.5	335.389	253.031	6283.632	271.391	407.047	3571.994	123	0.993	1011.988	616.159
8082.51	10527.47	9857.379	17922.238	9276.834	15954.198	9391.126	17027.05	507.031	933.214	307.603	375.057	324.768	1827.345	279.074	12092.988	119.76	134.38	270.427	1794.884	181.834	316.44	124.934	1758.82	2730.974	273.82	291.529	292.353	8584.299	361.664	315.42	2847.55	153	0.955	1434.343	617.33
12797.988	15830.932	11036.206	21494.073	13748.522	22742.719	10985.654	18391.611	920.411	1765.343	327.835	284.4	414.1	1661.881	529.9	13596.846	158.745	156.692	300.045	644.549	194.173	381.6	128.681	2347.075	3768.129	283.13	357.793	280.589	9139.672	609.385	332.05	3841.018	145	0.895	1514.486	617.217
14629.088	17439.805	12289.036	23683.733	16853.678	27306.631	13103.79	20522.468	939.113	370.572	321.116	318.558	530.205	1081.181	427.346	13218.483	185.9	182.621	353.17	1591.636	159.113	400.371	152.476	1379.523	2991.533	265.778	353.77	269.742	8249.615	392.388	349.889	3607.29	120	0.969	470.6	617.325
17105.651	20537.45	14390.008	27060.539	20071.803	31573.477	14102.856	22955.046	1032.715	1012.362	364.304	274.293	416	2416.636	391.752	12707.888	204.737	195.968	516.591	645.454	142.592	551.448	134.665	1304.129	3873.35	319.888	321.31	308.321	5077.642	300.934	274.378	2934.101	235	0.822	561.096	619.347
13066.555	14302.699	10062.315	19328.69	14468.38	17497.52	11143.47	17253.6	660.687	487.27	229.551	208.935	256.843	1214.366	520.521	9549.547	174.482	166.129	643.558	442.012	138.706	241.225	230.136	1216.344	2448.046	333.873	359.62	236.12	1664.514	285.876	266.903	2830.661	108	0.967	862.602	616.398
16947.226	19587.813	14038.342	26175.434	19572.295	29357.869	15784.637	22949.325	786.97	1176.379	298.226	252.617	390.634	2389.415	498.659	11183.457	184.376	205.229	357.15	610.015	124.356	362.983	149.502	1512.325	3018.939	299.064	328.875	265.276	4958.891	331.691	309.13	3582.137	233	0.865	1001.612	619.758
11571.637	13572.002	9517.817	17945.543	13305.099	19133.424	9838.677	14687.489	714.495	568.729	263.447	227.348	282.026	1288.285	358.952	9063.536	189.47	228.118	398.844	579.667	114.494	329.551	178.365	1115.357	2788.338	319.626	339.5	272.574	6719.204	285.28	261.218	2521.481	190	0.821	1107.953	621.074
8038.85	10428.015	6898.393	12942.081	8541.177	14562.968	7447.661	10616.4	809.631	808.569	264.801	234.251	355.555	1076.214	310.152	7520.845	115.589	146.171	250.414	396.553	178.17	849.82	116.597	1092.098	2163.079	276.096	261.727	295.634	7627.755	286.723	361.189	1971.726	129	0.97	1453.151	617.733
16730.428	21094.65	13044.751	25916.806	17992.338	32188.325	16224.077	21538.885	813.455	526.113	342.298	363.244	495.848	1346.287	426.267	12330.078	157.428	161.379	299.243	1684.325	207.518	413.687	136.765	2496.296	3294.187	284.686	313.562	289.974	9105.714	485.774	348.024	4502.746	200	0.883	1529.025	618.87
10546.582	12595.636	8701.132	16415.586	12061.716	17942.69	9986.326	15916.884	848.176	491.544	325.599	346.142	370.703	1878.886	741.96	15442.642	199.959	182.036	573.725	2389.732	160.914	636.014	153.098	1537.39	3959.005	336.338	516.112	281.175	8072.883	410.81	297.935	3857.772	131	0.958	647.966	618.943
13628.876	16647.718	12341.946	23021.886	17250.445	28985.317	23238.63	15002.509	778.934	558.766	350.536	567.133	478.278	2111.608	509.633	15111.76	189.562	209.644	469.978	3077.34	218.659	729.67	140.097	1582.03	4923.622	324.731	768.444	296.842	29004.787	478.967	316.691	3857.909	124	0.944	663.645	617.831
12620.363	14945.026	11134.536	20155.108	15672.962	21921.416	14218.244	19407.072	977.846	603.52	333.038	254.308	349.047	1901.864	506.496	11945.828	176.789	174.574	488.806	681.317	133.146	396.356	144.692	1397.483	2952.463	325.661	400.496	276.745	4851.674	322.227	292.736	3635.721	179	0.861	684.182	620.304
10538.915	12702.437	8097.365	14375.839	13208.802	19314.133	9891.879	13796.574	559.353	762.57	266.306	277.888	369.507	1654.829	361.141	9483.66	185.201	131.49	253.85	1122.275	227.725	490.421	124.462	1798.89	2566.564	267.474	268.064	287.67	10662.331	395.518	293.521	4510.382	201	0.784	1308.44	624.152
12014.776	15512.41	12161.353	21403.83	14144.184	22325.585	12222.715	18182.275	592.736	531.389	283.273	274.398	322.658	1425.788	367.218	9418.385	173.301	142.978	281.621	797.276	226.832	1050.082	132.172	1648.13	3323.649	272.596	296.832	293.954	8629.42	327.146	325.242	3859.28	216	0.905	1321.431	621.171
10447.364	13054.006	9395.808	17117.999	12582.062	17412.43	8405.759	15815.014	726.126	722.466	275.146	249.088	374.909	1022.097	336.997	10071.752	140.481	146.382	311.893	763.58	192.945	283.473	120.598	1743.505	2845.464	279.528	263.517	284.606	13074.243	396.165	349.723	3456.31	183	0.78	1412.298	623.959
13725.405	15723.778	11717.668	21401.946	16894.611	24202.239	19321.828	21350.001	647.238	736.64	263.915	239.533	306.41	1672.699	602.156	10498.6	180.361	176.006	514.711	658.697	151.564	325.918	184.553	1426.63	2871.203	319.324	331.817	259.625	4196.598	299.585	267.355	3442.583	146	0.961	857.89	621.486
13277.983	15294.159	10429.119	20546.242	14378.895	21926.8	14546.806	16362.65	796.361	404.396	314.029	353.044	381.286	1387.523	348.519	16300.809	193.879	192.004	476.488	1287.537	167.65	1150.682	136.532	1363.561	3350.605	273.349	329.833	263.257	12361.517	501.927	296.987	3165.165	161	0.847	457.134	624.127
14088.538	16618.876	11567.467	22553.275	16296.459	26238.074	15519.496	25522.648	922.952	439.574	373.15	343.946	412.431	1814.554	369.957	15281.394	204.746	192.283	399.138	1208.577	151.078	1595.817	151.558	2104.305	4332.73	298.038	333.971	287.031	7181.793	401.478	309.613	6467.651	240	0.873	510.258	623.317
7929.341	9719.546	6527.309	12228.167	8588.128	13122.839	7631.349	11632.038	698.618	345.915	334.241	334.69	376.262	1392.002	386.707	13648.444	165.782	164.53	444.537	1474.7	160.573	724.552	165.143	1464.072	2423.627	293.663	314.2	291.729	16000.853	426.722	289.158	4484.636	118	0.953	523.992	620.636
14694.53	17698.75	12207.533	23821.173	16781.279	28064.882	12028.927	20072.07	772.41	875.95	348.09	279.829	391.316	2226.11	419.531	13547.501	183.177	177.427	383.972	866.617	155.153	1133.879	137.842	1382.433	3037.093	299.26	319.056	315.88	9353.164	318.013	276.81	3319.84	145	0.905	572.031	622.362
11593.354	13631.884	9233.967	18480.812	13129.153	20910.802	9940.356	16197.959	607.305	347.399	314.181	272.431	407.014	1214.063	340.376	12453.094	169.797	156.666	329.597	713.53	150.134	468.873	150.721	1376.45	2502.754	279.897	340.033	298.824	10037.575	369.811	282.121	3439.696	132	0.977	580.341	621.121
14610.135	17401.088	11998.673	23466.94	17121.954	28522.03	14389.217	20354.139	788.419	640.832	335.692	356.155	454.026	2394.749	490.038	14989.908	204.496	199.427	429.973	1470.669	174.095	484.099	143.646	1699.393	3715.371	301.408	322.375	300.032	13801.048	623.625	292.659	4997.393	194	0.75	608.459	624.015
13642.131	15317.953	11214.303	20612.085	15711.165	22817.534	11832.152	17918.299	624.491	1305.02	282.965	268.212	447.507	1660.963	451.372	10366.55	167.789	184.693	343.2	753.031	149.377	419.896	140.614	1337.316	3271.621	301.598	366.226	297.123	7289.994	334.49	311.901	2712.569	141	0.928	933.649	622.344
9509.454	10874.931	9089.378	14540.677	10728.234	15264.071	8740.007	11304.297	776.923	491.741	210.478	222.634	320.24	1111.5	323.484	9966.839	199.437	190.883	302.012	699.795	121.547	428.685	133.047	1230.375	2634.642	265.887	276.429	291.318	5845.458	225.551	270.244	2310.608	122	0.867	1177.803	622.754
9531.027	11477.967	8613.626	15681.193	12129.065	14745.196	8449.364	12708.614	686.584	435.136	333.045	261.545	290.636	1124.762	420.006	9689.045	178.952	161.778	657.116	1183.384	126.174	946.923	139.816	1058.291	2523.167	300.531	343.129	292.829	7450.928	350.246	309.584	2456.701	122	0.985	724.033	622.59
11070.675	12567.422	9214.166	17310.366	13279.552	15415.004	8970.625	13825.374	620.391	514.928	294.205	248.385	326.349	1206.519	559.04	10780.535	172.854	184.976	490.038	509.923	130.917	474.643	131.592	1207.189	3161.767	318.248	412.555	282.532	4912.921	281.057	293.223	3302.063	114	0.948	778.974	622.711
11209.911	12692.645	9029.885	16852.283	12449.843	15100.538	7170.851	10473.479	534.867	1262.672	283.206	241.194	295.9	1464.568	297.204	8025.67	200.61	193.855	300.231	526.717	110.211	1413.744	169.095	1042.983	2922.642	271.949	328.432	270.851	2595.741	249.136	282.975	2353.488	119	0.961	1033.718	622.55
11889.484	13853.961	9699.807	18214.593	13557.134	18373.261	9653.697	14625.199	588.978	308.287	283.599	330.15	366.636	939.151	419.775	9854.072	189.547	202.772	458.809	1370.903	111.286	549.795	182.143	1239.563	1930.395	299.739	330.173	280.831	8104.779	368.831	285.382	2936.636	193	0.899	1079.427	625.028
16990.159	20532.223	14382.313	27198.834	19528.932	25844.342	12718.11	20876.8	844.339	808.252	354.583	277.07	394.147	2140.938	520.608	13332.211	211.25	199.727	526.03	639.59	132.154	608.77	129.047	1405.426	4670.514	369.74	374.377	302.794	5752.668	304.776	267.76	3788.565	186	0.946	542.376	625.177
17002.579	20239.589	14585.558	28559.298	21709.46	28276.004	17446.462	23075.22	1013.121	752.355	352.398	276.29	431.283	2027.32	462.084	12027.405	199.223	199.84	455.431	812.345	161.102	366.427	143.054	1487.558	3690.032	292.969	319.634	308.022	9833.418	295.789	322.05	4134.157	152	0.915	618.178	623.691
11415.983	12785.412	9351.103	17492.103	13610.971	20471.576	11059.784	17105.332	581.809	868.128	247.838	221.572	286.538	1289.283	470.425	8499.635	165.878	181.44	468.493	526.36	150.672	307.141	156.296	1204.639	3893.982	309.29	433.393	280.004	4917.874	287.649	305.05	2415.876	173	0.965	943.072	624.691
10334.493	11943.602	8672.01	16217.604	12272.184	17045.418	10058.123	14851.519	702.328	558.236	268.642	284.16	247.59	940.292	457.97	7868.518	185.677	184.561	311.708	635.577	112.644	441.242	162.932	1055.585	2095.464	275.062	331.355	274.841	4485.77	399.838	348.452	2493.354	142	0.971	1043.563	624.225
15261.839	18476.591	13001.541	24090.122	17662.657	27649.493	13877.573	16657.327	808.555	715.933	326.598	380.124	432.267	1164.648	305.432	9800.029	190.326	178.572	467.36	1396.326	180.572	407.464	138.635	977.578	3201.498	262.985	338.191	263.947	14198.278	647.586	312.892	2106.323	215	0.863	447.849	625.742
17140.918	19194.377	14155.377	25922.877	19779.057	28907.475	15092.623	22912.188	654.563	1305.941	301.693	251.85	393.647	3064.272	425.366	12290.073	202.809	199.908	374.92	672.535	133.271	465.82	131.699	1575.242	4583.658	354.638	350.903	267.38	4967.269	317.187	290.482	3729.723	134	0.942	807.396	625.373
13590.796	15440.322	11538.892	21361.006	16872.11	25625.934	16482.135	22324.662	737.287	309.22	289.643	251.856	358.537	1344.756	610.003	11531.623	182.988	216.803	457.144	627.984	160.386	412.844	157.348	1603.745	4488.515	290.998	368.46	293.534	7215.832	338.093	360.115	3702.529	121	0.96	953.202	623.161
15198.652	17469.743	12769.204	23503.736	17777.912	27466.17	10624.609	15449.403	670.067	584.655	280.142	250.141	338.583	1579.716	457.931	9650.42	188.532	193.309	401.316	592.09	131.668	409.486	138.104	1183.445	3499.401	284.773	293.368	280.814	5714.906	227.9	306.419	2867.983	166	0.895	982.729	625.018
12700.141	14641.983	10395.948	19881.467	15034.963	22997.811	13418.633	18525.962	864.424	1612.053	294.283	241.363	377.108	2576.989	514.51	11763.109	195.463	207.082	370.428	499.278	113.956	323.727	150.05	1378.665	3630.734	288.93	324.023	266.64	4043.563	257.48	292.896	2954.067	108	0.926	1009.12	623.648
11426.793	13078.523	9188.194	17248.548	12712.51	13093.629	7408.228	11218.083	632.407	404.115	294.006	236.747	391.951	804.667	411.173	9705.795	231.138	220.465	324.448	434.584	106.944	273.929	163.804	1070.881	4732.625	269.267	333.65	286.875	3725.67	251.27	296.296	2215.381	118	0.941	1057.636	624.924
8571.094	10922.515	6975.876	12601.399	11193.922	18787.784	9348.893	10899.735	833.113	1235.511	252.991	300.787	314.043	1270.891	321.262	9369.609	160.716	145.882	394.986	1333.486	195.929	434.596	146.522	1571.728	2571.02	303.799	340.969	287.734	9422.273	390.282	302.651	3917.147	96	1	1366.479	623.552
14736.617	16518.307	11811.196	21994.437	16903.651	23666.321	14434.198	22089.678	638.617	1141.617	326.588	245.457	353.746	1912.631	540.105	10946.058	180.782	190.771	381.03	483.759	145.068	480.845	144.6	1415.909	2976.063	393.847	384.772	289.029	4119.873	316.899	313.898	3546.133	177	0.922	754.054	627.054
15569.97	17696.231	13217.916	24074.174	19029.653	28443.555	14866.971	22519.483	643.415	813.228	298.11	320.098	350.389	1956.164	529.363	12557.275	183.873	207.951	360.952	1227.282	176.716	482.885	166.425	1648.821	3525.549	324.27	307.147	290.305	10513.989	337.781	296.124	4001.362	223	0.895	893.392	629.643
11928.119	13800.482	9448.984	17674.18	12652.44	18485.758	9993.701	15112.837	590.81	728.231	277.002	318.817	403.813	1305.476	341.314	10731.35	191.39	218.92	423.421	1129.591	114.96	358.217	167.128	1317.207	3159.548	308.945	343.223	280.649	8662.31	505.05	267.642	3101.496	158	0.927	1094.911	626.285
12932.838	14589.447	10720.87	19577.728	15310.36	20024.06	11000.445	16705.163	660.292	1687.79	275.624	247.59	314.537	1809.302	624.521	11756.518	173.262	193.516	452.273	548.418	164.139	372.815	160.53	1418.71	2770.26	371.089	407.706	271.321	4389.657	281.68	292.178	3091.481	196	0.873	882.352	628.531
12320.538	15616.079	8808.399	16581.188	15306.728	21813.587	13396.684	14483.758	502.507	823.648	280.144	270.36	373.686	1813.85	315.565	10153.55	184.118	203.724	296.411	813.85	331.687	1494.177	196.028	1695.604	1767.221	319.021	267.025	294.432	14752.852	440.913	280.397	3474.043	100	0.967	1262.21	625.49
10152.997	13078.538	8838.29	15648.461	11832.691	19370.201	10726.783	16392.062	545.072	319.627	265.663	304.11	293.216	1185.775	277.437	10050.73	164.146	162.766	261.852	1144.471	227.834	435.54	133.148	1678.498	5127.91	274.05	271.126	285.829	10245.829	388.568	334.02	3973.49	165	0.889	1331.433	625.948
13358.902	15682.841	10788.986	21066.135	14976.072	23093.661	11313.035	17632.636	997.379	1097.082	341.844	301.285	399.571	2079.87	484.071	14114.285	198.098	196.877	431.797	898.117	141.269	572.636	126.146	1412.872	3460.907	295.737	335.047	310.709	7143.775	412.732	277.49	3683.934	167	0.922	553.069	627.482
11197.415	13096.966	9293.479	17365.31	13130.918	19227.346	11170.715	17177.301	743.963	331.257	318.032	380.064	369.465	1604.776	460.924	16385.388	173.912	194.825	570.92	3619.741	179.279	581.632	157.353	1626.243	3139.154	328.838	327.299	290.63	14136.298	422.514	319.431	4054.81	132	0.965	652.106	627.235
12733.768	14742.458	10986.716	20130.108	15468.496	23298.378	12531.851	19303.613	668.928	836.371	329.571	244.166	343.989	1797.09	533.119	11856.793	189.507	180.747	467.966	469.708	144.168	482.383	146.375	1389.214	3330.237	460.378	534.915	286.169	3663.234	329.467	365.23	3468.227	143	0.978	745.122	627.724
17428.026	19346.269	13832.684	26044.447	19528.085	28071.06	16219.083	25097.725	771.611	718.776	281.948	265.922	481.569	1692.119	368.618	12531.72	180.767	205.592	360.5	709.029	139.769	402.157	130.073	1619.596	3306.254	383.385	354.503	273.1	6106.559	333.055	268.602	3732.541	103	0.996	815.442	626.383
14004.197	15940.054	11642.416	21869.73	16595.53	16516.421	9544.602	12943.444	848.767	812.028	318.323	230.783	351.091	1418.015	393.056	11115.347	193.558	183.439	527.916	601.028	118.174	327.057	146.908	1013.79	3197.529	325.352	402.29	283.949	3147.043	291.071	312.677	2105.741	132	0.928	734.227	628.417
10023.679	11423.292	8322.729	15398.294	11678.734	14116.996	9100.428	13761.957	767.873	1075.39	251.18	218.772	299.93	1346.99	366.788	8478.813	150.223	157.803	470.555	607.641	132.059	410.157	160.864	1106.472	2028.17	383.03	300.945	254.638	4695.312	279.407	231.874	2561.471	102	1	837	627
17493.729	19861.972	14521.933	26187.995	20478.812	36628.248	17797.173	26616.393	957.705	856.347	331.134	285.194	432.507	2172.077	369.961	12096.296	205.603	241.338	398.586	770.498	156.359	488.416	142.607	1861.298	4226.502	302.565	339.285	308.855	5945.201	311.481	300.738	4350.134	225	0.819	924.847	631.967
9619.076	12008.95	8583.172	15363.25	10555.759	13887.253	8296.807	14618.82	661.167	1008.73	307.415	421.243	407.162	1073.955	331.287	11052.645	140.686	138.676	300.501	1279.357	176.806	342.442	118.914	2090.725	3371.64	299.771	271.263	307.714	8854.675	322.949	322.097	4800.93	129	0.943	1445.686	627.965
14517.222	17468.842	10308.896	20096.302	14504.869	22196.35	11100.302	15651.623	692.485	754.859	305.672	270.782	400.558	2232.154	320.918	10934.638	155.726	161.192	275.556	783.88	171.882	9726.393	139.475	2143.219	4347.877	294.121	309.908	314.116	9990.247	291.886	322.178	4311.034	132	0.954	1493.068	628.303
14979.626	18713.252	12121.138	23566.639	14377.948	24659.429	13817.938	20272.76	705.767	810.315	361.155	386.31	400.651	1298.617	494.226	13551.061	156.289	153.222	266.689	1280.168	189.886	435.812	124.465	2706.156	3139.737	301.118	336.629	305.949	6602.454	541.322	326.864	4657.552	194	0.82	1526.593	630.206
12864.263	14580.201	10767.054	19099.323	14636.379	14731.618	12249.128	11128.95	743.624	917.554	261.384	288.915	331.185	1589.297	539.876	10522.986	212.331	202.66	386.086	771.609	158.901	299.484	147.659	1176.686	4632.516	382.985	321.272	261.347	4766.221	322.135	297.646	2873.362	130	0.978	866.223	628.931
7490.331	8805.502	6535.538	11946.963	9370.094	15018.968	8398.381	12258.797	523.588	668.891	216.533	258.031	292.389	1159.603	367.969	8474.599	131.221	168.423	399.919	1421.235	160.475	350.092	148.988	1132.434	1435.95	296.454	261.139	279.621	7059.293	332.378	316.584	2884.79	108	0.98	965.213	628.685
12554.901	15578.807	10018.005	18260.387	14630.221	24993.934	10833.762	13507.766	515.867	871.345	299.804	271.709	314.841	1737.385	494.381	10744.012	147.836	147.361	256.587	893.646	177.302	365.037	146.457	1887.647	2812.111	289.597	313.601	290.372	7499.918	309.613	282.734	4493.497	137	0.922	1391.23	628.091
10505.741	12942.519	9651.79	18163.147	11712.719	20470.613	10452.789	14616.051	641.798	1820.405	296.237	341.963	394.607	1129.99	342.295	11525.247	133.104	154.303	239.604	1354.417	189.24	358.785	125.178	1896.861	2882.035	276.183	314.893	311.49	12122.147	421.85	290.645	3860.784	108	0.967	1427.741	629.741
11002.872	14254.631	11939.369	22597.206	11437.543	16303.621	10452.441	14511.5	710.007	375.205	334.212	281.725	401.012	1020.724	435.267	9724.087	152.198	149.244	264.674	740.253	178.195	5225.04	123.509	1766.037	3450.389	283.333	318.223	317.912	6335.47	356.47	336.24	3378.43	207	0.886	1502.824	632.727
9932.559	12244.577	8472.466	15771.022	11618.117	21001.745	10118.172	16398.009	934.025	377.103	345.641	291.797	382.417	1960.292	672.453	13454.189	185.905	195.808	475.224	780.27	138.543	1217.574	130.044	1937.92	2121.699	301.048	321.784	297.173	5295.612	322.38	274.858	5944.482	117	0.944	563.748	630.115
10334.21	12349.768	8742.88	17160.46	12641.51	21600.332	9863.44	15631.775	836.53	482.502	351.101	318.471	352.936	2112.492	514.299	12273.24	194.274	185.427	394.513	984.001	148.737	3264.873	129.162	1968.655	2444.312	303.831	402.712	300.615	7776.774	339.063	271.468	6756.139	105	0.941	570.5	630.529
13881.208	16939.276	11729.966	22151.557	16270.511	24019.278	12718.555	18382.504	1033.945	902.704	363.853	297.112	439.002	2028.45	439.211	15557.724	240.087	216.379	614.655	1114.921	153.003	565.244	137.526	1546.83	5662.358	298.125	379.528	285.444	7057.553	337.543	293.024	3872.963	143	0.967	599.255	630.962
13960.716	16221.784	11601.4	21893.415	16222.16	24095.376	14983.217	22555.52	845.119	723.845	350.844	327.331	407.161	1769.336	492.809	13295.685	191.045	217.617	508.295	1559.068	149.812	496.165	138.134	1491.038	4047.983	332.995	388.22	274.924	11411.772	336.3	284.657	3715.919	326	0.801	689.73	636.66
13072.513	14576.81	10549.71	19393.841	14731.229	19732.813	11548.385	18017.491	833.405	502.767	286.498	342.043	392.954	1586.865	775.753	12389.588	198.701	192.788	461.397	1431.324	160.632	447.746	153.542	1605.48	3366.112	331.504	319.068	260.982	7852.595	337.697	263.495	3688.802	119	0.961	848.853	630.971
10419.083	12241.843	8836.449	16136.657	12296.436	15381.525	8940.874	11919.744	570.168	430.099	286.72	246.853	315.019	905.954	382.328	9549.702	200.498	206.916	379.784	461.038	109.726	260.885	170.731	1154.975	2956.271	265.583	298.9	270.96	3308.458	269.277	304.99	2686.658	108	0.98	1051.88	630.046
10192.949	14196.293	12370.41	20769.067	13169.641	22901.382	12678.475	20496.021	473.749	738.52	275.959	303.186	312.62	1576.618	363.908	7582.874	196.442	185.609	368.328	1364.857	300.451	803.534	170.109	1695.296	1629.485	341.163	242.201	297.292	8083.74	456.923	261.403	3863.768	115	0.999	1267.883	629.813
12359.164	14807.845	10436.869	19718.55	14604.767	22189.655	11194.125	18543.065	894.813	361.875	321.291	387.596	380.846	2024.858	461.521	13366.136	178.522	193.624	436.992	1866.655	168.427	933.291	156.046	2012.081	2981.364	322.593	289.512	285.207	12245.485	842.126	297.626	6170.598	201	0.907	628.455	633.505
14201.31	16575.383	12328.113	21750.612	16875.904	25248.649	8826.033	13086.27	635.311	921.625	275.662	305.557	362.508	1999.609	483.063	9547.341	182.706	203.353	389.215	1371.715	157.161	453.644	142.67	1143.473	3783.176	308.289	312.27	280.833	8711.952	292.75	303.592	2761.877	108	0.967	972.037	631.056
8986.71	10681.713	7721.673	14660.903	11147.731	14236.904	7643.791	11261.533	479.132	322.282	242.279	384.758	300.1	760.064	303.158	9439.324	201.21	197.924	332.892	1557.722	122.006	405.848	181.918	935.477	3492.652	294.867	318.437	280.174	12959.226	364.979	284.893	1933.759	125	0.94	1086.78	632.236
13215.732	15504.511	10673.989	20925.45	15251.839	23038.214	13304.545	19243.511	858.777	406.895	328.736	316.574	393.691	1777.281	496.142	14154.868	206.342	196.292	563.785	1361.232	168.986	416.04	139.156	1426.507	4006.84	300.146	308.023	289.992	11319.389	396.56	272.857	4097.386	148	0.985	608.203	632.52
8295.568	9725.582	6942.367	12916.692	9731.982	16504.128	8386.183	11257.148	655.774	395.507	337.563	337.287	318.815	1914.091	485.807	11086.525	204.016	188.893	524.46	1911.87	149.17	1099.126	152.011	1558.494	4339.21	341.534	330.265	272.369	11154.415	767.632	306.101	4757.74	109	0.946	706.161	632.06
15717.915	17779.358	13358.495	23996.663	18682.794	27983.78	15865.962	25459.83	837.659	463.786	282.022	249.35	342.737	1804.832	511.705	10405.59	183.573	192.547	479.952	517.872	138.688	472.713	160.578	1677.276	2846.465	357.054	285.248	262.084	4010.785	289.99	280.509	4290.162	120	0.929	830.142	632.458
9907.791	12523.383	10021.018	18138.738	10854.94	18628.223	9159.206	16120.518	544.974	1027.855	276.252	254.03	338.56	1858.205	364.572	10656.445	147.444	143.08	267.184	747.644	180.318	414.272	117.886	1720.484	2733.196	335.262	347.948	314.819	5807.281	304.213	309.067	4080.332	145	0.954	1398.81	633.052
11788.123	14309.351	10078.401	18926.161	14038.128	19349.313	11145.251	18660.853	780.928	331.819	337.018	290.298	362.687	1526.585	415.712	14401.848	196.109	194.084	824.453	1022.329	151.769	1894.084	221.088	1648.958	2860.385	292.429	452.979	295.585	6729.208	364.26	300.317	4508.558	211	0.911	589.685	636.258
13416.411	15905.018	11601.216	21488.668	16019.318	25062.001	12095.608	19985.682	752.591	645.338	355.158	502.933	418.085	2432.473	253.531	13000.441	187.032	190.372	293.714	3433.952	219.084	1000.507	137.145	1944.974	3888.653	347.471	331.073	273.845	31801.916	1398.286	311.664	5650.858	276	0.751	664.351	634.525
15552.93	17686.354	13180.007	24225.699	18790.961	25821.75	16837.651	25469.086	884.336	1301.18	294.89	264.658	422.563	1799.63	567.175	12376.845	192.461	229.474	449.84	704.804	141.475	393.654	146.12	1704.577	4137.978	341.504	377.074	275.814	6513.42	287.689	271.411	4112.399	205	0.922	815.417	634.822
9884.08	11480.063	8007.849	15262.971	11502.44	16713.214	9294.25	12559.356	920.04	515.304	262.511	223.384	320.287	1120.955	379.868	9124.783	211.222	351.386	398.343	613.857	115.887	316.43	200.099	1101.338	3064.643	310.153	351.407	279.429	6931.658	257.512	289.78	2463.865	130	0.914	1111.9	633.338
11229.328	14532.172	10406.252	18272.81	14228.358	22475.614	13541.198	19278.469	557.546	294.672	251.008	291.495	321.309	1154.985	286.651	8865.502	165.777	163.793	289.556	1164.282	226.209	2145.154	150.016	1922.426	4548.927	274.151	363.456	276.947	9761.423	468.898	351.44	4789.042	183	0.826	1333.03	635.413
12299.498	15776.66	10553.276	20013.028	15280.704	25469.146	11506.245	16309.545	575.853	814.637	324.375	314.402	375.532	1130.355	297.135	10508.819	148.203	148.077	263.328	992.813	184.075	1932.277	142.616	2169.782	3726.61	313.434	301.069	314.447	10033.186	346.305	306.533	4401.498	209	0.805	1437.356	637.543
12184.486	14271.443	10052.125	19016.786	13792.482	21786.194	10760.383	17345.596	754.7	327.606	338.496	277.029	384.74	1217.476	364.17	11888.776	185.696	194.267	368.358	581.185	143.455	981.521	136.26	1348.727	3993.43	294.625	297.306	286.818	6389.021	308.493	297.151	4079.106	161	0.889	512.14	633.929
14275.221	16843.784	12274.791	22704.414	16926.112	22546.195	11395.696	17224.008	882.859	1621.225	355.525	243.688	398.941	1955.361	403.507	13198.44	224.365	222.95	459.337	726.984	134.5	473.04	155.123	1391.126	4518.622	324.618	294.432	270.26	5661.216	299.029	278.508	3485.253	130	0.914	716.854	635.069
15981.101	18716.162	13962.395	25402.11	19642.236	29913.735	14620.764	23339.765	944.456	884.84	366.713	311.855	448.942	2731.151	448.45	14412.701	213.098	221.171	405.848	967.183	173.366	938.787	161.316	2171.631	4365.469	383.055	329.81	292.65	16222.813	357.788	317.464	5753.261	338	0.668	780.518	639.959
10845.715	12512.437	8988.039	16509.619	12494.543	15346.665	12091	12229.387	615.026	864.18	269.546	239.11	335.078	1563.032	531.651	10507.164	177.334	205.34	444.825	534.736	121.751	306.169	169.258	1164.61	2622.418	306.509	289.993	262.677	6133.272	243.451	321.393	2532.825	111	0.964	1007.878	634.122
16070.555	18191.969	13084.029	24441.022	18387.68	24861.387	14413.188	21067.792	796.666	811.391	350.362	237.887	406.39	1737.334	467.085	13376.179	215.325	213.329	475.195	570.471	127.38	479.801	155.354	1468.84	3897.492	375.454	349.72	276.391	4982.584	283.38	297.643	3729.21	157	0.98	724.869	636.169
15017.239	17339.976	12656.764	22764.227	17247.875	26389.341	14272.811	22696.491	720.44	754.799	329.187	350.105	460.234	2512.648	390.114	13181.576	207.98	233.418	333.736	1377.48	175.622	1333.583	154.252	1767.566	3818.154	343.297	311.355	287.542	9620.737	393.528	302.978	4327.97	140	0.957	903.621	636.307
5919.354	7145.583	6682.178	11402.835	7847.612	12592.197	6292.493	12576.112	450.17	400.483	249.079	260.918	255.154	1287.067	375.718	7826.287	216.458	167.038	268.482	1178.247	284.874	511.295	153.943	1211.855	1515.604	260.894	249.178	280.058	5942.185	489.779	251.732	3005.179	127	0.929	1273.854	636.122
12180.416	14350.15	9249.722	17834.819	13988.378	18927.28	11286.078	15661.144	744.813	399.176	328.28	282.828	470.677	1470.433	386.821	13230.594	149.568	158.2	231.86	846.115	272.692	4023.848	139.189	2737.079	4071.948	305.49	310.269	331.482	6034.86	373.396	421.324	4795.707	131	0.958	1491.5	636.447
15448.662	18635.965	13210.218	24670.058	18358.624	31242.679	14514.746	22966.186	862.826	390.351	351.174	297.871	534.057	1327.201	345.597	14929.627	201.383	199.951	486.525	778.256	153.035	1039.384	143.191	1465.122	4609.368	316.755	317.873	293.977	7858.571	322.118	336.278	3599.029	134	0.916	492.828	636.358
11012.249	12989.635	9105.889	17356.094	12817.211	19741.638	10631.015	16701.657	908.931	455.781	302.505	283.482	354.215	1539.529	340.017	12793.803	165.792	182.588	416.435	821.56	148.996	613.583	155.935	1739.935	2282.312	337.775	283.066	268.945	9968.088	422.123	312.544	4705.194	145	0.929	638.472	637.259
14210.713	15883.723	11606.91	21450.903	16429.274	20913.391	12418.858	19053.412	764.895	720.033	308.492	267.391	426.692	2014.041	553.97	13333.631	202.125	224.504	451.444	664.275	147.151	458.155	137.934	1652.851	4145.533	344.05	336.504	276.004	6084.992	291.979	308.644	3966.47	180	0.907	803.2	638.172
18465.003	20754.314	15762.083	28538.738	22547.831	32787.953	19463.791	29825.576	898.061	617.451	310.245	300.092	418.03	2384.784	504.492	11945.186	203.263	204.712	422.571	895.058	162.808	533.313	173.626	1977.216	3402.221	355.492	314.233	273.559	9179.373	330.44	263.412	4713.222	263	0.796	833.827	641.04
17663.295	19996.367	15106.705	27291.264	21671.091	22845.715	13992.619	21437.93	805.591	1198.97	291.166	321.507	424.188	1626.038	514.786	10256.36	214.58	212.29	366.556	1032.978	175.594	301.223	148.166	1338.706	4427.946	338.751	324.816	271.659	9071.437	303.708	261.712	2943.277	149	0.955	856.574	637.762
9650.706	11120.814	7604.02	14586.213	10591.643	16161.34	8809.09	13413.992	608.739	1062.108	265.332	235.536	301.721	1482.372	423.619	10234.346	204.332	238.907	360.437	775.074	102.293	367.133	178.999	1273.628	2746.39	304.374	333.172	278.111	4309.603	275.77	277.423	2917.364	116	0.977	1125.216	635.879
10728.001	14073.61	9546.783	17340.352	15147.796	24625.482	14308.789	13812.219	493.785	585.711	259.264	255.017	286.11	1079.534	372.434	8116.671	198.747	206.34	389.948	747.525	294.201	381.886	181.503	1081.531	2292.445	284.033	285.32	287.162	4002.935	272.973	244.832	2207.271	103	0.965	1264.636	635.617
11436.884	13758.506	9999.607	18365.973	13561.288	21476.729	9643.959	14882.474	810.654	2337.264	330.549	244.192	363.244	2199.904	362.83	12378.498	202.478	204.766	444.931	759.191	128.704	481.87	154.389	1377.28	3989.112	306.298	293.648	264.169	4835.646	326.968	278.772	3746.207	100	0.967	711.88	637.44
19120.275	21699.523	16011.259	30605.59	23761.022	36100.956	21101.768	33163.824	927.446	1097.249	349.8	298.277	464.409	4718.599	413.727	14130.493	218.782	232.155	275.512	902.761	157.657	763.954	153.19	2143.337	4820.248	373.313	316.42	285.304	10312.346	312.116	337.369	5121.584	171	0.978	792.921	638.371
18313.128	20584.147	15388.175	27662.523	21492.495	23133.659	15054.374	22337.779	883.628	696.882	309.57	347.549	390.97	1830.708	738.803	10446.155	206.42	202.422	450.981	1444.404	169.893	429.259	156.343	1700.712	3429.103	355.675	326.214	274.07	7249.985	320.409	260.889	4353.987	123	0.976	843.476	636.524
8219.904	9346.599	6729.756	11857.15	9198.343	12877.826	7956.979	12156.178	533.974	433.138	270.087	267.999	309.391	1791.296	381.942	10575.761	151.82	195.436	316.091	1559.651	142.632	351.234	141.805	1662.375	2360.187	296.142	305.046	284.633	4933.835	323.762	263.094	5144.917	105	0.971	945.376	636.89
9574.411	10889.881	7697.32	14614.222	11049.498	15244.792	8401.813	12199.86	620.167	959.144	237.726	210.252	304.332	695.623	536.636	8459.553	199.584	193.993	468.188	403.621	91.633	239.932	158.994	841.302	2510.392	281.018	341.741	274.168	2766.842	257.973	283.884	1664.139	146	0.972	1074.247	637.555
13207.697	15549.993	10843.545	20559.184	15020.972	25867.412	10353.083	16021.497	714.303	872.412	305.758	317.751	394.213	1498.602	336.276	11850.309	187.356	177.84	403.654	953.96	153.873	417.985	136.347	1124.255	3848.593	281.848	322.497	274.074	10701.684	378.43	333.161	2817.004	248	0.771	479.157	642.589
17801.748	19898.013	14973.311	27348.663	21374.267	17082.767	10417.131	11344.471	1015.459	1543.558	291.001	258.371	409.713	1448.695	530.435	9507.433	234.518	217.015	478.489	585.157	172.015	354.825	149.236	1031.348	4915.989	331.144	351.198	271.188	3334.537	277.037	267.357	2291.326	139	0.977	873.486	638.701
10519.333	11513.959	8011.994	15193.988	11424.044	17738.234	9041.132	10698.644	528.869	1291.222	263.378	215.119	311.054	1765.967	471.713	10024.355	165.126	195.824	442.087	628.77	114.274	668.36	156.702	1132.007	2703.468	310.994	361.562	256.723	4555.385	236.895	323.57	2546.034	112	1	999	638
12327.28	16043.878	11084.249	21223.337	15592.809	27917.362	14740.112	20072.252	467.344	471.667	267.613	307.702	395.108	1159.819	274.427	9784.196	159.13	171.162	247.135	1659.551	239.837	1347.582	143.724	1921.14	3092.755	297.937	491.488	282.528	11982.896	497.846	355.433	4419.099	98	0.993	1340.878	637.837
14125.603	16559.044	11459.078	21925.658	16107.573	24369.601	13241.43	19594.321	942.653	507.491	328.597	269.951	431.695	1774.434	355.601	14951.566	198.849	214.347	541.359	803.327	150.04	608.571	161.53	1449.85	4926.359	493.625	402.824	292.127	9616.893	307.593	296.079	3430.333	204	0.837	600.52	642.25
8709.689	10549.499	7372.339	13802.156	10281.663	16942.046	8531.043	14199.941	723.584	389.277	279.452	373.51	348.417	1634.656	508.709	12509.25	144.876	174.796	493.329	2745.566	175.639	428.392	155.089	1428.406	2053.934	297.51	293.493	281.133	13452.464	557.075	305.65	3723.605	118	0.964	650.703	638.263
12085.466	15086.024	10523.418	19085.017	13949.183	20680.643	10677.033	17593.42	674.47	741.967	283.837	317.18	386.223	1246.474	398.364	10407.171	157.287	152.652	253.132	1464.427	182.435	1471.723	123.873	1847.862	3762.216	336.829	303.595	324.092	10452.589	451.095	347.695	4228.19	270	0.815	1406.815	643.478
14977.762	17853.353	12929.699	23940.97	17871.441	26269.233	13318.796	19708.328	821.138	647.298	344.581	345.42	442.556	2514.9	384.462	12726.155	188.528	206.69	391.97	1735.474	157.345	496.219	129.827	1477.88	3853.083	344.149	312.772	260.74	12323.834	392.965	289.126	3840.993	240	0.76	679.004	646.246
9432.823	11036.606	8082.53	14908.861	11737.324	17262.023	9648.914	14925.556	593.538	335.662	307.584	267.506	317.566	1661.46	491.219	11598.622	157.2	195.29	527.854	602.705	138.489	690.547	176.521	1975.271	1782.154	338.077	285.85	288.394	5810.029	365.024	314.492	6657.006	156	0.883	762.667	641.801
8351.919	11073.658	8076.647	14672.848	10950.884	19421.462	11147.25	15492.004	742.658	322.397	255.943	366.074	305.341	1282.679	288.7	8566.862	149.906	140.2	191.772	1513.919	196.145	2446.265	143.925	2383.188	2144.404	289.815	285.895	299.806	10251.827	635.112	346.735	6393.546	107	0.929	1363.453	640.668
9928.531	11187.805	8290.757	15165.668	11852.461	17490.88	9583.001	14654.169	981.373	493.042	299.647	273.627	340.381	1356.61	369.799	13083.022	206.621	225.636	461.546	1085.163	157.329	655.552	147.822	1470.857	4139.121	304.52	465.513	286.61	5662.699	375.894	307.119	3292.795	108	0.91	916.324	641.102
11198.833	12886.12	9465.064	17197.181	13237.254	19798.493	10754.009	16891.784	730.749	696.235	269.3	275.67	351.456	1921.554	414.827	12174.538	181.548	204.324	372.459	900.009	160.281	427.75	164.571	1689.425	3679.021	289.413	284.271	307.818	6169.319	331.239	344.872	4198.533	171	0.935	955.272	642.436
12304.035	14140.547	10248.704	19257.36	14668.19	16212.918	10309.754	13746.95	587.982	512.684	281.425	256.704	341.858	1183.404	403.566	9139.131	184.623	212.656	405.571	743.851	124.382	308.445	164.856	1161.181	3105.717	302.423	289.225	281.055	6419.144	288.612	351.956	2778.772	114	0.99	1012.167	641.167
12718.278	14991.159	10569.732	19669.917	14464.55	23058.094	9709.658	14591.81	689.701	318.754	283.709	285.359	534.797	1331.515	335.421	8670.355	218.882	257.697	331.771	1021.406	109.908	511.507	160.792	1299.375	3370.865	288.064	338.349	283.143	7011.971	345.169	263.721	3310.638	113	0.912	1131.491	640.951
11758.925	16954.946	11414.736	20392.797	16943.181	27675.271	14271.99	20852.038	417.255	965.724	301.809	254.048	450.942	1730.667	343.469	8973.851	172.862	192.742	315.687	919.672	318.591	468.974	233.68	1736.119	2670.773	287.116	269.283	266.581	5774.546	351.839	265.846	4021.64	212	0.936	1234.995	643.439
9638.056	12393.705	9870.738	17139.101	12391.152	20361.342	11200.422	17707.295	591.348	352.891	258.424	239.531	333.97	1100.662	346.583	9301.378	187.981	147.46	301.241	652.126	211.693	403.711	117.198	1554.863	2533.261	263.889	299.733	282.91	9948.281	313.589	304.745	3798.86	183	0.841	1307.216	643.992
9482.384	10702.696	7348.204	14313.218	10256.667	14778.565	8007.072	11387.104	670.07	398.947	239.23	210.692	330.26	741.294	425.307	7983.876	225.247	193.483	399.048	398.954	102.554	281.579	146.08	955.293	3396.625	269.676	325.881	281.973	2683.1	247.273	258.861	1968.373	116	0.989	1159.621	641.836
8400.183	10516.62	7723.818	13884.893	10643.028	15905.593	9592.901	15113.165	454.312	321.022	254.681	245.766	253.543	1421.545	322.194	9533.631	149.699	145.895	312.662	854.401	210.457	448.152	140.463	1651.479	1616.239	283.102	269.576	283.088	9450.094	414.94	318.356	4233.328	106	0.993	1317.472	641.896
9068.83	11288.146	10174.293	17895.903	10006.558	13256.499	7063.417	17005.147	639.204	574.135	294.362	304.938	351.121	1530.443	384.55	9616.434	142.746	145.36	250.198	1158.396	205.912	432.557	148.112	1723.059	3258.666	289.907	338.68	316.436	16191.48	477.103	353.38	3907.917	128	0.936	1423.367	642.547
10943.45	14003.596	10385.008	19232.477	11927.168	19513.409	9228.091	14289.945	601.664	406.034	314.337	274.921	382.539	1360.774	295.744	11251.672	154.95	152.681	350.623	1051.95	190.053	3869.247	180.625	2185.811	3191.142	298.252	285.802	324.042	11261.963	345.934	322.474	4709.194	117	0.985	1446.312	641.688
11669.276	13653.786	9288.165	18011.639	13098.239	20847.173	9985.397	15436.121	683.52	918.021	278.005	244.52	379.541	2010.75	315.876	10975.376	165.82	190.677	385.45	651.38	138.149	434.198	142.929	1127.936	2407.638	513.603	333.329	278.051	4447.759	404.896	269.183	3085.762	179	0.869	612.478	643.506
19264.329	21222.924	16114.579	30143.153	23442.336	23585.233	13589.462	21029.211	844.058	1124.384	290.006	276.976	410.482	2201.38	494.252	11040.192	210.445	210.966	345.702	662.848	149.688	342.27	159.182	1386.447	3156.208	381.458	309.086	269.524	5120.977	259.649	258.865	3101.821	115	0.999	850.883	643.091
9198.474	10407.197	7566.169	14039.612	10961.539	19041.525	9410.823	13856.651	686.135	771.019	283.563	274.265	328.225	2032.748	546.641	10132.885	153.334	219.558	585.796	788.085	154.443	433.71	141.686	1259.44	2487.875	294.352	418.528	311.646	6627.866	335.535	311.963	2944.479	115	0.999	924.883	642.909
13201.022	15239.803	10708.513	20601.095	15491.105	21519.623	12067.537	18135.919	535.26	666.593	269.683	350.954	313.607	1554.312	274.586	8535.981	225.028	219.492	388.331	1728.633	146.71	752.419	180.329	1418.966	4051.296	322.966	389.921	292.068	16621.888	601.287	285.627	3479.534	253	0.772	1099.306	645.279
11526.326	13435.458	8941.634	15762.162	14007.338	18909.266	10963.627	13581.89	646.559	351.211	260.086	260.011	338.934	1044.035	420.835	8799.227	208.218	143.663	303.874	1028.02	215.433	517.607	127.298	1135.501	3170.586	257.101	287.227	265.456	7434.189	374.259	287.699	2555.611	105	0.953	1296.757	642.405
9143.719	11322.378	8542.388	15448.054	10653.285	16967.607	10099.577	18207.517	462.595	361.146	262.962	315.273	279.998	1167.313	280.431	8653.197	156.745	137.056	188.184	1068.922	183.966	3917.844	139.727	2971.743	3074.256	265.358	242.288	296.461	7171.197	442.06	371.354	7824.766	98	0.993	1370.653	642.276
11204.992	13831.403	9167.896	17501.406	11588.801	18242.007	9859.379	14234.788	675.876	377.232	327.611	379.643	463.326	1111.521	382.922	11405.989	159.495	159.657	241.353	1314.17	187.846	398.015	131.595	2268.371	4040.914	298.24	314.761	319.344	10038.48	506.527	345.462	4555.448	135	0.987	1515.278	643.981
13385.673	16183.621	11345.942	21440.677	15684.924	23388.155	12524.214	17296.901	873.291	418.035	374.866	449.983	448.687	1457.301	370.017	16536.116	212.801	205.425	432.281	2862.178	172.134	485.435	139.563	1549.791	5041.037	363.613	381.336	293.535	15999.734	426.051	336.911	3809.573	110	0.985	490.709	644.036
12809.217	14646.428	10283.653	19645.728	14152.329	16707.949	9134.797	14916.832	1017.681	384.328	402.605	483.82	341.964	1938.754	258.105	14660.241	195.391	203.572	316.38	3700.1	200.163	959.816	131.419	1749.676	3934.286	312.34	613.827	267.905	27930.104	978.729	293.834	4360.517	138	0.852	665.732	644.478
9822.193	11416.245	8010.637	14701.816	10999.463	15297.984	8103.05	12095.842	666.783	1157.828	291.208	231.962	321.324	1110.131	300.872	8788.893	209.623	223.759	517.439	584.506	106.151	814.118	144.725	1029.407	3724.539	297.477	289.238	278.862	3370.683	252.98	320.873	2358.604	153	0.888	1023.023	645.154
8014.08	9321.907	6514.08	12120.987	8980.73	14066.926	7363.807	10958.006	665.928	268.748	257.104	250.895	300.396	944.502	384.348	9620.002	187.349	214.441	362.871	918.268	99.881	324.811	163.337	1071.765	1924.188	302.634	360.964	271.426	4263.405	319.262	253.819	2356.588	122	0.918	1121.459	645.131
9445.892	12326.726	10486.68	18252.295	12682.746	17735.877	9052.534	15935.919	507.725	1057.602	290.963	276.873	399.421	1733.393	301.811	8901.261	184.113	214.637	343.671	1247.227	341.813	456.662	232.575	1540.497	2189.703	269.633	266.486	269.939	7749.21	361.742	274.826	3512.203	150	0.936	1244.353	644.52
13688.922	17105.838	12197.174	22512.294	17395.579	28025.031	20116.633	27033.661	573.982	707.083	268.152	285.242	384.183	1631.67	373.451	10643.03	165.423	145.48	213.668	915.06	183.39	897.603	130.667	2871.641	3930.329	284.341	280.034	313.556	8742.202	370.02	335.43	6906.403	348	0.797	1382.693	650.385
10194.877	12730.495	9079.952	17559.003	6742.52	12323.025	6723.351	10715.968	815.814	698.941	304.205	274.085	335.755	704.783	364.052	9936.822	152.967	168.502	235.973	608.398	206.345	287.866	119.228	1211.786	4047.829	300.814	376.971	289.553	2808.518	292.893	330.983	1877.848	103	0.952	1552.228	644.752
12706.42	15004.945	10991.13	19309.356	15255.227	19633.999	12210.621	18150.253	804.832	503.969	335.845	358.261	320.712	1835.131	426.488	12284.181	165.866	182.264	401.93	2121.346	173.847	829.274	133.403	1538.853	2205.407	294.986	415.981	255.636	13457.582	504.683	286.753	4430.141	165	0.925	654.548	647.155
10141.153	11759.849	8518.986	15224.385	11645.647	18082.148	9564.29	14880.081	674.335	373.435	274.988	357.572	384.443	1419.633	293.219	11983.808	163.163	196.667	271.68	1466.033	171.701	375.795	153.477	1546.774	3061.552	294.567	285.245	310.157	11686.461	326.134	334.889	4124.14	126	0.948	942.19	645.135
11149.326	13302.46	9296.467	16936.206	14119.759	21131.227	8925.438	14434.394	608.201	775.895	269.347	277.374	367.738	1319.003	349.807	9312.668	155.373	143.396	309.407	1079.701	178.962	300.097	110.61	1647.856	3032.671	304.86	286.964	313.464	8436.636	494.161	317.175	4124.661	137	0.912	1394.047	645.084
13928.98	17244.34	12049.224	22414.762	16147.765	25681.573	13007.377	17738.197	605.584	771.447	301.48	290.973	449.05	1161.776	382.212	10565.954	153.118	157.601	270.817	777.368	162.428	1746.637	123.752	1604.377	4015.702	319.946	279.793	319.951	4262.569	325.386	335.076	3078.336	115	0.928	1416.248	644.883
10180.892	11769.203	8023.834	14493.024	9958.232	11376.999	5265.921	12161.409	554.616	390.226	305.423	328.928	338.462	976.148	289.914	12128.414	148.067	143.716	273.55	1083.968	208.711	437.512	147.78	2325.794	3455.141	321.212	299.452	323.512	16371.086	375.196	339.209	4637.272	99	1	1454.399	644.672
12574.792	15609.162	7994.831	15658.135	13745.742	16102.008	19161.583	11815.035	731.335	341.456	306.054	262.701	513.471	1286.101	373.745	11795.925	159.33	179.333	239.66	577.237	248.966	1116.198	132.127	1933.825	4660.876	294.415	313.321	340.513	6983.298	378.94	394.007	3534.747	106	0.993	1496.292	644.566
10673.408	12821.376	8979.285	16780.3	12354.064	15702.783	7308.449	12175.611	890.857	534.039	313.545	341.977	361.371	1595.767	335.266	12915.211	186.264	171.177	450.883	1112.982	160.861	415.163	135.057	1158.746	2442.845	271.081	349.906	260.46	12672.172	541.771	343.346	3037.38	133	0.935	470.703	646.695
17240.679	19470.79	14832.833	27128.613	21416.754	27445.619	16065.301	24853.663	893.456	995.029	289.561	270.43	412.808	2299.887	458.564	12689.207	204.169	200.057	404.732	692.741	148.386	432.327	165.224	1613.352	3138.125	446.207	309.54	272.25	5024.416	279.352	286.099	3479.078	233	0.848	842.779	648.487
14057.398	15741.476	11810.417	22145.677	17548.111	23238.818	14471.718	21652.502	623.159	984.805	264.156	249.649	377.779	1889.688	488.411	9275.308	191.383	174.966	368.934	483.031	153.345	370.406	164.814	1381.097	2572.478	327.785	317.082	258.667	4178.918	271.269	293.768	3101.606	128	0.974	858.266	647.078
10362.474	11868.694	8520.816	16013.622	11956.407	18696.146	11030.423	15717.499	801.962	1466.814	277.222	277.329	348.06	2003.855	465.387	8965.12	191.855	232.349	377.315	963.487	121.767	338.689	153.278	1301.342	3658.585	299.088	385.558	270.111	5700.362	433.194	307.769	3218.376	146	0.961	1005.548	646.589
11406.513	14709.866	10414.522	18487.912	13797.019	21650.302	11799.189	17237.268	654.337	595.259	286.394	310.098	338.188	1661.255	336.667	8524.465	201.692	223.477	302.583	1179.191	339.699	613.039	198.292	1367.94	2392.041	279.485	255.959	275.828	7832.038	407.319	305.816	3123.873	205	0.856	1257.69	645.68
7262.567	8615.852	5901.596	11097.655	7932.497	13413.078	6276.668	10301.138	1308.237	357.269	326.866	310.684	339.076	1165.174	505.054	13905.76	166.011	177.546	550.573	1770.741	162.98	1139.782	146.998	1224.292	2008.59	282.693	312.917	284.91	7900.045	372.504	332.145	3040.108	103	0.996	507.791	646.354
11154.269	13596.32	9555.857	17025.795	12642.352	17255.816	8801.784	13075.936	723.363	369.033	322.706	480.384	377.513	1263.369	369.843	14802.354	208.912	181.709	386.686	3423.574	177.358	4800.444	150.717	1583.326	3386.351	292.863	502.828	251.638	20274.727	558.102	319.155	4354.834	125	0.94	454.252	649.188
8714.277	10072.352	7173.118	13374.878	10065.193	15706.336	8800.892	13953.83	746.63	512.294	298.093	215.469	268.433	1693.429	354.825	10366.251	170.716	181.072	350.614	404.433	111.746	475.057	136.856	1316.879	1356.001	303.195	292.415	257.478	2573.554	329.898	291.857	3894.206	128	0.963	709.656	648.102
12084.818	13539.197	10323.445	19020.725	15005.669	18850.674	10690.36	16897.814	957.175	410.996	292.166	319.13	333.651	2024.297	591.296	11152.461	173.353	186.535	556.162	1239.758	164.92	511.942	157.821	1765.178	2360.327	350.754	304.799	277.144	15402.28	396.485	282	4848.822	103	0.996	823.112	648.131
12409.735	14012.857	10295.599	18709.406	14587.435	20480.954	8134.527	13260.295	739.374	327.168	305.763	279.802	383.811	1487.379	297.432	10964.679	193.462	191.722	309.838	862.932	181.399	1470.965	178.462	1608.22	2932.162	328.396	336.214	281.915	9184.732	414.046	314.525	4570.896	150	0.936	882.12	647.873
10135.978	11858.828	8384.373	16390.433	12484.52	19741.369	9231.056	13615.51	716.299	298.357	264.619	322.653	378.838	950.224	445.789	11097.89	221.783	220.343	430.084	1028.561	123.212	366.441	165.043	1318.601	2699.511	294.038	468.014	280.094	9871.324	374.812	251.923	2690.96	106	0.993	1137.434	647.708
11817.057	14989.349	9767.991	17512.719	15894.97	25072.28	15523.533	18958.275	428.396	399.408	278.805	262.504	265.459	1667.931	319.676	8349.125	155.537	153.449	224.156	736.224	192.497	476.328	137.402	2070.699	2740.12	264.508	282.365	284.163	4441.217	455.63	358.516	5230.845	147	0.908	1319.33	648.541
10298.217	11633.135	8621.538	16035.737	12651.69	20985.219	10180.075	15781.254	668.831	552.738	281.712	258.141	288.94	2546.732	544.673	10650.288	162.593	188.487	439.675	626.227	134.076	385.159	137.354	1637.723	2134.154	327.394	313.64	266.799	2969.641	313.214	332.426	4965.08	129	0.97	788.663	649.391
12289.808	13967.216	10208.587	18794.219	14560.533	21350.555	11214.578	16614.822	852.875	558.071	273.456	304.032	339.049	1355.664	343.023	9666.229	173.226	206.169	362.228	1081.865	150.999	340.983	149.726	1166.918	3158.964	298.36	287.04	324.378	6974.104	329.75	329.839	2519.875	156	0.915	947.006	650.256
12499.408	13691.187	9373.305	18608.664	13491.494	18426.94	7953.851	11863.916	651.123	602.343	236.679	222.385	325.877	1068.599	320.201	8538.964	204.784	194.023	376.692	451.567	104.262	293.341	136.588	954.896	2802.433	465.911	308.321	283.454	1748.587	228.83	237.081	1930.935	120	0.998	1173.65	648.867
11862.452	14290.36	10412.474	18970.238	13575.697	17164.238	8510.161	14133.141	633.761	754.721	278.664	275.169	376.378	1470.842	369.071	9834.027	166.05	153.021	308.12	730.558	197.75	401.088	144.27	1401.844	4239.558	313.094	318.128	333.655	13091.835	367.08	407.374	2613.621	192	0.829	1445.005	651.104
13162.109	15994.528	10980.47	19279.249	14451.719	16834.03	6675.869	10759.313	900.333	1158.251	351.699	282.037	390.58	1277.507	327.942	9310.947	189.746	210.004	417.666	696.763	160.413	421.085	139.298	889.11	4374.205	310.88	316.475	311.952	5011.338	337.433	330.403	2292.207	137	0.922	531.894	649.485
10387.76	11719.793	8048.253	14935.288	12450.074	15606.027	7611.452	11872.743	665.967	712.492	268.361	221.197	312.49	1360.438	496.797	9935.697	196.119	195.745	510.017	650.039	124.399	800.091	175.694	1052.887	2216.78	293.69	306.106	291.179	3031.58	267.41	353.954	2174.341	109	0.989	1067.583	650.124
11901.431	15956.502	12290.838	21974.418	15294.897	26189.708	15089.645	22992.108	491.055	569.952	283.4	344.509	310.582	1615.762	274.208	7768.047	152.013	152.875	190.591	1398.618	211.213	343.926	152.731	2894.86	3316.351	276.379	312.823	289.1	7684.479	483.804	367.283	7486.59	286	0.812	1352.934	654.636
13831.325	15026.473	12225.524	24170.065	9825.69	16670.418	10946.573	19212.445	866.284	896.855	288.926	289.36	429.728	879.014	352.193	11290.249	161.322	151.484	277.031	549.895	200.696	258.016	117.49	1742.826	4209.857	298.569	323.851	294.829	2794.349	293.075	434.399	2627.143	141	0.964	1584.266	650.975
15746.358	18843.029	13014.289	24107.472	18012.58	24757.066	12965.087	20127.567	610.706	1211.431	265.01	269.553	351.767	1739.632	367.83	10301.694	173.257	149.012	442.241	1237.553	177.191	309.774	125.959	1449.626	5527.135	298.017	306.562	325.124	9720.058	310.268	334.893	2619.257	147	0.942	1423.793	652.405
7827.688	9565.676	6784.845	12482.561	9328.169	15095.125	8001.906	12646.416	835.019	528.434	324.415	318.696	331.659	1233.826	454.476	12486.67	143.304	179.245	400.878	1279.938	154.682	522.297	144.102	1364.327	1434.319	293.003	379.747	291.326	5845.092	441.188	329.301	3851.773	107	1	514.977	651.257
11340.17	12992.294	9424.436	17400.695	13145.093	20624.854	10484.685	16938.36	681.467	648.935	293.71	271.138	308.761	2450.171	348.062	12827.526	179.155	213.569	412.22	728.425	127.399	413.748	155.634	1591.853	2920.7	315.327	317.479	291.625	4670.121	321.516	296.064	4767.407	149	0.955	746.748	652.634
12622.503	15374.791	8530.459	15321.993	16067.796	23022.219	14391.365	15691.811	499.448	312.216	275.792	272.454	302.131	1071.493	321.7	10442.22	188.296	147.371	335.061	882.507	210.365	441.947	119.187	1474.803	3424.45	257.124	336.713	274.696	8095.145	335.179	334.132	3382.821	116	0.965	1300.353	652.345
16285.872	19393.376	12949.265	21881.769	13670.409	21517.33	12677.403	22883.934	818.136	1761.222	317.961	332.832	386.852	1178.172	333.297	11272.889	163.789	165.67	272.493	1386.614	215.522	1006.687	131.78	2195.085	3700.268	315.912	386.56	309.804	5583.233	324.416	362.927	3826.454	163	0.946	1544.635	652.991
11428.613	13735.963	9768.186	18370.877	13826.535	19761.315	9909.615	16853.736	807.444	333.389	303.518	349.868	346.191	1093.269	353.131	14179.678	213.949	184.736	462.251	1886.664	148.764	387.025	135.802	1546.101	4475.085	264.917	390.249	258.226	7824.577	379.858	324.346	4349.078	171	0.913	441.5	654.284
10129.294	12137.976	9005.321	15615.716	12368.996	16166.518	5551.554	8659.52	712.322	1010.743	291.778	247.461	372.316	1956.821	384.273	12531.641	203.001	204.087	384.871	562.949	148.835	1410.857	154.282	1303.701	6058.62	336.933	313.081	278.564	6899.77	319.505	303.502	3033.873	99	0.99	803.48	652.944
13950.746	15863.198	11423.273	20904.07	15322.292	16931.477	9854.381	13960.032	897.233	1009.078	310.348	299.795	420.488	1536.137	281.022	8735.322	235.285	249.173	515.445	1004.038	121.673	2507.395	161.501	1061.836	3635.794	286.025	299.863	288.967	6763.875	256.483	313.416	2457.869	166	0.94	1031.91	654.934
7798.221	8737.707	12401.904	12059.012	8740.797	14346.38	7666.52	11523.161	449.966	503.921	237.209	205.13	260.139	1300.309	349.572	7908.336	170.982	181.266	258.767	431.724	113.708	754.551	109.135	1185.316	2038.435	273.247	268.411	269.409	4799.964	232.104	218.068	2568.319	99	0.99	1190.944	652.49
11739.01	15502.964	13100.124	23325.888	14254.435	26636.517	12637.947	21056.862	649.503	475.394	334.778	286.132	348.905	1707.967	367.157	9421.523	211.32	241.239	251.877	924.961	361.967	1033.181	206.949	1680.644	3073.131	292.838	257.415	273.611	11464.189	460.055	292.204	3996.395	136	0.941	1256.654	653.993
12336.327	15365.694	12336.528	22640.09	14533.941	19316.31	9285.672	17269.694	569.382	1192.065	267.97	268.021	375.062	1585.62	363.034	9140.698	158.172	144.256	441.082	1335.071	169.392	330.034	124.547	1203.26	4028.054	303.501	345.855	341.51	7566.196	288.44	391.931	2132.071	144	0.958	1431.076	654.819
6146.134	7514.553	5329.997	10336.231	7541.444	12925.073	6560.138	10453.64	429.713	298.214	292.368	417.958	313.956	1729.428	286.744	9321.767	123.594	160.629	234.371	2074.764	185.291	3006.688	153.913	1019.786	762.625	316.329	286.43	325.007	20606.564	609.196	317.701	2691.364	116	0.936	548.233	655.362
11955.426	13888.797	10045.266	18698.946	14030.108	22165.215	9159.603	14758.343	791.291	1131.637	330.829	274.788	368.215	2646.538	448.209	13013.497	189.507	232.065	437.075	938.481	147.608	3204.548	153.919	1423.135	2809.211	316.521	303.472	251.999	9980.625	312.576	289.249	3571.843	144	0.933	698.625	655.194
11718.148	13533.07	9828.259	18239.635	13788.722	18787.329	9991.474	15424.061	868.127	821.632	298.376	257.065	324.282	1837.909	373.482	10439.766	180.865	209.042	435.945	738.557	122.851	501.915	133.859	1129.228	2446.973	338.024	275.611	259.857	4405.48	299.467	282.076	3028.163	96	1	705.229	653.521
9633.594	10874.831	7882.266	14337.026	10869.545	13204.421	11689.655	18101.186	657.809	826.432	251.477	241.524	346.007	1463.668	585.296	11710.281	208.948	185.966	545.246	445.383	147.667	392.46	174.345	1561.121	2878.192	351.128	323.105	270.969	2927.398	284.851	313.407	3729.92	186	0.903	865.548	654.43
10980.347	12487.617	9045.875	16600.334	12567.459	18750.03	11388.674	16963.247	825.29	891.65	283.69	276.242	395.171	1604.302	395.188	11458.013	188.891	228.664	451.543	823.496	122.857	411.061	167.938	1585.326	2792.935	321.697	336.415	283.28	5314.838	312.274	309.348	3769.022	126	0.988	1012.905	654.262
12580.328	14292.312	10077.705	19477.48	14603.506	22415.975	12871.375	19251.827	620.576	869.576	242.799	310.422	355.437	1516.082	323.29	10652.287	235.799	196.622	322.618	882.195	123.107	336.133	157.429	1435.896	3865.98	314.103	355.523	285.551	10793.424	317.795	249.658	3087.125	290	0.765	1160.959	658.934
8919.246	11833.885	10183.415	17347.649	10910.117	18521.259	9563.302	18083.658	450.588	305.184	417.467	464.971	378.313	1427.57	256.904	8544.764	205.676	271.118	237.204	1722.303	362.534	7728.67	181.249	1862.759	2131.458	287.634	293.136	288.053	17921.832	911.917	297.099	4764.618	233	0.737	1267.088	658.109
14284.508	17833.795	12805.665	23013.055	17658.263	29399.913	12106.865	21151.215	590.088	346.446	285.408	334.441	393.18	1250.72	286.354	9106.136	168.554	141.029	268.37	1658.539	201.521	456.548	120.892	2478.85	3912.507	299.424	299.409	325.683	17024.682	704.931	349.742	5852.17	193	0.86	1401.298	656.381
12937.191	14728.967	10759.174	19535.058	14944.133	23349.777	10689.78	16676.644	603.199	398.329	295.921	420.081	385.058	2162.056	238.189	10639.308	178.557	180.011	272.421	2775.961	168.925	1733.762	145.107	1826.679	2604.083	354.313	383.627	302.141	18389.689	770.508	317.234	4775.366	109	0.946	979.693	654.096
10879.828	12691.65	8814.337	16307.535	11957.907	16307.515	8036.881	13326.346	819.242	396.307	302.494	246.132	497.455	1235.114	419.497	12196.031	166.494	192.858	432.621	548.2	132.906	3398.061	134.113	1212.717	3017.265	296.077	312.373	261.134	4236.752	274.463	293.821	3065.63	123	0.925	666.72	655.638
11037.523	12694.681	9160.028	17020.539	13121.257	15878.043	9707.821	11995.91	692.438	690.944	315.129	376.784	488.284	1311.378	372.267	11220.154	202.604	224.418	362.59	1299.523	148.117	424.989	136.983	1380.206	4009.572	325.319	377.007	307.637	9653.432	458.659	305.466	3464.112	120	0.981	767.667	655.483
11872.427	13679.95	9731.21	18175.658	13220.796	20176.063	11135.43	16631.126	686.633	289.512	285.59	299.778	355.951	1101.94	387.336	10515.605	213.449	232.11	428.887	1007.028	119.482	405.254	165.798	1403.094	2691.883	323.171	326.339	282.262	10479.702	296.478	248.218	3040.297	198	0.922	1122.556	657.96
11865.606	13491.337	10059.453	18106.976	14036.82	20820.077	12654.226	18756.804	1097.828	543.497	296.568	279.752	491.674	1696.403	469.918	13763.776	218.076	197.287	459.921	837.103	150.685	664.786	170.655	1693.074	3175.835	339.632	311.688	271.869	5800.474	348.985	290.146	3616.034	139	0.925	847.291	657.126
14777.246	17266.169	12896.646	23632.919	18468.456	28994.216	15624.031	23459.932	657.048	445.839	313.348	401.703	454.333	1983.85	302.132	11720.551	198.549	212.777	311.544	2477.445	185.663	5340.744	171.203	2201.11	4134.391	324.171	303.504	303.903	21118.039	817.924	299.084	5604.291	276	0.798	973.496	663.029
13141.664	14998.209	11129.871	20445.312	16129.041	24012.314	11303.769	16305.415	658.998	316.257	306.295	384.25	354.176	1737.224	451.518	9805.568	196.085	215.252	437.311	1695.396	140.503	1106.778	172.524	1824.839	3690.228	299.812	466.551	284.325	12498.609	644.605	330.773	5037.931	180	0.866	999.383	657.633
13003.519	14897.065	10581.789	19646.081	14705.383	21011.018	11710.163	16770.546	639.507	931.374	286.422	237.784	338.594	1342.145	431.682	9935.337	214.337	215.774	558.857	765.637	113.634	1357.29	191.408	1157.666	3292.448	314.333	451.429	289.353	3795.364	271.021	433.006	2515.941	202	0.929	1064.738	658.832
9504.504	11309.223	7927.134	16063.455	10861.575	15961.335	11565.713	12716.283	622.428	327.435	301.876	419.12	354.363	1406.38	261.753	10593.808	189.982	204.388	290.672	1634.788	137.852	562.737	167.544	1493.55	1903.044	307.578	285.108	327.169	15303.18	853.221	300.782	3788.995	103	0.983	1101.325	656.985
11745.108	15439.916	12593.787	22704.271	15180.006	26579.349	13524.356	22522.379	527.358	456.013	275.901	271.55	311.423	1877.845	307.55	8654.625	169.026	154.549	268.217	1089.466	209.928	543.896	133.119	1812.653	3309.672	252.943	333.414	278.359	7758.429	352.595	351.159	4702.024	292	0.853	1311.784	661.798
14209.736	16238.223	11963.384	21349.27	16230.544	24034.224	13005.817	19318.627	590.142	957.084	294.524	322.507	405.148	2278.865	409.719	11345.827	189.656	206.246	448.122	2445.63	161.243	535.276	184.692	1526.539	3631.677	319.124	335.205	332.256	10571.786	372.845	286.856	3503.458	161	0.889	928.189	658.208
15372.068	17996.818	13239.582	24033.002	18328.784	22303.142	14936.534	19146.311	1032.313	463.246	331.935	308.625	535.388	1249.697	361.401	10452.182	225.036	256.066	476.724	1134.628	123.368	1176.104	158.049	1345.739	3409.508	305.603	391.912	304.831	5867.344	270.336	328.897	2687.283	152	0.949	1020.658	659.237
14190.599	17204.636	10593.341	20206.332	13672.105	21866.186	10322.503	14069.006	639.469	523.951	317.151	279.964	429.536	993.069	341.295	10774.404	152.925	161.23	355.919	1025.934	195.529	450.827	143.944	1767.704	4185.888	298.186	313.193	308.144	7837.818	305.348	363.346	3405.541	114	0.99	1524.395	658.289
16025.032	20275.781	14228.494	26795.988	18275.255	27874.863	15535.319	23852.319	828.46	1370.788	325.838	304.101	556.464	1450.892	414.966	11722.653	178.007	176.889	398.226	968.664	221.984	740.889	169.048	2224.459	4715.057	323.11	342.542	315.491	8671.029	328.4	418.737	3879.639	121	0.948	1540.988	658.715
14337.412	17423.125	9884.286	20351.427	15311.458	20338.396	8705.547	14569.339	730.232	1778.85	297.975	292.085	519.814	1014.287	346.748	13348.803	163.768	167.501	302.144	846.533	215.936	310.778	122.113	1767.132	4244.861	292.282	335.795	288.84	5686.097	294.044	397.188	2714.457	117	0.944	1577.748	658.346
11855.717	13495.48	10252.573	17493.997	14383.917	19773.409	12931.415	18822.437	688.884	2353.503	283.513	270.12	344.115	1868.623	401.42	10290.66	201.113	185.476	337.979	608.197	153.701	320.487	180.708	1941.161	2571.734	319.9	520.267	275.438	4602.108	314.861	304.875	5106.96	131	0.958	880.164	659.324
10533.265	11813.89	9523.22	15666.993	12909.61	18064.437	8839.394	13489.755	780.9	382.444	360.985	509.246	368.159	1799.088	229.377	10360.204	208.254	194.735	370.371	3181.842	200.883	820.862	161.692	2239.252	3010.904	282.595	374.691	298.224	27620.751	1471.348	367.837	6667.516	101	0.977	988.252	659.144
10658.493	13286.67	10634.082	19025.136	12776.195	20389.827	10485.286	16482.623	611.874	507.863	273.159	297.709	330.343	1279.758	332.775	10054.071	158.204	142.55	314.402	1954.09	180.065	3506.678	129.959	1794.552	3304.398	303.125	312.334	326.201	9906.482	422.616	333.218	3941.112	275	0.659	1420.369	664.158
13561.805	16252.191	11520.051	21368.559	16176.446	24313.979	13631.32	26820.465	920.51	353.769	350.62	450.643	390.288	1532.985	378.554	16831.95	178.755	184.173	539.015	2540.318	158.976	1203.342	177.285	2334.167	3224.003	279.525	295.899	268.642	15874.516	800.033	349.967	6921.958	215	0.838	490.588	661.5
15634.199	18827.473	13349.815	24548.409	18973.771	14530.276	9885.024	11763.337	900.617	438.438	307.77	265.365	388.148	1006.315	437.876	10365.646	191.084	205.363	645.335	664.039	148.545	299.688	144.554	938.601	3360.05	345.86	318.756	277.348	6763.637	277.461	322.377	2223.862	161	0.935	623.276	661.475
12319.859	13887.97	10053.869	18784.331	14050.817	22696.657	11105.807	17914.025	640.909	790.747	302.711	296.524	317.417	2564.591	448.02	13414.619	179.738	221.13	356.108	1148.054	139.909	421.989	161.068	1645.856	2555.177	318.655	299.248	285.948	7078.25	343.177	290.842	4351.549	140	0.957	741.664	659.564
11925.502	13829.395	9790.095	18496.682	13688.05	18644.037	10433.818	15447.369	667.327	359.171	304.899	257.598	322.503	1221.859	393.342	10251.212	215.899	207.649	505.705	902.062	111.867	1788.294	205.986	1321.59	2876.451	363.023	291.809	297.777	5298.159	278.225	288.155	2971.954	167	0.891	1090.841	661.5
14895.395	18427.525	12536.885	24064.55	16423.934	25178.231	13131.028	17221.852	724.106	755.791	293.996	283.711	508.987	1204.121	347.605	11308.652	169.037	169.275	280.326	805.087	194.58	345.229	156.156	1828.232	4694.44	322.706	293.118	329.757	7163.83	297.009	326.79	3199.468	201	0.876	1535.396	663.57
11293.846	14339.938	10632.998	18227.994	13990.628	21911.958	11751.346	16845.926	1077.292	640.827	479.231	470.808	482.152	2051.575	498.94	16343.77	187.352	321.831	654.649	1962.472	6378.867	801.365	152.12	1455.151	3885.734	414.321	369.163	332.124	12199.593	1117.419	313.22	3545.78	117	0.973	525.474	661.731
12164.601	14350.015	10185.579	19190.099	14643.424	23988.59	11696.083	17812.545	793.062	329.822	306.803	333.657	362.519	1556.756	317.237	12602.952	174.606	180.092	603.846	1641.212	154.65	543.492	296.842	1641.86	2485.426	315.652	447.631	289.77	10728.697	409.321	285.667	4607.731	153	0.991	593.369	662.173
14053.403	16243.036	11379.409	21357.963	15596.931	23884.416	12313.053	19744.207	759.654	699.107	329.304	298.743	465.387	1741.864	460.604	13634.693	178.243	214.498	424.419	1144.977	141.385	396.364	136.635	1529.703	3774.747	313.043	297.977	260.574	6998.011	343.336	289.101	4387.682	164	0.875	661.75	661.043
11612.949	13209.668	9635.785	17670.484	13640.105	21213.476	12571.421	15892.326	760.393	747.376	292.78	279.54	412.604	1565.594	422.867	10721.405	179.036	226.099	487.295	1061.569	129.619	348.61	156.527	1446.518	2780.182	305.733	288.608	279.412	8200.783	316.793	292.7	3377.76	159	0.957	1008.858	662.374
8785.077	9961.461	7013.52	13629.685	10289.925	16512.337	10087.902	14233.509	639.013	308.573	259.857	350.212	349.01	1562.491	348.98	9371.279	198.921	197.377	312.658	1798.907	127.443	366.775	174.709	1501.101	1603.212	345.787	378.302	268.357	13538.986	468.573	242.839	3900.085	111	0.964	1129.545	661.734
8325.338	13290.587	10421.055	17927.252	13458.48	16710.104	7831.415	15862.859	454.86	1021.637	314.985	244.886	367.285	1360.256	329.343	8943.941	164.209	177.306	299.73	622.585	263.592	379.747	205.717	1372.903	2524.652	280.927	260.12	277.923	3548.666	294.028	252.267	3200.342	160	0.915	1230.575	662.738
8869.745	10980.133	8037.362	13856.27	12122.559	18432.832	11214.032	15260.753	475.717	361.442	265.671	249.423	282.205	1244.146	384.045	9192.565	195.975	150.302	265.253	910.674	201.186	423.25	120.234	1356.806	2006.28	265.57	301.628	266.761	9827.082	352.902	326.642	3490.983	195	0.85	1298.228	664.403
12822.192	14257.589	10522.9	19320.182	14837.068	19267.563	17222.805	19753.973	623.628	556.835	256.721	236.706	344.162	1442.85	561.709	10619.43	210.054	174.259	418.79	396.806	141.865	264.531	177.434	1501.257	2749.964	312.567	302.458	272.262	2309.609	282.989	287.267	3876.14	153	0.921	866.977	663.703
10925.599	12579.694	8726.621	16293.937	11751.396	18451.659	13431.971	15433.434	542.601	686.458	286.585	310.382	343.392	1674.241	366.043	9412.527	203.951	230.251	293.418	1505.561	126.953	1543.649	178.532	1522.289	3067.067	340.056	289.926	287.19	13168.533	405.774	264.255	3948.101	114	0.948	1108.649	662.868
11412.884	14309.501	7687.754	14321.556	15313.696	21862.408	13005.982	14720.904	494.42	293.157	316.786	372.547	262.119	1213.766	247.296	7893.466	226.264	173.944	168.507	2010.823	273.272	1273.268	161.929	2069.605	2050.468	249.155	277.353	263.3	15697.82	647.82	298.394	6006.093	111	0.923	1279.113	663.095
12911.486	15504.953	11337.297	21002.251	14285.515	23021.244	11858.02	14038.228	752.828	343.354	276.453	350.903	380.544	819.353	402.242	9616.123	164.042	148.973	292.319	1015.491	174.93	464.814	127.033	1233.024	3403.283	300.428	305.507	316.356	13643.724	630.35	385.563	2303.264	113	0.981	1453.65	662.925
11821.556	15478.599	9750.852	16764.955	15503.509	27107.427	15954.713	20470.232	503.364	342.266	259.695	302.984	352.481	1309.767	421.182	7364.015	171.206	145.304	199.42	1332.792	211.123	563.89	128.287	2988.194	2568.752	281.318	277.656	298.949	10125.323	466.882	348.35	7540.458	178	0.876	1377.921	666.657
17834.128	21365.895	15550.597	28803.502	21998.337	33959.954	18519.228	30773.414	857.237	355.793	346.795	388.066	546.926	1501.787	432.456	15463.345	215.125	202.91	386.67	2646.583	203.293	787.3	142.083	2064.417	4532.726	287.595	495.559	255.875	14895.363	803.704	334.177	5331.985	247	0.84	456.257	669.334
18416.886	20512.165	15725.542	26185.647	21345.504	29484.231	17349.299	23659.618	862.752	764.822	329.984	273.712	379.646	2124.219	586.047	12746.778	190.647	238.393	441.24	615.848	139.791	2937.432	155.221	1720.34	3692.063	324.369	331.117	265.3	8527.49	307.398	298.04	4439.995	172	0.95	697.762	666.18
13729.534	15708.722	11457.689	21488.68	16439.674	26180.038	13480.512	20986.468	695.285	1189.84	314.847	257.542	377.347	2132.406	506.034	13362.329	195.327	241.303	421.476	741.789	138.006	437.148	156.048	1504.469	3872.962	314.044	352.841	269.77	5819.343	294.719	322.259	3581.135	161	0.935	735.606	664.91
12148.227	15914.254	10115.124	18311.99	15632.337	28418.738	15704.202	17096.233	492.21	343.284	283.641	259.543	346.282	1627.762	368.589	8685.177	237.672	154.372	242.105	1079.96	205.795	6368.786	118.148	1828.978	2760.872	291.41	272.479	261.939	5840.354	294.982	308.482	5188.936	126	0.988	1291.151	664.921
13802.084	16284.77	11733.599	21927.674	16392.492	26042.028	12684.15	20240.295	732.696	394.752	309.44	352.858	465.231	1578.479	321.352	13128.766	179.729	223.528	350.142	1580.353	159.119	548.391	124.032	1716.207	4145.112	299.873	324.203	253.49	11580.101	341.104	277.208	5056.705	183	0.931	654.451	666.964
14317.679	16230.472	11350.674	21394.192	15571.297	20495.768	10804.837	14942.247	624.528	1061.108	272.568	244.077	315.377	2252.058	522.537	8332.874	236.82	216.27	343.914	710.96	104.043	241.063	163.763	1099.537	3581.84	305.346	313.11	275.72	2748.457	259.304	262.705	2483.561	165	0.978	1138.342	666.348
12194.676	15297.948	10729.31	19756.554	13397.381	18123.085	9059.363	16616.062	531.92	677.091	276.776	305.111	362.855	900.402	326.21	10162.008	154.291	151.352	333.36	900.788	185.876	390.645	107.552	1547.584	2760.132	332.5	287.895	332.863	10527.168	348.661	379.293	3245.437	124	0.933	1434.661	664.839
10211.226	12113.481	8431.248	15323.648	10967.087	15872.423	8179.722	11659.759	971.596	344.028	305.493	282.02	398.487	885.357	458.979	11860.013	147.496	138.714	309.411	887.983	166.614	446.996	140.378	1425.392	2525.222	316.35	320.974	383.553	6913.889	302.879	280.456	2253.362	105	0.953	1488.167	664.481
8883.83	10945.598	7835.552	14585.744	8718.288	14655.819	7469.111	12599.029	570.761	415.854	280.974	248.501	335.946	1041.202	427.227	9893.089	136.8	138.404	353.521	436.666	147.377	327.631	132.242	1551.868	2993.44	297.263	313.953	380.323	2412.931	276.834	331.283	2910.081	131	0.958	1499.546	665.317
13234.758	15803.07	8445.737	16195.74	14799.258	18276.6	10070.336	13567.322	623.676	493.284	285.401	271.997	407.554	955.066	482.423	12215.94	150.568	163.993	332.703	596.145	179.5	341.196	130.838	1703.627	3235.91	306.056	285.411	349.398	7133.43	282.881	289.458	2959.343	105	0.941	1515.367	665.167
16550.983	19092.558	13513.172	25607.658	19075.479	30292.705	16043.025	27479.776	984.612	358.063	360.926	394.374	446.605	1794.559	515.513	15298.592	197.464	201.581	417.521	2019.527	164.143	637.932	141.763	2213.179	3336.684	314.511	311.631	269.672	10967.146	487.794	363.402	6409.265	131	0.931	463.668	666.737
20868.445	24065.932	18155.169	30616.581	24656.939	34067.107	21927.196	33801.156	927.365	360.357	392.815	485.351	406.357	1924.951	359.609	11959.234	227.393	192.743	336.808	2578.859	186.964	1081.593	158.301	3026.215	6066.399	293.792	287.019	271.105	21830.66	1376.662	383.887	9092.992	262	0.808	478.061	669.492
11825.814	14257.718	10176.438	18711.41	13754.64	22960.182	11483.578	17769.498	945.801	772.174	338.578	312.984	396.549	2128.698	367.57	13131.059	164.008	202.858	727.717	1235.623	665.744	1425.14	147.103	1301.789	2577.868	297.221	297.148	299.356	7463.819	451.698	305.747	3242.021	211	0.858	516.889	668.585
16816.594	21865.882	16154.437	27988.614	20899.563	24493.536	15438.086	16693.849	1153.504	973.027	559.9	501.858	587.12	2951.583	422.546	13776.646	189.721	355.989	813.886	1791.297	6569.498	776.036	151.789	1240.154	3043.499	420.635	425.818	358.071	12881.116	1640.401	292.086	2727.033	113	0.952	531.951	666.128
7250.909	9166.25	6415.749	10936.425	8247.819	12424.756	6885.943	11130.461	1127.2	308.068	356.201	354.076	338.111	1811.901	364.353	15775.11	233.681	292.875	475.127	1393.653	148.222	821.52	160.82	2070.712	5168.098	329.556	340.373	326.382	5473.403	390.445	337.227	7068.411	103	0.996	568.383	666.131
15397.735	17354.492	13183.166	23801.75	18712.796	23296.813	21065.814	19782.008	728.356	900.347	294.596	253.72	405.649	1698.089	623.323	12162.803	230.758	192.886	480.839	580.413	151.467	871.566	188.203	1537.754	3343.356	310.744	322.124	272.747	6148.689	259.957	250.676	3189.926	96	1	860.521	665.552
12561.831	14789.195	11120.115	20125.676	16097.855	21846.292	11759.205	19406.648	751.084	337.864	339.667	387.225	404.539	2078.695	507.973	10749.878	213.363	213.577	445.777	1506.93	167.799	807.283	184.938	2499.348	4713.511	326.626	447.521	335.268	13326.853	440.151	304.775	6737.099	153	0.907	920.101	665.624
17319.268	19759.557	14429.993	26563.987	20231.577	29016.297	18729.948	23293.551	716.894	936.099	300.438	285.485	427.599	2144.083	445.727	10640.498	226.682	247.719	428.463	1128.459	128.759	3385.943	176.451	1440.061	4243.882	307.746	367.45	284.11	8382.3	242.365	298.574	2925.05	147	0.942	1025.187	666.024
7831.33	9784.324	7601.534	13152.115	10972.057	14415.417	8254.817	13009.591	495.052	499.435	304.373	240.522	357.648	1275.681	415.399	8946.008	191.271	237.686	301.701	629.252	342.609	457.385	215.867	1435.651	2402.167	265.722	241.401	270.255	3579.643	357.449	269.425	3732.924	133	0.961	1254.523	666.793
12385.301	14982.125	10907.677	18459.955	15481.775	22530.166	13854.42	19036.416	514.447	306.818	284.06	288.071	330.097	981.286	257.45	7556.037	158.339	146.787	216.82	1226.848	204.118	515.1	162.738	2538.383	2508.943	251.31	288.125	270.649	6539.25	478.79	324.228	6661.534	102	0.987	1322.363	666.147
9190.101	13072.681	11815.194	19990.206	12436.555	19653.342	11757.913	20457.584	654.06	336.735	293.844	394.906	332.49	1407.798	262.761	8269.219	177.269	139.677	191.731	2428.027	255.154	2364.156	123.858	3105.09	3310.177	294.907	329.125	325.888	34724.691	2230.509	425.084	7544.241	131	0.986	1399.836	667.172
10744.505	12735.434	9532.193	17286.473	11421.292	17453.625	9028.204	15626.124	601.333	378.325	275.915	329.123	406.364	974.509	376.589	11869.662	163.676	146.805	276.481	1084.6	177.019	1215.373	142.712	1656.09	3508.752	305.317	282.494	340.142	9683.075	375.613	359.677	3051.991	184	0.894	1461.554	666.418
9995.368	11973.201	6459.795	12440.696	9597.242	9833.552	4328.865	10187.529	782.592	398.232	263.548	271.523	372.048	928.099	360.837	10823.664	167.124	159.469	313.361	1121.655	205.622	953.38	129.303	2154.652	3685.914	290.741	313.935	303.111	6018.857	309.626	293.579	4401.845	99	0.99	1551.551	666.015
7719.495	8915.446	6432.455	11567.994	8729.375	14211.89	7263.368	11329.203	704.578	319.616	269.237	233.461	270.752	1054.149	333.127	9965.177	167.58	195.419	433.797	661.993	132.882	872.348	148.803	1094.963	2106.468	314.13	331.636	281.297	4960.067	339.948	352.352	2177.907	129	0.943	748.686	667.26
13279.606	14938.141	11438.571	20364.577	15966.537	22934.528	16101.713	19389.234	702.268	1135.723	269.703	224.209	360.251	2393.213	624.287	10520.249	200.588	204.432	466.495	519.489	133.171	338.943	153.084	1378.769	3921.193	344.406	330.493	268.91	2726.8	314.267	290.403	3407.705	150	0.972	835.54	667.82
14326.156	16730.462	12550.811	23170.635	17733.291	25735.941	12768.123	20106.464	711.545	1417.461	328.268	284.708	331.444	1910.631	352.037	13781.707	200.727	236.819	446.803	825.941	136.084	380.99	141.347	1483.658	4152.134	342.665	384.902	265.988	5712.081	341.518	300.839	3512.291	245	0.909	727.912	671.067
12228.899	13999.804	10260.291	18604.048	14650.171	24220.858	11967.472	12124.21	734.354	374.267	298.247	270.086	338.324	1795.481	357.486	9255.406	194.61	222.353	421.41	789.664	149.131	465.494	159.498	1511.378	4047.757	354.255	332.633	322.159	4997.851	481.997	293.407	4149.404	116	0.936	944.44	668.983
8935.181	10120.702	7130.722	13485.458	10161.631	15241.31	8488.214	12080.406	566.129	631.009	234.115	217.759	245.889	1266.943	372.962	10017.4	189.058	219.231	372.763	729.745	117.121	928.189	169.042	1114.49	1930.528	282.941	403.793	277.51	8517.236	272.555	265.744	2345.697	122	0.956	1122.533	668.746
13247.263	14917.248	10488.38	20167.524	14977.581	17294.195	9850.654	13357.047	604.208	877.695	263.066	239.824	329.948	1720.197	647.023	11129.876	218.021	204.084	350.097	858.557	112.92	314.201	164.69	1285.71	2729.004	303.149	327.194	279.691	7274.004	293.648	264.479	2710.743	110	0.998	1145.373	668.073
9179.28	12405.767	8742.839	15284.186	11863.973	19491.076	10110.16	13202.642	413.214	1374.605	285.383	223.886	346.687	1397.924	368.743	8095.568	178.315	235.282	288.946	439.375	306.465	440.948	230.455	1069.936	2609.35	277.854	265.94	272.544	2793.053	286.007	261.659	2277.349	130	0.978	1244.346	668.592
13317.237	17446.76	12140.696	22876.539	17382.323	30790.887	16154.382	20409.289	531.138	614.309	380.16	374.552	379.29	1614.951	399.743	8992.129	203.911	265.864	284.341	1043.487	337.091	1650.164	193.352	1569.275	3318.814	270.397	278.514	295.629	15343.769	516.741	286.239	3697.438	155	0.789	1266.481	671.152
10263.519	13365.179	10959.341	18752.26	14636.424	21960.517	13726.993	21780.643	539.188	320.765	286.623	293.47	307.375	1485.689	265.067	7082.427	156.835	171.028	177.283	1201.041	247.527	1550.353	163.96	3077.11	3489.645	297.989	305.701	275.676	16145.838	1394.008	384.895	9319.24	148	0.974	1334.162	669.135
19256.71	21731.496	16179.563	29323.59	22521.71	34742.412	21623.155	30170.473	855.963	1112.771	304.897	271.634	450.823	4247.764	528.45	12839.811	243.307	209.16	387.894	792.995	154.057	2326.155	184.944	1905.562	3461.527	326.958	339.163	261.503	8894.522	263.285	287.398	4216.995	120	0.981	852.867	668.842
12405.527	14262.459	10509.401	18731.068	14615.293	17489.885	7912.213	12160.391	794.102	518.523	269.845	291.736	427.073	1427.884	360.557	9119.627	199.074	206.143	410.026	906.535	140.199	389.099	157.831	1348.727	2431.551	323.654	369.795	298.124	6657.856	440.976	239.406	3537.428	125	0.94	892.468	669.868
11956.353	14264.865	10444.227	19260.01	15051.224	18938.929	9300.489	14996.916	892.133	508.288	334.75	322.284	353.087	1308.418	358.846	10093.515	248.672	228.766	500.865	1054.409	130.136	715.012	198.58	1418.677	3989.575	344.635	523.062	294.362	7881.237	616.802	267.586	3308.752	117	0.985	1088.5	669.603
10164.793	11385.208	7925.255	15438.255	11608.282	17688.736	10884.29	15565.275	565.02	300.403	241.444	288.803	289.041	1309.674	403.03	9828.751	206.447	177.503	423.455	960.513	112.026	414.896	167.124	1484.941	2361.166	311.078	313.345	294.478	7829.863	372.218	250.472	3794.467	123	0.952	1160.541	668.996
11312.371	13443.891	8937.008	15827.998	13608.236	17770.255	12603.809	16570.559	570.592	361.642	285.048	327.855	329.459	1049.064	315.225	8345.636	183.102	136.715	227.685	1799.742	204.18	1612.912	123.145	2535.698	3552.767	274.785	378.688	322.129	10928.585	543.009	353.214	6345	114	0.99	1388.667	669.325
9710.241	12007.197	8588.837	15645.596	11793.72	18596.109	11394.412	16963.2	847.321	367.745	386.367	527.553	442.151	2322.569	438.165	16364.05	172.633	167.789	403.327	3650.944	187.933	1794.193	147.28	2727.156	2407.28	294.618	280.042	273.313	22163.631	699.769	355.829	8686.779	125	0.968	498.764	671.004
14619.354	16567.822	12023.692	22363.914	16802.153	20235.133	11587.342	17650.172	624.951	2840.284	301.584	253.535	379.376	1794.365	331.934	10658.562	218.898	240.503	312.984	540.616	123.789	344.72	168.849	1264.714	3454.084	418.183	284.265	279.523	4662.184	257.726	334.172	2450.056	115	0.969	1036.596	670.526
17377.611	21321.185	12677.202	24062.837	18708.762	15887.438	13929.132	14126.783	597.155	506.99	275.043	272.937	391.725	1089.403	345.611	9003.077	175.098	163.597	346.285	436.749	186.388	494.329	166.364	1349.501	4688.947	323.366	270.52	344.321	13105.961	417.16	341.388	2510.372	110	0.955	1470.127	669.927
12039.561	13577.481	10263.653	18411.441	14478.962	20717.834	11496.504	17608.625	801.493	723.051	277.337	247.71	340.744	2140.1	799.413	11374.403	180.486	181.594	417.118	632.367	133.643	342.955	145.24	1474.255	2710.307	292.466	340.584	286.256	3535.024	254.025	325.781	3816.999	137	0.974	825.631	671.223
12688.161	14509.812	10548.966	19599.755	15023.46	21992.771	15729.06	20998.564	809.905	378.916	288.373	280.668	402.071	1267.457	476.053	10108.017	173.046	199.144	381.582	1114.136	126.056	486.379	162.168	1556.493	2987.198	301.788	287.037	297.249	6273.701	335.579	307.205	3419.464	140	0.957	995.571	672
12669.448	14514.778	10609.233	19451.482	14891.384	22857.395	12512.866	18766.461	878.104	635.085	290.437	274.646	326.677	1626.066	517.247	10440.967	186.339	215.93	407.952	907.337	116.583	583.403	158.983	1325.008	2772.013	322.369	294.039	290.229	5534.041	270.306	288.119	2744.385	202	0.9	1014.881	673.505
13285.098	15165.768	10976.011	20133.514	15130.512	22430.737	13557.014	17692.816	599.365	652.568	306.767	265.55	357.062	1422.434	342.494	8168.178	229.907	220.409	498.616	1259.158	124.65	868.103	195.141	1149.311	2952.102	326.97	334.671	295.856	8465.996	270.35	307.037	2525.721	244	0.895	1057.975	675.475
15978.374	19551.46	13807.289	25661.753	18937.528	20925.585	12419.017	17465.885	1002.915	854.337	414.53	382.084	437.926	2251.4	411.513	14709.638	187.321	227.807	613.155	1215.136	706.751	775.573	158.489	1600.357	2984.236	329.996	303.741	329.709	13425.341	3476.522	307.396	4413.091	137	0.947	531.799	673.5
14759.533	16648.387	12167.429	22447.551	17018.583	24128.246	12947.661	19416.709	600.311	1655.199	310.594	276.856	415.102	2360.126	354.698	12054.596	213.982	232.972	306.415	882.309	123.457	2163.683	198.326	1523.579	3417.66	333.411	310.688	292.876	7716.326	285.136	325.377	2987.03	144	0.913	1031.514	675.222
16832.406	20448.971	15050.267	27161.542	21236.497	33670.449	17357.827	30392.168	919.157	352.646	330.006	493.933	448.769	1762.436	418.663	29606.636	198.317	203.867	431.107	2292.648	161.652	591.383	149.499	3709.576	4219.799	280.024	280.226	243.841	14054.344	666.353	316.651	11597.45	164	0.919	420.299	675.677
16209.934	18840.737	13584.565	25631.523	19442.754	28415.591	17933.961	30022.64	850.969	361.749	393.834	493.636	419.329	2015.672	365.538	12586.964	197.851	183.376	207.234	3560.61	201.299	3218.167	157.691	3288.465	4082.372	279.039	303.593	265.09	24384.39	1302.201	385.884	10177.894	262	0.739	482.397	679.198
10292.634	11880.224	8711.791	16339.221	12329.065	21179.333	10272.679	15793.547	655.71	435.888	291.408	253.004	329.801	1728.601	367.211	13268.946	165.349	202.107	339.583	573.655	138.706	556.267	150.552	1542.545	2800.915	360.382	374.633	262.375	12279.054	413.74	294.359	4196.962	192	0.829	701.432	674.964
15176.081	17285.55	12861.435	22649.383	18040.05	29758.956	15094.947	22857.603	739.165	944.426	312.327	317.675	407.134	2410.801	615.238	12383.867	207.088	216.058	430.468	1702.99	147.231	657.768	138.505	1768.042	4279.784	313.691	366.701	304.345	11248.311	380.853	311.024	4550.444	240	0.856	772.642	677.175
9658.782	11195.012	8483.785	14888.829	11867.319	17409.294	9496.045	14981.841	923.758	432.365	339.456	431.971	395.703	2835.716	250.113	11478.72	180.5	214.992	159.223	4249.183	269.177	615.87	162.589	2293.898	2590.378	324.404	367.861	354.699	41068.406	2161.284	333.764	6327.077	129	0.849	925.988	674.74
13499.765	15357.161	11326.291	20732.038	15967.208	23447.595	20536.552	30491.91	751.868	556.912	298.025	317.283	352.744	1751.782	501.338	12629.568	187.382	211.464	478.883	1351.971	135.183	450.032	170.15	2194.159	3243.126	370.672	303.932	315.965	7302.544	363.778	294.746	5188.815	261	0.826	984.718	678.665
18874.28	22872.444	17421.965	29477.353	24509.384	37605.208	16659.771	28876.467	779.169	385.125	336.711	357.726	381.329	3656.044	496.341	18763.258	223.727	203.868	471.673	1554.897	188.926	1607.11	155.209	2824.027	6327.487	272.162	343.68	251.671	12529.393	970.922	420.093	7787.466	108	0.98	439.139	674.944
13121.655	14910.114	9221.548	20335.534	15041.894	24072.317	12105.819	18099.583	727.485	934.111	201.632	248.978	321.714	1450.951	314.893	8856.897	209.042	190.592	260.624	568.513	117.018	604.14	153.445	1300.62	3503.398	349.547	245.57	272.122	4793.974	266.174	247.682	2764.072	148	0.959	1179.831	675.912
8892.066	11536.339	11046.494	19577.798	10076.279	15411.29	11690.961	15765.848	556.9	339.293	278.84	322.925	371.031	1386.435	267.335	9268.981	150.433	148.824	298.505	1399.603	242.118	2428.593	146.917	1564.418	2408.94	326.599	262.288	355.829	30747.355	963.689	337.373	3125.797	125	0.98	1472.916	675.34
13452.447	16362.836	11481.638	20956.298	15629.023	21734.546	10154.762	17516.947	1018.353	427.509	366.673	328.419	436.2	1580.491	315.963	16760.451	180.619	212.242	416.464	867.374	201.704	5063.134	181.219	1768.351	3311.728	391.081	305.385	334.397	17533.246	629.366	324.064	4341.988	106	1	542.613	675.613
10507.635	11829.777	8787.574	16546.468	12727.939	14756.375	8626.395	12613.68	627.758	599.739	267.801	223.853	237.623	1126.942	320.475	8625.373	180.363	222.463	417.537	577.497	114.539	277.856	130.473	1164.444	2985.688	324.182	345.852	266.993	2319.408	351.698	292.383	3283.601	129	0.932	738.081	676.663
11316.337	12877.04	9212.182	16875.926	12754.231	16720.238	10993.265	17460.462	712.519	334.182	295.586	284.106	520.559	1482.38	474.927	13519.562	185.317	204.109	380.496	1097.048	149.423	556.765	137.294	1634.305	4209.235	292.347	395.454	306.955	9593.214	585.21	285.985	3723.156	113	0.952	782.872	675.686
14074.866	16015.79	12002.595	21721.276	17009.378	24114.506	12141.678	18995.075	757.623	688.405	291.643	276.946	419.566	2006.378	613.229	11004.188	198.691	192.618	412.849	761.018	147.923	485.239	146.577	1606.697	3175.608	316.493	319.236	292.048	5337.722	308.065	279.531	3806.064	201	0.887	813.868	677.903
13117.056	15082.217	10875.116	20353.919	15355.511	19779.217	11919.687	15894.506	695.891	1042.01	278.134	297.471	349.679	1413.037	326.218	8889.35	226.86	223.246	332.362	987.111	114.774	384.965	159.053	1172.234	3888.356	326.934	296.194	293.736	7221.445	314.85	276.487	2645.444	211	0.865	1099.339	679.903
10058.969	12075.12	8439.112	16120.602	12078.294	16711.958	9012.893	14052.562	843.092	369.782	297.959	295.882	323.615	1148.119	324.128	11989.261	159.808	192.889	448.426	662.856	171.84	9390.441	169.274	1145.221	2715.219	342.101	294.801	327.329	8598.253	326.185	316.984	3127.003	115	0.928	549.3	677.996
10347.474	12082.561	8626.971	16060.686	12044.106	17389.506	7778.006	10932.353	734.266	795.498	285.999	345.765	321.211	1674.482	273.253	10936.852	186.732	186.661	475.96	1349.715	149.954	310.81	145.208	1257.033	3037.997	315.734	293.972	278.686	9783.201	431.579	301.656	3795.683	125	0.968	595.508	677.596
14038.526	15575.113	11445.325	21674.439	16098.384	24639.434	15761.583	22226.472	651.553	344.52	297.833	278.797	305.091	1555.307	375.052	11145.605	166.792	204.426	508.553	1070.013	144.369	1210.971	217.536	1631.551	3092.604	318.131	305.898	261.892	11878.743	319.437	315.138	4573.724	152	0.924	687.836	678.993
9272.26	10904.291	7767.16	14616.764	11034.988	16391.489	10152.278	13390.652	633.993	604.542	287.524	288.494	298.14	1806.432	392.888	10311.341	200.301	215.822	446.82	943.336	129.961	640.309	156.978	1317.531	2320.963	328.001	620.48	293.309	12791.341	349.902	320.911	2705.142	127	0.967	1112.413	677.547
8019.981	11022.165	8039.321	14242.943	10274.738	17726.954	9600.398	15427.906	503.949	486.189	287.569	397.967	295.799	1611.253	337.051	9307.1	220.264	155.877	193.014	1543.926	222.031	867.74	140.743	2063.278	2615.917	269.597	311.921	274.143	15014.335	461.08	266.736	5517.604	221	0.713	1291.708	679.695
12474.435	15309.77	8677.741	17102.003	12907.402	15323.173	10097.502	14781.604	916.822	818.208	284.781	264.445	449.257	743.597	316.886	11638.161	169.283	164.566	270.69	567.152	194.475	312.252	119.755	1732.338	4164.534	292.384	329.645	303.231	5341.754	290.178	297.651	2838.655	294	0.809	1553.748	680.5
15343.723	18488.468	13520.776	23960.842	18764.204	27045.258	16445.398	28090.913	803.877	430.799	383.266	487.49	376.057	2052.541	339.734	11336.314	189.614	180.487	259.084	3993.426	188.568	644.357	163.904	2933.755	3861.377	271.052	346.597	270.795	20385.438	1812.6	394.811	8875.23	187	0.888	464.955	678.623
12822.055	15147.005	11115.358	20389.607	15877.33	22993.064	17178.348	29207.939	746.889	629.516	350.838	435.486	367.263	2195.4	369.874	13646.01	180.718	170.669	703.197	2004.895	155.733	2006.635	153.697	2857.845	3331.994	286.207	279.372	291.989	12014.277	540.82	328.54	9251.136	273	0.74	494.218	684.313
10615.908	12082.103	9012.15	16239.052	12777.846	20158.268	13747.093	16564.365	856.306	1220.908	265.829	253.996	372.885	1920.798	606.224	11487.2	187.775	167.878	470.889	733.04	139.474	395.824	155.373	1388.351	2008.901	310.486	333.566	284.659	4100.643	280.926	309.453	2844.712	121	0.989	828.798	677.888
19344.016	22236.069	17046.843	30505.664	24118.641	37611.836	23039.801	31255.892	841.458	1084.298	297.692	268.093	439.575	3358.518	523.555	12782.127	232.928	211.778	455.73	863.922	149.706	463.298	163.7	1937.587	3547.027	336.31	347.696	276.526	6801.25	270.504	281.351	4262.567	180	0.846	844.683	679.739
13981.125	15924.776	11769.318	21041.018	16109.264	21441.274	11736.314	18205.975	757.808	725.867	296.23	330.684	392.413	2937.67	501.216	11790.928	207.344	209.964	420.287	1507.015	161.582	982.453	177.363	2127.885	3533.615	336.388	364.91	326.709	13730.485	476.652	288.573	5963.691	135	0.987	905.952	677.989
8140.136	9189.291	6594.579	12126.439	9138.464	12443.665	7738.811	10544.25	589.615	593.873	260.904	228.916	267.646	863.056	251.188	5909.305	198.576	220.888	392.737	455.732	105.741	195.912	169.81	638.932	2403.181	317.051	288.233	280.962	1868.89	244.337	439.003	1055.617	122	0.956	1041.672	677.967
7581.638	9286.445	7053.177	12052.559	9535.98	16212.643	10017.341	15422.024	714.402	402.837	341.206	367.982	343.876	1704.625	349.903	10735.524	252.172	221.984	294.267	2237.559	170.865	2825.656	186.569	1925.898	2850.331	330.332	356.416	291.748	25174.765	1443.217	327.058	4937.641	165	0.889	1074.415	678.367
9340.075	10570.167	7298.937	14263.955	10425.042	14475.685	8620.649	12297.9	589.431	582.535	224.659	249.258	430.031	1150.085	346.407	8593.891	211.288	207.445	350.224	492.732	101.856	493.443	159.275	1325.952	3293.502	302.101	323.709	283.429	2587.675	261.502	248.099	3163.298	170	0.894	1166.112	679.976
17947.292	19944.793	15082.037	27733.303	21738.939	32348.588	18023.228	26825.261	738.587	1384.629	278.265	257.108	403.244	3380.244	569.461	11394.813	249.233	197.24	392.292	573.542	145.375	411.93	157.832	1635.342	4295.69	320.97	353.046	275.657	7387.291	258.407	301.505	3800.957	151	0.886	856.03	680.195
12982.648	14481.799	10741.822	19913.596	15485.681	23117.953	12036.817	18921.772	666.473	644.51	302.016	313.924	379.601	2453.959	318.391	11651.825	188.061	212.033	394.45	1391.282	171.577	1604.505	164.65	2196.983	3545.472	336.178	311.68	346.504	16951.116	436.288	322.741	5695.673	143	0.916	931.493	679.584
15801.607	18127.945	13436.516	24653.537	19179.1	32371.94	15661.51	23524.606	639.823	731.73	302.14	373.594	479.755	1926.347	337.689	11255.994	178.798	210.237	333.76	1329.494	174.255	1395.99	163.118	2062.925	3601.577	333.989	387.83	350.999	15165.415	443.466	323.841	4983.21	269	0.8	945.589	680.437
11272.824	12781.013	9025.764	17352.911	13044.2	18487.3	6789.678	9771.185	647.667	519.479	256.382	317.573	329.202	1211.649	359.59	8224.463	198.126	205.893	402.113	2167.918	127.51	363.588	153.964	926.333	2774.957	300.226	288.916	302.681	13055.216	369.532	267.81	2092.783	121	0.96	1129.963	679.971
8118.714	10156.082	7691.282	13913.326	8828.492	13949.91	7678.446	12895.233	662.653	306.348	316.566	319.618	442.773	980.086	432.191	13404.792	144.868	163.735	337.318	1323.381	174.292	2976.027	155.854	1959.359	3107.411	280.404	279.336	358.872	9681.638	321.354	329.95	3416.411	110	0.943	1486.236	679.291
8909.09	10564.61	7833.668	14006.326	10908.485	17844.379	8785.524	13555.555	658.794	655.541	287.476	260.641	299.517	1851.13	516.629	11090.157	192.475	219.177	495.781	1543.516	144.446	1089.921	121.118	1375.211	2777.246	329.017	335.869	298.582	7773.279	345.975	318.267	3352.592	124	0.907	761.984	680.968
12866.443	14473.836	10717.708	19369.371	14958.829	19459.648	10731.401	17153.623	692.087	368.686	268.031	365.568	518.228	1420.189	286.587	12108.018	238.93	186.692	457.542	1766.213	147.614	7118.571	172.866	1630.333	4804.24	323.649	389.029	292.639	10160.286	351.637	295.414	3979.05	152	0.892	881.737	680.526
10156.987	12342.779	9596.007	16447.733	11651.453	16885.107	9711.138	12568.405	655.654	346.114	285.824	306.704	370.408	987.786	326.377	11710.576	153.102	155.916	338.682	1202.057	183.488	388.868	130.269	1626.425	2602.873	311.461	291.88	312.128	11318.341	447.33	285.701	3409.517	120	0.969	1426.525	681.225
12987.352	16155.516	9176.316	17574.314	14181.72	20319.375	10551.658	12916.863	822.829	466.929	282.044	259.008	416.526	964.086	401.548	9911.958	149.316	148.54	248.618	488.571	168.998	350.748	124.906	1719.231	3475.254	287.141	262.904	349.886	4940.927	277.483	302.365	3126.776	114	0.99	1513.895	680.211
10472.422	12561.74	7503.827	15117.059	10738.259	16118.747	7199.742	9692.037	670.14	1520.102	258.618	245.348	450.751	1260.175	279.791	10074.593	159.168	157.43	282.311	542.04	194.758	343.457	116.515	1232.085	3067.166	271.914	281.23	312.507	6419.957	293.742	333.887	1829.532	124	0.972	1569.153	680.952
15876.831	19008.402	14303.896	23880.147	19848.06	27528.345	22325.154	36601.631	780.447	345.35	358.517	464.592	372.851	4913.43	446.094	16565.802	191.436	190.043	379.159	3508.366	180.009	1285.95	153.941	3491.086	3630.24	269.22	362.671	258.013	13376.397	1300.143	343.995	10199.107	203	0.933	438.613	682.786
11579.162	13286.321	9860.327	17987.727	14245.428	19699.445	11647.518	18151.588	728.996	387.763	345.539	451.316	400.995	2261.993	371.702	10852.234	216.066	190.322	282.425	2046.11	180.252	9865.776	183.945	2868.681	3672.221	335.578	368.043	342.177	19342.176	874.51	324.164	8014.934	127	0.995	915.311	680.862
8629.759	10170.225	10946.696	13347.136	10115.184	16391.434	13400.096	16809.644	470.388	854.491	273.622	208.449	399.633	1056.508	274.549	7983.622	180.644	163.997	269.978	455.942	143.048	438.123	143.98	1056.067	3708.68	267.412	266.176	245.215	2899.873	244.489	245.112	2500.866	131	0.958	1202.912	681.508
12793.996	15739.217	7997.096	15188.464	16181.08	19522.493	14578.299	14923.84	491.678	558.044	246.737	311.492	290.59	1551.217	337.052	8007.44	190.49	155.5	269.139	1570.04	179.508	638.369	133.845	2579.732	3966.41	285.074	359.842	299.996	9796.221	438.477	372.686	6782.368	102	0.987	1384.098	680.814
13212.666	15578.348	9429.18	16700.668	15493.298	18056.38	9802.391	15728.46	682.014	546.212	292.776	290.794	419.405	1049.83	366.456	11589.876	182.99	158.59	371.99	1209.737	187.107	456.519	137.681	1891.068	3987.196	307.882	300.297	316.419	8595.306	321.083	294.327	4216.428	153	0.888	1414.801	682.095
9805.732	12452.481	8332.043	15335.559	11360.466	19218.688	10321.426	14945.77	549.049	318.464	284.886	333.608	358.851	922.647	393.382	11094.458	144.138	150.725	262.528	1650.417	169.75	304.561	123.694	1882.907	2354.07	314.438	288.855	319.355	4970.16	392.981	333.204	4242.565	131	0.947	1436.836	681.63
10974.711	13555.247	9519.468	17572.684	11840.106	20254.814	10125.924	15605.003	824.969	628.818	286.21	266.316	361.94	946.463	332.485	9933.845	154.512	153.504	257.764	564.02	198.472	564.179	133.463	1525.608	2878.939	311.828	273.316	333.106	14692.432	520.98	333.591	2867.012	128	0.947	1468.125	681.664
13320.073	16387.449	11590.189	21353.573	15984.412	25158.121	13426.365	21318.023	794.183	507.771	323.743	290.245	376.515	1384.509	362.828	13977.321	171.749	224.281	425.035	716.979	223.116	3469.438	167.089	1497.274	3561.543	995.73	295.004	332.337	10884.554	417.374	303.617	3702.538	201	0.895	540.221	683.386
6605.488	7670.882	5759.218	10296.693	8155.662	12188.976	6851.899	10740.279	596.713	329.729	284.05	262.606	245.143	1650.426	517.911	10277.771	166.4	197.223	501.796	1200.406	120.121	296.344	149.23	1434.383	1588.901	359.284	511.848	290.809	4400.32	376.571	284.688	4032.064	99	1	751.106	682.864
11534.605	13369.571	10018.958	17486.956	13578.249	18863.769	10983.352	15280.545	702.708	500.959	288.648	268.751	367.223	1832.758	357.137	12426.545	197.224	196.253	374.051	968.552	143.234	579.454	181.034	1798.934	2741.526	328.858	323.72	300.059	8144.656	311.54	292.591	4436.306	115	0.94	896.891	682.248
11205.144	12612.517	9045.82	16766.108	12558.68	17327.303	10246.668	14525.864	636.646	910.782	299.612	337.241	357.749	1553.477	487.878	10043.096	180.878	212.236	427.088	1403.574	118.843	411.712	157.152	1219.675	2387.9	326.29	284.5	305.459	5095.326	342.081	270.688	2528.842	124	0.972	1013.21	683.266
12164.932	13968.709	9812.273	19326.248	14285.299	20246.167	11797.405	16170.948	781.084	809.376	284.854	236.31	336.711	1954.953	453.666	10048.509	222.509	222.548	443.107	489.342	97.078	277.777	141.308	1262.108	3790.093	290.957	295.323	285.734	3631.193	261.984	249.361	2557.07	140	0.984	1144.443	684.279
8180.372	10573.732	7594.304	14062.511	9676.656	11292.175	5476.393	9797.139	650.987	375.548	288.961	284.533	378.475	853.592	353.471	8902.391	165.452	169.588	259.53	706.082	166.274	283.032	118.398	1073.391	3489.713	312.75	304.444	330.297	8028.445	324.477	309.655	2282.686	144	0.958	1446.688	684.597
14510.642	18506.463	11019.456	21115.819	14956.682	17899.42	9467.54	11693.847	713.809	650.135	297.348	272.634	469.317	837.009	354.036	8655.251	161.342	161.407	276.89	601.708	178.038	875.912	130.806	1455.211	4128.395	286.933	314.903	339.493	7713.666	300.604	264.669	2648.306	109	0.989	1521.702	682.876
10279.263	13066.09	10202.826	19150.21	11396.012	19183.728	9596.375	14859.148	1103.62	280.331	315.943	297.8	429.013	772.756	374.991	14435.955	152.287	148.059	260.416	750.157	186.361	488.361	119.907	2159.063	2504.437	261.053	348.645	318.732	5872.856	281.661	296.093	3535.662	154	0.903	1538.714	684.708
12829.396	15032.374	10741.548	19862.004	14534.706	21472.225	10708.426	15292.232	909.462	959.985	293.505	266.695	452.324	2352.902	375.595	11699.178	169.702	215.95	430.224	814.818	128.32	688.216	133.944	1172.37	3139.205	305.934	314.26	271.449	6755.765	325.121	307.488	2931.844	176	0.949	652.148	685.648
13637.823	15619.697	11643.494	20778.037	16269.832	22559.013	10692.943	16317.667	673.202	611.939	258.495	258.932	322.231	1248.604	411.81	10012.406	189.788	184.06	461.359	991.413	154.213	346.29	155.219	1334.411	3941.327	307.628	304.231	292.634	8783.544	294.081	287.746	2845.483	219	0.847	794.158	688.167
13303.921	15176.187	11487.223	20898.669	16538.014	21453.576	14985.863	23452.202	723.582	365.747	305.096	353.501	399.127	1660.922	571.417	10498.689	191.218	225.506	456.387	1077.968	133.988	411.638	155.736	2133.821	2814.218	317.598	296.466	322.638	5457.155	441.18	286.713	5386.457	99	0.99	975.237	683.944
14436.925	17000.123	12270.059	22528.077	17358.09	24523.71	18264.2	21406.328	792.793	445.219	347.339	372.741	368.783	1606.604	351.984	10259.616	244.751	270.841	351.415	1498.783	145.131	5996.813	168.257	1814.597	4016.535	395.712	435.473	291.872	12366.85	606.781	322.024	4404.555	152	0.915	1087.158	685.803
7673.761	8547.939	6109.58	11803.391	9221.623	14919.627	10899.232	14103.148	529.611	250.072	282.126	239.506	272.532	1501.334	334.391	13414.035	141.584	172.057	517.367	644.887	113.146	403.46	146.471	1394.354	1145.263	328.756	314.82	258.574	1962.151	407.846	334.113	3136.51	96	1	706.229	684.479
14847.438	16600.583	12479.013	22688.8	17881.651	27675.908	15315.252	22567.666	793.83	732.431	289.734	292.557	395.18	2659.485	486.56	12412.081	230.179	206.419	463.72	761.955	134.992	491.489	155.93	1828.188	3600.765	308.427	358.346	290.679	6744.121	269.449	278.506	4017.347	253	0.807	845.54	691.014
16330.363	18342.021	13561.149	24720.834	19231.725	30327.728	16154.111	19811.724	684.091	1125.951	295.736	300.407	383.677	3520.05	424.582	11662.998	205.941	213.986	451.954	1078.659	140.988	579.859	166.804	1578.233	3562.894	351.663	321.576	322.854	8243.819	337.581	310.603	3397.927	106	0.993	902.5	686
12093.634	13580.667	9918.372	18239.951	13845.958	18327.56	12307.73	15417.292	798.513	415.201	317.018	284.338	341.37	891.657	316.87	9007.533	268.076	238.09	520.931	903.095	126.056	535.096	161.59	1055.343	4815.23	324.793	521.905	284.676	8325.711	277.486	304.823	2137.588	133	0.935	1053.335	686.237
11159.326	12625.453	8593.647	16585.843	12147.009	18060.952	11819.359	15580.387	643.002	748.931	247.312	280.338	301.234	2040.966	427.917	9542.737	195.134	206.902	311.364	980.19	107.488	306.657	147.251	1298.895	2906.512	279.993	288.632	292.36	8786.676	457.499	254.96	2829.837	101	0.977	1151.688	685.827
6877.011	9198.919	7727.395	13285.445	9258.928	16323.905	8970.027	14890.315	408.677	358.196	250.929	342.807	270.106	1348.589	319.41	8635.817	177.519	142.216	212.367	1291.495	192.44	1575.231	140.783	1579.809	2111.789	277.261	304.506	265.583	7154.107	452.472	311.539	4460.736	147	0.894	1304.18	686.956
16139.327	19930.074	14255.59	26125.193	19984.759	25588.151	24315.19	12652.114	649.997	331.662	299.408	339.268	352.833	1548.754	369.118	5036.867	171.614	172.038	348.929	2055.746	173.315	2382.4	182.25	681.946	3578.507	278.575	389.176	294.651	12586.594	837.97	285.8	1597.989	159	0.91	332.116	686.487
8930.156	11015.443	7725.867	14619.749	10946.383	16813.914	10062.129	17271.447	708.577	354.171	358.834	547.61	416.462	1839.225	307.187	13327.565	178.997	180.112	180.471	5752.061	228.669	668.088	151.261	2795.757	3407.568	320.281	360.074	267.813	31070.868	1404.926	318.936	8099.481	98	0.993	458.898	686.694
12025.873	13999.268	10392.28	18791.223	14242.692	22599.226	12121.788	16956.674	793.15	689.525	292.856	266.556	308.098	1539.045	355.574	13244.929	179.092	207.971	436.748	877.877	130.097	548.757	145.555	1391.554	3071.75	352.9	316.152	264.558	6479.021	352.36	336.992	3217.373	216	0.867	697.398	689.861
13761.146	16020.451	11739.765	21281.419	16476.224	22523.907	12322.454	18942.58	728.465	978.497	324.778	377.564	384.439	1750.06	422.88	10944.73	219.312	235.667	420.864	1330.703	145.893	392.236	155.584	1592.12	4476.928	329.371	327.234	298.784	11655.285	446.378	278.426	3401.192	171	0.954	1004.781	688.383
10853.808	12341.074	6320.868	16665.907	12307.882	19160.159	10753.181	15535.592	605.785	816.999	202.545	249.69	316.452	1683.128	472.117	9559.73	187.022	212.243	212.43	663.973	106.274	448.372	152.518	1282.572	2555.701	290.395	239.224	268.161	3898.422	244.807	237.73	2653.609	118	0.953	1181.517	687.068
9469.19	12450.218	8424.895	15832.959	12367.843	22922.139	13145.321	15551.836	529.046	425.047	273.327	335.688	297.824	1974.7	357.494	8606.464	182.59	147.682	232.013	1045.076	197.209	1359.481	146.842	2717.492	2492.181	289.371	314.097	306.034	12352.998	470.465	379.848	7098.993	102	0.987	1389.637	686.853
13489.209	16128.696	12558.557	22060.152	17727.793	25482.711	15198.973	25446.933	940.294	405.943	401.143	467.249	449.173	1350.226	374.966	13322.503	229.8	205.776	169.269	5202.96	279.42	1078.521	147.865	2743.726	5683.769	290.744	353.37	287.087	41742.839	4488.162	413.298	7738.801	110	0.943	474.545	687.936
15725.367	17615.522	13060.813	23368.357	18522.077	24266.893	14644.141	22609.448	778.732	445.224	308.662	363.921	471.053	1811.939	458.101	11881.683	195.785	194.581	454.731	1236.314	166.065	480.907	179.239	2004.371	3092.59	326.264	338.556	299.414	11466.589	351.014	291.365	4445.732	255	0.835	817.08	689.508
14940.288	17002.116	12582.941	22819.002	17670.812	22383.648	12208.941	18635.797	726.126	724.335	270.987	357.397	461.855	1430.964	376.184	11572.527	225.405	194.412	440.955	1220.103	139.71	454.338	151.556	1526.3	3690.357	320.925	371.647	302.393	8149.149	292.331	291.096	3081.345	209	0.865	878.404	689.242
17050.008	20030.772	14928.305	26566.363	20926.299	28399.79	16591.03	26056.022	860.294	782.389	338.563	374.447	413.994	1854.339	355.221	14815.947	192.004	193.66	529.842	1650.358	167.144	900.826	158.004	1688.706	4275.128	295.146	310.718	299.961	13333.088	380.114	312.899	4371.647	363	0.769	505.186	696.842
12105.248	14009.939	9690.916	18467.854	13552.496	21682.272	12098.26	18477.754	708.389	756.606	294.213	328.191	351.396	2046.861	450.583	13019.74	169.829	173.417	523.768	1001.686	155.178	447.297	145.649	1243.82	2982.813	316.091	330.425	311.562	7743.28	403.302	293.221	3029.622	195	0.92	562.582	691.726
8067.853	9004.528	6484.438	11635.015	8888.849	9909.057	5338.161	8239.281	759.017	449.572	263.585	344.834	274.404	1237.834	761.315	11193.057	198.158	202.55	606.434	3023.896	140.02	364.639	137.804	1081.924	3158.876	328.008	367.438	305.527	10455.587	551.127	289.426	2132.602	98	0.993	756.347	688.694
12671.61	14358.037	10516.044	18975.834	14438.449	20474.054	12095.587	18511.416	618.51	818.327	264.323	308.846	334.733	2135.589	322.233	9874.984	155.731	200.769	381.74	1133.468	155.303	485.091	147.65	1833.605	2230.389	329.503	312.487	339.862	13559.588	692.58	302.424	4670.436	139	0.925	960.55	688.737
10001.034	11458.159	8211.563	14716.319	11118.088	15175.328	10276.747	12383.312	678.288	352.33	307.918	286.046	395.959	1762.449	516.912	12040.067	199.823	235.446	355.783	726.08	137.307	3187.268	173.376	1571.893	3018.023	372.535	444.835	287.841	12621.021	299.842	250.094	3539.045	109	0.989	1020.61	688.876
12805.094	14825.177	10944.771	19850.338	14852.729	21642.273	11585.64	16363.43	869.996	587.984	321.616	277.68	346.395	986.723	289.104	10908.616	240.894	235.502	426.506	619.413	128.067	1465.034	160.254	1272.371	3612.242	332.621	451.175	279.473	6991.194	256.138	284.547	2584.375	148	0.914	1046.676	690.493
12949.438	16210.967	9511.625	18052.371	15997.442	25852.929	13346.602	17161.016	559.251	685.034	263.107	296.797	343.125	1136.011	330.122	10380.565	168.886	163.508	325.149	1527.187	180.577	584.249	132.763	2058.368	3554.005	400.639	331.009	305.715	8587.354	429.441	321.825	4827.47	116	0.898	1410.586	689.069
15899.209	18657.377	13829.366	25370.582	19534.44	25130.24	17550.449	21766.08	859.045	656.159	315.011	308.628	369.133	1525.245	405.438	11491.399	182.431	184.013	492.59	516.118	152.279	3386.682	142.631	1149.092	3947.171	395.097	268.959	310.969	4182.005	269.349	290.024	2767.357	225	0.842	549.62	691.74
12935.561	14679.431	10830.567	19149.693	14688.638	20022.98	10880.297	17914.907	929.902	468.032	287.763	483.103	549.047	1849.287	326.88	11722.481	207.281	197.761	349.137	2168.071	168.43	445.363	173.271	1846.436	3939.491	363.552	328.96	297.444	14781.933	463.713	277.603	4033.86	117	0.985	831.167	689.5
12298.92	14059.451	10608.352	19249.541	15176.469	26892.84	14703.643	18608.492	689.652	596.418	278.522	325.945	358.454	2912.601	312.501	10540.107	185.985	193.293	452.963	1344.794	129.278	512.86	152.299	1871.013	3192.728	376.648	312.411	325.859	6945.669	391.653	308.208	4871.584	238	0.859	911.857	693.286
8206.008	9304.68	6442.324	12806.573	9435.075	15011.548	8618.695	12401.687	451.973	593.795	213.487	238.721	260.136	1236.471	310.175	7991.953	164.011	179.895	343.693	797.013	102.836	355.826	171.471	1117.438	1722.388	296.417	279.863	290.633	6579.939	287.855	244.175	2629.536	105	0.984	1160.643	689.986
9140.3	10443.315	6828.559	13990.716	10057.917	16015.204	8258.148	12639.716	582.513	540.29	216.664	263.284	305.325	1358.171	333.528	9862.412	192.34	201.597	256.892	533.668	110.213	532.708	172.488	1396.493	2585.289	301.626	301.294	282.172	6474.629	240.171	263.295	2796.877	115	0.969	1174.683	689.987
7608.929	10339.575	8407.546	14840.947	9237.327	16686.014	8488.288	13371.566	333.455	685.419	281.095	251.844	265.982	1415.648	450.813	8909.006	161.214	240.215	281.064	1066.81	330.67	403.812	219.954	1304.255	2343.071	295.198	269.076	286.208	4426.775	407.098	258.879	2935.929	113	0.981	1252.704	689.863
15503.045	17518.584	12906.212	23664.163	18328.426	31890.449	17238.409	23483.309	685.625	732.56	288.397	290.918	416.8	2985.297	324.863	11539.559	203.026	193.138	404.086	896.905	138.734	626.875	171.224	1941.116	3552.258	340.408	313.249	316.715	8278.212	325.109	295.7	4325.303	166	0.886	897.078	691.337
13055.854	14747.284	10739.689	18668.824	14151.078	21316.529	10370.099	17191.848	736.041	357.736	308.264	345.258	370.925	2056.582	360.396	11844.703	180.173	230.016	349.37	1086.687	178.919	1338.935	157.26	2277.927	3633.546	332.003	347.357	338.262	20580.774	478.466	314.128	6171.425	101	0.977	949.381	691.134
8993.448	11040.623	7154.542	12784.342	10010.344	16336.539	8775.683	12149.987	489.215	690.11	256.941	262.321	318.429	931.38	315.073	9961.947	140.309	148.977	267.726	772.464	169.705	330.437	123.303	1279.534	1750.027	315.924	295.532	314.254	6954.414	302.791	308.153	2690.349	152	0.915	1432.217	692.98
15835.017	19437.451	12458.263	23691.086	16063.833	24219.879	12399.18	19168.327	791.484	1476.793	298.77	272.423	514.868	1310.474	362.578	10992.518	160.21	176.732	260.554	603.029	171.365	344.686	128.373	1817.312	4029.484	284.318	299.51	340.327	5924.758	272.518	288.472	3245.581	173	0.975	1513.847	692.078
11565.573	13847.788	9752.306	17758.39	13542.271	19405.064	12261.585	16087.045	679.016	867.672	303.309	294.362	326.209	1364.239	355.679	9904.58	231.019	230.298	440.841	799.255	121.854	926.434	162.799	1297.458	3312.38	329.353	279.325	299.383	5862.752	299.196	300.728	2836.349	155	0.953	1030.977	693.139
9800.444	13003.078	10443.813	18644.48	12985.982	23805.907	11889.732	17906.61	444.88	640.448	269.722	302.078	286.075	1442.339	360.687	8336.375	210.512	144.908	203.697	1242.751	186.111	2371.186	136.799	1735.722	2203.84	282.046	297.675	284.656	5691.396	343.132	300.304	4849.25	157	0.911	1296.812	693.621
8015.63	8813.216	8158.524	12162.28	9092.236	14110.605	7699.375	13462.798	437.809	443.768	260.583	233.382	288.273	1501.691	423.738	8489.687	163.654	158.657	252.272	471.659	172.148	478.948	146.309	1025.195	2852.971	296.064	265.708	263.1	10770.694	291.482	258.557	2348.199	134	0.916	1202.836	693.537
12615.272	16200.509	11047.786	20838.416	15008.331	22236.354	11190.025	18037.785	604.906	753.36	311.082	290.242	513.694	1064.214	363.296	13468.545	164.299	159.083	355.173	506.115	169.264	386.038	136.211	2030.486	4569.975	305.642	294.407	337.626	7909.857	278.798	308.387	3564.999	107	0.971	1481.453	692.416
13451.665	16570.826	10808.12	20285.418	14573.411	19652.421	10790.179	14346.855	736.837	586.087	297.92	292.215	497.903	1220.114	370.104	11118.117	152.182	171.232	304.025	796.203	187.099	415.899	129.687	1680.101	3466.196	286.19	297.116	345.6	10204.858	297.38	326.434	3062.12	118	0.953	1521.475	694
12789.066	14519.546	10754.262	19672.393	15387.965	21706.872	10408.315	15970.336	897.384	361.548	306.245	313.869	316.578	1396.954	423.815	9514.675	175.346	209.71	873.982	2214.332	140.33	340.321	192.332	1272.533	2794.473	296.415	316.533	294.201	13180.179	628.859	282.581	2796.407	138	0.944	738.645	694.471
12212.323	14362.816	10547.078	19167.142	14477.111	25876.207	12043.24	19358.44	767.368	420.873	304.93	331.502	327.522	2023.443	380.671	14684.51	166.057	210.148	527.914	1940.162	159.354	2330.171	187.735	1943.706	2500.372	306.75	298.307	265.808	15495.28	462.832	318.975	5664.16	159	0.933	672.563	696.406
16378.203	18639.122	13935.469	25346.367	19674.08	28301.105	15094.16	22749.793	770.962	844.928	306.388	316.545	476.742	2154.115	446.856	12223.277	182.141	208.839	339.966	1308.455	154.273	403.925	146.334	1699.767	3531.514	318.801	338.643	287.486	6712.231	310.068	288.005	3737.501	168	0.875	807.851	697.256
13152.389	15042.045	10980.12	19871.022	15307.614	23681.643	13319.787	19059.765	718.682	772.891	308.882	306.925	387.409	1689.263	453.494	10025.133	208.251	230.781	407.769	794.094	121.038	1496.864	158.305	1495.535	2869.363	341.543	281.058	286.467	6545.41	299.039	301.406	3598.059	112	0.973	1024.116	695.295
7993.574	9818.859	6407.035	11567.956	8809.92	14047.153	6953.855	10749.053	661.047	301.726	280.238	298.915	326.266	649.039	298.542	10561.488	145.951	154.353	293.011	642.46	164.794	285.328	112.756	1452.423	2593.511	316.722	268.107	306.92	2158.334	296.996	307.98	2783.726	136	0.919	1460.397	696.537
10986.078	13086.484	9573.035	17523.94	13701.731	22161.677	9656.19	16887.399	747.622	305.92	330.832	469.372	357.284	1758.68	337.135	18125.405	179.523	184.018	236.83	3384.624	165.918	636.375	142.824	1803.119	6376.778	274.772	304.351	261.676	15972.593	976.689	333.131	4528.359	171	0.891	417.067	698.161
20627.074	24229.202	18133.782	33005.35	25867.923	41237.776	21337.23	35070.914	821.364	950.462	353.216	449.732	432.005	2446.271	436.782	15603.234	212.67	195.042	861.356	3657.67	195.465	1284.779	144.318	2238.424	5650.346	291.84	278.981	290.468	24490.522	524.726	313.741	5947.697	210	0.899	492.681	698.938
14373.492	17182.295	12615.606	22990.01	17432.972	27587.778	18245.905	22978.148	843.205	756.996	339.549	302.623	364.109	2617.013	467.006	15808.027	193.839	185.278	465.566	720.099	155.171	10288.498	156.978	1591.47	4411.766	327.301	332.459	311.008	5965.627	297.501	329.849	3889.794	194	0.884	539.041	697.526
10940.161	12968.214	9613.228	17890.298	13901.895	19607.228	10148.816	16322.83	725.866	338.658	311.752	395.906	360.276	1949.523	284.687	11705.474	169.536	214.21	438.211	2283.453	173.354	584.24	160.717	2252.373	2785.11	298.133	316.054	272.716	19716.837	677.849	329.902	7254.082	132	0.965	655.379	696.492
15507.547	17396.525	13076.322	23689.468	18416.212	28164.246	18614.232	23636.387	786.533	879.921	290.806	310.57	423.677	2115.066	436.931	12802.155	211.029	198.848	422.92	1284.55	151.241	447.833	174.762	1906.058	3985.562	332.629	353.636	291.071	9510.653	298.477	294.078	4095.26	232	0.889	832.591	698.767
15800.364	18135.798	13608.115	24502.5	19370.111	30285.203	17179.901	26261.284	949.23	494.376	324.196	329.869	476.703	1908.29	420.195	12281.718	215.844	200.047	393.824	1096.408	163.067	836.277	177.904	2442.846	3443.352	339.527	308.016	306.983	14310.273	336.942	309.359	5948.308	155	0.933	889.339	697.423
11533.941	13067.52	9406.8	17786.951	13429.243	21257.045	11401.826	16619.739	556.13	788.702	265.92	251.608	312.268	1344.767	482.377	9718.487	175.738	210.118	378.613	835.126	115.531	459.413	155.286	1259.965	2339.447	382.45	294.945	282.712	6311.567	301.951	273.202	2614.489	176	0.827	1124.46	698.307
12397.945	15066.855	11273.865	19512.245	16082.206	21572.082	20138.863	28910.852	688.338	290.873	328.834	349.331	330.37	1574.991	345.423	15041.635	155.408	169.964	294.559	2520.474	162.143	2912.38	175.52	3103.361	2074.59	265.618	344.493	277.944	12737.421	992.433	300.822	9357.07	167	0.955	462.895	699.117
12273.954	13803.247	10331.054	18918.212	14743.656	22263.044	12910.804	20193.474	764.951	453.108	285.437	331.096	393.761	2113.022	331.953	12638.275	231.121	192.108	452.61	1598.218	149.851	1806.193	185.932	2267.079	3793.183	334.465	310.715	296.604	13086.841	430.432	300.31	5297.565	286	0.85	860.696	701.836
11175.087	12979.689	9574.649	18327.305	14400.824	22897.739	10669.407	14962.952	574.495	490.792	283.905	235.482	340.237	1139.729	328.254	8435.419	210.886	222.426	384.502	852.181	113.358	1486.306	171.024	1083.185	3740.738	346.815	294.532	283.784	6745.416	258.481	276.089	2500.318	119	0.895	1092.861	698.567
8203.985	11122.166	8534.664	15583.049	8929.701	18302.044	9284.157	14918.796	538.705	745.18	263.978	279.979	333.156	1152.762	340.851	9623.487	145.891	146.913	269.353	746.153	178.761	809.543	122.681	1297.857	1730.772	312.335	328.563	306.37	9721.771	306.871	294.706	2853.336	138	0.97	1441.841	697.906
14904.925	17826.51	13132.378	23346.655	18143.673	27149.718	10668.9	17386.179	898.315	519.045	342.571	377.054	457.819	1373.971	328.123	14686.162	205.936	200.892	538.077	1440.033	156.499	582.918	134.123	1290.266	5040.132	297.436	287.32	313.93	10748.3	363.711	301.763	2646.491	211	0.84	518.908	701.415
15657.264	17765.601	13083.868	23976.014	18213.039	30537.084	15679.954	20640.283	882.97	346.035	361.536	493.277	393.999	2933.309	287.232	11418.096	203.634	206.749	362.749	3537.504	205.426	9495.529	187.41	2469.216	3774.412	311.018	287.689	275.079	29460.419	1939.355	362.007	8090.218	158	0.895	643.329	698.247
8611.043	10878.685	8187.254	15856.033	7729.86	12909.805	5983.223	11006.438	668.444	278.026	268.859	242.19	412.64	619.975	302.537	9806.797	157.324	137.289	315.34	625.769	169.788	5067.48	116.816	1316.219	3704.856	290.381	305.196	288.021	4825.999	282.368	283.055	2032.229	103	0.965	1577.383	697.985
13894.41	15881.453	11705.296	21605.466	16562.005	19735.677	11601.618	18447.44	712.56	513.22	305.127	462.62	319.794	1742.976	386.065	11248.654	191.926	206.62	542.878	3065.945	176.747	377.329	127.047	1673.064	3153.3	310.04	313.497	310.118	23713.524	720.561	347.159	4352.886	182	0.926	758.093	701.385
10820.929	12717.567	9396.97	16883.12	13138.487	21023.527	11538.493	18399.4	590.832	830.633	436.723	476.345	559.614	2567.424	411.68	10133.264	177.718	323.445	444.138	3031.409	198.826	499.31	139.9	2139.7	2859.142	404.923	368.53	331.262	14625.425	584.178	297.774	6243.479	212	0.888	780.627	700.863
11123.045	12756.577	9171.195	17585.391	13235.189	21248.881	12284.334	17759.719	607.431	629.813	290.58	276.17	339.419	1364.426	371.05	11172.157	188.225	207.869	372.15	1200.42	150.082	1558.852	189.693	1566.617	2483.883	342.009	272.263	292.251	17645.628	283.51	265.067	3146.298	152	0.869	1132.309	702.125
14294.364	16102.923	11285.154	22144.578	16231.548	24468.652	14705.217	21740.962	731.883	745.646	245.55	291.856	325.503	2043.046	324.981	9398.903	206.518	206.749	386.435	990.215	114.95	377.196	162.751	1401.416	3681.983	314.835	291.914	297.982	5178.276	285.909	263.034	2818.349	200	0.853	1161.495	703.53
8714.682	9859.405	6477.878	13412.184	9485.327	14335.263	7902.311	12589.646	523.356	416.476	226.382	297.273	351.577	1430.666	304.692	12143.017	169.661	192.167	305.593	973.605	136.665	609.808	205.863	1728.224	2052.303	309.49	334.352	279.301	13446.495	258.573	230.192	3223.345	102	0.987	1172.667	698.882
9609.614	12868.208	10868.919	19286.434	12629.073	21582.073	10649.633	16951.632	451.728	571.233	285.006	223.64	331.928	1391.14	420.949	7870.274	164.768	251.582	280.647	536.974	337.699	441.635	211.87	1111.684	2694.891	284.309	307.475	305.565	5254.409	314.148	258.127	2082.521	177	0.901	1256.133	701.393
11853.703	13471.274	9331.597	17946.074	13346.825	20057.023	11200.855	16981.725	757.201	355.257	310.133	349.934	391.427	1949.622	295.142	9327.378	198.648	208.252	261.333	1621.351	164.727	1594.114	197.405	1967.144	2980.43	333.943	324.832	282.958	22391.898	937.871	310.985	4934.601	208	0.871	1142.938	700.851
20524.952	22623.169	17349.316	29240.672	23064.359	31874.194	17247.678	24188.859	803.822	1111.311	339.7	312.094	418.31	2147.236	528.998	13439.481	187.014	180.927	383.608	697.742	176.946	510.289	144.375	1622.784	4196.197	316.937	367.938	290.116	8624.176	313.891	302.444	3617.172	248	0.858	591.915	704.48
17159.129	19410.809	14562.199	26352.218	20673.699	30944.629	14522.698	22051.244	1003.716	385.741	315.749	337.911	530.75	1931.376	373.392	12633.945	240.572	219.685	488.988	1172.955	144.853	1565.203	171.772	1968.319	4598.119	316.321	334.653	297.179	10030.123	313.932	270.62	4034.04	175	0.943	851.071	703.014
17471.302	19876.464	15019.965	27485.405	21088.26	31406.019	17126.688	23989.438	848.469	855.709	358.324	369.187	469.665	2594.566	466.294	11711.791	234.299	242.541	415.92	1069.798	142.54	2059.198	186.216	2062.215	3826.382	340.111	332.076	288.429	12212.391	346.721	251.169	4703.244	211	0.892	1021.358	704.325
11615.59	14513.966	11126.175	18703.718	15665.103	24928.697	12097.669	19657.25	772.567	313.345	340.414	367.052	369.693	1481.821	316.914	16095.706	166.505	170.469	307.616	2123.244	163.955	2107.56	172.13	2452.789	3483.971	288.384	317.877	253.87	13374.343	711.397	300.096	8433.63	144	0.996	430.479	702.458
13140.201	15474.381	11097.837	20505.513	15744.991	21497.165	18254.032	19984.354	729.77	361.458	322.435	447.519	343.692	1409.415	326.119	10434.265	165.798	167.032	597.056	1720.211	179.198	869.644	137.588	1195.236	2696.916	315.872	342.617	302.715	16010.154	473.105	294.809	2903.805	119	1	560.046	701.979
14961.868	17597.142	13244.6	22912.205	17755.621	25301.257	10550.727	16315.209	855.651	1294.588	326.343	311.42	415.431	2434.88	501.045	12456.007	186.689	185.746	489.845	882.008	141.911	438.914	137.075	1363.655	3394.547	302.017	359.263	301.563	6067.108	330.345	290.652	3322.036	146	0.936	581.233	702.699
10021.123	11750.814	8625.583	15762.457	12305.702	19492.856	11370.421	17790.055	741.666	540.743	306.581	438.124	349.514	2599.284	447.665	10859.1	162.467	201.116	378.457	3451.074	149.146	467.139	128.139	2217.261	1686.753	314.041	330.352	298.461	13484.398	811.678	273.788	6663.458	110	0.998	769.855	701.373
11727.73	13235.487	9766.287	17737.238	13747.529	21570.499	12226.437	19395.731	707.175	558.789	319.372	386.913	383.893	2296.808	294.945	10956.695	181.853	199.436	285.263	1780.261	161.024	1402.991	161.015	2492.37	2869.464	333.509	300.314	313.614	16109.923	679.159	303.552	6581.64	150	0.946	916.68	703.247
15085.598	17067.924	12707.375	23008.812	17673.679	26694.735	16694.609	22122.209	829.648	1680.352	341.596	390.738	498.887	3228.181	414.162	12081.37	224.093	228.211	307.192	1359.865	146.307	861.324	174.507	2007.858	3902.929	346.792	349.538	290.036	13361.945	513.759	265.482	4531.309	186	0.875	1011.871	704.844
14669.763	16666.941	12891.805	22918.674	18090.881	27307.185	14959.895	22946.787	940.792	438.847	307.235	299.294	398.386	1852.187	608.062	13698.195	190.331	194.398	443.426	1408.022	154.417	546.436	157.483	1907.245	3098.529	367.492	380.563	302.311	10591.616	254.154	318.097	3830.233	107	1	824.519	702.724
12735.214	14383.889	10859.773	19935.253	15658.67	24310.271	10755.04	16065.855	641.376	582.736	266.328	287.033	363.065	1328.378	394.588	10011.903	166.536	198.699	421.931	686.734	128.728	2182.275	146.007	1417.728	3548.493	394.834	288.378	331.935	4474.482	333.581	284.329	2625.206	190	0.885	947.242	705.705
10418.7	11764.387	8686.979	15648.36	12018.858	17900.503	10703.124	15580.867	525.779	768.562	262.59	253.354	289.031	1619.458	355.167	9014.494	166.206	179.279	298.418	511.787	104.814	263.081	149.335	1382.868	2257.062	332.786	428.858	286.191	2055.398	296.2	309.308	2929.215	159	0.967	994.682	703.953
12305.901	13872.389	10147.363	18477.836	14018.863	16697.584	9074.722	12666.254	718.091	758.131	318.289	307.252	409.546	1279.067	476.757	9830.602	241.047	231.317	388.516	729.467	116.265	722.884	152.266	1218.085	3777.134	330.694	285.176	287.611	4972.241	300.639	275.437	2676.672	188	0.856	1033.516	706.809
10766.026	12094.684	8830.507	16177.591	12392.182	18057.478	9353.525	14506.034	918.163	397.849	325.096	320.657	353.608	1564.625	504.017	13963.49	195.443	228.927	605.31	1666.535	132.38	368.349	130.933	1596.201	3903.643	335.021	319.824	304.079	12693.797	405.761	320.298	3985.762	142	0.886	729.415	704.824
8523.835	10686.274	8765.39	15208.81	11049.649	16820.033	8054.6	14670.438	554.334	541.983	263.01	212.959	279.081	1321.509	695.385	8125.571	186.251	245.591	267.609	568.976	311.917	367.463	158.668	1060.819	2815.839	287.848	308.286	287.648	3800.901	275.791	291.247	2195.061	128	0.852	1269.078	703.805
6640.159	8556.431	5682.629	10715.027	7075.89	10378.985	4744.057	8068.658	437.733	251.842	259.705	247.981	320.486	467.264	262.057	7558.599	130.65	144.616	296.324	372.931	156.027	247.847	119.266	807.955	2162.739	320.044	287.656	332.809	2650.824	262.444	351.896	1373.925	122	0.997	1485.156	704.131
13189.914	16377.087	10773.903	20614.788	13625.503	22631.782	11560.059	15744.514	850.702	672.948	312.394	338.775	633.674	1680.102	455.002	13961.259	163.498	163.541	311.377	1220.223	194.687	869.371	128.902	2261.531	3639.933	282.865	298.856	299.232	9185.277	315.314	299.187	3993.293	220	0.823	1551.827	705.986
14109.385	16298.552	12912.212	21436.426	17578.097	25037.384	16319.748	24366.457	1038.624	449.391	406.152	592.892	451.726	2462.611	300.167	13695.214	197.956	201.828	285.127	3466.527	238.442	1761.716	167.061	2498.289	2820.668	331.115	527.481	286.099	36202.175	1866.083	371.365	7741.65	234	0.858	636.034	707.825
17639.836	20052.669	15239.359	26141.743	21229.336	30381.653	18030.501	27576.9	799.718	641.227	292.118	337.017	419.233	1942.17	511.886	13455.634	204.962	211.574	493.568	1952.706	167.024	538.255	180.142	2082.009	4320.01	322.544	310.139	301.425	11267.988	320.39	306.881	4439.346	186	0.916	815.919	707.043
13558.394	15236.69	11457.192	20825.89	16353.607	25118.721	14201.828	21192.224	748.242	800.227	287.932	320.864	428.723	1927.791	370.826	12022.052	194.662	189.095	367.039	1367.133	140.066	477.374	157.722	2126.245	2745.238	350.105	301.714	294.387	9491.167	479.009	345.644	5491.346	150	0.936	889.887	704.773
12639.301	14327.485	10563.611	18868.85	14551.728	17174.078	9367.694	14263.032	786.953	751.745	271.761	244.624	326.979	1530.9	585.917	8906.964	171.975	198.582	406.52	571.066	117.393	277.09	146.783	1310.613	2919.076	385.038	277.356	299.577	2559.627	238.752	305.681	2699.862	179	0.853	971.824	707.265
12516.397	14771.434	10592.135	19330.274	14394.212	19056.507	12133.756	14806.297	918.086	583.956	325.382	301.852	407.219	1721.314	490.007	15899.703	190.525	196.349	408.197	670.261	157.881	2917.475	138.382	1316.383	4153.612	355.847	294.692	303.323	7558.32	295.768	313.95	2862.017	154	0.872	541.649	707.175
8800.769	11230.27	9641.279	16784.818	11590.345	17056.115	10853.82	12194.339	533.597	485.845	284.234	266.223	313.892	1095.927	369.201	8743.202	236.252	181.674	254.152	1121.179	247.145	442.243	141.248	1221.667	2527.339	294.691	325.156	281.178	11273.042	404.399	334.287	2811.904	117	0.944	1286.013	705.603
13710.18	16217.749	12230.569	21344.296	17482.864	21225.343	15949.849	24790.247	733.818	402.201	317.022	303.147	347.04	1402.26	319.492	12318.123	166.818	183.224	270.497	1500.086	160.238	625.81	150.559	2277.755	3418.616	285.68	305.345	276.628	11711.388	492.888	323.319	6740.589	153	0.945	471.598	707.676
12380.039	14188.927	10172.689	19019.77	14545.269	25033.145	12090.125	17122.984	700.279	487.742	318.054	332.474	370.431	1513.895	514.969	11036.903	226.777	230.672	338.743	923.701	107.111	516.21	149.693	1487.441	5105.245	334.661	615.835	281.474	4428.491	331.683	288.576	3071.069	114	0.948	1085.035	707.096
14966.663	18740.04	12480.79	22625.653	19279.496	29330.768	19036.998	24652.65	604.111	423.913	291.607	301.611	367.596	1968.865	280.978	7698.151	186.811	165.938	214.684	1064.694	208.146	871.02	151.97	3296.733	2976.127	291.193	335.85	289.181	7037.068	536.439	361.5	9004.03	215	0.838	1390.035	710.16
8076.097	10127.192	7368.328	13116.052	10631.153	17109.721	9558.254	16823.361	705.447	321.965	357.703	426.343	374.138	1667.678	296.662	18845.468	157.406	157.754	143.038	2562.119	188.257	2264.701	147.511	3029.209	2068.314	277.544	334.6	258.167	19747.769	1300.839	297.509	9998.407	107	0.958	445.463	708.5
14878.963	16857.667	12517.081	23674.019	18435.236	27946.9	16754.143	27081.519	679.091	743.25	300.861	382.534	339.191	2310.72	382.104	14548.772	179.969	169.781	349.681	2668.89	163.41	627.287	135.736	1791.483	3571.283	276.63	310.906	282.772	18101.181	468.127	311.623	4528.31	108	1	495.5	708
10151.502	11735.646	8706.681	15823.393	12267.339	15482.727	8258.284	13405.355	632.932	540.684	331.425	298.649	320.68	1697.286	476.555	10421.378	166.754	197.105	420.326	1325.833	142.575	741.493	133.473	1823.577	2071.564	330.198	382.537	312.833	13846.392	405.516	355.938	5300.661	109	0.989	748.61	708.17
7295.932	9540.153	7143.646	11004.789	9418.429	13988.304	7747.2	11820.634	379.591	507.091	299.842	188.719	285.02	1138.345	416.722	8632.708	168.834	183.011	287.922	361.643	239.46	455.327	183.909	1005.737	2648.232	295.809	257.572	232.92	4485.394	319.333	249.218	2253.422	111	0.964	1224.347	708.338
7421.137	9639.078	8837.685	15119.558	8068.482	14623.54	7228.026	13189.997	352.882	334.864	282.077	214.928	269.034	837.169	399.619	7829.108	133.731	204.746	384.082	559.697	269.809	1039.841	203.432	1074.006	1878.941	283.374	264.792	269.132	5699.41	336.558	251.074	2313.342	100	0.967	1234.49	707.43
16173.678	18974.088	14240.779	25482.399	20477.766	28430.178	14754.56	23798.481	902.238	732.466	348.305	367.97	366.318	3063.916	410.425	13650.815	207.105	188.249	314.673	2256.347	159.773	627.915	140.048	2155.604	4831.56	281.968	305.677	300.911	15870.739	477.674	321.923	6087.749	194	0.838	486.634	711.165
17553.466	20259.935	14662.534	26961.002	20354.396	28588.117	12865.019	20820.464	957.884	1314.042	344.913	303.538	425.049	2367.673	632.522	14711.911	211.092	200.612	443.509	775.429	159.372	535.434	135.003	1385.032	5361.487	297.972	303.666	317.765	8405.565	298.825	322.672	3257.046	168	0.961	526.393	709.637
19174.333	23244.774	17494.324	31491.084	24313.922	36909.937	17034.687	27393.131	949.964	454.763	410.685	643.837	614.279	3215.227	377.853	17347.229	211.558	197.485	297.688	2090.205	218.297	1365.787	147.596	2115.91	5311.861	404.142	313.287	299.271	26152.818	638.85	278.873	5653.725	125	0.98	566.836	709.308
13195.644	15332.889	11063.339	20579.39	15471.027	24885.718	13226.986	20106.111	726.383	650.283	321.345	340.281	407.759	1891.226	324.374	12742.753	163.959	182.89	345.005	1064.289	144.142	815.211	140.24	1561.789	3434.568	318.747	303.223	272.269	7555.768	406.762	296.001	4561.748	307	0.868	605.875	714.067
13071.431	15296.848	12046.066	20456.875	16262.981	27512.075	12161.208	19737.709	849.998	551.892	368.989	530.632	419.169	2516.674	368.524	12364.393	195.435	202.493	243.066	2504.654	215.451	2106.594	158.278	2282.229	3697.516	327.806	304.554	285.481	27433.947	1277.349	344.624	7150.416	227	0.85	651.328	711.368
12444.412	14456.944	10950.003	19445.776	15525.766	25218.984	13493.617	21049.336	816.866	563.327	333.552	332.094	302.379	1962.865	424.507	11330.354	189.68	195.643	564.498	2017.498	130.94	1020.326	158.792	1845.503	3816.262	335.436	339.245	300.61	10602.578	540.756	306.417	5245.96	129	0.97	736.647	710.159
12029.918	15084.026	8528.752	16928.252	11692.752	18769.079	7894.569	13410.444	968.182	617.159	287.272	302.917	512.929	1160.173	340.404	11171.001	168.294	152	291.078	1092.853	204.163	618.805	112.886	1994.608	4136.425	340.397	563.416	283.263	16959.213	403.852	300.293	3767.288	115	0.999	1589.909	708.883
11688.895	13756.892	10191.95	18827.114	14376.731	21717.159	10449.98	16294.241	1137.669	416.473	324.499	511.447	399.023	1915.869	293.855	12794.895	166.94	206.203	454.477	3010.479	179.107	583.956	136.231	1542.961	2723.587	312.706	446.726	280.667	20572.928	706.632	318.229	4359.496	144	0.889	626.944	711.889
13379.572	15502.752	11614.937	20988.389	15929.293	24269.836	10301.739	16337.444	1081.954	367.223	364.392	393.125	440.687	1659.677	427.012	14092.157	185.335	227.18	461.134	2618.927	175.671	712.549	131.284	1709.916	3935.754	339.01	689.587	271.925	15822.075	599.397	315.727	4395.42	291	0.768	678.806	714.49
14194.491	15792.433	11658.646	21387.164	16282.002	21032.177	10900.431	16955.824	682.869	744.666	317.887	275.23	304.077	1508.041	507.827	11966.8	196.103	215.362	522.979	894.192	118.075	862.912	129.576	1467.044	4423.928	336.597	335.006	293.348	4804.281	388.025	334.991	3795.356	146	0.946	721.849	710.452
9464.292	11786.761	9307.658	15737.598	12809.834	17875.387	9703.114	15393.39	693.294	721.46	788.44	880.914	933.208	2210.567	309.943	10588.417	181.034	591.352	548.613	5012.841	422.879	656.906	137.753	2638.784	3232.893	551.49	460.5	385.647	28657.764	903.696	301.766	8665.48	105	0.941	776.1	709.71
11153.035	12845.229	9857.66	18011.559	14406.826	20332.239	11334.637	14457.267	763.573	754.708	258.607	304.873	382.265	1760.214	453.137	10486.261	207.137	197.511	491.275	1631.407	127.722	530.368	146.051	1526.464	3538.622	348.869	390.958	299.577	5901.023	358.618	317.496	3297.538	122	0.929	884.123	711.877
13298.83	15275.282	11539.633	20562.627	16043.63	26925.762	13207.723	20916.44	733.456	367.633	320.174	434.039	419.525	2166.639	329.465	9901.9	191.06	188.397	241.664	1974.767	161.503	1912.186	168.968	2573.169	2665.169	339.394	313.27	307.886	17709.562	979.984	345.831	7169.777	114	0.936	896.184	710.518
13201.669	14984.149	10665.927	20557.754	15384.859	21492.397	14304.011	19548.678	652.053	420.797	329.94	379.011	363.177	1728.691	323.258	10214.861	228.02	208.676	362.899	2225.377	184.29	979.087	271.287	1971.002	4183.813	322.691	285.412	290.202	26466.277	793.387	293.594	4677.787	118	0.994	1137.517	710.449
10854.311	12856.101	9629.125	17105.273	13593.616	21350.718	11511.59	18582.219	724.156	594.15	531.862	684.56	599.063	2666.654	407.462	11297.2	181.942	352.763	384.254	1891.397	237.343	513.389	162.703	2661.084	2820.882	404.861	382.966	332.011	17624.896	648.46	300.007	7965.485	181	0.952	788.003	712.699
12060.402	14036.716	10008.876	19426.823	14704.413	22076.444	13296.059	18989.292	609.613	452.959	277.02	420.236	307.556	1872.843	291.042	8472.011	211.533	201.049	326.487	2024.085	152.907	1036.759	167.736	1837.039	4325.927	299.764	337.831	303.068	16833.934	498.961	284.465	4427.007	167	0.932	1153.434	712.74
8802.005	11565.097	9705.34	16837.761	11129.759	17820.782	9542.283	17073.535	459.909	687.846	293.683	254.939	313.884	1335.2	537.498	9263.896	167.608	240.934	299.62	895.713	337.919	458.905	218.366	1339.801	2551.618	282.42	341.922	313.163	6054.155	404.178	275.209	3023.881	148	0.948	1256.385	712.541
16219.953	18565.671	13520.887	25363.068	19253.278	28375.515	16168.197	25997.821	899.831	574.232	353.504	407.759	408.175	2971.295	586.436	16740.327	191.512	191.495	576.03	1698.89	184.179	538.401	138.631	1907.325	3989.272	340.891	296.924	288.641	16893.79	523.931	284.901	4975.431	210	0.826	575.314	715.386
11201.003	12637.51	9085.208	17083.327	12572.998	19562.92	10685.378	16384.692	707.1	841.631	287.395	247.46	315.157	1735.664	381.074	9741.275	165.912	189.424	339.602	473.034	126.26	390.354	157.755	1318.768	2101.682	348.006	351.315	280.975	7490.586	273.728	276.254	2618.629	116	0.965	1121.009	712.328
13430.102	15134.349	10545.367	20787.729	15493.989	21660.497	12644.555	18633.844	934.5	616.718	230.678	272.06	320.354	2227.282	434.646	9382.295	188.282	198.102	339.447	755.959	124.851	400.451	166.799	1315.655	2993.32	332.563	296.007	297.743	6279.447	244.889	260.646	2723.725	133	0.92	1165.462	713.004
4988.666	6965.673	7347.411	12685.711	7194.375	11928.582	12379.402	11840.987	545.261	500.762	252.909	239.99	288.419	1025.393	363.229	8381.503	224.699	195.284	239.045	840.826	253.84	722.747	151.748	1020.181	1895.717	310.183	457.709	285.625	13911.914	424.652	490.399	2380.15	113	0.912	1284.394	712.111
10341.159	12965.57	10082.932	18552.404	11728.865	20446.305	8367.512	15779.085	550.928	326.341	295.429	255.239	431.012	893.3	220.248	10162.6	139.041	153.978	324.884	601.304	166.29	369.777	112.108	1394.854	3964.689	312.913	261.939	324.468	5132.243	380.109	272.182	2812.729	145	0.954	1471.838	712.803
18761.327	21220.542	16037.443	28569.468	22286.01	36558.153	17181.848	27249.064	946.949	1114.94	308.347	352.842	491.206	3177.822	377.632	13700.338	208.496	232.725	410.329	1920.442	178.116	522.718	163.604	2062.3	4760.241	331.684	297.174	293.665	12712.007	515.715	298.129	4498.399	127	0.967	807.398	713.122
14438.604	16336.867	11910.225	22342.468	16969.905	26472.668	13102.871	19197.384	606.385	808.024	320.751	282.17	354.517	1692.716	652.462	10148.538	189.399	221.287	419.494	644.143	130.201	360.902	157.127	1314.913	3452.037	323.549	301.043	290.183	3657.037	290.381	285.676	2876.217	163	0.956	1108.549	714.745
13900.46	16347.918	12088.794	21784.804	17425.044	25158.093	12251.534	22300.077	724.476	338.628	368.4	452.546	374.705	1486.553	345.61	19935.64	171.662	182.833	200.549	3284.317	178.062	850.222	140.419	3116.12	3302.854	285.63	357.8	261.986	18331.481	1144.848	297.705	10039.831	109	0.989	440.096	713.61
13999.345	16767.606	12333.964	21106.186	17520.546	24154.939	11698.264	18807.576	821.287	387.095	337.963	366.53	337.807	1762.818	287.998	14729.197	204.228	203.793	357.854	3693.304	206.715	1373.922	151.282	2322.836	5137.698	318.242	327.591	279.924	28852.797	1516.798	344.755	6999.471	173	0.91	456.737	716.575
12276.29	14281.512	10999.161	18773.546	15326.574	21943.912	12036.937	19694.578	656.683	398.93	319.437	282.144	311.575	2073.622	354.296	12334.027	163.01	161.486	261.689	964.156	145.075	482.502	153.554	2155.441	2762.01	304.13	282.549	303.618	7211.892	388.472	356.73	6222.703	99	1	478.106	713.864
12317.736	13671.087	9993.679	18346.664	14002.177	20619.597	11178.855	17227.647	759.557	473.533	370.624	412.537	316.413	2227.483	407.589	10742.106	188.077	197.872	460.674	2643.865	150.037	3899.623	156.582	2202.851	3910.767	313.968	350.227	291.724	15219.573	583.147	321.973	7254.92	112	0.932	740.054	714.375
15331.663	17269.475	12972.48	23648.141	18537.152	25654.298	12165.813	18171.947	719.581	1128.675	285.07	273.413	365.812	1681.746	384.784	9910.542	185.574	215.093	359.63	725.24	128.371	666.579	153.258	1576.337	4048.678	385.816	278.714	325.684	5886.8	272.257	327.343	3233.829	144	0.958	950.965	714.66
8343.126	9111.33	11120.93	12606.574	9083.298	12664.112	7185.899	10152.739	556.904	715.503	234.706	242.905	241.479	956.13	341.387	7641.806	170.044	184.848	215.482	481.889	96.054	234.282	140.929	880.885	2657.795	335.787	219.393	268.087	2109.381	255.014	206.384	1602.461	120	0.929	1187	714.025
9830.368	12225.34	8217.636	14286.572	13002.015	18194.088	11379.836	15205.832	495.132	385.071	252.25	242.362	321.08	1197.72	355.813	9352.792	163.026	145.628	269.221	492.444	170.173	1730.813	141.425	1626.767	2874.76	291.702	336.821	279.561	6431.39	354.665	314.774	4175.384	206	0.827	1316.112	714.917
13918.207	15950.98	11987.641	22065.145	17439.121	25662.45	12964.017	20578.866	735.44	512.455	298.818	346.479	374.233	2215.435	444.468	13417.706	171.675	163.969	443.955	1302.5	150.449	480.68	130.873	1386.142	2956.049	337.954	309.127	294.002	10027.43	495.778	325.228	3248.439	184	0.812	496.538	716.364
7040.51	8364.284	6165.057	10901.419	8397.036	12166.513	10623.021	10380.615	705.103	291.108	268.641	236.974	363.402	1070.099	420.635	12344.972	160.219	153.782	441.126	436.358	124.636	326.633	130.575	1093.922	2949.647	296.462	570.341	304.241	3771.687	312.823	303.841	2705.833	117	0.961	511.774	715.833
13004.235	15354.987	11740.595	20834.673	16586.22	22349.292	14801.709	24788.703	716.614	597.048	340.118	496.575	448.313	2349.039	299.561	10448.143	196.678	193.864	343.314	2909.245	186.254	4400.2	190.179	3182.568	2610.46	382.426	315.338	309.554	25065.162	1305.704	346.432	8993.592	154	0.872	858.929	715.734
9905.496	11210.985	8188.017	14780.504	11659.704	14044.965	7975.478	12171.783	789.317	387.032	275.561	289.274	284.512	1300.743	426.72	9975.18	167.882	194.979	306.01	752.277	116.566	343.632	162.613	1617.618	3041.812	333.562	265.802	286.422	2693.125	451.764	337.699	3872.566	100	0.967	976.63	715.2
10813.897	12437.697	9142.287	16517.539	12576.445	19109.334	10671.656	17066.099	554.349	435.66	291.889	369.553	421.23	1725.373	275.036	9231.662	190.094	190.543	227.988	1105.137	131.221	381.889	183.282	2001.432	2915.39	349.366	256.411	292.222	9508.305	554.39	349.172	5138.088	105	0.984	985.814	714.014
12188.602	13913.357	10103.084	17973.078	13666.698	21478.803	11236.903	15987.945	889.438	431.209	322.087	294.415	413.624	1082.03	425.79	11134.996	259.144	250.693	418.892	817.538	118.946	505.009	150.226	1257.035	4256.448	317.975	337.361	298.358	3190.804	309.335	284.841	2477.318	147	0.862	1059.527	717.616
19310.631	23052.966	17274.203	31328.939	24010.536	39052.7	18986.099	31176.74	1014.233	435.444	383.753	457.728	506.96	2664.96	509.69	17363.897	199.561	195.033	434.652	1727.493	194.985	615.268	139.02	2255.015	4441.738	350.511	293.804	291.728	18495.978	502.31	286.346	6069.367	123	0.936	569.289	716.606
15180.798	17601.331	12923.702	24013.946	18288.211	19065.35	9130.712	10555.907	962.014	890.9	313.607	301.948	390.15	1353.302	421.729	8101.895	191.422	191.851	378.015	640.916	133.211	344.404	123.203	779.674	4777.673	313.567	312.998	279.58	4158.666	323.459	318.811	1886.99	102	0.987	588.127	715.814
16030.672	18146.197	13566.973	25229.822	19726.77	28694.862	22016.947	34317.222	730.933	464.867	300.915	462.691	447.173	2042.613	377.311	13511.994	209.953	199.881	383.812	2470.645	172.303	1563.307	173.068	2946.991	4248.624	409.267	296.022	295.475	19762.7	1051.784	304.249	6879.862	276	0.89	865.732	721.225
13005.253	14416.562	10706.135	19312.809	15065.969	21178.924	15068.524	22197.384	682.503	1086.727	291.827	326.337	386.749	2053.078	529.281	11917.055	177.65	215.044	394.337	1006.98	144.447	647.302	147.96	2195.317	3151.086	364.402	368.38	316.856	8426.134	387.219	321.235	5023.091	197	0.918	925.845	717.104
11203.493	12523.742	9322.634	16799.859	13049.699	19940.335	11247.315	16391.95	551.046	772.773	261.472	269.11	293.812	1610.928	301.98	9917.662	171.229	183.752	302.289	536.435	106.955	345.953	165.86	1407.468	2572.141	340.945	268.609	262.938	2542.916	288.907	304.276	2769.387	125	0.94	996.996	715.964
8966.304	10573.133	7547.756	14371.717	11175.09	16149.842	8857.856	13400.062	689.249	737.426	337.718	403.595	382.324	3170.863	295.67	8844.189	203.889	210.948	161.251	3574.955	240.714	693.654	163.336	2178.684	3157.643	316.162	324.521	303.914	30880.897	1825.096	341.69	6128.157	118	0.914	1142.653	716.593
8920.629	9885.051	7224.256	13732.584	10053.957	14565.643	11856.447	17427.494	625.016	820.798	199.739	281.381	262.007	1452.399	572.033	10346.329	185.268	200.924	303.236	740.808	106.529	406.591	165.748	1369.928	3460.268	335.22	280.168	304.452	4117.114	243.127	240.638	2840.364	172	0.927	1175.686	716.977
16404.186	20057.276	9641.442	19633.503	16952.657	23505.41	11196.805	15178.974	836.268	891.829	334.8	373.696	502.435	1496.058	355.13	12186.135	179.15	186.31	304.24	1250.73	233.39	516.475	144.729	2569.788	4339.526	319.523	426.035	281.788	18503.49	360.38	308.223	4965.242	130	0.951	1597.977	716.677
14166.64	15514.194	11165.099	20930.76	15583.875	21574.025	10834.887	16654.88	767.341	872.672	324.852	317.372	323.36	1662.58	380.176	12032.149	186.297	201.558	442.973	1382.158	140.51	566.388	124.711	1579.529	3338.7	344.132	334.132	291.413	10962.081	354.542	347.094	4251.979	123	1	719.89	716.89
14711.481	16746.091	12550.178	22543.416	17571.224	27514.979	15306.198	23784.765	607.337	443.705	269.402	326.781	519.62	1552.742	350.307	10129.044	187.184	201.357	244.919	1224.36	150.366	1408.867	144.21	2259.046	3263.67	344.497	306.162	307.029	7258.697	383.931	313.757	5832.959	193	0.907	905.946	717.832
10417.363	11816.721	8675.721	15901.312	12365.779	16065.445	9911.918	15113.981	616.198	616.881	290.351	306.578	353.92	1768.794	709.262	11360.196	170.122	205.173	440.226	850.607	123.752	362.458	153.561	1798.056	2654.156	446.103	261.455	308.94	4711.197	274.511	306.979	3767.251	151	0.886	965.248	718.871
10236.44	11647.075	8325.425	16033.561	12096.789	17822.699	11384.96	15558.986	722.759	581.4	300.505	318.233	301.371	1823.72	496.529	9656.443	176.79	207.957	450.242	863.505	147.94	371.43	154.083	1252.716	2385.3	320.726	309.245	307.339	11421.552	338.898	277.367	2540.457	129	0.97	1126.298	717.353
12009.06	14134.178	10632.599	18957.394	14900.086	24328.468	13043.813	20491.432	828.859	515.858	335.316	372.133	425.699	2035.666	766.493	17649.259	180.608	171.412	532.335	1679.771	154.589	667.159	133.4	1581.061	3049.155	313.448	332.602	302.521	8879.2	383.184	299.16	3665.149	160	0.939	527.181	719.225
11030.605	12607.945	9551.827	17096.615	12917.806	18740.792	10332.508	16776.307	824.451	401.848	339.102	318.996	497.767	1644.092	586.804	14470.579	174.404	196.923	438.95	1018.634	149.799	604.851	139.791	1743.249	3176.371	335.567	380.397	272.486	5649.511	525.31	318.427	4422.992	144	0.948	687.361	719.618
10728.76	12127.778	9204.008	16753.333	13352.485	19008.415	10530.97	16422.16	693.29	481.832	284.22	364.234	414.592	1710.74	362.41	9604.001	186.269	183.244	236.072	1441.32	136.695	471.811	145.321	2421.182	2539.132	343.528	265.216	310.266	7953.537	599.29	326.63	6817.522	108	0.98	895.694	716.917
13880.87	15775.626	11834.39	21693.174	17046.039	21964.866	8659.736	13100.182	918.407	1122.979	318.97	303.968	380.714	2156.642	539.683	10297.112	233.395	226.906	536.39	638.429	108.336	1132.758	151.17	1197.83	3561.396	329.466	326.869	276.546	3213.603	285.219	287.151	2270.497	124	0.933	1023.185	718.452
11399.415	14616.197	10408.234	17563.148	14630.471	23401.247	12544.522	17541.212	523.025	626.145	320.048	234.436	276.935	1465.862	378.846	8895.487	170.147	208.571	371.786	598.058	282.889	465.701	206.861	1244.534	3127.498	279.087	246.757	298.502	3301.589	315.114	256.589	2704.853	175	0.882	1240.929	720.254
10354.926	13693.035	9615.883	16750.032	13211.664	23207.341	12315.59	15842.836	464.916	780.331	303.021	227.657	304.799	1872.462	464.626	9130.24	163.494	222.537	277.765	634.769	327.216	490.172	223.905	1481.423	2177.773	287.134	271.288	319.961	4401.929	334.23	266.943	3723.747	162	0.904	1253.117	720.802
14058.665	17548.868	8992.444	15922.686	18194.977	27669.968	16159.826	15269.211	591.837	776.837	299.175	270.483	345.866	1663.519	489.747	8710.459	188.983	254.794	348.317	1061.824	353.008	657.503	191.062	1305.216	3580.193	276.893	478.153	333.067	8261.116	336.26	292.491	2995.168	111	1	1262.392	718.122
9560.563	12850.439	11669.007	19920.903	11724.077	20575.798	12086.353	21525.795	654.917	642.924	312.049	259.432	370.287	1386.355	459.885	10427.067	193.754	245.669	325.455	838.025	326.092	2126.034	173.387	1760.556	2668.006	323.867	405.107	309.18	7828.469	301.959	296.945	3810.625	169	0.943	1270.464	719.5
13040.065	15577.305	11713.075	21314.011	16986.355	26200.772	13144.839	21401.249	608.723	307.844	325.845	375.009	376.907	1205.125	329.365	15867.46	175.312	179.563	227.675	2645.585	158.152	653.796	129.87	2100.791	4355.936	297.782	299.661	275.312	11255.37	831.675	292.867	6560.793	206	0.794	434.058	719.345
12432.301	14699.161	10712.629	19563.33	15192.662	23394.076	11097.113	17432.848	934.731	952.332	321.821	326.93	419.745	2523.149	530.012	12693.789	169.919	172.856	348.986	1355.278	155.911	529.245	136.572	1202.883	2911.593	301.363	346.009	304.143	7051.873	389.378	288.144	2901.559	141	0.938	534.535	720.975
16467.174	18000.137	14319.739	23502.332	19689.838	26633.208	18016.521	24772.02	749.957	953.87	304.335	327.684	402.195	1641.255	498.084	11172.558	172.77	211.676	385.082	1055.758	148.002	451.157	142.058	2216.597	2373.892	360.379	465.647	313.573	8117.549	384.108	326.643	4425.946	173	0.86	917.951	723.182
12723.002	14465.994	10808.796	19806.881	15661.581	22690.969	10062.558	14045.35	661.62	492.583	278.049	288.805	359.693	1561.829	347.831	8762.667	172.539	218.588	391.605	955.982	127.52	369.574	132.313	1361.567	3457.22	388.305	284.366	313.969	6911.94	313.439	282.462	2523.169	215	0.838	942.658	722.816
15025.957	18729.622	15205.275	25765.565	18359.705	26861.281	16769.766	26625.142	551.53	1108.109	295.608	281.528	360.329	2676.05	400.509	8890.764	166.085	171.868	226.492	951.934	214.451	662.688	133.156	2966.35	4020.505	317.424	339.538	290.199	8749.807	394.947	311.621	7026.099	276	0.851	1407.764	722.482
19219.705	21003.356	17031.956	27155.014	22348.027	26648.732	19742.058	23652.745	905.111	1137.468	329.921	344.942	393.199	2008.664	520.079	12946.621	181.027	201.637	440.877	885.786	155.735	415.574	145.947	1815.238	3460.57	353.682	369.276	290.707	7986.464	451.932	293.18	4928.219	288	0.812	651.434	722.125
17699.199	19849.946	15022.09	27521.291	21501.34	35752.577	18343.437	27495.75	840.733	843.268	292.989	272.62	446.14	3094.588	445.02	13706.32	182.248	221.178	444.244	757.792	166.965	456.742	224.863	1962.235	3763.27	332.521	380.308	307.266	9213.384	267.379	288.855	3804.682	124	0.96	808.677	720.21
12234.39	13809.65	10244.949	18605.405	14508.371	19467.089	10822.261	16322.788	589.135	839.3	268.356	277.389	331.624	2040.435	506.299	10347.495	181.923	211.589	338.086	787.725	125.414	451.59	151.141	1730.239	3752.04	373.158	259.394	300.329	5137.966	260.926	346.692	3783.213	159	0.967	957.607	721.462
16652.095	18716.543	13924.814	25434.632	19393.304	29491.877	13273.464	20219.526	909.574	1103.552	340.77	269.237	354.868	2116.209	470.385	11003.201	180.07	201.725	454.363	601.799	131.98	876.742	130.427	1349.509	3548.179	340.317	370.432	282.185	5873.044	286.66	298.519	3209.722	160	0.939	704.794	722.162
10410.421	11849.469	8255.105	16239.949	12266.542	17063.064	9276.055	13407.058	585.908	512.533	239.845	324.895	305.963	1426.001	304.543	9011.501	149.066	181.095	308.516	1192.933	119.898	353.171	172.78	1302.217	1817.644	331.316	269.713	295.707	9216.465	433.558	253.124	3059.498	130	0.924	1161.562	721.638
11826.744	12949.753	7138.808	17707.813	12336.89	16243.033	9888.262	14466.63	727.901	641.652	271.055	243.315	253.183	1115.2	366.41	9713.227	186.019	203.309	274.154	534.252	114.678	294.635	140.346	1154.505	2559.098	335.337	250.662	283.311	4189.191	246.295	263.859	2552.625	150	0.961	1199.507	722.367
10780.425	13758.808	9745.299	17423.067	13768.132	22951.495	14992.234	20462.414	573.475	616.256	271.993	270.315	316.76	1897.051	413.698	9486.679	232.413	189.531	285.806	878.818	236.735	379.949	143.646	1526.542	2610.691	315.392	351.749	303.717	6719.246	352.209	441.802	3662.311	328	0.756	1290.287	724.707
9483.426	11509.467	9210.679	14253.407	12538.75	19596.427	10325.853	15821.944	784.102	389.936	353.473	364.736	368.692	1196.757	291.625	15038.097	186.589	177.878	313.754	3430.103	239.307	1713.725	131.918	2009.341	2750.373	289.798	310.885	276.632	29040.153	1406.979	294.919	5850.007	139	0.915	448.687	722.809
22544.608	25953.635	20464.153	33058.657	28248.695	35995.929	21733.531	32283.541	1070.343	813.391	367.772	320.505	385.995	5388.871	606.195	14456.002	223.473	196.753	456.95	1373.015	152.09	489.432	135.828	2297.892	5326.125	295.224	348.323	307.206	9951.747	436.873	310.277	6140.886	270	0.871	485.7	726.333
13019.861	15099.992	11292.08	20061.373	15769.486	24563.448	12967.652	21286.476	787.343	787.75	358.689	386.004	388.016	2611.36	424.09	13532.701	211.171	206.685	569.497	2097.849	157.533	567.803	177.31	2480.523	4880.594	445.062	354.884	292.943	16539.118	518.603	342.606	6802.634	163	0.9	773.518	723.506
13955.595	15846.327	11998.449	21533.904	17008.862	26070.411	14572.138	19218.03	876.618	596.923	271.577	299.861	421.298	2311.586	508.57	9930.62	185.284	218.648	446.349	859.309	147.8	488.882	198.845	1739.279	3541.939	328.255	336.867	293.276	6949.478	323.293	273.28	3692.888	174	0.856	819.977	724.672
10697.621	13681.684	10609.825	19441.272	12492.287	23038.494	12556.59	18474.094	573.713	701.477	301.327	280.963	350.905	1526.123	382.449	10860.701	147.615	170.395	337.459	1164.639	191.183	2495.741	132.937	1764.978	2853.807	325.521	308.323	296.565	9914.418	363.413	291.877	3920.629	213	0.892	1429.833	725.603
7226.974	9547.357	5588.213	11343.123	6196.904	11273.475	6433.034	9615.131	691.423	532.989	283.661	265.262	366.133	659.939	229.2	7238.622	153.237	164.04	216.116	676.749	174.059	265.681	130.594	1436.295	3488.374	289.658	539.891	290.126	10396.917	394.623	281.949	2855.431	102	0.987	1628.265	722.176
14500.1	16667.782	12833.757	22792.09	17854.807	24138.069	10020.261	16166.867	833.869	906.647	400.637	434.257	488.928	2568.229	331.861	11340.474	198.105	236.402	365.926	3649.024	163.645	1883.731	143.051	2207.24	4213.327	326.34	308.567	303.94	21119.598	537.748	392.47	7283.782	225	0.669	732.869	728.113
13271.608	15231.884	11208.815	20322.56	15883.376	23112.295	12904.55	21217.935	799.075	831.11	336.32	426.11	406.352	2270.685	462.607	13544.927	196.773	190.102	449.721	1644.3	166.994	493.512	142.943	2395.846	3501.339	380.08	329.74	295.125	17168.214	645.546	313.109	5975.274	157	0.921	783.175	723.634
11108.196	12564.363	8100.991	17381.577	13047.26	20179.289	10626.644	14860.729	859.245	780.759	202.675	273.23	256.426	1268.304	415.444	8646.364	186.91	203.514	232.897	497.252	103.169	367.83	146.24	1090.191	3014.413	362.944	227.651	307.004	2781.998	241.099	262.152	2235.538	111	0.964	1180.743	722.797
18391.979	21469.435	9978.351	15844.298	22155.717	25712.253	17331.801	11083.551	766.978	867.743	289.322	258.809	496.278	1067.144	568.741	7804.023	173.255	166.571	413.834	593.174	190.722	376.65	129.54	1202.561	4038.657	293.04	279.218	293.11	7385.83	291.547	319.053	2056.071	106	0.993	1554.792	723
9434.544	12300.563	7420.765	14874.091	9028.284	14971.075	8776.569	10538.434	782.194	459.023	307.524	443.335	383.176	1021.38	269.295	10279.027	146.594	162.531	221.971	1591.557	166.014	627.255	141.08	2441.176	2085.23	301.576	602.634	290.721	7216.46	398.8	291.464	5142.841	111	1	1618.608	722.878
14213.378	15858.221	11829.996	22085.701	17206.273	23429.425	12179.891	16861.428	741.284	778.283	291.839	273.224	356.516	1449.11	409.668	8800.764	223.103	242.061	402.467	620.33	118.927	457.313	151.814	1148.482	3547.388	336.156	294.949	273.704	4455.178	275.825	264.465	2353.194	187	0.92	1037.382	725.826
16133.623	20086.789	12598.77	25049.031	15883.774	25109.359	15205.361	21568.391	963.244	718.322	342.276	335.454	538.308	1387.145	341.66	13976.811	166.033	182.983	315.109	1662.648	229.242	636.304	178.236	5134.633	3554.947	317.074	391.773	295.972	23800.781	838.774	334.15	11054.634	202	0.836	1606.564	725.317
11135.361	13344.808	10025.406	17701.422	13901.286	21893.952	12359.111	17824.255	755.77	366.798	307.732	371.038	379.259	1422.823	442.371	13490.112	182.898	176.214	428.897	2158.192	160.023	445.682	127.294	1231.064	3524.999	348.559	318.356	306.014	11336.869	431.764	274.379	2905.179	167	0.891	521.416	727.213
10338.053	12084.547	8888.477	16099.845	12460.333	20345.363	9960.518	15792.253	838.996	337.613	299.3	314.321	364.207	1665.103	612.403	13680.057	176.109	170.54	500.001	821.92	169.641	527.861	142.611	1571.246	3480.055	318.301	317.542	266.616	10901.115	490.33	303.552	4541.377	146	0.901	564.795	725.904
14238.543	16436.984	12517.209	22331.696	17104.946	28103.009	14216.383	17930.277	956.551	870.861	359.433	283.681	418.309	2328.674	503.863	12493.398	185.796	223.486	476.646	663.79	138.973	545.01	135.147	1361.76	3503.8	404.504	350.802	289.147	5020.816	293.167	327.608	3022.423	101	0.977	697.134	724.589
14242.111	16494.235	12381.07	21725.848	17017.767	18660.294	10276.898	15350.297	704.749	1318.647	282.723	255.195	387.483	1328.254	418.98	10286.45	183.034	213.589	402.005	734.171	134.007	335.373	128.678	1398.287	3923.367	512.091	324.861	261.738	4238.635	265.832	281.728	2630.747	103	0.965	792.18	725.442
14613.694	16120.32	11983.92	21725.952	16659.308	22410.768	9037.603	13372.083	895.932	1010.854	309.366	285.509	377.486	3027.699	466.912	10628.26	213.748	208.474	471.068	769.229	105.397	2131.898	199.983	1383.625	2833.457	339.584	304.077	282.939	2810.658	293.283	255.204	2704.592	174	0.877	1016.19	728.31
[truncated: 4,133 more rows]
