# Supplementary material for: Highly multiplexed immunofluorescence imaging of human tissues and tumors using t-CyCIF and conventional optical microscopes
Source: eLife. 2018 Jul 11;7:e31657. doi: 10.7554/eLife.31657 (PMC6075866; doi:10.7554/eLife.31657)
Supplement: Figure 10—source data 1. [file elife-31657-fig10-data1.zip › TMA24n.csv]

Hoechst2	Hoechst3	Hoechst4	Hoechst5	Hoechst6	Hoechst7	Hoechst8	Hoechst9	pAKT	Ki67	pERK	EGFR	E_Cadherin	PCNA	MET	MitoTacker	A555	pCTD2	CD45	VEGFR	Keratin	PD_L1_PE	CD4	ActinRed	hmC	p21	pS6_235	HER2	Vimentin	Catenin	NGFR	HCSred	Area	Circ	X	Y
10898.774	12078.555	7091.737	9854.345	5388.05	9653.697	4061.707	6824.565	754.385	344.614	321.273	346.421	283.591	267.88	231.917	6576.214	150.448	136.775	119.149	531.464	144.597	380.947	144.471	1440.717	8540.113	271.25	562.788	262.246	15400.702	400.342	391.785	3961.433	129	0.788	838.275	205.709
11235.458	10968.886	7924.399	11264.69	6031.584	9880.389	3945.006	5837.348	666.329	320.758	296.43	307.265	248.774	239.94	227.764	6322.823	149.395	126.809	145.772	441.282	125.208	279.363	133.953	1350.15	7299.997	262.829	463.194	254.361	7741.952	324.399	346.529	3785.929	155	0.816	839.171	214.694
11654.291	11876.757	7637.494	10659.147	5823.856	11018.998	4749.685	8102.027	740.07	376.437	300.278	320.613	281.996	229.13	209.003	6232.082	189.506	149.664	146.804	301.913	113.769	353.402	121.614	1549.613	12847.04	271.64	522.314	259.285	6657.012	371.545	301.38	4318.643	110	0.926	917.082	214.036
10562.344	11308.076	7661.488	11744.483	6618.284	10416.884	3937.817	5934.632	672.956	355.242	302.995	329.405	291.663	251.335	237.203	6780.503	126.575	124.276	155.609	515.862	134.734	372.085	123.913	1488.283	2199.407	250.901	465.857	256.693	7766.26	411.428	255.144	4216.219	110	0.926	864.045	217.073
12424.896	12568.753	8020.565	10714.337	6008.879	11404.288	4808.579	8028.447	797.595	381.723	333.508	316.717	286.799	243.47	246.68	6132.616	206.452	147.737	149.646	249.579	128.811	261.735	137.017	1489.134	13861.428	311.145	482.092	295.281	8719.631	341.358	296.983	3975.704	134	0.892	971.978	219.381
7687.341	8314.864	5697.197	8255.854	4992.612	9338.451	4229.213	7142.58	598.87	360.733	263.979	299.726	279.451	222.3	204.473	5599.069	131.585	128.528	129.232	267.08	116.004	238.833	126.694	1471.972	3945.061	266.236	452.688	259.003	6267.09	336.791	335.049	3679.045	123	0.841	918.215	223.614
8757.672	9061.042	6756.588	9464.291	5691.613	9856.115	4597.31	7365.43	653.079	345.254	302.949	328.843	291.567	281.202	248.278	5926.51	166.1	121.673	121.436	366.339	163.47	353.064	128.387	1673.049	5650.711	266.312	512.502	278.754	10731.78	325.173	274.059	4081.907	115	0.855	824.578	232.187
8989.802	9227.003	6657.407	8887.998	5414.146	8724.163	4064.591	6214.639	710.295	362.047	311.024	322.033	277.341	298.424	254.236	6258.193	176.814	133.231	120.767	410.142	160.646	314.689	127.848	1707.921	7531.972	265.486	502.562	277.045	9505.962	354.763	267.864	4472.079	108	0.926	816.417	241.583
9446.297	10037.743	6866.628	10050.466	5605.733	9764.536	4079.411	6543.807	712.275	321.63	298.74	303.915	269.484	246.858	235.747	6649.434	176.492	139.725	134.636	750.897	141.108	434.498	125.64	1435.089	7726.749	261.93	422.397	241.018	12998.277	477.707	231.13	4135.945	126	0.838	845.159	242.397
14551.382	15693.116	10210.608	15660.554	7881.444	14775.188	5171.271	9161.921	805.551	324.06	289.862	297.659	275.486	259.308	239.09	7091.994	187.898	167.549	144.277	822.185	120.965	727.286	127.839	1350.517	10517.564	318.391	480.803	258.044	7850.096	669.49	317.126	3706.34	167	0.87	858.374	248.189
8780.611	9139.367	6747.755	9274.074	5610.851	9209.634	4026.966	6214.366	650.36	348.682	247.615	289.265	255.388	217.589	218.943	6485.052	148.835	147.168	138.356	337.981	123.997	274.021	130.182	1311.065	5356.146	279.661	565.709	276.432	12518.39	342.207	337.734	3514.534	107	0.929	932.603	248.22
9282.629	9651.18	6701.044	9143.129	5353.16	9506.063	4180.787	6818.153	677.119	368.761	295.672	307.683	261.353	237.596	247.611	5887.343	181.685	134.862	128.295	287.331	138.263	236.699	119.709	1398.631	7247.449	287.474	372.837	279.063	8225.901	345.882	307.815	3647.386	115	0.901	972.03	248.291
5929.376	24283.774	23057.829	25840.087	20334.245	28656.873	19953.606	28622.808	660.965	888.319	575.152	425.525	499.929	430.065	460.487	7051.523	155.586	268.863	271.139	412.523	302.927	582.89	253.55	1964.487	4283.416	351.007	410.648	338.008	6321.693	367.964	322.701	5150.154	530	0.754	956.751	258.475
10704.103	11460.09	8243.351	12087.772	6915.844	11623.956	4670.889	7297.731	672.807	334.127	418.748	335.835	278.985	281.185	243.003	6239.184	162.511	129.679	143.951	453.693	131.011	346.358	118.899	1640.517	2811.44	264.259	425.951	245.522	7024.404	429.48	222.157	4701.477	103	0.965	833.024	251.248
15540.143	15801.767	11201.507	17220.321	8871.818	15467.115	6155.722	10410.53	820.914	364.583	298.335	324.231	298.414	358.727	236.789	6992.137	172.384	136.925	144.145	393.494	133.686	490.855	121.614	1574.963	8986.544	281.256	587.325	259.508	10981.661	617.382	316.512	4161.522	209	0.85	880.782	256.438
12122.008	12671.692	8653.129	12598.898	6609.015	10911.183	4240.817	6568.397	890.755	386.387	956.028	350.114	333.602	338.811	270.071	9257.796	193.062	163.18	163.49	2543.475	161.872	697.504	120.963	1690.803	11268.559	293.802	499.056	287.947	11810.908	600.997	323.651	4275.021	108	0.98	793.944	256.861
9905.462	10225.967	7196.344	10034.658	5768.23	9087.089	3916.868	5702.634	700.168	357.995	346.011	372.643	324.983	313.947	246.223	7106.012	154.737	135.433	142.986	513.866	154.832	345	122.289	1719.462	5981.306	308.465	443.453	300.323	9944.846	498.742	288.899	5580.974	127	0.836	768.366	261.736
13560.224	13138.987	9186.345	13150.075	7350.965	12503.859	4879.323	7682.346	811.744	389.546	304.52	334.124	293.591	287.458	247.928	6940.277	194.451	148.656	162.945	400.359	134.839	508.47	120.66	1698.766	9582.34	277.761	515.417	252.833	10007.006	395.218	284.815	4783.006	124	0.972	858.79	260.903
9276.743	9883.618	7270.034	10444.2	6320.626	11612.651	5266.722	8942.327	740.039	384.252	302.907	319.53	277.234	252.219	238.654	6262.116	153.551	156.126	151.483	319.781	127.706	265.479	133.386	1548.775	5412.352	280.153	494.572	284.108	8453.483	349.827	295.235	4014.179	141	0.88	940.039	262.074
10910.638	12038.592	7939.839	10734.141	6093.367	10120.799	4259.037	6642.478	757.794	363.268	363.6	357.714	312.42	296.587	231.94	6428.042	195.969	144.218	164.577	656.19	134.52	329.622	124.991	1663.099	8263.866	277.623	400.449	273.151	6219.363	422.985	289.542	4928.333	114	0.893	834.518	264.167
10119.733	9831.878	7805.055	11538.911	6293.479	10028.032	4363.582	6645.69	728.24	327.46	279.366	301.844	280.944	358.626	229.363	6295.595	170.404	139.513	138.794	375.311	118.182	542.944	115.602	1479.109	8317.187	273.223	491.084	270.953	5400.488	587.926	296.289	4076.646	124	0.838	878.419	264.653
10309.297	10860.127	7816.819	11804.717	6958.685	13250.743	5705.563	9770.525	730.111	376.838	297.949	317.373	274.519	259.089	223.26	5728.85	153.943	149.967	146.527	297.9	121.295	304.679	126.311	1633.748	6150.397	298.165	461.998	278.149	4557.83	355.971	365.605	4123.768	176	0.895	924.517	266.869
10626.446	11349.205	8294.572	12091.326	7014.681	11794.593	5146.579	7984.423	735.052	365.102	327.214	318.258	291.032	279.863	250.216	6564.194	171.193	134.432	139.209	1572.654	128.567	257.018	121.458	1754.539	6820.092	262.289	424.498	251.929	5600.715	279.035	261.829	4465.74	113	0.94	844.208	268.279
22604.256	23638.338	17251.008	27924.361	14633.676	27622.619	10427.5	17934.574	1196.347	572.585	480.789	504.444	386.423	377.501	340.689	7550.501	230.445	184.274	139.923	2349.415	186.693	485.457	144.501	3185.437	7795.878	313.439	278.801	292.412	18250.79	822.91	306.415	5014.17	355	0.793	984.311	273.097
12871.762	13784.471	10545.248	16407.006	9450.339	16712.462	6875.807	11258.999	1109.823	532.945	546.336	479.264	365.613	370.37	322.162	8027.748	205.7	186.732	141.874	3338.06	213.716	535.254	144.585	2653.341	4070.789	306.86	326.213	297.86	31006.102	1190.37	308.97	4730.592	245	0.761	971.129	275.255
22538.403	23683.707	17127.446	26882.517	14030.254	24870.987	8947.977	15217.585	1119.891	550.868	498.552	519.168	378.43	364.48	331.283	7819.401	237.968	183.131	144.4	2532.915	193.122	482.177	149.178	3474.947	8765.908	309.365	276.623	295.764	17900.809	805.898	322.897	4947.318	286	0.879	997.161	275.948
16210.391	16596.026	11681.853	17951.428	9224.086	16323.703	6024.571	10055.37	817.535	364.814	286.335	320.951	293.727	308.676	237.129	6704.225	177.838	154.133	139.232	408.532	130.673	572.322	128.919	1593.675	10799.408	290.763	648.491	275.242	7096.877	524.62	297.475	4573.237	124	0.922	891.452	272.129
13585.233	14150.008	10101.489	15321.839	8418.061	15090.926	5890.045	9733.444	808.794	352.825	287.758	338.017	293.317	259.049	239.888	6752.807	151.202	143.959	151.708	464.337	123.473	527.101	134.118	1576.203	7836.89	266.268	602.729	282.642	7269.927	477.897	321.365	4593.65	123	0.952	899.427	273.573
10992.037	10908.598	8285.304	12251.479	6705.277	11418.845	4841.556	7642.214	777.554	354.632	289.95	319.503	291.282	247.421	247.633	6122.824	145.195	145.2	149.023	397.871	131.659	320.806	132.125	1556.366	7321.512	279.868	493.281	276.186	6544.422	386.917	286.175	4680.159	106	0.949	908.698	276.028
8762.788	9216.989	6561.772	9378.528	5614.933	9497.693	4161.943	6332.419	616.779	345.235	323.058	334.162	302.7	292.333	256.687	6024.713	158.511	124.234	132.945	354.43	149.843	317.187	126.416	1551.354	7058.811	291.594	424.423	314.228	10332.225	367.231	288.881	4337.802	139	0.845	763.112	279.119
16057.759	17006.121	11419.442	17197.77	8806.538	15822.947	6093.695	10777.368	879.604	465.143	362.117	385.016	294.298	308.962	274.273	7052.422	184.577	155.096	148.101	1837.707	158.16	475.748	136.803	2607.612	6748.877	310.337	317.324	295.826	13842.94	582.074	320.814	4343.293	122	0.945	950.877	279.721
18338.343	18266.844	14715.221	24237.921	13474.363	23857.924	9568.014	15669.611	1184.846	582.08	498.064	508.06	381.916	389	340.365	7355.263	223.28	177.741	137.142	2551.802	195.159	474.836	148.557	2974.89	6311.79	300.348	285.448	292.925	20487.541	799.188	314.897	4905.514	134	0.953	980.149	279.545
8267.583	8531.622	7055.705	9798.786	6590.452	10736.569	5047.35	7597.532	790.213	393.88	323.634	388.938	323.32	294.216	246.505	6840.685	156.764	142.36	173.561	553.526	145.135	399.714	133.86	1892.197	3081.259	260.376	444.204	292.022	5671.932	448.894	287.477	6116.499	99	1	873.359	280.429
9638.822	9503.217	7620.137	11058.887	6628.146	11570.211	5171.302	8122.949	693.6	407.977	313.127	310.876	271.594	281.482	246.814	5848.449	144.94	142.413	142.399	249.984	120.281	362.126	132.688	1667.803	5976.21	294.501	381.717	358.897	5246.518	340.146	300.861	4247.054	108	0.926	932.491	281.713
8122.763	8060.372	6209.378	8990.513	5582.266	9905.444	4699.758	7377.776	681.621	384.912	301.656	321.676	287.247	277.932	252.116	6698.722	146.137	134.416	144.214	396.281	132.748	488.797	132.995	1677.331	5172.185	290.995	385.717	363.528	6806.166	317.796	314.79	4630.22	128	0.852	940.516	283.961
10270.648	10700.587	7755.983	11637.095	6916.49	12677.879	5436.08	9070.071	741.914	377.912	297.913	322.686	280.046	258.321	240.204	6023.11	146.952	146.662	147.791	324.795	130.258	297.408	136.008	1716.288	5805.585	280.913	423.364	271.686	6346.296	372.119	318.966	4859.926	174	0.877	906.42	285.822
12525.561	13038.931	9648.862	15141.008	8736.464	16765.863	6720.164	11311.782	692.909	346.398	312.248	319.051	300.317	283.218	256.478	6351.967	149.351	141.02	140.871	985.626	150.787	321.38	127.523	1627.754	4652.721	271.539	473.809	279.098	8799.03	386.946	276.037	4802.408	309	0.765	851.94	287.937
13683.828	13813.324	10072.501	15265.946	8427.068	14116.602	5726.151	9025.251	872.725	419.839	426.259	377.189	311.067	309.506	267.408	8820.095	187.697	152.421	163.872	3271.885	208.108	486.385	143.99	2207.855	7334.536	285.939	314.894	311.722	28822.495	1257.93	314.931	3534.694	124	0.922	949.016	287.161
14683.497	15634.395	10709.65	16743.231	9105.665	17543.449	6894.597	12138.065	753.13	338.949	332.284	323.929	313.317	287.512	250.83	7104.328	181.156	139.429	146.055	613.484	152.437	432.565	124.196	1603.529	8745.883	278.237	500.008	277.146	8175.526	473.189	270.754	4101.179	225	0.904	834.287	292.758
10712.159	10882.695	7824.031	11390.981	6380.762	10766.601	4360.624	6817.02	618.782	330.749	295.665	307.299	296.675	272.953	247.708	6019.166	175.885	135.936	129.454	405.197	162.345	350.037	130.127	1448.31	6762.007	293.466	419.53	276.807	12995.547	391.623	278.729	4049.811	137	0.846	823.836	291.639
12797.62	13667.655	9272.885	13861.243	7424.409	13520.101	5219.014	8936.254	769.194	327.814	292.233	345.841	290.476	259.497	241.793	6517.746	161.912	152.322	154.311	504.785	147.187	438.698	140.97	1516.355	8592.664	273.948	608.331	295.908	10641.862	493.184	291.343	4559.75	266	0.607	879.008	291.417
9922.656	10661.81	7727.818	11554.216	7178.723	13320.401	5643.853	9222.82	689.286	342.039	290.715	315.338	279.533	262.063	241.4	6099.169	139.394	134.274	139.268	365.321	125.072	324.679	134.738	1655.462	3033.858	274.732	546.663	300.504	5317.923	462.254	314.354	4660.021	178	0.783	899.365	296.635
9633.938	9976.511	7016.933	9787.32	5330.089	8405.449	3445.151	5010.895	594.465	302.917	303.429	340.963	283.859	255.161	241.334	6311.198	140.264	129.363	140.903	442.128	132.069	378.422	136.301	1353.036	4062.9	283.6	415.006	305.599	7914.587	430.072	282.874	3985.153	114	0.893	760.167	292.605
7869.201	8077.796	6612.978	9807.827	6337.559	11507.6	5278.291	8325.433	716.265	372.866	291.911	311.924	288.389	267.045	240.505	5503.734	137.918	147.63	141.538	236.741	119.178	199.969	130.901	1720.296	3761.261	266.059	356.453	289.987	3598.803	349.135	293.699	4607.104	108	0.898	907.194	293.361
14598.608	15012.72	10427.936	16023.409	8307.054	14732.321	5411.07	9188.669	794.689	383.117	330.423	342.999	287.924	301.092	263.21	8161.067	185.471	153.558	161.509	2514.343	175.925	448.293	135.094	2189.762	7442.285	294.725	285.037	311.892	22969.408	833.26	309.616	3483.25	163	0.923	943.604	297.598
11475.468	11395.226	8937.535	13572.355	7935.692	14188.911	5826.148	9176.991	799.003	341.209	318.763	326.872	295.564	257.039	244.33	6144.317	153.351	153.862	158.574	454.213	133.263	339.171	132.383	1588.15	6231.605	269.619	710.061	308.222	6509.365	494.4	337.421	4643.556	107	0.941	892.341	294.463
14076.248	14564.302	10417.248	15628.001	8302.272	14329.905	5360.069	8654.08	731.92	329.293	293.656	330.034	304.499	264.704	243.077	7672.328	154.414	146.867	149.427	610.261	164.103	432.921	142.307	1448.831	6782.257	290.403	536.145	294.527	9091.557	501.193	283.029	4582.616	201	0.868	864.311	302.027
13080.617	13992.9	9473.971	13575.6	7289.575	12682.914	5023.674	8234.665	888.929	438.076	395.316	412.446	321.273	311.006	303.498	7688.506	216.627	154.696	144.183	1657.639	194.649	589.898	155.95	1861.706	8216.516	287.033	340.074	288.642	20876.517	980.43	320.408	3439.021	171	0.842	977.465	304.003
11795.813	11807.36	9132.016	14259.66	8037.553	15252.956	6059.101	10068.517	622.161	307.059	303.892	303.087	312.674	271.038	241.984	6270.657	158.484	130.803	135.231	441.685	168.753	298.528	124.256	1433.859	6184.092	295.024	488.016	290.579	13203.598	349.824	287.061	3612.614	126	0.937	833.802	302.651
9111.978	9361.245	7039.227	10501.289	6396.73	11911.393	5068.764	8520.608	641.421	318.195	282.784	297.22	291.544	252.586	234.498	5746.533	143.032	127.273	152.081	380.727	145.517	392.239	147.895	1462.707	4922.181	260.316	476.199	294.824	8921.518	392.54	293.34	3967.638	133	0.871	881.883	304.56
12229.965	12321.291	8657.225	12770.094	6993.571	12915.712	5234.959	8618.182	822.678	426.524	383.279	385.617	312.156	264.464	284.57	5921.293	189.985	153.497	156.708	304.801	145.657	227.429	159.773	1565.068	9003.945	289.021	531.12	323.85	6281.37	363.579	291.73	4308.851	313	0.665	1028.487	312.42
9397.726	9439.686	7272.794	10766.048	6560.086	11855.76	4937.922	7686.998	805.65	424.684	383.483	382.696	318.008	277.454	286.295	6490.999	174.863	149.161	155.537	290.494	129.593	323.787	143.228	1625.566	4888.585	290.661	507.18	354.301	6466.562	389.631	289.168	4906.833	123	0.952	1044.646	305.768
14306.458	15001.758	10308.547	15329.501	7986.517	13640.847	4992.959	8250.117	827.827	375.729	380.077	350.369	286.048	299.014	260.035	8697.773	188.125	161.34	172.573	2622.948	171.552	738.037	129.23	2081.412	6855.697	291.008	317.585	310.471	20489.087	631.699	308.382	3233.019	185	0.817	942.376	311.203
13455.851	13594.076	9942.439	14644.005	7799.656	13267.672	4926.765	7871.208	667.353	290.618	281.556	322.796	307.894	269.113	243.477	6298.09	154.91	142.882	137.614	612.477	178.082	421.02	135.372	1294.898	8003.293	273.728	618.348	304.342	10266.687	466.212	270.76	3993.08	265	0.79	857.945	313.813
11148.832	11951.768	8539.828	12746.632	7988.471	15113.895	6603.02	11275.306	747.195	362.028	334.332	316.946	312.469	283.911	259.403	5950.723	155.486	132.137	142.809	321.761	134.91	346.29	138.163	1724.625	5377.53	276.803	482.173	304.214	5496.984	368.636	303.592	4666.635	170	0.845	894.112	312.294
12215.189	12193.188	8997.26	13756.049	7224.254	12952.838	4694.621	7852.482	859.162	389.646	403.627	394.103	301.602	296.062	285.409	8313.69	203.29	156.753	151.907	2306.787	213.805	455.148	156.478	1793.351	6149.899	291.071	318.815	295.257	27810.13	1050.516	313.748	2942.687	151	0.886	973.03	310.209
11084.368	11466.762	8525.202	13001.987	8453.672	15442.743	6818.509	10894.463	780.534	365.183	334.598	337.515	334.17	311.463	267.217	6831.33	150.877	143.196	138.22	411.87	166.175	386.227	145.823	1782.297	4513.775	286.741	540.218	301.569	8717.156	411.139	272.371	5349.836	191	0.825	890.395	319.495
14525.718	15707.621	10658.89	16813.359	9022.348	16881.839	5647.515	10319.923	641.879	321.484	324.812	309.308	269.822	262.906	232.704	6523.455	154.485	138.086	182.801	659.163	141.658	373.497	123.906	1378.58	5028.533	296.658	309.755	273.039	6695.333	583.784	286.319	3957.298	121	0.977	725.492	315.723
11165.967	11287.074	7692.194	11047.675	6660.852	11342.592	4581.261	7076.442	919.141	448.384	435.007	400.147	358.035	294.009	293.91	6824.63	230.108	188.134	144.482	373.215	147.266	397.009	134.21	1740.446	11277.061	265.41	719.7	334.384	12800.539	464.499	298.501	5089.209	147	0.885	1091.779	319.493
7146.293	7731.795	5761.375	8117.706	5463.506	9603.472	4375.767	7037.858	580.458	330.594	301.97	302.174	327.68	281.787	259.599	5348.207	171.992	136.916	124.345	301.301	143.084	245.952	133.211	1526.365	3550.426	301.468	328.959	308.966	5371.812	338.345	296.962	4268.277	113	0.912	814.65	317.889
9731.702	10039.277	7571.754	11382.485	6192.659	10381.685	4114.224	6074.617	659.463	320.416	379.398	318.218	322.381	266.956	255.441	7413.864	179.605	177.131	163.139	1103.623	148.039	712.324	129.714	1254.998	5839.531	307.962	556.326	304.265	9388.564	991.534	322.247	3625.704	96	1	793.521	318.448
7976.973	7903.642	6082.914	8870.108	5160.261	8903.907	3724.655	5671.291	604.692	314.14	290.239	286.425	257.567	264.768	255.281	5939.214	143.877	137.602	136.317	312.21	137.222	355.909	122.003	1339.516	5808.925	255.57	444.022	286.759	8401.653	336.556	273.338	4057.272	118	0.914	920.136	320.11
10051.032	10601.074	7576.058	10420.918	5715.208	8748.513	3513.306	5081.289	579.544	303.874	325.644	369.568	266.787	263.913	260.339	6584.805	160.849	134.64	168.375	567.477	156.986	324.954	122.974	1452.541	4502.76	295.314	434.097	258.125	10169.859	455.093	274.877	4282.606	122	0.882	735.525	321.164
9134.895	9366.69	7092.286	10373.676	6512.198	11860.969	5274.055	8449.476	528.215	295.729	305.823	278.673	315.211	258.09	255.566	6593.324	138.865	128.326	116.835	277.578	184.849	265.962	129.494	1509.433	3790.006	264.713	373.945	301.381	11430.757	321.304	296.654	4050.228	110	0.967	836.009	319.618
8536.383	9140.133	6596.732	9317.101	5805.402	9635.225	4065.609	6132.093	624.862	336.676	294.19	313.948	262.065	264.146	241.816	6781.389	145.105	132.335	131.765	294.278	131.831	330.294	124.954	1534.496	3981.61	260.845	435.914	300.698	6434.209	350.269	287.398	4566.99	115	0.969	927.083	319.63
7742.437	8403.804	6013.973	8964.244	5476.137	9167.43	3900.339	5786.634	702.896	372.632	362.107	303.292	310.967	304.178	265.536	5470.631	152.175	138.46	147.814	416.201	146.328	347.763	130.369	1513.318	2192.948	289.832	387.983	288.107	3098.962	472.626	252.415	4250.903	108	0.898	672.463	321.009
7886.368	9703.401	9254.51	11067.912	5688.228	9561.456	4494.736	6767.624	666.456	359.695	530.784	345.349	289.995	277.46	264.157	5712.809	152.206	139.702	199.326	395.137	145.522	221.823	136.134	1527.344	5007.704	270.302	443.125	282.752	9023.371	373.584	301.685	4377.928	109	0.895	910.069	322.335
11952.665	12387.72	9121.182	14784.679	7984.926	14484.85	5008.413	8504.244	569.967	293.651	299.797	300.289	264.308	249.572	221.417	5523.113	144.891	131.828	147.966	558.064	139.387	325.371	119.805	1327.461	3171.678	281.196	379.676	255.796	7977.071	476.587	287.135	3932.635	148	0.924	722.149	322.757
8454.6	8634.707	6794.867	10307.631	6488.76	11993.499	5137.711	8104.856	811.355	439.402	377.274	409.295	351.057	271.6	297.461	5457.118	173.351	151.771	154.994	335.004	135.769	273.956	138.681	1603.799	3658.669	278.174	503.841	325.785	6198.815	373.204	289.267	4599.946	100	0.967	1047.4	322.84
9359.306	9660.603	7392.716	11032.208	6206.118	10482.979	3925.729	5900.965	683.11	257.266	290.012	263.065	293.342	233.033	242.802	7607.862	174.492	200.889	134.17	725.93	152.204	1011.063	128.283	925.625	4341.38	316.407	405.916	295.585	6110.924	591.343	302.027	2742.854	108	0.967	808.454	323.935
10204.327	10901.474	7981.847	12188.982	7522.231	14177.162	5902.036	9862.818	581.325	328.761	318.8	285.729	339.09	290.15	279.425	5737.333	154.67	138.277	136.307	415.332	160.509	310.452	138.186	1549.998	3032.535	282.156	347.62	308.644	4974.079	404.591	292.198	4597.811	168	0.884	827.357	326.762
12587.898	12281.843	9470.705	13848.531	7462.973	12405.804	4783.044	7297.558	874.06	396.98	402.087	391.602	322.189	320.709	300.676	8137.796	218.667	163.517	158.824	1797.415	178.414	560.436	147.95	1893.934	8820.526	289.595	362.297	285.623	16901.389	683.776	298.023	3693.503	130	0.951	980.208	324.823
9744.11	9861.703	7705.908	11601.79	7293.605	12917.441	5767.515	9056.768	774.43	373.686	361.584	336.74	326.71	310.614	265.211	7210.781	163.445	151.979	132.628	439.021	166.94	489.765	139.347	1899.201	4866.831	285.603	437.988	301.954	7439.321	481.885	292.182	6060.789	230	0.715	882.574	329.626
9465.247	9401.001	7139.196	10464.282	5958.358	10019.602	4162.403	6580.822	534.429	283.327	270.75	263.553	297.85	250.894	249.59	5550.805	140.277	134.945	131.613	336.192	172.279	328.794	125.81	1334.577	5388.219	263.909	418.17	284.547	3393.297	434.858	265.638	3959.537	120	0.834	863.983	326.9
12265.375	11759.142	9068.548	13775.407	7401.438	12350.901	4696.27	7234.711	834.677	384.77	420.075	398.714	304.249	252.118	281.641	6437.87	187.983	157.144	151.886	461.516	156.028	367.821	152.191	1374.319	8761.384	265.074	668.559	301.099	12371.022	441.706	287.654	3917.415	104	0.932	1013.144	327.462
11535.431	12645.943	8431.551	12479.333	6805.019	11636.689	4382.343	6737.724	598.833	283.919	397.137	314.795	263.366	246.505	247.608	8291.608	169.389	159.669	157.961	729.501	156.66	641.075	128.347	1237.839	6016.996	293.335	358.075	264.449	12824.198	779.927	299.833	3992.201	153	0.888	764.892	331.003
9973.679	9447.202	5982.978	8402.836	4749.685	8759.509	3560.147	5794.155	586.782	310.481	331.355	270.702	261.101	229.872	232.682	5076.341	228.35	158.69	145.513	264.165	125.926	199.798	142.582	1160.259	15538.666	257.173	561.294	279.387	7517.761	303.229	249.895	3347.15	126	0.896	1158.889	331.849
9113.311	9119.25	5734.44	8005.253	4805.902	9187.079	3775.211	6223.55	593.359	322.583	337.942	276.276	272.116	248.105	248.403	5172.745	219.682	142.481	140.657	280.851	123.952	219.996	150.505	1257.757	12039.223	260.055	578.658	275.748	7592.309	301.811	268.677	3455.062	156	0.813	1168.026	331.801
7873.462	8132.944	6091.019	9168.16	5443.821	9296.529	3694.733	5632.354	593.137	263.802	275.426	261.324	276.579	219.697	231.202	7158.318	158.627	194.791	149.386	699.415	145.563	982.624	130.319	1049.623	4503.504	299.18	427.811	299.562	6910.905	657.515	298.678	3205.173	131	0.896	794.24	334.439
9965.128	9814.117	7510.29	11620.351	6760.209	12434.517	5003.941	8435.04	520.125	295.472	324.228	270.148	333.491	252.507	273.784	5240.181	161.52	132.757	121.06	301.951	157.506	301.403	142.696	1303.759	4730.122	274.177	357.271	308.283	7618.675	317.318	298.677	3690.335	126	0.959	822.23	334.929
7682.101	7695.329	6853.925	10571.046	6834.732	12094.707	5243.304	7723.156	611.262	337.828	332.442	306.488	323.695	302.014	261.209	8654.219	153.104	135.006	135.848	365.4	165.866	549.838	141.582	1992.355	4712.848	270.468	417.994	299.993	4318.028	363.224	298.256	6390.324	119	0.921	872.231	334.618
10274.278	10526.268	7619.785	10841.172	6321.954	10827.05	4460.172	6963.066	732.513	335.643	324.227	331.993	292.539	291.161	293.695	5913.951	175.723	142.362	142.662	342.21	131.965	343.831	151.003	1393.284	7798.922	253.269	580.07	287.372	4776.928	378.304	306.911	4251.793	134	0.845	926.261	336.463
16678.566	17487.012	12088.646	18593.726	9704.64	17964.545	6275.909	11040.966	877.126	397.232	371.832	354.09	299.181	292.452	267.39	7801.389	224.159	170.698	165.867	1995.952	181.227	588.221	132.732	1956.558	7387.657	280.156	403.759	281.678	18457.178	952.761	288.371	3407.542	266	0.912	951.917	338.68
8755.467	8745.937	6556.83	10013.478	5757.679	10858.05	4532.75	7724.811	755.809	383.649	345.007	354.203	284.773	249.218	295.063	5386.511	167.02	136.217	156.044	237.632	135.921	251.021	136.371	1446.507	4766.84	302.702	430.253	286.121	3433.652	318.586	268.715	4014.613	126	0.838	994.468	337.556
8553.226	8987.283	6545.995	9299.576	6089.914	11252.773	5203.085	8610.235	661.578	334.249	329.058	297.354	314.964	281.237	249.157	5184.112	166.686	129.612	140.217	317.667	149.326	305.693	136.862	1546.651	5222.175	263.755	391.403	275.194	6316.387	341.057	271.501	4310.114	147	0.812	884.718	339.704
10006.483	10038.987	7859.426	10859.715	6068.156	9327.034	3995.59	5809.984	810.292	371.617	327.55	344.543	299.578	287.977	265.339	6894.984	173.93	143.409	156.519	587.599	156.401	565.674	130.8	1557.551	4255.515	260.141	590.114	270.006	9688.122	346.238	293.392	5219.229	117	0.88	937.534	338.363
6807.401	7433.884	5938.95	8409.746	5900.665	10084.717	4826.218	6990.259	746.636	460.294	388.72	319.846	320.656	305.01	261.057	5551.802	188.94	146.48	148.208	336.032	155.734	295.431	136.091	1933.097	3652.729	270.629	333.148	270.479	4820.477	375.926	253.594	5147.786	110	0.915	676.982	340.718
9078.603	9300.879	6915.652	10098.602	6205.648	11139.155	4675.483	7494.454	522.608	281.838	313.48	257.671	311.996	276.066	263.546	5572.717	147.821	129.912	130.385	298.699	170.417	366.643	132.316	1351.676	3765.457	276.604	401.888	286.693	6289.171	342.912	277.603	3942.504	124	0.907	858.315	340.556
7475.498	7596.605	5797.592	8846.151	5281.821	9818.23	3945.944	6433	590.144	258.259	280.941	262.258	279.954	228.236	236.126	6796.194	172.172	165.093	132.734	556.413	144.476	743.163	141.196	1067.111	4460.008	294.579	447.843	295.628	6694.521	505.846	305.717	3152.292	101	0.977	811.955	340.559
8617.955	9385.276	6592.219	10508.926	6126.979	11048.011	4160.803	6515.221	645.991	289.298	333.646	277.584	303.798	264.36	221.64	6683.237	144.261	152.613	183.089	756.681	169.444	698.75	113.447	1174.517	1578.801	270.771	363.11	254.331	11462.841	665.092	272.169	3116.393	115	0.928	591.657	342.5
10286.123	10133.018	7996.841	11676.361	7100.703	12725.575	5355.903	8320.021	842.412	403.993	375.017	376.541	302.013	258.142	284.85	6624.368	194.717	144.579	159.088	301.067	145.659	385.096	136.043	1638.744	6119.263	263.931	449.995	285.625	6710.046	355.076	267.489	4573.966	113	0.94	999.075	343.235
12249.066	12539.129	9131.485	13356.927	7135.653	12212.846	4714.752	7161.478	576.43	291.076	305.272	289.791	245.322	238.739	264.487	5695.024	164.137	136.752	164.154	426.615	152.339	349.333	131.54	1302.842	7475.892	273.094	425.798	247.949	6069.284	404.653	265.756	4114.511	202	0.811	746.198	344.752
7669.784	7674.157	6102.971	8665.317	5511.874	9468.559	4220.127	6380.432	473.033	263.474	298.472	275.686	313.073	231.484	250.763	4866.577	167.792	131.709	126.704	281.143	143.403	295.121	143.975	1160.232	5643.504	276.889	364.53	284.212	5118.699	340.686	302.487	3248.551	127	0.832	820.98	343.035
8803.981	9008.899	6870.066	11191.866	6521.207	12429.067	4688.164	7740.143	555.369	230.22	305.125	216.364	245.139	204.109	213.984	6580.789	153.49	176.172	125.12	863.03	135.656	982.394	133.398	960.385	3297.428	295.648	472.8	276.507	6100.199	606.015	292.373	2743.938	133	0.935	798.237	346.628
11716.401	11295.548	8141.858	12045.788	6588.281	11788.502	4400.593	7118.694	636.468	315.109	374.661	294.424	293.4	272.323	265.6	5241.064	196.631	141.942	148.785	321.132	126.865	278.485	148.147	1345.677	9258.234	272.941	663.332	259.999	6962.721	388.104	274.932	4401.523	241	0.691	1147.604	351.376
5976.891	6407.235	5928.444	8412.106	5857.403	9974.142	4951.021	6772.081	536.324	302.402	322.543	264.151	311.147	286.601	259.032	8072.778	150.875	121.81	132.799	266.054	153.002	346.096	143.881	1787.834	2890.143	265.81	356.336	277.244	3470.07	266.756	274.247	5607.768	117	0.917	872.91	349.637
16450.005	16035.69	12722.475	18209.594	10691.098	17595.392	7518.389	11609.504	745.289	344.413	353.991	331.697	314.853	306.966	275.423	6272.195	180.53	141.003	215.179	432.681	157.973	478.978	142.261	1723.541	6228.995	268.995	437.314	264.272	6904.142	365.368	277.622	5329.825	162	0.895	896.642	348.389
14492.385	14542.052	11504.116	17288.086	9711.916	16641.065	6089.066	9380.094	823.107	367.944	374.834	369.131	305.42	298.807	277.974	7421.328	203.593	134.051	196.156	1847.608	173.896	455.725	136.747	2043.912	4557.348	260.215	351.372	248.789	14110.924	676.876	288.114	4155.084	215	0.782	957.486	352.57
12368.154	12876.583	8576.293	12766.564	7222.817	14347.783	5617.812	9944.219	689.965	383.822	393.059	322.303	325.103	246.898	265.223	5002.055	204.47	153.261	138.211	295.238	136.604	245.732	128.589	1387.934	9263.292	250.453	602.711	259.612	7129.028	336.559	256.629	3608.984	160	0.915	1099.644	351.094
9864.716	10445.381	7617.148	10981.054	6925.168	12478.272	5387.628	8568.585	781.601	407.489	379.923	370.53	303.84	276.391	288.43	5858.254	180.819	131.675	141.922	1034.272	144.144	238.292	135.093	1893.559	4254.671	250.009	320.633	266.726	7867.226	389.73	296.258	4161.146	110	0.955	987.364	350.327
9687.558	9835.649	7129.251	9908.02	5593.701	9335.113	3695.988	5775.854	471.238	234.747	286.366	223.76	254.657	220.488	239.115	5746.63	167.351	135.897	144.752	367.913	143.084	313.268	131.99	1155.215	7204.672	296.939	390.404	251.471	7354.748	401.444	297.887	3720.779	117	0.944	787.021	351.568
9557.341	9610.709	7795.106	10755.475	6900.365	11851.25	5251.027	7943.115	757.972	382.913	354.718	342.331	302.408	292.136	277.056	5243.651	211.073	147.573	167.882	264.552	149.617	269.021	132.029	1650.246	9319.667	255.989	454.496	261.911	8204.407	264.893	275.817	4842.725	133	0.895	926.951	349.921
12978.681	13633.699	9871.201	15494	8508.363	15712.169	5907.869	9759.78	861.635	352.587	391.729	353.564	284.214	282.925	269.064	6959.929	218.711	165.926	175.244	1995.885	177.388	468.237	138.53	1632.385	7603.534	252.468	350.234	258.741	18722.631	832.625	293.709	3615.745	175	0.912	979.254	354.374
10913.508	10263.131	7934.641	11621.058	6300.062	10456.025	3965.601	6149.524	752.927	332.339	323.172	354.093	284.529	226.921	240.175	5810.415	204.653	152.487	147.793	361.553	144.035	362.128	132.346	1285.011	10358.982	238.267	606.603	258.885	8450.549	322.043	257.192	3666.092	114	0.883	1020.298	355.351
12589.512	12410.359	9375.661	14324.107	7834.123	14305.497	5281.555	8983	476.765	200.974	292.716	214.572	280.895	229.292	232.997	5267.006	175.387	118.15	129.19	335.795	146.685	344.466	148.157	1170.838	7463.719	278.526	408.608	239.853	8099.083	351.985	292.634	3325.995	146	0.946	826.384	355.644
12464.839	8307.868	7910.934	9958.052	6084.781	13617.876	5378.3	8901.333	448.792	210.979	280.222	209.786	240.197	234.022	248.513	4625.652	211.293	111.959	189.003	238.5	128.176	276.454	143.604	1123.171	10220.791	255.857	453.932	221.108	7869.329	301.47	268.05	3106.207	162	0.805	1243.722	358.414
7246.582	7927.278	6027.617	8792.656	5737.71	10455.742	4525.999	7212.914	464.679	229.479	293.953	212.415	269.585	224.259	215.825	5028.496	153.481	124.798	126.034	340.953	135.827	372.984	140.158	1303.388	3351.808	294.608	363.428	234.153	5276.292	330.722	290.221	3666.588	143	0.916	805.01	356.038
11887.942	12388.369	9265.907	14952.723	7793.471	14475.914	5249.797	8354.887	675.815	222.697	318.391	246.123	260.63	244.558	262.66	6544.409	163.227	121.881	165.545	1160.465	173.912	642.487	130.571	1328.478	7067.116	268.584	620.584	220.012	11540.972	771.896	257.92	4071.051	100	0.967	755.94	359.15
12816.709	11494.545	9370.314	12161.274	6973.86	10841.926	4436.989	6409.657	859.043	294.857	354.405	328.185	298.517	310.728	235.846	5368.956	242.362	140.27	198.346	446.236	158.404	468.765	147.17	1528.641	14730.496	245.229	350.844	244.935	6885.332	331.544	275.46	5154.923	99	1	896.429	359.359
10468.182	9521.434	8378.492	11010.476	6859.618	11068.012	4943.037	7359.983	903.095	327.9	423.624	353.508	312.225	329.317	284.328	7635.172	219.898	139.141	217.418	1972.158	173.491	447.693	142.786	2385.285	4877.64	236.043	299.307	232.481	12774.522	596.245	288.177	5369.98	106	0.962	969.632	358.972
9883.377	8574.181	6450.43	8434.001	4813.763	9664.389	3644.81	6206.497	439.203	213.126	268.754	201.688	219.898	225.206	222.131	4286.293	211.275	141.046	146.923	397.545	114.537	206.419	140.744	887.972	12260.714	278.859	436.01	233.04	7576.789	276	247.866	2676.833	147	0.928	1194.867	361.861
10730.481	6546.892	8258.218	7663.472	6885.666	12270.86	5151.71	8335.305	635.604	297.335	306.742	189.184	270.568	281.234	219.071	6010.412	195.486	112.451	160.372	226.902	152.781	2016.83	149.901	1318.776	7461.462	225.274	353.46	266.714	10537.336	275.139	295.188	3792.994	103	0.965	873.306	365.442
11631.32	7955.716	8775.159	9953.115	7382.595	15057.706	6066.767	8268.59	461.22	197.381	276.832	204.917	252.922	236.327	252.114	4617.687	183.315	128.925	182.932	282.07	138.82	312.508	144.121	1052.033	6892.224	281.451	532.332	208.243	6441.008	343.428	269.219	3080.7	105	0.941	1244.414	365.881
9924.866	8498.693	7279.465	7735.926	6095.501	11240.336	4359.444	7305.299	532.623	374.467	335.375	225.553	289.821	243.07	244.441	4709.462	159.942	140.402	136.281	240.02	123.759	252.899	130.233	1168.474	7267.083	271.549	542.274	258.73	4982.222	350.49	255.44	3704.052	166	0.791	1095.241	367.229
11050.578	7918.362	8732.343	7989.157	6943.831	11329.858	4394.634	6612.943	547.867	267.691	319.306	190.375	250.435	230.512	231.01	5086.865	137.998	143.76	160.042	206.548	147.228	413.581	129.221	1277.27	5905.81	270.915	416.604	231.397	7965.563	370.216	284.66	4322.068	126	0.886	782.381	369.135
11151.449	8279.724	7317.254	6161.74	5508.887	11182.156	4045.742	7089.237	389.518	272.123	278.673	211.335	215.468	218.95	204.2	4760.793	174.104	147.58	174.932	360.65	114.804	261.051	136.977	894.656	11213.206	311.061	462.629	239.335	6705.018	291.533	262.682	3003.208	165	0.786	1191.803	371.161
5545.239	3685.691	5347.385	4005.434	4939.429	9209.11	3878.196	6530.234	363.334	329.941	246.81	246.424	204.148	210.379	187.114	3433.85	120.528	126.085	130.673	236.338	125.043	210.266	133.622	932.854	2433.277	243.164	337.238	268.732	5723.091	324.732	263.956	2562.328	158	0.807	851.405	374.981
8960.472	7040.715	7170.025	7669.666	6580.46	12864.024	5660.93	9803.994	410.425	250.594	290.362	202.657	238.161	231.627	206.201	3794.855	142.025	133.122	144.196	788.542	127.925	285.265	124.967	1263.956	4301.827	252.473	309.491	241.411	4210.762	281.212	288.585	3155.336	98	0.98	826.684	372.286
8720.931	5322.316	7459.156	5508.276	5914.049	10514.677	3747.315	6180.39	532.55	347.898	242.184	279.251	250.33	220.189	198.156	3570.429	152.212	125.311	162.627	817.636	128.365	331.969	115.933	811.01	7808.579	258.429	373.698	282.417	6753.855	267.641	267.815	2438.007	107	0.929	693.93	376.846
11227.576	11921.173	8270.407	11938.307	6607.097	11689.125	4525.96	7014.254	758.469	463.662	369.055	373.795	248.905	280.468	222.512	6553.532	172.694	168.098	199.903	2065.155	134.47	527.26	133.495	1478.4	3848.972	297.885	652.728	291.884	14515.598	538.273	262.419	5606.173	152	0.861	962.664	380.053
6156.56	6620.321	7084.437	7518.72	5305.433	11668.032	4897.908	9141.16	334.919	315.675	329.554	247.326	204.395	216.05	195.259	4286.284	126.723	137.869	123.211	214.125	107.253	636.471	106.349	1201.075	3079.74	274.724	303.624	256.229	2959.198	300.738	316.876	4120.579	140	0.834	815.957	384.036
10163.067	10585.812	4783.594	10378.122	5612.123	9442.153	4231.399	7443.408	630.993	371.396	260.349	289.499	175.211	210.935	200.423	2821.815	162.818	171.888	137.72	678.695	98.814	342.095	122.995	1284.496	4884.108	277.04	231.219	317.366	4510.437	216.673	254.918	4006.796	120	0.888	1029.75	381.8
9583.41	10046.913	5156.289	9642.996	4699.419	10271.406	4097.588	7175.786	588.312	343.052	228.211	261.554	185.599	190.557	193.815	3613.297	179.585	161.069	137.191	850.163	93.439	341.707	116.129	872.989	8697.638	277.277	360.139	319.134	5340.693	258.164	235.566	2691.635	165	0.769	1058.627	384.882
8481.588	9473.122	7283.899	11614.176	4811.185	13517.648	5149.586	9645.199	586.774	404.726	238.868	281.064	211.715	190.49	202.884	3492.923	132.053	138.504	121.32	245.057	102.11	187.526	114.11	835.882	1496.232	283.494	435.983	293.554	4914.419	331.68	232.765	2452.523	106	0.949	1090.981	383.906
8507.591	8575.203	5729.487	9695.831	5861.323	10115.128	4170.784	6702.416	510.641	333.501	186.862	257.161	251.687	237.862	174.974	4554.803	151.043	127.892	128.66	284.708	131.863	310.947	105.155	1030.845	4015.451	298.735	334.806	274.236	7535.305	323.718	301.321	3018.181	100	0.967	705	394.78
14119.352	14810.844	10912.148	15854.251	8000.228	14452.687	5422.832	8913.968	649.94	376.934	251.088	300.387	283.742	267.816	204.913	5753.599	185.397	135.13	128.257	464.947	143.189	364.549	129.457	1299.817	8824.074	285.47	398.473	280.157	7936.54	375.202	312.207	3970.391	207	0.849	736.867	401.031
9680.595	10337.528	5130.656	11145.772	5487.318	10797.143	4309.723	7499.753	754.971	429.76	187.863	322.795	271.894	250.669	201.597	4571.673	204.78	155.716	140.323	340.227	130.84	274.69	142.596	1061.501	8019.371	267.698	314.149	309.58	9087.281	321.423	254.482	3047.924	104	0.961	1064.212	398.529
9302.351	9941.863	5999.084	12061.224	6917.257	12849.068	4954.979	8119.662	539.808	339.124	219.179	293.136	246.676	240.546	219.262	5016.287	149.94	132.04	122.883	377.774	144.874	290.269	112.779	1131.535	2746.462	303.219	393.966	276.091	6089.018	368.857	277.45	3215.575	153	0.845	703.585	403.297
10870.845	12126.335	7704.651	12855.029	6761.916	11744.329	4416.608	6982.867	1001.579	467.963	307.829	470.294	276.096	289.06	259.236	7176.1	193.144	177.27	194.393	2339.711	148.058	549.636	138.371	1407.601	2962.307	313.88	585.823	304.495	15221.477	561.159	270.787	5354.585	151	0.855	957.513	401.613
8974.925	9516.352	6612.962	10252.499	5260.795	9889.103	4186.167	7045.433	686.621	390.153	231.088	317.184	223.627	228.341	222.476	3619.908	186.677	153.816	120.29	301.444	121.934	323.654	140.723	1054.027	6251.324	294.587	351.166	324.014	4935.28	302.896	276.388	3044.73	146	0.818	1002.514	401.507
8532.61	9194.472	5838.102	10753.089	5740.527	11894.08	4993.926	8950.408	654.491	417.861	225.584	291.425	235.004	239.84	209.348	3734.623	184.501	170.066	120.229	210.798	123.695	205.733	156.789	1189.158	3536.591	264.362	313.084	301.071	3745.705	322.871	309.807	3048.755	125	0.952	1037.516	404.308
8716.372	9234.077	5872.776	10309.25	5523.746	11260.864	4702.104	8303.424	707.247	408.335	224.752	313.652	263.978	253.692	217.405	4279.589	195.247	162.083	147.683	259.115	130.9	436.131	153.607	1134.751	5048.558	272.203	310.763	333.489	5643.051	359.685	293.907	2975.952	141	0.88	1051.677	405.557
7665.96	8564.313	6206.872	11103.978	6866.11	13221.756	5541.351	8896.804	565.362	381.485	295.275	321.658	281.485	324.124	233.886	5705.06	162.488	157.123	119.739	273.585	134.857	683.395	133.663	1544.013	2641.719	290.411	329.812	489.58	3116.39	421.606	347.088	4753.609	148	0.9	809.818	406.162
12530.715	12175.794	8114.371	13219.202	6804.979	12136.036	4955.402	7378.836	871.469	440.815	301.329	366.407	280.761	279.918	256.105	8337.904	214.446	172.568	276.591	1169.872	154.585	562.075	156.45	1372.529	7086.826	293.038	447.262	269.352	13276.694	835.281	272.793	4522.712	117	0.985	903.577	404.474
6475.286	7137.113	4679.283	8466.397	4790.535	9661.705	4313.01	7485.987	694.736	432.649	254.59	300.643	243.182	245.873	226.981	3513.716	165.785	158.614	122.781	188.724	121.233	345.089	161.262	1281.15	2191.356	290.21	210.219	338.725	2461.35	285.568	283.288	3669.349	119	0.88	1024.265	403.441
10975.452	11663.389	7231.983	12471.108	6381.536	13149.386	5258.913	9590.233	701.089	403.754	233.753	303.227	267.226	240.112	215.733	4276.975	197.918	144.611	147.56	285.451	131.204	194.668	147.776	1103.046	8533.737	279.119	386.195	291.216	7118.273	353.9	282.121	2594.043	110	0.943	1085.336	405.527
13584.789	13959.049	9534.219	15466.392	8952.479	15293.168	6315.96	10311.475	624.326	374.501	262.973	286.336	288.583	250.892	226.984	4915.008	173.231	136.576	179.237	406.177	145.088	341.087	120.271	1292.455	6932.17	292.674	336.123	282.917	4516.155	313.641	314.745	3426.593	223	0.835	720.971	407.482
9026.704	9777.357	6331.053	11923.703	6950.721	13174.546	5340.875	8554.506	762.397	388.233	264.788	307.62	263.826	244.508	216.649	6063.289	172.689	159.909	151.306	776.556	142.519	520.292	129.905	1393.245	2395.539	324.512	565.09	281.654	8411.758	582.918	284.658	3361.142	123	0.964	669.654	409.923
11342.307	11745.977	7291.439	12211.71	6489.961	10648.338	4139.716	6390.923	703.403	398.399	284.15	320.429	275.814	242.123	213.711	5973.148	194.217	150.729	143.961	568.428	150.156	388.81	126.05	1254.263	6696.396	340.634	417.689	273.288	5450.001	321.652	283.883	3023.562	131	0.862	677.851	410.302
6290.656	6898.67	4708.463	8242.189	5132.402	9839.032	4341.853	7292.49	448.083	331.727	284.622	256.901	264.295	249.271	214.358	4136.893	138.35	133.104	115.348	267.457	128.087	269.723	127.167	1184.512	1215.274	274.755	330.628	268.443	4991.691	325.009	280.787	3229.868	137	0.804	801.485	412.332
12336.292	13254.703	8971.569	16032.504	9112.982	18415.497	7860.986	13502.998	627.892	394.884	330.203	330.974	285.619	303.482	239.679	5405.603	181.037	156.595	132.578	363.495	137.679	495.154	134.765	1551.949	5713.229	280.057	383.6	374.683	4448.324	458.852	334.573	4335.622	189	0.88	817.426	412.68
9036.892	9636.409	6515.124	10694.962	6060.206	11539.19	5069.993	8685.352	721.948	446.306	284.565	308.391	265.796	243.429	264.961	4033.405	196.764	165.084	149.634	243.633	130.612	232.799	155.588	1356.401	5172.629	274.751	325.505	285.77	7491.72	338.817	293.004	3155.831	156	0.775	1031.519	415.981
11605.973	12094.023	7955.246	13249.546	7442.444	12773.545	5172.862	7774.917	802.456	406.04	278.771	364.184	276.732	247.097	249.114	5574.587	159.744	137.82	143.566	401.074	172.758	341.168	136.224	1584.261	4035.902	340.083	302.723	271.254	6651.319	376.155	293.73	4673.15	106	0.993	588.774	415.5
7970.756	8608.148	6162.267	9665.788	5778.211	10244.611	4484.589	7173.067	773.296	432.84	325.941	316.585	251.867	290.305	269.427	5359.196	181.659	149.044	143.097	343.763	121.8	302.869	141.184	1465.254	5084.747	299.13	320.674	281.234	3958.041	375.987	293.129	4619.46	116	0.873	978.448	417.638
10656.693	11562.641	8308.452	13259.086	7690.246	13280.945	5365.581	8413.895	831.318	521.326	405.15	394.412	316.03	329.405	301.954	8011.323	181.026	167.723	187.322	841.419	165.836	486.647	157.542	1701.167	2461.977	292.096	513.016	279.548	9742.032	500.328	288.266	5891.475	220	0.807	891.441	417.85
10062.834	10706.718	7333.837	11966.4	6571.24	12197.298	5077.419	8438.929	839.008	429.569	315.088	314.369	256.381	263.553	272.072	4612.373	199.807	181.382	124.585	510.13	127.941	407.157	152.259	1297.766	4512.781	290.365	284.414	281.588	6432.865	438.51	290.644	3640.443	119	0.961	1002.727	417.197
10881.139	11415.755	7473.891	13080.635	7319.422	13782.01	5716.264	9191.908	622.57	361.115	307.181	286.327	269.361	255.373	229	5131	171.911	130.2	144.782	575.76	147.78	307.154	125.036	1337.635	6538.997	304.264	351.768	283.417	5822.079	361.018	294.157	3543.001	124	0.896	728.121	417.492
11004.311	11505.649	7099.284	11147.183	5467.349	10098.294	3983.048	7192.917	506.016	299.833	232.429	246.492	230.735	282.041	226.918	4716.092	233.019	162.817	194.791	291.226	121.158	245.215	155.204	926.147	10711.53	270.895	461.327	287.404	10905.867	382.248	291.199	2690.924	130	0.791	1327.908	420.646
11561.464	11973.457	7677.697	12591.201	6324.841	12201.689	4507.961	7602.951	581.172	345.518	254.045	285.566	225.301	271.794	229.454	4820.742	196.23	169.766	178.044	321.223	116.686	255.59	133.996	1071.846	8331.683	294.34	477.045	244.587	3905.115	307.32	281.148	3501.978	141	0.88	1179.067	418.897
8877.2	9372	6509.203	10063.089	5948.704	10189.365	4628.096	7297.016	796.08	454.178	301.333	326.564	266.978	266.106	267.532	4756.951	198.419	155.865	154.863	251.976	120.972	313.123	145.756	1370.77	5082.597	261.155	374.26	289.583	5499.863	361.497	308.543	3854.716	112	0.904	1015.991	419.67
8004.221	8440.758	5877.52	9571.716	5323.594	9553.279	4359.167	6941.357	684.727	389.577	270.28	306.925	284.755	246.209	246.745	5322.024	174.016	149.718	208.618	368.406	154.698	314.239	133.64	1340.58	5773.781	288.794	386.133	277.857	9925.569	387.067	290.068	3762.986	138	0.818	1068.399	426.428
9646.425	9815.166	6423.492	10222.682	5405.053	9381.069	3911.055	6205.25	663.141	355.556	294.802	303.998	231.244	273.029	218.04	5152.208	176.182	150.756	174.379	416.219	130.002	417.471	146.506	1232.5	6248.482	295.569	529.864	285.843	6241.064	373.05	261.733	3762.549	101	0.977	1105.827	422.856
7485.995	7818.353	5436.808	8758.486	5333.917	9327.317	4322.923	6951.615	697.182	417.637	269.631	307.962	275.049	241.926	258.856	4122.819	179.314	160.717	167.488	193.964	158.015	229.979	151.272	1310.466	3424.619	265.772	287.633	275.055	5280.582	350.428	286.008	3382.506	150	0.763	1038.267	423.527
9202.359	9816.688	6879.623	11064.397	6273.596	10284.742	4201.865	6270.163	614.45	363.862	348.737	301.151	280.348	259.008	219.795	5444.773	168.613	154.358	154.958	447.959	158.431	391.733	140.26	1360.575	4650.879	279.048	487.158	301.947	7344.695	400.224	276.082	4059.546	122	0.918	780.066	426.803
11624.463	12599.899	8727.214	12853.335	7315.483	10754.048	4502.937	6336.222	862.587	526.762	424.912	398.401	348.886	343.46	321.467	8944.277	176.613	167.83	163.105	859.024	187.331	503.469	160.778	1661.131	4091.245	290.705	470.453	291.14	8170.834	516.849	269.25	6185.982	129	0.943	885.291	428.314
10369.745	10975.965	7497.353	13047.808	7081.706	13467.777	5155.354	8575.977	716.434	360.97	260.852	280.851	251.712	236.647	250.108	5900.107	169.254	167.878	135.123	547.198	120.647	464.053	153.332	1128.526	3623.754	295.33	398.896	274.75	6937.009	549.869	299.392	3140.898	186	0.786	1027.468	428.984
11549.791	12182.901	8217.122	13240.423	7366.276	12070.478	4798.174	7185.565	798.139	422.605	278.818	396.878	293.158	259.562	272.266	6312.794	160.504	129.889	170.029	658.667	181.98	449.079	143.466	1510.615	2944.425	367.129	456.577	257.67	11029.802	523.025	328.088	4512.707	116	0.948	607.181	429.793
9562.138	10212.022	7457.449	12579.783	7317.768	12711.288	5523.813	8354.976	723.364	383.57	347.605	314.585	285.692	283.875	263.869	6740.555	189.862	136.011	149.308	391.5	182.129	406.115	132.201	1612.58	6098.762	296.24	357.521	277.445	4764.181	328.977	290.709	4832.986	163	0.784	734.58	432.31
8832.434	9438.634	7085.26	10408.833	6116.853	10416.344	4682.049	7166.752	857.334	463.144	348.78	350.958	278.043	281.421	282.136	5196.148	174.109	155.024	146.754	382.87	143.325	348.909	145.588	1522.644	4159.905	303.148	387.833	291.836	8287.895	427.389	283.769	4697.404	130	0.914	981.523	428.838
11299.945	11877.242	7919.395	12367.711	6408.661	11215.524	4346.133	6649.836	598.871	378.964	288.865	315.354	255.074	301.039	245.343	6096.494	185.009	167.928	151.05	357.23	114.526	278.054	142.673	1361.332	6330.036	301.352	413.307	268.912	4282.182	392.03	275.32	4461.792	179	0.743	1191.684	431.869
10592.968	11091.357	7098.383	11363.187	5992.833	9858.94	4071.222	5859.835	723.907	368.523	251.763	314.332	272.591	221.8	277.1	5073.14	168.661	128.495	155.946	385.125	147.771	259.483	145.47	1265.172	7784.459	362.286	357.649	247.604	4479.168	296.728	307.929	3355.536	108	0.898	626.87	429.954
8924.35	9629.761	7220.077	11350.039	7001.181	12763.923	5741.646	9096.436	797.71	487.195	377.99	340.936	300.019	311.817	282.762	4489.243	179.547	147.628	127.283	224.019	123.136	312.976	141.312	1694.028	4865.663	267.855	333.241	279.943	3371.229	315.523	255.476	4964.819	116	0.936	934.543	429.75
10672.685	10978.619	7528.893	12071.051	6429.955	11321.908	4431.971	7127.862	786.106	405.181	364.756	336.188	256.085	259.292	272.621	5351.354	190.807	158.66	196.898	419.901	130.127	518.479	146.33	1234.015	6141.506	283.561	432.668	267.978	7181.528	415.262	322.324	4254.638	125	0.832	1009.084	429.9
10670.026	11175.286	7298.475	11578.612	5969.748	11198.812	4383.401	6978.009	540.855	341.715	253.289	295.544	232.467	280.117	225.648	5688.575	173.07	151.057	130.141	357.66	108.212	337.708	138.059	1197.83	5202.586	284.793	437.858	274.169	4001.719	357.439	270.437	3765.823	98	0.993	1201.408	429.408
8222.697	8500.987	6048.105	9298.662	5590.565	9399.298	4277.39	6555.864	571.262	368.668	334.612	291.586	272.974	258.035	231.759	4886.993	172.095	138.874	148.58	292.713	132.375	288.999	130.953	1407.402	5786.882	259.324	373.951	285.941	2426.126	312.704	290.77	3922.917	132	0.869	791.629	432.97
8936.281	9686.912	7070.078	11216.95	6663.99	12022.287	5203.443	8452.955	747.575	428.375	342.278	322.318	267.583	277.165	270.349	4705.924	161.434	141.568	140.028	329.554	370.703	208.9	155.622	1413.543	2631.719	290.553	418.844	278.048	5869.726	365.177	286.235	3850.381	112	0.867	968.58	432.455
11803.355	12340.205	8403.38	13934.881	7848.897	14302.04	5771.672	9177.809	800.088	413.288	348.722	330.081	278.334	265.67	229.543	5643.168	197.245	164.53	147.541	614.408	150.796	408.868	139.634	1424.598	7126.175	335.905	451.499	258.082	5341.342	484.071	266.251	3411.689	157	0.889	685.201	433.729
11556.619	11978.18	8259.383	13078.173	7315.173	12607.078	5169.814	7845.518	723.876	380.971	328.389	337.75	284.53	289.024	247.322	6929.876	181.22	145.782	169.079	556.316	163.09	571.873	131.187	1498.672	5883.851	328.546	403.97	253.692	7079.988	464.928	286.478	4511.821	112	0.973	712.393	431.696
9927.088	10518.486	7227.244	11113.92	5983.634	10707.264	4640.473	7591.686	834.006	442.28	336.428	305.734	268.188	265.619	274.237	4894.313	217.52	165.824	157.095	340.544	148.135	698.905	146.891	1279.454	11379.291	302.9	343.669	284.542	9760.085	303.848	278.29	3271.154	108	0.938	958.833	431.898
11205.654	11684.755	8096.216	13270.31	7653.195	13162.274	5377.945	8548.359	631.579	367.81	323.617	304.929	278.052	256.628	228.211	5182.001	176.459	149.91	150.829	400.382	143.097	327.374	140.123	1273.638	5991.691	284.345	465.464	272.241	4441.62	408.623	271.734	4037.765	125	0.94	800.516	433.772
10105.125	10385.11	6980.123	11643.288	6312.953	11370.638	4683.967	7618.85	732.839	337.974	259.218	274.96	240.908	225.907	266.919	6890.156	178.678	172.108	151.009	544.203	124.489	644.077	151.798	1227.461	5995.505	288.453	349.758	270.056	6403.261	590.106	314.214	3943.88	104	1	1016.154	432.635
9766.65	10207.359	7022.565	11134.857	6131.578	11292.285	4859.714	7992.557	710.676	385.035	290.809	318.143	297.238	261.435	253.742	4962.714	178.709	158.625	196.716	261.521	194.297	337.039	140.234	1308.976	6119.701	308.256	385.215	285.843	7953.22	347.263	304.292	3792.736	157	0.765	1049.003	435.901
10525.094	11014.325	6969.854	11150.883	5487.38	10908.306	4562.775	7943.035	492.673	307.348	232.649	247.094	281.277	335.087	235.764	4760.146	210.864	162.427	167.361	230.253	116.539	398.081	159.181	1082.323	12364.923	292.47	326.481	363.348	4127.687	431.367	279.093	3404.975	107	0.958	1283.696	433.528
11119.171	11863.068	7870.516	12670.082	6756.852	11080.941	4444.09	6445.221	749.405	414.172	279.965	343.597	293.092	255.929	258.368	5603.629	174.758	129.629	166.278	443.51	168.897	349.455	143.964	1410.703	5251.87	361.805	391.128	266.108	4948.102	346.461	317.213	4174.598	111	0.964	602.464	433.536
13066.156	14003.89	9551.401	17250.308	9727.306	18767.427	7342.507	12104.935	830.705	401.65	428.939	323.027	270.93	250.22	253.682	5847.405	173.232	162.239	140.986	801.02	140.909	501.484	147.236	1312.244	4549.843	355.379	475.132	238.72	3554.438	606.652	255.911	3084.024	190	0.944	663.279	435.932
7530.644	8011.225	6110.014	10078.313	6898.86	12354.102	5732.206	8892.021	747.689	395.729	366.213	316.099	295.675	280.031	237.694	6339.536	168.156	155.21	156.589	889.405	159.1	533.322	125.274	1529.724	1281.196	303.35	414.688	286.358	5417.973	567.633	280.007	4263.257	108	0.938	748.694	434.611
12883.028	13582.971	8560.334	14250.469	6870.526	12955.061	4901.323	8752.74	646.966	343.955	243.183	312.017	301.472	360.603	233.551	4952.677	238.483	162.745	180.001	426.696	118.444	360.93	150.549	1208.37	10108.964	291.113	489.732	282.258	8949.85	535.215	271.151	3740.453	183	0.78	1349.719	438.352
10151.767	10946.829	8262.083	12449.757	7270.096	12439.503	5040.387	7384.135	883.193	489.304	413.142	348.644	303.646	306.901	278.785	7156.943	182.656	154.372	144.79	424.669	145.782	429.835	145.125	1738.411	5135.895	278.408	376.862	292.396	5925.391	476.328	273.507	6025.978	113	0.912	927.323	435.951
7780.676	8249.286	6039.943	9479.002	5697.226	9822.418	4325.574	6750.98	637.699	373.027	310.438	285.505	252.084	283.232	257.744	5219.187	144.585	143.965	183.221	285.237	131.985	334.229	140.229	1394.387	2253.441	296.976	419.488	275.219	3966.51	370.014	293.382	4200.524	132	0.846	1089.939	435.197
11407.567	11785.796	7908.836	12614.594	6784.951	11276.421	4223.963	6607.32	569.406	323.685	303.774	298.13	254.34	241.585	214.3	6099.61	185.481	151.333	142.847	490.714	151.312	402.75	146.433	1033.997	7490.134	287.024	557.138	278.893	8587.518	457.057	292.731	3085.023	140	0.907	811.921	435.457
8518.419	8969.856	6463.223	10639.613	6717.172	11570.744	4931.079	7676.563	582.741	341.783	342.497	297.748	273.468	251.077	232.18	5519.946	167.237	135.796	144.385	712.359	172.757	400.183	128.941	1292.274	2651.66	291.563	434.6	293.427	7420.966	350.796	266.091	3898.564	118	0.953	755.644	437.322
11703.19	12560.407	8975.763	15245.644	8986.004	17387.539	7068.323	11844.758	846.577	442.575	369.241	359.932	296.072	298.982	286	4787.884	173.493	152.553	136.015	365.21	252.605	328.918	154.022	1506.15	3548.888	313.497	462.786	284.413	6951.905	380.748	277.134	4788.475	188	0.934	971.601	439.867
8652.308	8968.608	6081.82	9589.353	5354.064	9631.949	4172.588	6870.576	578.437	327.117	296.084	275.859	245.976	268.193	240.623	4814.41	160.714	137.652	168.923	319.823	132.107	283.178	131.302	1243.18	4621.429	286.157	426.309	266.563	8150.69	328.275	249.504	3060.366	174	0.856	1113.253	439.448
7539.221	8131.88	6113.698	9559.705	6030.381	11073.024	5189.026	8301.873	695.166	417.326	364.776	304.538	282.489	293.105	274.048	4157.029	162.937	132.371	122.776	244.082	123.361	263.821	144.311	1454.235	2900.083	281.437	364.425	280.961	5016.266	340.841	276.088	3756.879	168	0.846	945.006	439.863
10765.187	11534.579	7608.686	12898.862	6708.396	13653.75	5532.085	9748.589	521.959	333.745	244.718	271.681	316.82	369.735	266.659	5136.01	198.366	166.294	182.284	267.279	125.736	335.833	162.992	1186.943	6842.621	285.168	332.216	334.195	8073.961	450.532	254.535	3603.992	140	0.932	1291.736	440.886
9789.788	10274.283	7022.572	10901.551	5870.578	10327.197	4083.863	6620.219	555.722	308.808	295.962	320.668	241.968	268.032	251.997	5353.545	152.496	145.808	189.122	498.239	133.129	320.388	129.651	1143.303	3737.194	296.686	687.174	265.414	11965.83	405.767	270.026	3102.758	136	0.849	1135.691	439.537
11724.574	12037.957	7791.52	12730.043	6627.098	11818.827	4620.302	7940.276	708.91	361.636	247.377	335.883	314.212	367.339	223.554	5084.755	244.003	167.325	142.311	438.64	116.345	291.192	150.092	1239.477	8894.256	271.977	566.803	270.213	8440.915	530.403	264.554	3820.014	171	0.796	1359.132	442.143
9847.433	10306.737	6846.408	10979.458	5831.886	11618.123	4836.764	8133.297	558.801	339.6	275.98	286.679	246.95	303.717	253.909	4620.707	181.039	156.978	142.512	262.254	106.339	219.582	144.177	1218.161	7531.801	301.848	449.237	287.52	4950.962	321.53	289.601	3323.378	134	0.927	1197.157	442.955
8480.084	8917.975	6343.762	9900.59	6266.645	10578.149	4742.875	7111.914	737.37	420.911	294.576	335.529	307.781	248.33	279.787	5190.379	168.019	120.559	156.805	449.926	163.457	218.523	148.043	1549.279	3534.947	343.649	357.601	259.072	4654.413	329.371	311.702	3990.651	155	0.789	624.816	444.861
9606.501	10068.124	6513.555	10956.272	5623.971	10701.044	4255.308	7351.699	471.442	303.115	224.08	234.412	299.022	358.343	253.775	4464.423	194.55	156.968	178.233	243.53	118.593	178.638	152.849	1004.894	8133.974	290.335	333.628	288.89	8836.668	399.485	263.808	2976.8	110	0.955	1281.918	443.473
7209.199	7702.377	5954.256	8966.083	5988.38	10391.5	4882.311	7573.412	708.98	431.852	346.391	331.646	298.453	304.278	271.838	6047.659	149.684	136.893	129.21	597.446	177.173	278.315	138.479	1619.237	2080.113	282.471	415.613	283.865	10655.307	397.571	252.815	5100.073	115	0.928	912.752	445.491
10691.291	11081.88	7521.76	11884.014	6513.667	12129.572	5241.249	8759.853	691.168	364.04	296.21	295.84	290.112	261.835	252.884	4870.134	175.664	150.544	205.075	228.422	135.03	300.288	130.564	1278.055	7554.726	303.214	389.396	270.695	6776.661	352.468	308.276	3668.397	143	0.883	1058.143	444.696
11764.199	12246.04	8205.363	13425.149	7173.899	14887.376	6092.806	10747.289	591.502	371.309	294.281	312.261	267.067	334.022	261.11	4993.802	203.688	165.248	129.457	277.917	118.337	268.703	156.554	1339.146	9082.815	285.838	416.148	298.132	7436.331	356.264	308.53	3729.034	179	0.861	1205.511	445.802
12211.732	12698.331	8985.245	14411.57	8159.334	13628.605	5470.083	8337.627	738.516	402.711	379.919	356.973	317.206	287.558	251.367	7131.044	187.823	158.425	170.379	746.056	181.59	505.474	128.429	1526.133	4668.851	292.08	554.738	282.15	7028.153	467.986	272.949	5218.195	127	0.967	750.681	444.594
12597.984	13053.004	8806.687	14151.467	7486.605	13610.031	5486.87	9088.977	702.498	361.538	344.453	323.502	266.323	291.507	279.279	5115.718	201.593	161.443	215.934	299.487	124.282	287.686	128.8	1398.412	11049.15	326.078	451.214	277.873	6592.705	343.401	265.928	3815.682	158	0.823	1125.994	446.437
7750.775	7991.857	5716.595	8783.297	5395.998	9794.827	4536.287	7524.386	609.094	339.126	278.25	274.33	264.26	249.245	249.047	4854.795	146.647	130.138	194.38	269.545	148.145	257.844	130.878	1182.776	3635.521	287.501	379.883	258.039	11686.937	314.531	278.155	3303.055	110	0.955	1065.927	446.155
12170.945	12901.886	8359.685	14401.011	7412.169	14928.928	6167.169	11313.165	544.335	343.472	257.991	269.078	335.396	395.337	260.687	4687.796	219.594	169.148	194.584	250.349	116.435	306.988	169.467	1224.406	8650.123	285.08	379.935	301.213	6467.729	436.748	263.769	3263.113	132	0.892	1299.909	445.356
8042.195	8482.159	6264.333	9580.219	5894.748	10419.366	4574.926	7175.093	605.016	421.942	349.217	278.82	281.801	284.513	265.578	4839.079	166.138	145.925	164.413	318.82	154.876	269.173	142.986	1372.125	4694.231	282.461	325.891	271.55	5181.969	310.546	285.052	4275.926	98	0.993	858.337	447.163
9553.236	10037.356	7015.959	11309.747	6713.958	13343.079	5749.535	9864.233	608.115	364.104	324.522	301.196	262.488	272.995	278.235	4755.25	165.157	149.517	195.357	192.849	116.184	354.256	126.471	1398.576	4807.706	288.067	376.784	285.569	4949.157	278.339	279.567	3693.427	124	0.862	1135.185	447.718
10518.847	11067.68	6984.642	11780.136	6144.192	11840.168	4909.82	8820.523	616.818	356.109	249.677	299.238	336.318	408.511	232.358	4912.931	234.547	160.043	161.872	282.711	119.074	531.172	140.981	1233.389	9252.543	276.859	375.779	310.473	7796.473	536.251	284.454	3771.291	127	0.929	1346.996	448.547
9986.599	10321.29	7071.89	10956.755	5940.898	11278.88	4642.458	7962.261	559.007	344.033	289.436	300.385	267.79	325.114	255.903	5166.769	187.027	166.192	143.875	302.025	111.622	361.151	151.024	1172.994	6785.231	291.937	448.494	291.471	6531.15	401.961	275.612	3539.59	154	0.765	1226.253	452.013
15590.352	16356.544	10842.858	17589.272	8749.103	17033.948	6438.91	11896.811	634.632	327.755	256.096	269.655	337.411	413.928	246.626	4761.814	272.169	170.604	205.028	292.636	116.883	298.313	152.087	1137.041	14555.711	287.094	455.956	295.74	7057.436	514.24	265.831	3083.643	202	0.721	1315.099	452.886
10202.356	10559.603	6745.979	11119.7	5779.496	10484.284	4350.08	7886.276	564.227	331.264	350.767	275.402	332.982	416.339	229.493	5005.66	230.757	145.773	165.183	537.479	118.956	447.53	150.194	1211.085	8656.724	270.319	324.166	285.705	6271.07	528.544	300.458	3635.286	133	0.862	1340.177	451.207
7189.22	7770.318	5606.879	8940.654	5526.054	10069.591	4518.519	6650.35	545.854	284.778	297.146	289.937	272.938	246.068	268.57	4231.279	161.399	145.299	149.354	320.233	188.576	272.508	137.653	1244.198	3339.711	280.814	312.484	327.398	3624.636	375.656	292.194	3276.163	111	0.935	418.401	448.698
8295.276	8520.735	6190.999	9837.779	5998.705	11087.203	4895.639	7846.934	653.908	370.511	319.51	312.902	277.652	263.708	219.535	4950.621	164.684	152.52	134.955	319.053	135.479	418.861	145.223	1364.508	4455.228	309.699	355.712	278.91	2619.048	369.518	259.395	3589.3	176	0.767	685.131	454.71
11984.841	12490.879	8938.193	14571.274	8791.112	16344.316	6882.188	11451.222	791.915	432.258	355.372	351.19	313.581	290.829	237.598	5683.062	188.174	162.535	141.056	572.851	150.706	357.615	138.512	1671.228	8018.386	325.43	439.302	271.105	4838.035	347.345	270.557	4155.112	127	0.918	696.059	451.382
10807.646	11515.325	8632.485	13503.317	8037.517	14209.833	6288.825	9768.642	912.04	492.961	384.832	331.721	302.269	322.876	299.624	6852.152	178.347	138.406	155.604	480.551	161.773	364.695	133.318	1883.554	4782.697	271.72	435.07	289.35	5854.436	425.235	246.881	7009.38	148	0.924	921.574	450.804
10168.666	10561.232	7053.725	10517.607	5565.126	9634.699	4059.307	6490.364	651.638	354.349	290.874	294.441	264.885	291.855	263.287	5605.194	216.312	188.824	142.898	379.77	121.002	328.174	146.793	1246.412	10932.741	287.504	492.728	279.571	6167.36	416.208	295.787	3745.161	100	0.967	1188.63	449.15
8274.964	8768.485	6844.902	11130.756	7458.291	13844.775	6448.717	10502.708	757.4	437.234	375.453	357.89	299.979	305.92	264.788	5823.346	165.727	145.896	151.054	560.768	174.137	281.685	135.087	1745.783	1870.737	319.229	436.136	278.36	8201.862	401.839	259.087	5038.851	114	0.96	718.237	451.658
13750.062	14425.024	10193.99	16550.871	9471.894	18181.672	7596.103	13048.96	803.572	445.438	361.166	323.674	294.96	291.721	289.308	4606.659	202.962	145.486	146.187	328.117	134.201	242.69	143.514	1535.721	7942.723	279.374	408.269	274.97	5110.474	330.669	292.038	3533.351	201	0.86	959.396	453.311
12985.835	13267.234	8637.694	13861.62	6809.285	13311.199	5155.582	8964.305	618.347	356.078	293.361	308.183	279.812	321.78	255.623	5141.471	225.233	173.162	150.734	298.541	116.438	444.54	153.865	1185.909	11032.317	308.878	499.514	296.405	6118.537	371.982	280.342	3352.502	169	0.851	1219.021	453.34
11158.02	11929.299	8698.571	13879.089	8150.413	15112.468	6373.935	10347.942	843.998	449.123	384.273	356.284	297.975	304.809	296.552	5224.017	189.948	144.743	162.358	313.144	129.621	277.668	143.932	1549.081	4473.477	287.459	372.566	278.366	3908.331	357.045	276.209	4486.189	139	0.858	975.867	454.27
11199.324	11847.912	7969.141	12643.241	6543.204	11153.386	4312.332	7318.9	766.416	395.588	310.325	357.438	357.48	421.772	230.15	5147.202	239.805	162.703	149.731	568.002	126.354	270.452	159.839	1350.441	6666.332	277.086	467.327	267.547	8685.083	722.022	277.79	4272.142	128	0.91	1363.602	454.375
8680.117	9063.595	6804.065	10818.43	6854.592	12040.977	5248.339	8310.253	698.869	401.976	333.659	348.752	291.111	297.175	258.487	5338.978	160.157	145.32	137.668	435.503	152.402	318.075	136.351	1585.447	2044.187	305.905	430.764	262.539	6378.053	408.142	278.428	4423.903	128	0.9	708.398	453.562
8067.786	8454.007	6337.385	9682.765	6282.59	10662.982	4882.294	7545.263	651.699	377.635	335.155	316.457	293.456	274.992	256.613	6511.889	161.06	147.409	146.065	438.498	156.775	300.56	133.805	1511.996	3645.275	298.992	450.437	283.048	4603.969	333.39	266.369	4658.005	128	0.9	756.547	455.148
11070.224	11170.49	7647.468	11484.637	6174.141	10957.423	4222.141	6921.238	604.464	314.106	288.724	311.84	227.961	243.509	217.268	5774.94	178.047	154.927	167.068	412.925	131.683	395.897	132.173	1051.402	10057.954	278.414	500.085	303.122	4585.567	332.663	285.062	3329.417	104	0.961	792.471	455.442
9929.636	10443.906	7335.023	11727.683	6787.517	12990.62	5714.902	9831.428	643.382	372.429	333.017	301.063	279.069	289.208	302.18	5040.523	182.252	158.254	156.781	212.247	111.712	250.358	117.477	1467.538	6789.504	293.641	389.682	297.695	4726.014	319.562	278.304	3752.783	130	0.914	1131.954	455.662
8019.921	8438.622	6539.497	10452.315	6945.015	12639.589	5907.391	9463.544	639.896	387.885	326.073	312.959	291.016	272.424	248.214	4761.005	164.871	137.112	134.639	266.127	166.271	189.913	127.612	1567.426	1436.008	289.291	313.424	262.986	2107.504	316.084	256.253	4284.193	111	0.947	726.419	457.149
14125.606	14679.52	10120.791	16138.041	8996.829	16949.687	6960.193	11855.382	801.535	412.172	328.24	316.17	314.696	267.987	268.413	5857.602	205.021	155.839	188.866	208.262	130.762	197.571	141.842	1446.659	11944.477	302.344	339.855	285.716	6198.797	348.706	318.091	3454.366	140	0.957	1045.921	456.571
11550.691	11946.571	7944.644	12610.04	6458.108	11988.02	5081.221	8724.322	624.435	339.905	258.985	307.248	343.913	433.193	261.361	4808.056	228.022	180.505	170.748	478.803	115.922	256.063	168.995	1258.365	9807.708	311.865	528.028	284.644	6469.445	584.011	256.311	3459.182	149	0.823	1288.567	457.554
15833.989	16671.414	10886.018	18596.414	8892.644	16680.681	6115.573	10938.058	653.292	336.171	262.278	304.164	368.96	453.634	244.346	5001.049	253.169	161.052	194.408	386.18	129.025	336.311	159.454	1198.408	10838.181	301.719	551.167	289.328	9010.068	593.15	252.517	3474.519	255	0.753	1311.045	461.367
15852.515	16391.224	11243.314	19077.32	10051.642	19217.109	7620.209	12961.318	797.182	401.616	331.348	338.637	287.133	289.804	282.958	5043.458	194.824	137.874	128.271	612.786	138.69	319.282	143.428	1372.209	8216.609	287.868	518.704	278.341	4564.165	386.216	306.203	3643.088	98	0.993	954.806	456.092
9595.227	9817.185	6652.299	10356.722	5669.898	10263.642	4244.145	7244.374	518.774	310.385	274.079	285.395	287.87	359.813	243.557	4979.512	184.561	159.449	172.152	329.059	110.731	239.626	158.943	1113.838	7610.104	314.387	416.771	313.334	7514.337	462.45	249.295	3190.594	150	0.88	1249.387	458.687
9613.831	10115.055	7328.32	11567.406	6725.539	11711.978	4694.445	7457.225	857.29	350.542	458.048	265.02	248.986	253.996	264.591	6593.862	194.567	188.377	145.817	603.144	120.933	855.961	137.803	1002.488	5049.345	274.058	369.984	249.896	5178.802	392.143	262.855	2732.583	151	0.877	985.248	459.235
11145.997	11438.316	8166.615	12653.689	7145.72	12651.773	5369.624	8665.491	699.979	345.872	373.919	335.589	269.207	295.538	307.525	5765.695	195.329	176.629	144.323	368.4	120.316	339.734	131.267	1442.113	7297.264	307.471	544.901	270.948	7653.875	459.106	304.581	4163.356	117	0.917	1140.252	458.662
8560.869	9084.551	6800.793	10731.387	6844.764	12663.885	5798.281	9429.535	775.244	415.01	356.389	339.35	292.379	276.564	238.86	5244.415	177.471	145.708	122.77	241.883	140.012	250.721	136.892	1688.636	6027.194	300.345	350.308	262.099	1353.885	296.888	294.357	4200.196	107	0.958	695.995	460.369
10451.243	10914.36	8029.848	12874.203	7535.813	13764.53	5811.013	9456.55	694.62	401.275	347.105	360.183	306.977	299.327	247.921	5761.129	173.448	139.987	128.988	427.919	167.541	250.336	139.435	1547.993	5039.326	306.239	494.848	263.639	9240.531	387.617	255.379	4134.805	141	0.89	718.096	462.365
13661.59	13996.791	9105.718	14849.216	7395.673	13724.044	5301.037	9651.582	576.34	316.116	245.283	265.217	359.321	438.145	236.854	4977.894	265.515	151.375	188.792	291.004	116.036	293.025	151.14	1085.606	11874.613	290.455	490.545	272.9	7204.049	499.547	262.484	3014.746	148	0.924	1323.081	461.324
8814.948	9261.639	7184.726	10512.598	6718.587	11075.573	5429.589	7901.49	936.744	510.104	406.13	359.257	326.279	337.848	298.388	7803.182	192.324	151.011	153.349	507.847	159.278	514.297	131.226	1969.789	5016.602	284.095	550.991	281.47	7213.549	439.029	239.989	6543.152	146	0.835	918.082	464.884
12322.657	12875.918	8965.532	14299.465	7877.846	14259.535	5780.323	9380.864	745.515	404.307	344.554	319.73	279.363	289.623	277.338	5282.115	196.786	134.211	140.224	406.542	143.548	288.752	136.48	1333.493	6748.867	277.626	463.008	280.063	7027.271	368.066	268.97	3781.732	168	0.758	952.244	465.917
10552.418	10953.568	7795.332	12221.223	6923.829	12299.586	5327.725	8540.974	718.949	352.724	329.51	323.575	271.453	279.569	270.621	5596.856	165	157.908	152.163	478.347	130.943	457.539	134.241	1455.076	5979.22	298.337	549.714	261.94	6956.304	383.438	260.631	4425.558	330	0.548	1102.824	463.803
15461.128	16033.81	11050.234	17724.596	9357.217	17323.138	7078.846	11953.211	779.974	374.618	357.254	297.672	274.874	273.029	258.78	5165.734	212.696	163.107	176.166	226.109	142.799	345.584	136.583	1395.804	13893.445	310.214	349.064	260.336	7319.967	341.04	304.685	3720.919	179	0.923	1072.254	464.282
7731.524	8190.71	6386.301	10179.065	6663.78	12276.336	5523.929	8840.75	570.191	347.275	320.439	311.902	282.865	249.708	252.553	5508.688	148.522	148.281	133.466	358.162	164.486	305.019	132.199	1435.79	1594.781	278.42	416.156	285.724	4812.799	356.525	280.49	3838.001	145	0.891	756.824	466.259
9210.066	9904.88	7151.681	11651.145	6659.581	12002.234	4974.59	7888.76	801.429	374.741	339.001	287.204	258.621	258.214	265.971	6483.836	181.08	183.585	149.351	573.749	226.184	566.495	136.749	1205.171	4440.598	285.663	465.083	255.411	6638.245	465.259	264.355	3404.413	157	0.818	973.5	464.29
11929.712	12624.127	9431.234	15246.174	9325.848	17227.391	7578.633	12356.438	892.311	501.714	406.901	357.017	329.022	331.454	299.732	5042.53	190.035	155.165	146.79	323.308	141.629	243.831	128.02	1824.224	5803.217	278.454	460.301	311.967	5279.529	411.186	261.173	5060.184	133	0.935	934.034	467.169
9634.848	9997.599	6905.2	11201.263	6271.486	11561.723	5098.849	8367.97	628.202	335.508	326.716	303.707	270.992	291.411	290.782	5113.89	183.788	172.461	149.895	265.841	120.334	535.351	121.428	1389.855	9591.137	301.33	405.638	283.57	9607.486	349.597	276.307	4055.76	109	0.946	1129.711	465.729
10394.781	10881.031	7573.671	11295.525	5999.152	10394.425	4026.742	6535.062	636.344	360.172	299.07	317.368	368.142	459.091	247.301	5162.824	211.013	192.799	188.398	539.831	111.439	316.848	154.843	1289.705	6893.756	314.569	418.816	301.031	5900.68	537.933	264.662	4145.763	112	0.943	1276.107	467.259
13685.375	14197.226	10025.709	16281.323	9155.862	16895.219	6957.163	11810.943	748.516	362.501	355.383	307.199	287.791	284.197	258.329	5958.299	189.696	153.469	185.87	410.439	142.676	378.408	135.592	1407.237	9595.928	317.074	523.674	263.847	8382.241	488.105	327.876	4042.28	171	0.891	1060.061	467.827
11391.702	11900.211	8583.406	13737.477	7906.563	14386.097	6013.683	9973.178	685.334	349.405	326.883	317.656	268.791	278.05	290.132	5353.566	180.481	166.746	140.298	351.294	122.116	322.804	126.842	1400.004	8170.813	310.713	517.492	268.534	6544.665	317.476	270.949	4180.836	154	0.822	1118.695	469.831
9857.333	10267.933	7615.099	12111.726	7285.108	13581.307	5829.854	9502.59	693.714	365.365	320.984	334.645	288.192	267.125	241.932	5717.141	180.03	153.171	144.661	500.022	169.989	406.723	124.876	1465.423	4638.852	301.441	422.123	283.256	5852.414	365.372	266.175	4016.099	142	0.934	730.014	470.127
9635.904	10117.726	7634.94	11861.859	7699.804	13249.625	6273.16	10143.514	813.164	447.1	360.813	321.514	299.229	291.429	282.666	5013.19	184.52	134.365	150.408	358.944	147.399	227.895	129.426	1567.636	4839.675	289.202	508.644	282.924	8312.324	391.223	264.095	4202.739	130	0.924	941.008	469.938
9041.814	9582.714	7279.039	11034.553	6835.074	11720.56	5397.23	8178.118	768.191	464.68	437.565	329.604	306.332	333.716	285.821	5053.448	169.749	137.623	137.247	345.02	145.142	307.601	137.61	1670.902	5527.744	280.495	400.234	287.875	4109.882	419.116	285.159	5431.797	190	0.803	873	471.726
8772.555	8893.056	6795.665	10330.721	7376.622	11752.115	5790.824	9143.643	870.185	493.76	402.505	356.182	328.164	328.052	287.45	5614.452	173.877	142.882	135.837	400.447	148.809	269.569	122.221	1800.259	3804.299	266.141	512.714	306.572	6395.948	417.223	249.828	5307.481	109	0.907	926.564	469.784
13428.518	13713.171	9420.781	14940.021	8686.181	15892.638	6892.697	11837.952	706.916	361.819	333.52	288.217	267.013	274.214	259.84	4960.394	183.42	146.333	142.985	263.738	140.339	338.853	142.796	1452.556	9722.917	295.507	315.053	242.773	7920.032	299.547	268.083	3686.187	116	0.977	1077.026	470.302
12630.862	12972.882	8701.94	13799.708	7072.726	12787.777	4846.234	8668.36	621.815	333.515	246.908	266.824	373.893	465.162	231.937	4960.844	238.975	147.117	134.638	317.195	128.879	346.542	146.132	1169.114	11170.014	277.188	441.886	272.824	8688.363	606.833	265.599	3311.99	192	0.855	1343.594	472.979
9428.37	9655.989	7202.654	11343.032	7212.125	13167.262	5958.256	9853.527	681.377	394.524	343.039	341.775	300.741	298.464	250.283	6007.329	162.309	150.762	127.757	417.166	162.691	338.994	131.607	1699.1	4339.281	300.704	374.257	260.553	6303.376	337.552	253.714	4458.332	117	0.917	708.97	472.329
10493.541	10799.553	7603.963	12128.444	7071.023	13411.043	5492.209	8780.453	685.25	386.067	342.719	289.33	266.757	276.989	277.463	5732.134	186.22	130.564	195.457	296.848	170.82	305.368	139.316	1330.564	6292.192	275.032	392.846	273.36	5155.634	391.28	262.948	3992.194	124	0.944	955.306	470.798
10287.952	10567.116	7181.944	10903.914	5794.241	9656.342	4270.406	6916.455	663.075	369.76	283.996	295.265	386.571	493.98	251.5	5262.746	226.702	174.41	173.526	516.066	111.804	314.058	153.191	1364.619	6819.99	300.572	532.068	289.131	6115.757	596.229	241.048	4422.848	150	0.828	1293.007	475.16
11558.031	11963.172	8475.881	12531.162	7188.32	11521.093	4792.534	7097.933	920.73	429.44	378.069	400.347	322.51	327.526	273.577	7623.157	191.419	165.212	249.207	959.036	184.752	633.332	129.096	1566.848	6654.49	274.416	554.041	270.881	15248.714	575.771	269.693	5867.679	137	0.912	894.004	472.062
11339.959	11676.141	8302.464	13088.828	7733.639	14302.447	6530.8	10909.829	754.762	387.084	369.777	312.873	299.797	285.563	262.209	6609.549	185.411	136.603	200.196	297.685	145.128	347.494	140.479	1589.442	7761.578	310.901	409.963	294.468	8228.585	447.681	396.773	4447.088	106	0.909	1052.33	473.962
11515.671	11785.647	8733.634	14490.235	8806.131	16415.164	6973.693	11671.45	686.028	353.411	334.55	327.681	270.982	272.664	274.949	5960.144	149.423	145.214	148.22	366.587	134.107	441.021	142.311	1484.627	2785.964	291.343	553.107	261.688	10325.126	393.736	253.183	4214.625	197	0.833	1102.657	476.063
13105.118	13330.27	9245.871	15158.001	8269.137	15703.824	5916.643	9957.902	636.28	361.322	314.581	322.698	297.797	369.748	251.048	5660.026	188.712	175.903	153.083	339.149	121.639	452.468	155.253	1256.453	7642.381	308.574	529.881	422.289	9107.763	485.34	260.668	4233.11	167	0.85	1235.991	476.308
12158.482	12280.949	8088.429	13140.652	6638.507	11529.79	4426.036	7835.033	599.275	318.751	232.937	275.298	378.616	482.489	232.076	4988.049	252.981	151.238	141.86	385.295	136.508	347.628	153.867	1085.872	11744.361	279.003	511.147	277.713	11066.734	642.181	265.796	2997.447	122	0.929	1334.615	473.705
11420.685	11785.732	8372.622	12909.059	7394.772	12770.777	5259.93	8109.971	797.606	386.324	352.046	352.586	288.803	274.934	282.555	7394.769	176.89	128.822	170.082	724.598	162.122	438.187	137.801	1633.355	8289.096	316.859	397.812	274.869	6290.334	393.584	299.608	4838.823	131	0.986	633.172	473.866
9267.339	9783.995	7409.005	11217.826	7012.384	11741.12	5236.249	8004.426	730.144	460.415	379.357	355.923	286.377	309.581	287.88	6172.662	153.247	130.53	158.153	512.097	159.09	604.555	131.642	1642.498	2680.203	277.253	453.52	258.667	9021.296	560.515	281.271	5386.459	232	0.661	857.797	481.06
11685.163	12085.549	8719.198	13059.365	7235.815	11371.494	4905.228	7393.296	847.854	385.959	323.216	391.53	305.419	270.876	272.447	6322.098	174.986	165.215	198.67	988.986	163.606	493.262	152.535	1363.573	4893.909	308.325	586.133	251.46	18364.251	579.933	315.996	4659.169	112	0.943	1028.152	474.812
12389.532	13147.631	9765.938	15795.069	9599.65	17862.669	7840.712	12730.538	901.089	483.754	392.366	354.709	334.924	327.163	281.271	5893.082	192.389	146.144	144.662	432.733	154.219	359.542	130.025	1768.058	6256.98	280.325	544.561	300.394	8145.594	420.061	255.491	5074.628	195	0.824	925.515	477.136
9946.714	10162.986	7205.796	10304.433	5792.363	8794.292	3895.22	5906.033	791.82	359.934	316.788	343.171	281.687	256.976	239.978	5460.135	184.642	149.64	163.507	471.826	140.221	336.843	153.214	1250.726	8132.993	308.907	568.447	264.974	12318.454	501.055	312.355	3788.222	105	0.941	1036.738	475.129
12201.872	12356.095	8668.483	13864.642	8319.06	14569.443	6479.517	10864.199	758.222	366.066	330.838	305.325	301.523	302.847	266.885	6023.815	213.462	145.751	174.794	1335.048	143.485	321.111	142.061	1446.879	12658.333	314.377	480.133	280.944	7648.32	438.71	378.583	4166.892	129	0.849	1059.578	474.275
13886.783	14449.621	10096.874	16772.63	9182.277	17087.809	6875.114	11522.188	685.362	349.736	319.344	300.093	266.854	264.159	268.474	5931.59	165.137	148.346	139.604	364.43	141.087	364.02	139.146	1409.557	5968.75	290.416	565.555	264.041	12625.447	402.746	254.322	3826.328	185	0.862	1094.414	477.684
15565.654	16046.495	11100.568	18354.763	9565.372	17719.268	6657.449	11499.818	769.98	433.682	318.941	365.484	437.695	546.979	268.231	5594.133	270.116	165.81	179.253	470.564	136.136	384.589	155.872	1544.644	9038.811	303.558	599.031	282.033	8903.046	722.002	272.246	4832.807	182	0.896	1316.747	477.027
9112.171	9577.958	6660.76	10591.758	6035.097	10460.087	4277.674	6326.607	589.85	285.161	285.118	290.816	267.102	228.121	214.673	5096.493	213.244	151.469	171.861	452.626	284.571	395.535	150.137	1099.353	4361.461	278.634	396.468	272.113	6281.736	429.349	270.051	2515.568	120	0.929	347.25	477.55
8102.521	8552.162	6354.408	10019.645	6260.399	11569.274	4996.124	7644.211	658.381	342.855	297.196	301.072	297.144	282.099	243.954	5229.318	149.39	132.775	144.02	315.649	172.427	422.784	115.331	1350.17	2766.274	333.118	361.225	247.74	3393.168	331.446	278.339	3985.841	104	0.974	545.837	477.74
11867.383	12359.584	9026.446	14517.698	8582.869	15336.821	6528.034	10466.341	799.138	388.628	327.843	347.86	315.036	300.621	243.723	6366.187	178.741	173.22	139.472	556.382	171.921	893.311	126.607	1620.455	6262.996	293.857	404.672	265.723	7002.867	499.101	253.015	4227.69	222	0.824	705.117	481.252
10474.816	10860.233	7941.961	12392.053	7368.661	12705.148	5210.039	8342.986	725.339	358.448	333.813	304.985	263.958	277.545	298.43	5899.029	188.366	170.45	139.127	431.424	111.535	337.63	130.092	1438.578	7839.14	303.549	445.89	270.026	6088.28	334.707	268.375	4713.444	165	0.898	1124.524	479.264
11073.139	11589.056	7922.396	12866.358	6844.317	13014.145	5324.688	9264.344	583.367	353.038	294.054	290.651	302.473	411.028	251.555	5045.384	219.231	175.514	153.339	258.54	127.078	272.264	144.773	1279.566	9272.962	283.595	428.855	317.864	10640.486	441.557	249.946	3549.838	126	0.886	1250.31	479.508
9781.191	10008.504	7133.08	11225.741	6682.106	11667.323	4983.878	7435.885	701.307	371.576	344.664	330.686	287.022	270.62	281.366	6427.417	150.67	123.632	163.405	480.47	168.719	272.495	130.383	1496.592	3610.13	303.816	371.991	272.23	6533.84	371.789	302.563	4202.421	152	0.811	630.75	482.658
13446.984	13986.977	10011.934	15565.134	8496.188	14075.5	5439.896	8413.477	883.962	415.765	367.712	358.306	297.9	305.56	280.664	7211.924	201.401	162.831	164.058	535.776	157.633	588.476	135.904	1366.275	9719.014	301.066	623.669	291.782	16472.799	413.541	274.152	3606.153	113	0.981	945.155	479.845
10170.526	10547.394	7800.658	10975.603	6491.474	10902.671	5188.107	6953.646	828.779	403.775	365.55	314.984	343.569	287.682	281.802	6552.711	187.611	165.273	200.431	410.659	190.371	348.019	135.117	1653.516	8921.36	316.531	381.297	286.045	7803.561	362.468	306.821	4403.035	103	0.965	460.189	479.985
7145.906	7441.605	5959.907	8917.266	6106.057	10569.811	5015.319	7976.95	622.168	388.647	350.764	302.353	284.822	248.01	247.099	5781.156	157.321	147.568	128.136	302.249	161.006	259.907	132.722	1587.011	1330.251	265.247	385.22	268.01	3478.544	305.508	298.474	3811.948	119	0.921	751.088	481.357
21886.257	22837.405	17080.651	26542.281	16601.932	27599.941	12517.473	20572.13	920.121	491.09	421.817	378.353	340.643	320.42	311.454	6833.719	191.431	172.811	203.07	2002.608	167.712	526.338	145.375	2399.721	5250.34	282.733	269.451	294.642	10681.3	573.981	321.879	4865.604	331	0.839	781.153	483.285
11916.37	12326.916	9032.586	14302.423	8582.924	14979.787	6076.755	9782.749	810.407	434.473	360.704	341.731	293.357	299.17	281.677	5821.152	193.039	139.127	167.322	401.725	146.391	434.074	137.106	1378.057	4947.533	280.345	471.299	268.192	11123.412	389.545	269.093	3769.608	185	0.824	954.986	481.046
10303.846	10775.831	7921.28	12147.472	7494.569	13537.87	6234.118	10335.725	721.334	388.136	374.474	294.049	289.208	275.503	273.898	5341.816	179.073	132.076	203.384	520.833	138.872	301.494	141.266	1526.922	6734.589	303.691	357.665	276.417	9731.555	384.257	392.05	4206.301	155	0.847	1057.7	483.681
10959.763	11370.641	7842.706	12571.046	6811.304	12799.617	5289.197	9387.67	575.765	340.358	316.7	269.391	323.505	416.498	246.499	5194.696	212.122	183.08	159.621	385.867	119.484	316.96	147.788	1210.593	9426.493	308.893	441.025	297.478	11046.064	494.103	271.515	3203.043	135	0.865	1257.507	483.159
13346.492	13572.964	9825.239	15444.044	8736.022	15618.29	6563.742	10813.638	689.158	360.391	322.382	310.179	260.123	275.715	274.593	6095.873	171.323	158.746	165.24	530.49	122.768	392.993	141.303	1461.837	6489.324	293.113	423.259	260.145	8758.026	345.636	262.197	4485.949	214	0.817	1111.346	483.907
12598.073	13014.062	8514.574	13855.754	7007.376	12600.96	4723.716	8362.017	637.737	337.841	297.287	276.777	382.095	485.017	219.491	5011.966	242.604	155.119	127.622	368.429	127.259	346.925	150.96	1117.319	11828.415	267.076	461.819	261.676	8949.164	646.78	279.04	2973.461	154	0.913	1343.084	481.883
9992.433	10529.281	7660.618	12044.37	6969.806	12415.004	5180.388	7671.133	798.844	338.674	306.079	264.636	274.001	283.371	244.464	5950.888	162.962	163.55	141.472	709.942	170.098	624.128	126.134	1291.518	3811.48	301.125	320.5	257.072	4160.148	563.292	292.308	3744.176	158	0.873	523.589	483.791
8165.366	8634.475	6687.343	10016.604	6489.346	11397.95	5322.171	8244.333	750.02	444.051	383.049	303.522	298.88	317.893	279.371	5846.613	174.211	144.405	143.131	381.634	153.523	320.299	133.396	1617.028	4037.071	276.534	394.041	271.263	6182.885	367.684	278.545	5022.006	159	0.857	900.148	485.022
10055.903	10382.104	7568.521	11733.38	7121.813	11818.611	5082.237	7975.259	694.887	361.457	306.452	308.376	275.826	272.392	260.698	5372.379	178.848	131.589	159.131	490.691	145.75	399.444	132.102	1209.695	6530.687	268.124	721.029	310.283	9578.768	451.036	274.699	3553.333	114	0.948	935.377	483.833
19117.253	19800.894	14859.145	23802.255	15128.451	25660.835	12182.368	19833.809	909.051	489.843	413.4	369.332	341.695	316.229	309.375	6397.775	198.581	161.433	165.358	1428.628	155.798	529.537	147.241	2318.562	6619.855	269.633	286.748	308.464	7905.488	570.479	314.52	4864.222	444	0.706	790.928	494.441
12309.127	13008.62	9380.739	15584.761	9130.814	16952.57	7482.836	12581.471	690.735	367.842	329.591	300.638	302.776	272.23	262.514	5197.007	167.388	137.832	148.329	318.317	134.126	205.976	141.678	1517.424	5339.671	285.157	408.343	288.374	8437.679	360.169	322.114	4119.634	180	0.938	1075.594	486.661
15294.876	16094.411	11634.716	19216.272	11147.254	21192.686	8354.751	14117.347	841.686	451.027	365.501	355.07	307.366	298.938	292.652	5581.027	197.2	147.515	153.713	413.819	132.75	573.782	139.109	1508.303	4496.579	284.889	490.215	273.482	7251.559	454.09	258.826	4370.839	172	0.918	966.645	487.82
13507.229	13949.972	9326.927	15370.127	7892.529	15226.183	5658.292	9810.093	670.027	359.466	317.285	315.419	300.087	376.365	251.239	5604.354	237.083	176.078	174.046	372.94	122.911	396.656	147.788	1263.332	14293.503	275.245	476.541	356.636	11046.041	461.984	259.206	3880.415	164	0.893	1238.945	486.098
16558.988	17282.541	11694.579	20145.341	10443.546	19165.344	7158.477	12320.102	778.316	445.036	321.219	353.307	457.678	583.67	275.051	5330.366	261.131	165.792	140.295	529.935	131.886	403.16	152.341	1597.849	7440.027	301.792	547.087	282.563	6289.535	783.948	279.895	5028.103	149	0.93	1317.876	487.171
13222.788	13637.4	10277.909	16494.088	10213.193	17805.078	7838.251	12705.943	917.648	449.013	390.207	344.333	316.67	297.574	290.96	7571.109	199.786	189.652	155.552	2181.87	181.903	912.729	146.865	2184.692	3921.97	268.507	244.328	286.104	12457.551	718.989	308.987	4633.554	218	0.894	763.431	491.257
9352.438	9630.349	7425.002	11781.5	7450.868	14017.004	6084.483	10159.032	677.908	375.138	324.885	344.471	300.674	261.346	222.532	5789.363	169.549	144.718	131.556	376.435	167.553	251.819	115.898	1539.405	4666.38	288.772	389.926	268.01	5416.553	349.491	254.625	3930.058	102	0.955	719.265	488.49
8139.449	8433.918	6630.228	10131.798	6861.307	12329.359	6009.363	9584.256	750.292	470.262	407.149	305.046	301.182	335.093	283.377	4860.969	174.048	136.02	139.83	346.379	138.771	303.002	121.96	1770.311	3441.67	265.629	306.619	276.535	3687.101	355.575	274.535	4685.82	121	0.885	878.988	487.963
13603.505	13969.059	9826.326	14765.234	7627.484	12607.878	4802.269	7561.741	764.228	322.47	338.93	321.576	272.639	277.927	290.6	6835.315	222.938	224.829	175.829	1743.662	143.45	652.806	128.498	1214.106	10502.821	304.982	413.458	258.162	18835.904	637.077	271.488	3418.277	191	0.8	1138.599	491.882
9809.984	10345.276	7872.719	12459.985	8226.496	14462.38	6620.515	10578.952	811.318	467.581	385.208	329.347	319.066	322.627	290.205	4800.95	185.583	138.854	149.239	239.385	137.159	281.066	131.934	1708.987	4700.887	288.154	398.234	288.656	3733.399	328.676	259.584	5075.112	111	0.976	923.203	488.203
10331.998	10881.274	8090.777	12181.808	7111.623	12281.59	5321.083	8448.721	692.543	377.539	329.047	318.256	280.017	288.805	304.563	5677.035	195.46	170.825	165.77	1047.398	114.999	291.455	133.219	1516.031	7483.089	300.102	394.747	253.655	7658.521	339.553	252.182	4760.714	128	0.9	1124.141	491.141
8822.885	9012.829	6753.031	10641.463	6746.177	12266.464	5405.778	8727.016	586.405	335.078	294.222	312.047	296.36	258.712	226.86	5571.22	139.626	155.392	125.524	388.598	165.401	256.783	111.335	1413.6	2947.005	291.5	437.866	258.629	5690.669	334.318	261.941	3538.76	109	0.946	713.161	490.849
12880.028	13416.258	9283.017	15137.176	8130.062	14364.246	5524.641	9578.089	694.451	394.056	273.916	327.63	450.007	590.439	248.905	4874.865	222.025	159.846	140.203	535.213	132.682	398.337	156.698	1355.401	6782.414	270.079	596.498	276.023	8709.129	761.601	288.259	4245.194	117	0.985	1326.167	490.526
9213.612	9997.995	7711.512	12587.158	8060.016	14090.723	6532.541	9442.722	592.924	337.9	301.093	290.615	312.369	262.97	263.331	5267.614	176.564	143.127	170.241	418.57	229.698	313.791	136.865	1343.218	657.099	274.787	285.064	283.709	1535.837	350.709	270.777	3659.07	117	0.985	396.927	492.252
10673.707	10821.882	7822.718	11929.718	6913.475	11845.142	4823.165	7570.666	673.65	340.692	304.719	311.215	303.595	274.657	237.617	6008.493	163.435	157.796	146.474	326.289	156.677	397.026	128.527	1436.775	8021.16	288.654	397.03	254.69	5013.375	321.53	270.736	3727.453	138	0.894	685.928	495.319
18513.324	19272.265	14324.155	23149.774	14159.035	23893.392	10787.253	17630.846	878.498	479.149	397.394	404.552	316.483	319.785	311.749	6634.287	187.069	145.047	168.223	1324.59	159.765	392.815	135.83	1896.08	5997.845	293.728	352.921	276.333	9634.615	943.834	289.993	4800.032	363	0.811	825.395	497.957
12100.069	12649.648	9320.524	14999.881	8792.154	16128.574	7030.992	11658.648	745.963	409.292	338.262	349.264	290.559	278.437	270.736	5683.414	165.142	153.774	133.844	1207.902	129.5	232.41	136.274	1600.602	5465.136	286.927	510.793	265.817	11774.919	490.512	266.848	4405.947	163	0.946	1092.733	494.905
11152.63	11264.474	8021.846	12185.307	7049.221	11916.521	5103.884	8111.786	635.245	340.192	309.969	320.642	259.941	269.381	269.791	5747.668	184.936	157.744	142.761	530.078	122.308	424.123	142.557	1308.056	8679.74	298.523	408.302	251.824	9027.512	334.741	269.706	3977.83	139	0.94	1110.083	493.975
15306.927	15549.061	11183.986	17009.931	9057.882	15308.669	6093.38	9574.347	825.428	394.455	373.259	366.478	302.247	328.504	348.965	7254.636	219.987	206.896	169.042	1707.779	153.137	589.993	139.198	1635.184	6476.533	298.035	341.568	280.262	20502.727	779.564	291.594	4295.106	134	0.942	1151.604	493.619
12652.447	13367.838	9652.09	15165.079	8597.646	14898.809	6077.943	9435.554	805.16	424.376	341.009	372.016	314.417	312.741	293.582	5878.517	195.988	145.912	178.894	564.725	147.55	442.487	136.479	1478.003	6759.5	296.245	542.372	297.227	9693.327	489.155	277.57	4601.34	211	0.79	928.135	494.457
10300.422	10849.249	8508.781	12525.051	7939.832	13501.819	6074.442	9411.21	885.02	513.697	435.768	372.435	333.797	328.214	285.344	4839.658	193.939	137.114	143.965	309.501	136.197	295.77	136.697	1648.004	2053.673	287.151	405.184	280.602	4368.242	394.9	276.587	5308.702	107	0.971	948.687	493.154
12045.705	12461.729	9548.026	14442.166	9021.989	14939.95	6428.437	9398.309	1104.235	512.747	417.973	488.356	335.651	318.77	276.111	6676.986	201.696	177.111	237.718	848.862	146.858	482.231	149.978	1860.403	3216.4	278.437	576.18	270.039	8822.064	632.997	297.799	6378.126	126	0.937	1021.524	495
13577.764	14038.695	9947.768	14972.335	8032.687	13140.275	5098.544	7953.614	787.806	345.032	483.069	338.557	254.995	242.812	223.98	6685.05	173.996	151.234	174.973	749.767	127.081	463.427	140.18	1183.577	6178.053	307.75	468.118	261.794	8647.643	608.302	341.712	3832.843	179	0.815	1038.936	495.427
11210.675	11619.479	8602.026	13195.257	8097.77	14393.273	6631.913	10973.647	737.439	409.009	353.994	297.912	295.727	272.549	260.72	4939.411	182.952	134.223	156.188	198.345	119.625	246.045	142.67	1632.187	5567.12	286.192	346.92	279.482	5232.721	369.457	311.807	3843.874	127	0.918	1066.815	494.689
11490.274	11856.219	8351.802	13215.718	7200.387	12350.856	4850.021	8018.697	643.848	358.567	293.856	321.689	329.129	430.129	252.638	5582.411	181.683	168.045	161.024	472.103	130.493	318.564	145.319	1248.445	6277.274	289.887	467.216	287.812	12858.638	535.79	262.133	4019.667	193	0.891	1254.417	496.707
13656.494	14139.398	9142.88	14297.333	6808.534	12591.404	4808.407	8448.185	722.816	367.072	259.072	316.525	309.912	392.956	226.329	5523.222	242.216	152.346	153.911	358.417	161.672	334.836	161.184	1324.805	9943.179	258.886	539.824	279.153	12985.126	575.803	253.375	3639.252	195	0.76	1399.362	498.782
12122.009	12507.671	8067.57	12573.273	6179.617	11640.424	4481.229	8162.208	631.032	343.365	243.087	280.247	286.144	353.23	214.595	4619.69	225.613	155.691	137.984	218.408	139.657	250.748	147.768	1141.891	9941.55	265.721	392.794	267.023	8414.503	392.009	230.572	2978.62	181	0.817	1409.141	497.688
12088.208	12796.56	9360.269	15118.1	9038.034	16334.732	6898.947	10856.801	852.447	474.578	373.661	377.932	317.979	303.535	292.152	6004.704	197.81	147.51	162.195	421.144	135.489	405.226	141.172	1673.892	3134.015	288.458	489.562	273.092	6769.072	483.313	259.521	5109.743	150	0.936	965.74	495.613
15532.928	13309.548	9441.02	13743.647	7858.59	12110.179	5065.694	7648.939	842.486	395.061	359.569	368.835	292.796	298.782	336.111	7497.505	221.279	176.591	206.168	672.468	148.17	488.403	135.079	1510.451	7922.929	290.35	542.165	277.376	20810.635	398.039	283.212	5107.628	101	0.99	1158.045	497.292
8217.809	8747.469	6494.274	9972.789	5893.609	10964.745	4725.976	7892.258	645.275	359.182	285.765	260.732	388.247	518.838	220.235	5493.536	194.811	155.615	126.366	345.874	142.205	308.836	154.09	1329.671	4139.448	245.014	469.504	262.127	11341.313	630.677	270.559	3853.129	115	0.876	1348.743	498.561
16076.233	16951.184	12573.245	20859.989	12530.502	22313.886	10088.546	16746.013	884.042	444.268	384.247	354.935	332.855	301.015	298.49	7296.288	192.556	160.87	144.215	1861.232	189.135	624.639	149.93	2722.032	4069.383	263.057	244.701	292.497	14620.26	772.212	306.29	4671.309	135	0.976	758.441	499.196
13118.619	13211.671	9916.775	15162.959	9311.55	15184.556	6679.333	10143.176	847.825	458.919	364.527	392.93	287.429	302.709	285.777	6453.054	186.862	156.812	228.005	599.253	149.606	529.897	132.533	1679.97	6813.212	300.297	463.126	264.569	5414.275	477.731	284.571	5177.059	154	0.913	837	500.416
13274.036	13621.436	9618.104	14411.389	8023.485	13276.671	5319.067	8338.059	775.899	352.967	322.296	340.897	269.241	241.646	228.396	5769.173	172.112	134.051	194.886	462.725	133.153	340.473	142.127	1202.5	5108.316	281.511	486.615	250.695	9232.953	465.745	307.408	3740.592	155	0.8	1028.855	501.229
10690.046	11124.988	8355.267	13050.124	8112.996	15020.638	6825.842	11145.741	768.024	485.039	372.881	319.109	293.683	323.183	279.831	5728.786	178.828	137.144	154.85	288.6	142.917	413.366	124.178	1704.599	6395.193	289.652	383.873	336.1	5708.571	395.929	268.582	4425.417	167	0.945	863.937	501.284
11207.153	11832.411	8832.162	14262.246	8888.761	16090.26	7481.432	12437.772	746.939	416.373	358.747	337.101	310.758	312.58	267.354	5500.532	172.451	140.934	146.339	278.531	124.726	271.842	143.74	1753.112	4750.571	281.415	338.682	330.979	5965.677	406.906	356.075	4645.815	198	0.779	1076.096	503.975
11831.799	12213.031	8840.206	13268.372	7321.375	11253.429	4643.143	6683.973	782.983	410.791	341.431	364.714	303.734	288.281	287.09	7283.351	204.932	150.783	173.962	553.172	154.961	497.447	130.77	1408.282	5094.51	300.888	535.809	289.174	10153.403	477.854	277.263	4562.87	189	0.861	938.971	506.071
11660.468	12075.298	9016.187	14223.814	9103.871	16481.868	7718.702	12661.466	809.745	434.581	367.594	341.141	310.348	293.296	271.514	5505.015	189.516	139.917	155.811	285.706	116.755	324.178	135.993	1785.756	5213.467	294.347	365.249	305.931	5393.541	401.022	307.574	4555.195	174	0.894	1067.391	505.293
11396.466	11723.876	8760.794	13867.007	8727.362	15413.153	7231.862	12047.732	688.008	376.657	327.961	306.535	291.547	291.991	259.484	5202.871	184.172	151.753	146.871	942.216	121.113	235.213	143.524	1560.142	6413.854	289.454	346.659	289.951	6658.974	379.067	305.171	4487.384	125	0.952	1083.628	502.94
10741.045	11028.641	8232.618	12900.406	7961.353	14189.884	6433.631	10670.311	673.969	377.586	308.157	306.18	287.262	265.63	267.589	5167.62	162.345	145.221	131.962	407.638	120.818	219.195	136.393	1434.709	5385.836	294.117	381.315	266.64	8478.046	389.756	255.544	3842.385	176	0.791	1095.852	507.335
9311.045	9722.503	7215.197	11373.619	6838.478	11888.756	4923.686	7386.279	756.677	356.47	335.736	305.606	283.931	278.497	279.095	6885.2	158.861	150.229	171.556	714.787	176.814	721.563	139.196	1368.896	3132.474	290.334	368.203	268.896	5444.043	612.563	294.82	4092.431	165	0.794	620.785	507.464
12376.096	12971.931	9376.929	15066.439	8953.398	17176.008	7218.878	11901.011	762.846	412.094	344.159	340.703	333.509	285.469	243.958	5981.123	165.36	165.061	143.442	299.963	156.564	235.552	117.555	1708.253	6821.723	278.531	397.476	272.027	5611.132	331.906	254.662	3780.206	108	0.967	691.778	503.972
10107.511	10569.781	8316.195	12616.036	7995.066	13452.671	6166.89	9482.486	785.008	466.4	360.642	329.573	287.041	272.949	284.77	5719.585	160.066	144.888	185.275	328.006	148.262	349.536	137.38	1665.963	3891.03	271.973	409.873	282.664	5733.881	345.349	316.219	4767.309	140	0.907	805.086	506.679
7225.058	7890.604	6285.844	9393.231	6224.583	10632.86	4886.227	7190.752	802.812	454.682	378.24	355.367	290.898	278.29	273.649	6029.114	179.828	142.733	125.088	387.01	135.514	331.778	143.443	1561.358	2200.037	292.102	431.966	250.236	5549.552	427.695	273.761	4400.837	125	0.823	976.236	503.724
10927.513	11355.832	8140.865	12040.424	6014.555	9928.734	4515.833	7477.81	771.815	441.386	314.342	326.056	417.436	544.235	252.64	6144.943	244.881	161.582	143.52	507.776	142.322	2576.872	145.714	1538.972	9506.817	286.155	404.111	282.907	5272.577	584.257	269.295	4434.072	101	0.964	1314.084	503.985
10487.069	10925.877	8567.545	13260.127	8665.584	14697.224	6935.456	11246.058	1046.7	475.096	396.312	342.842	325.499	289.516	310.562	8283.516	188.481	198.289	190.845	2097.895	181.151	1324.611	153.326	2528.336	3189.079	280.544	247.112	300.829	15482.657	940.217	326.742	4279.07	123	0.941	783.793	505.622
16551.316	17079.861	12723.168	20526.981	13018.337	22444.652	10516.438	17491.802	897.18	491.382	399.779	359.006	332.844	297.62	308.546	6985.177	193.219	144.634	172.532	939.331	161.101	540.163	152.327	2779.351	6985.52	271.578	324.003	303.659	8176.765	458.855	326.903	4989.616	189	0.88	792.849	507.675
7808.305	8240.506	6020.942	9161.478	5610.865	9131.678	4020.873	5842.893	628.391	324.182	985.209	318.584	265.848	250.398	250.317	7859.714	171.165	159.311	179.069	816.954	139.226	587.702	136.739	1247.117	3133.312	294.939	465.232	278.426	9854.582	721.44	275.896	3672.51	101	0.964	960.5	504.837
9124.709	9715.886	7522.68	11394.769	7329.125	12414.41	5298.941	8158.304	860.163	464.677	358.07	362.312	317.975	293.365	272.805	5380.365	190.446	143.492	119.294	294.439	138.193	236.821	149.17	1523.955	3410.286	289.38	403.581	277.313	4885.549	392.111	273.689	3975.246	104	0.932	983.548	505.5
12257.405	12964.124	9534.778	14699.164	8344.398	13900.32	5706.368	8804.34	947.072	405.372	346.603	368.827	306.266	273.897	255.149	6405.265	200.388	165.86	207.867	522.108	161.593	1010.502	144.666	1363.704	5027.306	284.684	599.164	269.658	16679.905	426.821	285.809	4126.431	137	0.912	1020.033	505.193
16221.07	16907.096	12395.365	20791.988	12180.723	21886.505	8986.417	14887.394	838.718	394.828	360.949	315.34	297.383	257.612	284.801	8091.429	195.735	173.509	163.511	1825.856	192.07	952.392	142.911	1822.161	6140.877	271.096	265.41	288.497	16109.661	1022.998	311.833	3788.302	412	0.789	757.84	514.903
11521.506	11926.838	8443.527	12349.464	6897.833	11167.709	4482.442	7145.36	776.254	435.856	325.037	349.649	436.845	578.131	271.569	7483.5	197.772	178.575	170.668	744.463	138.839	518.547	144.563	1511.861	5277.466	299.566	411.611	288.086	9450.342	649.469	285.191	5088.913	199	0.823	1303.455	506.525
8466.119	8958.57	6196.911	9452.567	5164.326	9002.607	3845.979	6542.843	624.692	349.99	248.67	268.98	349.92	462.541	214.835	4827.49	201.773	151.236	135.505	282.062	148.069	200.589	149.966	1219.414	5869.068	244.912	416.474	285.08	11692.811	541.46	239.777	3309.864	156	0.761	1361.603	509.038
9611.126	10049.754	7036.278	11118.717	6217.709	11637.102	4755.831	8236.751	664.624	354.771	259.248	258.528	375.125	503.598	218.603	4965.458	213.516	158.598	140.835	253.486	136.705	334.913	157.115	1278.339	8111.524	246.651	363.727	289.711	8586.907	564.03	274.274	3467.266	193	0.816	1347.21	507.661
11067.735	11375.158	8606.545	13275.845	8270.138	13238.639	5862.953	8971.825	857.482	445.179	345.505	395.221	294.635	292.862	282.26	6558.576	165.051	138.775	186.043	1348.914	159.079	496.609	133.024	1588.073	4203.684	285.477	410.475	280.414	11486.213	456.401	297.616	5266.345	132	0.892	823.47	508.598
8432.157	8862.733	6713.87	10861.696	6994.606	12220.246	5630.831	8482.247	736.533	380.029	496.32	348.662	294.23	280.448	280.089	8947.028	178.118	148.081	163.564	1214.236	140.48	628.478	129.336	1559.15	3106.499	292.513	449.445	264.117	7547.449	692.782	261.878	4808.299	108	0.967	950.259	507.676
13017.381	13543.981	10207.322	16362.213	9996.622	17483.989	7477.215	12047.324	836.262	423.619	349.637	363.159	305.653	286.452	264.357	5548.378	186.868	142.285	158.373	489.995	129.455	380.54	139.342	1582.878	3760.899	277.629	418.395	274.474	7853.251	505.54	276.06	4964.45	206	0.909	1054.714	510.01
8416.749	8791.316	6872.263	10132.211	6776.708	11646.697	5743.252	8904.47	742.835	446.259	372.725	339.221	292.504	333.196	268.644	5484.179	182.434	130.751	161.112	349.885	154.688	266.093	131.891	1645.653	3718.826	263.154	540.836	291.541	7445.705	399.301	272.095	4049.159	106	0.993	880.698	508.698
12938.412	13174.282	10110.487	13342.19	7571.955	11976.467	4618.084	7252.524	649.324	334.238	357.319	352.559	254.435	274.548	306.655	5398.087	168.404	148.959	188.176	488.238	121.651	372.068	130.493	1163.467	5423.507	294.477	457.752	280.723	8788.317	580.278	256.624	3769.203	106	0.92	1160.009	509.972
11337.772	11455.539	8067.37	12546.631	6994.239	11652.248	4630.647	7569.885	650.385	348.013	309.601	312.181	282.053	328.53	257.35	5641.21	174.91	157.056	199.769	3021.209	125.468	278.093	146.278	1155.929	5679.657	268.47	377.976	278.946	9268.923	410.438	287.259	3525.049	112	0.973	1217.321	509.911
8066.172	8360.395	6486.637	9890.523	6461.568	11377.665	5326.72	8533.914	637.234	352.892	306.988	313.306	278.516	254.277	267.96	5135.132	155.128	141.617	142.197	652.171	112.831	224.711	139.867	1354.662	3940.025	288.279	380.805	274.682	7772.001	359.92	230.089	3932.176	118	0.898	1103.153	512.424
19263.758	19147.95	13702.164	21478.163	11840.086	19135.645	7356.738	12002.405	753.405	373.905	340.367	399.672	291.221	305.8	316.739	6775.627	197.63	179.435	152.125	2077.347	137.397	499.947	144.236	1363.025	6801.838	304.873	351.017	271.433	15627.137	755.448	250.312	3595.769	118	0.953	1135.678	512.644
9371.99	9823.759	7557.649	11272.635	6946.948	11967.095	5507.881	7747.795	910.609	407.763	438.835	371.287	302.538	320.435	310.482	7656.402	182.014	169.556	150.895	993.392	200.216	764.305	138.437	1597.995	5231.03	300.781	532.859	288.453	14464.556	651.347	280.459	5008.982	120	0.941	635.058	514.2
9452.612	9917.749	7811.592	11786.663	7998.74	13653.61	6663.811	10643.641	813.682	483.355	398.317	344.536	311.282	347.134	297.394	5402.5	183.478	129.471	162.397	381.106	141.774	259.869	127.637	1757.484	4077.681	287.473	424.381	290.95	4917.856	434.189	270.503	3798.393	128	0.925	870.961	514.609
11521.001	12276.797	9142.64	14484.077	8688.724	15553.511	6447.806	10067.901	874.872	435.987	361.366	364.534	313.175	282.572	272.212	6019.305	210.49	143.734	153.909	402.598	138.47	340.14	143.424	1490.483	4296.05	290.835	482.494	273.632	5359.042	427.455	266.881	4274.393	235	0.722	992.887	514.202
14506.133	14732.198	10687.275	16379.351	9406.3	15449.93	6391.459	9850.965	955.367	414.253	356.663	407.321	296.634	278.492	255.919	6998.8	225.487	154.656	185.433	686.395	138.879	539.525	141.485	1448.916	9123.303	299.523	674.471	273.759	11744.006	607.145	272.666	4705.326	297	0.735	1025.258	515.874
14327.842	14623.146	10367.272	15918.282	8569.346	14583.211	5717.664	9293.809	833.825	385.203	354.913	345.233	291.369	300.581	318.484	6636.461	246.383	181.294	227.227	1053.585	131.166	659.384	142.29	1361.505	14348.035	281.079	412.753	296.815	10885.905	542.813	288.882	3758.406	192	0.863	1167.281	515.672
14499.95	15066.3	11372.057	18432	11702.47	20423.393	9334.475	15007.526	889.309	482.108	404.581	363.733	334.607	301.699	325.594	7941.004	184.75	150.384	171.589	1804.067	175.665	524.725	160.586	2736.208	4642.738	284.749	259.78	300.096	11960.791	810.908	345.003	4894.308	177	0.931	788.116	514.709
7756.255	8267.933	6993.686	9073.431	6557.389	10591.707	5046.519	6965.747	876.386	536.816	466.872	395.353	339.856	372.363	330.284	7619.068	225.184	152.021	165.036	355.414	148.879	300.483	125.278	1995.028	3704.885	295.072	360.835	293.499	4017.307	443.695	276.748	6422.164	140	0.821	912.036	514.771
11436.361	12071.415	8897.887	14149.686	8940.294	16265.307	7692.839	12786.734	734.901	467.793	348.27	327.691	316.395	291.425	278.419	5608.991	179.164	155.306	142.259	371.293	127.782	214.421	142.986	1751.718	5172.466	292.154	321.406	295.427	7894.362	353.942	342.386	4619.588	106	0.949	1083.377	514.425
9527.457	9979.386	7632.292	11861.099	7667.232	14145.746	6421.474	10482.869	774.581	405.513	331.288	331.85	321.504	283.967	246.236	6696.623	169.966	161.984	159.424	363.601	177.394	365.086	121.944	1733.705	4597.425	278.689	398	337.595	5486.588	366.222	371.787	3995.42	171	0.858	725.535	519.079
10865.502	11491.999	8773.459	14141.288	9115.241	16366.669	7467.292	12280.036	738.828	441.939	351.695	341.687	299.157	325.083	283.173	6023.504	165.541	127.548	155.325	392.31	146.39	345.32	120.868	1601.319	4260.17	305.799	392.573	273.409	9505.332	493.496	292.286	3988.596	144	0.845	860.125	517.083
10685.29	10901.594	7039.031	11252.013	5571.643	9816.684	3992.631	6932.689	685.295	357.332	255.991	281.137	305.394	385.367	227.077	4743.97	261.214	175.097	151.392	287.428	148.44	234.728	158.655	1174.343	11658.899	250.574	431.343	280.055	8374.429	465.904	253.284	3167.963	157	0.693	1386.901	519.213
6218.438	6637.655	5174.089	7728.165	4817.422	8401.219	3768.832	5457.45	547.699	257.265	261.557	242.958	301.713	250.444	257.596	5421.156	148.549	116.351	128.414	1170.096	180.074	283.152	118.75	956.52	2394.445	261.362	394.682	291.149	9035.07	386.037	275.321	2461.98	106	0.962	471.972	516.623
9518.159	9762.64	7546.842	10884.568	6867.721	10833.378	4960.836	7353.124	828.528	457.248	341.836	371.17	277.444	280.689	271.055	5836.937	173.077	142.47	175.876	482.975	157.536	450.9	127.711	1581.149	5558.2	292.599	345.156	280.881	8150.75	359.619	314.608	5210.012	106	0.92	826.67	515.613
15371.17	15543.417	11222.514	17081.621	9463.771	15130.965	6256.346	9616.958	783.048	407.146	364.213	392.038	303.436	308.431	317.671	6493.04	230.39	162.311	184.177	1596.06	132.73	495.672	146.095	1430.061	8952.404	284.149	322.939	288.838	12900.943	745.837	247.465	3813.537	131	0.958	1154.615	516.637
10587.716	11110.089	7551.958	11933.523	6346.362	12445.44	5128.28	9390.726	676.398	384.041	251.078	298.74	304.917	367.188	221.892	4464.989	246.504	165.9	140.523	261.497	144.09	328.144	146.893	1342.998	10638.533	245.144	399.728	278.268	7218.054	422.229	249.067	3647.907	113	0.94	1401.889	516.677
10560.151	10993.768	7761.042	12061.159	6708.213	11289.382	4527.84	6820.859	607.674	312.993	297.184	328.122	250.311	260.47	266.734	5752.806	157.277	142.511	157.744	517.777	180.456	366.625	138.239	1214.116	4333.015	291.046	412.474	262.942	5820.983	458.23	284.254	3796.784	107	0.941	613.463	518.033
12678.153	13149.49	9526.04	15185.075	9297.551	16624.238	7641.497	12896.209	739.593	437.735	355.432	314.583	315.411	290.849	277.521	5371.659	193.262	149.604	139.597	263.61	128.335	204.698	139.022	1667.909	7651.178	298.021	331.722	292.281	7580.008	330.304	312.075	4155.822	156	0.862	1088.058	518.462
16655.258	17078.19	11978.142	19030.087	10255.049	15931.222	6129.449	9407.824	825.533	376.533	359.491	394.022	303.257	304.344	312.971	7110.445	207.561	188.718	162.828	1039.416	121.786	658.742	144.479	1333.038	7886.393	310.064	418.204	277.729	10970.133	742.412	255.685	4316.056	107	0.958	1132.874	518.238
8181.978	8593.202	6628.116	10284.463	6693.055	12575.843	5965.174	9128.904	655.121	325.448	303.345	262.679	325.928	286.49	264.586	4980.05	153.87	121.66	121.564	440.396	161.581	215.522	117.621	1512.007	3368.2	275.143	355.999	287.235	3265.468	318.439	287.313	3367.389	150	0.828	487.68	521.267
11118.841	11317.505	7989.084	11860.416	6796.066	11341.827	4783.38	7346.567	693.647	325.388	308.302	329.833	294.716	300.71	270.142	8018.916	161.356	134.325	172.21	667.647	164.18	392.97	142.04	1504.935	5915.171	296.004	385.347	264.456	6320.562	497.995	293.977	5377.964	128	0.91	571.359	518.117
14415.251	14680.642	10458.092	15997.787	9076.682	14707.081	6164.425	9288.481	882.44	406.007	359.44	377.96	302.735	273.021	249.803	6504.404	217.091	138.282	151.667	440.405	148.682	451.72	145.765	1461.286	8379.94	290.53	550.175	288.821	12769.767	414.119	270.447	4854.65	120	0.929	1016.558	519.692
7678.542	7783.984	6085.419	9006.541	6233.404	10730.321	5001.484	7872.949	732.113	443.369	373.553	305.405	305.581	342.505	279.765	4877.911	186.452	129.181	154.368	206.635	147.332	198.851	129.113	1410.669	2828.127	262.906	363.031	277.947	3689.342	350.353	268.919	3847.814	132	0.855	890.871	519.485
6870.5	7278.831	5621.079	9189.127	5852.443	11268.982	4935.762	7588.916	511.966	270.033	251.945	242.102	255.238	267.413	239.452	5222.925	141.849	125.222	140.516	327.872	152.898	269.265	130.02	1074.442	1079.897	284.463	331.15	267.431	1846.191	369.955	288.446	3306.28	141	0.913	532.578	522.124
8292.748	8674.717	6424.847	10151.545	6140.653	11116.766	4559.192	7166.858	660.609	345.229	642.178	283.059	265.355	259.342	261.98	6628.141	184.193	155.73	143.25	761.402	150.021	546.835	119.408	1019.915	2938.042	280.818	414.378	287.35	7685.725	694.527	289.706	2510.176	152	0.869	924.191	521.026
8704.438	9153.265	7229.653	10864.396	7358.739	12676.01	6383.601	10154.676	791.289	425.673	353.756	315.812	304.756	297.585	277.542	4835.988	179.274	127.604	145.059	187.15	107.674	563.767	128.418	1679.928	4570.219	280.764	310.209	281.531	2454.841	306.35	267.346	4632.363	145	0.829	1056.576	522.693
9904.384	10430.06	7834.805	11979.533	7517.778	13015.202	6200.323	9925.674	721.036	445.205	356.513	316.097	310.967	291.89	278.722	4974.338	183.384	144.239	131.944	249.252	118.624	285.41	140.302	1631.022	5227.324	290.124	328.875	282.169	6490.721	327.193	295.125	4018.779	223	0.653	1086.267	525.8
13605.378	13999.687	9816.537	15428.671	7879.451	13308.68	5129.547	8321.927	714.813	374.404	317.257	312.807	333.692	408.428	237.371	5637.305	202.267	174.895	146.167	489.094	127.394	424.832	145.969	1272.368	8572.103	283.559	618.162	286.504	12266.007	612.406	274.735	3737.372	205	0.841	1261.383	522.207
7398.345	7627.137	5846.012	8481.352	5785.818	9551.836	4718.152	7159.439	702	334.232	303.955	260.029	308.53	290.714	250.814	5288.742	154.866	132.975	125.856	1786.991	163.801	283.451	114.661	1441.993	6154.91	273.104	355.858	289.591	2460.09	324.545	290.391	3390.932	114	0.883	498.456	521.307
10602.798	10737.215	7593.164	11024.726	6106.545	10112.276	4247.716	6019.149	671.723	303.259	273.25	304.929	295.718	282.848	259.745	6561.561	157.063	135.542	148.962	550.937	158.478	372.731	150.208	1264.899	7863.707	313.616	478.379	277.858	7206.08	461.835	324.869	3964.593	121	0.9	551.318	522.318
11848.014	12258.757	8099.099	13047.583	6616.89	12748.643	5098.406	9429.198	656.414	368.142	254.444	284.497	305.243	374.459	233.806	5218.312	232.01	166.021	154.118	320.274	143.098	283.024	155.421	1265.829	8738.605	250.067	443.11	287.819	7119.983	443.233	256.623	3198.185	136	0.941	1395.559	522.39
11189.683	11705.156	7616.36	12395.709	6181.571	11659.764	4472.188	8015.601	718.761	385.634	275.057	305.453	287.41	326.951	233.134	4891.16	249.733	176.964	141.601	253.381	133.104	288.919	143.73	1236.182	10907.181	253.263	445.673	274.994	6962.223	436.893	249.169	3369.69	154	0.822	1421.87	524.24
11222.59	11578.934	9003.045	13932.57	9575.844	15600.378	7947.051	12834.434	840.743	461.545	382.667	347.479	324.697	281.421	324.454	7252.717	161.904	152.286	158.567	1381.041	158.177	507.325	160.609	2511.561	3254.728	266.661	253.29	296.317	8172.839	677.513	355.721	4756.806	130	0.951	791.692	523.754
13272.982	13567.91	9919.673	15228.753	8615.294	14689.426	5946.17	9608.546	676.872	357.645	321.514	348.207	276.053	266.25	276.103	5814.583	174.369	144.303	135.984	531.873	126.222	352.292	130.351	1307.218	6638.825	297.075	519.059	269.655	9717.702	472.529	247.172	3978.202	144	0.923	1109.042	524.514
11264.852	11563.746	8467.071	12822.616	7388.289	11865.296	5039.41	7778.82	779.451	398.576	356.028	341.915	288.171	296.787	300.2	5913.551	211.279	163.066	160.444	542.865	121.302	407.637	138.003	1369.247	9203.444	309.389	456.576	274.897	10852.023	560.319	269.923	4229.127	153	0.875	1126.082	524.546
9649.203	10056.832	7491.366	11143.736	6634.031	11646.041	5055.32	8466.614	684.089	398.815	312.069	291.988	357.339	446.355	245.767	5325.47	192.21	161.852	138.294	425.45	132.083	288.427	141.429	1384.464	5589.157	274.232	434.802	290.649	9723.281	511.552	269.951	3774.909	123	0.874	1278.435	524.394
9581.255	9895.431	6989.498	10861.676	6189.181	11003.39	4633.905	7793.336	652.42	376.829	360.867	281.71	388.582	466.684	228.592	5039.362	200.286	155.28	143.524	337.788	130.381	299.74	145.385	1202.579	9381.723	277.5	390.231	299.158	5776.279	640.763	319.246	3185.63	174	0.856	1295.121	526.011
11002.462	11369.777	7925.872	11875.075	6907.936	10424.843	4424.8	5955.911	895.507	364.433	368.247	252.543	282.365	318.308	228.233	6516.164	213.74	205.101	195.918	773.728	271.806	4923.505	162.113	1178.299	5448.409	297.567	455.078	268.476	6128.148	451.495	315.682	2708.055	112	0.96	305.188	524.304
11738.424	12122.93	9227.078	14205.678	8853.471	14691.697	6461.923	10033.136	864.671	397.781	361.579	376.442	303.871	294.051	262.766	6602.312	188.068	138.03	178.406	769.98	142.983	551.872	140.091	1537.206	4141.299	283.193	606.843	274.834	15123.933	672.717	274.511	4827.948	192	0.866	1041.021	526.167
9699.823	9941.479	7664.278	11393.212	7418.194	12142.498	5699.563	8576.166	957.04	440.783	381.472	398.545	310.179	285.458	261.137	5940.604	218.98	142.15	167.725	471.084	127.673	321.354	153.779	1629.796	4518.094	284.342	588.973	280.553	5417.494	447.298	269.368	4767.783	117	0.906	1005.56	525.457
13444.389	13562.527	9688.939	15247.27	9108.168	15330.29	6464.74	10229.082	824.831	399.157	355.63	360.781	308.934	261.736	261.893	6478.9	217.637	139.085	159.468	448.088	132.237	379.795	143.474	1398.827	7018.141	276.916	532.895	285.958	8558.112	412.221	258.4	4116.15	141	0.904	1014.223	528.053
13308.131	13651.118	9639.278	14103.515	7359.834	12325.635	5169.604	8187.738	760.137	367.267	455.499	317.908	287.657	310.365	300.225	6551.288	230.365	164.362	236.839	1247.072	124.778	626.89	149.844	1369.093	12244.149	263.79	413.545	306.125	8203.976	434.015	316.541	4175.06	173	0.86	1174.766	528.691
12595.073	12884.526	9259.706	14337.731	7795.703	13164.949	5321.204	8586.528	739.043	356.611	338.577	324.848	288.522	303.673	304.559	6569.745	196.08	164.892	241.49	752.933	148.468	316.065	143.383	1319.293	6771.704	267.217	577.325	292.518	18947.856	452.531	270.81	4184.168	101	0.977	1184.53	525.827
16499.677	17167.296	12423.248	20498.665	11762.921	20800.322	8271.37	13540.162	843.451	417.313	362.909	348.972	301.43	263.625	298.889	7493.147	201.849	151.573	171.583	2205.834	196.29	719.215	147.029	2000.093	6486.882	274.764	260.708	283.937	18743.281	1026.555	331.22	3972.893	226	0.896	760.084	530.646
11341.328	11815.68	8885.464	14004.059	8654.016	14851.023	6641.742	10326.598	817.837	454.255	366.839	358.987	309.38	341.261	286.024	6269.248	186.208	151.474	165.483	461.271	145.367	315.797	129.64	1674.288	6544.266	289.578	503.974	280.913	8859.678	463.723	309.848	4285.166	105	0.984	858.3	526.157
8486.391	8785.312	6660.358	10919.638	6801.823	12432.488	5463.411	8604.829	643.564	352.85	382.145	269.822	254.464	301.001	254.68	6522.919	180.478	155.167	154.153	663.287	151.066	511.231	130.65	1123.492	3414.367	275	382.951	267.032	6673.196	610.653	290.39	2967.357	114	0.99	886.175	527.412
12695.947	12649.957	9304.738	13909.079	8343.546	12625.302	5532.68	8016.274	803.558	374.447	338.686	375.931	305.428	269.372	251.071	7380.475	196.177	141.349	168.688	533.738	134.585	555.964	149.259	1460.493	5323.764	283.533	454.815	286.878	9434.657	437.793	282.369	5231.927	111	0.952	1022.077	527.437
18814.987	19183.46	13846.347	20955.713	10892.292	18030.385	6633.229	10472.061	1131.115	453.692	421.008	378.932	336.215	395.132	285.492	8647.777	252.81	249.195	200.031	3895.262	155.693	1295.914	149.75	1473.316	8602.3	271.29	347.233	284.303	17841.634	1092.205	290.818	4123.231	174	0.916	1221.684	528.856
9062.775	9372.673	7334.275	11047.884	7612.676	13108.5	6363.834	10119.993	806.37	491.928	394.192	352.351	316.8	364.158	285.544	6277.707	196.008	131.336	142.225	264.749	137.416	297.773	129.669	1783.1	5031.001	302.166	388.832	285.115	4304.188	411.976	280.582	4028.93	101	0.977	867.649	527.965
12043.815	12470.246	8817.421	14315.988	8002.068	14912.356	6153.056	10721.786	689.128	393.266	322.924	303.828	350.517	431.31	237.504	5184.353	180.366	164.239	138.329	358.392	137.079	262.904	153.547	1359.2	7379.363	288.526	452.661	281.892	10412.578	508.203	282.851	3529.298	191	0.807	1274.442	532.202
10106.255	10574.747	7252.113	10822.966	5576.707	9175.407	3904.396	6425.614	734.914	378.569	257.926	304.666	318.646	403.044	198.246	5585.93	234.428	164.8	163.451	420.13	160.481	259.399	154.513	1261.444	7526.848	244.917	578.361	294.13	13325.541	496.351	270.81	3446.423	107	0.917	1380.5	528.051
9296.315	9542.985	7510.422	11508.736	7905.2	13425.333	6531.843	10513.762	829.721	462.129	358.421	370.05	312.25	312.765	269.177	6665.675	174.179	142.244	164.952	482.67	157.326	320.177	134.935	1774.562	6112.845	303.368	524.718	289.077	8915.014	388.741	474.669	5344.011	96	1	825.479	528.771
15681.319	16486.719	11949.144	19343.285	10454.935	18198.401	7106.695	11691.161	848.757	385.099	357.479	333.888	307.205	306.718	297.685	6903.483	216.878	184.151	224.296	1481.662	153.115	836.233	143	1380.96	7060.08	295.883	359.916	310.326	17461.104	731.175	280.001	3702.617	352	0.769	1156.787	532.653
10078.25	10412.374	7829.673	12251.509	7424.584	13440.661	5917.913	9633.745	721.723	362.731	297.898	304.723	269.874	252.578	250.861	5953.731	165.1	141.545	152.066	378.798	172.915	399.388	122.989	1530.456	6570.921	279.683	491.939	283.92	4249.615	366.291	273.012	3745.487	114	0.96	734.43	530.57
10513.787	11088.512	8878.857	12769.167	8576.558	12883.743	6241.869	8869.71	1101.326	498.17	433.351	542.707	360.619	344.613	310.096	7082.389	213.813	163.628	210.863	1175.402	151.985	766.453	152.698	1999.782	3549.283	289.574	724.315	304.316	16522.8	802.606	294.492	7066.768	116	0.936	1031.267	530.707
10347.071	10414.077	7685.303	11308.83	7085.051	11154.005	5217.155	7071.786	669.118	359.647	294.521	280.344	271.576	303.565	241.084	5136.507	232.049	154.28	159.032	706.624	240.31	379.612	135.278	1248.469	5784.603	282.554	402.369	253.263	5967.942	456.548	270.133	3133.012	170	0.886	327.9	532.394
12152.941	13031.083	9863.939	14427.247	8326.611	14116.532	5902.044	8426.173	676.138	293.958	282.103	279.862	302.773	268.39	258.941	5461.902	173.117	129.874	163.309	365.158	196.412	494.941	127.872	1195.284	7194.205	280.911	407.87	297.664	6657.55	394.615	295.535	3072.953	195	0.858	460.931	534.7
10514.33	10584.463	8023.411	12840.483	8111.349	14460.41	6284.416	10428.072	627.224	338.498	286.854	294.294	274.716	233.225	247.919	5737.124	157.838	133.851	150.042	873.172	179.806	381.122	131.143	1409.525	4536.405	270.741	310.284	275.129	7495.617	394.073	283.647	3593.62	98	0.993	741.194	529.878
7901.252	8420.384	6386.812	10045.092	6393.48	11752.959	5668.247	8896.626	564.991	298.477	271.301	263.113	299.62	327.97	254.441	5182.52	153.812	119.261	114.225	244.955	168.022	216.449	128.976	1371.095	4547.714	285.161	346.076	290.719	3168.721	332.264	281.155	3101.093	98	0.98	508.776	532.041
10936.097	11415.234	8949.327	13602.592	8659.679	15138.962	6884.335	10292.183	953.278	463.073	387.824	388.536	342.591	344.721	339.416	6380.184	165.11	154.422	190.279	489.84	160.224	372.178	154.148	2041.556	2818.025	279.364	314.814	312.182	3832.181	383.555	320.948	6490.361	157	0.921	674.385	532.029
10390.302	10742.363	8101.7	12774.564	8094.974	14673.323	6687.642	10956.161	693.899	382.222	314.454	331.38	288.672	267.467	269.53	5660.227	161.895	155.265	146.596	327.782	164.308	273.205	115.52	1606.627	4021.522	271.832	348.961	300.357	3795.879	373.676	255.104	4012.985	138	0.908	714.058	534.841
13340.026	13956.15	10601.09	16873.687	10706.747	18770.061	8722.385	14100.607	877.806	503.445	377.353	362.976	325.709	298.581	299.725	6450.423	179.858	144.706	155.621	641.584	153.673	342.426	152.231	2439.818	4993.945	285.658	334.919	300.201	5044.158	387.361	337.435	4705.843	179	0.933	804.846	535.567
10679.123	11006.519	8508.768	13227.061	8657.595	15179.216	7267.715	11507.586	879.878	473.78	383.738	378.989	318.427	319.268	278.207	7270.992	171.406	144.782	172.818	368.202	143.515	349.019	136.349	1885.334	5704.104	285.93	383.109	329.808	5035.768	395.682	480.176	5900.581	148	0.9	829.736	533.784
9690.351	10206.92	7903.374	11878.454	7700.983	13239.065	6404.517	10255.448	817.399	474.248	365.381	353.884	315.651	309.312	279.588	5468.471	172.958	141.117	157.311	291.33	136.37	286.159	132.027	1746.247	5893.111	284.516	390.647	297.91	4252.447	357.339	318.636	4577.515	112	0.96	842.188	532.911
8843.988	9215.063	6967.578	11229.464	7126.076	12904.238	5717.582	8960.317	692.85	346.089	664.495	286.738	270.916	322.426	251.558	6954.16	165.475	164.006	144.569	750.206	137.887	727.075	134.874	1189.262	2763.457	273.547	426.352	282.917	5401.055	709.084	275.227	2988.737	131	0.958	875.821	533.233
9894.36	10215.606	7640.81	12208.153	7289.691	12459.564	5129.733	8211.82	679.611	291.282	287.714	312.677	270.657	265.324	256.758	6799.063	164.61	187.348	148.461	974.735	126.713	1350.938	135.872	1076.252	3818.045	286.998	467.211	285.803	11865.546	679.638	261.047	3025.659	110	0.926	1111.364	533.536
9804.865	10105.585	7522.635	11231.315	6767.265	11617.143	5052.123	7415.801	747.872	365.931	312.78	331.673	291.573	307.359	299.17	6492.186	163.261	153.333	167.627	472.415	166.543	307.318	134.623	1496.3	6327.547	275.308	354.84	302.809	7687.254	475.323	282.03	4763.972	128	0.936	655.711	533.641
10865.661	11084.974	7817.415	12096.902	6649.535	11413.731	4763.752	7875.098	711.899	396.17	317.961	308.753	355.76	454.651	237.955	5022.22	197.714	161.567	149.375	409.119	143.023	285.417	141.066	1295.743	9404.63	287.556	429.41	281.33	10286.145	554.623	265.544	3713.962	169	0.84	1285.376	537.494
9985.716	10251.637	7918.72	11858.602	7880.125	12690.781	6101.72	9482.037	761.603	404.725	452.46	321.017	295.693	281.281	271.962	6072.543	190.492	135.329	145.865	286.418	129.58	313.58	139.021	1611.062	4055.603	274.312	367.592	279.298	12276.615	450.549	314.115	3933.03	143	0.902	1052.129	534.388
6966.297	7304.921	6275.994	8323.754	6018.325	9538.921	5504.873	6641.783	760.135	340.721	295.626	228.257	249.416	285.003	239.569	5616.87	183.772	157.501	160.164	482.816	214.088	1011.032	130.556	1122.701	2920.627	299.525	368.219	254.758	3997.935	378.239	240.922	2627.817	126	0.959	356.77	537.349
11308.483	11833.335	8580.713	13819.124	7511.136	13242.94	5402.565	8871.776	770.872	402.877	342.658	328.422	339.046	424.844	243.497	5432.01	198.877	176.483	145.089	425.479	132.779	356.686	156.002	1379.689	9109.731	286.788	547.777	271.821	10279.575	625.006	266.166	3986.577	136	0.871	1268.868	538.169
13632.091	14395.419	10790.194	17099.661	10411.058	18902.813	8330.351	13635.467	897.547	459.071	394.038	363.267	311.499	306.466	282.099	5986.47	222.703	143.731	155.615	376.543	132.154	316.192	143.929	1678.936	5765.309	276.532	503.648	289.338	6713.126	423.163	274.937	4395.516	175	0.861	1013.631	540.397
10426.744	10951.819	8156.09	12735.611	7317.422	12336.689	5236.861	8275.77	772.757	350.429	343.913	315.229	308.143	302.886	277.962	7734.755	191.368	189.565	246.336	2081.32	143.693	868.377	135.577	1339.403	4422.55	306.155	299.376	291.808	14513.633	760.816	295.094	3406.913	126	0.948	1141.103	538.183
7792.351	8279.985	5897.391	8773.539	4888.875	8225.035	3759.299	6123.674	678.6	366.706	260.097	295.634	307.46	391.44	211.228	5521.878	232.762	164.551	155.682	377.672	145.593	308.173	153.789	1267.313	7942.585	251.337	456.226	270.127	10955.467	483.645	266.612	3457.317	142	0.845	1381.352	537.246
12396.538	12566.648	9552.213	13801.355	8538.594	13153.654	6161.609	8970.22	903.963	425.454	380.162	409.009	318.171	312.043	280.263	6111.585	223.019	147.992	185.572	645.017	130.252	444.362	151.809	1619.857	7210.852	280.626	586.129	284.871	8709.844	522.997	279.795	5186.586	126	0.921	1024.048	537.762
8752.323	9092.678	6338.609	9360.601	5099.9	8752.937	3958.954	6494.212	729.404	376.914	269.509	310.368	342.517	435.982	203.41	5454.319	243.681	169.059	165.854	425.546	160.055	405.422	151.166	1265.153	10148.183	264.565	455.23	312.466	11167.581	616.35	261.56	3410.477	113	0.94	1360.509	538.518
9941.407	10282.587	6809.258	10737.236	5364.724	9496.842	3808.585	6528.093	644.658	363.193	258.941	303.238	276.422	314.91	211.603	5313.4	220.873	166.615	139.256	335.48	133.511	371.833	147.768	1168.313	7340.214	265.882	463.104	270.786	8605.625	431.771	258.171	3260.945	147	0.812	1416.888	537.942
8641.287	8799.096	6308.824	8706.132	5079.004	7958.953	3501.96	4878.818	612.523	331.142	288.544	287.177	257.308	268.317	279.462	5778.722	151.823	140.914	167.556	396.169	157.377	438.047	149.44	1181.583	5865.965	280.555	340.34	275.917	4480.455	382.832	295.796	4089.708	122	0.844	610.598	537.164
14070.321	14771.978	11015.473	17566.548	10731.868	19214.201	8909.808	14754.739	844.754	452.947	392.798	351.051	318.609	315.669	308.034	5893.674	212.67	152.361	138.053	356.279	129.528	288.843	144.784	1773.381	6362.709	281.267	442.957	276.086	10571.847	367.774	273.516	4566.681	248	0.806	1064.165	540.262
13182.202	13774.651	9135.704	14889.723	7362.227	14195.042	5365.984	9792.642	702.403	373.393	280.581	297.228	286.67	338.504	215.581	6098.398	237.49	164.304	141.759	306.798	137.107	294.218	150.55	1241.622	10077.276	258.574	414.159	282.637	8783.666	462.495	263.449	3372.696	196	0.913	1401.582	541.112
11547.814	11815.162	8829.199	13554.022	8299.676	14514.045	6439.791	10036.34	753.673	364.098	324.033	298.302	291.567	266.932	258.431	5987.748	182.861	158.29	142.415	329.275	166.083	431.23	125.878	1653.009	8325.912	274.429	352.01	305.686	4070.282	332.922	264.892	4666.433	146	0.961	722.678	542.486
13319.587	13891.813	10312.493	16624.937	9858.913	16905.621	6941.403	11359.396	776.8	397.284	340.893	346.325	272.621	264.514	298.185	6705.034	184.498	139.773	167.885	1831.638	166.55	616.745	138.819	2207.873	4694.431	272.479	283.152	273.909	9447.254	539.075	342.811	4004.707	147	0.885	759.793	542.704
14945.272	15809.161	11984.314	19490.145	12239.573	21479.582	9893.137	16139.01	1057.978	495.71	414.692	376.274	348.538	317.337	307.673	7924.295	192.625	190.472	166.563	1735.815	201.941	934.919	149.462	2423.849	4167.601	297.972	263.035	299.577	16220.424	808.869	321.53	4486.483	214	0.896	798.589	544.981
10909.187	11382.994	8856.108	13934.502	9050.961	16160.085	7740.557	12475.447	825.779	478.161	372.416	362.459	328.362	327.971	279.79	5637.753	187.282	150.132	149.617	299.042	138.674	277.205	125.184	1781.044	5273.56	300.32	411.354	295.123	5645.522	380.056	300.62	4358.524	207	0.807	847.254	544.553
12136.811	12443.394	9710.345	15001.066	9261.705	16205.606	7705.671	11639.6	1011.249	473.388	398.111	448.726	325.076	340.864	300.102	5913.732	240.083	159.387	177.893	722.446	136.175	520.022	142.002	1833.962	7355.296	291.267	504.113	291.615	4799.911	632.698	298.988	5736.716	113	0.981	1032.712	541.686
10956.311	11554.33	8333.71	12671.438	6934.579	10736.791	4481.17	6813.613	750.151	353.657	347.156	363.948	281.998	328.888	277.269	6853.593	215.839	168.003	195.174	710.873	129.129	973.091	159.192	1402.03	6389.197	253.168	527.563	283.682	12239.276	644.883	262.675	4984.952	129	0.849	1205.616	542.616
11354.763	11812.458	8842.325	13702.745	8722.213	15780.598	7029.237	11449.005	805.253	458.455	398.444	348.423	326.756	340.336	265.891	6198.27	196.895	153.899	153.086	346.191	139.125	356.918	129.405	1641.407	5271.859	290.837	373.107	295.186	5205.809	363.817	290.859	4009.292	208	0.769	866.438	546.971
11730.268	12218.688	9110.715	14413.641	8451.576	14088.951	5733.998	9185.778	675.088	368.513	335.666	345.701	313.41	294.798	273.445	5725.789	172.941	136.464	208.31	631.954	130.405	399.257	134.667	1342.76	4156.64	305.914	493.651	285.978	9701.777	491.916	288.833	4222.853	202	0.788	1135.099	545.535
8458.569	8910.713	6517.894	10102.34	5763.745	10871.76	4609.418	8035.388	663.645	351.924	256.98	284.283	313.772	406.473	212.709	5113.459	207.728	169.356	151.666	367.358	146.379	441.393	155.688	1232.212	6421.095	216.048	410.126	295.425	8201.851	525.415	282.816	3385.478	120	0.867	1371	543.325
11781.967	12172.14	9186.107	14610.933	9111.71	15630.963	6675.391	10912.592	843.648	391.431	356.775	337.64	284.104	269.031	289.109	7907.078	184.21	169.109	163.264	2241.054	179.817	867.731	144.139	2010.895	4315.521	273.954	308.945	291.742	12726.846	863.122	333.173	3813.266	334	0.782	767.174	549.38
7522.75	7804.114	6070.126	10179.79	6930.131	13767.386	6350.8	10431.29	658.26	315.619	362.293	277.594	258.727	296.923	252.404	6898.596	173.19	172.334	149.871	767.86	135.223	593.47	131.273	1139.481	2441.841	284.857	390.34	292.365	5490.092	716.137	294.004	3037.641	96	1	873.229	542.521
8947.77	9217.45	6936.871	10151.03	6280.252	9926.801	4364.949	6431.255	840.972	360.546	398.837	332.56	268.357	273.474	249.116	7457.142	217.486	163.907	140.059	750.873	143.73	636.932	137.397	1175.094	5210.36	295.149	473.882	285.77	10069.407	799.824	276.145	3070.528	182	0.811	1001.615	547.154
11952.076	12059.317	8661.349	13277.601	7661.18	12691.104	5107.171	7711.952	791.325	327.485	299.179	274.976	282.783	285.173	265.172	8348.283	158.379	156.973	267.191	421.702	166.651	906.624	153.237	1464.224	5346.582	262.82	263.81	328.091	8378.736	283.253	286.444	4681.808	112	0.973	689.473	543.795
7760.313	8090.389	6405.566	9806.046	6715.203	12079.697	5744.114	9162.237	707.025	364.864	311.1	305.205	269.716	263.085	265.033	5461.699	157.67	140.12	133.975	263.641	152.074	335.94	126.198	1669.182	3215.892	260.917	334.746	316.039	3420.459	312.228	258.299	4108.524	121	0.921	709.698	545.55
12447.446	12768.796	9879.273	15793.837	10377.483	18671.788	8848.31	14549.524	871.312	501.694	395.306	385.952	365.644	323.558	298.656	6128.507	177.151	163.025	153.143	280.584	151.225	379.799	136.501	1947.711	4841.343	284.665	341.668	317.025	4106.524	386.255	410.66	4834.321	211	0.823	820.443	547.059
12029.985	12511.376	9040.283	14565.678	8321.664	15081.889	5958.438	9841.619	741.319	348.448	331.111	312.38	280.047	263.641	244.926	6869.488	191.822	176.785	150.047	1351.393	129.742	602.334	134.437	1143.751	5294.801	298.626	432.447	298.238	8651.408	626.641	274.74	3028.519	212	0.827	1096.061	546.382
14571.844	15191.597	11058.892	18265.045	10082.191	18070.486	6684.081	11635.06	738.668	394.598	337.251	357.565	332.293	408.614	235.642	5553.041	162.496	167.956	163.111	660.442	155.863	312.157	157.588	1260.848	3781.564	278.997	584.557	278.109	11010.75	749.667	256.291	3605.024	169	0.868	1272.157	548.683
11942.944	12491.038	8600.738	13797.996	7074.982	12942.146	5031.455	8695.784	730.543	370.416	253.193	279.138	338.759	426.285	205.092	4966.665	233.306	170.853	143.195	386.325	155.449	293.848	145.929	1143.573	10081.956	250.687	428.692	295.001	7599.532	550.655	271.302	3449.294	104	0.961	1346.154	546.356
8487.291	8904.954	6769.644	10399.393	6451.965	11271.014	4881.756	7037.891	803.507	316.868	265.76	264.523	264.662	265.138	266.638	7609.541	169.345	166.908	143.747	787.852	175.388	1313.361	146.707	1041.63	3969.817	296.826	357.684	299.399	3133.082	513.75	293.779	3506.465	119	0.949	568.702	547.475
11309.081	11647.61	8670.78	13518.357	7983.442	12756.788	5255.072	8106.703	700.371	378.557	351.327	384.35	319.949	294.362	271.608	5507.417	166.541	136.341	215.268	733.394	140.473	462.701	132.344	1313.324	2760.38	292.056	505.275	285.281	13605.081	502.904	288.16	4337.956	266	0.625	1131.759	555.041
11717.101	11673.934	8935.542	14106.073	9466.5	16507.97	7686.158	12697.264	818.932	485.053	372.06	385.002	349.762	310.019	283.172	5567.37	185.259	152.599	152.511	387.098	149.26	248.691	136.668	1770.963	5511.408	301.283	365.744	285.672	4749.27	366.101	355	3998.92	133	0.885	827.605	550.064
11030	11307.668	8903.18	13933.172	9200.333	16026.336	7765.383	11996.966	904.563	527.565	411.087	396.776	348.555	308.646	296.987	6587.854	178.94	168.319	151.481	244.995	147.882	393.697	137.83	2009.582	4605.991	285.985	376.022	338.02	3029.734	398.423	318.42	5136.609	201	0.784	815.5	553.162
14385.889	15102.344	11234.624	18324.347	11254.76	20836.834	9286.175	15383.473	938.605	477.284	393.149	394.979	330.694	333.694	292.378	5783.314	230.058	142.671	154.444	1010.741	137.136	340.035	142.014	1828.126	5213.705	289.799	483.734	303.169	7340.675	469.137	278.546	4604.085	163	0.932	1012.623	549.709
12573.531	13183.996	9934.506	15846.982	10073.06	17248.246	7697.089	12490.325	869.363	387.38	396.384	330.979	302.395	305.871	263.227	6543.277	213.715	183.731	138.464	1217.217	135.384	815.42	140.137	1460.05	5427.89	279.094	396.087	283.411	13594.662	843.247	319.825	4245.995	134	0.98	1041.709	548.709
13277.328	13915.39	10004.836	16857.196	9612.565	18235.541	7122.556	11986.026	720.297	340.874	315.512	286.281	266.026	261.65	240.458	6277.586	204.954	176.477	137.162	768.505	116.751	524.272	141.027	1130.17	5403.332	300.704	318.359	273.236	4800.92	904.304	279.401	2823.477	138	0.933	1084.036	548.826
9673.773	9807.658	7010.067	10589.567	5836.724	9631.34	4175.652	6890.917	742.581	372.271	258.237	298.712	328.521	421.65	216.8	5613.649	237.456	164.818	155.724	658.436	153.908	387.876	152.518	1258.559	7522.818	258.693	447.01	295.948	9491.171	548.141	270.991	3847.545	113	0.952	1352.774	549.996
9017.287	9440.035	6584.653	10362.089	5534.759	9972.563	4176.473	7263.525	717.104	372.059	283.049	293.476	295.61	364.414	218.623	5087.118	219.528	177.889	163.147	376.337	135.303	328.388	162.566	1201.309	6660.11	244.185	459.543	280.209	9248.718	506.064	290.198	3388.983	128	0.936	1383.93	549.18
14271.004	14653.479	11160.274	18045.451	12196.71	20215.963	9842.285	15820.67	980.839	524.582	417.349	387.786	375.325	321.576	324.358	6624.799	187.452	164.486	154.502	1279.184	170.461	345.745	148.772	2549.27	4209.745	312.102	259.555	302.491	7469.546	556.354	333.743	4992.8	181	0.871	804.124	552.522
11285.868	11705.712	8699.256	13436.554	7830.164	12963.994	5503.61	8750.535	688.728	380.062	341.941	304.264	289.476	287.631	277.5	5409.097	177.601	137.884	209.74	428.706	133.72	372.417	134.93	1389.571	5081.636	281.819	371.438	284.242	7778.607	412.307	283.832	4077.227	195	0.79	1154.946	549.838
12318.982	12747.985	8756.788	14149.97	7313.467	13485.913	5518.638	9795.881	765.443	391.009	283.237	316.328	323.39	417.774	223.604	5298.087	246.082	181.423	164.271	658.18	159.679	369.822	159.323	1351.517	11303.515	257.786	471.345	302.594	11147.953	591.494	270.457	3672.38	180	0.812	1363.967	551.072
8285.403	8627.392	7020.494	10374.28	7231.817	12124.28	6100.141	9358.026	825.807	498.143	375.656	390.586	347.574	322.149	284.819	6078.535	179.259	162.095	150.98	360.09	154.246	402.039	140.677	1862.935	3855.163	305.167	392.221	313.741	10553.054	347.885	295.152	4617.864	121	0.91	837.36	552.351
8095.83	8372.622	6359.106	9512.812	6205.084	11062.434	5370.547	8190.463	632.473	326.089	283.483	272.551	312.877	310.138	249.72	5516.832	168.68	125.928	119.162	827.137	175.588	235.812	123.928	1430.641	6955.629	298.431	401.827	301.474	6453.432	351.973	298.593	3261.43	100	0.981	510.31	551.27
11610.011	11955.017	8918.502	14224.933	8699.269	14923.345	5678.11	9248.49	868.825	370.225	386.839	314.154	273.186	347.45	254.764	8354.02	214.325	208.116	178.805	816.111	162.679	1260.143	140.253	971.105	5138.764	293.24	451.514	283.899	8375.843	665.095	306.89	2455.587	137	0.963	891.945	551.909
12208.062	12446.379	9935.107	15559.86	10565.908	17823.737	8344.417	13213.186	913.561	450.22	415.326	433.827	313.914	347.074	298.155	5811.071	202.363	144.998	155.45	569.5	127.737	408.254	129.061	1780.326	1856.208	287.2	434.039	282.862	6626.328	586.87	323.627	5564.916	135	0.949	1030.463	554.026
10521.198	10968.109	7614.796	12250.14	6618.668	12268.866	4981.688	8821.248	699.642	351.124	260.073	290.798	298.822	391.719	200.925	5464.168	210.819	168.653	158.38	449.15	144.913	378.777	165.678	1203.104	7748.417	228.392	470.722	297.848	9963.952	537.318	281.603	3262.146	174	0.785	1375.672	554.368
8272.146	8239.215	6643.026	9892.114	7187.301	11371.43	5754.009	8794.584	777.672	449.88	387.421	336.424	326.358	329.22	267.421	6405.91	173.251	141.115	131.947	339.836	146.358	355.359	127.412	1573.671	1616.906	293.111	386.272	285.874	8396.74	373.525	294.651	4563.414	120	0.843	870.333	555.067
13020.482	13528.512	9712.312	15849.57	8965.716	16187.146	6525.999	10665.265	684.089	326.832	326.064	277.183	268.314	282.281	246.085	6986.479	200.916	180.372	146.157	923.032	128.784	574.375	144.138	1154.697	5959.046	289.012	349.922	274.355	8452.201	1001.325	292.32	2912.186	195	0.88	1073.838	555.033
7413.603	7791.582	6094.572	10138.696	6582.392	11960.109	5598.661	8837.261	604.481	309.737	436.791	279.951	258.516	304.08	241.392	6912.348	167.297	156.937	141.76	776.497	143.187	616.749	126.945	1093.246	2639.824	289.868	439.833	284.252	6612.653	601.678	290.781	2908.432	109	0.976	876.216	554.821
9076.515	9370.074	7103.365	10870.58	6625.329	11215.608	4709.138	7258.975	742.021	347.731	538.318	296.584	268.348	319.01	258.078	7450.86	208.783	168.327	161.315	758.64	148.467	886.48	127.983	1076.091	6725.624	283.098	444.009	297.922	6327.266	521.748	307.456	2808.854	173	0.872	904.402	555.777
12491.475	12824.282	9039.465	13540.624	6912.37	11519.96	4615.925	7410.178	757.777	343.547	324.26	280.525	256.391	281.279	253.03	5687.843	233.813	166.976	196.169	454.347	114.137	733.03	167.56	1200.99	14254.38	249.411	429.657	286.172	9913.867	376.444	247.026	3496.462	130	0.899	1200.177	556.431
9580.999	9735.458	7444.217	10564.773	6460.779	10109.461	4622.119	6326.197	654.546	304.095	274.223	309.853	282.089	280.119	258.818	5829.755	166.881	125.775	167.257	494.173	202.024	329.567	122.737	1167.296	4914.648	284.494	486.292	311.688	6405.063	422.667	315.436	3197.361	103	0.965	457.704	555.422
7897.912	8193.468	6404.322	9886.663	6650.46	11954.091	5679.139	9038.402	621.459	364.804	289.48	283.239	267.961	253.008	257.853	5818.495	149.258	128.975	132.972	396.286	158.196	299.253	126.828	1563.899	2845.299	237.803	387.125	315.949	6372.566	371.671	294.838	3740.261	102	0.987	739.627	555.078
13744.856	14010.684	10279.239	16698.275	10243.708	17861.421	7855.65	12933.697	782.993	405.753	360.054	348.82	287.942	298.689	271.891	5564.363	203.942	146.36	152.705	382.425	124.675	362.091	128.71	1473.429	4610.116	304.063	374.126	279.628	8483.703	418.539	300.922	4316.031	146	0.888	1039.514	556.158
8399.706	8586.429	7010.431	10044.092	7240.664	11596.176	5915.828	8977.327	832.474	503.824	385.993	376.946	336.395	324.18	283.698	5445.972	186.695	171.604	146.388	342.499	136.014	280.436	125.908	1758.477	6311.08	322.143	408.391	292.749	5473.527	377.009	298.992	4466.392	108	0.95	847	554.5
10952.415	11483.207	9003.833	14199.601	9381.492	16460.707	7951.963	12676.104	894.463	470.678	412.973	376.556	315.481	345.268	299.504	6938.86	215.939	167.868	142.263	501.68	131.701	568.248	145.598	1765.822	3431.121	285.649	414.875	287.536	7518.193	572.844	309.982	4794.714	185	0.817	1060.516	558.722
18426.755	19062.487	14268.131	23040.518	14065.805	23916.98	10526.275	17072.011	954.669	444.655	394.3	369.133	328.986	296.725	292.253	7642.334	188.557	174.103	158.609	2217.427	183.557	893.234	142.794	2125.989	5951	287.495	288.374	291.589	12040.495	766.308	314.199	4583.69	418	0.824	775.746	562.455
11080.719	11375.84	8666.67	13396.832	8779.028	15182.125	7010.53	11048.892	850.052	478.277	393.184	374.57	345.298	335.198	275.34	6186.511	201.035	163.477	160.959	375.331	136.595	378.349	130.28	1719.347	6720.612	282.012	451.159	287.874	5522.365	362.156	305.013	4479.06	170	0.857	860.841	558.406
15712.212	16201.687	11966.529	19283.378	11458.091	20323.34	8577.428	13818.613	904.71	457.779	404.339	384.765	332.257	362.865	287.246	7092.672	205.907	173.375	161.417	705.301	161.447	595.978	129.703	1570.203	5044.401	299.277	524.154	288.108	9625.379	612.683	304.608	4230.503	533	0.683	890.436	567.265
18804.064	19493.443	15091.683	23643.73	15878.301	25631.13	12778.94	20506.908	991.87	508.123	429.884	401.122	361.799	316.856	309.066	6995.337	183.608	165.581	146.138	2271.72	171.992	439.428	146.443	2634.166	4118.245	314.915	259.867	296.933	10354.864	677.584	322.332	5053.285	459	0.665	795.334	566.639
16732.807	16683.516	12097.927	19189.558	12074.49	20184.289	8570.333	13870.038	927.962	488.663	403.33	382.106	331.854	372.891	300.959	6590.884	226.365	164.51	160.276	428.258	155.544	544.814	136.636	1566.629	8391.414	311.877	530.701	287.078	5107.152	442.227	306.878	4234.099	156	0.915	896.513	559.417
14097.119	14544.827	11253.531	17267.287	11324.442	18622.385	8794.033	13674.647	1078.653	544.134	430.522	464.24	366.017	392.825	316.853	6814.083	236.654	164.294	179.301	822.627	149.919	369.182	138.137	2086.626	5130.161	290.181	557.131	290.92	10929.297	551.937	306.545	6390.358	193	0.868	1018.832	561.666
11344.311	11772.089	8602.701	13222.062	7439.991	11993.741	4960.045	7888.381	878.714	436.07	373.158	386.264	351.035	438.526	254.166	5573.62	219.101	181.373	178.561	676.205	182.062	422.842	147.465	1443.129	9412.799	275.844	502.322	291.355	13186.296	795.863	261.366	4555.307	116	0.936	1291	557.112
9674.674	9911.439	7831.987	11987.51	7996.413	14026.515	6759.163	10668.219	837.914	475.77	383.147	405.989	339.59	294.782	283.604	6185.59	174.549	166.503	160.911	675.726	146.866	269.288	131.255	1815.765	3753.44	294.965	432.411	280.997	5697.381	398.008	298.444	4472.828	179	0.933	827.17	560.416
11807.956	12224.747	9373.89	14254.041	9137.795	14985.191	6870.207	10575.546	990.228	426.639	1088.032	375.201	302.346	343.24	283.951	7620.4	230.31	185.457	163.258	875.241	143.052	904.188	139.778	1576.901	3373.684	275.614	484.666	296.253	7706.132	1490.644	297.107	4048.104	123	0.976	1003.134	559.037
13110.423	13149.53	9873.009	15147.395	8545.598	12682.07	5438.573	8155.307	860.768	435.437	381.481	367.974	305.404	316.423	280.029	6176.22	221.998	156.881	170.932	582.751	133.693	370.086	151.676	1616.669	9646.686	279.036	526.9	281.272	8856.581	569.162	272.19	5514.337	129	0.907	1172.872	558.818
7666.742	8058.291	6595.051	10143.696	6967.735	12865.843	6379.56	9473.304	593.795	314.702	284.135	293.675	279.51	287.754	265.723	5159.492	142.066	122.877	129.537	333.434	181.229	297.428	122.074	1485.383	1668.038	284.925	354.6	293.832	3189.244	364.029	321.569	3854.268	114	0.96	466.763	561
11548.059	11826.768	8447.861	12260.873	6439.554	9840.531	4031.758	6317.447	687.713	326.129	303.329	273.984	258.254	283.624	243.252	5515.024	197.449	146.999	194.697	836.487	121.794	363.275	164.208	1189.802	8534.772	260.747	396.805	297.974	9591.431	470.742	256.067	4037.973	153	0.845	1190.794	559.788
10707.583	10784.434	7534.69	11334.609	6228.759	10471.289	4125.182	6022.058	564.379	302.007	260.509	292.72	243.654	250.62	260.001	5978.025	146.821	137.236	160.517	538.277	165.427	588.281	123.372	932.675	7572.375	287.504	424.883	293.568	7406.774	369.728	293.883	3121.286	147	0.922	587.099	562.357
9994.364	10420.425	7813.112	11726.211	6952.974	11139.681	4659.265	7022.521	833.406	338.456	1144.705	321.027	265.896	283.96	239.02	7518.425	240.668	181.351	149.507	725.952	139.572	1080.864	139.623	1133.362	6649.907	293.367	401.462	301.522	7756.338	865.271	298.651	2648.806	123	0.936	994.028	560.289
14331.178	14691.674	10480.027	16168.133	8674.77	15033.147	6030.11	10085.106	762.132	360.049	328.913	288.368	267.212	295.944	250.457	5551.55	213.372	152.776	158.483	623.271	113.614	306.971	165.609	1348.241	7729.775	257.175	452.974	285.96	9372.217	355.181	270.409	3971.842	105	0.984	1205.938	560.548
12858.324	13345.619	10163.372	16099.557	10285.748	19225.266	8713.761	14203.481	887.898	463.914	387.76	368.955	304.952	358.052	294.005	7130.11	229.307	163.224	169.642	647.264	134.221	662.496	125.531	1829.136	6698.643	301.273	431.342	300.162	7417.472	460.873	302.673	4904.126	203	0.785	1048.874	564.387
9758.68	10024.099	7701.982	12269.103	7806.435	14220.234	6563.209	10114.238	604.564	292.675	275.292	259.25	307.692	285.365	261.218	5564.587	152.127	135.591	119.163	330.704	178.621	389.799	123.369	1370.383	4544.147	294.088	350.452	299.338	2506.924	320.551	294.18	3561.415	153	0.907	494.049	563.572
8682.48	8996.762	7045.891	10591.736	7014.655	12227.889	5799.029	9156.927	687.867	361.782	330.074	268.503	265.37	247.371	267.302	5684.018	162.789	133.216	128.136	270.833	151.19	331.057	129.084	1669.225	3555.954	251.605	345.383	311.707	4993.937	297.26	272.861	3653.643	121	0.921	726.021	564.583
12797.917	13148.962	10103.171	16097.025	10275.229	17667.638	7505.184	12066.193	866.337	452.589	396.744	462.21	330.921	342.803	303.389	6792.347	188.107	159.205	247.099	1075.993	166.977	416.05	143.463	1721.919	4032.075	276.583	485.325	293.805	18179.341	628.373	287.918	5955.067	127	0.955	1144.287	562.878
12250.704	12683.981	9096.176	14145.155	7757.988	12948.909	5228.372	8482.989	862.158	422.327	359.561	399.956	321.714	410.015	232.626	6076.998	208.386	184.904	183.54	661.015	191.761	374.694	145	1394.704	8165.769	271.107	656.626	284.871	13341.259	661.3	273.9	4465.821	185	0.87	1295.846	565.111
8600.769	8978.587	6433.515	9913.876	5751.027	10327.309	4522.29	7772.847	681.506	361.263	277.672	272.886	304.755	384.962	220.427	5120.627	184.932	186.982	161.879	572.481	146.485	289.366	162.199	1321.877	4315.593	258.25	380.391	301	7717.404	442.433	294.789	3619.349	128	0.9	1369.031	563.617
12310.962	12758.778	9434.384	15618.539	9461.581	17975.884	7773.212	12758.525	665.592	329.203	314.936	291.349	272.447	273.313	269.101	5707.512	154.538	132.845	124.216	355.541	142.918	319.944	137.898	1534.335	5165.623	259.164	384.307	318.854	3974.093	380.347	323.093	3967.841	225	0.793	681.451	567.7
10130.25	10382.921	7409.747	11441.739	6797.904	11951.79	5263.912	8038.241	573.237	325.075	262.104	282.795	283.285	267.959	263.622	5994.836	162.594	141.327	126.663	493.817	168.787	421.701	133.953	1203.52	6873.785	285.558	379.851	295.204	8232.087	396.234	282.773	3598.205	119	0.87	570.861	564.828
13185.19	13701.32	10052.495	15607.636	9134.861	15951.043	7032.867	11326.884	764.138	396.806	315.328	333.172	283.929	303.149	267.794	5336.95	217.891	140.063	127.944	322.164	126.742	259.905	117.357	1455.193	7963.013	293.533	388.97	281.418	5773.338	349.776	296.695	3901.775	117	0.917	1036.167	566.372
8137.768	8454.019	6678.724	9657.1	6082.278	9320.796	4139.4	5944.53	843.136	375.807	364.522	323.78	321.208	292.837	261.156	8021.773	179.189	212.948	189.165	1739.847	141.743	1023.401	133.207	1308.287	1619.423	275.701	301.864	277.904	8625.364	808.754	279.009	3901.266	98	0.966	1118.878	564.806
10776.74	11043.129	7860.858	12629.255	6934.295	12631.277	5152.614	8897.227	685.886	367.139	302.671	260.823	327.431	422.718	197.398	5079.083	190.7	163.953	135.775	325.841	180.916	278.179	124.591	1261.282	5983.964	277	407.241	277.789	8254.668	438.581	292.118	3833.33	130	0.914	1322.923	565.8
5997.903	35370.549	39447.194	36554.259	42149.332	39532.738	41070.792	37643.072	594.301	658.957	815.995	582.191	831.782	914.217	821.763	7962.927	178.875	1068.571	281.033	633.089	374.009	829.391	231.156	1699.718	3020.012	880.885	438.6	324.52	4738.471	598.801	354.754	3418.347	552	0.775	345.043	576.299
9736.005	10170.916	7842.965	12787.533	8418.719	15789.234	7632.029	12050.412	563.504	316.677	269.71	277.213	304.999	291.134	248.745	5253.812	148.691	132.551	121.262	339.465	160.901	319.282	119.435	1499.708	2588.18	289.704	345.27	285.661	2571.985	309.636	278.756	3521.606	127	0.929	500.492	566.594
11298.693	11443.832	8303.274	12799.131	7627.419	12854.46	5421.963	8445.14	771.797	328.61	324.795	302.287	263.971	251.043	247.226	6147.942	171.762	143.287	144.922	493.672	151.973	370.592	127.769	1366.483	10429.423	269.256	513.302	319.657	7365.067	397.12	277.105	3950.001	154	0.859	695.922	565.955
11606.377	12029.048	9084.371	13524.584	7879.602	11937.72	5185.963	7590.327	824.958	453.303	395.286	424.978	346.445	306.863	284.238	6782.604	184.688	144.452	227.778	1571.753	141.362	427.816	132.104	1495.583	3043.847	292.16	420.683	295.123	8549.927	516.036	280.762	5053.902	101	0.977	1131.104	565.678
13362.635	13884.486	10296.681	16341.08	9585.203	16902.852	6685.328	10977.67	852.114	371.513	525.956	349.325	273.823	284.014	267.667	7087.393	240.131	179.079	163.39	686.435	144.801	639.466	144.976	1264.467	6402.154	293.599	427.714	290.115	5852.474	581.256	279.018	3072.392	210	0.907	976.519	567.962
10608.943	10958.095	8157.081	12903.926	7970.793	13726.984	5809.732	9386.329	763.528	350.486	352.289	303.478	258.379	293.672	251.47	7251.079	220.526	208.242	180.24	856.259	135.086	658.702	137.354	1174.827	5630.663	288.109	461.544	267.166	9402.379	812.554	288.21	3006.498	158	0.904	1063.146	569.405
8679.713	8924.917	7079.581	10609.346	7169.54	12112.75	5981.705	9339.067	800.506	471.952	393.234	388.698	346.564	312.319	268.308	6390.074	197.411	174.707	156.29	407.057	144.661	309.613	127.152	1701.33	4143.766	309.561	458.635	294.351	6202.125	349.17	303.886	4135.963	119	0.921	847.929	568.105
8608.666	8784.448	6751.827	10809.127	7283.534	12425.407	5815.317	8879.392	709.15	328.646	548.278	302.708	281.28	307.542	247.515	7799.254	191.372	161.578	163.312	727.998	146.195	816.1	123.349	1378.704	5880.703	300.422	417.278	278.686	9415.356	690.786	305.506	3763.957	135	0.96	874.952	568.863
10066.212	10115.082	7802.94	11039.617	6744.455	10369.419	4692.762	6827.641	732.033	372.621	339.13	329.385	270.684	244.054	243.424	6506.279	164.729	135.693	194.565	416.897	146.847	473.803	134.059	1580.743	5084.809	283.048	368.006	296.804	2859.774	355.041	289.653	4978.141	117	0.906	760.97	569.38
9522.563	9698.35	7610.438	11543.622	7733.277	13116.011	6129.561	9571.741	784.565	440.482	368.906	375.457	332.568	299.937	261.574	6381.74	204.711	158.759	164.832	316.786	139.125	268.036	118.688	1544.209	5626.717	315.071	472.584	293.214	4034.175	352.599	298.622	4114.125	106	0.962	855.66	567.887
11619.886	11975.587	9052.944	13335.973	8401.552	14162.587	6411.749	9932.093	896.797	503.768	439.036	378.374	344.595	327.34	277.473	6234.238	228.029	150.008	168.755	394.313	149.408	484.939	123.372	1648.57	6716.21	307.514	454.267	277.619	5178.609	423.597	303.298	4543.222	125	0.98	867.596	568.86
14189.603	14660.202	11060.33	17575.764	11310.446	19553.398	9072.068	14882.959	857.221	453.9	376.018	395.553	302.808	324.289	298.439	6554.127	226.802	137.54	128.642	330.775	136.767	270.746	137.717	1769.922	4547.552	305.412	457.634	291.241	5713.475	394.693	281.653	4416.609	159	0.9	992.959	570.418
11446.479	11750.508	8483.143	11524.5	6439.083	11014.34	4991.549	8017.751	744.626	386.481	315.355	293.373	272.619	288.794	257.455	5642.959	201.019	151.511	799.685	315.714	124.167	267.217	157.133	1409.912	6040.457	267.077	372.33	292.673	12287.32	358.253	255.792	3898.068	169	0.902	1197.393	569.642
8643.026	8801.051	6904.045	10208.035	6767.566	11621.06	5354.453	8440.41	648.193	344.32	327.123	269.941	260.826	236.798	245.59	5579.049	149.849	125.702	130.827	367.06	151.45	354.499	125.209	1508.1	4677.203	258.008	445.155	293.734	7712.381	381.648	294.468	3871.376	130	0.889	740.262	569.731
6830.3	7204.957	5821.126	8381.358	5709.934	9360.334	4545.89	6809.155	738.454	366.462	384.123	303.374	280.25	313.587	268.748	6155.017	196.25	161.579	160.896	788.128	140.729	433.014	132.561	1314.94	4225.416	284.511	348.189	289.159	2632.335	921.609	317.051	3282.776	104	0.961	910.827	570.212
9692.203	10306.675	8391.272	12507.547	8541.037	13676.239	7055.321	10704.959	902.529	510.482	389.123	410.957	330.251	381.003	330.855	5464.427	218.433	140.229	142.102	406.261	139.106	304.837	130.992	2095.884	2894.838	294.395	487.734	304.65	6892.39	499.929	313.525	5503.364	113	0.94	1009.889	570.323
10873.598	11184.132	8478.745	13003.856	7644.558	13073.961	5972.678	9440.13	813.35	419.582	366.525	318.431	290.253	334.201	278.13	5244.392	224.98	158.775	154.163	447.406	117.118	259.376	152.469	1655.298	6989.565	273.336	370.587	299.745	7206.047	459.084	272.165	4519.423	139	0.891	1228.773	569.371
8061.688	8343.35	6427.514	9875.957	6477.137	11645.83	5514.012	8463.825	553.589	315.457	281.706	285.393	316.572	283.693	262.705	5600.814	172.781	142.751	117.183	284.017	161.889	278.574	140.603	1391.428	4732.778	291.023	325.615	296.829	2874.033	321.929	263.447	3812.082	129	0.932	531.221	571.43
10298.242	10395.885	8302.06	12586.383	9024.016	14831.74	7475.277	11685.704	835.764	456.597	369.02	364.603	297.009	322.832	302.003	5595.077	220.514	133.035	120.979	268.414	133.847	211.531	132.998	1749.497	3037.405	285.626	366.646	291.609	5339.168	339.329	295.308	4311.04	108	0.926	999.167	570.917
15868.389	16087.257	11618.923	18743.312	11290.357	21920.139	9525.04	15877.614	852.576	461.28	367.857	368.952	296.607	344.607	288.78	6623.988	233.546	169.913	164.087	450.253	146.29	434.53	125.109	1804.772	7183.866	296.882	457.901	297.911	10153.828	404.901	299.644	4629.587	109	0.946	1046.069	571.61
12584.712	12851.105	9212.865	14412.144	7912.746	13760.113	5536.82	9249.096	824.988	391.427	351.731	304.551	279.914	312.023	250.844	5540.619	236.295	165.174	162.971	618.462	124.724	362.534	151.162	1326.229	11622.299	274.981	411.875	294.182	10152.139	615.446	290.638	3443.178	191	0.843	1237.887	574.683
13810.315	14184.324	9475.862	15355.941	7431.432	13590.246	5046.482	8946.314	759.943	392.25	296.139	348.746	275.481	305.587	233.264	5493.369	248.926	169.902	157.472	394.324	115.963	347.352	157.932	1289.022	11032.111	252.944	481.652	266.605	6345.165	453.904	263.565	3673.625	235	0.75	1420.117	576.172
14702.966	15385.497	11418.739	18661.697	11037.426	20744.951	8497.052	14157.306	873.268	398.69	620.762	355.128	283.631	306.008	277.359	6831.714	235.53	166.286	140.861	677.15	158.601	630.94	136.61	1452.893	5366.73	300.614	520.863	295.987	7180.498	564.822	306.829	3709.388	209	0.883	965.146	574.921
15907.636	16018.194	11690.347	18342.011	10975.473	19265.191	8273.629	13708.61	858.742	452.964	363.955	376.757	302.481	371.671	279.6	6280.485	238.456	173.838	204.258	368.963	151.113	345.739	131.009	1651.447	8245.425	315.708	503.428	283.786	11459.384	423.802	308.119	4105.097	163	0.87	1052.825	575.15
7039.795	7305.88	6129.006	9086.363	6547.618	11560.048	5854.37	8514.572	571.774	312.465	281.692	276.221	270.18	286.225	265.29	5104.846	145.106	126.882	125.198	358.923	174.149	258.284	123.203	1456.221	1042.001	288.637	339.066	272.721	4520.252	336.219	363.016	4023.981	100	0.967	465.35	573.73
10362.083	10792.268	8551.456	13140.414	8544.979	14584.845	6546.606	10182.078	901.025	440.734	436.284	355.054	332.482	266.568	255.452	7069.925	183.4	182.12	166.617	813.305	140.2	947.935	140.283	1504.679	4473.094	310.788	448.751	305.302	6812.728	510.181	305.796	4163.137	182	0.875	818.082	575.33
11073.009	11309.082	8315.477	12414.969	6970.731	11606.115	4934.213	7884.714	705.791	361.732	320.561	285.78	272.736	285.649	255.42	5226.803	206.175	144.578	150.704	356.049	121.804	259.655	144.281	1303.94	5239.68	268.129	348.776	295.871	12219.439	411.59	272.802	3731.633	185	0.817	1219.484	575.624
13110.082	12438.83	10181.24	14845.427	10435.97	15911.423	7017.022	10033.885	1224.058	583.893	455.452	519.395	350.859	421.139	334.665	8061.929	266.01	170.324	209.015	889.438	157.428	528.298	138.821	2240.277	6519.001	307.6	568.433	290.359	11988.545	644.566	315.865	7729.181	132	0.965	1017.477	575.53
9231.854	9351.677	7482.869	10830.695	7018.468	11512.92	5522.483	7608.113	689.155	307.265	342.009	300.019	265.681	296.335	285.182	5907.984	177.948	143.517	157.484	762.425	222.698	411.551	137.073	1182.797	4525.383	305.373	350.26	287.341	5542.295	483.259	345.676	3233.762	129	0.882	432.12	575.857
14798.206	14889.444	10853.974	17185.959	10649.546	18662.489	7903.533	12785.276	884.932	434.699	374.907	381.287	305.029	316.533	290.372	6241.576	238.253	146.856	133.999	393.231	159.142	476.504	139.589	1602.941	6984.199	294.944	559.381	298.091	8198.987	414.496	283.918	4161.636	157	0.907	974.672	575.723
15587.686	15675.248	11504.726	17543.697	10224.556	16687.518	6965.693	10909.968	839.011	388.022	325.782	386.079	271.783	332.058	268.123	6817.935	223.269	156.99	176.423	848.225	142.617	357.404	126.916	1443.779	11055.263	294.051	426.021	286.135	10464.084	483.099	314.669	4373.253	153	0.921	1027.526	577.186
16275.658	16692.396	12139.758	18806.785	10080.522	16192.91	5915.733	9484.683	809.969	375.832	335.42	433.632	301.044	278.872	247.821	7572.574	194.979	167.239	237.911	926.448	158.457	532.535	143.462	1292.844	6616.158	276.324	595.42	307.366	19216.83	767.956	284.855	4528.171	252	0.783	1158.496	580.198
9585.931	9889.636	7281.723	11074.128	6466.262	11116.767	5013.957	8288.355	753.672	395.724	362.707	290.069	270.589	310.35	235.495	4813.214	209.396	145.504	161.442	282.995	126.184	275.743	151.633	1365.064	6557.358	254.473	332.13	283.53	5963.558	387.735	282.75	3760.713	114	0.96	1252.263	578.167
12851.852	13270.364	9225.146	14834.873	7811.251	14084.081	5617.976	9714.676	719.424	360.027	320.262	265.636	307.406	381.977	206.193	5130.244	220.539	174.391	143.361	442.02	177.657	326.926	141.03	1219.4	11467.621	950.924	371.85	283.645	5931.955	426.88	283.394	3364.01	142	0.9	1315.958	579.887
9526.863	9793.494	7540.174	11724.376	7777.351	14094.792	6277.535	10056.412	683.098	347.568	319.681	278.149	253.574	262.856	227.235	6273.024	161.077	129.859	124.607	330.636	151.823	338.866	122.617	1579.198	4754.049	253.001	437.765	292.668	7288.238	335.039	287.632	3770.301	121	0.91	688.979	578.996
12924.043	13137.277	10331.82	15619.686	10450.634	16638.461	7974.274	12572.469	860.369	406.291	386.049	395.951	327.061	338.318	269.459	7154.46	208.215	169.906	174.821	1562.4	164.756	668.64	120.087	1414.741	3200.712	303.479	516.831	283.031	10382.268	1018.251	308.494	4120.802	125	0.992	881.5	579.5
10111.678	10490.793	8230.903	12628.268	8327.987	15068.759	6895.242	14923.229	789.191	475.823	366.911	346.323	327.817	338.622	297.069	6247.631	202.153	137.805	171.082	293.48	161.063	387.215	124.64	1905.33	3348.851	302.13	352.254	294.905	5127.719	391.717	305.472	4752.785	141	0.894	912.365	579.968
10966.734	11151.864	8441.703	12817.52	8120.255	13720.697	6390.811	10088.803	776.571	412.284	351.928	347.117	272.33	326.57	265.861	5675.78	217.725	146.878	177.584	355.822	136.393	484.715	129.419	1548.107	4940.919	301.236	423.769	274.62	7040.634	426.645	308.37	4296.467	120	0.929	1044.775	580.1
14792.349	15061.617	10965.98	17295.465	10307.422	18381.154	7869.224	13214.532	797.974	409.646	338.061	349.368	277.187	329.238	264.316	6137.315	232.476	161.858	195.062	380.507	147.325	426.201	133.867	1510.238	7939.154	309.415	514.784	280.18	11736.502	419.455	301.247	3911.038	279	0.795	1056.339	584.174
8696.519	8974.069	6765.195	10743.881	6522.677	11803.294	5227.636	8818.598	653.56	378.873	340.671	280.535	294.806	362.567	212.388	5011.017	160.197	147.991	144.05	770.355	184.402	257.295	145.108	1326.47	2262.953	271.473	356.673	274.451	4970.502	461.654	286.502	3671.829	127	0.903	1308.24	580.846
10140.727	10247.849	7623.778	11165.512	6850.984	10684.901	4716.243	6524.315	821.619	309.146	311.348	284.682	250.148	291.711	288.174	7817.799	157.734	173.615	170.97	831.439	154.47	1289.733	137.125	1212.312	6139.641	278.852	374.311	301.197	6300.789	484.26	323.685	4077.663	113	0.912	649.978	579.376
9530.88	10065.707	7818.226	12256.859	7627.846	13759.315	5800.358	9306.104	824.848	366.167	350.123	298.957	289.76	306.91	266.732	7188.676	204.149	183.483	184.36	704.439	152.323	734.845	126.73	1282.306	2938.047	289.873	388.199	288.585	5585.799	681.09	304.982	3434.879	125	0.94	944.78	579.78
13500.17	13973.4	10779.661	16435.324	10221.537	16829.014	7481.506	11580.766	855.799	412.107	333.001	411.902	277.861	330.481	280.352	6464.104	229.082	141.313	131.028	794.038	152.469	346.231	127.412	1599.78	7095.469	300.185	893.63	298.024	14072.451	631.892	332.404	4462.533	188	0.876	1006.303	582.032
9895.222	9999.237	7433.766	11553.67	7132.607	12191.043	5144.113	8471.892	741.369	326.082	321.839	257.984	233.649	259.898	221.373	7348.777	202.555	215.774	199.609	716.537	137.116	877.293	136.413	1002.062	3999.639	306.879	417.29	266.262	9823.949	624.784	283.384	2435.914	127	0.955	1065.697	581.185
10705.386	10795.076	7848.026	11656.613	6804.294	11371.135	4917.562	6990.94	563.151	284.459	246.839	286.604	298.834	244.806	268.753	6096.606	168.826	145.441	145.164	337.825	168.53	419.977	128.724	1198.365	8732.472	275.661	370.086	300.103	3433.43	364.509	293.26	3706.421	126	0.896	551.944	582.841
7952.744	7992.903	5875.47	8525.81	5376.635	9072.644	4316.508	6315.375	507.141	277.512	225.471	273.024	287.246	245.805	282.504	5760.571	164.776	134.455	118.285	429.19	168.838	208.958	126.837	1130.978	9019.107	288.958	341.593	307.526	5278.842	376.013	308.316	3265.428	118	0.853	567.593	581.763
10020.244	10065.936	7665.733	11515.001	7378.158	12721.932	5730.363	8717.158	703.859	345.906	310.793	281.813	251.799	254.613	247.65	6252.446	161.459	132.611	138.95	413.831	167.934	334.076	121.971	1566.612	6142.95	268.179	405.647	306.567	6333.493	348.552	279.338	4321.431	192	0.844	719.724	584.573
10533.125	11069.509	8631.281	13046.08	8187.835	14047.497	6271.058	9481.288	912.534	440.786	376.075	354.583	320.816	336.374	293.059	7242.386	220.494	188.156	173.889	557.955	153.822	832.819	130.421	1688.77	4424.747	298.742	430.639	299.764	5743.08	593.065	297.484	5030.983	260	0.845	933.073	583.608
12621.785	13318.191	10505.339	15823.505	10344.813	17071.419	7915.611	12200.94	1003.343	527.736	440.104	470.106	381.507	394.027	314.34	6991.65	213.895	164.63	206.613	1131.367	163.828	506.58	133.217	2014.235	2995.645	299.813	572.876	279.695	9990.356	684.22	309.572	6255.763	205	0.885	891.232	585.534
19054.697	19120.42	14567.499	22575.181	13325.754	21973.83	9312.946	14126.84	1127.061	512.914	411.102	575.182	326.163	378.788	300.124	7851.562	271.252	181.929	210.846	1259.17	173.526	604.869	131.013	1931.799	10114.587	314.969	942.182	284.532	18828.887	730.487	323.386	6078.9	148	0.9	1019.993	582.122
12534.463	12817.527	9378.842	14634.202	8248.988	14351.443	6203.152	10154.324	872.474	447.096	396.485	332.428	280.749	341.133	265.29	5364.881	217.788	161.822	167.801	338.839	132.626	279.079	156.481	1622.698	7486.249	272.019	344.397	293.767	6360.013	413.414	293.791	4803.59	143	0.941	1257.353	582.486
9966.864	10315.955	8132.154	12206.666	7832.4	13461.165	6287.561	9110.774	670.679	333.877	309.068	313.553	278.824	295.714	275.847	5521.14	178.474	146.21	142.332	395.184	185.815	314.937	115.728	1450.768	5573.049	307.268	394.364	294.861	3887.887	359.481	317.504	3888.703	143	0.952	457.64	583.92
10266.114	10584.066	8230.393	12306.432	8105.758	14261.622	6559.692	10155.218	771.742	391.572	356.129	311.922	288.561	277.501	264.329	6316.443	167.873	138.667	141.263	396.469	172.479	425.236	120.19	1838.966	6978.082	252.66	427.326	306.303	7546.582	372.849	257.641	4855.972	112	0.943	701.161	584
17613.148	16347.647	12181.616	17322.143	9998.781	15444.265	6913.925	10066.246	1035.608	469.373	430.096	398.824	338.236	289.061	264.917	7841.997	228.643	174.961	223.575	633.332	155.314	527.462	135.445	1849.977	14096.108	329.905	404.757	299.137	8007.152	478.256	290.018	6374.397	229	0.857	797.522	585.548
10925.122	11262.974	8814.506	13346.953	8913.093	15638.216	7263.8	11237.559	877.143	469.494	396.841	370.924	316.305	333.028	293.032	6420.4	219.119	148.234	176.56	440.089	144.026	374.208	133.806	1834.61	2421.176	303.653	392.846	301.659	4660.398	482.739	289.435	4865.052	114	0.96	951.711	582.026
12504.391	12580.663	9465.211	13638.402	7583.93	11392.24	4933.674	7110.609	816.341	386.179	339.257	437.46	314.702	298.089	255.75	6833.138	189.664	167.241	226.715	852.354	162.242	549.958	136.896	1405.867	5089.47	289.259	573.619	282.587	22118.016	645.688	270.741	4958.008	111	0.964	1145.149	582.509
10209.019	10590.722	7644.659	12102.146	6655.819	12032.114	4772.64	8266.663	808.519	390.578	294.46	303.49	274.619	318.176	236.982	6493.105	213.102	212.604	157.664	880.907	137.702	763.183	156.973	1231.158	3360.811	252.342	355.501	285.636	12989.586	657.322	278.969	3214.76	123	0.964	1410.378	583.337
10223.085	10346.902	7399.246	11018.411	6354.383	10185.626	4330.382	6130.888	507.483	263.559	235.68	286.575	307.121	231.105	236.779	5788.984	149.802	137.253	140.845	433.264	169.992	412.115	124.22	998.912	5964.947	282.132	431.54	291.33	4599.313	411.28	283.868	3279.168	114	0.92	543.193	584.965
10362.62	10686.876	8277.973	12700.582	8014.636	13527.842	5867.929	8454.859	911.547	337.043	350.693	304.891	263.514	295.928	291.192	8339.873	179.068	183.467	161.377	1214.77	148.753	1297.009	134.912	1346.291	5178.456	260.707	358.6	302.919	7289.198	535.393	329.147	4426.418	135	0.923	655.456	584.744
13990.471	14336.842	10834.846	16556.394	10110.352	17701.519	7982.344	12416.99	888.562	471.128	362.022	397.582	315.242	347.603	302.678	6263.579	235.011	151.517	172.568	399.766	156.786	458.754	141.881	1827.352	6526.448	296.494	503.389	283.15	5883.279	416.13	298.989	4790.773	244	0.87	962.414	587.48
11738.276	11957.554	8793.179	12188.693	6746.513	11339.848	5120.522	8327.807	763.112	373.266	318.388	275.626	265.909	281.414	259.735	6093.057	211.573	153.201	441.764	629.667	110.56	297.459	137.656	1421.85	6176.701	274.929	362.375	288.988	9319.159	405.801	247.467	4299.874	103	0.996	1204.131	583.112
12232.347	12019.973	8499.307	12830.092	6952.694	11807.173	4874.813	8244.411	891.873	387.134	486.834	286.378	299.89	370.355	204.534	5935.247	303.519	213.398	139.743	593.631	183.837	759.209	150.918	1165.441	10817.789	4245.786	421.639	273.704	11875.896	595.301	290.607	3571.833	135	0.852	1324.5	583.233
9921.593	10289.524	7876.614	12836.282	8201.912	15323.14	7217.56	11361.95	538.51	283.402	249.002	265.452	264.77	282.532	254.608	6519.979	149.861	141.572	120.699	693.465	201.267	233.228	121.46	1360.455	3798.467	292.723	354.76	280.483	3776.56	309.79	289.846	3433.24	124	0.96	485.282	585.282
8678.011	9012.112	6978.698	11266.592	7324.346	13594.577	6395.636	9941.974	491.706	288.012	247.116	273.068	284.966	257.383	259.909	5292.666	152.579	141.641	114.516	588.771	162.927	215.442	125.696	1297.534	2744.284	293.135	334.24	283.294	5621.435	309.003	325.116	3570.187	139	0.95	518.018	585.478
11733.716	12108.216	8939.044	13983.072	8136.406	14588.972	6175.171	10330.833	785.866	410.026	346.295	291.025	264.303	303.823	260.88	5150.956	207.036	140.686	160.438	351.009	119.379	250.29	147.788	1446.978	6007.135	266.241	439.839	298.364	7778.072	387.434	281.473	3731.9	115	0.969	1242.196	584.709
9051.395	9198.591	7243.537	10280.875	6598.951	10465.13	4639.398	7082.382	720.085	353.02	320.746	279.678	249.874	227.045	216.396	6622.785	154.329	135.663	164.279	401.493	164.068	389.052	123.341	1494.558	6097.184	282.491	445.086	297.449	5624.725	395.635	285.131	4427.013	101	0.977	745.173	585.351
11062.359	11443.516	8959.044	13950.099	9191.712	15689.908	7277.646	11520.439	752.355	398.762	314.071	369.761	271.965	309.012	277.897	5698.036	198.23	129.212	140.104	385.997	153.053	280.653	130.624	1522.524	3052.27	296.038	448.176	286.815	7238.023	406.637	303.178	4415.346	214	0.896	980.584	589.846
12624.775	12985.015	9778.427	15082.783	9417.406	15839.634	6908.987	10933.401	772.866	381.436	304.312	378.099	269.634	304.634	253.991	6110.679	217.244	136.925	162.681	596.216	153.858	475.419	133.607	1446.906	5244.572	298.36	559.681	296.932	9370.214	572.769	298.384	4382.127	178	0.918	992.022	588.185
11107.309	11552.292	8466.005	12963.077	7026.606	11465.722	4344.114	6699.293	714.765	349.752	445.974	315.701	283.109	252.683	233.475	7725.577	185.294	195.176	168.412	723.467	126.127	748.423	135.727	1043.353	3926.404	279.122	356.245	259.18	7907.244	763.099	260.393	2930.135	141	0.894	1118.493	587.301
9224.368	9431.564	7372.844	11137.893	7221.749	12247.584	5546.95	7826.661	669.043	261.238	279.238	247.336	243.226	317.035	301.267	7369.549	162.472	160.146	139.885	1375.315	219.34	1076.757	136.59	964.166	3919.335	297.311	261.853	264.534	10677.007	578.633	362.555	2688.416	132	0.977	424.371	588.098
12246.067	12732.551	9938.298	15422.708	10213.112	17673.311	8514.511	13525.076	873.141	506.159	399.382	390.291	352.654	366.408	300.218	5877.308	206.518	152.881	162.496	442.727	158.575	460.483	125.458	1892.48	3056.883	306.983	399.737	293.587	5794.752	426.474	287.576	5398.073	149	0.955	918.185	588.856
20458.86	20635.968	15277.882	23251.165	13195.409	20956.175	9271.239	13997.985	1106.292	494.482	392.934	549.591	319.8	366.36	321.177	8217.532	259.107	201.799	219.499	1596.498	163.984	584.907	133.979	2038.677	10591.195	316.257	907.089	284.79	16267.353	709.449	325.886	5446.529	158	0.937	1022.297	588.392
17557.845	17944.48	13296.035	20660.308	12148.544	20132.516	8558.703	13436.17	937.335	403.305	335.804	446.799	269.293	328.529	256.712	7372.677	250.535	165.971	159.995	1038.128	154.855	572.85	125.599	1519.771	9721.762	308.557	874.24	284.252	13840.992	831.536	317.476	4283.657	256	0.81	1008.863	591.203
15525.277	16093.477	11237.035	18213.297	9240.41	16453.714	6220.478	10527.336	844.345	397.776	543.814	301.991	307.613	360.741	222.672	5947.996	274.344	211.65	155.298	727.211	175.152	356.239	148.631	1289.592	8874.598	264.425	388.184	270.147	12792.068	711.99	288.2	3671.469	117	0.985	1331.987	589.321
13490.985	13556.274	9680.863	14736.827	8598.564	14796.303	5902.722	9072.646	750.728	329.776	324.226	340.942	278.219	297.924	291.871	7101.471	181.918	150.762	148.022	727.901	164.022	482.278	134.45	1287.873	10567.068	292.68	413.071	285.036	8886.681	523.091	326.309	4154.583	115	0.969	644.457	589.578
11730.437	12148.981	9299.072	14084.814	8741.126	14813.444	6624.006	10111.848	849.064	437.811	429.937	418.175	323.451	303.648	267.696	5940.23	208.958	167.651	162.572	566.98	152.449	376.674	122.326	1538.823	6822.037	293.39	554.575	276.728	8578.761	449.956	304.752	4594.601	134	0.882	866.657	591.94
10768.202	10979.522	8397.035	12227.837	7575.188	12113.08	5621.488	8656.193	845.8	440.535	522.462	369.425	300.5	316.359	275.954	6007.088	233.528	176.589	194.397	450.86	147.089	423.599	140.66	1592.338	11109.208	286.871	404.413	273.3	11312.976	573.242	414.518	5066.501	111	0.935	1133.032	588.797
11409.508	11700.19	8530.668	13481.178	7813.873	13190.576	5554.77	9190.577	770.305	406.845	359.551	319.859	278.385	316.905	253.637	5127.387	196.33	162.809	169.897	519.551	140.69	279.793	146.891	1440.991	4617.518	268.984	414.148	313.036	9830.528	438.181	296.433	4262.87	134	0.868	1261.396	588.821
13151.009	13598.127	10209.024	15780.659	9740.733	17240.61	7784.699	12371.083	854.597	462.119	371.93	378.127	333.731	345.469	297.827	5913.046	217.623	152.484	173.385	373.917	155.357	386.345	136.002	1750.293	5915.773	288.142	461.403	298.206	6565.822	452.556	297.815	4849.654	301	0.643	946.41	592.231
13112.303	13248.235	9583.925	14713.692	7908.045	13133.752	5183.947	8338.065	743.526	345.688	301.901	306.316	245.69	282.103	256.171	5731.8	210.141	159.078	148.322	481.852	123.785	356.148	147.616	1163.96	6863.314	284.668	515.102	302.291	12275.661	489.944	273.039	3588.548	136	0.941	1231.132	592.368
10794.712	11107.773	8128.691	12764.42	7636.377	13366.175	5913.567	9915.91	777.919	405.05	345.192	281.596	262.943	314.016	240.342	5158.005	227.756	144.306	158.37	333.563	120.288	273.599	147.097	1444.009	8579.782	282.442	392.396	312.963	6726.971	337.017	275.244	3806.316	104	0.974	1245.5	590
9812.396	9995.365	7645.606	11771.417	7577.054	13561.77	5833.181	9521.924	654.045	353.005	295.654	256.424	238.058	232.74	222.832	9327.31	143.172	132.201	120.373	354.113	153.466	363.42	118.788	1552.515	4638.506	244.258	426.486	301.578	6047.614	336.009	306.198	3985.369	129	0.943	735.996	591.64
13302.222	13427.149	10431.69	15931.173	10056.983	16964.249	7587.934	11970.737	882.281	499.325	411.799	371.556	346.311	266.892	252.766	6612.05	195.038	163.55	164.665	285.731	137.335	309.363	133.378	1772.263	7427.034	313.398	360.795	320.339	5032.039	378.645	283.45	5052.003	191	0.807	816.196	596.154
15403.912	15950.363	12220.089	19474.492	12062.543	21050.507	9098.883	14393.87	884.46	487.585	454.379	426.986	345.074	334.651	295.567	6800.808	209.431	159.991	157.785	533.436	158.662	428.173	122.963	1805.734	4632.55	284.328	526.313	276.376	10732.459	476.572	304.886	5321.066	198	0.822	876.247	594.965
12383.278	12948.609	10108.046	16507.77	10480.821	17080.535	7179.357	11421.328	1014.972	404.685	391.617	378.311	269.616	323.634	245.115	8246.544	213.598	227.225	224.985	1636.143	165.083	1115.585	130.336	1394.664	2753.746	302.729	651.51	272.173	15119.814	1239.336	308.738	4005.226	146	0.946	1040.158	591.452
11590.903	11829.355	8841.134	13924.079	8150.375	14128.569	5713.349	9538.122	696.719	349.397	303.223	293.789	250.305	290.536	249.653	5683.584	192.212	137.277	133.534	447.241	125.39	318.763	142.193	1220.69	4083.03	273.838	466.233	311.456	13110.123	506.956	282.862	3608.756	147	0.918	1237.813	593.997
9684.385	10041.357	7674.258	11835.152	7279.929	12644.388	5279.597	8563.094	806.727	404.45	366.613	320.643	278.748	325.497	222.603	5867.444	184.908	163.404	152.572	424.512	162.864	323.57	144.639	1425.454	4191.852	258.225	483.343	302.067	10011.901	465.224	275.989	4254.292	202	0.794	1286.262	592.881
7513.22	7845.478	6079.878	9260.357	6078.443	11022.366	5180.664	7817.339	505.711	287.634	248.307	281.354	274.725	245.577	260.974	5235.62	152.161	129.236	123.188	376.973	169.992	219.442	123.815	1216.227	5182.523	290.795	352.482	303.048	5412.597	304.438	314.547	3118.283	121	0.91	563.74	593.409
13103.285	13532.683	9957.255	15721.675	9653.699	17481.916	7738.658	12949.558	788.569	442.354	351.642	342.609	282.942	305.91	262.618	6130.206	207.639	163.758	176.037	385.253	147.41	528.519	134.507	1601.631	4711.707	322.952	459.039	270.825	10817.938	416.838	296.527	4101.28	215	0.882	1062.184	594.784
9370.798	9597.245	7568.702	11796.848	7743.827	13370.289	6183.679	9103.935	718.867	302.9	307.143	289.168	252.822	304.605	309.006	7154.47	194.143	167.835	153.16	2033.746	208.318	1208.489	125.679	1128.502	2746.937	304.808	264.385	280.554	10946.517	782.907	354.967	3329.699	123	0.964	444.012	594.402
8188.194	8330.733	6435.107	9413.301	6880.415	10791.238	4576.969	6420.002	536.557	253.423	241.395	270.736	344.081	344.244	259.834	5850.86	168.075	146.205	126.193	563.443	5751.385	2319.09	116.292	1120.208	6370.488	298.866	454.29	288.031	6077.492	458.602	285.776	3127.09	116	0.965	489.853	594.879
8930.049	9163.476	6688.61	9729.316	5595.134	8726.643	3554.773	5386.154	682.25	327.546	295.67	303.588	234.085	248.971	236.775	6999.44	194.704	204.517	202.912	874.431	158.256	840.417	140.529	867.457	5225.89	316.389	330.091	266.503	9420.702	601.303	284.107	2052.466	108	0.967	1083.12	593.852
13183.971	13498.752	9953.392	15438.03	9158.122	15871.758	6649.015	10037.087	614.449	351.249	308.573	287.034	281.114	277.891	295.107	6433.527	166.459	148.855	210.894	423.239	162.73	423.521	124.445	1356.758	5425.288	301.367	370.067	287.444	6148.099	342.942	296.491	4714.843	173	0.892	614.621	596.818
12343.392	12657.314	9128.784	13941.861	8000.291	13598.186	5757.47	8456.814	703.914	354.776	373.445	342.378	284.428	298.473	316.307	6293.762	176.308	145.131	144.815	508.981	150.729	380.648	137.991	1393.82	9182.255	287.346	369.4	279.243	6548.007	457.511	344.402	4638.464	135	0.865	642.937	594.67
12126.683	12470.093	9686.654	15206.041	9848.275	17270.995	7968.699	12725.488	855.929	470	408.892	387.327	352.767	282.725	271.984	6263.269	206.849	167.118	151.927	419.752	140.081	381.148	129.512	1766.06	6467.802	290.755	431.748	299.857	6247.115	371.22	284.147	4890.953	168	0.906	837.756	597.25
14456.764	14818.026	10679.307	16638.54	8932.147	14980.951	6156.405	9843.847	849.614	417.518	355.521	355.382	275.54	314.958	256.137	5862.171	209.017	168.585	162.262	596.363	143.047	444.134	144.285	1480.759	6294.19	281.82	545.334	325.791	10868.584	589.992	310.378	4488.31	175	0.953	1257.117	596.02
7854.55	8205.555	6265.079	9617.412	6104.375	10659.423	4931.834	7230.381	439.953	239.67	203.275	244.705	266.53	217.716	239.392	6185.955	132.991	135.888	116.976	327.429	157.907	266.928	118.401	1164.297	3101.76	250.951	400.594	291.079	6376.457	327.722	272.666	3360.237	103	0.965	537.442	595.131
12509.492	12430.705	9074.768	12537.596	6889.261	10326.968	4332.058	6553.536	765.734	367.604	359.224	333.076	260.752	239.684	222.843	7428.301	167.338	145.239	166.09	722.997	170.13	611.757	133.506	1445.411	8625.844	280.615	442.203	305.736	8734.059	456.814	296.432	4718.13	105	0.953	760.31	595.148
10691.743	11168.726	8752.577	13457.374	8808.51	15469.805	7335.682	11519.826	797.787	447.421	437.434	345.784	330.393	289.325	263.122	6671.801	204.517	163.023	142.634	405.154	139.574	374.784	118.997	1755.373	3914.652	287.259	457.399	310.016	7505.725	391.99	310.809	5015.748	128	0.936	853.68	597.344
14558.035	15429.024	12056.098	18537.337	11057.167	17161.139	8144.791	12658.482	851.071	1950.021	792.174	837.914	577.101	644.53	593.221	7047.64	238.172	1933.042	434.001	958.586	286.579	706.412	225.883	3405.923	8546.363	1032.986	885.37	331.411	13529.971	626.806	338.323	5055.917	114	0.96	1022.237	596.947
17296.016	18206.579	13312.833	20536.898	11812.856	19178.276	8131.131	12228.603	965.104	981.257	519.745	597.058	429.65	488.26	426.452	8801.218	233.155	911.273	317.285	1482.181	215.378	1248.052	175.317	1862.437	7906.037	570.044	827.599	299.89	17172.751	1006.373	334.919	4037.868	268	0.855	1032.84	598.795
8731.978	9051.236	6774.37	10113.526	5835.426	9986.68	4157.72	6561.99	747.719	372.057	437.03	296.778	272.581	266.712	231.766	7864.811	180.793	205.166	181.964	688.344	134.346	715.548	127.565	1090.008	3529.971	299.568	376.232	266.876	5810.944	702.774	300.865	2907.361	104	0.974	1103.212	595.029
9362.02	9571.638	7484.915	11929.972	7841.027	13315.487	6242.67	8954.413	603.299	252.958	344.21	272.607	230.129	314.914	315.116	7022.812	158.575	145.089	131.308	1474.474	210.819	822.69	145.505	1018.317	2652.738	285.359	272.536	268.098	10498.595	620.681	389.823	2786.496	150	0.912	422.353	598.24
9829.067	10374.231	7852.093	12468.454	7670.175	14412.076	6761.263	10273.017	577.025	296.488	286.356	296.163	288.898	269.098	267.878	5396.628	149.337	145.834	113.489	1010.892	170.822	240.937	127.265	1472.481	3611.35	276.844	315.772	280.481	3832.15	332.219	282.482	3739.794	110	0.955	509.664	596.7
12590.082	12940.112	9730.139	15191.009	9701.435	17397.137	7823.257	12882.883	776.561	428.262	329.237	349.824	303.528	331.894	274.385	6113.814	207.14	140.144	160.875	440.28	156.154	333.006	138.458	1679.429	4464.672	298.195	467.926	298.413	7734.182	405.416	300.284	4225.039	164	0.919	967.567	599.024
11241.858	11315.603	8788.107	13248.256	8733.431	14377.864	7041.783	11453.124	781.727	430.049	374.546	353.92	299.448	304.956	267.481	5632.061	186.349	171.865	190.523	977.13	125.224	267.099	137.274	1580.418	4586.532	295.206	329.229	275.406	7474.443	406.892	311.965	4655.763	104	0.974	1137.394	596.981
12017.828	12440.642	8355.944	13359.314	6565.2	11683.24	4221.766	7460.555	661.527	343.519	269.012	298.074	237.005	262.352	220.914	5415.027	230.014	168.557	148.354	366.359	122.585	351.055	162.195	1063.36	10834.041	258.762	434.89	274.764	10024.915	374.893	248.769	3057.256	161	0.912	1426.637	599.034
9710.442	9961.198	7629.914	11532.273	7592.235	12469.42	5521.246	8183.347	517.417	322.476	254.412	255.816	256.327	250.994	297.808	5828.284	150.513	139.519	174.139	322.775	155.92	310.543	129.686	1178.624	2431.681	281.266	327.193	273.823	6055.626	323.256	295.014	3768.46	107	1	601.519	598.051
13410.27	13388.881	10391.815	16387.965	10942.634	19404.899	8785.281	13969.222	913.568	515.422	438.166	357.994	362.337	268.818	265.314	6518.743	197.482	167.278	149.778	289.332	136.049	279.153	133.384	1951.27	5237.027	310.787	355.082	303.999	3004.584	372.149	288.64	5137.262	145	0.895	821.417	600.603
13942.064	14170.124	10574.373	16177.358	9783.847	16853.487	7278.991	11433.95	803.704	429.881	365.738	368.813	320.675	342.449	271.376	6344.021	200.169	150.303	200.203	577.312	157.501	402.282	121.041	1595.937	7006.688	299.978	507.489	284.923	8087.473	475.938	307.959	4798.381	438	0.734	909.628	603.324
11167.216	11516.808	8820.775	13419.078	8650.081	14303.349	6734.434	10595.404	758.972	414.586	316.981	350.587	283.78	323.692	250.178	5842.961	207.215	140.234	142.623	409.247	160.149	254.829	133.898	1598.185	5052.026	290.344	520.825	292.96	8389.482	398.819	285.951	4202.486	115	0.891	976.596	598.396
8306.357	8267.907	6441.713	9310.561	6119.574	10009.083	4727.604	6760.668	547.547	274.738	262.863	269.935	243.766	277.725	268.808	5400.259	172.696	140.249	126.131	338.428	174.606	367.396	120.956	1093.319	5578.797	300.833	325.06	264.014	3100.996	307.996	343.693	3105.838	134	0.786	458.978	601.09
11340.126	11524.056	8620.86	13402.674	7994.78	13997.768	5825.602	9008.455	645.119	325.527	319.853	299.378	258.046	257.117	248.879	6143.706	152.253	129.325	155.798	439.134	151.988	401.23	126.579	1324.821	7024.338	266.002	449.897	275.324	3716.557	321.692	287.829	3880.776	182	0.917	669.302	601.044
10807.09	11147.563	8983.65	13932.884	9704.075	16451.175	8239.3	13331.871	804.87	484.667	404.961	361.605	329.779	271.969	266.173	6092.695	161.941	139.965	132.757	348.901	155.384	287.953	140.04	1931.477	3459.173	293.888	410.431	303.59	9260.621	358.102	284.961	5200.459	148	0.924	792.243	600.865
9693.365	9974.163	7790.75	11975.703	7814.662	13601.037	6504.574	10441.123	717.368	433.295	344.758	354.34	297.625	296.596	250.781	5411.481	176.273	149.323	145.364	787.981	124.705	227.244	132.349	1552.944	3637.785	287.872	353.677	264.63	4153.59	315.481	274.51	4419.521	165	0.812	1120.13	599.979
10244.202	10625.729	7752.081	12159.515	7018.399	12287.184	5417.255	8904.352	752.28	400.717	357.08	310.934	282.229	341.763	235.615	5668.864	186.545	171.805	170.979	404.585	167.33	256.517	151.741	1455.98	4572.726	268.228	361.105	283.995	8123.298	425.759	262.092	4457.026	152	0.861	1304.513	600.697
11675.148	11668.805	9052.255	13554.155	8381.998	14086.879	6442.94	9612.639	755.014	402.748	367.567	276.002	264.421	267.166	245.823	6350.451	175.703	151.449	133.091	416.526	156.935	497.074	114.907	1754.744	6655.809	262.44	444.632	294.643	3998.17	316.965	295.25	5450.774	124	0.944	722.177	601.032
13306.232	13486.194	10221.36	15135.042	9137.925	14785.478	6500.256	9769.43	826.175	422.983	357.748	379.372	321.165	359.607	275.165	6462.386	218.891	161.912	172.29	583.957	162.135	473.125	125.626	1623.593	10359.151	318.011	521.162	297.069	7600.069	537.849	301.183	4949.832	147	0.871	920.214	599.833
13561.015	13691.492	10311.389	16186.377	9974.443	17480.523	8058.364	13005.586	839.421	494.785	367.066	377.556	303.833	312.785	289.458	6265.189	206.563	155.162	188.318	349.442	147.728	287.659	150.009	1736.65	4611.099	323.754	361.83	257.461	8219.832	367.136	295.609	4796.038	151	0.877	1076.281	600.109
7881.914	8172.732	5808.979	8759.36	5016.428	9015.479	3878.135	6790.381	635.694	358.117	285.323	279.613	238.077	278.79	217.224	5150.479	199.316	157.132	147.543	430.843	130.648	329.618	164.022	1172.367	6098.102	240.927	341.914	277.863	9647.472	327.101	265.633	3404.639	133	0.909	1411.259	600.395
8246.378	8537.595	6941.482	10500.111	7229.453	13063.87	6212.82	9934.756	649.157	362.827	338.192	270.854	257.179	263.784	235.73	5723.523	150.808	127.878	133.343	275.888	165.463	292.769	121.957	1647.314	4728.231	245.747	369.93	283.604	5771.275	334.863	267.487	4071.051	115	0.928	689.561	602.343
16912.442	17306.917	12963.948	19699.811	11848.193	19505.349	8639.294	13308.402	971.63	504.683	453.313	473.58	369.008	373.216	306.462	7989.396	210.11	167.226	219.924	787.91	161.548	534.443	122.333	1964.39	6522.503	305.306	615.807	287.908	10326.72	611.673	311.827	6098.377	239	0.768	891.094	602.019
9930.962	10279.405	8123.505	12371.109	8515.595	14377.325	6764.09	10625.641	740.481	375.315	291.417	344.618	256.051	294.429	245.932	5887.701	198.319	135.518	165.912	463.859	151.659	375.431	130.676	1453.33	3121.123	295.22	494.71	281.945	7611.692	445.719	295.456	4214.56	109	0.989	983.803	600.858
6973.091	7172.832	5995.338	8604.958	6329.004	10190.086	5133.674	7757.703	674.624	426.281	359.057	290.209	286.175	236.038	252.298	5747.866	147.116	121.037	118.337	254.289	143.471	214.74	143.959	1578.137	1961.426	285.271	323.507	300.184	5479.588	365.608	310.251	4317.196	116	0.909	781.75	602.698
20060.003	19778.005	14929.491	22411.123	12812.497	21089.297	9067.717	14667.456	900.594	467.619	389.298	401.941	318.186	314.673	268.46	6594.128	232.214	180.059	225.064	581.936	133.924	389.507	143.914	1677.193	10428.006	288.529	434.287	285.39	9438.344	420.297	279.616	5001.7	169	0.911	1130.92	604.429
15660.94	15739.919	11033.212	16698.944	8428.402	13778.193	5422.639	8560.719	882.624	380.618	334.04	337.32	257.705	285.496	281.69	6770.721	233.206	173.681	180.888	583.261	122.324	410.195	149.239	1388.349	11040.021	305.732	572.131	302.576	12485.025	484.47	267.015	4613.439	182	0.779	1221.824	605.901
11105.552	11193.197	8670.455	12289.626	7879.782	12207.214	5619.352	8204.527	834.867	448.512	451.241	376.307	322.763	293.001	282.028	6258.644	208.975	164.001	156.002	488.715	143.498	489.189	120.387	1630.218	5397.697	275.018	472.571	278.335	7520.545	390.007	296.462	5235.817	174	0.898	869.575	604.167
14138.922	14381.974	10682.62	16186.739	9644.38	16170.785	6997.558	10976.154	807.032	419.626	333.112	370.93	302.582	328.768	266.151	6385.247	213.245	154.969	193.219	587.544	162.283	433.082	131.246	1565.183	6473.458	299.941	479.353	308.68	11072.515	534.502	305.402	4744.275	288	0.718	943.146	606.024
10498.679	10405.635	7972.847	11329.619	7471.429	11445.558	5477.255	8191.946	749.486	403.283	317.057	344.553	287.693	312.559	255.049	5877.82	202.859	148.348	159.836	486.986	153.461	277.376	138.163	1492.667	6213.138	292.74	487.854	303.965	10145.783	512.975	306.858	4247.509	113	0.94	954.164	603.35
11998.936	12798.396	10933.327	16129.268	10710.158	17214.52	8543.015	14449.417	753.404	2341.086	1132.02	1021.887	744.345	806.022	659.964	6815.135	214.138	2314.697	571.071	651.245	329.887	795.273	261.574	4431.624	4333.751	1276.696	611.66	384.342	6378.324	496.231	351.421	5198.625	209	0.911	1019.945	604.395
15743.576	15833.671	11147.862	17404.901	9077.426	14713.54	5810.496	9245.997	877.579	405.122	364.584	379.687	269.704	308.956	240.263	6441.337	236.955	176.952	188.909	786.408	145.187	530.5	144.76	1372.958	10655.081	290.811	548.358	314.951	13681.676	638.789	320.256	4342.038	148	0.868	1262.743	604.216
10216.061	10755.582	8426.743	13834.293	8827.679	16659.518	7929.985	12254.319	749.209	317.914	295.091	295.59	261.133	305.327	290.071	6916.976	166.343	178.357	137.143	1016.189	172.806	752.501	115.172	1476.248	2481.856	305.137	360.929	290.151	4754.164	658.458	294.916	3974.729	115	0.956	473.935	604.691
9578.612	9880.063	7781.857	12150.992	7772.543	13624.253	6098.829	9516.36	793.488	343.534	323.809	243.606	223.634	242.61	241.367	7373.813	164.763	166.329	119.309	806.67	160.743	820.159	115.437	1442.181	3912.204	251.012	349.936	310.919	5761.234	599.522	269.169	3724.305	103	0.996	708.684	604.131
11072.565	11299.806	8679.07	13784.728	8843.91	15517.696	6947.686	11096.523	670.314	339.967	310.274	267.791	234.087	231.521	238.15	5993.718	146.362	127.411	130.905	381.619	156.628	363.579	115.507	1506.449	5129.445	288.989	395.426	307.467	3760.067	339.312	290.719	4178.1	104	1	729.635	604.154
10518.208	10208.07	8138.919	11375.186	7880.556	11594.109	6061.188	8690.424	993.448	521.305	507.3	409.761	358.866	306.318	283.501	6607.729	258.846	178.668	182.028	456.788	151.461	310.44	124.938	1944.081	11872.646	298.328	476.72	302.706	7112.078	390.969	273.254	5583.686	106	0.949	847.16	603.434
11714.475	12097.194	9345.283	14607.453	9356.839	16644.48	7577.512	12417.691	786.92	476.313	351.519	359.599	297.474	300.473	262.097	5637.013	197.876	147.367	177.93	347.368	149.318	399.692	137.843	1610.983	4072.72	308.882	415.632	258.796	9562.416	396.111	291.644	4336.193	233	0.838	1084.393	606.152
14586.753	15067.489	11676.437	18455.941	11474.197	19601.947	9041.437	14465.702	893.511	508.393	426.321	363.73	357.791	284.644	264.819	6261.644	189.172	152.524	154.197	394.011	150.543	396.787	138.277	1893.231	6330.264	305.447	432.8	327.884	5049.442	412.702	275.612	5119.411	194	0.813	807.649	606.649
15607.35	16263.088	12286.02	18630.065	10999.218	18220.556	7785.665	12025.825	854.081	389.077	407.765	430.034	316.077	352.675	299.394	7339.53	225.267	173.732	254.425	1031.343	181.812	741.258	142.181	1596.741	5235.584	290.975	477.948	289.665	15369.795	694.809	334.511	4633.296	248	0.851	1001.556	609.177
13776.016	13739.92	10002.771	15301.071	8365.652	13789.334	5633.676	9225.442	732.995	371.758	295.843	281.042	253.987	233.112	229.725	5921.069	195.258	166.014	142.633	291.555	123.698	309.794	130.313	1228.908	7751.913	288.527	361.815	295.252	11719.18	317.629	265.352	3510.752	122	0.918	1166.492	605.68
10947.923	10911.243	8290.688	12381.24	7590.576	12863.315	5754.148	8386.345	751.314	362.593	370.223	368.011	273.626	288.346	298.809	7293.422	162.371	142.693	183.936	472.208	152.326	449.291	131.073	1497.673	9877.681	285.768	362.503	272.568	4205.031	348.791	332.787	5094.438	135	0.96	646.789	605.67
9400.305	9861.72	7885.154	12662.232	8419.912	15439.31	7353.592	11870.077	616.803	370.588	353.517	277.212	260.653	265.607	264.787	5717.189	133.595	127.078	137.699	275.553	170.713	210.292	122.953	1687.588	1454.374	245.964	345.629	294.618	4380.516	366.248	272.141	4122.38	155	0.816	677.442	609.268
17982.83	18856.896	13780.638	22047.928	12439.915	22106.622	9282.959	15343.227	972.067	549.877	377.304	384.151	307.301	328.542	263.679	7054.893	245.901	189.495	200.883	766.512	154.159	548.151	140.146	1608.081	11909.06	336.268	541.857	270.755	13335.485	594.151	305.149	4384.774	163	0.879	1063.463	607.972
10770.511	11118.126	8612.408	13936.72	9020.364	16532.919	7824.656	12450.577	604.986	325.667	268.418	303.515	281.636	294.318	278.661	5644.109	152.768	157.295	139.198	331.666	195.141	307.576	123.175	1449.895	3634.619	283.786	364.606	298.531	3411.423	324.522	298.434	3847.28	112	0.973	491.92	607.143
8778.797	8946.329	6951.267	10697.912	7276.937	13149.998	6156.059	9494.753	528.882	312.816	249.727	281.974	275.195	242.527	286.978	6027.634	151.994	129.29	134.04	291.538	193.299	305.676	127.384	1327.062	3500.187	293.107	433.789	277.875	7384.976	337.716	280.628	3497.06	118	0.914	570.475	607.627
9159.896	9163.76	7933.741	10879.544	8012.202	12042.648	6322.765	8923.451	1026.224	569.056	473.977	424.794	367.785	303.282	277.662	7059.853	227.709	177.488	159.362	525.435	144.409	589.875	144.059	2129.227	6339.854	292.342	446.561	301.169	4637.491	507.289	292.911	6719.013	111	0.964	826.536	607.662
11341.483	11292.883	9338.442	13185.149	8728.499	13014.58	6035.097	8969.363	768.708	481.619	762.088	747.377	379.977	431.292	289.13	6194.872	213.846	223.36	396.693	692.387	187.011	461.185	133.82	1627.474	3818.864	320.285	550.896	359.547	8534.803	511.937	310.548	4613.544	127	0.868	1010.823	608.327
8921.087	9174.684	6905.159	10587.64	6794.576	12006.66	5392.213	8248.15	480.156	280.431	238.356	271.133	267.972	230.93	260.863	5404.27	143.42	120.286	124.581	279.847	170.899	238.76	132.836	1129.476	3425.706	272.253	369.512	300.41	5464.306	348.086	292.519	3172.068	114	0.99	557.412	607.588
12144.301	12287.732	9617.902	15221.816	10139.924	17840.997	8527.947	13425.194	844.239	488.243	417.884	354.402	344.228	278.282	263.106	6144.6	183.799	153.577	145.828	347.392	140.729	269.449	146.781	1900.472	4483.915	285.559	370.192	311.152	5066.066	368.685	281.4	5272.588	222	0.841	816.577	611.644
17926.131	18134.555	13330.077	20792.765	11540.518	20032.458	8445.912	13830.653	864.827	449.478	479.048	385.988	305.682	293.853	255.043	6111.218	222.269	164.25	193.054	568.468	139.177	394.277	136.727	1549.896	8628.857	300.911	439.376	270.307	10386.094	439.367	300.199	4414.61	139	0.911	1125.227	609.644
12607.042	12804.475	9241.105	13984.897	7697.945	12093.748	4965.793	7884.821	785.669	348.801	294.923	387.141	260.388	261.122	258.634	6140.276	207.887	162.947	159.03	911.339	117.273	369.35	148.24	1243.957	7144.17	300.448	547.301	290.26	12865.8	538.654	281.383	3939.16	123	0.925	1208.98	608.093
14398.137	14509.689	10438.135	16100.918	8710.107	14723.135	5696.755	9415.442	761.04	372.632	344.115	315.942	254.236	284.895	236.53	6457.606	197.761	170.454	208.362	588.484	139.476	421.038	143.781	1277.324	6440.244	279.372	423.475	312.49	10148.898	530.219	311.683	4241.469	117	0.933	1268.577	608.346
8081.715	8280.338	6345.285	9310.385	5781.521	9572.927	4486.303	7228.643	760.984	405.637	468.068	315.738	262.249	304.636	236.35	5330.083	193.291	160.564	150.482	649.488	150.717	243.703	143.921	1360.344	5401.662	272.817	316.49	303.083	8089.909	572.876	371.448	4079.077	110	0.915	1286.336	608.073
11940.13	12246.24	9332.872	15248.262	9256.513	16546.01	7491.613	10897.629	713.068	312.209	545.268	327.067	258.712	327.352	329.526	6900.678	193.445	140.958	131.31	2208.939	208.252	540.281	141.958	1214.376	4825.166	306.026	274.667	271.694	11097.734	571.98	418.55	3238.973	147	0.952	427.602	608.929
10660.622	10725.794	8481.18	13036.522	8860.53	15211.069	7702.533	12209.091	818.202	468.982	400.276	339.812	310.205	266.625	250.485	7340.791	177.086	137.826	130.146	375.767	156.741	389.42	141.967	1989.173	4367.177	277.096	431.582	334.872	7356.588	402.688	318.003	5146.032	219	0.781	793.253	612.947
13473.808	13927.972	10509.868	16157.406	10595.246	18192.236	8496.242	13695.944	797.831	423.909	436.485	488.016	392.262	432.258	351.468	6632.293	210.919	141.379	206.743	504.438	195.226	351.862	163.76	1917.995	4783.871	290.493	514.015	313.166	11366.069	434.001	309.733	4506.595	253	0.75	969.294	613.148
14226.865	14749.276	10976.792	17060.966	10182.221	18716.457	8866.981	12695.496	924.276	533.636	340.917	353.353	256.48	338.713	281.983	7735.901	231.784	267.901	208.559	843.805	145.825	3250.73	173.981	1455.666	7343.591	350.346	474.599	279.047	11537.009	698.218	327.456	4030.726	231	0.855	1043.249	610.929
12982.491	13220.827	10318.636	16305.125	10464.156	17437.874	8045.819	12695.314	941.32	499.568	396.204	428.067	323.606	324.708	277.492	6939.218	195.928	173.794	181.435	2058.877	129.921	430.959	145.924	1827.714	3607.598	300.202	410.661	278.035	6141.671	521.213	299.895	5373.001	150	0.936	1137.933	610.847
15255.663	15717.386	11691.372	18793.678	10934.882	19419.175	8400.23	13859.166	834.349	451.992	354.173	373.01	296.194	302.801	267.214	6320.372	197.447	171.519	181.61	1057.581	130.188	1864.347	142.754	1653.315	4994.121	294.804	419.978	275.692	8557.324	417.166	300.532	4967.611	238	0.737	1143.395	615.319
8617.994	8727.638	6285.838	9664.126	5832.324	9816.153	4513.67	7488.978	691.312	370.254	323.27	283.167	255.986	299.179	223.878	4832.11	186.573	158.896	136.278	294.597	156.778	217.472	146.452	1212.035	6947.84	262.413	348.366	292.973	7279.963	370.551	277.902	3419.77	149	0.844	1299.554	608.487
10006.433	10194.007	7287.949	11248.07	6215.749	10498.217	4514.701	7424.852	715.311	372.27	322.258	308.878	270.682	306.144	240.927	6256.55	202.301	161.536	167.117	476.289	131.758	343.215	146.565	1363.646	6709.844	265.607	417.547	302.615	8001.744	413.359	282.982	4439.549	202	0.756	1367.49	610.48
16931.962	17289.599	13616.497	21220.254	14293.855	23556.829	11979.67	19068.206	949.506	499.459	420.939	375.689	314.652	301.898	284.495	7184.473	174.868	147.252	134.558	1221.716	169.508	515.808	131.34	3112.397	5140.46	276.85	326.781	305.659	9527.223	555.579	285.138	5068.242	331	0.806	746.814	612.748
13759.013	13557.884	10034.055	15232.785	9595.802	15373.513	6980.493	11171.088	860.666	552.761	369.671	386.157	303.803	313.377	260.554	6461.868	224.188	162.087	221.466	508.776	154.71	449.601	146.073	1591.84	8042.046	347.356	507.152	260.222	13933.982	379.431	294.771	4403.452	121	0.91	1069.029	611.095
14820.688	15188.109	11030.947	17466.346	9615.527	16563.649	6692.547	10817.384	780.751	419.647	562	349.627	297.781	285.539	231.769	6622.158	199.485	163.975	187.828	815.484	153.668	430.857	127.096	1372.72	6579.674	304.8	375.411	273.094	16336.843	573.499	289.084	3995.761	115	0.969	1117.813	609.857
12608.334	13008.758	9524.527	14828.646	8256.299	14632.237	6435.987	9498.822	630.802	353.621	263.281	283.535	287.995	257.636	273.569	6588.716	172.728	142.56	147.542	370.192	180.311	595.655	133.597	1373.452	7008.496	291.083	390.487	286.335	7414.91	318.9	295.289	3661.984	101	0.964	567.025	611.054
9963.698	10109.896	7657.027	12094.601	7540.389	12583.764	5311.039	8126.735	811.932	319.273	303.071	255.275	233.266	246.957	227.893	7870.404	168.684	172.97	137.506	861.657	169.742	1183.767	122.896	1301.108	6438.409	265.574	475.058	307.748	8037.535	596.433	297.072	3856.394	131	0.958	705.37	611.92
10981.562	11086.027	7735.79	12025.885	6606.501	10976.8	4437.845	7250.85	700.307	361.942	316.558	299.44	278.378	328.114	225.306	5933.096	199.661	186.444	161.954	516.24	150.555	513.851	147.517	1233.074	5666.233	276.276	461.478	297.108	13823.508	508.157	279.353	3687.598	151	0.776	1340.56	609.864
9997.791	10272.069	7603.816	12024.032	7445.125	13425.571	6007.101	9118.997	521.809	287.336	233.227	282.267	275.016	227.437	258.494	5870.666	142.985	130.032	131.342	348.699	164.21	347.25	126.972	1196.85	4561.356	265.059	443.563	276.377	5468.648	379.222	298.905	3635.254	111	0.907	554.338	613.743
12057.683	12663.565	10172.904	15156.71	10437.08	17166.332	8792.543	13854.308	1036.98	584.466	524.307	437.164	377.35	325.568	300.054	6593.959	227.53	182.458	175.966	595.861	159.979	335.018	136.653	2184.791	4426.864	286.25	456.881	299.966	9860.899	423.414	297.837	5993.128	136	0.956	844.522	613.412
12176.882	12527.769	9352.475	14420.22	8289.105	14383.693	6078.999	9783.97	786.473	393.355	448.085	340.283	284.137	275.224	227.804	6965.827	210.875	182.02	179.264	1313.963	163.028	698.417	133.807	1256.726	6496.081	310.236	331.803	276.739	15991.736	746.839	295.816	3317.849	197	0.935	1101.515	614.206
8222.088	8568.877	5978.522	9220.282	5129.222	9195.002	3942.154	6756.001	673.112	365.643	293.659	294.192	234.326	270.676	223.694	5288.213	200.931	157.959	140.055	440.193	124.187	303.716	146.922	1178.342	6417.46	261.393	383.812	289.486	8087.231	383.259	261.736	3458.216	129	0.858	1407.151	614.05
12283.545	12684.28	10008.841	15458.188	10689.16	17425.032	8543.817	13885.767	1047.32	555.908	455.802	438.045	346.847	308.437	300.943	7576.566	179.878	146.914	140.146	1638.138	180.536	571.274	141.273	3776.31	3918.589	282.785	249.114	318.074	10764.339	590.592	294.596	5136.501	126	0.921	759.81	612.429
8239.724	8531.554	6798.65	9496.486	6800.57	10262.838	5188.883	8294.413	740.552	389.257	434.39	462.972	351.99	376.976	279.97	5946.354	221.08	132.388	289.399	430.665	199.848	390.456	149.352	1903.394	2936.346	299.905	504.042	291.955	10229.932	450.956	310.72	4067.23	105	0.953	989.843	613.671
12649.053	12810.899	10114.321	15468.382	9975.439	16415.641	7354.153	11576.222	931.693	469.672	365.775	439.511	317.629	292.503	271.492	7038.383	210.798	188.544	206.33	791.098	140.938	472.049	147.872	1676.326	3556.769	291.939	547.521	277.937	13509.403	785.101	286.873	5942.323	121	0.937	1149.88	613.649
9841.4	10236.676	7904.698	13158.958	8545.163	15694.362	7613.263	12016.546	531.601	329.573	277.62	292.856	279.932	286.389	285.846	5102.644	140.592	142.458	119.353	243.137	160.421	186.095	118.218	1527.987	1612.003	275.22	307.506	298.383	2716.244	302.895	311.104	3635.96	108	0.926	491.611	613.898
16411.42	17103.925	13252.764	21118.362	13663.573	23095.147	11097.81	18093.486	1086.091	539.975	470.086	412.693	356.384	315.518	290.569	7665.807	211.308	162.423	156.654	1641.915	170.635	664.044	145.803	3453.608	5591.996	291.106	267.588	313.852	8326.238	662.012	299.514	5564.75	310	0.838	773.271	617.442
8178.21	8412.07	6536.129	9859.144	6551.665	11374.863	5147.227	8244.595	619.836	336.698	314.258	244.155	245.741	243.359	228.867	6195.818	139.919	129.096	123.946	499.122	165.7	418.648	117.525	1394.76	5007.085	248.798	438.618	275.713	5918.98	381.99	288.005	3514.358	110	0.955	695.945	614.391
16939.346	17346.866	12768.893	19648.502	10760.588	18065.148	7087.665	10640.693	838.135	417.145	373.671	444.73	325.107	351.259	262.522	7350.812	194.393	171.633	208.982	1011.668	161.252	605.633	117.021	1473.72	5929.908	283.844	701.037	287.84	13321.304	618.014	304.649	4846.231	267	0.884	899.009	620.107
13960.127	14356.745	10950.462	16792.039	10333.211	17881.604	7869.531	12094.088	814.044	432.445	365.708	391.854	322.066	361.854	264.782	6795.905	199.331	158.871	181.603	620.938	165.325	528.962	124.527	1665.109	6137.201	310.843	548.399	295.56	12009.996	588.209	305.052	5075.901	134	0.953	935.993	616.142
17203.063	17442.076	12540.577	19593.545	11120.542	19129.612	7985.017	13122.029	901.496	657.052	352.666	368.327	280.504	319.906	248.914	6776.214	241.105	171.672	242.974	592.156	146.802	363.074	140.298	1496.368	12360.142	343.891	617.586	272.71	13502.028	498.907	312.153	4161.223	188	0.904	1059.399	616.415
15554.029	15611.164	11408.189	17615.275	10070.176	16886.612	7239.105	11816.002	836.344	455.536	329.487	368.074	297.754	290.585	241.182	6347.826	228.006	160.762	181.171	497.968	157.907	466.464	146.054	1492.207	9700.525	314.869	464.976	273.122	16277.849	365.27	284.811	3962.639	198	0.829	1087.505	615.949
15512.631	15707.549	11789.598	18585.785	10792.412	18559.481	7807.296	12861.639	806.169	408.135	335.282	349.005	272.872	264.84	252.426	5813.851	197.831	179.246	136.623	579.508	121.067	344.569	134.185	1490.65	7225.978	289.628	403.184	293.915	9953.234	435.317	279.063	4597.693	240	0.765	1168.529	620.325
11984.934	11983.858	8426.253	13200.137	7196.799	11163.244	4628.33	7450.177	731.868	360.942	347.471	336.306	246.166	273.568	221.373	5408.264	191.112	175.093	156.373	572.097	140.008	331.238	146.576	1229.212	4741.224	286.945	428.218	308.024	11390.691	529.172	328.971	4002.473	119	0.895	1268.088	615.895
10542.113	11052.621	8556.623	13901.39	8973.173	17080.635	7733.063	11983.666	576.334	334.572	284.633	320.523	279.652	257.256	303.628	5293.723	167.124	133.392	140.107	278.868	172.221	386.536	122.17	1432.743	3682.387	292.857	422.477	283.745	3638.079	422.326	288.062	4328.638	160	0.948	582.194	615.9
12270.206	12314.186	9649.797	14429.115	9492.298	16037.804	7635.941	11757.851	960.558	504.971	451.306	398.076	335.154	302.751	277.269	6556.61	195.408	167.883	147.275	466.763	144.13	359.287	141.171	1979.388	4729.923	285.302	410.485	290.508	7432.022	512.272	279.171	5806.143	182	0.917	829.863	617.313
20554.681	21001.795	15233.84	24312.579	13118.773	22526.31	9030.759	14752.289	905.371	439.724	626.806	396.318	322.617	307.034	247.828	7819.145	224.933	193.983	196.62	1494.047	172.14	642.086	139.283	1483.385	8103.968	307.869	356.329	273.118	18841.644	949.966	310.474	4285.534	182	0.967	1119.5	617.72
13257.287	13614.573	9903.171	15071.179	7986.958	13293.506	5719.665	9006.298	976.931	449.406	412.521	397.896	286.72	332.839	263.666	6822.09	231.367	205	199.033	692.816	157.444	515.63	156.239	1601.838	8926.334	285.311	483.906	319.766	10761.402	560.948	332.708	5756.005	133	0.973	1279.523	616.387
10019.85	10203.468	7213.009	10937.263	5949.383	9679.624	4027.475	6441.239	721.589	356.121	315.249	339.261	263.445	300.581	224.677	5878.459	182.557	185.557	170.093	714.184	161.27	352.245	145.446	1135.992	5084.54	258.432	425.667	295.921	10377.52	509.831	296.491	3637.597	149	0.865	1309.064	617.218
11700.6	11589.617	8793.199	12765.587	7666.545	12791.881	5813.04	8453.406	776.002	421.381	349.591	359.053	296.453	287.222	311.714	7361.204	196.394	146.586	254.52	546.298	170.578	423.998	133.588	1607.143	8756.403	280.052	412.473	301.618	9456.199	367.423	324.155	5162.208	103	1	612.5	616.267
15458.857	15671.54	11274.669	17082.816	9588.852	15671.95	6781.398	10274.91	844.108	420.325	332.407	423.959	246.21	307.166	244.89	7085.726	210.682	179.551	248.493	721.174	165.486	989.839	145.723	1374.4	6751.269	338.414	541.786	278.288	16194.547	586.674	293.421	4319.761	116	0.965	1041.19	617.017
12047.946	12420.362	9199.17	13820.313	7837.847	12578.561	5294.573	8193.35	864.994	382.129	301.373	399.513	272.621	266.945	248.132	7704.725	185.768	207.141	229.543	1028.157	129.95	540.303	142.478	1349.003	3778.077	302.349	515.599	300.709	13353.543	610.876	270.448	5138.978	122	0.929	1189.098	615.762
8219.352	8396.198	7517.118	9368.409	6996.996	9354.12	4823.253	5859.749	534.652	293.754	282.029	338.844	256.152	430.957	282.858	6044.508	171.278	149.602	142.314	454.445	213.304	457.07	136.827	945.741	2711.707	256.362	405.836	298.073	7172.667	388.445	301.283	2860.856	143	0.83	344.465	618.423
9567.692	9928.509	7653.704	12156.342	7916.529	14708.373	6970.96	10797.77	540.65	318.976	260.146	300.992	272.018	277.154	277.738	6910.779	152.473	146.245	122.558	255.458	162.201	305.89	127.96	1513.796	2840.43	270.776	325.239	277.917	4280.61	313.904	303.819	3941.704	150	0.858	503.72	618.173
14391.467	14831.46	11337.344	18519.434	11494.816	20593.619	8737.121	13945.347	1054.225	454.575	513.703	366.13	324.202	314.022	265.938	7898.2	219.136	216.108	160.122	1041.297	144.943	1465.592	123.632	1561.782	4657.268	264.757	565.676	271.872	10264.461	840.455	291.01	4558.424	104	0.961	869.173	618.077
12374.743	12849.365	10072.918	15634.595	9909.047	16525.023	7379.417	11298.712	844.165	432.686	392.743	456.221	332.222	366.947	279.036	7553.202	183.217	166.546	228.283	1073.581	168.937	491.595	119.814	1638.284	3538.169	293.189	668.743	286.562	14284.521	869.68	303.977	5629.759	241	0.853	910.143	621.243
9460.54	9675.111	7102.22	10744.382	6230.553	9963.684	4140.205	6709.212	689.66	367.497	319.115	335.859	278.929	309.189	224.63	6063.273	174.412	175.904	176.204	581.92	145.572	379.928	156.358	1259.262	2760.199	277.927	507.472	291.023	13391.87	647.796	289.109	3958.213	107	0.929	1336.192	617.07
10066.674	9988.313	7655.909	10631.183	6719.315	10188.258	4492.59	6121.79	665.148	311.616	309.081	336.046	267.332	450.887	254.678	5610.039	191.908	156.281	168.415	350.538	208.576	3161.622	124.443	881.085	8311.05	283.436	318.786	286.255	4055.108	308.882	317.036	2780.192	130	0.924	381.331	620.215
10085.979	9985.15	7561.83	10902.188	6682.594	10271.55	4603.501	6772.226	681.405	346.631	336.256	314.19	259.453	238.183	239.248	6641.923	156.009	132.335	134.619	583.292	150.69	547.537	126.133	1517.29	5439.223	251.533	478.734	299.956	3832.584	522.884	315.761	5436.385	101	0.977	712.302	618.163
9421.241	9614.072	7480.642	11800.35	8091.382	13373.271	6502.619	9770.766	990.069	445.098	407.822	339.036	297.408	252.778	267.353	8426.969	177.188	187.145	172.943	2154.452	173.235	1459.968	136.281	1879.131	4119.007	293.661	234.352	321.72	13794.349	793.654	296.517	4168.527	102	1	758.549	618.245
11186.933	11435.902	8759.625	13159.87	8319.623	14120.132	6199.508	9508.543	693.885	388.683	323.871	333.833	303.542	341.989	252.839	5862.03	189.779	140.608	169.739	338.056	154	316.302	116.339	1442.898	5720.168	299.136	395.066	283.418	6793.813	421.213	311.252	4436.262	116	0.909	926.595	618.259
15827.406	15990.493	11439.637	18326.116	10510.172	18456.157	7410.882	12351.981	753.629	405.824	316.74	352.641	257.956	290.604	233.268	6335.435	191.4	154.727	224.41	425.118	151.001	442.89	139.465	1360.407	6283.763	336.206	482.732	273.447	13747.395	344.544	304.513	3943.345	213	0.848	1049.965	622.336
12375.896	12753.198	9707.172	15504.809	9517.105	16395.148	7393.841	12061.332	787.785	430.118	403.555	379.397	293.816	289.734	240.567	6065.508	177.892	149.121	254.89	1364.479	130.359	352.016	147.906	1588.433	2977.376	289.079	426.117	261.176	8371.889	535.473	291.255	4576.839	109	0.946	1133.225	619.408
11773.557	12187.387	8972.572	13432.097	7385.866	11711.18	4938.719	7631.923	791.517	395.707	378.301	338.437	259.657	295.277	255.66	6324.196	206.428	177.495	174.269	685.48	155.963	371.554	143.693	1381.929	4830.584	304.881	439.377	321.78	13335.725	622.705	348.634	4584.067	145	0.929	1254.059	619.01
7516.992	7884.732	6521.452	9892.151	6996.211	12409.629	6256.712	9392.325	584.978	334.358	271.768	335.347	272.279	286.748	259.874	6243.358	155.208	147.255	114.753	520.573	153.468	314.992	131.051	1577.451	2471.926	281.392	330.703	281.179	2633.775	419.986	321.95	4554.332	102	1	513.755	619.549
10224.882	10460.984	7986.04	12575.737	8105.764	14831.086	6775.371	10926.906	660.308	362.801	356.482	291.514	264.562	253.55	247.505	6042.325	148.217	132.562	131.045	402.887	168.523	326.948	123.636	1523.233	4724.703	265.465	454.456	270.11	4847.087	337.651	268.632	3492.324	123	0.964	669.159	620.459
10666.343	10790.394	8406.877	12025.866	7440.082	11930.846	6085.446	8825.119	745.879	401.294	344.668	350.504	266.762	242.541	287.31	10102.475	160.559	135.083	129.038	517.228	163.073	474.757	133.613	2273.522	7554.92	285.412	476.55	294.344	6646.935	524.231	302.372	7067.29	122	0.956	729.131	619.385
19148.504	19327.92	14895.87	23060.77	14801.088	24094.097	11693.598	17917.461	1065.011	518.45	449.232	384.149	326.163	307.624	285.651	7950.906	195.928	159.786	163.426	2336.373	176.264	854.96	142.526	2800.049	6435.416	279.69	271.97	324.554	11929.4	968.596	287.239	4986.913	319	0.752	744.857	628.218
14728.717	15027.826	11198.271	17564.474	10773.919	19137.861	8305.948	13189.493	829.622	442.936	355.092	375.037	309.803	356.099	261.756	6635.73	210.252	161.742	184.393	563.791	155.768	424.745	124.978	1693.705	6368.432	303.277	503.437	288.184	9877.888	526.15	305.555	4835.51	165	0.944	942.548	621.112
6486.625	6915.857	5702.996	8564.546	6009.386	10749.997	5411.453	7768.002	581.464	270.517	250.362	293.321	272.456	251.897	252.873	6278.598	150.658	147.545	112.647	950.181	160.729	513.942	126.161	1293.113	1869.63	271.94	360.376	281.214	9029.368	1065.376	325.944	4004.551	108	0.938	528.352	621.222
9374.236	9815.465	8011.361	11796.383	8039.892	14070.718	6762.078	10692.331	834.047	610.263	672.644	350.604	320.435	296.775	269.371	6110.184	186.217	326.437	230.904	289.058	143.812	295.966	136.259	1801.768	3616.625	322.615	424.722	284.629	6551.964	352.018	291.589	4503.674	145	0.842	843.817	623.314
9997.284	10174.91	9468.427	12977.292	8967.754	13954.654	7057.191	8792.474	827.736	396.42	627.491	610.848	443.695	465.425	385.142	7021.806	237.164	162.117	414.406	993.99	262.214	860.199	205.408	1692.175	6586.441	300.309	439.385	316.882	11609.168	669.718	325.017	4140.341	187	0.899	1009.602	623.473
9617.13	9875.722	8086.069	12386.561	8184.886	13993.764	6559.853	10208.38	820.473	435.251	343.716	380.449	276.041	274.696	251.638	5991.494	170.205	180.939	158.216	484.354	119.712	416.095	136.105	1621.441	2746.003	295.947	462.569	281.319	7983.171	514.964	278.763	5487.077	130	0.924	1158.238	621.885
9676.447	9932.102	7943.967	12406.818	8300.732	14834.355	7352.916	11415.11	610.071	363.626	308.202	313.397	275.224	302.871	298.522	5322.989	173.469	151.556	135.615	250.438	162.448	218.875	129.234	1615.207	3777.521	283.584	340.385	286.835	4139.974	296.363	322.63	3289.049	181	0.775	472.467	625.108
14326.783	14861.628	11262.378	17004.709	10491.702	17073.618	7530.949	11638.268	819.642	420.549	351.361	383.373	308.231	338.714	260.808	6342.291	201.661	156.722	188.385	521.963	168.349	382.149	137.794	1657.74	4359.752	293.264	524.311	298.813	11026.622	464.65	326.648	4929.393	148	0.985	961.041	622.5
16249.995	16550.462	12043.621	19036.436	11028.514	19300.901	8362.142	13679.585	917.441	538.78	351.435	414.023	283.039	326.416	256.058	6979.367	226.781	163.091	199.805	994.803	151.75	438.429	145.94	1585.035	8826.765	357.131	671.685	283.793	13876.984	567.131	303.969	4677.262	149	0.93	1070.842	622.057
13091.146	13153.416	9868.636	15987.061	10272.925	18265.201	8138.82	13883.291	738.288	409.211	309.175	322.61	303.716	285.903	255.03	5796.988	173.121	160.1	152.782	385.932	127.83	3095.92	142.031	1590.439	3186.226	300.074	378.501	265.791	8169.43	373.174	294.177	4832.717	118	0.925	1147.373	622.831
15760.975	15791.457	11301.825	16783.903	8919.513	14447.138	5821.365	9423.112	736.566	349.277	298.038	316.618	240.424	245.126	229.099	6374.89	197.028	182.489	182.701	698.902	115.833	313.859	134.975	1231.743	8733.977	308.346	326.21	268.337	11260.34	361.4	279.352	3845.74	154	0.951	1177.396	623.455
8501.728	8574.559	6353.16	9940.926	6066.717	10479.955	4601.521	7817.625	672.275	364.67	324.838	291.769	288.636	304.55	227.482	5192.203	190.277	175.499	160.756	529.237	132.377	251.628	144.596	1254.933	4631.684	283.802	380.279	301.409	9307.33	417.116	296.074	3659.964	130	0.924	1342.454	621.723
9004.293	9073.591	7434.785	10816.755	8069.037	13101.967	6607.634	10368.076	868.988	516.677	431.253	357.503	337.817	295.705	244.57	6151.844	175.017	152.501	133.589	314.842	152.21	376.796	152.833	1831.606	2752.707	265.702	339.175	342.727	5199.571	386.011	303.7	4390.733	138	0.884	802.899	624.891
11407.56	11634.166	8933.561	13428.685	8695.389	13726.178	6309.187	9489.758	893.122	394.57	338.006	349.214	273.275	327.405	229.728	6962.211	239.879	172.908	213.994	1169.153	156.396	717.699	140.824	1564.451	6417.019	296.112	370.348	281.062	9294.366	1183.507	307.036	4134.698	132	0.938	982.591	622.583
13611.284	13571.5	9884.373	15269.944	8856.322	15080.028	6542.793	10572.529	867.335	431.975	337.114	369.529	292.884	291.049	228.024	6582.103	215.636	173.53	176.453	814.066	138.556	573.426	134.185	1379.599	9148.458	325.636	404.195	291.301	10504.769	630.605	309.775	4064.608	144	0.854	1111.333	622.604
7791.835	7982.745	6245.471	9325.025	6334.672	10905.613	5266.475	7655.098	509.146	289.8	242.786	341.589	255.444	240.01	273.32	6058.251	148.573	135.439	117.927	467.645	172.896	327.24	126.433	1212.085	4252.054	279.628	485.837	263.74	8013.444	414.531	282.087	3696.7	108	0.967	559.019	624.065
10833.926	10820.318	8993.67	13596.01	9899.186	16072.018	9104.447	14151.684	809.461	464.271	401.917	331.633	302.953	274.382	251.411	7664.052	160.316	139.892	183.864	338.788	144.208	429.843	148.111	2082.971	1826.357	262.274	384.346	334.34	5892.917	344.981	297.481	5862.461	166	0.895	792.855	625.247
12833.515	13477.78	10530.289	17507.601	11530.566	20030.257	9470.659	15301.033	944.524	427.296	442.928	335.357	299.822	315.129	261.977	8147.741	190.409	218.916	150.353	1035.08	146.254	1373.4	127.747	1543.498	2811.687	271.513	556.174	272.215	12012.417	645.178	290.819	4519.673	133	0.973	866.034	624.124
12448.978	12636.94	9560.723	14236.579	8728.641	14859.363	6752.388	10048.996	882.777	436.52	356.326	415.604	316.659	358.492	265.994	7322.983	213.326	156.68	201.406	695.04	167.38	422.208	123.244	1675.667	6833.169	300.686	454.12	303.494	10510.823	452.075	307.401	5848.679	110	0.967	927.455	623.082
10526.153	10918	8563.522	12434.353	7826.232	12266.563	5635.552	8514.779	800.088	407.513	325.075	361.245	250.432	325.486	241.765	6327.276	209.787	165.833	223.472	503.808	135.651	423.623	120.966	1501.365	5099.679	345.781	439.971	262.82	5532.388	467.239	299.759	4819.468	107	0.958	1030.5	623.5
13471.185	13432.204	9970.925	16240.613	9698.484	16211.395	7244.723	11745.522	796.943	421.641	359.934	364.638	287.586	280.978	241.769	7229.353	187.1	146.528	191.946	516.242	139.725	402.575	146.81	1512.491	4576.01	293.968	467.423	273.158	8129.37	539.809	298.97	4465.977	144	0.889	1125.861	625.028
10823.012	11030.027	8155.121	11905.514	6726.839	10890.824	4639.665	7339.012	786.822	344.175	306.103	286.5	241.195	246.624	238.987	6450.11	208.665	168.955	211.221	434.227	114.343	379.7	146.602	1244.56	6398.891	279.36	351.177	305.558	7545.259	407.038	313.156	3900.741	112	0.973	1236.411	623.42
14453.326	14792.688	11435.262	18344.921	12148.353	20395.773	9477.206	15160.267	921.337	486.615	420.058	369.648	326.705	291.406	260.222	7423.037	192.163	156.411	184.178	1657.766	173.118	770.01	147.713	2284.609	5906.998	283.563	337.489	327.989	9732.686	639.856	300.004	4937.273	222	0.873	781.387	628.018
9902.349	10228.746	8444.238	12812.219	8942.386	14943.786	7350.004	11259.387	953.712	482.537	442.053	365.247	331.185	313.969	268.475	7605.321	200	178.936	145.063	748.748	158.407	648.164	157.312	1975.2	6663.594	264.09	430.834	366.115	7124.999	516.528	293.228	5430.657	163	0.9	812.702	627.402
13751.632	14061.509	10652.815	16505.732	10032.843	16819.231	7353.3	11196.374	889.46	448.097	434.9	376.158	318.865	315.389	263.136	6961.953	216.198	183.352	154.886	742.716	139.14	584.514	132.87	1639.829	7590.95	267.956	501.482	279.195	8324.351	675.372	306.624	4973.331	160	0.884	855.881	625.706
10547.718	10511.753	7647.293	11265.822	6303.019	9888.589	4364.443	6716.156	778.086	376.151	347.919	332.527	247.94	272.394	237.45	6026.013	219.057	187.242	184.904	489.897	150.3	309.617	145.953	1276.506	8653.173	309.683	424.2	301.863	14329.839	457.285	323.132	4082.616	131	0.931	1265.531	624.607
14278.557	14555.904	10739.527	16766.908	9834.603	17264.596	7414.261	12193.272	884.631	444.841	328.818	367.678	309.329	290.92	229.845	6568.687	225.902	168.602	174.633	720.423	152.105	620.57	141.599	1490.185	9141.218	336.671	483.572	272.431	10763.938	534.988	276.085	4087.476	220	0.8	1095.986	628.095
11191.827	11503.585	8588.636	13572.632	8239.297	14834.785	6205.892	9312.148	519.926	268.344	291.864	300.579	226.361	332.43	219.921	5809.99	171.054	132.689	150.214	351.472	177.594	353.785	108.895	904.073	3699.609	307.398	338.713	263.265	3755.526	298.653	317.596	3018.302	108	0.98	416.861	627.667
15600.665	16072.134	12077.509	19944.919	12213.194	22428.203	10239.148	15718.356	713.086	364.712	311.13	353.207	290.518	319.73	316.939	6245.363	180.555	162.935	144.27	803.889	172.344	429.596	136.861	1713.834	5872.198	292.737	302.124	296.557	4384.215	638.942	338.237	4326.822	342	0.814	484.877	632.594
11645.483	11863.205	9061.573	13664.702	8274.743	13632.236	6061.156	9081.071	814.386	421.106	400.487	389.684	290.548	304.261	250.922	6991.845	196.352	173.39	176.394	642.787	144.735	544.421	126.569	1528.858	8643.264	273.014	427.537	276.707	8645.33	495.869	305.785	4776.996	139	0.95	877.601	628.09
9525.519	9775.422	7662.937	11041.57	7185.386	10710.701	4958.472	7330.523	709.467	377.865	300.264	382.277	251.658	303.439	227.008	7248.941	195.96	140.605	211.607	755.282	169.788	396.926	126.477	1376.635	3027.33	311.655	609.024	268.451	18395.082	535.11	315.446	4313.04	102	0.955	1020.265	627.157
12300.837	12437.124	9502.917	14621.97	9009.924	15522.638	7086.893	10288.715	662.448	322.008	320.865	316.471	238.525	318.17	308.476	5539.37	205.668	138.243	147.485	362.865	165.068	399.14	137.207	1330.171	6046.953	297.984	343.292	268.593	2360.074	335.154	435.562	4036.466	143	0.906	449.878	630.052
12758.055	12836.636	9381.516	13731.98	7517.869	12330.966	4950.935	6991.044	639.717	304.296	246.608	372.242	248.422	246.052	284.011	7641.32	179.531	154.252	197.425	938.531	199.446	1246.655	131.426	1060.123	9831.423	302.987	592.329	264.968	20233.154	588.141	307.55	3727.92	106	1	591.387	627.387
7797.303	8000.309	6336.308	9485.574	6532.218	11712.019	5593.501	9043.114	572.745	347.708	354.723	289.745	256.171	246.155	244.567	5413.073	146.949	121.243	120.394	244.117	164.133	214.744	114.975	1494.685	2810.014	262.208	326.326	257.804	4541.06	328.754	266.045	3416.569	149	0.874	657.842	630.607
12086.747	12204.495	9001.201	14142.563	8378.676	14134.051	6270.696	10260.783	793.478	385.183	326.268	288.341	245.348	264.575	258.342	5357.417	202.914	161.971	130.891	352.377	112.236	241.896	160.197	1399.977	5969.256	289.725	389.864	287.797	7596.558	406.883	302.197	4185.178	136	0.93	1229.949	629
10469.734	10689.507	8144.877	12239.723	7611.497	12742.602	5709.644	8268.478	610.463	312.223	244.807	316.945	282.616	242.719	272.269	6761.63	163.423	138.601	188.641	568.348	158.154	443.156	127.85	1309.831	6229.131	277.467	397.52	272.209	4944.51	369.567	273.897	4608.962	144	0.948	543.819	630.312
11432.392	11589.659	8914.987	13983.205	9098.158	16003.069	7125.234	11568.874	705.537	407.966	326.685	349.45	293.706	341.301	249.658	6202.157	183.387	144.538	157.613	435.431	142.065	304.466	123.976	1518.405	4039.181	288.678	412.754	263.217	6282.199	471.899	324.046	4160.777	109	0.946	946.72	629.234
10106.034	10377.001	7923.694	11536.644	7299.699	11444.712	5074.339	7759.471	710.721	366.475	293.669	348.594	263.054	311.667	227.826	6702.966	214.098	127.547	190.589	588.455	181.888	469.106	130.827	1425.784	4166.18	307.949	413.24	276.057	10747.345	434.165	323.508	4236.46	244	0.635	998.443	634.582
13842.269	13911.014	10273.263	16241.847	9471.247	16284.464	6958.794	11434.42	778.967	387.577	320.438	324.359	258.939	245.607	240.082	5856.958	202.226	180.227	141.925	448.004	124.516	330.64	133.246	1415.504	8923.053	285.813	435.513	285.637	10626.684	437.237	287.307	4626.814	143	0.952	1162.885	631.654
10726.567	11138.6	8575.668	13224.588	8195.793	14184.242	6221.005	8748.362	611.506	329.99	259.485	329.517	274.501	258.779	275.884	7033.835	155.175	134.881	155.319	525.313	189.104	398.003	134.606	1380.108	3540.731	280.468	431.257	283.843	13025.736	388.803	291.874	4484.167	133	0.973	567.094	632.071
11826.23	12215.117	9325.916	15252.685	9621.17	17873.945	7988.115	12963.508	577.204	331.15	318.434	310.596	230.858	258.828	268.992	5851.63	160.349	133.18	126.638	339.763	153.868	375.768	123.418	1367.106	5635.754	271.463	356.923	271.419	4093.258	357.358	299.535	4181.934	159	0.923	632.758	633.846
14944.977	15190.371	11156.408	16351.042	9051.487	14486.191	6053.576	8981.162	876.874	400.884	345.56	410.509	327.426	354.366	265.692	9296.94	192.585	181.248	290.459	1024.211	263.62	745.52	115.312	1451.435	6890.079	305.483	585.798	294.949	11437.193	591.128	319.102	5635.215	136	0.967	923.125	632.243
14498.816	14698.088	10531.175	15280.938	8240.955	13061.282	5120.344	8028.602	777.123	401.647	309.247	340.831	236.55	295.085	231.285	6508.208	226.119	162.031	228.038	521.254	132.001	482.24	139.566	1256.648	10197.819	352.903	535.606	282.472	8062.897	394.909	318.612	3990.594	104	0.961	1051.279	631.683
12245.863	12261.033	8953.632	12372.95	7084.041	10553.257	4538.043	6675.624	846.826	421.921	315.735	383.097	292.825	299.265	235.977	7779.38	200.225	172.176	254.709	778.667	154.875	491.635	150.073	1404.367	8611.792	368.697	509.071	269.28	16987.797	519.347	308.022	4619.345	128	0.91	1069.922	632.07
11373.205	11700.285	8975.192	13952.12	8733.457	14991.052	6622.782	10465.967	726.586	398.039	331.535	381.55	297.12	338.581	243.695	6397.563	187.46	142.532	174.226	655.165	148.435	393.044	129.546	1513.629	5144.344	288.901	454.18	263.411	8180.071	614.746	318.69	4316.193	146	0.848	944.205	633.808
17549.25	18020.653	13626.145	21114.562	12437.111	20351.707	9155.342	15038.378	1031.574	451.134	456.983	406.284	322.869	317.309	298.659	7296.161	233.908	198.446	172.168	1468.378	174.713	619.409	158.622	1650.258	6732.557	305.487	424.181	300.562	22562.57	994.691	287.47	4749.773	256	0.801	1218.121	638.16
12479.436	12868.075	10205.331	15755.019	11171.102	18580.492	9474.345	14011.253	825.165	447.422	355.711	462.635	329.869	346.342	343.024	6879.191	182.618	167.3	153.061	948.072	180.303	417.032	135.419	2233.187	3727.082	313.997	283.512	293.513	6450.735	644.212	321.894	5625.714	115	0.999	493.622	634.657
13696.851	13940.251	10084.144	15888.193	9194.865	15782.819	6463.684	9931.614	581.015	291.703	247.715	365.255	243.224	243.988	285.073	6454.228	171.198	141.952	167.296	616.791	175.746	553.267	132.303	1066.083	6095.221	316.918	502.443	273.44	9652.265	489.293	312.158	3701.069	210	0.846	593.6	637.748
10529.723	10609.176	8416.896	12989.56	8878.791	15154.486	7385.482	11715.083	805.294	446.879	398.957	324.757	303.348	299.501	239.15	6281.65	175.375	162.896	146.623	299.159	146.966	494.787	151.064	1797.153	4358.316	270.259	371.271	362.683	6010.004	379.027	315.317	4641.568	246	0.724	810.646	640.11
10351.288	10492.352	8216.158	12520.904	7676.638	12582.857	5599.764	8832.274	873.815	412.088	318.706	318.344	280.947	281.821	229.276	8009.479	209.143	201	181.633	1090.838	142.508	969.844	142.59	1316.566	5705.653	314.712	412.745	290.368	12719.799	740.288	322.372	3662.804	160	0.939	1127.456	635.131
10328.163	10575.585	7212.976	11618.576	6039.878	10285.573	4012.479	6858.5	674.973	337.971	312.515	332.46	248.389	280.369	237.594	5748.513	198.433	177.485	151.63	600.603	134.132	340.56	145.977	1056.351	6257.678	297.854	543.731	317.082	13154.861	465.678	291.597	3403.206	185	0.779	1350.986	632.976
9235.392	9390.835	7639.315	11341.484	8140.512	13705.479	6965.436	10913.111	819.972	483.082	421.769	314.846	320.927	283.61	250.905	7164.229	174.123	155.476	152.592	274.525	146.887	382.935	147.71	1997.324	3228.703	267.884	365.941	333.773	3838.319	329.853	292.005	4861.682	212	0.794	800.896	638.943
8943.367	9078.374	7183.701	10460.956	6984.26	11228.125	5253.178	7841.149	712.621	409.696	386.118	342.119	286.373	316.808	239.044	6653.491	168.254	155.909	209.085	399.1	134.361	274.229	126.361	1509.074	3627.492	267.381	385.478	258.082	7581.288	378.804	295.939	4568.696	162	0.748	892.019	638.302
8754.82	8855.176	7019.098	10029.905	6872.759	11335.689	5565.924	8674.954	724.451	402.119	360.359	345.615	254.348	313.074	240.746	6614.489	216.616	121.527	184.384	330.487	164.612	299.735	132.102	1545.208	3754.801	301.953	349.843	268.843	6377.476	322.513	304.113	3922.22	144	0.857	1012.347	637.049
13901.734	13905.924	9990.627	14204.569	7810.325	12377.367	5452.058	8356.704	925.334	409.602	316.387	385.46	294.164	289.214	226.885	7399.116	291.417	176.897	202.209	737.996	164.892	430.534	140.122	1438.159	18425.891	338.464	482.564	276.935	12809.173	494.525	301.426	4162.011	154	0.794	1108.052	636.649
11792.1	12159.653	8860.849	13562.248	7641.363	13054.608	5379.797	8823.511	773.032	354.817	341.429	324.819	267.824	264.031	243.007	6010.959	217.726	178.007	143.573	2578.137	122.478	309.529	145.029	1270.331	6398.477	295.863	400.043	301.205	8098.84	412.277	339.475	3864.91	137	0.902	1249.566	636.31
9139.542	9510.97	7001.453	11054.718	6409.664	11428.219	4714.882	7974.206	680.661	379.169	336.062	328.993	252.851	283.322	243.551	5623.891	200.856	149.867	144.789	335.609	119.572	248.472	148.111	1324.68	4785.355	290.072	369.962	306.55	7826.42	404.067	284.666	4304.86	190	0.821	1377	635.268
14508.729	14849.049	10055.656	16127.586	7782.412	14199.084	5357.304	9269.192	795.139	384.187	347.104	352.381	256.319	276.724	239.597	5752.137	251.075	172.662	146.303	555.29	124.858	373.001	141.895	1301.639	9497.491	277.121	512.533	290.473	10341.946	517.946	290.618	4338.106	182	0.884	1392.143	637.088
15722.499	16288.814	12347.039	19714.463	12655.691	21605.872	10324.47	16722.006	921.417	485.487	424.513	358.655	323.774	291.619	260.754	7414.933	193.156	152.278	152.265	1746.954	160.235	538.84	144.307	2544.19	5866.561	270.767	281.653	342.058	7705.557	559.877	311.471	4898.715	170	0.962	778.765	637.618
8003.443	8260.285	6826.543	9962.208	7119.017	11633.968	5760.675	8661.079	779.948	428.976	398.234	339.198	293.388	279.312	252.357	6054.031	172.338	154.542	147.361	404.737	149.182	462.513	152.75	1657.82	3159.357	264.491	448.757	278.636	6852.343	415.983	291.689	4523.124	114	0.893	829.57	637.193
13265.646	13401.753	10037.447	15259.748	8869.59	14539.567	6082.593	9714.672	893.941	425.913	331.775	330.514	281.141	274.995	228.586	7861.774	230.927	192.463	157.921	1043.483	137.949	972.043	141.173	1340.864	8890.65	322.502	376.85	275.21	11524.737	555.679	290.727	3843.484	142	0.864	1134.127	638.014
9586.759	9747.719	7808.313	11340.225	7251.195	10661.477	5057.69	7612.201	974.11	450.535	365.173	355.998	288.515	294.016	295.806	7522.036	209.641	207.838	208.664	1252.257	172.998	981.972	151.262	1550.742	2479.606	310.884	322.93	289.718	28636.817	655.654	290.72	4836.404	122	0.945	1205.41	635.869
16467.885	16969.798	13279.234	21398.488	14968.398	23970.147	12135.703	19774.861	1015.497	541.076	514.488	406.7	363.917	350.699	314.7	7273.77	186.314	150.459	174.18	1581.2	179.639	399.656	139.032	3131.754	2917.646	277.454	272.677	297.396	6278.785	703.648	312.861	5961.13	280	0.886	714.507	639.604
19825.8	20354.968	15598.633	23731.401	15213.023	24837.926	11274.338	18169.104	1108.229	539.442	451.041	546.858	380.93	420.905	303.664	8229.638	222.648	181.527	247.098	1031.108	179.828	637.35	129.74	2092.503	4993.971	295.389	651.934	279.975	11418.144	725.887	311.022	7597.676	252	0.864	932.675	639.492
13512.732	13731.252	10176.087	15674.4	9475.315	16098.061	6776.481	10712.773	759.488	397.117	315.727	391.677	276.532	334.75	232.062	6575.02	183.326	147.68	179.165	631.725	158.572	1209.025	141.644	1448.856	5271.924	289.105	550.951	280.608	10199.651	578.175	311.941	4451.727	195	0.908	957.29	638.264
9925.303	10115.206	7796.395	11529.007	7749.617	12731.903	5955.463	9254.079	744.069	405.764	319.716	353.497	248.011	314.804	245.323	5581.836	211.311	130.898	206.945	374.831	152.885	333.664	145.563	1502.151	5598.986	287.624	331.436	273.557	4951.774	384.613	306.677	4288.678	106	0.949	979.557	636.33
11304.954	11552.617	8213.638	12622.03	6907.087	12630.068	5019.28	8665.729	722.315	373.489	323.207	295.835	264.149	276.148	233.156	4853.653	215.187	200.07	152.209	515.641	126.119	196.774	161.118	1137.846	9242.568	284.422	362.646	297.533	7028.467	314.06	283.079	3387.912	114	0.99	1331.825	637.228
8788.095	8739.718	7047.46	10248.11	7025.455	11573.977	5509.173	7792.599	592.815	317.965	304.764	306.384	279.974	392.326	245.334	5261.661	178.648	150.194	153.831	297.051	198.562	355.253	118.098	1194.333	4064.074	279.247	287.402	279.72	2723.261	309.927	329.079	3586.399	99	1	396.429	637.641
13436.624	13408.101	9951.664	15354.48	9319.624	16000.283	7076.594	11912.273	752.405	405.71	315.503	315.526	271.807	257.13	228.971	5370.807	186.947	155.487	129.22	267.429	119.92	292.209	140.537	1433.565	7323.254	296.373	379.41	270.956	6265.549	364.378	321.526	4012.69	165	0.911	1152.094	640.748
13299.251	13863.915	10495.488	16463.699	9629.608	16022.13	7099.995	11526.27	977.417	428.649	413.843	378.893	287.108	300.822	291.462	7345.745	219.826	224.554	169.183	1710.56	164.008	683.827	147.779	1509.342	5081.386	300.612	257.469	305.842	25463.374	1141.477	277.848	4572.51	126	0.959	1198.77	638.69
14816.697	15238.581	11473.781	18111.901	11363.455	18550.806	8656.801	13946.824	898.393	444.052	422.475	369.979	310.764	266.95	251.58	8165.815	182.005	152.61	189.373	2213.534	175.147	576.525	140.315	2031.61	5567.372	275.11	312.822	343.497	15254.278	797.046	284.344	4163.43	304	0.681	748.842	643.523
10653.454	10820.776	8217.469	12949.253	8077.254	14247.63	6084.103	9826.589	618.126	356.258	314.256	316.562	281.629	331.668	230.787	5913.925	161.146	138.663	216.668	458.702	146.511	287.732	115.735	1238.772	4186.193	275.257	366.746	273.375	7158.249	424.277	293.458	3971.721	156	0.87	914.404	642.167
15313.107	15327.513	11306.866	17504.929	10215.632	18320.931	7484.562	12484.787	799.637	416.541	320.772	330.787	286.966	277.502	217.327	5926.801	199.889	154.051	137.564	466.939	132.926	411.884	145.737	1409.413	8398.469	298.52	450.259	278.948	8976.096	418.947	315.997	4058.234	141	0.913	1142.096	638.011
10537.061	10771.617	8170.223	12814.19	7610.186	12977.692	5284.323	8623.207	820.739	325.637	292.853	269.54	232.078	244.74	247.776	7906.702	183.352	241.188	157.351	1513.565	127.48	1040.127	130.692	1135.893	3659.914	268.103	289.011	280.119	15903.007	654.214	272.452	3360.607	134	0.953	1185.963	639.843
14879.891	15030.525	11186.003	17205.552	10063.646	16823.619	7385.155	11806.34	946.878	449.228	378.386	393.966	284.961	294.069	273.212	6676.114	227.863	187.248	164.149	1062.13	141.668	473.679	149.814	1682.079	5098.502	306.896	534.614	284.321	14856.915	565.945	301.722	5307.64	170	0.894	1231.106	641.671
10779.995	10907.249	8689.259	13196.852	9061.794	15392.25	7677.671	12207.386	879.915	468.894	429.352	328.983	321.483	322.019	249.039	7091.448	182.75	171.602	160.718	321.1	149.625	1266.909	154.812	1899.216	5743.309	273.37	335.161	330.056	7617.422	339.17	291.734	4639.084	192	0.883	821.047	641.75
11526.881	11728.243	8844.835	12518.266	7212.584	11206.188	4798.734	7089.216	851.304	413.21	321.634	436.003	275.749	320.675	236.787	8143.715	196.899	171.901	258.792	910.17	153.818	672.227	151.438	1398.908	5125.085	367.938	677.074	269.675	18188.293	543.135	308.304	5052.828	131	0.931	1061.737	639.958
13455.263	13516.676	9877.793	14217.301	8058.247	12958.334	5608.979	8812.01	810.903	410.281	318.057	344.55	285.354	286.432	220.561	6656.019	226.898	152.624	175.207	404.456	148.814	438.225	136.609	1356.61	10835.137	318.061	450.069	289.608	10634.857	384.348	303.782	3823.938	139	0.891	1117.644	640.277
12974.248	13175.548	10117.757	15641.016	9878.278	16958.738	7897.018	11800.553	730.989	340.436	327.948	318.251	264.028	412.076	300.607	6574.007	197.737	143.745	136.944	481.212	166.838	15098.346	136.679	1454.812	5934.917	286.53	368.577	288.129	4991.626	511.082	372.862	3890.869	216	0.849	452.394	644.699
9374.02	9410.75	7426.871	11149.759	7612.627	13045.886	6388.768	10159.09	704.403	411.202	405.246	316.941	275.738	267.402	264.105	5762.084	165.735	138.055	158.08	272.031	168.899	224.123	122.66	1716.124	5961.281	264.279	307.544	284.433	4307.763	340.117	301.384	3847.33	103	0.952	673.82	640.791
12677.951	12741.105	9408.04	14719.89	8909.014	15452.645	6890.011	10362.535	690.871	360.824	352.527	331.267	267.227	267.788	267.476	6169.537	182.62	145.988	133.394	392.523	151.543	428.186	120.978	1506.322	8269.585	281.262	391.647	266.699	4670.389	397.462	286.977	4819.453	165	0.898	628.47	641.797
12290.91	12237.57	9004.412	12468.511	7135.948	10664.501	4630.725	6804.626	813.812	388.393	318.99	359.867	264.378	309.921	221.817	7043.698	239.614	151.187	247.244	620.706	160.033	473.796	137.676	1367.766	8617.821	291.109	421.918	276.655	7495.985	353.978	321.315	4802.864	119	0.906	993.391	641.887
16605.336	16669.483	12343.625	19056.193	10567.184	17814.905	7011.986	11605.995	830.68	387.895	321.422	371.05	271.43	262.128	228.993	6073.705	200.208	182.501	157.684	699.911	123.055	403.579	130.154	1326.583	8160.118	283.755	525.42	268.296	10438.186	540.732	283.444	4295.172	214	0.817	1163.743	647.336
13107.366	13069.997	9483.952	12863.395	6977.35	10222.154	4462.888	6609.955	796.592	401.85	307.119	363.511	265.817	279.424	235.609	6783.589	228.292	159.135	195.375	594.83	138.891	379.437	154.682	1376.659	9694.703	335.921	427.492	282.213	12052.241	476.76	283.906	4319.09	165	0.831	1090.421	644.142
11516.696	11688.258	9156.943	14228.454	8955.778	13932.887	6642.415	10267.367	1229.377	501.786	570.902	521.628	346.688	336.461	309.311	7536.4	229.707	232.42	163.402	2410.444	211.525	936.865	154.104	1819.28	3495.391	298.304	456.417	308.248	36541.729	1637.052	277.817	5224.125	119	0.944	1211.962	645.021
14741.68	14971.843	10880.887	17305.203	9696.326	17166.57	7318.451	12266.329	890.989	408.561	377.202	351.735	279.018	266.912	249.363	5738.889	246.663	181.781	143.929	1227.075	124.022	397.488	141.903	1479.464	8717.648	342.564	423.069	289.964	8217.515	465.25	308.671	4649.843	253	0.898	1243.449	648.267
9498.372	9635.869	7722.278	11453.402	7712.68	12761.186	5713.609	8083.873	702.479	305.441	284.527	308.204	271.419	434.395	261.109	6130.144	190.861	171.237	180.51	778.724	210.062	894.491	124.473	1069.858	4566.006	274.401	315.189	298.409	5537.382	867.352	326.479	3430.8	116	0.965	374.672	645.793
14976.498	15350.869	11832.259	18917.251	12006.905	20619.803	9466.653	14871.739	949.203	439.853	487.72	346.948	325.167	312.878	271.969	7910.212	180.395	181.659	177.202	2643.971	218.381	1083.562	137.193	1984.586	5014.783	274.519	276.355	283.954	24768.754	1391.147	318.946	4412.177	338	0.797	705.396	650.719
13672.332	13807.694	10177.994	16294.981	9676.443	17683.297	7571.373	12752.688	807.127	429.191	333.66	335.351	274.771	279.521	231.172	5657.406	195.171	158.498	143.217	347.163	132.471	278.805	144.927	1528.128	6522.305	275.856	394.32	277.26	7538.959	421.368	300.7	4506.76	118	0.925	1144.525	644.068
13670.998	12362.558	9456.699	13581.521	7906.938	12641.305	5662.842	7580.529	820.961	391.572	303.75	321.702	279.915	272.265	306.521	8232.982	208.7	153.982	268.753	621.192	173.632	520.203	133.241	1676.877	10885.369	280.998	366.789	293.229	5050.217	311.238	316.449	5770.427	111	0.964	562.374	645.347
7600.457	7881.543	6623.996	9337.454	6315.862	9837.981	5022.826	6421.446	896	391.127	368.056	387.399	290.133	292.664	301.288	8393.479	186.362	166.45	136.38	1126.914	184.192	1126.05	127.389	1518.987	4511.987	258.439	451.902	277.77	9616.946	679.923	322.399	4708.903	99	1	609.641	645.359
11765.236	12075.123	9475.689	15233.767	10113.26	17913.166	8757.517	14146.983	698.777	388.737	381.881	305.319	270.105	279.368	255.781	6154.733	166.949	145.891	147.583	297.534	163.846	364.868	137.026	1752.789	4700.537	271.474	391.991	266.43	5318.416	369.749	312.87	4490.628	239	0.852	684.487	648.542
11706.306	11922.437	9013.307	13703.256	8013.299	13635.47	6246.905	9095.757	660.123	355.905	262.541	326.004	255.63	246.032	278.217	6980.968	178.35	157.342	230.847	761.886	179.227	487.137	133.325	1306.501	8462.857	294.237	400.105	275.152	6948.186	469.434	304.92	3982.846	138	0.944	577.413	647.833
9426.378	9768.011	7707.697	11786.348	7839.707	14073.376	6889.195	10918.788	745.157	433.733	391.423	300.282	310.204	274.276	237.497	6289.374	154.316	150.956	151.239	307.698	143.551	413.466	145.14	1765.535	3148.408	254.269	331.031	352.069	4661.641	373.191	300.537	4279.447	113	0.952	797.04	648.022
11841.191	12324.794	9739.239	14744.942	9547.159	15970.138	7691.777	11563.392	983.116	492.915	448.47	395.36	322.852	328.28	285.957	6004.078	212.759	194.878	151.137	483.714	131.608	469.572	141.963	1902.645	8432.858	262.003	457.029	290.934	3842.368	444.475	300.745	5989.809	159	0.923	843.538	649.242
15057.94	15556.471	12054.741	18651.78	11754.572	19503.824	8265.469	12569.757	1002.97	499.849	414.57	524.257	362.014	400.345	293.54	8563.284	204.471	173.889	254.694	1130.727	171.762	602.863	128.418	1935.983	3079.108	287.599	501.951	272.392	16163.307	804.45	321.971	6936.549	186	0.866	935.597	648.258
11242.003	11407.507	8761.592	13569.634	8574.362	14452.326	6275.722	9800.667	740.405	388.131	309.31	380.926	260.514	315.189	226.512	6404.196	181.367	138.512	200.941	654.907	143.385	943.478	144.835	1405.416	4310.728	275.147	642.339	274.752	8162.934	564.959	310.368	4385.771	141	0.913	956.103	647.323
14529.879	14300.656	10475.168	15462.026	8371.215	13331.328	5339.142	8475.49	936.272	374.359	342.332	335.524	256.605	254.654	246.491	7953.312	227.94	242.155	187.258	1824.766	139.615	982.842	134.101	1292.653	8187.63	276.068	295.753	287.296	15887.951	804.505	276.583	3960.759	144	0.876	1181.451	648.34
12722.428	13064.29	9248.36	14930.532	8056.124	15162.647	5684.989	10067.235	756.699	389.729	343.824	329.345	260.936	268.947	227.168	5220.374	215.556	160.773	138.481	382.312	116.015	254.351	136.76	1246.227	7699.699	289.624	410.895	310.504	8500.64	397.766	278.079	3736.83	155	0.909	1382.719	648.939
9294.886	9642.513	8180.793	11352.502	7769.819	12053.42	5702.263	7464.723	462.811	282.936	258.559	298.647	236.48	374.41	241.97	4640.643	170.924	141.888	160.332	341.12	225.662	389.769	135.316	956.28	2043.769	262.707	331.487	297.175	3499.552	333.088	303.347	2781.17	149	0.897	330.876	648.023
10423.886	10475.77	8199.995	12457.122	7768.836	12919.162	5456.457	7996.214	589.9	306.77	288.394	292.138	232.073	351.235	230.062	5772.374	183.472	131.956	158.164	410.847	182.373	448.521	103.687	1091.486	3204.997	299.173	339.72	274.641	4880.311	323.764	343.591	3644.44	114	0.92	419.36	648.982
8079.288	8437.38	6884.548	10523.004	7286.962	12971.893	6404.965	10054.278	563.936	352.348	363.886	305.38	262.08	258.867	238.521	5873.957	148.236	119.687	120.707	375.417	167.057	260.868	122.727	1516.954	1698.092	263.855	399.363	285.57	8019.592	385.184	279.797	3881.197	117	0.944	654.466	649.44
12889.327	13475.604	10623.931	17111.699	11844.788	19633.972	10098.581	16772.684	922.064	477.205	418.501	337.332	310.728	301.072	264.317	7716.007	173.244	151.417	160.305	1738.23	153.026	497.034	144.716	2726.521	3015.872	262.565	284.593	330.838	10561.913	592.283	300.492	4790.782	190	0.854	764.858	648.889
10202.081	10385.567	8163.224	12396.687	8042.083	13819.859	6281.538	9761.968	711.795	391.903	358.705	298.228	273.572	259.18	227.079	6123.893	167.095	157.935	149.243	437.268	140.309	372.382	130.992	1439.697	5939.373	262.609	437.102	330.337	4998.793	374.928	279.699	4101.429	216	0.747	784.718	653.926
8604.954	8922.182	7020.634	11666.68	7346.123	13532.051	5935.206	8929.732	632.35	287.798	277.752	280.516	242.841	323.757	214.265	6221.101	179.768	137.735	153.848	747.773	178.882	654.353	111.177	972.092	1429.815	282.331	368.071	285.513	8478.291	757.624	321.572	3289.613	100	0.967	435.03	649.15
10372.602	10742.118	8550.528	13326.268	8819.902	15174.554	7217.015	10799.271	634.103	350.007	276.083	331.738	274.35	283.796	291.893	6594.583	153.491	146.937	145.175	331.404	162.26	356.129	136.549	1667.49	1668.992	292.305	281.434	263.422	2129.298	429.934	467.75	5799.556	138	0.981	509.833	648.659
12668.272	12616.494	9234.526	13227.358	7612.549	11847.718	4956.195	7379.972	752.255	363.911	320.6	378.631	274.604	310.32	218.956	7146.983	189.716	147.193	235.419	669.69	155.761	1090.66	141.214	1275.998	6622.815	292.88	455.192	261.22	13220.867	526.435	325.532	4168.485	266	0.646	948.688	658.158
14884.818	14707.561	10594.777	15925.937	8602.307	13911.116	5285.476	8479.038	862.591	342.116	322.747	286.787	243.047	234.72	234.796	7756.99	209.045	228.356	177.088	1401.376	129.605	968.289	126.997	1083.227	6660.151	273.707	317.653	289.401	14500.007	717.425	266.242	3320.354	251	0.702	1191.229	654.783
10597.199	10906.124	8105.803	12356.377	7522.3	13155.479	5650.048	9400.189	756.769	389.497	358.928	300.092	263.981	254.895	235.271	5483.525	212.265	180.834	193.337	798.363	118.468	303.989	135.541	1320.192	5184.676	306.325	298.256	292.611	7049.658	372.861	326.974	4171.48	150	0.88	1256.353	650.427
12908.655	12908.283	9334.069	14374.906	8522.76	14587.92	6218.388	9930.388	711.833	394.073	350.914	344.361	292.59	329.952	228.764	6477.835	185.669	155.311	210.757	550.249	153.441	376.576	123.215	1381.505	8689.876	301.726	431.572	272.452	10570.541	493.133	302.207	4118.888	98	0.993	912.592	650.306
14592.879	14787.978	10797.487	17042.07	10288.361	16463.36	6696.755	11048.088	788.12	392.736	320.163	351.803	305.73	260.839	225.239	5769.029	174.695	162.607	321.156	569.881	151.298	305.695	138.626	1333.868	4818.281	281.317	522.36	272.017	9993.762	578.308	287.341	4153.964	181	0.824	1154.577	651.588
10495.701	10288.544	7976.316	11771.328	7713.889	12069.501	5488.918	8329.261	792.708	380.3	348.917	318.879	281.155	261.541	228.464	6926.999	188.699	163.146	149.308	544.678	152.414	621.126	136.935	1438.642	11605.541	281.436	561.108	341.607	9673.37	378.366	273.991	4199.649	132	0.965	775.773	652.53
14104.097	14320.346	10481.464	15929.998	9062.835	14890.969	6020.055	9451.215	775.98	387.945	321.379	381.749	263.24	316.465	229.557	7264.039	204.442	143.78	225.936	634.944	163.484	413.716	141.361	1408.59	5568.466	298.268	539.266	295.982	10774.633	500.19	313.834	4514.357	168	0.875	997.042	653.31
9128.355	9308.885	7270.698	10585.429	6546.322	9950.57	4459.313	6533.464	1014.56	404.368	384.33	372.575	289.123	367.572	281.824	8675.114	210.047	233.13	175.8	1880.688	157.205	990.869	151.641	1385.16	2790.198	285.798	274.751	276.274	21688.365	1180.657	259.178	4097.531	98	0.98	1202	651.5
11065.976	11505.801	8466.895	13672.321	7882.811	13668.538	5610.064	9266.67	788.753	408.868	362.608	382.529	273.54	303.151	258.988	5885.303	171.096	200.206	187.126	598.931	159.988	313.923	148.102	1325.937	2967.384	282.754	518.39	306.59	17064.203	514.978	272.289	4308.615	135	0.913	1309.27	652.952
9503.409	9685.463	7645.698	11890.25	7987.105	14121.55	6877.882	10631.319	609.554	346.522	317.978	281.612	252.452	312.12	283.601	5038.078	167.38	138.253	128.572	292.685	158.129	361.172	131.318	1453.024	4797.062	273.661	342.32	282.494	2655.942	282.664	325.014	3442.748	118	0.914	458.314	654.042
10393.008	10692.589	8417.279	12979.009	8640.437	15137.26	7174.996	11476.832	761.465	380.049	376.243	297.759	269.37	261.512	241.481	6443.841	162.903	154.765	146.267	651.979	164.669	628.649	124.037	1550.872	4360.511	267.916	373.309	282.068	7116.352	539.659	289.726	3752.595	145	0.939	665.424	654.272
12352.667	12633.677	9851.429	15447.904	10281.464	17254.958	8524.324	13673.491	817.276	431.757	430.876	298.835	295.92	350.796	241.082	7072.447	168.229	189.098	173.905	696.647	141.34	524.667	142.129	1721.518	3778.053	252.279	363.494	305.372	7358.622	565.772	304.285	4276.36	160	0.929	816.7	654.588
13819.735	14137.334	10759.734	16939.891	10282.742	17625.843	7480.957	11704.89	831.461	421.692	382.838	445.181	324.312	345.981	265.369	7566.584	163.605	172.903	220.67	838.758	158.933	511.475	131.704	1613.347	3657.171	275.526	582.82	259.344	14638.103	702.34	307.423	5508.285	198	0.882	899.742	653.485
11142.258	11117.049	7873.985	11155.664	6259.46	9950.841	4003.105	6196.703	770.332	352.009	288.148	339.031	221.576	304.217	228.427	7684.273	223.872	162.355	277.992	653.305	132.452	540.703	142.227	1092.761	10035.969	337.912	489.795	254.914	9755.61	439.895	324.446	3631.242	138	0.839	1029.268	655.601
13457.516	13667.342	9625.604	15330.358	8149.212	14898.688	5605.996	9695.783	781.991	384.741	322.169	364.29	275.75	286.967	258.128	5500.849	197.267	194.627	158.602	496.956	130.35	355.174	166.175	1154.471	6961.471	304.332	512.333	297.54	10721.148	550.553	274.475	3647.321	178	0.829	1327.303	655.916
10651.482	10723.234	8379.673	13607.619	9194.554	17214.164	8268.068	13431.478	629.912	346.156	308.339	309.202	268.792	326.307	294.659	5566.707	167.744	141.661	135.085	325.835	159.984	220.559	140.79	1613.024	4268.964	282.562	370.554	299.099	4345.512	371.502	332.458	3678.293	140	0.921	470.214	655.829
9629.192	9757.603	7583.984	10874.514	6860.14	11062.395	5093.53	6946.747	840.077	326.527	305.955	342.148	249.132	282.474	271.42	8464.531	192.24	178.688	165.912	1273.438	157.911	1640.78	123.863	1251.854	8799.807	281.016	446.492	283.157	4909.159	896.168	310.175	4040.077	122	0.929	602.705	656.459
10882.931	11082.626	8569.938	13622.379	8710.291	15601.504	6925.532	10866.911	835.61	339.592	396.24	297.76	251.807	252.966	245.736	7882.135	178.488	177.308	158.377	984.087	167.193	1517.872	112.977	1233.012	5540.32	265.528	481.037	264.906	5654.978	513.097	263.051	3685.076	250	0.7	615.792	661.828
15059.089	15002.006	11824.878	17259.791	11789.13	18320.757	9857.717	14717.117	990.447	503.356	472.681	373.48	310.743	335.198	282.044	5881.857	232.322	202.136	161.67	339.424	128.61	435.514	139.248	2003.613	10219.423	255.794	328.793	283.738	3105.715	362.413	309.675	6107.617	172	0.927	849.674	657.756
13335.115	13582.76	10137.319	15324.003	8839.489	14467.036	5788.034	9001.843	783.233	373.469	303.11	415.223	259.607	316.509	229.904	7471.449	204.425	147.73	202.723	761.998	175.49	480.753	135.673	1345.885	4628.133	311.579	549.681	301.148	16467.436	569.206	334.099	4499.573	112	0.973	1004.839	654.795
14298.227	14399.104	10622.445	15779.221	8715.9	13907.575	5619.66	8905.55	890.686	387.225	374.095	399.866	287.72	278.944	250.519	7831.096	224.057	187.025	186.924	1082.701	148.653	632.143	150.219	1419.519	5809.032	322.707	602.109	286.098	16432.968	704.867	297.789	5044.602	237	0.764	1237.357	658.77
16866.414	16998.221	12904.447	19533.913	12200.868	19845.32	8777.029	13324.47	1096.684	533.12	437.311	510.405	353.878	384.882	297.313	8421.96	220.665	183.273	251.895	1029.816	165.912	672.784	134.071	2076.574	5688.296	302.277	460.114	276.918	13360.207	735.126	319.358	7249.854	172	0.95	937.105	656.436
10042.356	10461	8033.009	12364.785	7624.106	12907.022	5400.246	8306.422	937.089	362.181	310.297	349.177	257.975	288.849	212.482	7898.259	206.365	215.862	213.688	1250.743	151.025	1203.919	146.031	1243.265	3444.673	286.421	321.553	282.049	10066.502	853.093	319.899	4120.397	144	0.899	970.493	655.549
10601.672	10658.16	8176.435	12780.925	8276.455	13940.788	6033.327	9574.746	751.331	389.575	329.46	354.288	260.519	304.546	236.482	5967.981	190.956	136.614	181.566	370.294	146.495	238.997	141.452	1472.933	4219.591	285.262	389.114	289.93	5968.718	423.747	329.799	4604.471	165	0.88	985.245	658.87
11776.125	11956.632	9004.496	13697.086	8379.762	13812.277	5962.057	9316.343	759.717	400.322	330.822	348.343	260.189	313.91	235.016	6759.151	189.942	141.181	231.295	486.906	154.853	351.256	143.49	1488.13	2901.538	305.599	417.378	279.277	8534.628	437.015	295.967	4921.03	117	0.906	991.397	655.517
10013.571	9967.005	7138.064	10303.543	5585.17	8531.659	3491.961	5460.051	695.325	344.683	303.632	307.122	239.747	247.254	220.422	5453.94	193.345	176.5	142.74	450.046	148.586	333.473	126.94	1048.109	8609.606	303.029	477.703	313.373	12775.957	422.996	283.437	3447.519	122	0.945	1291.287	656.779
15376.172	15809.59	10711.139	17050.339	8433.663	15375.357	5580.526	10017.889	800.814	364.323	341.201	381.804	267.687	272.666	234.834	5535.947	243.867	182.575	157.019	604.122	115.098	407.489	129.572	1196.082	11763.349	312.788	498.552	303.474	8387.172	571.955	270.038	4085.389	134	0.882	1386.664	657.657
9761.513	10098.892	7992.487	12818.763	8531.256	15212.406	7381.51	11141.051	688.8	339.786	276.012	303.122	266.311	314.76	277.158	6207.803	154.799	158.78	131.262	766.252	175.533	467.983	145.198	1452.898	2993.226	272.385	326.684	267.668	5060.946	629.357	343.535	4610.007	135	0.949	486.344	658.004
13783.133	13861.201	10594.044	16915.293	11120.094	18702.109	8783.591	13874.117	901.743	464.222	437.506	382.883	315.244	316.88	271.297	7148.593	170.728	163.667	161.684	2673.137	187.681	613.455	137.641	2237.806	3589.199	282.809	274.728	285.96	15171.02	915.812	308.59	4689.376	253	0.718	698.781	663.67
14951.079	15222.97	11719.268	18210.271	12298.211	19668.311	9529.588	15287.421	871.083	501.262	447.074	382.139	334.621	299.975	288.215	7670.283	174.395	150.933	161.491	2279.855	179.471	421.074	138.828	2257.137	3563.2	300.216	299.698	315.791	13001.652	896.713	294.574	4640.271	156	0.984	726	657.5
9380.218	9732.149	7624.041	11512.517	7358.303	12087.415	5472.479	8144.302	769.332	390.992	371.065	375.461	284.405	307.256	255.487	6953.046	172.26	197.5	248.234	935.999	141.84	557.135	119.584	1453.795	4505.153	267.405	653.881	264.872	10985.573	573.591	293.094	4856.412	128	0.963	876.32	657.984
11353.901	11783.654	8870.799	13706.352	8208.44	13695.596	5964.614	9170.269	757.46	384.942	347.147	360.182	283.543	319.611	234.391	6248.477	179.187	162.71	231.233	458.58	128.883	321.68	120.888	1391.948	5997.14	260.35	424.252	256.777	5673.63	481.757	295.717	4586.201	108	0.967	891.324	657.037
9184.774	9209.09	6915.155	9790.757	5951.755	9180.433	4093.615	6032.447	712.92	364.91	286.939	333.216	242.063	297.828	223.26	6729.051	203.481	135.834	233.278	427.12	158.701	271.009	133.114	1219.463	5991.499	314.848	435.098	261.762	13967.674	341.173	319.297	3671.189	102	0.955	1018.49	657.108
14734.025	14787.107	10710.615	15215.146	8423.383	13407.264	5796.765	8922.939	919.626	439.493	341.268	414.116	317.811	302.428	228.938	7119.042	229.463	171.732	240.776	803.125	139.794	436.069	152.67	1547.131	7687.949	318.878	561.5	286.375	12581.565	606.725	296.573	5054.512	212	0.765	1096.726	659.533
14351.442	14491.156	10501.916	15843.85	8900.645	15539.07	6376.988	10770.539	765.326	380.75	301.994	336.458	260.858	250.056	209.545	6579.784	200.795	155.302	183.874	502.236	145.686	406.132	136.966	1247.451	7799.585	321.337	545.782	275.247	12725.244	401.468	268.337	3787.115	140	0.932	1132.557	656.357
9519.829	9689.094	7836.071	12498.066	8786.249	16121.248	8012.681	12713.225	649.1	367.712	321.641	303.993	272.125	341.81	266.941	5376.623	152.165	136.254	136.89	351.959	158.273	200.459	141.282	1667.277	2251.61	275.691	372.159	278.265	3947.872	373.236	365.333	4190.047	126	0.932	464.167	659.714
9851.892	9644.366	7452.113	11289.996	7738.533	12874.47	5990.497	9508.459	807.156	412.786	386.354	295.793	282.247	271.587	241.05	6679.682	184.251	143.871	158.815	566.526	139.167	338.178	127.818	1782.505	8305	272.581	373.104	346.789	5629.623	363.089	285.957	4011.012	114	0.932	760.184	657.184
8533.076	8346.428	6744.495	10395.616	7674.825	12986.036	6280.384	10146.471	571.79	367.199	328.043	327.592	240.015	241.889	243.018	5823.14	143.65	128.161	135.016	327.806	162.036	254.567	113.595	1406.689	2078.734	254.136	409.253	254.559	6743.818	323.403	257.791	3537.147	112	0.915	622.83	659.786
9420.842	9649.744	8038.419	11927.521	8453.869	14412.03	7302.722	11094.801	755.334	429.703	391.651	346.099	281.837	304.19	267.906	7109.953	173.024	145.062	147.897	369.503	168.09	398.233	140.878	1994.999	4494.46	268.073	445.041	271.702	5843.433	424.708	300.737	5535.068	139	0.925	682.119	659.176
11417.006	11626.192	9161.307	13470.012	8438.819	13288.08	5758.799	8832.679	885.948	452.294	353.805	387.082	262.909	268.55	241.957	6139.787	187.268	173.794	178.086	686.777	119.35	504.868	131.675	1552.458	3046.207	287.669	408.717	284.151	8688.248	628.43	269.9	5926.855	105	0.971	1165.119	658.795
14470.197	14348.495	10603.611	17134.069	9652.198	15870.26	6681.676	10980.695	853.369	410.966	358.915	373.361	280.098	275.158	259.521	5661.274	203.234	175.562	163.012	773.882	133.693	402.118	142.945	1478.086	4211.198	301.887	502.468	290.646	11984.959	666.623	282.615	5153.283	113	0.981	1228.031	658.65
13487.307	13426.507	9816.798	15157.735	8047.116	12749.877	5298.381	8380.529	835.142	387.816	343.322	319.045	266.667	252.607	244.98	6277.301	215.979	170.673	172.524	592.11	129.784	397.372	131.898	1360.861	7942.013	295.174	451.811	292.149	11246.788	451.32	269.267	4907.311	146	0.879	1220.267	659.87
10910.915	11127.56	7628.698	12159.239	6339.358	11286.687	3823.794	6805.96	701.368	277.037	276.215	283.622	249.537	233.6	231.348	6887.46	185.438	240.277	162.124	925.477	138.709	877.232	158.001	698.183	5790.318	306.188	326.738	300.036	12514.189	788.563	263.822	1962.713	102	0.987	1334.637	659.853
9219.801	9532.07	7638.761	11510.37	7656.689	13127.343	6584.766	9842.058	694.054	353.99	289.105	329.784	264.382	272.896	281.26	6526.779	163.753	152.003	131.682	882.108	169.569	567.968	129.44	1566.592	4692.623	287.001	394.803	273.34	6077.836	602.986	283.693	4504.807	103	0.996	581.383	660.558
15071.902	15375.424	11440.223	17144.18	9899.192	16404.181	6882.689	10524.852	847.587	434.982	378.037	440.996	315.037	355.638	264.763	7292.817	171.642	176.285	240.344	826.876	156.907	567.31	132.906	1609.871	4873.249	263.094	522.795	276.929	14127.071	572.712	299.189	5574.255	183	0.931	908.577	662.73
11660.563	12030.729	9216.054	15004.54	9478.788	17474.52	7777.736	12566.144	581.694	327.478	287.093	335.289	242.219	254.837	256.839	5942.747	157.398	135.951	164.815	406.058	158.734	372.81	111.343	1343.878	5889.355	272.941	483.987	270.42	5224.037	347.909	280.249	3928.802	188	0.83	590.973	665.574
11353.276	11776.729	8794.017	13654.392	8019.293	13673.079	5513.683	8550.289	810.196	323.193	272.342	343.911	246.356	281.911	215.489	8446.625	195.774	203.292	214.517	1332.095	148.058	1140.359	146.872	1126.558	5991.897	288.946	379.886	292.486	11037.676	846.893	306.611	3488.879	117	0.985	963.244	662.021
10164.701	10336.538	8126.9	12192.014	8084.829	13275.116	6197.24	9427.999	770.886	424.679	397.752	292.415	270.491	274.799	255.083	6721.069	177.535	150.947	155.753	338.416	133.989	309.059	125.35	1629.305	7316.42	255.21	340.328	349.813	3452.88	349.488	300.366	4648.936	112	0.904	766.741	662.92
17693.29	17711.601	12307.336	17888.242	9336.819	15334.54	6019.305	9926.424	802.975	378.235	324.579	357.906	253.715	262.127	213.23	7386.014	210.788	160.529	182.106	641.863	146.459	448.832	137.829	1227.466	10580.094	329.572	594.335	277.691	12982.294	454.164	288.403	3798.152	178	0.876	1129.326	664.966
13980.62	14327.192	9513.308	15919.04	7763.125	15121.608	5546.563	10364.368	757.271	376.744	315.886	320.574	249.891	247.219	222.961	5175.523	267.637	163.904	137.958	407.051	120.216	239.323	149.298	1242.409	9924.325	299.898	368.15	269.869	9521.673	433.792	268.19	3763.42	198	0.922	1429.995	665.217
9490.673	9533.814	7561.024	11304.208	7656.096	12935.862	6302.259	9866.238	761.065	424.534	394.347	300.582	293.281	313.864	231.298	6280.666	152.088	180.718	175.753	319.258	150.648	433.6	137.83	1646.5	4137.952	273.837	382.113	309.508	9118.925	356.89	299.864	3859.701	101	0.964	817.262	664.054
9504.981	9813.485	7805.374	11461.509	7469.97	12606.995	6011.605	9195.167	832.46	439.468	382.621	345.638	278.281	301.093	251.692	6524.533	176.173	183.971	188.932	513.861	126.579	381.249	132.818	1718.978	4515.42	255.058	346.259	265.796	7237.131	378.298	287.721	5440.549	138	0.884	862.891	664.022
13499.017	13792.484	10487.319	16743.845	11025.654	19183.388	9129.144	14734.686	701.043	385.017	411.221	350.007	272.553	266.184	268.315	6011.209	168.377	136.889	161.815	459.668	166.31	286.101	117.526	1583.911	5798.346	254.824	464.688	268.523	5096.82	380.418	274.472	4297.466	160	0.906	625.65	667.425
17397.201	17794.068	13469.834	21086.123	13505.258	22161.392	10631.342	16720.458	908.829	475.859	457.114	361.76	335.552	301.3	283.123	8118.61	183.419	157.754	150.937	2719.535	190.342	617.107	134.473	2206.894	5255.549	301.502	273.741	309.112	16434.218	857.056	293.855	4448.354	165	0.911	727.924	666.882
15987.527	16242.892	11622.626	18429.703	10325.463	17973.785	6901.918	11304.419	779.96	374.944	326.154	372.591	260.922	294.735	226.303	6892.034	204.32	154.885	186.187	548.072	159.061	394.942	144.607	1341.444	7774.464	297.659	502.676	295.38	11972.445	451.761	322.848	4200.154	297	0.674	986.032	668.029
9607.556	9843.387	7855.513	12443.524	8470.742	15061.089	7562.581	12068.244	586.654	341.144	307.678	289.112	265.381	344.827	239.481	5250.323	151.968	125.829	124.607	285.628	153.909	226.928	135.146	1530.683	2152.664	276.264	343.97	308.016	2350.494	298.863	407.676	4156.33	146	0.911	453.534	667.897
10151.133	10194.19	7939.28	12705.941	8718.287	15383.322	7393.784	11943.4	636.804	353.133	297.55	299.305	261.002	317.969	231.444	5670.766	146.57	128.853	127.322	396.421	160.628	201.143	133.108	1522.807	3261.937	258.254	362.201	293.557	5486.312	329.369	305.657	3989.927	107	0.941	469.463	666.967
9873.964	10070.405	8013.544	11946.848	7952.852	13253.324	6122.653	9450.315	800.881	424.128	372.519	323.212	288.4	306.881	240.857	6902.418	162.345	176.685	152.841	485.378	144.481	299.525	131.996	1640.483	4402.771	263.855	393.003	292.534	8473.719	436.81	311.046	4440.618	229	0.636	828.443	673.522
10883.754	11051.758	8674.644	12692.615	8263.852	13699.775	6360.449	9598.731	847.042	464.908	398.296	403.895	306.721	337.764	277.52	6130.584	200.198	147.118	219.445	496.084	171.707	369.632	141.823	1801.192	6361.878	270.726	365.32	284.115	5621.038	493.42	334.673	5510.726	102	0.987	929.333	665.882
10132.221	10316.515	8063.61	12494.461	8362.114	15033.265	7054.951	10593.485	635.636	350.535	287.381	388.046	260.399	275.835	256.663	6231.191	160.581	142.91	141.072	1185.022	169.362	433.628	127.32	1454.612	4336.147	303.61	369.011	248.538	6565.581	420.88	286.632	4759.661	116	0.977	551.552	666.509
11505.397	11322.391	8765.657	12411.944	7926.424	11306.714	5241.584	7770.872	1018.144	499.157	436.777	430.17	318.617	301.216	263.81	7124.168	229.256	196.91	211.452	743.779	151.016	551.644	143.509	1775.697	4415.315	316.731	458.015	284.176	17107.693	497.133	279.338	6517.132	125	0.925	1231.276	665.796
7775.534	8223.144	7629.971	9450.331	7767.464	10362.215	5034.981	6795.449	688.515	314.827	273.924	284.005	252.457	344.097	250.187	9621.212	201.571	198.148	167.805	765.314	224.569	1890.147	135.974	1091.257	2972.01	266.581	414.657	247.943	4505.042	563.717	289.563	2861.16	115	0.94	300.17	668.848
8921.439	8987.233	7223.288	9473.116	6148.28	9156.859	4405.838	5626.783	454.809	249.167	233.627	305.378	230.89	343.994	247.575	4996.171	174.052	148.906	183.736	442.446	200.783	389.366	139.078	798.993	4916.922	259.82	366.98	275.556	2005.195	384.252	284.803	2477.599	100	0.967	325.18	667.7
15722.851	16191.238	12364.987	19900.401	12712.986	21651.883	10140.843	16170.13	966.337	454.244	617.689	398.213	316.901	346.93	261.918	8627.319	177.228	204.111	190.583	2292.632	178.46	898.412	131.78	1802.887	4895.333	261.185	273.97	337.215	18511.845	1244.803	307.716	4767.138	290	0.786	791.955	673.462
15957.145	15906.926	12140.002	18057.97	11005.534	17967.506	7903.89	12016.338	968.08	421.713	600.907	347.78	297.019	318.364	236.783	9584.369	199.953	221.711	232.606	1854.126	169.327	888.604	132.302	1599.825	9101.431	270.488	278.661	318.93	11791.536	841.704	295.131	4466.751	174	0.873	800.96	670.707
8623.276	8704.465	7022.122	9810.27	6902.368	10698.895	5374.069	7864.541	810.154	436.527	378.302	339.989	275.261	298.821	257.612	6308.747	182.418	170.464	175.765	368.634	130.672	371.961	130.921	1696.978	6484.616	262.878	319.052	274.322	5236.277	341.677	295.507	4823.659	115	0.876	847.97	669.535
11721.243	11789.124	9301.214	13048.989	8227.274	12474.897	5989.245	8312.003	940.516	476.084	414.686	438.738	320.092	343.549	284.383	7675.154	176.029	194.873	237.222	787.533	140.022	627.939	132.481	1882.508	3361.394	254.068	446.828	249.28	10733.933	548.934	288.652	6338.444	125	0.952	877.908	667.38
6388.289	6526.654	5942.003	8226.016	6484.169	10345.922	5481.753	8207.552	950.186	501.754	370.604	398.203	328.662	346.989	248.259	7623.824	199.75	159.851	536.448	692.567	134.552	383.785	152.886	1783.437	1098.613	306.276	463.545	296.501	10404.087	462.578	281.349	5870.842	98	0.993	1094.878	668.163
7827.559	7956.05	6612.866	9564.443	6976.343	11116.401	5738.02	8127.03	752.52	373.042	318.181	333.148	269.293	296.344	273.308	6373.648	155.911	140.532	171.212	3110.743	152.973	382.634	117.826	1666.435	3301.609	303.534	316.081	250.062	1794.718	441.964	287.551	5496.869	100	0.967	531.54	668.88
11122.353	11476.715	9057.425	14074.928	9149.203	16023.243	7226.853	11271.668	842.617	416.134	387.851	369.41	284.176	309.983	240.899	7010.652	165.036	182.653	154.388	650.693	136.044	369.79	138.658	1669.008	4975.637	267.618	525.884	283.337	6169.949	500.501	328.108	5136.106	161	0.944	836.376	670.196
14592.091	15013.308	10751.822	16009.032	8712.311	14462.267	5602.96	8485.026	790.105	364.085	302.54	397.453	257.686	291.77	209.057	7951.961	197.934	163.499	230.989	1039.885	155.301	843.979	147.282	1226.225	7027.642	300.814	425.636	281.371	11727.117	577.781	317.166	4118.677	127	0.929	966.539	668.398
13247.036	13357.735	9571.927	14306.811	7852.587	12693.402	5002.293	7996.918	893.661	349.145	312.234	297.023	239.174	241.026	243.107	6698.487	235.528	173.314	191.126	2555.009	125.401	429.727	142.137	1176.409	13036.278	318.693	458.443	285.149	8444.187	403.349	264.581	3886.023	113	0.952	1193.022	667.96
11731.845	11535.483	8191.581	12446.619	6804.69	10633.064	4185.174	6845.828	678.111	343.408	316.868	296.567	239.09	231.544	222.875	6412.677	215.821	171.864	144.684	1475.477	123.378	292.647	120.04	1086.118	6553.174	326.892	385.618	282.563	10001.87	445.183	302.359	3572.027	135	0.834	1260.989	669.456
9425.651	9612.019	7311.716	10707.127	6481.133	10377.451	4701.991	7357.179	833.742	410.212	361.645	348.1	279.314	275.831	224.994	5598.736	205.276	180.495	155.408	523.116	144.849	342.615	141.617	1402.981	4926.141	296.988	379.305	316.319	11291.61	372.733	269.24	4938.917	105	0.971	1298.671	668.405
8508.797	8521.79	6868.934	10031.72	6636.285	10848.202	5051.369	7108.853	606.203	330.975	298.788	306.208	266.933	361.871	265.957	5785.18	174.461	143.808	191.321	484.776	206.266	323.136	133.22	1224.215	3317.883	257.649	349.761	280.422	5626.39	354.958	317.419	3755.473	105	0.953	384.176	669.548
8428.855	8629.907	6953.205	10407.746	7063.28	12120.952	5761.654	8672.938	705.069	397.376	358.465	280.969	259.05	280.259	239.031	6615.669	159.602	150.044	138.951	404.338	135.545	501.647	128.684	1568.481	4182.782	255.013	379.197	337.749	4133.655	428.631	306.613	4612.988	119	0.933	770.517	671.139
11035.642	11453.153	9032.119	13653.597	8721.21	14582.648	6840.514	10345.586	871.388	442.498	374.042	408.35	302.604	321.695	255.13	6369.582	194.657	148.201	225.215	637.616	155.642	456.845	148.058	1710.582	4466.477	290.514	414.907	271.457	6807.246	530.803	332.817	5623.732	125	0.992	939.956	670.02
8034.395	8136.039	6675.478	9942.343	6922.536	11584.342	5617.263	8374.883	722.561	342.53	304.446	264.669	257.635	348.956	228.294	6418.351	179.523	137.406	135.898	457.676	168.814	595.859	117.908	1299.065	2979.216	281.143	329.374	293.807	2937.962	449.081	329.031	3880.456	128	0.9	430.031	671.656
15364.392	15436.183	11654.66	18054.052	10474.554	17841.128	7418.31	12145.553	978.562	438.898	376.771	341.124	281.597	264.778	241.29	7586.39	213.79	207.211	196.243	1014.244	138.772	598.946	132.215	1467.808	8377.912	287.773	535.761	273.731	13891.239	778.351	276.044	4487.799	180	0.874	1157.906	671.606
13316.778	13502.82	10067.517	15597.464	8818.544	14394.487	5899.996	9442.449	1025.68	375.863	346	310.969	264.898	247.077	246.551	8076.792	231.962	267.644	203.51	1253.282	133.238	1335.989	126.697	1294.519	9129.186	278.669	420.008	270.321	12690.525	848.058	289.217	4007.467	121	0.948	1167.946	671.541
13459.605	13366.377	9459.833	14225.044	7489.04	11714.643	4569.5	7236.172	796.333	342.812	300.215	345.714	241.557	231.614	231.485	7091.52	202.556	172.799	217.585	1400.807	141.405	515.445	126.009	1127.757	9456.865	281.443	554.387	272.377	15881.608	487.079	264.493	3803.133	148	0.847	1188.514	671.757
9639.762	9698.159	7376.878	10883.344	6525.634	10622.731	4751.404	6876.773	553.318	295.265	239.391	302.926	233.149	276.743	217.696	6044.092	152.609	127.418	189.536	1368.15	170.991	403.56	121.598	1166.108	6648.26	288.68	327.244	263.5	8514.195	356.531	284.214	3783.268	129	0.917	516.678	671.678
10820.843	10845.254	8000.765	10914.837	6474.298	9367.832	4162.973	5459.628	594.671	340.005	298.341	305.837	269.091	358.962	264.804	6536.417	179.011	141.206	199.781	508.09	209.049	322.515	130.315	1139.21	3089.329	292.337	335.792	293.419	4009.08	423.666	322.138	3869.278	106	0.92	389.651	673.717
10649.611	10747.568	8489.125	13089.146	8714.351	15484.131	7545.058	11823.331	687.244	380.863	375.47	327.388	267.999	288.026	251.178	6946.606	160.193	140.777	144.918	686.48	173.656	388.374	136.119	1753.82	4972.505	258.464	473.617	264.669	8218.97	368.302	299.222	4585.599	177	0.871	674.528	675.291
11806.371	12265.882	9718.436	14920.101	9841.661	16598.323	8242.371	12921.32	734.87	427.104	376.892	308.218	288.638	299.609	233.391	6894.548	146.947	163.765	147.3	554.122	145.384	323.099	119.299	1673.163	2777.094	257.396	378.901	325.269	6499.834	419.876	293.562	4803.518	158	0.873	781.981	675.323
20067.99	20490.203	14825.135	23156.4	11921.414	21355.806	8382.442	13985.99	998.871	429.274	358.717	321.583	284.023	280.403	237.591	7031.002	230.233	212.857	187.509	1062.003	133.772	660.918	134.657	1391.942	10111.974	290.554	517.628	270.423	11332.385	905.423	273.77	4030.19	115	0.981	1149.63	673.213
9874.172	9754.3	7356.451	10649.809	6569.805	10553.808	4669.016	6603.887	582.736	291.253	269.153	286.134	251.95	324.429	232.774	5148.81	191.154	132.485	142.186	373.777	200.478	376.279	117.41	1111.877	5207.108	279.783	336.02	295.518	3271.352	357.648	300.726	3355.02	116	0.909	406.957	675.647
15235.124	15431.703	10706.597	17021.088	9505.565	16563.847	6663.563	10876.247	770.981	382.411	335.656	370.766	256.504	291.315	225.301	6496.431	218.336	156.157	202.666	470.134	154.604	371.21	139.518	1371.465	9890.546	295.691	436.798	290.641	8989.083	425.732	313.541	4412.811	128	0.936	987.234	673.414
12238.825	12577.919	9103.442	12390.172	7095.724	11432.501	5057.894	7839.805	850.084	420.169	329.704	345.406	299.372	293.4	218.798	6671.2	219.979	154.947	984.495	522.316	128.224	302.404	158.78	1389.757	9567.203	336.397	388.43	298.148	8130.149	336.727	299.588	4379.929	134	0.927	1077.5	675.634
9557.838	9837.817	7785.052	12051.669	7904.659	13849.12	6802.016	10489.498	631.426	347.678	295.238	307.943	253.083	311.308	215.568	5516.919	149.68	135.147	123.725	361.514	156.764	208.781	129.197	1499.337	3232.532	259.998	370.044	289.666	4293.92	365.71	292.087	4048.962	109	0.976	470.014	675.271
14545.609	14485.568	11592.775	17756.769	11763.629	20165.885	9235.255	14028.233	968.037	471.703	432.665	468.971	318.089	328.433	296.368	8377.336	187.331	156.896	266.437	751.456	182.144	524.559	129.704	2021.625	4707.867	254.957	476.318	278.275	9579.309	525.404	283.833	6981.48	370	0.696	634.968	681.522
13513.799	14206.797	11395.367	17922.453	11630.378	20156.519	10157.253	16100.978	1005.817	546.203	466.649	439.481	353.563	384.759	313.221	7149.728	195.148	178.979	227.914	607.483	145.979	446.824	146.447	2232.373	2721.75	277.258	399.907	270.749	7818.141	544.738	321.438	7176.632	233	0.824	907.637	677.195
13771.645	13707.537	10253.627	16249.297	10113.533	18343.645	8056.93	12982.951	639.655	381.263	314.403	322.603	259.174	255.799	254.647	5740.77	170.717	146.546	165.169	272.155	160.37	371.979	108.287	1460.37	7605.555	275.189	404.396	266.711	3937.86	315.256	260.572	3919.543	150	0.867	588.393	678.513
17148.584	17326.471	12846.542	19794.994	11573.123	19649.192	8404.792	13078.164	1009.705	448.997	429.592	412.553	311.064	339.147	276.935	8255.298	222.085	205.368	218.642	1070.577	146.91	854.523	134.531	1726.592	10890.636	280.443	487.344	276.691	11807.961	667.204	300.581	5453.919	293	0.814	881.684	681.135
9754.784	9771.479	7815.451	11868.504	8064.003	13580.822	6290.585	9644.548	825.473	372.121	564.524	338.247	266.489	264.111	254.504	8162.99	172.487	156.258	181.595	994.012	166.529	972.286	118.687	1405.972	5111.805	260.831	549.726	295.062	6015.251	487.529	287.66	3960.675	108	0.98	617.185	676.713
13181.318	13255.074	10500.115	15865.492	10839.062	17229.752	8803.385	13605.093	856.291	462.317	426.906	386.786	320.087	323.8	265.428	6884.677	172.868	160.601	150.093	2361.446	186.163	682.15	131.789	2135.929	4696.871	279.077	274.768	287.517	14597.591	848.41	301.111	4632.737	141	0.975	699.259	677.011
14458.066	14610.793	11198.576	17730.392	11743.997	19507.387	9141.845	14620.185	850.789	455.986	418.855	332.525	312.519	318.369	263.138	7179.806	170.608	156.299	157.737	2237.974	162.502	448.668	141.598	2318.708	4558.294	283.001	285.408	316.242	11482.981	676.189	287.749	4508.717	181	0.943	733.141	679.417
13699.584	13606.858	10090.252	15117.222	9161.629	14697.233	6414.572	9795.41	845.238	405.957	370.059	406.431	291.818	312.457	259.545	8398.141	186.683	178.886	214.302	911.162	147.788	569.805	127.35	1497.372	8063.419	273.788	564.586	281.288	16272.797	608.563	297.257	4477.003	112	0.932	888.214	676.786
11306.71	11279.845	8284.562	11576.738	6778.192	10771.611	4787.003	7281.076	875.731	414.09	342.512	334.791	274.674	326.325	238.525	6717.467	239.245	173.03	176.972	537.878	114.256	342.896	147.969	1424.2	12176.118	347.234	474.451	291.393	5213.415	410.27	319.829	4855.547	121	0.948	1048.244	676.492
10842.702	10665.169	7579.923	11544.913	6430.902	9834.036	3970.343	6411.53	631.112	341.19	307.17	305.71	238.836	233.736	209.472	7004.056	189.91	149.067	155.719	382.724	117.2	281.684	126.173	1143.413	5569.88	306.95	308.271	278.124	8240.83	390.117	293.94	3869.331	106	0.909	1261.245	677.462
13554.06	13799.706	10688.841	16743.426	10439.297	17710.435	7603.518	11717.01	836.181	420.942	370.927	375.753	286.968	295.903	249.383	7188.704	165.209	165.638	155.772	667.651	156.945	519.476	128.271	1575.399	6184.505	273.261	586.543	326.923	9171.205	531.965	306.283	4797.857	224	0.786	761.295	681.692
11937.281	12368.783	9989.548	14979.047	9799.55	16584.543	7811.46	11795.625	1057.989	518.049	432.045	472.718	332.877	359.635	281.217	7438.871	199.388	190.32	226.345	876.69	150.52	527.836	132.901	2065.96	7356.869	280.106	547.515	277.308	10988.042	556.356	304.841	6888.871	142	0.934	853.88	679.303
9730.1	9879.01	7914.242	11324.409	7495.382	11629.813	5613.859	8125.649	873.488	441.416	356.382	430.541	288.119	320.949	260.861	7229.001	198.806	165.245	200.719	734.102	149.657	470.792	147.94	1690.114	6585.992	290.78	523.791	277.988	11930.964	548.01	335.49	5192.627	123	0.925	935.118	678.516
16582.104	16491.421	11849.648	17421.65	9073.328	14521.877	5709.011	9037.523	994.956	393.944	339.114	348.559	272.687	257.185	238.288	8903.361	242.817	225.577	224.814	1168.805	136.63	1092.819	133.83	1293.358	12789.567	291.729	417.557	284.35	13312.93	719.707	279.46	4373.496	154	0.927	1178.727	678.604
11942.252	11994.243	8904.688	13556.148	7905.091	13366.412	5595.598	9073.742	766.031	358.219	329.909	334.424	238.877	240.78	224.329	6129.539	201.719	162.541	148.798	545.165	143.279	348.777	125.861	1271.237	6094.767	301.233	476.919	272.169	15310.45	411.73	272.85	4203.764	209	0.798	1201.333	679.371
10276.394	10339.826	7383.425	11093.876	6398.177	9766.219	4100.289	6288.516	685.167	334.805	322.703	300.375	257.677	233.192	231.993	6200.126	206.061	157.059	155.993	700.005	139.141	409.827	127.09	1139.41	5205.668	309.263	441.261	278.326	15684.616	480.631	276.31	3960.41	142	0.812	1238.366	677.739
9442.977	9570.936	7831.764	11898.91	8185.49	14081.831	6866.341	10387.983	669.5	356.386	301.497	293.206	264.15	348.684	241.542	5975.561	160.473	130.024	158.375	546.14	176.127	319.441	128.366	1494.501	2220.086	267.756	335.357	286.939	4172.8	350.257	304.537	4558.323	181	0.851	432.246	681.102
8437.245	8453.468	6638.708	9946.165	6504.797	11076.598	4872.832	7304.096	750.529	305.981	370.962	277.263	229.504	240.487	238.223	8612.752	171.418	174.326	158.931	866.29	172.419	1733.387	112.947	1065.424	4725.311	279.197	408.119	272.747	6812.61	447.826	268.148	3445.133	185	0.765	606.359	681.668
11332.357	11578.249	8990.478	13838.544	8868.018	15958.075	7408.739	12078.148	633.083	375.74	360.543	351.854	265.158	266.444	245.85	6176.031	174.349	144.435	153.082	351.3	184.248	324.417	130.45	1572.32	5677.361	263.368	381.83	271.235	4621.136	357.183	298.269	3670.799	159	0.9	659.072	681.072
14969.866	15322.77	10958.414	17055.714	9311.056	15727.761	6099.897	9621.39	782.804	393.146	321.381	384.493	260.017	282.144	221.77	7200.159	200.035	160.876	182.488	560.742	165.679	383.874	146.238	1323.08	6247.449	289.366	508.903	312.661	13338.012	473.395	320.819	4214.001	322	0.687	996.807	685.624
10315.513	10540.491	7741.929	10413.351	6211.872	10091.128	4750.914	7583.876	764.292	384.307	313.016	317.356	276.945	269.33	204.202	5793.368	179.381	145.39	445.431	447.204	133.051	293.921	138.382	1271.725	4727.503	281.802	364.729	274.916	9731.08	388.306	274.928	3606.594	122	0.903	1114.418	682.197
18939.058	19348.875	13740.282	20296.966	10560.133	17831.271	6878.103	11437.862	973.137	421.841	415.125	336.647	279.299	274.81	231.551	7825.431	225.139	216.048	811.798	1133.292	161.709	796.028	135.219	1338.552	7824.921	274.442	376.662	277.263	19930.487	714.561	269.164	3811.385	235	0.793	1142.334	683.087
9303.926	9670.756	8109.822	11064.42	7632.09	12039.818	5634.073	7639.622	658.445	318.289	303.647	280.99	243.699	321.43	229.637	7452.055	207.429	184.522	169.388	729.852	237.073	1145.856	130.958	908.669	3327.066	258.148	420.269	249.758	4557.964	400.341	315.195	2337.037	133	0.92	297.598	682.147
10497.336	10783.575	8676.139	13904	9319.778	17053.473	8119.795	12691.406	860.65	356.702	307.266	278.691	266.562	347.146	240.656	6741.894	166.233	145.395	131.801	642.22	168.93	1199.032	138.338	1487.185	2441.783	279.725	342.04	300.215	3934.533	616.025	342.551	4212.037	151	0.942	450.738	682.387
8023.093	7903.23	6429.293	9506.661	6696.837	11201.389	5384.009	8079.022	567.489	321.575	250.933	276.578	226.276	301.054	193.973	5515.536	146.44	128.167	134.254	330.624	167.728	284.483	121.876	1232.281	4219.81	263.297	303.704	276.476	3292.815	327.488	268.169	3902.913	106	0.92	484.085	683.17
7258.496	7496.917	6497.87	9467.254	7148.826	12392.06	6440.654	9814.711	653.592	399.437	314.421	326.835	277.023	316.455	221.096	5372.126	141.057	130.477	124.202	281.215	171.895	251.295	113.872	1701.995	793.048	285.826	349.591	263.101	5493.74	319.108	250.315	4771.261	101	0.99	504.292	681.223
11827.392	11928.787	9420.1	14378.18	9623.549	16317.502	7629.622	12347.856	654.238	382.729	364.266	327.609	274.612	272.633	249.146	5937.902	160.733	148.337	156.219	320.263	173.11	300.925	127.404	1592.691	5228.084	259.611	393.307	268.589	4554.031	339.365	311.988	3394.726	107	0.958	666.042	683.023
12279.233	12170.61	9362.077	14515.93	9383.606	15609.286	7219.992	11624.147	877.873	446.695	393.254	333.873	294.731	321.03	243.579	6797.972	189.164	195.986	144.237	480.652	143.472	618.079	127.087	1678.804	9168.229	254.695	435.207	305.23	9227.909	431.259	334.524	4506.543	157	0.838	822.939	683.182
15049.693	15625.76	11254.337	17072.062	9033.4	15265.144	6018.294	9405.912	745.567	363.948	339.996	461.888	255.502	279.037	232.121	7304.118	198.045	151.43	231.825	745.496	154.892	491.099	152.257	1283.448	6138.7	294.173	524.934	290.237	12318.384	563.633	326.169	4390.986	113	0.981	960.58	681.403
11184.068	11605.177	9142.057	14208.091	9127.575	15920.396	7376.361	11296.109	665.765	413.405	318.922	349.24	274.387	266.883	250.474	5864.937	163.792	143.474	146.43	276.809	156.018	294.106	115.474	1614.103	6098.264	289.014	380.143	263.363	3819.987	291.04	271.297	4595.111	106	0.993	578.208	682.962
7657.458	7747.868	6302.857	9618.387	6827.672	11689.418	5577.645	8336.207	797.635	298.325	262.031	261.215	227.396	238.338	242.953	8081.718	160.147	192.401	163.697	863.631	162.156	2116.485	104.471	1192.961	3376.643	241.348	326.224	254.162	4496.272	366.534	265.82	3894.747	133	0.899	592.365	684.365
13338.512	13387.402	10200.568	15528.945	9211.562	15125.404	6487.287	9477.008	864.869	419.319	382.013	334.199	294.932	287.767	255.839	7986.661	194.256	166.019	171.791	602.097	152.553	549.796	127.158	1626.813	11684.302	276.615	570.82	309.102	5786.068	487.199	290.836	4868.067	128	0.936	754.094	683.625
9462.244	9761.497	7830.958	13130.449	9242.17	16067.575	7966.435	12650.304	782.472	402.012	401.552	385.486	288.075	344.706	265.848	8002.646	143.138	191.667	180.468	1602.771	157.659	553.597	126.714	1719.55	1245.389	263.964	326.684	323.886	13507.124	974.146	346.228	5055.574	111	0.994	790.986	683.05
10902.012	11112.064	8419.852	12712.88	7695.376	12832.338	5836.647	9014.414	788.705	410.64	401.228	305.48	265.134	312.344	242.161	6772.185	178.375	191.419	146.058	491.594	142.716	346.732	126.385	1553.309	8685.351	255.225	374.821	308.27	6452.562	353.418	333.624	4484.279	111	0.923	814.113	682.572
11384.555	11450.926	8368.069	12391.492	7132.027	11414.136	4537.517	7005.133	757.485	329.877	314.854	412.646	236.852	246.151	205.482	8360	188.058	167.361	238.395	932.283	167.564	527.035	141.926	1103.169	4811.04	278.417	550.052	281.954	13820.479	653.288	315.479	3765.702	123	0.936	969.118	682.11
11730.244	11864.501	9145.965	14615.423	9453.158	16962.791	7573.826	11816.327	631.57	368.257	286.352	326.845	256.692	285.738	208.543	5652.839	167.171	142.116	125.979	685.948	156.526	346.696	110.946	1421.073	7915.015	295.521	327.778	258.876	4481.643	360.043	268.287	4251.169	252	0.819	529.607	687.111
10800.329	10767.983	8309.613	12683.941	8225.913	13758.799	6108.975	9451.907	720.811	377.968	330.613	299.022	252.583	283.82	230.448	7578.49	163.509	173.416	241.373	649.498	137.106	367.87	121.494	1400.873	5737.587	255.035	383.87	292.455	10992.532	490.951	306.938	4464.958	145	0.882	834.21	686.045
11604.03	11962.009	9168.375	14336.77	9186.879	16597.35	7487.208	11974.993	820.118	441.478	385.969	396.959	299.168	304.996	257.985	6969.409	183.71	154.466	191.068	1056.062	150.977	371.921	154.136	1714.464	4410.175	283.483	485.157	275.858	10453.83	524.53	316.326	4973.903	215	0.791	926.495	686.709
10305.353	10495.93	8006.093	11815.227	7224.928	12000.858	5279.991	8048.321	683.574	390.855	330.994	355.521	252.469	270.364	236.069	6828.255	164.043	140.477	187.137	491.403	145.324	375.118	145.04	1396.236	2883.982	288.283	394.886	257.126	10308.805	475.236	339.683	4342.256	169	0.86	945.624	687.464
12425.601	12450.61	8930.691	13333.913	7166.615	11424.945	4434.89	7295.864	691.551	323.952	294.307	303.209	240.485	223.964	223.322	6758.907	194.744	165.21	170.68	706.238	126.331	387.339	133.6	1088.427	7036.425	297.582	462.866	281.295	13336.739	474.091	290.863	3634.709	157	0.791	1259.105	684.793
15079.953	15206.712	11689.231	17958.996	11981.447	19373.208	9848.543	15581.159	902.388	473.686	460.703	359.676	333.293	338.646	273.237	6975.561	191.038	155.799	161.685	2278.095	186.375	781.925	131.734	2136.768	5041.041	273.696	278.208	296.63	15203.207	1120.161	316.562	4668.524	186	0.903	705.71	689.086
14037.646	14392.733	10377.798	17466.41	9633.456	17897.704	7113.502	12543.508	719.292	385.379	304.481	295.208	249.03	261.966	228.83	5560.951	199.274	165.821	162.864	367.39	137.775	968.854	142.417	1271.567	7134.127	283.876	393.483	296.416	9056.13	398.474	249.153	3833.096	171	0.862	1293.523	688.161
15559.018	15777.877	12057.411	19299.407	12197.113	21007.851	9732.02	15206.248	738.145	383.519	367.097	369.288	277.299	288.016	279.201	6372.525	172.481	142.354	154.945	472.792	168.964	582.679	119.232	1670.532	6124.998	264.873	483.951	311.682	7283.323	475.043	273.913	5289.014	260	0.885	622.615	691.65
16617.405	16770.342	12625.311	20540.779	13386.24	22251.528	10556.27	17149.898	838.478	443.19	408.496	358.49	304.221	326.24	275.172	7187.335	171.737	151.533	156.539	1840.832	167.682	448.132	137.061	2143.795	4954.167	272.713	310.759	312.627	12994.067	666.06	296.943	4721	166	0.917	734.307	687.56
14819.571	14772.352	10571.278	16374.806	9102.074	15112.792	5964.569	9913.676	836.876	384.878	338.403	352.099	266.413	241.558	243.909	6307.08	228.929	162.072	186.071	608.241	138.31	404.246	130.276	1283.551	8240.031	283	508.42	280.407	13814.245	393.594	268.084	4475.67	184	0.894	1193.766	688.397
13428.206	13445.362	9576.518	14646.647	7817.036	12662.351	4946.077	8015.383	779.206	373.646	356.569	327.181	252.246	246.23	214.599	6836.614	231.327	171.069	163.889	864.272	126.806	410.595	135.125	1194.428	8375.382	302.217	452.873	280.115	14016.454	531.58	300.129	3907.455	199	0.76	1244.45	688.465
11573.242	11505.008	8335.933	13623.463	7534.717	13278.02	5436.886	9519.269	668.334	343.93	312.66	273.407	243.633	244.6	226.935	5594.686	200.501	162.226	135.946	392.387	124.749	278.575	135.396	1162.418	6350.017	305.024	448.275	290.981	8978.264	334.184	277.819	3549.46	107	0.929	1277.706	686.453
12069.204	11887.82	9058.255	13920.244	8906.165	14898.479	6664.831	10297.962	691.042	348.305	281.577	336.944	252.88	331.656	213.889	6281.503	173.289	137.967	138.451	448.676	172.983	344.468	126.385	1341.038	8962.402	261.207	419.582	284.262	4924.504	402.336	258.165	4159.147	101	0.977	477.322	688.104
12857.738	12847.279	10036.816	15448.622	9957.888	16951.8	7757.448	12173.621	686.601	360.989	359.087	314.7	245.721	269.583	239.592	6045.339	169.459	146.615	155.746	369.038	162.701	346.307	122.944	1483.934	6630.554	271.054	394.067	268.078	3730.024	350.258	313.189	3943.886	124	0.972	670.306	688.468
8306.021	8472.09	7291.091	9884.739	7399.23	11269.464	5811.841	8301.747	928.433	479.389	408.055	417.787	316.622	344.544	279.934	7849.703	187.373	182.119	223.452	865.823	144.453	523.903	132.838	1926.018	3424.26	263.846	512.098	262.314	12447.988	605.314	328.092	6629.32	114	0.932	860.342	686.579
15686.305	16096.418	12139.207	19447.718	11570.075	20251.316	8581.492	13388.413	969.449	407.767	374.187	356.007	295.022	330.673	262.34	8359.32	218.581	212.869	229.911	997.609	147.445	1414.524	142.291	1489.998	8968.698	286.956	406.188	284.3	7668.223	643.274	300.149	4711.552	173	0.956	877.136	690.113
10311.724	10947.603	8646.52	13572.497	8764.646	15145.343	7140.928	10986.82	978.619	427.421	535.883	352.337	309.614	339.511	292.807	8974.318	197.014	208.814	231.416	1646.062	145.268	1145.312	147.154	2434.016	3735.534	292.718	242.582	275.97	13094.853	758.973	315.406	5418.239	103	0.996	901.102	687.617
14655.399	14880.409	10522.251	16591.845	8770.113	15129.008	5856.547	9836.93	781.31	370.841	329.913	324.558	257.442	244.159	230.629	6325.577	237.122	165.696	155.877	517.38	122.741	297.104	129.95	1231.416	11209.301	298.02	516.539	289.795	10406.347	380.18	267.678	3776.229	214	0.859	1271.154	691.519
9095.825	9194.367	7139.921	10960.62	7027.703	12546.694	5682.567	8561.978	645.624	316.589	273.953	294.241	256.54	327.912	242.034	5517.47	184.881	132.516	131.592	505.617	193.455	340.185	130.83	1205.216	6638.698	297.051	376.776	304.757	3493.756	414.485	330.455	3607.595	113	0.94	413.845	689.367
15673.678	16009.96	12279.88	20242.743	12779.922	22481.734	10014.55	15532.798	805.339	395.635	311.274	336.155	275.225	325.353	213.157	6848.493	178.713	152.682	144.334	799.362	169.49	660.292	109.128	1571.464	7266.446	292.377	335.302	273.44	5794.532	617.457	266.434	4673.755	263	0.845	515.683	692.2
8673.937	8772.921	6486.793	9283.701	5391.659	8342.048	3539.799	5263.96	684.369	350.914	286.969	337.427	259.511	281.197	220.829	7669.584	184.621	158.141	255.915	494.852	146.94	373.137	142.235	1098.766	2941.588	304.462	435.544	308.671	12309.781	432.952	307.458	3882.579	102	0.943	1031.824	689.382
11901.068	11836.04	8568.241	11754.334	6875.239	10810.439	4735.144	7319.573	870.272	434.205	355.228	316.02	293.036	292.458	228.087	6461.856	222.428	167.729	277.628	445.441	119.88	361.917	158.257	1408.463	9828.422	334.552	350.581	283.867	6666.173	334.226	301.758	4584.829	125	0.903	1071.436	690.308
9820.638	9960.815	7741.179	10216.436	6642.374	11003.346	5233.082	7962.643	941.637	460.197	359.083	353.792	301.102	322.425	238.017	6484.321	203.327	163.521	1442.413	602.058	119.13	382.056	151.568	1666.278	4630.374	318.566	337.381	299.849	4495.199	439.22	265.577	5960.004	118	0.914	1086.034	688.695
14047.926	13584.36	9717.189	13530.273	7603.705	12238.504	5380.156	8679.559	872.353	423.624	335.453	333.938	293.595	265.481	227.845	7217.494	217.491	172.194	268.187	599.859	137.391	509.974	128.649	1303.349	8948.763	294.845	440.688	286.706	11137.338	432.853	244.343	3841.523	123	0.874	1125.476	690.541
8697.251	8879.986	7161.703	10876.292	7463.894	13147.298	6088.975	9385.259	589.478	360.202	281.079	292.93	243.285	249.487	218.087	5596.704	152.825	129.236	137.017	267.04	154.491	371.436	112.26	1340.372	3985.185	292.009	340.793	237.64	3407.934	396.569	258.838	4290.057	116	0.965	560.164	689.379
14121.789	13399.295	10413.372	14680.19	9048.305	14116.32	6590.676	9580.336	1161.987	522.548	457.377	402.393	331.999	359.779	269.278	8084.344	237.933	212.364	193.353	673.075	145.49	579.145	126.881	2023.303	16599.977	273.929	426.984	297.028	7366.066	368.702	329.202	7104.809	145	0.939	823.686	690.431
8672.156	8691.833	6955.078	10167.993	6976.832	11849.382	5640.418	8447.383	656.076	378.779	304.296	331.42	255.474	255.649	235.21	5794.73	155.493	143.27	132.774	577.987	161.603	366.03	109.123	1387.177	5811.061	310.786	406.144	256.753	3976.128	365.822	253.367	4611.035	98	0.993	568.163	690.939
14959.643	15158.205	11782.348	18881.897	11861.212	20470.401	9346.674	14679.306	1040.192	440.478	427.496	357.754	320.86	328.568	265.527	9529.496	204.025	209.279	160.418	3233.623	204.553	1504.788	135.605	1890.829	5741.864	276.017	260.605	305.943	24030.799	1511.882	297.577	4667.247	175	0.853	727.02	694.786
11519.486	11721.48	9089.609	13938.598	8976.292	15521.474	6961.047	10692.33	749.12	409.694	368.824	317.963	292.615	303.302	252.452	6546.026	162.026	152.613	156.773	442.087	158.38	391.856	130.264	1642.195	3341.855	256.358	452.482	308.275	6581.674	513.287	319.885	4854.071	189	0.806	766.923	696.484
9421.964	9733.39	8225.894	11658.376	8411.569	13605.299	7024.011	10118.762	1001.21	544.252	458.644	425.073	335.229	356.312	299.409	6984.584	206.729	172.772	191.762	585.516	132.931	463.129	133.312	2173.996	3774.763	262.642	430.203	278.35	7192.908	508.461	317.11	7071.561	122	0.882	857.992	692.303
13053.175	13243.674	9621.7	15951.587	8971.501	16497.442	6480.995	11322.848	658.229	342.209	273.87	321.316	240.793	246.25	228.05	5907.977	164.968	150.67	147.793	440.743	129.988	341.463	145.12	1185.46	3502.039	292.561	417.432	288.113	11991.667	361.665	257.078	3900.628	168	0.919	1284.732	693.708
10402.641	10350.187	7404.356	10961.957	5883.331	9600.399	3901.864	6339.539	719.807	337.167	263.668	341.649	236.567	243.931	252.763	5467.248	207.499	166.403	189.898	593.968	121.69	304.72	139.594	1050.727	9868.634	303.647	451.759	287.636	9997.833	480.232	262.022	3513.167	100	0.967	1324.4	691.81
7774.516	7928.945	6599.388	10006.528	7136.13	12756.547	6376.723	10029.403	588.636	350.367	286.243	273.415	274.94	319.781	236.208	5205.094	148.311	112.506	126.483	269.122	164.84	206.972	132.102	1435.433	1824.907	282.755	297.943	302.104	2817.344	301.128	308.163	3553.029	179	0.861	441.779	694.74
12138.088	12358.666	9250.135	14693.072	8770.412	15808.924	6620.573	11504.724	790.075	397.83	325.937	333.564	255.87	265.725	239.757	5931.324	193.39	179.526	146.625	531.794	129.9	393.559	143.675	1370.802	6292.171	287.757	446.152	285.981	8626.36	503.822	253.427	4240.366	134	0.916	1302.507	693.933
13291.829	13442.879	10124.553	16359.378	10196.452	18171.817	7850.482	12091.805	587.873	315.076	261.956	315.565	247.279	310.228	205.188	6084.345	164.688	136.598	155.434	457.964	180.608	433.781	129.617	1215.147	7591.473	269.613	411.518	282.453	4196.786	417.851	263.109	4000.593	119	0.961	480.987	693.903
10814.923	10870.108	8424.282	11480.612	6825.132	9940.69	4476.492	5984.635	874.32	442.593	391.019	344.343	299.726	332.471	252.241	9238.11	181.154	193.762	259.085	588.95	151.658	482.573	121.668	1704.161	8607.247	266.953	372.244	317.645	7411.474	405.563	336.922	5944.07	114	0.977	793.061	694.807
14938.066	15575.758	11719.44	19017.492	11201.305	19868.052	8179.862	13192.559	885.035	389.004	469.964	381.513	294.582	313.234	286.893	8909.085	197.763	180.252	227.892	1758.921	167.49	801.635	133.947	1831.098	6483.509	295.023	325.709	278.627	17344.77	868.344	306.199	4576.025	281	0.8	896.518	699.632
17287.188	17273.392	12325.124	18076.187	10057.54	17365.261	7219.464	12117.33	897.615	456.227	360.956	361.443	300.111	278.207	245.001	6554.027	221.661	196.571	221.562	552.192	151.703	441.726	137.312	1463.692	9016.099	296.54	450.519	293.636	13716.163	414.145	279.31	4140.295	198	0.812	1137.313	697.722
10375.317	10292.583	7854.35	11731.33	7555.74	12089.025	5315.091	7927.414	730.655	306.428	361.836	368.538	231.635	246.213	254.532	8104.357	157.024	153.476	165.636	1767.833	190.075	1334.409	114.061	1126.497	6730.154	263.089	508.872	259.581	11060.696	836.856	291.135	3706.625	121	0.948	603.145	695.649
8954.484	8851.354	7174.512	10216.885	7099.452	11085.32	5490.984	8223.434	692.782	359.167	354.535	319.524	269.066	284.246	238.443	6324.614	163.318	152.555	139.375	2310.29	175.056	391.909	126.566	1502.343	6058.325	267.832	392.73	277.892	9986.938	391.435	293.737	3860.695	102	0.987	660.882	695.676
9349.679	9430.019	7801.683	11700.049	8262.354	13977.169	7072.649	11123.042	818.514	468.844	431.991	304.96	287.813	298.639	253.963	7408.575	161.501	159.028	144.405	288.247	158.568	397.179	123.959	1947.969	2704.492	276.78	310.609	365.675	5898.46	448.947	326.211	5387.2	115	0.928	754.274	696.457
12673.697	12656.669	9486.16	14718.021	9471.713	15685.165	6646.346	10340.651	794.055	405.813	359.57	384.038	277.807	307.259	270.13	7371.803	181.755	145.494	194.86	639.769	132.712	510.681	137.121	1953.229	3798.574	283.188	390.912	267.509	8830.34	488.292	316.066	4841.019	136	0.895	904.699	696.699
8836.475	8862.006	7026.914	10482.619	7082.375	11312.33	5192.732	7642.682	652.811	319.978	272.731	295.345	256.058	329.373	239.518	5379.168	177.706	135.894	134.285	508.84	179.097	362.318	139.399	1271.866	4571.346	286.167	374.36	285.568	2693.049	409.676	306.037	4045.064	113	0.94	419.296	696.013
13047.767	13329.501	10300.074	16704.964	10749.075	19880.293	9033.782	14480.74	790.556	371.587	293.523	290.283	284.938	320.68	214.668	6634.942	166.671	153.805	146.937	632.313	179.227	895.05	126.611	1451.664	4817.373	272.099	333.36	294.384	6847.582	450.228	297.163	3874.908	269	0.901	459.723	699.968
19420.198	19411.893	14812.952	23550.933	15166.622	25104.699	11963.877	20464.108	950.957	496.686	444.292	391.901	339.062	353.788	296.342	7425.011	201.808	167.431	167.316	2537.172	179.629	471.821	133.449	4984.998	6693.469	282.833	279.833	301.356	13893.529	897.571	300.566	11363.089	272	0.852	733.283	700.941
15553.351	15998.963	12310.13	18884.829	12085.102	20387.899	8616.091	13374.939	1113.597	465.266	439.841	386.898	351.213	352.998	292.573	9228.845	220.54	216.967	272.611	1848.498	197.947	1433.392	137.342	1729.548	4682.573	279.094	382.153	278.278	17406.765	1200.751	307.375	5390.038	196	0.854	881.577	696.714
13078.825	13437.163	10527.164	16960.018	10724.315	18567.905	8653.336	12939.683	875.292	414.257	347.28	343.314	292.631	339.486	220.304	6957.211	172.427	154.741	135	1018.494	181.281	803.609	112.367	1685.944	5558.289	284.652	352.744	267.623	7665.865	926.954	276.318	5022.112	146	0.911	507.548	698.863
22079.667	22390.611	17580.781	27492.875	19017.86	29908.901	16173.663	25668.849	970.912	509.967	472.736	427.497	348.643	374.661	290.408	7040.431	198.616	157.292	172.432	1900.62	182.988	510.835	128.381	2931.458	5334.67	270.171	257.786	276.639	10303.697	794.316	295.832	5465.866	369	0.87	692.944	701.129
9212.2	9246.866	7258.402	10697.268	6746.82	10597.321	4860.871	7574.165	827.799	419.728	363.625	327.692	281.873	258.03	244.925	6393.846	219.415	157.834	161.88	558.647	128.1	368.321	131.813	1458.849	4978.429	297.683	411.409	258.582	10803.704	445.266	275.136	5079.897	116	0.936	1216.69	696.983
13796.866	13729.858	10436.648	15957.998	9577.094	16502.151	7274.496	11033.713	994.608	390.237	374.236	319.211	269.384	277.984	270.28	8490.443	194.49	185.816	190.772	1861.166	189.54	1928.956	116.701	1449.665	9246.731	274.356	388.472	282.694	13717.045	1032.099	283.766	4585.038	176	0.972	592.506	699.426
23523.146	23812.896	18860.094	29432.963	20322.777	31493.426	17257.229	26520.723	925.609	469.738	425.358	415.265	320.727	362.549	285.749	6855.379	192.91	159.412	153.876	1327.631	169.584	414.253	127.532	2579.396	5436.891	280.092	260.755	288.234	5973.181	627.277	313.763	5264.372	330	0.892	679.264	704.082
14144.417	14543.293	11126.116	17608.572	10553.585	18828.014	8503.914	14275.404	1035.881	513.039	393.711	376.493	325.127	311.457	278.733	6779.839	219.319	209.37	177.064	834.242	133.735	584.909	141.972	1743.064	5179.63	276.187	395.72	302.626	8620.026	786.965	288.715	5058.507	137	0.922	1151.12	697.485
15873.275	15832.389	11664.32	18201.045	9803.499	16718.994	6314.105	10150.134	853.943	376.61	335.814	392.739	261.291	249.644	252.384	7991.798	208.526	172.507	365.885	1017.41	158.652	574.107	136.931	1245.8	6031.631	288.717	674.813	285.587	22812.517	570.611	278.365	4294.119	142	0.971	1181.937	698.106
13297.134	13590.645	10456.782	17003.341	10845.518	18721.605	8401.484	13120.933	776.97	361.683	361.68	335.745	270.761	285.249	273.973	7844.152	169.219	155.305	153.195	1354.479	178.799	1137.088	122.376	1399.948	5953.616	262.407	425.608	273.601	11175.262	964.184	305.013	4246.863	214	0.885	610.425	702.187
14237.44	14434.95	11222.957	18015.986	11942.709	20381.337	10246.677	16379.186	918.273	506.752	463.456	385.658	348.399	364.952	273.35	6956.18	200.24	149.494	163.916	2092.309	174.708	671.466	133.005	2249.729	3371.322	281.228	276.8	296.137	10732.23	781.353	299.082	4784.566	102	1	706.451	698.52
15484.274	15861.713	12413.502	19609.761	12297.53	21248.161	9625.467	15075.812	1019.468	512.422	423.778	426.84	368.388	366.099	276.825	8639.602	173.033	190.144	219.193	766.77	351.024	513.794	127.025	2025.882	4290.107	276.82	464.688	329.128	14165.046	456.997	329.229	6990.94	268	0.848	812.899	703.843
10996.381	11061.384	8523.559	13235.271	8680.756	15191.516	6932.465	10793.956	797.651	441.626	372.278	340.419	285.879	310.438	252.799	6484.671	172.06	150.69	171.005	443.665	132.693	463.553	123.603	1655.109	3464.931	257.27	394.523	294.259	5820.396	419.583	296.147	5104.175	105	0.984	850.452	699.014
12364.328	12746.131	9815.073	15320.08	9442.17	16827.72	7592.083	12210.108	822.024	447.297	387.855	360.786	288.848	324.738	262.447	6526.971	184.222	144.903	192.117	307.764	127.357	377.414	128.452	1753.401	7015.652	271.717	334.902	295.197	3962.429	367.234	304.543	5013.393	149	0.865	862.151	700.923
10854.172	10711.45	7903.392	11792.56	7054.819	11403.162	4979.882	8069.766	743.977	373.941	359.339	305.7	244.322	218.968	233.353	5766.904	220.417	135.204	158.43	414.259	116.694	303.326	129.759	1226.911	7707.916	283.098	401.718	259.682	8704.419	315.355	278.622	3991.088	123	0.925	1193.305	699.329
14071.706	13951.41	10861.195	16406.728	10332.223	16878.875	8041.366	11986.718	651.744	369.432	278.426	317.438	257.241	307.223	209.413	6264.142	164.87	140.753	178.9	466.55	170.852	519.9	121.11	1360.238	5557.931	277.286	407.854	303.18	3765.981	359.723	276.507	4080.024	114	0.99	477.605	700.605
14198.12	14563.848	11612.161	18843.671	13087.467	22347.781	11407.814	18387.369	864.77	509.532	382.455	383.427	324.543	333.773	266.313	6314.12	182.475	148.548	133.149	1043.968	159.282	323.106	112.676	2665.599	3414.213	286.421	287.549	265.188	5347.841	419.715	273.329	5325.567	306	0.788	539.729	703.154
11652.27	11877.423	8529.117	12914.673	7128.377	11859.236	4922.843	8071.403	773.412	380.998	301.568	355.722	266.315	277.388	254.444	6328.178	187.782	177.244	186.375	680.741	141.929	538.575	154.901	1312.366	7046.974	295.097	523	292.665	16708.513	524.621	268.672	4265.141	181	0.779	1316.704	699.235
7792.615	8001.686	6626.968	9376.867	6486.343	10448.469	5259.846	7603.838	752.678	405.886	360.175	384.866	267.923	290.094	251.568	6140.274	183.296	141.922	187.395	468.609	131.638	292.974	144.793	1555.033	3340.696	272.144	404.866	269.959	4604.763	437.918	305.355	4915.971	106	0.932	925.717	701.972
12575.394	12600.407	9411.496	13644.508	7925.592	12666.121	5648.213	8530.3	849.21	436.06	360.948	414.6	278.184	303.681	233.43	6974.824	201.836	151.977	211.708	650.344	140.482	481.256	151.754	1562.706	7051.174	286.394	472.357	271.634	6391.737	495.535	320.563	5141.99	119	0.961	937.046	702.206
14304.174	14227.651	9869.043	16269.918	9024.825	16294.245	6530.61	11576.503	726.473	394.582	302.215	301.288	252.257	254.374	233.841	6090.328	202.857	165.895	136.448	341.526	108.641	273.17	152.099	1284.373	6935.514	292.657	349.802	276.383	6424.584	321.614	248.754	4312.386	137	0.937	1299.464	702.237
9645.68	9882.895	6712.031	10385.261	5375.833	9045.091	3486.768	5941.471	596.865	267.843	266.787	348.119	210.39	230.467	230.734	5576.343	161.938	144.672	144.263	547.425	110.016	313.399	141.64	1036.477	3352.852	275.236	464.083	291.323	7429.351	397.902	249.868	3617.379	110	0.899	1398.155	700.545
8530.073	8478.947	6941.889	9561.359	6610.297	10220.474	5069.003	7189.622	733.421	401.505	336.499	352.783	273.011	275.43	269.961	6984.491	150.777	140.361	176.427	624.119	159.288	537.638	117.767	1618.838	4461.158	274.287	327.008	266.563	5008.211	321.148	304.45	5321.366	118	0.877	580.347	704.322
14287.038	14205.376	10032.57	15388.258	7839.492	12885.336	4867.776	8194.594	717.983	352.876	283.649	346.995	250.097	247.735	232.114	6359.924	199.828	163.368	166.004	784.789	131.049	367.345	144.516	1156.092	7472.67	297.666	519.46	283.271	14178.055	542.968	263.545	3892.304	179	0.89	1287.785	704.059
8273.118	8406.663	6819.99	9999.994	6852.993	10996.393	5300.063	7708.659	690.494	359.372	289.403	298.563	259.81	329.766	240.711	6410.563	161.247	140.364	140.13	518.558	188.851	541.644	150.383	1357.838	2440.332	283.088	363.756	279.411	7774.813	391.323	309.754	4191.925	116	0.925	419.983	704.681
13738.343	13949.898	10704.795	17317.826	10806.6	19836.076	9089.78	14505.709	733.022	386.493	353.959	341.216	274.059	275.488	276.12	6793.599	173.788	145.759	151.995	393.289	158.242	477.715	130.287	1647.93	8743.259	276.588	416.394	314.177	5008.055	363.341	293.476	4994.126	140	0.897	617.979	705.95
9408.277	9353.916	7112.417	10761.96	6849.504	11167.288	4959.007	7665.842	683.573	360.802	346.38	365.016	263.209	284.848	251.205	7315.84	172.849	132.096	248.256	450.689	136.883	438.185	126.443	1341.605	4307.84	282.202	391.266	292.849	11561.871	363.197	281.812	4031.955	106	0.932	869.425	704.943
6388.996	28142.7	28595.794	30311.458	27589.139	32236.232	27429.808	33982.424	796.336	1241.703	739.112	508.393	608.727	542.628	590.353	8063.348	183.167	439.493	397.018	641.865	369.038	819.41	347.846	1889.258	2847.137	452.672	412.486	360.03	6766.624	351.027	309.293	4830.657	571	0.833	1119.525	712.486
12007.112	12121.068	8975.996	13697.484	8362.681	14282.076	6612.694	11104.18	860.067	493.404	376.751	350.376	302.41	306.377	264.052	5701.086	206.998	168.101	157.501	429.474	134.676	304.766	137.183	1605.289	5505.449	274.231	383.461	293.6	7048.119	377.129	293.533	4630.189	106	0.962	1147.698	702.802
11752.015	11703.616	9152.979	13979.303	9383.665	16334.713	7706.103	11973.878	725.475	420.743	363.352	347.884	281.405	296.796	288.972	7101.342	170.089	140.455	157.796	338.394	152.407	459.588	129.651	1784.809	6785.635	260.217	345.272	285.208	3011.263	376.735	290.751	5659.065	147	0.885	626.133	706.371
13380.47	13266.797	9644.623	15521.73	8735.247	15001.629	6043.88	9914.03	761.058	389.838	344.061	356.325	264.334	246.607	245.946	6622.834	214.443	145.57	204.304	705.872	128.708	373.618	140.449	1267.757	6518.312	272.131	479.875	273.713	14619.612	470.249	257.85	4132.783	124	0.933	1181.774	705.306
7822.071	7983.872	6886.309	9745.119	7103.007	11537.575	6180.371	12578.768	817.61	464.664	400.807	336.587	288.317	313.378	263.517	7333.346	175.928	156.705	161.359	346.423	164.184	431.281	119.491	5939.218	3862.347	269.405	414.092	305.338	4176.689	372	283.02	14333.575	114	0.92	748.07	706.544
11022.578	10455.051	7962.311	11423.981	6799.973	10674.212	5094.213	7179.151	862.536	417.956	343.137	354.935	263.39	304.075	241.791	8785.889	181.932	181.146	269.77	859.245	130.065	506.601	117.556	1524.314	8864.835	256.806	433.617	310.553	6953.322	525.597	307.234	5346.129	106	0.949	828.509	705.453
11290.423	10943.922	8411.661	11886.825	7311.462	11142.704	5067.101	7136.368	832.085	444.619	370.092	316.188	302.149	342.265	253.786	7027.83	168.263	178.356	186.45	557.382	140.12	532.874	133.055	1627.818	4517.9	269.399	376.862	312.318	6369.466	408.612	310.469	5480.239	123	0.899	792.183	709.939
11107.388	10922.359	8351.852	12789.366	8247.039	14093.925	6375.034	9989.19	776.435	397.119	354.333	334.506	277.601	293.223	254.281	6521.937	177.922	142.136	160.9	475.217	142.03	331.785	129.127	1532.928	5829.181	263.729	416.72	293.761	7752.026	423.64	322.357	4478.101	112	0.932	851.946	708.268
13054.34	13241.588	9978.122	14807.905	8919.116	15651.609	7081.199	12006.738	886.103	489.005	378.904	347.421	317.408	291.563	254.831	6318.797	218.132	180.794	160.041	463.276	150.345	398.713	145.291	1568.801	6649.709	274.612	366.531	296.884	10938.767	391.165	290.075	4061.26	159	0.91	1138.349	707.739
9509.269	9752.033	7514.486	11410.895	7087.574	12042.351	5469.245	9019.778	823.23	405.378	359.612	336.015	254.377	255.728	240.84	6116.708	215.936	149.093	146.892	533.262	106.181	479.667	135.985	1410.58	6792.761	287.482	455.688	284.962	8581.97	361.925	267.919	4223.36	102	0.955	1207.5	708
5859.925	7904.378	6345.384	6710.418	5106.237	8864.404	3838.313	6156.374	724.037	314.843	353.483	324.302	357.613	370.375	312.309	6926.06	211.856	171.196	191.92	497.189	359.705	1070.275	170.614	1032.189	13657.184	285.958	515.875	330.108	13771.091	855.964	383.539	3255.609	117	0.88	1632.748	707.936
11565.126	11794.867	9225.588	14742.992	9381.513	16530.62	7608.035	11748.249	897.015	366.141	286.357	285.05	277.964	315.092	217.425	6823.685	168.643	165.325	142.16	942.227	181.52	1398.333	121.935	1374.173	4708.683	275.791	320.716	303.251	10147.263	588.369	306.262	4002.864	124	0.933	454.871	708.444
7984.465	7986.094	6639.875	9703.815	6940.679	11489.015	5821.188	8716.163	724.944	421.589	372.921	299.201	280.011	301.466	249.069	6215.978	161.595	155.725	150.486	348.572	160.306	329.69	121.494	1612.398	4244.053	274.712	378.759	300.031	8822.54	411.25	293.426	4577.253	112	0.943	773.491	708.545
11069.231	10875.624	7986.473	11848.185	7095.836	11407.485	4977.608	7630.31	726.566	379.366	329.399	319.135	263.667	272.878	240.729	6771.332	175.207	142.205	184.453	569.32	128.281	362.241	126.171	1327.483	7841.057	260.907	430.831	299.584	6601.738	348.507	320.145	4388.323	105	0.953	843.69	707.852
16715.29	17149.113	13678.405	20902.384	14748.031	22948.249	12757.154	20313.598	1078.142	618.014	465.075	440.562	384.509	382.676	304.015	7843.168	209.918	150.474	140.917	1620.307	174.184	294.263	120.147	4129.779	4052.184	291.767	261.795	258.757	6811.071	423.312	294.346	5857.632	136	0.967	530.456	711.154
9040.191	8590.977	6806.333	9298.018	6237.889	9130.895	4482.2	6386.458	663.645	372.548	328.265	319.229	270.224	251.941	252.396	6498.745	154.41	133.52	159.202	421.89	143.417	544.731	120.395	1406.584	7074.546	274.259	342.811	268.705	4201.758	357.333	261.088	4745.127	106	0.909	590.406	711
15887.75	16027.597	11733.279	18983.752	11656.158	21399.14	9468.818	15430.197	757.415	440.795	369.834	351.363	281.904	288.997	275.305	6216.635	178.615	139.081	158.243	343.324	148.998	504.205	136.985	1662.169	9207.788	278.44	391.287	297.034	4721.278	332.39	280.417	4373.363	98	0.993	621.878	709.837
7780.318	7654.997	6780.929	9868.428	7658.571	12625.727	6859.91	10351.126	710.381	418.203	354.988	349.877	271.609	310.221	272.002	6014.976	153.641	146.005	136.845	515.516	164.522	470.342	126.378	1775.221	1434.631	254.334	351.03	274.3	4602.263	415.884	279.436	5103.427	129	0.917	651.484	711.686
13898.59	14101.75	9981.381	15515.817	8315.088	14034.908	5470.026	9413.983	726.217	363.404	296.614	308.143	244.979	257.618	231.081	6587.424	201.545	169.687	192.605	623.599	117.874	370.168	157.312	1226.345	8077.779	289.437	395.733	285.583	11241.997	402.603	263.586	4469.53	130	0.914	1296.077	709.177
6684.8	8606.67	7024.758	9593.732	6513.423	12187.161	4965.207	9419.689	365.382	270.507	237.024	262.152	211.815	264.252	223.122	7833.761	147.118	180.067	186.074	639.642	208.432	875.402	142.592	1055.034	3489.772	264.354	402.264	251.757	3508.232	610.17	310.361	2753.879	107	1	272.023	710.453
17814.941	18372.633	14361.544	22796.802	16222.455	25949.312	14302.942	22947.214	1041.199	611.87	449.343	408.655	384.489	377.774	302.406	6693.751	199.439	146.475	139.535	779.11	163.847	297.693	117.416	4242.624	3629.527	289.232	266.019	261.681	4502.903	345.362	291.691	5575.495	172	0.918	538.616	712.814
6708.932	6764.488	5736.88	8144.5	5988.106	9427.311	4664.094	6743.388	917.456	338.822	313.987	273.374	228.63	259.936	253.938	9293.56	153.182	189.259	190.626	1429.196	155.807	2019.442	124.702	1172.245	2631.302	273.821	342.245	268.413	8309.62	994.409	279.927	3706.437	100	0.967	597.61	711.33
19997.192	20112.13	15730.481	24574.107	16604.18	26435.178	13399.481	21518.269	913.452	464.321	406.815	369.986	326.765	353.133	293.698	7687.54	196.528	180.075	170.502	2323.07	185.797	629.635	133.94	3091.519	5075.163	285.021	277.27	279.771	12627.263	737.797	301.813	7101.372	352	0.788	730.08	715.665
10845.635	11034.9	8689.34	12988.331	8432.179	14110.902	6625.066	10105.661	829.044	451.44	397.683	396.165	282.568	309.313	245.383	6417.811	197.377	140.625	192.536	498.92	143.11	358.39	144.075	1704.18	4590.292	306.421	425.487	289.901	5111.285	520.492	304.806	5252.342	158	0.873	930.93	712.468
12646.867	12684.286	9029.125	13593.24	7483.03	12265.404	4809.62	7407.63	824.444	361.038	311.899	404.592	257.14	275.055	227.202	7784.124	216.663	171.637	225.279	825.628	175.202	501.975	152.828	1202.057	9618.385	310.61	569.152	321.81	26011.741	555.353	298.536	3795.592	165	0.911	1004.894	713.603
9287.034	9337.531	7487.875	11437.023	7917.417	13622.944	6585.139	10188.36	723.378	417.406	311.36	322.069	283.448	310.608	200.151	6348.273	169.97	135.384	141.939	373.414	172.022	458.368	114.108	1595.452	5085.566	273.837	304.58	275.762	4101.109	332.889	276.939	4777.137	131	0.931	498.324	713.256
10734.417	11102.301	9229.364	13576.8	9718.452	16046.069	8083.763	12466.994	949.421	513.745	423.515	421.267	355.342	330.665	314.434	7036.673	172.606	147.031	176.971	2392.868	166.905	480.126	123.575	2916.182	3626.078	294.159	282.83	253.506	8870.501	576.247	294.424	5215.607	151	0.886	573.831	712.242
12117.553	12199.166	9101.584	13565.118	7925.714	12752.62	5330.973	8135.466	828.105	384.106	343.439	364.151	253.041	279.496	252.011	7982.756	197.568	158.87	264.486	623.259	150.67	546.562	150.312	1318.834	7088.126	306.895	462.613	277.961	12786.114	448.52	311.887	4225.584	132	0.928	917.523	711.909
7826.496	8037.51	6306.479	8861.383	5616.903	8874.563	4069.011	5960.317	755.062	381.315	315.222	379.992	241.392	272.932	231.538	7302.489	188.664	168.254	237.674	654.031	156.858	474.86	158.09	1318.932	5494.773	268.926	476.354	303.276	13885.499	481.006	309.817	4641.447	104	0.944	984.635	710.971
9495.652	9704.3	7994.633	12180.112	8699.955	14983.432	7626.234	12041.05	676.757	387.864	357.342	354.37	266.148	294.911	262.837	5529.491	152.774	137.883	162.237	293.653	161.479	341.583	116.266	1684.345	2802.384	268.596	338.927	270.787	3659.778	357.421	291.282	4409.252	121	0.921	658.814	714.583
14154.527	14217.639	11451.586	18072.975	13010.85	20876.488	10520.974	16306.76	1062.27	491.309	527.225	410.259	349.877	387.285	289.203	8566.442	193.564	184.715	175.951	3816.109	234.672	1314.636	122.523	2626.315	3939.666	288.75	256.919	264.307	29948.277	2097.958	298.917	5315.976	166	0.926	692.807	713.187
12633.37	13080.407	10173.652	15233.206	9685.37	15530.779	7117.425	11198.087	1048.26	549.79	465.554	470.275	352.553	322.621	300.662	7346.201	238.282	184.438	212.371	870.959	161.576	484.107	150.385	1788.877	3886.051	289.356	563.971	311.575	13207.074	579.846	289.071	6077.459	157	0.945	1155.551	714.029
7220.047	7416.996	6227.284	9018.195	6403.297	10266.967	5225.732	7798.988	803.26	430.704	366.802	354.281	270.092	305.363	266.769	8038.123	181.584	147.076	210.413	854.839	111.443	335.819	156.403	1687.586	1905.111	281.393	307.792	259.157	8747.747	470.218	279.629	6153.575	100	0.967	1227.63	712.15
15214.174	15166.168	12057.382	18482	12488.712	20647.641	10184.281	15397.899	853.577	401.855	332.809	350.056	315.171	341.777	275.953	6920.093	178.986	149.133	130.354	1083.263	204.675	557.882	148.3	1642.904	5205.825	271.846	354.384	281.537	13121.791	903.814	311.554	4195.724	173	0.91	426.783	716.812
11122.088	11171.898	8817.487	13219.462	8356.576	14184.028	6323.954	9469.247	721.417	352.463	291.416	367.308	270.992	291.932	201.524	6378.944	168.887	138.35	165.182	480.217	179.592	406.732	119.048	1320.667	6088.208	289.961	358.516	295.218	6422.543	331.545	295.138	4482.931	112	0.96	481	714.5
12438.953	12384.927	9177.52	13830.989	8226.366	13829.868	5841.919	9011.109	815.638	397.137	352.594	368.184	299.246	293.355	255.886	7186.164	200.586	154.707	200.494	663.505	133.35	560.859	138.342	1423.316	9987.731	281.398	469.682	309.644	9156.448	501.705	298.413	4128.706	117	0.891	856.868	715.158
27637.86	27608.056	22260.205	33327.758	23632.8	34617.628	20138.8	30466.366	938.249	500.527	437.999	411.479	327.431	379.209	292.978	7525.828	191.46	159.81	157.455	1568.988	177.466	369.043	126.783	2649.461	4793.462	275.905	256.93	285.99	6530.55	601.267	307.098	5568.275	243	0.936	679.928	716.883
12338.564	12475.156	9940.763	15135.986	9992.01	17263.624	8426.455	13425.689	852.452	470.57	393.661	313.481	302.034	335.749	266.716	5871.672	190.288	153.792	149.481	310.318	154.199	230.926	121.834	1930.913	7036.26	268.741	324.744	303.098	3902.952	316.89	278.422	5072.669	122	0.945	763.836	715.303
14906.835	15071.189	11124.676	17468.652	10424.303	17439.991	7311.891	11555.886	865.604	400.642	385.968	378.981	278.706	293.035	249.138	7417.057	203.688	172.124	197.659	990.89	154.733	658.919	140.977	1436.099	6916.692	315.613	344.096	274.978	10760.647	863.799	323.895	4317.33	184	0.906	922.707	718.484
9556.116	9517.772	7723.033	11837.025	8172.084	14255.053	7009.615	11199.61	735.169	429.074	359.553	286.351	279.128	305.421	254.814	6001.31	164.58	147.485	159.362	257.027	139.982	244.25	125.088	1705.602	5136.496	269.772	302.801	287.112	2946.489	290.557	281.312	4516.919	113	0.94	771.261	715.996
10850.505	10925.555	8553.497	13437.805	8543.428	14391.989	6516.813	9917.597	665.268	350.44	280.373	357.494	259.137	292.276	206.972	6368.223	156.002	136.774	147.04	717.843	171.744	395.682	117.144	1269.074	4586.582	276.851	479.193	304.822	9402.93	345.338	297.744	4128.629	116	0.936	474.578	718.034
14654.313	14738.687	11458.963	16737.282	10132.858	16417.058	7188.18	10009.804	1066.102	553.867	451.769	469.859	373.005	369.944	299.156	8347.083	215.286	182.493	242.308	765.732	215.358	535.962	141.71	2055.329	6903.394	295.224	461.633	336.459	11982.953	501.95	332.616	7008.929	209	0.815	819.012	721.342
12405.52	12525.433	8984.129	13525.189	7775.98	12796.674	5278.458	8423.206	844.226	396.92	326.232	348.159	282.389	284.896	239.571	6867.07	201.461	161.381	170.64	603.838	138.441	388.677	146.172	1342.311	7456.709	296.269	563.314	282.341	12201.202	433.156	280.356	3924.551	150	0.849	1082.613	719.827
12862.301	13294.339	10810.119	16200.888	11345.395	18804.502	9465.593	14397.996	996.827	566.409	462.879	431.696	373.3	363.151	325.606	7275.136	184.242	146.421	168.96	1825.267	161.298	411.282	133.658	3132.406	2582.897	282.593	268.093	275.723	6730.534	505.689	297.147	6032.646	254	0.711	583.146	725.157
10634.893	10868.914	8859.596	13292.557	9054.024	16185.053	8106.626	12868.379	847.343	492.811	418.497	339.545	298.632	335.853	269.283	6694.528	191.342	158.982	164.139	300.934	161.994	353.207	121.604	2031.987	5511.841	270.396	361.015	297.809	5647.785	312.738	279.854	5557.262	101	0.99	758.045	717.708
12695.915	12679.492	9387.013	14018.026	7472.429	11790.385	5126.469	7893.792	895.025	436.67	342.332	415.297	277.246	283.497	246.345	6990.145	200.167	163.602	174.822	888.635	133.465	462.401	155.931	1454.522	4796.542	274.551	536.421	279.248	14889.793	661.703	296.614	5089.17	117	0.933	1258.628	718.397
13511.147	13589.277	11099.983	16539.84	12233.366	18573.616	9687.169	15385.694	1012.671	572.196	440.288	391.699	369.017	359.218	299.062	6618.195	201.249	143.716	147.577	1002.628	177.467	419.007	125.068	4055.543	4532.027	283.796	263.608	266.784	6971.172	416.499	313.635	5314.345	109	0.989	544.096	718.61
11615.343	11976.596	9717.49	14365.693	10192.396	16016.177	8213.398	12595.233	996.927	548.326	425.356	386.455	350.183	333.16	297.471	6794.965	192.132	143.539	158.58	1457.906	170.165	550.247	120.855	3061.494	3211.412	280.078	273.133	251.272	7697.699	551.889	302.708	5044.423	149	0.93	552.513	720.587
11352.931	11341.546	8930.851	13910.88	9368.16	16489.201	7874.55	12622.371	685.044	416.262	350.144	326.752	273.836	268.164	276.18	5678.931	157.873	133.833	148.223	291.036	153.554	276.367	137.703	1683.215	4256.682	265.58	371.122	264.912	6160.031	314.459	273.299	3941.003	100	0.967	620.36	718.18
17086.941	17191.979	12696.646	21022.367	11893.705	20769.677	8276.51	14019.105	989.217	408.624	384.826	337.068	282.091	270.683	272.468	8073.244	241.759	227.233	183.017	1465.07	138.879	1273.838	160.568	1279.335	5107.435	282.274	409.59	269.34	15517.94	838.978	288.648	3925.353	219	0.872	1183.048	722.176
14421.217	14775.585	11818.545	18604.924	13466.901	21520.236	11497.916	18697.321	1079.829	637.3	474.813	430.087	390.252	378.943	305.766	6803.623	209.783	146.311	141.239	953.014	172.369	335.418	125.209	4376.106	2653.918	290.215	268.463	254.769	5014.456	385.806	296.597	5725.684	237	0.887	529.568	721.989
10555.862	10999.212	9162.632	13752.824	10219.031	16654.072	8936.622	14020.769	1002.953	560.946	461.824	414.15	388.925	355.023	325.555	6475.617	180.809	135.736	153.465	1242.889	152.664	307.701	126.973	3662.621	2346.454	271.607	264.636	261.31	4577.302	475.151	298.106	5484.958	130	0.99	570	720.5
13424.201	13579.843	10631.464	16660.912	10899.899	19310.588	9381.995	14767.966	745.538	441.956	365.526	342.4	291.793	290.608	281.438	5796.991	168.022	142.429	150.184	259.129	150.32	287.417	130.914	1856.383	5161.281	273.609	376.547	277.479	3875.056	290.54	274.734	4533.868	179	0.823	613.98	722.5
20117.189	20615.441	16326.677	26135.388	18419.112	28695.948	15474.348	24596.614	933.187	494.192	445.416	429.798	340.191	369.704	290.564	7102.645	179.293	155.42	164.092	2542.367	190.648	437.93	126.344	2567.233	2227.436	281.985	253.269	269.403	11873.943	877.393	312.759	5421.08	314	0.894	689.978	724.914
16726.993	16548.647	11711.418	17960.359	9244.404	15091.696	5829.062	9445.56	870.122	415.754	369.325	396.585	282.946	262.472	263.486	7861.445	263.989	166.784	190.661	870.132	145.557	514.723	155.951	1215.294	10862.101	284.579	643.241	273.519	16610.698	536.31	297.107	3886.283	218	0.762	1169.771	724.454
14318.202	14357.58	10590.519	16630.696	9333.13	15180.098	5979.462	9650.989	986.113	412.919	364.333	335.953	268.964	263.963	250.09	7474.141	227.382	203.271	189.311	972.604	126.711	1104.49	149.288	1229.918	7046.834	296.561	441.313	267.564	12719.527	791.97	297.898	4028.599	189	0.858	1193.632	724.373
15075.694	15525.543	12510.133	19550.947	14283.919	22874.622	12535.644	20062.723	1087.62	633.921	482.698	422.369	389.025	396.891	299.868	6760.922	197.645	143.264	141.367	1074.508	178.101	311.594	123.579	4411.912	3263.618	285.484	258.924	281.891	6461.523	379.976	294.9	5608.93	212	0.844	513.222	724.66
9366.845	9280.445	7810.01	11145.954	8117.681	13092.288	6836.916	10195.966	791.199	421.138	358.945	361.991	290.178	319.974	273.09	6345.696	174.251	144.056	165.589	369.897	154.177	360.795	131.41	1847.675	5509.536	266.969	426.14	272.726	5880.173	408.391	275.037	5228.838	129	0.849	635.593	721.655
22746.525	23002.419	17794.963	28236.777	18632.763	29694.032	14849.079	23487.554	882.265	463.489	489.01	381.049	323.41	341.138	289.52	7572.336	202.093	176.508	170.064	2283.862	188.724	516.61	126.901	1961.12	5229.28	296.806	263.703	263.325	11415.638	844.649	309.025	4597.963	267	0.912	720.571	725.507
9983.611	9813.38	7044.659	10147.719	5839.301	9308.008	4007.194	6258.062	785.413	381.735	304.701	317.418	281.01	265.142	233.029	7217.207	199.973	169.103	181.225	553.968	140.521	399.544	149.764	1213.321	7713.316	297.266	463.736	269.411	13940.536	421.541	300.707	3823.708	120	0.877	1072.85	720.292
8286.568	8364.476	6707.584	9788.099	6384.563	10003.753	4743.233	6742.246	915.368	371.964	347.779	322.783	249.16	282.98	246.774	8169.543	218.99	216.106	224.163	1413.138	133.798	1421.922	136.8	1284.337	5651.965	296.387	307.27	308.785	5720.766	949.709	311.738	4406.24	100	1	870	721.5
11298.412	11376.291	8968.502	14162.67	9431.59	16414.708	7569.237	12166.475	765.437	447.315	363.404	373.041	279.581	299.179	256.813	6247.25	182.047	126.028	157.5	427.912	159.292	258.058	140.596	1722.578	2699.762	279.425	398.098	268.275	9727.729	419.402	286.593	4772.863	102	0.955	936.196	722.157
8670.798	8663.78	6961.877	10785.138	7612.046	13340.262	6511.284	10261.874	584.158	346.277	282.531	289.599	268.888	313.711	239.443	5810.598	138.602	125.772	136.342	389.972	150.151	252.587	128.078	1366.134	3101.197	261.461	358.327	272.625	4100.845	298.621	308.055	3486.682	113	0.981	442.137	723.969
18223.832	18793.365	14753.272	23669.835	16366.699	26972.139	14451.178	23326.09	1082.424	619.838	470.11	407.48	391.971	393.506	299.616	6966.713	193.721	146.227	146.352	961.255	180.337	326.761	122.051	4170.599	4016.74	288.611	268.469	280.594	5018.089	364.748	299.184	5725.297	274	0.815	506	728.186
13454.657	13506.821	10472.892	16413.855	10824.957	18351.351	8909.013	14038.88	766.615	457.623	354.955	355.307	298.962	290.9	281.966	6169.976	181.067	147.438	153.71	266.761	148.354	340.964	127.852	1781.553	5979.648	266.333	343.438	283.517	2839.724	323.259	280.961	5135.434	196	0.943	605.628	725.592
9360.685	9506.345	7970.945	12177.068	8989.358	14122.138	7124.561	11016.479	1082.089	445.311	490.003	388.245	313.705	351.7	277.727	9136.273	182.91	210.243	168.656	4088.22	224.435	1390.979	125.144	1828.77	2907.023	284.298	274.007	281.479	25893.72	2011.918	308.594	4708.116	121	0.948	701.864	722.45
6163.521	6217.786	5486.871	7843.376	6135.987	10382.045	5690.561	8747.98	691.212	434.735	340.903	315.376	295.27	296.848	261.594	6349.358	138.347	137.655	155.702	370.546	161.309	256.353	128.224	1706.434	997.861	257.595	385.025	280.968	11412.152	343.166	299.155	3880.189	104	0.974	781.202	723.327
16186.548	15833.256	12836.134	18289.649	12008.062	18997.928	8530.209	12600.255	996.589	564.883	422.452	446.023	349.95	362.787	297.555	7878.243	194.177	175.432	299.252	845.808	155.962	662.3	138.667	1946.224	4512.679	276.243	492.024	325.953	9657.426	548.063	340.581	6477.001	122	0.985	828.5	723.221
12301.264	12242.987	9635.106	13892.205	8208.945	12189.038	5537.516	8076.584	1213.617	514.468	457.631	424.592	339.043	298.379	301.67	9658.619	280.455	226.905	223.562	1968.888	195.286	1186.148	166.279	1557.654	6185.441	276.641	623.117	291.059	23973.743	1208.978	297.061	5011.354	111	0.935	1162.545	723.077
11604.365	11904.941	9105.446	13815.679	8549.396	14933.016	6762.892	10349.798	781.867	449.956	348.425	334.073	292.911	316.924	260.261	6337.635	180.751	150.869	163.516	342.017	147.078	464.098	128.35	1655.389	6776.01	273.537	339.858	300.769	9503.153	392.934	300.683	4413.668	102	0.955	789.088	724.471
16497.227	16741.268	12664.896	21391.313	13679.549	23968.879	11338.009	17672.977	888.848	379.397	322.198	316.074	313.987	338.607	268.98	6976.897	179.254	164.475	132.98	1324.011	201.968	1036.191	151.781	1524.698	5129.481	275.497	269.975	290.264	13107.014	981.333	302.552	4189.271	134	0.98	426.769	724.925
13694.155	14005.165	11009.726	17327.416	11794.796	19850.26	10181.872	15956.942	885.699	504.812	386.669	367.161	331.372	349.775	259.528	6554.164	180.369	145.505	150.728	1005.563	164.289	354.932	119.594	2807.82	4695.334	297.547	320.614	295.651	3861.965	354.939	294.458	5241.238	174	0.916	495.787	727.77
13756.798	13793.164	11140.215	16938.792	11732.927	18586.909	9410.953	14157.694	898.753	488.165	408.534	348.952	327.644	307.55	259.418	7239.925	190.174	149.607	140.041	1548.689	188.909	949.464	122.102	2289.167	3648.583	282.174	277.371	256.609	10088.012	855.143	310.141	4500.105	167	0.87	541.243	726.296
10090.182	10348.78	8118.343	12537.855	8110.754	14171.671	6583.395	10582.399	728.265	433.573	372.661	372.834	269.667	287.162	259.434	6432.625	178.313	121.487	169.9	453.874	158.443	243.283	146.193	1606.951	3459.594	284.738	444.838	278.829	12173.432	472.671	292.498	4119.778	133	0.843	933.59	726.793
11226.648	11516.68	9017.742	13201.201	7996.197	12380.126	5571.67	8363.21	1041.395	507.916	388.078	494.825	316.23	332.694	271.852	7990.254	208.075	177.095	210.203	1111.579	176.497	523.2	145.897	1753.357	3380.974	298.809	582.067	300.275	21516.289	785.77	285.846	6068.743	113	0.981	1097.65	725.42
16440.717	16434.442	11777.109	18549.884	9752.932	16538.247	6240.48	10342.122	885.654	398.426	329.851	391.185	254.491	270.632	248	6969.36	229.479	173.577	152.925	1355.047	122.387	509.805	137.569	1190.999	12216.895	297.684	646.118	277.276	11530.664	550.262	277.211	3636.153	185	0.881	1234.008	726.051
7675.972	7653.029	6437.14	9202.277	6887.697	11472.856	6109.09	9354.515	668.068	402.115	331.234	350.235	255.768	298.768	245.371	5965.327	145.267	132.746	158.49	495.905	169.844	459.285	123.159	1735.834	2005.347	278.956	353.728	264.127	7942.578	398.166	293.833	4305.679	122	0.892	653.934	727.041
17923.906	17516.423	13591.429	22099.579	14808.166	23682.409	11486.044	18341.072	890.119	467.301	450.213	399.995	326.937	350.702	285.894	7843.844	204.624	168.193	158.347	2449.973	193.609	576.159	127.134	2162.121	5292.061	286.104	272.193	280.856	13196.711	878.269	312.288	4714.208	182	0.811	712.044	729.511
21267.03	20847.308	14349.626	22696.457	11718.55	19880.436	7570.245	12704.807	884.338	424.47	375.243	376.448	278.392	264.364	276.71	7357.582	262.64	159.209	176.592	679.499	131.708	465.102	157.486	1284.009	10760.224	310.503	533.818	271.307	14587.931	453.252	300.828	4131.217	133	0.935	1174.944	726.951
15724.987	15731.469	11214.397	17473.551	9136.954	15108.502	6106.974	9832.305	889.386	402.841	332.541	392.524	263.826	265.627	244.71	6251.039	223.762	163.681	172.448	822.846	120.126	461.456	141.594	1301.752	9047.334	305.845	552.378	280.778	9767.875	530.645	277.639	4830.868	155	0.878	1260.919	726.21
11878.457	11864.503	8488.372	12565.579	6721.901	10498.021	4178.243	6547.466	720.329	364.721	296.428	349.128	248.445	313.061	241.346	5606.828	176.13	165.998	159.985	508.342	127.992	372.743	158.772	1276.471	4181.007	300.152	365.567	269.813	8695.352	466.931	263.514	4554.659	106	0.932	1340.057	724.575
12061.075	12205.663	9747.84	15300.452	10409.161	17909.506	8866.14	14005.343	826.544	452.54	362.374	360.483	293.69	303.03	262.638	6869.317	172.433	150.532	176.648	426.478	168.934	416.24	140.597	1837.378	5144.981	257.167	433.349	280.605	7440.68	368.569	284.896	4185.366	158	0.961	626.975	727.595
11062.38	11108.821	8748.457	13310.666	8503.833	14187.448	6783.906	9986.416	752.408	368.515	297.49	302.501	294.509	301.197	213.568	6158.581	151.797	155.808	232.909	1272.152	160.149	488.761	122.744	1380.45	4583.918	289.91	370.055	290.563	5711.287	339.688	306.631	4220.622	176	0.866	466.222	731.193
12087.037	12221.076	9899.162	15319.706	10265.581	17305.315	8408.195	12767.374	1113.973	437.987	385.205	320.187	304.097	336.81	264.431	8205.637	221.244	244.011	178.669	1586.02	176.178	2249.382	132.878	1684.233	6235.727	279.338	510.798	264.469	8649.016	761.439	291.557	5235.504	178	0.915	747.331	729.871
10709.79	10907.068	8134.527	12300.912	7704.744	13284.583	5917.371	9488.248	857.757	469.402	367.858	352.131	310.837	313.542	269.475	6550.858	202.392	152.175	148.134	313.556	119.69	230.896	137.977	1654.809	5812.184	288.265	390.943	287.518	4916.948	329.867	289.442	4319.682	156	0.829	1082.5	731.41
8871.843	8907.972	6649.209	9675.267	5682.082	8975.554	3839.787	6132.361	686.339	354.284	266.479	276.579	234.835	245.733	224.482	5319.628	196.814	143.829	170.627	458.097	108.811	256.932	140.241	1088.862	6133.571	280.199	331.276	258.89	6030.548	381.117	251.122	3966.881	123	0.925	1299.061	727.443
8269.533	8445.609	6490.282	9976.324	6092.756	10243.821	4198.489	5999.295	750.913	291.024	315.106	262.904	216.741	251.96	237.907	8110.178	165.173	205.148	174.82	959.301	186.627	2625.549	134.143	911.618	3597.354	244.594	431.096	283.346	5302.621	357.356	280.89	2540.985	121	0.948	361.682	729.814
19435.442	19770.886	15030.152	23711.313	14657.586	24039.497	11104.575	17670.302	896.293	475.07	429.461	402.947	326.719	352.321	292.733	7499.125	203.942	159.557	162.323	2098.412	190.674	463.996	126.715	2611.947	5917.259	286.77	254.171	269.348	10411.128	669.266	312.09	4969.759	218	0.921	704.982	731.702
8541.353	9198.051	7064.221	10868.89	6694.764	11352.735	4533.87	6475.508	573.329	292.082	269.604	283.27	257.938	283.257	240.211	6435.698	177.109	169.087	176.665	733.504	235.881	943.62	140.684	758.069	2625.544	285.865	418.079	277.474	8022.536	642.774	335.835	2165.653	135	0.923	284.819	730.959
14696.822	14801.463	11683.195	18044.399	12702.795	20009.481	10773.054	16496.932	886.897	495.846	456.102	351.288	318.06	314.158	257.235	7528.906	195.648	147.971	146.179	1434.579	173.072	842.725	126.386	2128.071	2762.541	270.664	296.099	265.61	8742.09	837.155	305.046	4395.679	242	0.906	529.967	733.298
10120.489	10246.437	8265.234	12672.472	8536.21	13943.153	6740.78	9721.797	933.659	467.027	409.079	343.911	327.811	288.421	277.373	6920.681	184.011	147.836	157.502	1447.327	167.552	856.152	122.054	1732.502	2935.021	274.266	275.894	265.613	12462.063	914.306	312.635	4152.82	143	0.952	559.402	730.787
16363.748	17040.988	13517.994	21933.739	14746.607	25015.423	12517.574	19693.374	1053.144	578.491	499.336	424.315	386.967	355.121	316.747	6765.838	197.667	139.103	158.275	1623.246	167.415	402.193	130.047	3058.281	3137.696	271.08	278.444	276.088	6395.662	668.531	312.202	5598.712	219	0.887	569.368	733.943
11379.669	11444.999	8376.266	13035.755	7294.837	11906.605	4645.259	7075.605	711.641	330.192	289.228	380.465	252.79	251.806	220.054	7174.067	184.649	152.246	195.578	735.046	131.55	440.446	161.661	1137.048	4732.018	280.813	523.675	309.625	13970.131	476.047	298.665	3780.714	105	0.953	1001.414	731.157
8399.665	8389.613	6749.467	10122.116	6886.077	11787.534	5857.987	8936.279	606.209	366.143	302.572	309.546	238.651	253.527	235.429	6283.673	158.145	125.096	149.799	956.949	183.751	383.143	123.554	1284.814	3639.341	262.232	388.826	278.286	12474.466	394.238	295.21	3908.835	132	0.892	671.523	731.47
8996.387	9114.433	7363.172	10772.457	7306.353	12509.285	6079.833	9137.89	837.575	463.897	374.344	369.339	295.539	311.204	274.729	6187.746	188.559	135.117	164.948	315.064	120.746	253.603	139.485	1668.022	3853.438	284.064	384.858	333.253	5121.299	308.312	311.485	4504.281	116	0.936	845.534	731.698
10228.314	10339.289	8005.695	11477.442	7180.434	11300.323	5192.626	7414.599	849.875	430.777	366.467	411.535	291.66	298.99	270.697	7537.502	215.757	143.814	210.056	668.297	155.578	499.359	150.797	1501.24	8221.224	300.773	523.602	323.517	15272.771	579.862	294.51	4551.231	115	0.917	859.057	732.135
10674.151	10611.964	8001.872	11982.374	7634.613	12518.89	5758.434	8964.711	737.332	407.056	335.424	345.282	270.392	267.549	253.975	6416.469	195.481	135.336	168.217	516.979	150.996	355.007	150.384	1466.822	6528.775	294.419	387.241	282.549	10083.699	478.753	290.257	4147.976	119	0.933	942.559	730.315
9377.272	9544.172	7268.354	11641.863	7211.798	13021.372	5382.075	8228.845	721.17	311.074	275.702	269.802	243.948	271.656	257.95	7111.682	173.273	184.132	146.491	661.349	188.239	1470.757	129.663	998.718	3824.282	264.866	341.592	291.373	2817.778	314.985	283.278	2773.427	199	0.776	373.279	736.445
16033.877	16278.037	12479.434	20388.877	13009.302	21329.671	10463.01	16006.334	812.195	358.576	303.438	311.03	306.35	316.357	274.57	6428.79	172.308	152.202	130.751	1280.556	200.26	887.271	151.136	1400.729	5516.09	270.936	264.785	290.399	9998.762	606.575	295.566	3935.2	152	0.949	423.875	732.513
8743.693	8643.43	6844.895	10607.832	7361.186	12445.193	5982.909	9201.832	668.871	338.382	278.058	301.996	300.659	310.109	231.224	5709.994	171.446	122.369	132.88	797.04	161.922	351.586	132.602	1287.955	6235.293	269.998	352.253	306.333	4854.858	366.747	300.918	3839.162	108	0.938	436.639	732.667
10860.806	10991.439	7942.076	11917.091	6927.043	11633.601	5011.965	7635.473	834.995	397.493	339.018	345.884	277.578	278.266	245.731	7367.615	254.989	165.372	194.954	473.951	130.894	326.685	143.846	1407.684	10885.792	280.912	466.467	305.879	8089.83	350.212	336.797	4643.247	115	0.891	1044.726	732.622
15229.567	15154.979	10904.708	17288.111	9445.465	16275.721	6415.244	10720.149	798.099	403.144	339.36	330.669	247.685	256.442	248.202	6154.612	209.427	169.851	159.673	515.875	119.336	508.237	138.891	1223.014	9168.816	290.201	496.788	274.872	11848.701	419.229	300.435	3936.769	259	0.72	1207.674	736.631
12962.124	12753.212	9180.59	13583.313	7461.942	11620.758	4919.652	7771.48	855.934	390.371	301.166	355.074	266.126	263.924	240.646	6034.239	242.77	179.514	166.663	1186.206	130.077	420.316	148.714	1282.275	10964.555	298.792	463.483	270.234	11604.622	615.611	284.852	4806.973	169	0.753	1288.399	731.47
13667.636	13992.454	10375.156	16799.698	10086.343	17323.928	7344.017	10967.547	743.248	359.031	309.182	363.123	279.953	320.013	289.116	6313.298	182.111	144.53	130.466	1227.67	209.22	524.836	145.488	1334.646	6989.734	274.662	372.374	281.61	9992.452	623.282	306.964	3568.611	217	0.871	407.311	736.717
13476.146	13284.247	9686.121	14530.826	7977.209	12548.837	5078.959	7361.37	885.636	394.499	327.645	436.914	287.538	286.825	241.177	9051.458	239.496	166.315	276.931	864.797	156.721	556.045	168.186	1427.135	9503.848	282.748	593.678	302.883	23305.028	473.211	289.313	4549.216	118	0.925	1006.763	734.169
13905.613	13602.738	9634.99	15246.206	8548.401	14266.434	5852.266	9655.911	806.236	395.31	356.609	343.537	272.461	264.727	257.748	6083.186	227.857	153.832	160.723	469.197	116.37	437.152	148.126	1239.631	9285.438	301.781	518.19	268.56	11520.506	450.622	297.058	3840.632	113	0.952	1188.934	732.279
16115.566	16337.348	11890.057	19230.918	10843.877	18736.101	7251.422	12135.039	886.15	427.323	354.585	375.199	264.203	288.323	254.647	7390.665	190.846	160.64	152.227	1404.654	124.373	483.031	143.825	1370.942	6432.07	289.39	556.627	265.528	11598.002	555.294	302.954	4098.822	171	0.891	1237.781	733.985
8922.229	9037.772	7603.295	10937.231	7908.512	12134.232	6479.746	9042.515	894.299	474.202	384.739	424.854	343.681	333.575	286.733	7290.202	190.925	147.62	177.773	1605.795	164.079	629.79	141.821	2106.433	5566.94	277.33	296.636	293.502	5492.573	571.3	292.994	6029.964	105	0.953	593.233	734.271
13900.407	14150.535	10913.123	16223.547	9496.548	15317.387	6552.62	9473.885	994.207	495.624	387.508	446.047	345.546	337.369	303.363	8504.736	204.052	175.533	231.065	828.653	150.917	638.423	145.273	1670.574	6630.141	301.192	639.428	326.984	7936.62	527.314	304.186	5620.151	138	0.954	827.065	735.014
15055.741	15448.968	11736.273	19403.298	11975.232	20747.604	9318.037	14194.973	822.643	367.425	310.678	333.057	310.145	331.226	289.867	6680.211	183.966	156.681	133.184	1499.491	218.157	962.089	146.215	1372.245	5534.571	255.644	285.95	300.383	12015.615	713.143	290.141	3654.82	160	0.939	416.894	736.944
17441.724	17570.156	13588.105	22327.891	15601.201	25755.767	13403.259	21681.941	1098.397	631.729	491.354	421.638	398.006	384.427	304.679	6485.531	198.886	144.953	144.117	1202.992	172.441	351.653	124.923	3940.365	2575.672	265.281	263.356	283.254	5552.916	408.351	309.983	5611.765	186	0.821	512.973	737.457
17317.053	18166.297	14412.013	23122.127	16142.803	26553.198	14139.502	22334.818	1073.787	611.919	525.677	427.164	399.323	378.625	327.097	6616.293	199.51	146.623	159.038	1050.937	162.227	347.81	143.733	3721.256	2976.837	281.12	276.04	275.028	4544.164	477.896	298.955	5798.567	187	0.951	577.201	738.195
12707.345	12642.028	9663.905	14522.514	9047.5	14493.532	6497.696	9649.389	941.941	499.292	439.751	474.04	364.586	366.798	318.819	7467.78	207.242	161.898	219.009	574.484	166.043	429.983	144.913	1734.709	5440.094	284.827	439.903	346.374	9430.27	440.13	307.262	5614.231	122	0.918	835.648	734.426
8470.676	8605.871	6633.732	9921.261	6531.885	10834.264	4848.595	7155.027	650.588	332.262	292.221	300.245	242.853	270.895	279.846	5582.342	187.042	152.089	141.195	416.892	170.567	436.33	135.317	1261.854	7693.261	267.249	318.136	283.961	1592.437	319.659	296.582	3325.447	128	0.875	381.344	737.836
12330.44	12340.888	9643.918	15344.032	10538.632	18287.229	8764.166	14100.371	743.384	418.205	333.404	344.944	327.415	295.626	231.162	6700.69	164.396	146.228	152.329	456.375	236.243	395.389	134.134	1697.741	4795.407	274.433	513.438	290.06	8421.743	440.235	270.954	4131.938	113	0.981	623.465	736.084
9836.756	9808.365	7756.426	11051.293	7125.134	11313.077	5343.935	7749.945	751.719	394.594	324.074	307.697	266.169	282.784	230.889	6946.35	172.817	152.957	171.294	539.615	181.908	1068.52	128.132	1412.257	7194.469	271.837	439.229	283.237	12347.092	412.102	281.51	3999.434	168	0.846	642.429	737.464
7873.479	7956.193	6513.613	9764.105	6646.604	10879.534	5253.863	7729.389	725.619	435.773	372.503	347.562	288.07	315.913	275.435	6411.997	165.647	140.561	165.189	392.552	145.096	285.021	138.255	1488.741	1812.603	273.494	386.684	318.798	6683.593	400.286	308.698	4429.904	116	0.909	815.664	736.81
17867.64	18234.996	13633.235	22208.772	12790.163	22133.112	9262.398	15412.68	961.047	498.449	392.685	428.564	291.808	304.866	283.392	6510.182	244.493	163.91	146.717	818.254	127.293	361.359	153.554	1660.361	8476.572	309.077	540.711	258.079	9302.57	486.735	265.517	5679.392	125	0.98	1258.34	736.14
7639.653	7773.568	6506.861	9938.934	7297.291	12391.273	6387.994	9833.009	714.519	396.716	347.796	333.278	308.571	318.492	261.008	6149.496	147.83	137.131	131.872	1427.418	150.859	355.664	134.389	1527.808	1904.112	269.657	306.584	309.796	4322.06	370.422	311.901	4166.538	104	0.961	441.865	737.077
10347.12	10296.657	8136.797	12211.422	8029.833	12848.391	6024.476	9055.852	694.119	392.636	340.962	331.325	291.383	274.231	251.847	5902.086	178.537	152.48	152.188	313.398	144.22	342.494	135.826	1501.946	8375.523	269.422	387.082	288.827	3718.505	313.959	286.149	4158.533	115	0.969	608.848	737.804
9361.188	9388.063	7725.915	11435.433	8264.386	13648.28	6967.547	10707.131	697.54	440.078	341.223	340.231	262.059	304.125	239.684	6606.691	165.111	140.436	154.753	357.607	172.74	436.921	118.574	1739.823	3209.246	272.398	347.479	290.043	4675.045	359.805	273.621	4773.779	151	0.873	661.03	739.977
11217.033	11539.585	9463.268	14741.629	10132.952	17586.034	8797.831	13964.054	788.516	466.288	380.156	353.558	320.365	338.933	273.008	6877.658	174.846	167.311	161.773	297.541	171.109	570.37	117.4	1792.188	2585.144	273.297	395.558	371.1	4923.163	349.631	311.689	5731.057	190	0.846	737.932	741.132
9769.271	9934.593	8171.917	12262.913	8695.291	14701.231	7500.815	11236.849	866.158	472.851	396.661	343.804	323.496	338.273	268.212	7837.475	186.897	170.034	165.175	626.029	169.662	696.984	129.3	2014.499	5017.735	273.194	437.724	275.865	5944.653	562.199	290.104	6349.235	142	0.945	753.042	740.239
9011.121	8999.643	7177.059	9962.591	6433.712	9710.204	4683.183	6541.694	819.525	431.4	397.999	429.671	327.737	299.037	266.978	7238.091	215.496	145.711	215.048	570.717	194.789	359.582	148.715	1534.832	5189.304	299.558	411.606	337.117	11100.27	481.65	292.278	4717.611	117	0.891	869.415	737.825
13992.258	14416.955	10792.155	16828.877	10093.342	18326.428	8010.259	13281.548	864.52	464.43	378.402	357.432	312.486	296.771	261.337	7288.633	213.646	135.092	165.368	358.017	148.759	374.687	154.494	1749.292	8421.21	288.317	367.32	290.611	6914.365	367.298	264.854	4335.96	186	0.895	936.468	742.253
14154.859	14214.823	10158.053	15548.093	8265.287	13584.51	5183.155	8000.778	812.776	371.174	320.068	386.511	244.114	266.602	232.641	7061.012	232.083	157.897	216.241	666.383	135.197	447.773	162.225	1225.466	11056.245	279.735	538.481	301.834	12502.795	506.742	283.117	4241.901	182	0.793	992.89	739.692
12952.375	12413.427	9159.712	14339.623	8491.545	13689.288	5607.41	9197.766	727.633	366.519	326.32	308.775	226.234	247.969	253.841	5999.148	192.061	165.046	141.109	454.286	117.491	365.73	133.604	1127.005	7182.92	288.758	426.579	277.438	11533.132	388.69	267.077	3691.321	105	0.953	1213.271	738.233
8155.808	8147.309	6469.474	10015.736	6443.177	11033.492	5274.582	8431.929	694.831	364.109	306.547	320.044	233.177	242.367	252.925	5865.34	167.882	152.084	127.852	384.337	112.567	250.378	128.702	1250.65	3251.049	277.158	391.644	246.469	11084.927	326.144	290.358	3869.453	118	0.888	1224.602	740.203
15831.603	16038.608	12026.163	19873.141	11596.235	20881.253	8899.979	15145.863	868.789	460.481	380.877	374.286	287.517	287.687	276.809	6373.518	223.064	161.397	153.291	956.56	126.903	345.814	142.927	1606.287	7866.341	283.595	473.548	270.779	10469.878	428.905	272.088	5053.52	279	0.815	1246.912	743.557
15462.361	15863.166	12679.755	19622.217	14050.715	22602.138	12416.382	19793.359	1137.263	672.992	489.291	424.36	422.639	395.326	314.787	6584.68	202.808	156.492	155.802	854.966	173.806	377.372	126.273	4456.096	3316.293	284.088	269.045	287.676	4216.398	399.809	318.036	5699.565	291	0.781	503.985	745.744
11342.162	11323.322	9148.054	13985.336	9423.371	16274.24	8022.163	12643.402	724.197	430.817	382.272	338.703	297.279	338.417	270.051	6382.912	174.916	167.523	137.999	314.869	170	577.251	115.191	1647.292	3733.587	291.99	372.934	412.917	5060.39	343.477	338.101	5121.453	125	0.914	730.164	741.348
12148.503	11869.777	8981.371	13842.778	8912.486	14911.162	6892.792	11194.102	794.48	450.171	361.388	342.284	285.635	286.868	263.246	6297.242	201.515	136.896	150.609	328.153	137.828	268.714	147.843	1634.846	6592.79	291.655	330.592	283.007	5814.862	374.587	273.027	4126.391	108	0.95	943.5	741
10555.398	10382.567	8253.224	12930.881	8656.316	15279.865	7123.631	11583.085	787.325	422.477	354.863	338.681	292.537	283.438	261.846	6235.362	188.326	132.41	174.687	377.542	137.851	334.273	150.914	1639.715	3836.398	277.224	381.979	270.984	5927.123	404.037	297.603	4868.362	150	0.88	948.933	743.04
18198.071	17961.14	12943.666	20035.381	10717.077	17831.542	7188.59	11860.922	974.308	460.756	372.235	417.725	303.714	305.849	267.185	7372.06	249.635	182.868	210.785	947.62	162.103	494.978	155.588	1525.648	10704.645	315.679	612.457	283.045	19525.386	708.11	274.638	5927.605	192	0.891	1284.911	740.536
13932.79	14225.459	11189.649	17667.329	12093.471	19699.269	10354.296	15832.271	939.56	511.45	626.928	352.944	334.147	316.587	262.478	6651.782	192.635	152.09	138.433	1793.961	177.667	792.51	125.629	2027.374	3320.335	265.367	307.244	280.341	11495.651	1000.558	318.698	4165.101	170	0.886	517.271	743.547
12830.768	12800.223	9959.554	15907.129	10564.67	17976.299	8626.058	13801.492	749.103	429.452	341.685	339.272	294.941	280.621	235.415	6574.418	177.653	145.244	148.051	427.639	181.259	364.106	135.045	1678.643	6192.703	269.125	423.359	281.541	5248.8	421.847	272.293	3998.707	143	0.916	618.318	740.99
13066.268	13129.983	9807.083	14804.936	8724.979	13974.92	6023.668	8807.299	950.007	463.651	413.409	474.616	355.682	361.51	308.21	8095.067	206.635	175.935	263.848	798.613	158.364	623.586	145.557	1575.968	6563.384	309.173	529.124	339.766	9839.071	587.274	316.914	5209.304	141	0.938	833.479	740.748
13971.714	13790.139	9911.094	15393.481	8416.652	14014.406	5647.872	9217.722	827.773	418.843	354.892	320.091	280.143	273.492	262.288	6559.689	212.697	155.187	158.395	465.857	115.595	324.559	145.599	1334.734	8112.268	286.687	360.46	276.883	8801.899	395.854	294.911	4314.542	139	0.891	1185.637	741.529
16920.108	17027.449	12725.737	20960.149	12354.052	20989.273	8829.324	14755.022	966.987	483.589	395.811	417.912	302.824	307.865	276.352	6553.408	225.884	165.311	153.296	943.83	140.366	365.759	143.799	1639.896	6638.021	304.726	648.104	274.293	13680.845	523.782	271.643	5843.837	297	0.702	1261.423	743.13
17583.772	17576.653	12906.661	20750.326	11146.042	19388.783	8040.431	13326.073	899.757	447.03	359.53	379.147	290.791	292.127	263.363	6879.073	227.015	163.925	160.359	685.707	160.633	362.157	147.176	1499.02	8500.866	312.746	569.86	271.474	19971.527	494.381	271.976	5295.612	156	0.925	1275.071	741.974
10930.169	10786.322	8517.788	12645.69	8295.182	13269.255	6062.978	9169.419	660.219	374.091	327.939	353.179	251.111	298.686	244.115	6904.935	170.701	156.088	189.104	516.78	177.184	520.919	120.42	1280.509	4934.475	273.196	443.472	256.931	9362.458	359.572	306.114	4096.515	198	0.871	713.631	743.338
15086.487	15171.011	11204.108	17016.715	9400.04	15699.476	6456.366	9969.233	896.25	414.243	391.646	409.683	262.965	292.008	257.212	6916.32	249.268	176.005	202.415	675.039	140.45	419.765	159.509	1606.605	13663.393	317.386	440.215	310.29	6305.993	484.139	288.578	4500.115	117	0.985	904.013	741.953
18474.383	18673.784	13903.422	22109.939	13078.488	22124.872	9320.66	14999.435	1041.049	503.799	444.464	445.342	321.575	328.117	299.808	7747.853	249.588	176.158	177.433	1839.747	176.984	494.738	170.295	2250.034	8067.963	310.982	273.479	303.282	11689.793	902.487	294.251	5117.433	137	0.985	910.96	742.741
12446.288	12180.631	9030.416	14692.823	8631.756	14848.427	6501.997	11044.101	742.973	391.557	331.324	301.459	252.563	259.721	249.801	5955.395	184.959	151.15	131.945	428.414	125.301	398.891	131.004	1333.759	7279.673	288.613	417.413	260.088	8110.088	319.867	293.43	4113.535	106	0.949	1236.509	741.708
8466.888	8648.623	7273.19	10583.571	7752.371	13046.561	6779.187	10256.494	862.701	514.03	412.749	370.449	338.949	343.281	293.291	6276.591	181.061	152.623	207.969	301.75	134.798	287.862	142.142	2019.678	2622.168	255.413	386.207	277.294	3154.318	376.145	305.418	4750.718	110	0.955	794.173	743.673
16278.654	16398.334	12059.003	17985.046	9683.22	15761.759	6297.637	10027.237	1087.345	504.689	434.214	477.968	308.565	310.384	313.409	9526.431	279.723	198.497	257.534	1124.971	158.476	625.949	151.613	1618.515	11783.423	301.124	674.42	286.908	23176.25	646.751	304.049	5785.042	218	0.875	1176.376	745.89
9564.838	9487.137	7293.554	10232.67	6534.765	10391.658	4987.871	7497.95	915.909	470.273	349.408	373.49	326.214	314.726	290.396	7382.307	228.149	172.191	170.849	472.126	147.55	417.021	129.193	1595.988	7272.916	300.374	407.267	288.549	10416.028	354.191	278.974	4830.274	100	0.967	1096.84	743.6
12319.312	12096.176	8864.158	14032.83	8425.787	14287.282	6040.981	10079.184	770.49	401.814	341.429	289.062	255.954	256.164	267.839	6181.682	186.903	141.01	132.008	472.904	120.99	263.896	140.82	1321.767	5404.832	284.23	462.8	278.735	12924.304	344.087	292.086	3970.632	106	0.949	1192.443	744.425
14193.974	10535.755	8874.669	12427.369	7777.262	11667.314	5324.087	7982.07	1383.246	541.999	411.77	465.582	337.734	362.09	279.346	7012.169	392.915	209.908	260.96	1278.093	131.891	677.94	159.785	1719.888	19100.641	292.85	654.724	275.162	8434.16	528.513	282.298	7440.21	110	0.955	1299.236	743.318
12944.182	13490.816	10923.563	16892.846	12083.343	19574.418	10342.099	16349.289	966.846	544.738	423.167	425.98	360.508	352.932	298.011	7148.653	184.115	142.92	138.803	1950.993	166.115	389.882	155.102	2961.905	2529.848	279.286	272.093	283.351	4446.759	553.819	290.2	5438.413	258	0.823	592.159	747.473
11461.836	11524.291	9073.953	14541.803	9761.334	17170.44	8104.014	12770.416	812.32	402.159	407.617	317.341	266.526	285.61	236.259	7581.29	170.738	177.124	173.049	795.259	175.7	1056.238	128.775	1418.474	4238.779	275.652	410.073	303.903	6398.978	588.089	278.744	4404.549	166	0.865	654.223	745.916
11623.648	11699.753	9017.497	14186.536	9003.977	16195.615	7130.116	11363.193	817.267	457.287	395.034	395.59	308.22	326.918	285.1	7247.281	200.445	144.161	210.385	468.888	139.186	377.088	134.36	1706.874	4531.813	286.672	428.111	344.325	7634.905	442.496	322.681	4762.527	222	0.848	854.27	748.455
10006.886	10061.03	7632.739	11554.882	7002.745	11475.689	4958.108	7929.439	896.526	443.207	390	357.925	283.874	268.289	277.749	7756.086	227.749	158.611	162.076	1120.792	152.243	497.631	143.774	1350.518	6587.477	279.514	488.289	297.295	16868.287	608.797	315.091	4030.877	107	0.946	1157.117	745.724
10443.869	10678.805	7677.324	12510.791	6858.096	12618.679	4731.541	8475.815	610.055	276.5	269.506	298.323	199.591	243.598	255.455	5076.346	183.005	140.75	133.139	394.774	110.856	280.448	138.441	1034.451	4518.158	274.732	386.937	282.146	9492.254	415.874	266.566	3592.013	175	0.925	1394.294	747.643
8723.629	8774.465	6696.519	10255.738	6354.842	10672.347	4696.75	7095.093	724.908	401.642	341.916	354.346	291.379	302.672	276.506	7155.476	188.727	155.698	188.136	1112.129	143.948	444.484	136.861	1175.176	5700.149	275.11	445.468	330.012	10063.358	532.705	297.672	3629.853	124	0.933	818.387	746.29
8203.251	8519.386	6880.484	10346.452	6958.461	11632.298	5379.536	8128.231	838.17	431.826	350.773	325.995	267.792	293.601	251.14	8397.925	188.673	144.372	249.699	455.094	135.209	502.569	163.729	1539.308	1759.274	273.758	334.699	293.121	9509.12	338.391	293.587	5048.517	103	0.965	964.646	745.189
10240.706	10291.881	7414.524	10692.97	6047.333	9349.989	3851.711	5689.893	725.337	363.462	299.836	361.468	254.226	256.818	231.376	6828.691	211.443	141.612	144.099	456.425	116.428	333.373	165.113	1192.421	6123.892	263.942	489.502	289.079	8492.834	453.31	293.72	3930.061	110	0.899	1024.145	747.218
14310.265	14637.515	11096.247	17247.82	9680.569	15848.413	6783.393	10004.217	1082.04	553.319	422.441	465.78	354.376	354.757	294.349	8567.559	225.987	215.94	199.295	829.98	147.881	536.747	151.76	2004.913	4044.89	298.174	586.763	307.85	12301.498	517.896	313.337	6822.629	148	0.948	1061.541	746.791
14640.479	14419.737	10503.932	16552.424	9498.869	16516.583	7010.309	11698.896	827.975	413.735	354.746	345.066	255.263	259.755	269.967	6143.508	210.797	154.787	135.009	566.267	115.231	326.107	134.974	1384.105	9079.228	303.949	471.899	272.554	11042.392	374.262	296.031	4323.128	183	0.909	1215.883	746.828
12360.657	12454.056	9867.761	15394.89	10438.615	18081.762	8822.177	13874.092	747.707	436.444	334.007	354.193	296.222	284.826	236.926	6709.077	171.904	139.673	153.259	438.503	162.821	486.096	140.732	1764.522	5508.705	267.44	442.126	269.779	7217.348	418.762	283.018	4400.478	179	0.869	623.344	750.316
13981.964	14365.556	11113.863	18633.935	11902.11	22256.652	10169.331	16453.135	787.271	353.122	340.032	278.953	242.87	269.245	226.917	7428.795	153.001	179.32	165.939	841.123	163.406	1563.863	128.677	1296.031	4181.656	279.555	385.005	263.048	7237.046	571.137	280.517	3746.26	171	0.954	645.208	748.892
9567.406	9669.211	7359.503	10888.275	7069.744	11493.813	5262.767	7837.1	688.907	368.424	280.764	358.131	264.986	309.548	284.361	5549.609	169.74	148.834	142.787	436.353	200.607	457.963	133.162	1355.825	5936.115	285.193	360.924	283.962	4333.036	346.438	302.205	3625.778	113	0.912	403.606	749.058
15487.468	15931.938	12496.971	19998.972	13029.409	22534.906	10630.672	16545.614	1102.348	532.959	480.903	385.581	367.666	354.657	288.873	7356.553	192.811	162.005	176.743	1647.284	196.727	1112.565	156.531	2365.622	4227.672	269.321	376.343	287.042	12174.85	940.964	304.097	4747.514	445	0.677	571.783	757.309
13452.068	13155.262	10627.149	15475.243	10070.371	16184.103	7455.805	10977.329	708.318	387.739	306.65	351.714	256.744	280.152	233.421	6788.405	162.21	138.578	179.562	493.203	196.56	550.315	130.649	1373.449	5771.601	265.693	481.236	270.15	11300.112	361.151	304.996	4214.693	193	0.871	671.567	751.946
10527.079	10478.27	8229.254	11847.44	7833.258	12344.121	5838.664	8696.658	724.239	374.707	281.19	442.074	322.638	334.953	249.376	6421.127	151.932	146.448	160.645	1179.96	171.202	537.553	129.857	1515.604	5892.157	278.603	345.303	303.962	8341.284	407.509	332.456	4084.54	111	0.935	445.635	747.824
12822.386	12832.145	10015.968	15160.646	9400.735	15962.318	7074.323	10682.475	1035.201	514.589	426.734	541.02	349.289	367.212	305.609	8407.57	230.942	177.811	253.316	1106.575	165.125	646.286	138.02	1781.085	7843.613	284.63	627.236	349.476	14049.219	665.941	316.473	5730.246	234	0.886	837.056	752.218
13533.481	13458.397	9778.861	15363.586	8841.984	14897.452	6402.916	10795.061	748.036	399.594	329.644	309.246	268.985	258.518	252.491	6337.169	199.451	153.054	189.669	474.405	137.191	341.452	142.912	1351.649	7507.559	284.845	397.147	280.667	13196.84	368.924	270.565	4589.985	187	0.917	1281.019	749.195
11030.42	11349.578	8316.3	13182.242	7286.039	12505.764	5026.024	8416.108	792.056	374.506	330.607	361.55	233.044	299.717	261.49	6471.409	196.625	172.548	193.089	556.507	112.704	368.762	147.826	1331.892	3547.59	281.956	404.496	270.005	6303.836	514.383	258.285	5366.359	235	0.75	1375.972	750.07
14270.707	14476.682	11509.983	17824.989	12382.148	19208.745	9769.159	15178.02	824.869	408.442	349.563	340.832	281.445	304.013	265.547	7904.985	178.486	166.755	164.571	2074.684	207.922	1144.213	133.595	1404.46	3558.637	260.639	306.098	261.83	14840.269	712.744	318.751	4357.687	170	0.939	684.906	751.671
9228.866	9377.118	7422.289	10879.054	7064.966	11226.59	5211.34	7588.407	841.382	426.714	361.824	352.909	335.282	351.492	309.156	8008.002	192.65	167.357	194.36	2714.157	169.328	619.977	149.965	1586.02	6298.173	266.3	449.974	300.884	16722.706	495.365	292.397	5338.608	130	0.951	810.231	750.108
15613.074	16042.86	12232.562	19578.948	11691.045	20142.073	8674.773	13964.295	1042.824	429.388	405.398	369.729	310.937	327.295	284.555	9087.851	228.141	208.805	176.159	2411.765	194.587	1270.078	167.485	2180.791	6215.741	310.986	261.617	310.621	18503.953	963.72	297.133	4629.956	188	0.884	911.835	750.239
14787.203	14887.242	11054.461	17959.955	10471.56	18542.417	7923.326	13354.04	845.673	435.422	366.467	350.959	275.722	277.609	271.551	6314.903	199.707	158.531	157.226	556.593	126.889	480.502	136.228	1494.715	6077.452	284.569	500.112	265.689	11893.315	433.766	296.757	4990.924	280	0.739	1243.561	753.089
13053.565	13048.768	9632.848	14829.243	8068.081	13864	5787.568	9859.777	815.831	401.887	323.27	356.161	252.774	323.857	250.597	5911.264	216.912	172.689	200.037	598.777	125.762	341.228	160.415	1376.974	6952.602	315.484	373.24	273.204	10660.71	405.446	246.521	5521.583	143	0.952	1334.626	750.171
8644.87	8665.344	6416.541	9653.764	6032.835	10303.54	4444.495	6598.152	595.457	307.522	266.896	296.391	233.192	256.549	248.631	5468.707	177.454	165.974	166.321	416.113	198.692	483.418	136.257	1120.936	6036.091	279.811	370.052	288.299	5228.906	363.25	281.076	2739.676	125	0.914	342.572	752.548
10915.888	10818.074	8826.173	13709.586	9523.507	15825.561	7660.476	11649.307	718.476	435.945	353.028	381.263	290.36	320.068	260.621	6637.997	177.51	139.742	140.607	572.689	184.27	437.081	118.262	1533.661	4086.755	281.025	480.045	264.424	12035.741	516.345	318.047	4571.735	178	0.848	709.826	752.292
10609.811	10447.319	8431.018	12781.721	8948.456	14347.201	7287.12	11189.728	759.909	445.644	390.614	382.959	293.715	322.335	259.27	6365.305	185.029	151.889	134.677	406.747	180.97	473.554	119.879	1623.944	5475.319	266.015	438.718	251.279	9310.503	396.388	309.956	4505.679	100	1	720.5	752
10770.061	10938.453	8696.497	13388.681	8988.94	14791.265	7641.344	12171.798	828.302	439.244	372.651	368.736	288.087	300.03	272.361	6646.433	212.318	145.386	208.87	652.256	132.474	328.387	155.708	1761.249	4364.636	280.117	388.8	284.854	7107.748	380.235	280.408	5314.124	117	0.985	952.44	752.201
13135.205	13032.708	9810.3	15740.981	9582.913	16905.444	7591.881	12798.761	808.777	422.596	352.492	327.596	263.211	262.849	273.204	6295.828	194.463	151.816	133.981	424.386	120.947	378.466	131.057	1456.737	5824.907	286.876	476.452	279.041	13824.679	358.589	280.589	4496.551	229	0.867	1225.771	753.517
6912.406	6988.389	6031.197	8630.055	6570.6	11016.196	5918.107	9110.34	722.055	417.201	309.935	356.331	291.705	333.327	289.963	5397.336	160.538	130.208	119.444	354.338	172.506	281.807	125.704	1687.739	1407.517	283.649	322.074	286.055	2596.288	342.144	316.024	3893.381	133	0.8	420.011	755.658
10117.724	10358.009	8134.052	12044.098	7703.007	12723.694	5756.908	8727.542	919.928	406.376	380.104	391.092	309.405	312.546	254.758	8702.486	221.164	197.961	204.314	1037.246	160.371	1130.346	141.403	1539.317	6034.486	305.275	431.797	304.204	10841.051	697.951	292.328	4829.442	244	0.713	892.598	757.75
15989.845	16062.713	11626.269	18112.852	9976.725	16654.975	6631.579	10617.626	942.422	442.039	382.661	366.463	289.381	273.586	293.885	7955.046	215.771	160.605	194.903	914.497	133.489	589.058	137.143	1473.442	7750.94	301.846	441.372	278.187	13933.479	537.478	307.874	5135.022	387	0.667	1191.841	759.391
16340.698	16565.168	12862.524	20256.233	12852.782	21755.933	10471.144	15819.819	1029.418	487.045	394.285	434.928	349.537	384.255	295.992	7094.741	183.182	167.774	151.116	1875.96	192.069	1100.823	134.414	2037.699	6005.036	286.601	313.017	303.362	11437.64	697.117	313.063	4850.399	315	0.812	436.871	755.722
13975.7	13804.949	10312.203	14704.346	8278.321	12739.538	5572.549	7955.728	976.29	462.054	416.065	455.213	313.854	339	283.407	7542.409	249.406	179.519	249.591	702.447	155.669	617.549	134.357	1673.198	13404.346	326.211	556.549	346.808	10788.029	541.824	307.099	5205.283	192	0.924	867.432	756.589
9295.604	9413.488	7060.844	10864.477	6632.302	11285.035	4808.169	7536.305	708.922	362.546	303.035	354.723	272.579	279.442	253.359	6476.706	193.837	136.37	128.746	370.607	123.952	671.968	151.073	1332.504	4116.046	277.849	521.139	303.188	8855.86	432.415	293.454	4102.911	151	0.834	1033.553	753.593
11369.704	11219.704	8552.919	12507.019	7391.8	11193.241	5057.792	7703.373	986.811	495.565	412.145	433.543	328.795	308.399	302.621	6334.727	239.56	160.561	196.039	835.993	122.964	533.065	152.599	1592.745	4267.504	303.566	490.895	280.137	9625.023	571.951	297.618	5888.968	121	0.921	1166.55	752.888
15358.097	15819.253	12448.353	20171.082	12927.412	22974.214	11021.291	17599.783	969.012	446.228	385.871	380.072	307.138	333.565	281.828	7456.314	193.347	192.182	179.776	1114.091	177.61	955.98	125.144	1666.381	6196.921	282.354	628.711	264.296	11544.847	649.967	301.277	5161.476	244	0.913	742.959	757.348
10909.57	11051.79	8778.615	13421.728	9181.621	16151.536	8119.36	12961.228	792.366	479.754	411.536	346.706	307.901	321.988	288.123	7079.432	173.53	150.223	158.111	362.279	157.361	374.629	128.387	1898.837	5003.125	269.068	418.389	260.57	9265.409	389.614	290.173	4864.885	266	0.791	759.741	757.075
11947.316	11544.114	8486.133	12436.216	7329.117	11470.512	4923.043	7383.039	844.628	419.114	376.606	439.85	306.721	312.074	277.561	7694.507	216.117	160.645	250.538	835.972	155.105	763.266	122.42	1316.533	9127.668	274.256	555.909	361.307	11270.401	609.008	335.929	4033.772	136	0.895	847.904	756.103
13949.115	14020.647	10240.726	15508.748	8414.273	13494.988	5641.772	8681.703	1037.792	486.262	397.184	393.321	304.676	291.904	292.179	7044.032	252.218	176.526	194.009	953.427	133.956	452.266	152.495	1509.875	10360.954	308.045	515.114	287.944	8802.505	521.522	310.119	5360.349	212	0.81	1157.222	757.802
14735.434	14693.491	10748.662	17304.549	9813.226	16909.225	6928.642	11769.788	812.802	395.854	325.348	357.339	280.445	264.738	253.709	7007.548	205.718	149.71	152.569	815.543	134.477	374.909	146.582	1367.647	9025.923	302.273	608.77	279.017	13221.071	518.784	270.889	4393.615	323	0.792	1268.398	759.661
13277.184	13817.759	11543.506	17745.997	13035.96	20835.749	11815.516	18571.138	1144.104	639.553	476.767	500.354	426.718	422.773	333.885	6882.196	192.371	151.294	155.763	1985.352	173.654	406.38	128.522	3751.677	2681.89	285.248	294.216	321.767	7598.841	681.467	323.486	6051.435	220	0.807	487.768	761.255
12388.603	12415.6	10471.054	15323.797	11406.508	17579.132	10083.787	16277.759	1183.167	715.002	512.417	443.68	449.716	413.478	333.555	6841.652	211.756	154.081	153.783	732.268	172.802	543.663	125.104	5547.932	2507.062	269.779	276.138	308.541	3153.956	365.739	316.552	5775.747	108	0.967	498	756.278
12746.333	12845.171	10371.44	16173.618	10624.476	17715.122	8327.552	12862.336	817.745	436.009	360.648	408.601	293.706	323.313	259.674	7294.838	192.506	158.019	153.67	928.782	193.266	628.896	120.649	1561.602	6978.03	313.752	481.406	256.996	17508.758	746.331	302.1	4778.999	128	0.91	703.289	755.484
14117.303	14559.151	11494.675	18436.297	11955.296	21487.872	10515.289	16976.339	879.047	497.656	430.879	367.768	329.648	344.924	301.592	7166.969	187.221	157.606	161.444	403.684	151.484	340.571	139.48	2039.35	5956.616	284.638	418.735	268.344	7560.951	466.85	300.634	5509.126	156	0.915	773.34	758.032
12722.595	12661.666	9106.709	14057.832	7326.907	12214.649	4748.089	7880.879	742.225	341.484	276.783	372.67	236.741	300.107	243.573	6974.61	187.989	170.073	193.507	1007.051	131.338	422.862	155.39	1129.93	5414.033	317.816	455.237	264.245	14445.64	496.306	262.927	4632.37	121	0.874	1329.178	756.227
10872.569	10999.322	8306.492	12473.961	7470.179	12439.867	5504.156	8603.562	779.946	396.94	347.335	334.497	279.474	274.251	260.215	6437.656	222.799	145.403	155.929	372.38	126.25	315.244	149.977	1456.893	7247.327	259.065	396.637	272.508	6353.468	380.381	282.577	4355.613	105	0.984	970.224	756.652
6940.297	7205.306	6463.088	9002.779	7614.739	12001.766	7141.947	10858.879	932.03	566.272	583.336	405.67	362.227	340.703	280.587	6948.84	181.128	138.979	137.796	1933.968	164.948	495.858	124.306	2726.408	688.198	272.424	312.147	292.669	11516.08	777.04	292.512	4724.58	102	0.955	507.088	758.49
14364.311	14580.544	11221.023	18404.065	11824.261	21812.723	9824.385	15744.128	808.383	400.125	289.006	304.635	256.123	263.642	231.114	7500.101	162.893	176.349	160.016	829.066	165.149	1184.188	127.724	1415.286	4615.018	291.594	435.301	271.378	7385.184	567.385	282.256	3967.72	166	0.926	644.855	759.313
10169.445	10241.824	8056.609	12327.688	8308.261	14051.698	6726.376	10650.19	792.224	422.495	363.048	350.367	286.562	290.497	260.523	6865.314	194.284	129.774	170.826	435.748	131.35	258.499	162.394	1717.519	3474.357	269.589	373.18	278.187	4890.118	389.268	281.125	4643.282	125	0.914	936.9	760.084
11150.081	11387.762	8597.295	13156.021	7861.155	13073.738	5754.792	8841.039	904.326	416.501	366.237	406.28	284.497	306.499	274.213	7614.701	233.487	151.083	182.547	807.598	148.665	536.503	167.464	1583.468	6599.945	296.195	468.427	313.807	17653.541	467.501	288.27	5146.871	117	0.944	1007.962	758.517
10682.631	10538.539	7643.823	11045.737	6322.258	9878.463	4254.297	6435.772	890.081	417.335	324.857	381.591	293.742	303.102	276.355	8305.975	225.857	167.593	201.439	552.28	158.521	484.468	124.612	1361.401	8370.226	303.92	572.344	296.118	14346.664	419.208	278.401	4172.855	118	0.925	1098.144	757.915
11978.932	11748.34	8867.86	13595.499	8188.55	12909.058	5791.21	9339.416	837.959	382.898	324.499	351.886	267.989	262.142	250.258	6994.602	195.748	152.355	205.799	998.147	131.761	416.503	133.11	1331.139	7252.589	279.33	594.618	282.977	15799.049	510.416	274.19	4726.071	158	0.927	1256.804	760.259
14492.115	14442.593	10519.446	16820.667	9138.309	16211.427	6450.519	11180.856	753.801	363.101	301.603	326.37	246.956	276.089	238.728	5896.431	214.692	157.182	150.975	628.13	122.045	251.282	148.939	1182.504	9812.116	322.506	445.287	255.382	12211	424.972	247.79	4058.974	149	0.955	1319.299	758.909
11642.364	11767.862	8687.151	12417.426	7432.747	11289.77	5019.862	7770.713	927.315	420.78	374.652	427.785	293.234	326.651	280.029	7658.407	216.701	184.15	242.571	1334.027	128.997	609.265	166.83	1562.85	4525.192	321.611	494.814	267.465	12161.905	635.334	270.104	6861.626	101	0.964	1346.708	758.084
10367.484	10562.476	8358.896	12929.638	8551.023	14098.617	6688.814	9881.181	773.227	389.566	314.05	452.22	326.634	338.211	257.489	6424.92	159.32	143.816	160.98	1937.115	183.452	518.318	127.098	1554.794	5753.932	295.976	316.427	303.691	11818.135	535.822	319.259	3692.917	131	0.958	453.317	760.355
13083.073	13091.864	9895.478	15333.189	9104.806	15810.78	7246.716	12111.377	858.965	465.892	376.028	349.79	305.111	293.375	264.707	5984.661	215.813	142.918	140.531	878.598	128.831	279.047	150.013	1653.891	7187.747	285.934	355.563	271.112	6609.626	330.939	298.3	4835.049	116	0.948	1278.879	758.207
11297.368	11472.416	8802.34	14030.303	8556.419	15497.471	7081.073	12252.058	759.883	433.54	351.901	289.876	277.647	287.09	266.9	5599.11	196.847	146.601	140.638	298.143	115.682	296.298	148.343	1552.711	5162.505	273.352	327.529	267.538	4892.125	277.694	261.068	4554.88	155	0.835	1291.016	758.674
9197.137	9378.714	8065.426	12181.518	9506.517	14660.616	7732.886	11201.705	1239.062	498.786	403.96	431.386	355.016	407.297	298.387	7893.249	175.68	195.063	155.428	2644.28	215.776	1983.942	146.801	2013.849	2761.79	272.14	283.244	318.24	23912.302	1115.232	328.021	5197.196	102	0.955	444.971	760.157
14007.688	14202.644	11162.087	17851.538	11672.514	20436.748	9810.868	15656.542	824.626	477.925	392.68	398.83	317.543	322.385	275.7	6972.666	178.017	155.8	162.559	481.35	177.229	757.395	128.876	1696.579	5402.006	283.4	604.034	259.22	10717.614	415.733	302.317	4551.448	288	0.792	724.5	764.028
10966.219	11155.395	9134.435	14708.303	10310.787	18074.744	9421.786	15093.33	834.199	500.491	406.042	366.489	314.647	338.477	291.198	6643.406	168.424	148.109	158.968	427.316	157.974	378.141	143.949	1897.87	2668.734	291.072	474.224	263.357	8491.03	478.51	283.675	5273.313	113	0.981	780.102	760.65
11061.003	11176.785	8725.779	13268.6	8723.054	14581.252	7259.728	11393.887	838.483	500.98	382.394	366.185	330.882	343.852	292.012	6051.623	190.81	146.91	158.066	346.862	152.048	284.69	149.221	1776.477	6298.421	286.243	403.868	285.308	6394.515	398.122	280.446	4806.443	99	1	795.106	760.136
13524.556	13839.515	10983.282	17160.548	11473.238	20433.133	10028.817	15842.899	867.648	470.616	352.558	375.493	308.2	291.864	253.22	6958.896	179.641	142.284	147.231	798.776	168.223	621.662	145.574	1867.834	4014.44	274.242	492.789	274.126	8973.112	766.254	295.947	4926.403	158	0.873	619.759	762.899
10409.104	10404.387	8302.377	12715.201	8484.933	14269.818	6844.101	10357.189	626.557	403.999	295.967	347.5	262.47	243.927	228.235	7243.007	153.804	128.922	175.756	404.095	181.803	390.674	116.61	1387.657	3600.535	288.959	470.49	271.451	9319.478	393.58	283.046	4064.511	123	0.925	660.11	762.167
14390.089	14486.399	11563.701	17451.838	11562.044	18442.493	9023.017	13620.397	898.723	453.485	367.487	383.261	302.036	314.292	275.126	8089.129	193.358	174.073	151.343	1272.359	204.265	693.73	125.009	1517.594	6602.876	277.207	401.956	267.437	18190.059	732.178	303.26	4668.807	346	0.651	706.324	765.98
12546.064	12677.546	9404.37	14012.531	8160.512	12781.187	5363.838	8035.034	1027.598	397.965	334.294	417.733	290.546	299.116	260.778	8593.342	262.308	182.66	221.441	1096.457	153.259	868.035	164.87	1384.569	10303.743	324.336	678.714	303.238	17272.176	670.522	282.041	4653.532	149	0.874	997.936	761.111
13213.004	13199.207	9680.594	14618.17	8578.913	14220.219	6215.737	9712.002	1026.035	485.828	385.104	441.204	349.968	332.474	287.677	7469.985	234.043	181.404	195.003	804.656	147.562	475.963	128.357	1702.974	7402.088	291.398	493.485	303.374	9920.576	564.129	294.695	5731.369	155	0.887	1083.539	760.59
12263.54	12690.332	9121.644	13403.707	7494.165	11589.383	4454.423	7162.311	902.105	393.374	331.448	444.784	258.402	307.822	269.532	7327.523	207.208	192.12	205.159	1009.218	127.342	495.897	150.548	1375.866	4660.036	306.236	486.238	279.964	12960.121	762.172	256.665	6031.58	191	0.79	1368.908	761.296
10579.062	10603.385	8111.855	12608.795	7889.239	13430.572	6092.657	10106.957	772.126	411.561	338.866	320.16	257.882	257.364	284.547	5845.732	185.098	146.408	146.513	498.216	113.095	357.686	127.366	1398.503	4986.735	279.781	428.881	260.947	11044.828	339.261	287.518	4613.106	234	0.818	1238.056	764.068
10352.262	10355.413	7882.254	12398.922	7787.315	13517.684	6193.292	10624.343	789.434	415.846	326.522	304.989	263.63	282.07	253.39	5884.913	206.465	166.981	192.282	443.303	118.207	1065.338	156.276	1372.067	5262.31	299.494	357.08	275.909	9336.002	315.709	251.621	4427.544	219	0.686	1300.874	763.655
12574.355	12739.341	10457.791	15787.648	11212.539	18365.598	9357.792	14356.035	1016.379	571.171	417.955	446.747	382.434	392.944	299.811	7484.769	176.824	137.924	159.554	1502.042	166.62	449.03	125.351	2777.046	2049.005	274.834	289.567	323.39	5972.148	498.627	329.049	6244.767	254	0.691	482.327	770.13
11377.265	11690.228	9072.057	14056.583	8749.909	14679.904	6542.03	10396.113	976.861	444.725	390.864	391.604	313.871	307.271	269.81	9093.643	210.747	197.856	186.472	2995.439	191.115	945.691	164.072	2176.73	4863.552	324.748	277.268	300.014	19638.667	872.324	276.275	4472.993	115	0.981	914.152	762.309
11287.262	11264.533	8494.127	12935.372	7842.804	13031.05	5577.467	8521.703	768.521	425.128	384.975	362.656	289.428	320.114	267.16	6938.208	196.578	147.613	204.477	497.945	149.944	342.944	120.633	1421.899	4755.612	285.279	423.42	350.987	8484.028	424.458	311.24	4171.393	233	0.831	857.178	766.848
12459.831	12903.515	9850.207	15491.578	9453.142	16219.74	7435.441	12146.736	922.253	452.395	382.79	381.475	317.309	324.206	281.676	8105.833	221.694	157.789	169.915	1809.736	159.52	466.663	159.924	2101.442	6780.911	285.329	313.866	285.594	12774.399	636.251	288.679	4739.856	103	0.965	932.306	764.811
11481.571	11513.154	8464.983	13245.367	7362.347	12304.715	4980.872	8153.824	758.221	338.959	288.721	372.54	234.198	289.204	229.633	7491.054	204.564	168.218	183.639	1069.142	140.132	416.955	156.494	1154.416	7069.848	333.533	432.487	261.785	18279.944	506.072	270.156	4491.092	126	0.906	1329.31	762.5
17892.054	18119.116	14155.716	22328.478	14753.666	24568.65	12268.311	19230.802	994.498	515.11	409.705	455.666	347.702	379.985	305.564	6384.218	183.444	146.003	147.191	1597.829	197.273	595.432	119.159	2013.97	4496.809	323.03	312.257	300.412	11784.352	815.691	314.885	4516.071	250	0.804	424.516	770.716
14599.397	14576.263	10953.159	17429.408	10806.034	19507.379	8666.298	13537.565	675.997	402.295	295.272	332.101	258.315	254.841	231.346	6838.841	156.356	139.3	149.805	460.257	168.93	459.836	121.132	1399.04	6183.553	276.834	486.6	273.771	7969.697	398.861	283.175	3892.575	195	0.869	649.09	765.613
12512.599	12585.574	10060.768	15665.712	10554.448	18359.457	8898.667	13943.88	910.88	466.442	391.565	313.808	308.386	315.805	268	7053.629	183.705	180.14	189.119	719.397	155.645	717.977	126.482	1736.329	5978.52	278.15	354.188	255.726	4330.334	479.481	288.005	4644.748	238	0.739	742.084	767.626
12301.691	12360.266	9767.633	14776.882	9545.894	16071.45	7863.917	11843.166	955.503	506.477	415.793	398.328	342.967	358.681	295.727	6436.166	200.639	159.798	163.351	398.412	148.81	509.548	148.823	1913.54	8498.081	282.707	437.874	275.73	5792.424	461.394	297.13	5675.145	189	0.861	791.188	768.743
10389.856	10690.597	8041.701	12545.943	7722.462	13786.109	6063.343	9900.767	817.173	433.546	334.225	358.007	287.608	294.627	272.073	6412.287	219.018	142.618	142.902	360.282	124.266	331.896	151.363	1576.817	6094.038	290.884	435.441	311.044	6077.833	334.667	277.022	4277.795	100	0.967	1028.15	766.68
18242.998	18487.875	13485.39	23103.938	12922.296	24705.166	10511.175	18991.701	813.549	413.664	339.117	327.815	272.643	297.385	257.796	5682.046	224.446	159.266	129.068	440.15	123.02	406.353	160.558	1436.006	7244.106	303.68	434.993	298	9656.741	393.547	263.241	4571.745	218	0.894	1313.913	767.872
14279.44	14678.598	11269.13	18374.77	11863.068	20842.747	9880.977	15478.237	832.896	430.584	316.639	361.997	301.331	326.289	286.766	6688.872	165.913	150.677	135.508	602.651	188.753	570.954	120.279	1564.999	5449.984	313.782	413.999	298.393	4942.507	397.319	311.578	3733.037	239	0.852	406.613	769.801
10719.569	10780.401	8991.888	13421.311	10273.416	16139.305	8849.007	14141.935	1034.721	627.561	456.468	429.294	403.184	391.151	310.425	6709.609	182.677	139.879	166.253	1533.115	194.433	358.564	170.891	3707.1	1819.707	265.908	298.16	293.276	6486.368	529.06	290.32	5379.977	139	0.915	576.845	768.701
10484.726	10527.496	8502.124	12955.662	9236.436	14909.941	7443.007	11465.753	822.013	474.31	336.344	423.136	319.106	319.36	260.245	6638.343	163.521	124.355	137.007	2050.054	161.306	430.476	158.966	1940.285	4259.352	278.947	333.294	276.462	5662.355	584.133	307.238	4619.208	117	0.985	595.927	766.953
10255.585	10131.798	7661.08	11585.636	7119.386	11207.131	4963.808	7405.609	961.626	378.993	339.268	302.902	290.76	300.243	256.275	8808.968	249.091	196.834	153.093	1391.571	140.931	1274.078	153.125	1306.141	6834.099	281.65	462.595	311.634	13938.536	1115.87	268.064	3868.92	127	0.918	982.39	767.492
12141.659	11800.046	9091.911	13968.717	8487.721	14370.487	6893.598	11231.462	915.065	474.497	385.468	354.13	288.344	277.843	280.807	6036.942	245.841	162.745	159.639	630.043	114.058	442.815	131.704	1644.677	10286.46	288.297	405.018	289.202	8646.507	414.509	270.226	5681.959	108	0.967	1249.491	766.546
11801.556	12124.614	10089.07	15117.682	11975.094	19163.879	10833.758	17620.403	1164.688	714.863	506.768	448.703	438.238	409.135	342.531	7276.776	203.481	141.808	146.386	1142.535	175.443	367.069	126.1	4986.659	1385.901	273.201	291.873	285.804	4472.68	368.294	308.19	5658.013	132	0.928	497.348	768.47
7602.794	7835.948	6380.846	9718.293	6901.092	11565.094	5882.864	9036.112	716.578	405.381	1096.078	310.332	286.996	295.775	230.196	6616.748	157.72	129.081	138.905	1615.661	154.544	829.856	118.967	1819.279	2761.74	253.698	376.259	302.092	9236.962	884.433	296.642	3273.106	120	0.993	510.5	768
10996.545	10900.246	8612.465	13255.017	9276.237	15719.146	7768.996	12478.969	748.434	461.538	312.48	329.276	285.935	291.373	234.118	6135.977	168.475	126.31	144.14	322.562	157.908	347.963	145.484	1677.72	5567.569	278.537	392.016	285.585	5300.782	317.26	293.053	4307.527	110	0.926	604.518	768.8
18646.761	19078.821	14834.657	23749.399	15240.343	25368.502	11756.925	18057.621	1016.221	473.945	401.113	372.706	324.344	332.102	284.778	9427.641	199.661	176.263	164.213	2574.53	220.248	1349.478	126.054	1678.57	6914.834	274.021	364.157	283.502	21023.091	1298.767	315.231	4712.313	286	0.82	679.098	772.423
9080.626	8996.483	7401.136	10962.861	7763.158	12915.102	6703.73	10525.089	803.233	479.95	399.249	338.639	301.132	326.273	278.555	7993.716	176.468	141.444	146.833	300.819	144.163	333.027	137.515	1858.413	5875.742	296.155	370.319	272.042	5593.76	385.406	293.501	4268.544	101	0.977	767.866	767.381
18502.668	19007.75	14048.767	23083.28	13031.193	22767.709	9102.371	14668.3	929.227	400.867	342.374	359.86	309.723	304.303	269.39	8666.012	218.134	182.7	162.899	1084.193	151.029	745.993	151.925	1461.717	6813.158	289.727	466.99	289.82	14573.716	758.927	288.374	4303.162	393	0.689	959.441	769.653
13307.977	12904.36	9646.824	14800.07	9201.941	14994.091	7032.845	11437.947	1045.259	504.99	403.17	355.045	297.121	313.656	320.42	7426.235	232.625	160.371	229.402	592.762	116.581	2126.761	148.49	1686.063	7356.146	292.2	383.477	297.364	8985.75	407.636	301.095	5556.558	108	0.98	1198.306	768.667
14692.987	15096.876	11803.977	18982.888	12117.472	21052.884	9610.983	14858.463	1036.554	471.526	388.981	401.84	324.277	389.896	282.377	8558.513	175.839	184.669	165.234	2478.829	204.952	1599.848	125.201	1635.912	4628.016	286.244	300.297	324.393	22328.329	1319.545	309.872	4315.758	238	0.816	446.437	774.718
15756.275	16096.871	12608.71	20641.244	13570.652	23574.874	11148.199	17404.373	968.643	453.924	446.73	349.81	310.551	290.453	261.398	7792.718	180.443	165.417	167.925	1575.088	173.049	935.36	135.234	1728.954	5085.331	280.154	478.339	278.181	10678.926	1024.9	289.391	4781.682	141	0.938	622.94	769.301
14310.288	13987.08	10184.981	16591.002	9722.379	17342.44	7429.112	13122.534	781.756	398.5	310.95	327.199	243.65	289.634	250.074	5529.66	228.18	153.762	136.885	497.758	122.68	352.801	154.031	1303.951	8719.321	314.315	459.973	258.692	12448.06	427.728	237.775	4285.613	171	0.87	1321.915	770.33
9645.466	9592.135	7542.135	11388.753	7467.979	12109.865	5693.712	8488.802	768.7	401.005	313.547	357.985	287.161	289.463	296.869	7573.661	166.835	147.471	139.894	392.9	183.459	396.334	120.944	1537.019	5152.751	304.251	392.831	283.316	3756.97	361.146	322.176	3772.167	121	0.937	393.037	771.326
8785.525	8725.479	7291.801	11056.081	8007.765	13233.754	6974.04	10918.984	748.902	446.367	363.44	321.769	286.573	293.52	258.767	6503.394	160.977	130.587	169.249	355.056	155.291	306.8	126.704	1627.019	3819.183	287.282	382.03	246.369	4999.325	294.016	260.615	4354.396	114	0.96	752.895	769.798
11702.531	11686.209	8963.564	13529.488	8703.361	13542.538	6263.369	9474.336	904.48	458.454	353.595	411.6	300.699	321.955	283.962	8394.866	228.812	151.449	195.082	748.032	131.078	488.484	158.754	1685.627	2545.153	262.291	467.423	284.344	10430.469	507.004	273.916	5993.721	99	1	1001.359	769.641
12034.441	12091.883	9042.282	15066.977	8981.564	16612.82	7420.792	13191.257	698.642	419.743	331.548	283.026	273.893	285.074	250.098	5518.296	196.442	156.109	156.412	393.671	111.41	366.32	145.372	1408.704	5414.675	292.184	336.383	294.077	9210.994	288.147	250.723	4109.701	126	0.959	1292.952	770.889
13340.223	13902.247	11552.699	19057.892	13814.282	24746.56	12335.492	19508.809	1087.03	447.547	417.126	393.722	320.279	366.345	296.425	8047.875	171.888	188.125	154.241	2097.969	202.979	2143.191	112.552	1778.268	2481.931	299.835	302.183	306.457	17244.032	1105.657	301.592	4634.545	142	0.956	430.345	772.627
14613.573	14608.772	11643.909	18683.901	12424.924	20798.028	9867.09	15444.206	869.203	400.229	334.945	321.156	277.129	277.149	260.488	8853.513	172.203	174.255	166.468	1545.459	197.383	1386.155	118.942	1385.571	4142.781	279.926	340.85	276.979	14270.105	804.674	305.243	4614.582	362	0.553	663.384	783.359
14860.163	15499.287	11747.195	19321.48	11837.172	20937.649	9259.418	15629.929	992.934	473.475	402.847	397.104	337.278	324.922	286.762	9165.315	224.123	188.775	193.888	2407.577	186.012	687.642	153.592	2797.824	6780.115	298.117	282.07	306.767	18240.676	817.745	269.378	4959.719	164	0.938	915.97	771.848
22814.711	23099.628	16958.712	27528.865	15602.433	26667.353	10973.498	17658.192	1043.914	455.508	399.611	419.281	340.721	321.948	282.736	8015.841	242.309	175.071	181.382	1259.907	163.439	736.825	149.192	1631.28	10753.914	300.602	419.831	291.233	17266.232	1173.942	293.666	4850.576	298	0.814	943.436	777.953
13725.571	13530.878	10190.364	16345.122	9863.092	17255.323	7604.394	12928.888	831.124	447.421	356.699	327.571	284.346	271.269	269.083	6000.325	217.074	151.68	147.577	577.104	122.425	317.444	127.949	1538.711	7672.091	292.32	438.463	285.464	13071.305	404.504	273.034	4881.485	228	0.897	1257.439	772.553
13435.434	13452.031	9828.819	15699.161	8880.857	15403.408	6385.996	10880.929	774.445	391.144	315.045	302.705	249.717	250.295	252.239	6643.255	196.52	143.757	139.103	1073.661	111.431	465.134	136.853	1315.136	8233.22	307.023	502.93	298.792	9380.117	367.35	266.212	3972.984	128	0.936	1279.016	771.172
13753.381	13770.221	10295.991	16259.413	9345.009	16410.382	6419.43	10980.069	861.409	398.732	337.043	395.519	263.184	304.621	271.529	6129.233	208.596	166.971	163.332	692.27	128.858	384.576	145.081	1438.202	5991.98	299.066	427.607	275.164	10663.847	587.827	262.616	5632.837	154	0.903	1367.974	773.299
8935.64	9057.156	6924.701	11330.589	7331.455	12865.527	5435.186	8808.942	778.502	323.506	279.411	267.855	257.966	263.458	248.161	8682.743	195.493	183.197	128.595	1145.254	135.479	1052.261	144.169	1103.728	3588.97	273.347	423.928	295.315	12285.264	865.287	282.333	3333.779	132	0.913	974.045	771.273
11190.482	11314.196	8733.223	13797.971	8571.876	14922.493	6735.513	10948.506	799.152	420.402	331.48	334.644	301.263	311.466	283.724	6954.478	227.321	139.553	143.037	434.363	127.997	369.81	155.579	1576.912	4663.9	278.494	460.257	302.179	9806.661	395.446	290.612	4703.879	246	0.672	981.366	776.386
14961.247	14883.022	10904.092	17835.097	9908.705	17248.898	6981.164	11917.654	767.267	394.791	321.003	346.022	260.025	239.626	247.41	6639.813	197.148	152.687	145.875	859.68	126.642	403.326	136.345	1296.813	7125.944	295.059	573.965	288.846	16001.001	473.986	261.817	4244.318	158	0.904	1269.177	772.671
7248.532	7291.482	6224.301	8885.272	6738.808	10905.461	5826.241	8971.449	697.775	470.476	314.523	360.97	307.479	318.933	245.806	5742.563	141.358	134.008	144.394	339.3	167.223	254.309	120.198	1658.402	1685.051	272.502	364.154	305.447	5830.43	283.978	312.76	3365.036	121	0.921	460.822	774.467
14469.689	15084.338	12254.12	18808.954	13531.609	22043.725	12309.649	19673.097	1095.792	669.01	482.352	445.918	426.361	402.304	328.571	7094.037	198.105	135.289	154.833	888.317	174.289	309.813	126.548	4563.837	1764.943	268.403	280.214	318.477	5006.204	383.794	309.734	5715.282	199	0.878	493.937	775.601
15280.652	15337.546	12168.491	18625.473	12997.733	20661.34	10872.165	16662.343	982.317	554.251	408.085	415.169	355.725	354.665	281.421	6902.992	191.353	141.702	160.705	1485.891	178.148	436.765	160.416	3099.535	5235.185	262.572	306.332	280.309	5048.547	441.387	281.565	5366.287	368	0.757	588.109	777.302
7900.319	7973.547	6228.32	9439.899	6039.052	10205.51	4657.964	7474.443	788.115	404.66	363.789	310.66	251.744	257.87	284.23	6294.226	187.713	133.921	168.051	503.492	123.379	278.38	140.166	1397.521	4029.97	285.57	339.646	269.773	10490.493	345.872	317.04	4497.892	160	0.798	1168.781	774.669
13966.928	14123.79	11008.133	17836.729	11594.006	19691.038	9155.97	13956.215	918.984	414.498	512.071	366.077	299.151	275.854	263.71	8373.891	176.784	145.327	170.309	1663.448	176.567	820.94	133.281	1490.736	5936.643	276.582	535.777	262.277	13253.711	811.898	303.855	4304.29	167	0.932	626.913	776.626
10164.447	10069.545	8161.878	12623.356	8787.764	14427.503	7015.976	10897.52	710.388	422.531	345.248	373.375	295.198	281.911	255.387	6756.321	172.305	144.83	152.344	582.032	178.587	419.35	128.601	1570.131	3806.976	266.314	469.056	278.016	11429.211	446.172	282.718	4599.416	101	0.99	718.47	773.47
12187.463	12004.819	9068.183	13701.361	8509.248	13466.131	6012.497	9403.834	864.925	422.326	378.122	401.784	301.757	326.723	252.195	7434.086	202.937	147.604	206.448	865.671	151.689	520.162	132.04	1875.976	7617.809	305.272	384.001	314.641	8807.936	465.271	293.695	4725.87	148	0.891	888.791	774.736
12734.884	12852.984	10166.841	16295.019	10975.082	18808.121	9344.99	14432.337	916.837	442.6	332.718	335.87	281.842	306.358	258.167	7300.301	184.545	156.374	145.899	949.608	166.351	1248.525	149.741	1663.819	5327.548	264.233	385.662	282.794	6361.333	531.043	286.334	4896.449	103	0.996	602.18	774.413
9338.335	9117.114	7644.905	11273.387	8462.587	13850.338	7356.739	11213.263	792.298	478.461	335.922	340.367	289.794	309.673	260.588	5994.638	176.502	134.887	147.097	311.254	155.104	554.089	142.156	1840.496	4738.718	264.777	355.888	306.85	3773.68	413.307	295.594	4912.352	141	0.848	610.84	777.67
10765.149	10473.165	8165.789	12937.627	8651.414	14496.634	6802.797	10536.686	727.879	377.933	355.839	338.34	270.211	269.486	232.441	7190.484	161.979	140.653	166.009	726.882	179.183	706.748	122.44	1364.948	5174.137	280.397	435.947	276.963	13049.856	380.228	289.589	3903.793	102	0.987	642.804	774.098
10007.373	10068.889	8077.412	12064.602	8182.788	14314.573	7088.365	11192.157	725.086	446.767	370.969	322.377	300.389	304.856	261.875	6536.305	164.021	151.094	142.791	302.025	156.936	503.796	128.953	1726.962	4878.135	260.779	436.515	256.978	5244.469	321.721	299.396	4255.652	101	0.977	732.827	774.649
14654.881	14440.012	10122.758	15340.816	8458.985	13682.611	5651.952	8906.411	932.993	424.621	353.012	369.938	319.618	308.463	281.125	6800.301	275.513	167.549	171.281	393.758	134.892	543.672	150.866	1509.325	15811.108	282.609	417.368	316.533	6928.904	407.047	289.119	4382.593	136	0.941	1044.353	774.941
12597.666	12631.524	9220.486	13713.731	7179.561	11010.422	4837.358	7047.709	893.708	460.229	373.848	362.221	306.724	315.097	275.909	7667.742	207.875	161.2	200.665	668.863	135.754	476.751	141.909	1611.659	6026.463	271.008	452.675	279.259	11194.13	527.403	323.924	5487.008	106	0.949	1130	773.689
11023.355	10942.657	8460.158	12290.332	7502.999	11671.224	5255.809	7926.085	1128.048	495.323	410.092	437.26	325.487	331.097	298.928	8762.869	234.124	183.149	261.799	1017.015	156.693	605.226	154.365	1768.367	5188.48	292.49	643.973	271.399	16212.126	542.297	323.445	6292.408	111	0.935	1145.104	773.878
10231.317	10175.45	7451.87	11051.479	6450.939	10242.069	4578.281	7003.602	876.011	409.315	354.946	304.649	269.771	255.777	285.68	7645.337	220.693	152.034	203.136	809.25	126.788	2007.784	133.215	1367.638	10658.185	303.178	454.547	279.31	13058.813	450.011	301.4	4669.94	159	0.775	1187.362	777.022
13830.44	11456.706	8656.771	12567.843	7618.798	12034.023	5420.923	8201.799	1058.823	460.504	395.255	371.228	272.727	303.946	308.617	8450.261	235.334	176.397	306.079	721.558	125.383	545.995	129.934	1632.08	9550.038	290.421	418.238	281.589	13639.332	372.235	312.309	6207.176	172	0.905	1206.616	776.372
11077.403	11118.144	8430.274	13572.484	8137.278	13875.837	6011.353	10083.008	727.019	401.973	336.517	277.082	240.695	241.057	280.061	5701.041	169.587	128.778	170.877	389.894	102.326	326.56	130.603	1358.707	3698.952	276.763	354.24	274.401	6765.376	335.219	288.017	4564.782	130	0.924	1233.823	775.262
19815.769	19684.128	14096.389	23454.325	12531.854	23203.288	9621.823	16900.549	863.779	419.773	347.052	299.121	272.188	285.332	251.424	6459.344	261.896	179.706	221.318	511.667	120.284	882.426	167.169	1382.662	11740.933	303.616	487.067	289.958	12236.115	348.36	264.747	4334.485	298	0.825	1303.691	777.43
8810.961	8827.339	7190.003	10668.203	7460.173	12549.944	6226.889	9441.613	673.966	437.438	305.962	344.915	296.633	308.599	230.349	5324.352	159.905	126.837	151.722	327.702	158.946	406.99	110.224	1501.787	3815.878	273.851	323.877	323.281	4085.565	308.616	318.471	3963.678	214	0.748	471.215	781.593
13621.124	13737.457	10540.929	16836.459	10948.286	19155.854	9315.651	15368.439	814.26	464.242	397.766	346.964	321.87	327.449	287.317	7237.702	172.235	141.913	200.165	383.158	161.308	432.372	138.472	1867.835	6015.756	286.093	425.102	272.907	8624.054	370.372	290.916	4571.054	181	0.9	769.356	776.892
8792.159	8695.222	6597.802	9831.426	6226.23	10427.184	4762.669	7228.218	756.21	396.724	350.327	348.907	284.832	332.423	287.501	7491.213	196.649	172.972	209.187	1141.812	180.613	469.984	132.492	1288.824	8104.065	281.308	417.194	318.333	14134.273	480.885	281.157	3373.56	162	0.904	821.889	776.704
11871.163	11976.572	8381.714	13131.262	6844.417	11946.382	4527.457	7711.685	727.841	317.853	280.283	300.885	216.092	241.524	248.177	5732.781	190.846	153.132	148.716	607.934	110.572	343.733	142.293	1158.552	6445.494	310.756	447.065	287.392	9959.688	448.679	269.272	4012.483	162	0.904	1408.691	775.932
13932.928	14278.852	11280.037	17964.023	11994.757	19453.216	9441.682	14798.815	822.686	484.79	381.548	423.567	335.251	321.783	291.392	7754.911	189.064	144.467	138.652	2933.136	194.932	560.208	129.026	1989.474	4286.929	281.288	322.105	256.204	14568.823	627	298.37	4527.246	200	0.891	702.435	778.075
13587.664	13783.738	10557.108	16948.437	10730.906	19008.091	9053.345	14578.473	908.024	496.126	417.323	358.051	334.426	356.196	305.63	6632.327	206.704	166.091	182.001	414.872	161.41	409.132	150.196	1843.236	8297.965	286.695	384.736	286.585	6988.434	452.096	278.061	5109.192	235	0.806	801.802	778.432
15819.438	16011.651	12405.976	18140.167	11297.226	18016.197	7905.474	12175.363	1099.706	535.14	445.681	530.122	348.98	398.841	302.133	9837.728	237.298	210.681	246.972	1886.438	178.281	725.521	125.799	1862.75	6865.564	293.58	453.952	341.322	10876.889	874.307	285.338	6205.129	174	0.938	844.149	778.057
17094.155	17519.276	13357.2	21013.218	12351.521	20636.468	9117.246	14276.182	1050.915	486.985	430.59	487.384	349.037	352.041	292.508	8866.864	228.9	169.284	188.555	2777.444	195.346	536.288	144.5	2068.861	8217.848	302.797	302.544	291.751	25233.314	1160.811	314.099	4699.259	127	0.929	930.516	778.839
13454.193	13541.195	9858.723	15836.853	9065.851	15881.352	6345.206	10204.416	902.917	373.074	338.195	320.682	281.088	298.557	276.54	8803.182	250.964	188.32	170.64	1266.356	134.928	875.286	149.51	1252.53	6766.982	284.466	641.271	319.114	13031.708	978.76	293.648	3743.14	239	0.852	998.065	780.362
11166.097	11084.661	8244.143	11892.347	7086.953	10928.751	4834.627	7406.314	895.064	437.938	355.484	377.145	299.375	302.766	278.172	7585.28	217.651	159.056	284.335	727.573	138.79	522.639	147.965	1462.724	6239.39	300.976	435.357	261.846	10537.848	510.859	308.628	5321.106	110	0.985	1154.282	776.964
14198.276	13669.853	10263.244	15853.116	10278.575	16562.834	7472.717	11815.465	689.058	405.059	307.14	309.895	266.475	247.19	242.806	8765.729	171.983	136.268	175.674	832.932	185.433	618.098	113.074	1375.834	6940.085	303.728	413.749	277.789	10026.499	511.396	291.057	4325.561	102	0.987	660.882	778.324
12641.766	12335.678	9541.697	13204.161	7634.952	11366.654	5210.207	7300.453	983.851	479.76	420.92	426.321	319.81	340.253	269.399	8036.618	209.419	180.418	232.983	638.117	156.872	629.602	118.165	1747.119	6081.47	291.507	560.127	341.775	7960.347	422.09	281.363	5839.024	100	0.981	866.7	777.96
11857.667	12132.181	9596.181	15125.889	10030.801	16789.703	8039.409	12871.384	1111.564	495.782	428.747	424.801	347.886	362.683	283.389	9148.795	226.538	199.147	211.653	2832.803	184.789	987.383	145.091	2517.696	4334.054	309.028	327.087	301.495	19234.09	1301.006	281.874	4985.652	141	0.938	896.826	779.067
11433.703	11660.591	8652.731	13825.096	8230.299	15027.218	6563.925	10980.747	848.943	435.542	335.697	389.522	311.751	304.79	302.299	7048.765	241.048	157.125	147.068	394.41	134.665	430.155	145.717	1630.425	7836.09	266.031	526.963	318.38	9234.429	431.785	267.926	4432.057	115	0.928	1036.396	779.065
9160.263	9589.646	7582.743	11979.473	7715.572	13071.265	5677.417	8380.527	1027.084	398.213	404.626	342.471	283.308	283.858	293.686	7914.262	199.504	225.203	161.746	2148.202	214.685	1684.819	151.65	1414.776	2916.863	292.338	463.741	300.737	5055.901	777.196	311.268	3942.791	123	0.964	344.768	779.646
20703.851	21366.316	16595.64	26683.068	17350.195	28677.946	13550.516	21680.765	994.025	554.693	440.057	446.266	366.451	349.82	300.258	7761.051	207.374	152.069	146.742	2966.449	210.627	606.34	135.456	2648.732	5091.819	292.898	294.633	263.344	18417.759	1029.53	312.381	5251.729	174	0.916	692.184	779.799
13102.548	13076.776	10437.119	16640.71	11716.283	19171.891	9636.332	15584.818	886.612	506.466	407.167	400.984	357.777	316.426	301.338	7344.132	192.277	155	151.651	1630.348	175.09	410.596	128.795	2892.481	4238.641	273.622	367.019	259.63	8161.369	431.293	276.595	5279.053	112	0.932	718.679	779.705
11438.174	11539.454	9105.184	14026.973	9080.757	16283.429	7715.676	12259.869	773.137	428.727	375.538	361.649	303.564	318.424	263.706	7047.534	162.492	136.829	186.947	462.15	164.228	458.205	137.688	1720.304	5300.997	290.094	478.744	262.493	11614.996	422.387	259.97	4615.587	114	0.948	762.921	779.237
17309.807	17760.469	13768.861	22115.364	14168.434	24037.144	11356.392	19085.363	1249.417	549.909	459.067	465.077	387.355	387.33	312.713	9221.263	237.59	216.438	193.377	2787.405	195.098	1098.57	147.69	3002.769	5771.352	312.984	303.204	300.036	19454.096	1165.487	283.513	5687.558	232	0.912	911.056	781.392
9859.752	9995.314	7621.712	11593.694	7349.506	12546.737	5902.746	9680.33	852.663	446.85	350.187	379.968	322.389	301.566	297.161	6365.641	224.628	145.568	136.638	294.603	144.688	313.525	133.511	1662.142	6291.801	284.124	460.608	306.83	8220.036	355.05	292.012	4005.83	105	0.953	1052.376	780.014
12147.785	11815.714	8675.487	13375.027	7914.432	12784.794	5418.299	9055.123	702.655	368.227	304.224	275.265	240.102	226.258	240.387	5833.205	205.134	142.354	154.736	510.948	101.436	471.655	139.281	1160.654	9743.465	300.987	417.196	288.368	9154.484	364.177	264.231	3905.183	111	0.947	1276.851	777.581
13045.676	12921.164	9200.539	13931.046	6995.925	11334.068	4547.116	7474.021	768.575	383.307	295.457	380.358	249.893	284.155	254.393	6013.414	204.203	155.827	171.373	849.301	136.788	452.719	150.099	1225.28	7829.331	340.074	450.617	265.616	18293.118	589.348	250.39	5010.858	136	0.871	1346.493	778.463
11605.332	11695.241	8941.026	14298.897	9280.677	16691.74	7920.024	12729.982	734.455	446.399	343.449	375.74	284.404	314.051	287.666	5697.929	163.486	144.867	135.788	657.314	176.804	331.874	115.481	1658.981	5138.401	325.717	360.988	290.274	3944.597	310.969	328.364	3568.706	236	0.759	403.127	785.86
10721.13	10588.2	8598.602	13048.685	9213.395	15667.165	8070.859	12556.999	825.778	460.884	379.071	353.02	291.478	295.788	244.226	7008.853	173.101	136.28	158.641	649.921	160.596	649.655	137.7	1764.921	4297.456	270.093	411.735	286.347	8680.266	593.713	311.593	4567.859	124	0.96	618.226	781.008
23426.948	23947.922	18609.472	30250.442	19914.644	32249.209	15664.667	25140.592	1038.11	565.606	429.722	453.97	367.771	357.336	316.302	7696.77	201.874	154.908	156.646	2451.81	207.926	581.432	132.347	2699.986	5988.753	292.524	294.039	286.525	14542.764	918.943	303.886	5388.071	183	0.918	681.768	781.26
9857.388	9554.728	7662.044	10595.098	7119.191	10439.26	5122.089	7287.233	919.219	464.963	399.671	423.272	315.256	344.509	264.708	8023.445	201.064	177.945	250.361	729.202	143.899	609.082	126.274	1742.795	5075.528	299.425	498.64	333.498	5978.472	655.598	290.073	5759.953	99	1	872.894	779.864
13133.392	13122.972	9723.315	15774.119	9430.449	16704.618	7071.714	11593.883	883.508	418.994	339.398	380.783	303.989	307.069	300.175	7438.853	255.117	154.903	146.482	689.501	135.923	454.815	150.076	1505.361	8468.253	282.426	603.192	325.879	11085.172	585.209	287.68	4341.034	276	0.772	1009.601	785.866
11807.853	12130.793	9625.899	16173.29	11165.176	20032.405	9627.286	15118.594	829.429	398.844	294.919	349.666	266.452	336.743	270.081	8368.311	153.487	156.626	151.704	1681.363	201.877	1467.518	112.577	1413.935	2512.307	298.741	297.344	294.69	19463.778	1060.555	325.383	3626.996	187	0.868	431.083	783.805
16294.04	16708.04	13374.221	20568.966	14613.932	23019.033	12802.303	20438.277	1103.173	613.831	466.672	429.334	391.527	403.074	318.546	7170.207	191.691	145.027	166.738	1029.565	191.768	355.592	173.141	4358.947	3134.475	271.795	305.224	280.528	4909.958	385.158	271.911	5642.494	287	0.792	573.573	787.535
13744.913	13938.831	10727.243	17054.611	10618.426	17620.472	8035.158	12623.753	1038.417	465.775	401.584	428.995	314.729	354.083	277.787	8632.275	206.673	184.412	211.356	2506.901	171.495	881.948	136.576	2194.146	6175.719	309.472	344.79	323.154	18098.024	975.624	289.151	4930.141	218	0.857	888.078	785.073
14047.273	13559.704	9790.341	15782.388	8930.914	15032.189	6150.787	10583.828	717.067	372.787	304.97	329.801	244.253	231.896	235.536	6092.19	196.444	151.065	146.069	733.58	115.19	512.245	137.019	1152.223	8183.387	291.586	522.725	297.429	12818.971	501.657	252.287	4070.686	143	0.893	1270.857	780.899
7151.907	7368.032	6067.717	8977.798	6345.328	11280.228	5584.677	8637.403	657.633	393.586	330.591	329.941	274.278	265.503	297.739	4920.103	176.705	161.608	149.431	221.717	196.714	275.385	132.242	1643.641	1861.696	279.78	310.241	283.388	1799.246	263.596	308.861	3098.072	106	0.932	360.5	783
13223.983	13661.245	10846.257	16992.164	11264.661	18320.621	9007.658	13854.046	952.272	419.949	412.151	343.867	281.091	279.352	260.195	8479.502	192.101	179.025	163.389	1553.676	189.116	1346.17	119.922	1526.708	5540.307	291.855	350.669	275.97	15529.073	1004.738	303.66	4778.147	128	0.963	645.891	782.062
12507.986	11801.162	9181.39	14140.74	9641.777	15832.801	7589.846	11597.28	697.078	409.988	287.799	307.425	260.798	260.044	239.959	7311.566	174.738	127.829	176.941	397.534	168.072	525.255	114.704	1549.533	6390.497	293.562	395.527	282.866	5964.955	338.606	307.757	4835.665	132	0.965	654.371	782.235
13847.073	14250.106	11592.508	17849.159	12402.012	20064.614	10636.836	17055.803	995.732	555.995	449.081	440.314	380.132	347.121	318.058	8320.535	197.671	161.121	132.605	2797.469	190.755	465.721	136.244	3637.71	3727.203	275.842	304.608	262.658	11597.705	578.096	295.281	5591.84	142	0.956	712.169	782.056
9999.428	9962.582	8147.554	12244.037	8396.627	14015.791	7024.476	10768.613	782.5	430.287	387.749	341.469	297.648	286.476	258.339	6514.504	151.982	143.263	178.577	369.609	153.267	364.605	131.66	1709.569	4512.145	276.785	463.25	245.212	5473.96	360.271	269.169	5142.458	127	0.955	752.154	781.949
20122.017	20238.964	15477.06	25067.823	16557.165	27458.56	14034.53	22244.889	995.831	563.773	407.563	466.609	339.855	392.113	328.726	6808.022	179.869	144.446	153.902	1669.293	204.138	544.196	118.927	2091.396	3735.324	311.972	288.097	308.163	15118.482	871.81	330.828	4843.18	259	0.891	422.315	787.149
15764.146	16027.702	12331.34	19750.475	12637.505	21286.371	9877.562	15350.1	909.667	529.849	386.044	447.637	336.983	382.845	290.007	6524.118	181.201	143.24	156.918	1713.465	188.146	552.431	114.97	1920.319	6171.28	297.121	310.442	334.308	10896.114	801.811	300.195	4367.781	261	0.805	451.596	787.872
9775.304	9680.32	8136.627	12065.065	8822.559	14043.242	7445.67	11113.334	979.354	461.148	349.066	323.568	292.251	305.475	254.615	7219.117	180.348	157.58	148.736	946.436	163.062	1187.391	142.197	1695.31	4091.569	263.065	329.969	269.333	4714.962	479.083	273.607	4885.322	99	1	604.641	782.641
12256.515	12457.356	9903.011	15671.921	10368.997	17938.795	8712.159	13986.93	756.904	428.824	386.59	333.233	290.744	286.613	261.972	6297.452	169.462	149.772	141.826	306.462	148.8	381.289	130.551	1708.777	5928.106	275.15	356.391	261.65	4820.57	328.836	284.055	4627.034	232	0.805	742.112	785.815
23237.807	23138.965	17686.146	27102.901	15540.144	25111.076	10709.707	16367.007	1151.425	487.82	482.006	587.637	367.418	351.935	283.306	8888.123	241.337	179.701	185.791	2048.597	201.345	715.803	140.83	1777.629	11061.353	303.696	406.31	300.63	26681.286	1627.846	342.967	4770.984	164	0.928	934.128	785.098
18989.845	18803.482	13839.882	22595.065	12461.401	22018.941	9374.18	15417.406	951.987	492.112	401.279	371.656	308.929	292.501	305.598	6679.863	243.438	168.629	168.564	531.898	111.446	405.944	140.735	1724.718	9519.177	304.553	455.487	290.427	7971.608	402.441	285.919	5837.429	195	0.888	1242.064	783.905
13368.843	13327.094	9827.905	15557.416	9064.954	15406.048	6504.509	10932.382	777.077	392.52	343.187	348.115	261.681	253.809	257.022	6262.315	201.986	153.299	142.076	803.421	126.389	396.34	133.99	1329.474	6807.859	293.004	655.875	292.007	17321.461	496.654	284.727	4554.334	184	0.865	1261.435	783.554
13496.769	13698.029	9908.296	16138.764	9422.454	17513.856	7297.559	12375.782	837.658	434.164	352.687	410.052	307.802	300.984	296.873	7144.012	227.103	150.318	141.53	453.899	140.215	465.869	144.469	1591.297	6639.377	275.541	481.621	308.543	9159.77	460.405	278.92	4278.077	171	0.87	1041.032	786.863
13707.613	13549.97	9947.16	15036.907	8513.025	13808.015	5496.614	9046.841	939.406	431.573	355.46	461.715	266.454	312.596	269.091	6734.847	200.115	183.211	223.638	1130.309	148.078	556.642	150.733	1494.194	4914.264	337.115	498.728	284.181	16548.985	790.328	258.552	6161.723	167	0.879	1357.901	784.458
16984.06	17127.098	13694.627	20443.894	14258.499	21980.305	11828.749	19042.963	1025.014	554.015	469.922	438.891	361.426	322.973	311.329	7883.347	199.319	169.149	156.567	2224.355	167.018	442.25	131.957	3866.008	4742.979	289.937	310.8	266.37	7338.584	463.498	290.315	5939.588	181	0.943	724.815	786.069
13586.303	13636.486	10009.388	16399.674	9218.258	16817.48	6893.455	11917.728	732.777	394.513	305.7	295.103	248.994	257.367	241.757	5800.037	208.058	151.882	144.642	447.421	109.736	425.962	152.649	1268.189	6778.054	313.343	471.08	289.843	10786.512	407.144	266.887	4103.175	188	0.868	1288.564	786.096
10693.375	10660.608	8027.536	12339.147	7255.766	12353.427	5521.629	9168.752	766.649	399.785	315.762	314.015	259.617	263.956	252.132	5962.176	200.869	150.909	147.765	615.122	115.134	340.357	159.023	1381.964	5492.941	313.743	499.298	280.827	10460.148	479.18	267.064	4686.061	130	0.951	1316.546	784.831
9543.636	9579.126	8115.071	12146	9650.541	15374.773	8543.75	13360.064	990.903	554.613	419.761	385.308	347.661	360.31	291.823	6925.555	173.333	139.604	163.785	1258.967	184.917	296.615	162.383	3659.818	1804.014	257.743	317.129	272.216	5480.953	345.771	263.26	5045.85	103	0.996	583.102	785.617
11681.426	11681.001	9020.91	14310.957	9362.98	16508.466	7797.265	12558.799	884.916	459.388	416.225	326.601	314.726	345.424	298.057	6547.932	201.632	170.863	179.303	329.672	162.345	668.671	152.607	1744.959	7505.876	289.162	378.135	289.94	7049.401	352.47	270.348	4690.908	130	0.924	799.515	787.308
10399.178	10570.946	7652.01	12314.593	6878.604	12368.914	4808.208	8295.569	703.262	327.966	284.324	304.663	206.497	234.992	243.338	5292.772	160.658	145.488	156.497	437.221	108.625	284.899	134.132	1181.389	3754.347	323.116	366.833	274.853	8816.243	430.644	263.17	4228.614	109	0.976	1406.142	785.188
12376.501	12450.71	9830.74	15646.384	10415.425	18608.714	8970.866	14251.044	763.602	431.505	336.262	371.561	282.715	274.612	251.598	6704.887	171.406	135.95	157.869	423.956	162.307	503.838	131.657	1672.269	5197.723	279.347	476.591	269.752	8772.266	425.594	279.621	4538.565	338	0.757	622.053	793.485
18458.138	18177.695	14331.724	23759.185	15639.978	26445.229	12348.965	19266.031	1005.866	433.199	359.086	345.799	294.367	309.86	299.58	8531.552	184.866	181.566	165.167	2172.783	201.723	1608.854	126.371	1545.464	5546.323	299.754	299.074	280.52	16788.026	817.241	316.892	4983.533	178	0.897	667.972	789.27
13483.788	13464.97	10556.573	16787.009	11545.778	18616.365	9081.366	13828.869	990.053	464.745	389.611	356.197	331.571	303.411	282.073	8732.424	199.78	179.265	154.286	3121.155	227.372	1606.107	131.523	1895.059	4611.435	282.7	293.17	266.924	26927.999	1486.948	289.605	4647.625	138	0.954	690.159	786.116
15393.758	15560.817	11468.464	19020.437	10731.448	20052.408	8418.806	14485.334	824.105	427.806	365.413	310.016	274.432	263.9	286.618	6189.16	205.275	153.717	149.528	446.74	116.265	449.503	137.305	1487.482	8395.95	294.26	464.011	288.899	9997.277	369.282	269.069	4631.95	268	0.783	1236.526	791.769
11315.931	11040.696	8290.265	12955.291	7948.504	12973.458	5571.801	9287.708	706.196	392.155	310.239	338.377	241.956	257.331	254.396	6066.278	189.806	157.431	172.462	733.305	113.83	583.189	146.518	1240.868	4641.407	289.163	465.865	293.249	10740.924	515.004	248.716	4628.198	116	0.883	1276.103	786.233
14917.056	15278.997	12452.803	19141.662	14037.622	22613.227	12554.167	19855.705	1149.468	663.717	499.871	456.529	412.269	418.75	326.605	7122.992	214.92	150.289	156.687	905.087	176.294	405.498	125.52	4465.938	3360.147	282.279	274.118	338.534	4697.122	423.967	300.769	5909.252	164	0.938	500.012	789.549
8577.471	8828.833	7496.526	10935.772	7940.056	13401.975	7095.708	11087.534	845.07	479.598	417.351	339.802	325.967	331.019	289.866	7274.845	152.274	141.995	184.293	285.632	156.664	214.609	140.854	2015.126	1931.622	282.973	392.508	275.652	6038.018	349.147	324.166	5013.171	117	0.985	773.927	787.782
13703.036	14101.425	10690.85	17483.999	10818.642	18126.114	8111.682	12969.471	980.85	438.181	384.801	439.542	333.738	322.131	272.712	8707.318	208.156	174.252	166.008	2493.076	190.608	646.613	132.633	1863.515	5443.618	307.718	365.363	302.079	22901.442	1015.279	291.379	4549.287	167	0.922	922.452	790.278
13783.799	13668.882	9732.722	14227.859	7669.804	11728.619	5027.211	7457.014	1043.12	457.499	396.687	411.656	294.078	299.359	281.905	8700.24	242.492	180.213	221.923	783.69	129.808	526.55	137.929	1588.845	9361.207	296.918	557.355	276.335	12468.671	430.226	290.787	5809.862	112	0.932	1158.768	787.786
10020.598	10126.891	8541.2	12318.654	8901.72	13749.303	7097.555	10548.905	1007.426	573.161	424.685	480.568	365.798	378.349	297.444	8237.859	214.25	150.565	187.555	1649.749	188.507	542.067	131.412	3146.717	2728.651	272.013	317.881	359.995	12468.882	561.777	315.03	5825.774	338	0.534	495.231	799.817
[truncated: 2,496 more rows]
