# Supplementary material for: Highly multiplexed immunofluorescence imaging of human tissues and tumors using t-CyCIF and conventional optical microscopes
Source: eLife. 2018 Jul 11;7:e31657. doi: 10.7554/eLife.31657 (PMC6075866; doi:10.7554/eLife.31657)
Supplement: Figure 10—source data 1. [file elife-31657-fig10-data1.zip › TMA25n.csv]

Hoechst2	Hoechst3	Hoechst4	Hoechst5	Hoechst6	Hoechst7	Hoechst8	Hoechst9	pAKT	Ki67	pERK	EGFR	E_Cadherin	PCNA	MET	MitoTacker	A555	pCTD2	CD45	VEGFR	Keratin	PD_L1_PE	CD4	ActinRed	hmC	p21	pS6_235	HER2	Vimentin	Catenin	NGFR	HCSred	Area	Circ	X	Y
18125.711	22475.643	15867.981	26799.818	18962.762	33241.013	19879.442	28099.518	1001.093	438.261	386.249	326.584	500.249	653.294	273.16	10075.19	275.261	185.814	187.529	1266.065	264.781	24926.085	134.336	4545.554	5890.418	294.874	285.994	279.694	620.457	372.971	283.67	8766.957	150	0.926	955.58	185.02
16474.454	19250.187	12718.15	23143.538	16922.579	26939.637	17484.868	24323.772	1145.983	534.464	411.271	387.455	425.398	696.801	300.182	10370.132	343.396	264.058	234.89	1573.192	167.95	28014.018	173.409	4739.24	4598.457	295.903	261.773	316.334	3078.579	311.997	278.936	9089.299	106	0.993	824.896	184.5
16152.85	20152.9	14081.251	24515.559	16926.807	29884.985	17254.982	23941.114	1139.161	503.182	375.028	315.918	382.974	612.044	275.089	13818.966	258.719	188.208	232.388	1116.207	198.741	21768.157	132.848	3504.645	8434.499	309.757	266.228	280.48	1245.186	337.286	305.79	7871.176	148	0.924	1033.581	184.561
18121.902	22881.515	16296.863	30331.582	20373.208	33538.249	19373.776	27214.822	1211.169	561.41	465.818	376.12	448.556	787.535	322.979	11644.126	332.129	253.952	214.824	1400.615	176.242	28016.211	168.15	5230.175	3281.687	319.08	647.728	289.101	2416.72	314.305	298.303	9903.073	114	0.96	798.93	188.939
13721.751	17357.989	12159.512	21954.502	15033.822	28941.322	15886.978	23107.184	983.147	427.583	386.812	305.84	379.197	476.813	256.969	8830.912	267.401	206.76	176.042	1335.594	260.812	1926.595	140.09	4691.811	6570.083	287.341	270.196	289.006	992.482	369.417	263.667	8749.809	129	0.943	942.686	190.601
15841.176	20028.952	13869.31	23448.67	17137.974	29098.9	18546.268	26331.448	1050.723	480.784	419.678	352.71	405.213	664.754	300.594	9898.66	209.52	175.811	196.81	1153.154	205.715	23210.786	148.831	5372.898	4529.896	291.88	286.604	267.679	2207.157	318.359	302.77	10157.863	103	0.996	979.442	189.383
19854.364	24246.195	17479.272	29573.7	21703.994	37963.959	23350.868	32704.884	1145.714	490.916	430.186	331.913	411.306	581.671	287.019	11268.146	222.049	202.567	217.991	1602.117	233.475	19245.753	141.373	4650.851	11048.818	315.505	285.653	276.904	1561.291	325.939	316.994	10036.184	165	0.88	1007.748	192.47
18471.017	22347.949	16007.671	27051.56	20261.011	33647.515	22183.012	30433.248	1004.327	467.951	396.367	325.714	396.901	612.988	295.037	9924.222	232.43	173.224	179.672	1151.991	206.421	16707.098	130.444	5185.18	5383.294	292.649	484.326	271.328	2089.119	353.236	294.512	9955.679	158	0.961	964.62	192.089
15474.557	18906.618	12299.809	24116.584	16336.617	30169.248	16654.121	25145.98	1160.719	474.24	325.325	368.749	385.197	478.129	251.105	8765.236	339.244	258.609	166.638	1907.764	155.158	6818.255	137.001	5233.803	7741.926	255.437	312.236	308.56	621.481	329.593	250.345	9668.228	160	0.77	850.15	193.981
21324.996	24538.818	16916.001	29180.51	22139.952	33191.649	23722.102	31693.575	1219.174	551.098	450.397	411.145	456.998	642.461	312.166	8925.394	337.971	251.043	183.403	1430.619	176.688	17402.141	165.915	5560.42	4384.258	301.406	479.81	299.726	2737.581	324.391	270.307	10608.422	176	0.917	826.523	196.159
18825.529	23376.754	17738.774	30581.493	21510.651	39240.202	22434.835	32035.755	1136.628	470.147	402.518	315.288	384.554	566.292	290.813	10689.386	215.209	198.179	232.126	1644.434	224.667	16714.534	138.24	4796.294	11358.212	301.995	279.519	267.093	1717.457	329.12	302.336	10127.474	135	0.949	1008.219	201.33
15693.332	19462.039	13957.112	25189.262	18094.203	33739.694	19652.792	28028.239	1185.254	476.574	402.774	352.77	427.687	544.652	310.961	10853.884	252.239	192.829	202.763	1543.695	221.399	7507.761	128.774	5474.642	9743.15	308.676	256.799	278.974	1096.491	350.297	302.713	11373.287	132	0.903	1048.917	201.742
13494.757	15435.033	15665.784	20426.995	14919.139	26858.087	15667.322	22358.538	909.258	373.467	338.47	312.761	334.929	388.36	225.166	10187.397	287.921	209.521	165.399	1383.497	132.711	3388.643	131.479	4440.273	4928.535	243.204	438.235	287.917	506.093	300.868	234.305	8461.602	151	0.834	850.699	203.228
16400.387	19439.663	14793.656	23425.8	18241.004	28503.927	19808.369	26944.943	1076.094	489.909	397.155	326.999	418.922	733.657	286.732	9074.204	238.087	177.512	173.617	1297.109	213.924	31972.155	135.197	5638.087	3616.547	280.511	277.382	271.037	2055.701	345.31	299.145	10800.808	100	1	966.62	201.38
15369.642	19228.24	13737.83	24532.366	17710.826	31966.803	19735.278	27521.61	1073.962	493.094	431.545	344.971	443.259	538.035	316.709	9085.965	200.708	168.395	160.876	908.95	209.957	2797.047	137.171	5752.798	6129.315	305.708	271.127	269.291	664.648	355.724	291.477	12178.71	136	0.905	1063.169	202.434
12942.955	15746.947	10439.273	19215.501	14223.419	24798.657	14918.304	21707.44	1243.177	556.331	482.589	388.912	428.98	670.108	333.108	8898.198	324.288	257.319	204.228	1993.167	176.826	17571.059	162.703	5536.369	3580.944	314.696	247.54	273.549	2309.043	304.125	366.895	10696.238	111	0.935	762.545	203.185
16013.409	19978.966	14125.81	25179.931	16873.326	31012.481	16532.14	24679.509	1290.626	525.651	437.573	363.086	424.896	458.25	296.682	10739.985	365.217	297.014	190.503	2174.764	210.202	1145.258	147.337	4596.157	10068.157	316.595	276.522	313.039	449.286	386.924	363.598	9450.13	112	0.904	728.054	205.366
15333.379	19222.544	13599.065	24258.429	17415.495	31873.774	18841.129	27262.886	1112.69	491.32	406.815	342.914	410.893	511.841	304.138	9624.756	218.869	167.12	196.857	1365.148	203.847	6694.823	127.249	5182.932	6428.08	295.442	259.632	262.338	900.278	336.593	293.148	11371.039	98	0.993	1035.378	204.276
12965.413	16774.951	11782.904	20330.663	14644.791	28137.492	15629.669	22540.177	1056.085	335.235	359.406	302.573	290.514	366.551	271.557	10093.639	264.577	155.281	252.967	1137.533	221.207	3044.897	166.004	3748.498	4571.787	252.344	319.56	267.765	514.497	303.923	284.816	7515.957	113	0.94	873.288	208.181
16388.563	19936.046	14640.541	24515.934	18525.34	31162.962	19916.485	28231.383	993.773	391.281	354.157	282.592	353.853	456.308	267.282	8569.333	253.799	245.59	189.224	1603.321	307.038	3449.234	148.171	5032.244	6234.599	273.306	277.212	268.677	1837.015	349.41	276.903	9625.625	204	0.851	932.936	210.583
12557.462	15706.182	11595.116	19838.341	15395.304	26328.205	20141.389	23286.547	1254.885	544.109	445.44	351.862	440.086	548.096	318.259	9085.997	216.167	174.311	192.68	996.138	208.663	5317.48	131.233	6152.281	5232.899	308.248	276.093	253.914	751.201	351.634	296.057	12805.129	151	0.834	1056.719	210.646
15293.393	18807.866	14072.942	23417.376	17841.835	31617.149	19039.473	25830.549	1486.799	606.435	485.955	374.66	451.444	569.745	304.933	10585.032	259.071	216.948	217.084	1794.085	263.86	2750.809	141.924	5560.1	10536.3	297.655	290.132	256.499	1734.766	396.88	287.741	12429.595	106	0.92	1086.415	210.226
18561.66	21720.293	14878.903	27237.247	18849.873	33951.285	19076.157	28495.018	1290.122	510.616	441.839	351.553	443.801	508.468	306.087	9922.243	348.694	271.838	185.111	2446.277	193.176	1226.879	161.489	4848.216	11669.117	295.208	301.081	301.735	375.509	378.422	316.683	10286.542	131	0.921	714.011	212.989
16796.447	19715.836	14116.773	23926.926	19157.534	27970.952	20236.224	27788.54	1314.45	581.813	515.554	406.398	477.424	625.021	334.032	7990.23	305.413	223.493	135.843	1188.811	164.772	14864.125	175.832	6448.743	2880.984	308.279	582.821	276.982	1683.874	311.88	312.655	12611.309	113	0.981	794.35	214.376
15801.413	19433.989	14623.684	25040.105	18657.842	33030.418	20133.796	29060.225	1145.997	452.715	409.085	317.31	389.744	491.631	298.148	9056.15	205.645	165.657	224.569	1282.41	189.229	1923.183	113.917	5206.742	7981.297	286.958	251.045	252.593	1549.853	344.911	291.454	11924.697	107	0.989	1030.201	215.164
15424.201	18805.767	14694.387	24433.108	18377.368	31793.929	19658.759	26577.453	1320.54	509.766	428.802	350.746	422.735	496.327	309.099	9451.336	231.697	196.003	209.843	1663.586	233.427	1912.053	137.503	5341.533	9942.579	320.182	283.287	262.982	1609.542	347.309	288.976	12402.416	100	0.967	1083.18	216.91
15869.698	18883.958	14590.707	22978.323	18712.357	28487.848	20518.757	27862.799	1154.381	520.917	421.74	317.251	396.669	689.73	284.519	9631.659	169.71	180.274	196.313	1148.941	227.116	21245.161	150.156	6101.585	4189.435	294.279	288.57	254.629	1934.664	355.451	282.617	11601.992	112	0.973	1003.679	218.67
13102.255	15513.812	12906.522	20214.718	16953.499	25846.278	20953.951	24414.016	1283.535	562.584	459.298	336.366	416.647	530.715	580.615	8389.312	224.133	167.213	179.994	701.305	184.767	8942.153	198.016	5936.408	5699.19	308.582	301.109	253.633	636.249	346.478	355.43	32181.655	132	0.938	1041.902	219.985
19109.797	21384.377	14914.617	26013.732	20905.504	31858.695	22726.2	30725.957	1211.981	491.552	431.383	343.379	566.436	498.381	301.001	8886.854	293.611	223.51	161.897	1977.913	274.2	1436.156	147.753	5509.721	7320.994	303.756	264.309	279.467	426.723	414.538	341.695	11504.179	162	0.917	752.309	223.42
15584.973	18348.013	14830.831	23720.487	18633.957	31365.373	20061.098	25887.366	1223.71	502.961	381.585	329.557	364.067	437.425	272.352	8767.021	224.423	179.801	161.271	1451.472	223.212	3301.434	131.59	4078.668	10278.033	293.441	280.932	248.555	853.317	369.882	274.185	11121.682	135	0.923	1090.774	222.693
19737.42	22395.193	16021.963	27371.758	19289.641	33646.005	20604.743	27337.208	1305.934	473.162	380.369	320.983	374.031	472.083	303.632	19491.766	287.315	208.741	297.59	1526.533	231.505	6755.746	128.504	4560.409	14025.118	301.485	293.763	285.941	1129.919	334.778	252.375	8336.35	149	0.955	1183.581	223.258
14761.715	17564.194	13194.654	21451.705	17082.524	27781.619	18766.292	26286.677	1002.808	407.867	346.187	294.936	351.107	607.994	260.244	8659.677	248.252	183.816	167.24	1335.669	221.332	20958.287	121.483	5525.628	6553.755	254.007	270.046	267.282	551.966	319.657	290.43	10573.333	155	0.923	958.352	224.616
21839.275	25143.027	18663.296	32241.952	24444.415	38945.189	25625.792	36224.666	1323.605	550.012	476.277	370.746	493.217	1080.162	297.42	8942.248	309.028	223.445	194.297	1636.032	200.366	29128.784	157.707	5922.395	7004.372	297.044	439.776	274.416	3365.13	397.934	330.667	12269.897	142	0.854	738	228.563
22232.261	26229.334	20580.852	33680.398	24865.429	42024.036	26154.698	36010.595	1340.729	513.388	448.581	353.022	417.259	546.106	327.477	11336.764	259.907	187.254	228.246	2183.79	269.047	5099.498	129.254	5966.547	13442.923	308.881	309.386	293.971	2164.634	360.799	259.916	12443.309	261	0.842	1149.301	232.381
17769.946	20787.554	15128.925	26456.208	19652.629	36169.102	22006.265	29888.521	1313.479	508.14	438.653	360.126	423.845	571.158	325.078	11386.543	253.948	197.454	205.792	2144.209	271.568	8146.724	125.89	5689.066	12256.067	297.886	304.483	288.549	1738.001	367.714	254.468	11591.354	194	0.838	1157.768	227.948
18428.87	21178.632	14068.868	25792.911	19139.832	33512.441	20298.788	29782.741	1265.738	539.676	462.631	372.278	464.693	580.505	322.549	8721.001	293.088	216.644	159.895	1506.208	206.13	996.262	161.031	5905.119	11214.858	281.795	310.9	293.79	367.4	386.668	316.328	11827.245	133	0.92	695.447	227.47
21231.115	22708.606	16284.193	28714.805	22742.323	36688.273	24478.18	33442.247	1304.348	513.896	443.462	355.333	435.035	711.716	285.474	9772.291	300.776	223.175	162.888	1696.014	195.626	10449.546	142.701	6304.811	8856.468	295.871	339.933	283.623	1741.054	368.28	322.81	12299.509	132	0.928	732.644	230.432
18748.814	21381.763	17610.32	26807.06	21997.056	33394.445	24156.42	31732.696	1077.431	447.371	394.092	286.866	355.258	550.214	274.008	9214.023	156.059	172.308	185.385	1215.877	221.572	9632.578	144.557	5428.129	7130.62	283.57	293.357	252.491	599.855	342.425	286.78	11954.138	223	0.818	1002.805	232.007
15182.707	17722.668	13916.371	20891.016	17269.21	25787.148	19020.882	25723.986	951.834	420.396	344.461	287.205	343.982	611.312	261.028	8344.86	206.375	217.608	215.983	1257.99	350.071	24782.234	223.862	5532.701	2679.104	276.207	288.17	276.131	1674.887	329.766	279.89	10119.576	115	0.999	910.813	229.883
23537.445	25495.114	18200.4	31090.748	26326.188	37700.859	29434.079	37933.554	1225.619	529.71	461.002	352.112	456.019	702.34	311.848	7964.462	302.58	211.037	164.526	1442.867	168.882	17251.271	153.696	5824.007	5902.532	274.938	271.625	277.355	2272.029	376.805	314.753	11858.234	152	0.959	779.336	232.711
13111.837	15654.499	12091.359	19029.966	15511.28	24616.945	16675.852	23293.67	954.04	425.816	343.082	287.276	339.781	610.545	263.227	8204.452	200.726	249.315	220.584	1511.457	361.89	19383.947	199.42	5185.268	3540.052	280.393	287.834	264.634	2281.554	323.372	285.555	9745.954	104	0.974	921.029	232.154
16003.188	18968.315	14965.859	24701.983	19022.077	31573.358	20387.529	27307.39	1097.38	458.427	382.192	313.824	390.108	462.654	285.813	8885.09	205.863	170.847	165.908	1418.358	219.345	2343.663	138.148	4832.626	8162.155	312.163	312.444	268.793	870.106	366.2	271.457	11838.245	100	0.967	1131.33	232.09
18088.796	20241.419	13246.984	23667.255	18869.671	30481.713	20917.692	30684.159	1212.841	488.749	425.122	322.811	431.881	592.789	296.508	8355.007	280.644	208.112	155.648	1930.307	173.196	1436.885	141.805	5690.998	7114.34	289.422	263.334	272.757	357.691	387.17	317.112	10812.982	96	1	760.552	232.479
15719.962	18260.909	11355.011	21414.41	15151.761	27897.589	15515.029	22876.395	1236.673	498.788	430.92	373.314	434.597	463.473	325.296	10856.455	323.172	269.025	198.672	2615.343	189.797	1927.959	171.038	4741.114	9234.593	308.323	311.422	279.699	450.963	351.623	364.581	10549.861	110	0.943	638	234.5
20647.288	24250.1	19715.025	31949.804	25350.072	36947.171	26595.739	35428.105	1253.814	529.55	476.908	354.053	451.437	605.024	299.116	7688.938	301.737	197.303	165.689	1439.283	165.994	4803.425	151.107	5951.116	6111.978	281.174	263.257	281.298	1469.097	367.825	300.552	11800.546	174	0.837	786.04	235.971
17902.16	20452.556	16023.944	25416.651	20861.404	34718.334	23276.845	30757.562	1256.428	479.677	418.766	310.117	346.578	533.521	278.118	9458.388	216.105	172.245	185.802	1586.757	220.665	15804.555	132.56	4623.395	10181.894	284.547	293.868	256.241	1765.567	362.456	263.122	11419.411	114	0.96	1092.219	234.518
16880.356	18225.769	12416.427	24202.102	14895.033	28051.76	14156.75	18694.41	1222.116	415.231	409.037	328.703	367.003	857.564	284.096	21666.124	290.941	228.003	229.824	1166.216	217.462	45960.761	140.086	2952.34	10023.54	318.974	489.47	297.644	4778.481	357.378	259.947	5967.795	128	0.963	1223.594	235.562
13218.238	15076.087	11002.945	19428.925	15375.887	26013.087	16685.901	23218.782	908.992	408.936	378.17	344.708	331.56	420.542	251.861	8807.61	254.42	177.168	160.519	1151.6	131.263	1182.844	164.218	4715.75	4642.641	267.981	247.655	291.483	468.973	274.788	262.321	9200.662	145	0.882	829.403	236.355
16887.255	20124.184	14315.072	24585.599	17547.118	32057.164	19530.076	27178.388	1300.828	483.951	425.731	350.617	407.163	480.871	286.53	14826.439	259.873	200.152	237.217	2014.079	239.935	4723.747	132.138	5417.51	11043.406	303.971	314.034	296.135	3000.637	349.055	267.72	10100.088	154	0.859	1189.169	239.377
12593.829	15092.52	10951.625	20610.656	13040.453	24402.781	12174.701	18750.042	1270.983	436.326	424.347	363.915	401.628	464.487	281.954	21605.459	279.298	226.071	252.802	1735.561	246.481	6897.44	139.173	4744.802	9667	309.297	313.216	304.801	1310.815	371.751	261.311	8611.75	102	0.987	1212.598	237.235
17123.13	19247.012	13107.158	24116.739	18522.454	31510.742	19311.003	27259.42	1238.662	533.976	440.139	344.975	431.437	480.113	313.122	8567.42	264.606	208.56	151.04	1681.006	172.103	789.101	154.186	5857.525	8600.418	278.722	339.608	286.283	343.369	357.912	304.59	12079.62	112	0.92	678.982	238.304
17112.461	19893.228	16303.899	25666.523	20592.536	32881.237	22537.327	30574.826	1154.971	448.829	393.109	299.746	345.045	447.942	270.681	8939.64	193.959	166.688	177.965	1154.444	193.572	3105.649	130.226	5350.112	9469.86	283.932	290.719	241.923	1012.806	345.624	282.798	12290.348	254	0.75	1071.016	242.697
19856.261	22703.675	18637.055	29254.187	23822.211	36890.054	26203.525	33395.911	1302.481	530.575	419.104	319.363	378.994	583.308	297.217	8903.775	219.057	168.651	166.579	1228.049	218.143	21892.076	131.549	5107.649	8616.638	306.525	314.276	254.885	2088.738	348.365	260.689	12789.323	196	0.922	1118.832	239.643
13946.219	14209.321	10053.61	17375.584	12132.593	21560.943	12905.394	17332.874	1227.814	368.255	369.885	311.761	341.656	428.286	265.883	20023.762	289.591	250.967	236.6	1189.556	191.612	10823.559	133.372	2707.839	9777.957	308.336	302.527	309.167	1132.285	343.197	271.214	5862.144	127	0.983	1232.248	238.5
24647.985	26906.953	21119.373	33651.59	27302.915	39764.497	28933.359	38782.711	1309.311	556.847	463.316	364.467	463.489	599.843	296.613	8309.304	274.779	203.827	165.235	1397.399	172.698	6733.239	151.059	5992.193	9302.922	282.83	312.552	273.673	935.498	377.166	322.284	12479.321	232	0.844	742.707	240.948
22105.411	24474.485	18350.797	30121.99	24788.561	35085.777	26660.375	35781.618	1252.664	507.595	437.066	341.363	444.869	471.407	296.06	8060.679	279.107	203.346	160.369	1483.121	153.739	1008.18	135.754	6164.389	6758.943	271.674	264.058	278.924	322.124	408.637	305.46	11379.209	114	0.99	763.14	239.14
14957.537	17539.319	14072.517	22450.898	17842.554	29768.32	19453.405	27491.395	1110.735	435.148	407.24	277.502	320.686	434.682	244.019	10389.785	169.688	170.481	208.405	1506.515	213.273	2254.019	141.326	5221.456	8264.467	260.311	277.464	272.062	1140.07	342.903	270.561	11139.044	130	0.879	989.115	239.546
11701.174	14162.672	11066.666	17608.804	14285.343	25190.32	15413.031	22105.092	967.567	380.59	349.655	264.161	332.055	433.281	246.079	8082.839	197.02	197.938	263.641	1516.408	324.084	1877.082	219.615	4993.838	6401.056	283.194	286.25	260.83	483.81	307.953	259.753	9670.437	116	0.936	904.164	240.026
20849.735	25353.933	19678.712	32873.875	22026.814	39075.283	22339.052	33357.962	1434.425	511.184	452.078	361.769	427.927	509.026	309.661	11707.355	275.933	209.122	237.842	2349.654	239.497	3739.495	132.182	5654.271	13064.47	312.486	285.763	298.619	2755.998	384.169	279.432	11570.134	133	0.909	1181.741	240.094
16551.487	19209.02	14291.96	22830.66	19341.075	30509.469	22343.163	30923.668	1195.264	507.815	431.807	328.038	377.869	676.959	290.719	8532.741	198.064	171.586	182.419	842.549	190.087	19563.352	118.206	6432.313	6512.246	297.228	310.787	254.526	1905.923	341.623	289.772	13958.009	98	0.993	1041.061	240.622
18506.312	21449.296	17761.038	28646.733	22861.519	34712.099	24565.376	33350.571	1215.821	511.396	461.885	367.342	416.021	541.883	298.621	8455.304	285.594	209.703	188.166	1625.472	148.929	8647.622	161.577	5562.916	4074.884	284.055	261.752	272.892	2195.681	373.602	299.419	11486.112	192	0.829	797.281	245.573
17994.239	21597.222	18098.043	28264.697	21526.746	34188.544	22826.67	31750.685	1143.481	415.02	375.301	299.267	338.234	442.882	254.038	9006.343	199.068	161.567	188.68	1148.772	197.685	1732.794	126.7	4948.694	10923.635	286.167	291.159	247.012	926.928	341.747	273.831	11965.432	115	0.956	1081.396	243.143
19854.094	22261.146	18436.547	29632.095	23821.496	37003.568	26273.006	34323.042	1181.999	422.202	385.386	301.727	373.006	533.262	272.822	9929.685	206.227	163.991	204.485	1629.814	227.172	8516.09	126.978	5975.529	11025.244	282.386	319.768	263.378	1118.628	345.545	277.381	11572.96	129	0.932	1088.872	242.593
14794.994	16814.47	13890.769	21991.311	18142.015	29425.2	19387.634	26371.538	1107.054	424.929	405.548	268.198	337.685	427.472	253.13	10551.788	165.718	181.293	217.81	1699.979	226.707	1526.9	123.473	5018.69	8498.272	289.635	270.626	256.738	842.03	325.614	283.405	11152.271	153	0.875	1014.768	244.147
18541.534	21311.693	15074.738	27667.177	19865.814	35754.157	19914.446	28684.129	1311.962	509.996	459.066	361.595	458.856	582.51	318.972	9362.901	294.612	238.045	152.764	2405.868	188.199	3074.87	161.94	5460.241	10942.884	287.896	320.48	293.675	481.235	366.503	321.807	11958.54	150	0.912	652.867	244.547
23309.363	24912.828	18257.887	30613.06	25834.101	36856.412	27929.751	36574.905	1324.746	527.686	441.92	339.083	468.086	521.199	290.059	8031.325	273.337	208.013	158.625	1525.075	171.946	1133.758	134.845	6049.921	9151.357	272.274	297.572	274.94	420.769	371.28	314.297	12462.109	114	0.99	732.798	243.833
17728.564	20347.846	16566.881	26819.236	21618.67	33407.394	23028.095	31846.346	1381.836	575.668	475.333	368.524	490.918	536.446	296.353	7741.58	321.971	219.508	181.082	1439.609	160.18	1755.348	149.406	6298.051	6972.25	287.32	320.358	272.337	636.607	401.496	285.351	11941.587	143	0.916	769.801	245.052
22277.419	24364.005	18502.535	30760.071	24985.105	36811.836	26482.286	35067.4	1297.539	525.149	426.024	343.083	448.563	676.601	296.695	8044.75	250.798	206.908	154.703	1804.541	197.269	4391.689	150.418	5667.268	7922.338	263.966	302.171	286.14	1548.872	398.787	298.176	12741.919	259	0.826	698.488	251.203
21304.54	22244.305	16029.624	26771.294	24049.51	32831.559	26563.02	33755.513	1234.668	508.343	441.517	352.485	436.54	695.248	312.714	7901.66	305.294	192.262	168.134	1259.054	160.049	2162.613	155.028	6128.421	5716.928	293.336	274.525	287.248	1343.79	400.759	304.524	11933.494	111	0.994	788.05	247.023
13044.998	14820.489	11956.737	18395.397	15558.328	24319.977	17045.788	22934.986	1078.569	388.419	329.007	275.555	308.115	493.091	251.526	8183.031	243.696	239.04	190.606	1914.379	287.496	13150.566	147.77	4515.989	5542.23	252.839	294.515	263.858	1575.451	313.212	271.12	10156.281	115	0.956	939.935	247.178
14005.068	15937.746	12514.914	19900.204	16401.728	26983.061	18234.96	25136.69	1160.624	403.15	379.905	251.95	302.174	436.851	247.106	9607.775	175.366	177.387	226.612	1781.004	223.692	2663.536	145.602	5087.259	9279.463	277.835	286.462	252.007	969.823	332.152	278.64	10950.515	105	0.984	997.052	247.005
16389.247	18700.949	15959.49	24941.816	20979.095	31556.984	23004.101	30007.304	1285.463	472.633	420.673	310.899	371.627	577.77	291.279	9014.317	206.73	179.449	185.264	1143.807	200.947	8315.31	119.114	6052.606	8197.748	297.928	283.647	246.498	961.692	334.476	296.791	13158.253	110	0.998	1039.827	246.409
20945.628	23497.76	19886.62	29671.706	25090.214	37048.044	27090.444	35530.615	1366.998	516.133	424.772	321.221	375.818	484.029	287.845	9025.206	222.675	166.5	192.428	1550.094	222.354	2769.866	129.557	5998.582	9776.98	292.834	296.681	269.444	1560.135	327.241	264.985	13211.488	339	0.731	1102.562	257.473
22276.912	24974.431	19878.917	30600.967	23920.716	36787.749	25821.989	34348.023	1382.374	510.291	448.204	360.075	427.886	565.271	313.39	10541.413	248.703	186.98	200.839	2289.698	251.998	4279.888	133.927	6402.722	10367.923	301.118	274.803	292.753	3774.932	349.922	260.544	12526.016	143	0.989	1181.521	249.29
19823.711	21588.331	17452.893	25967.157	20836.918	30933.514	22090.243	28093.64	1166.795	409.276	376.684	322.526	378.7	615.702	272.451	13349.442	233.93	195.358	186.4	1879.175	231.568	7553.729	127.192	4500.779	7052.24	289.453	318.241	294.604	7466.01	313.625	280.957	9038.392	126	0.988	1195.881	249.571
18938.361	22372.594	18739.276	28832.761	22539.754	35732.209	23968.199	33779.339	1281.373	465.93	397.957	281.151	361.728	512.91	295.181	9752.033	218.1	165.738	205.728	1687.906	215.826	7515.026	128.375	6116.116	10935.847	309.171	316.505	261.858	1823.413	320.569	264.633	12810.279	159	0.837	1121.16	253.387
12848.887	15181.716	12175.813	19622.517	15416	26487.269	16513.698	24254.653	1073.448	369.332	326.703	264.277	292.57	407.677	244.969	8980.041	273.172	190.474	179.602	1786.046	227.937	2619.43	120.505	5097.174	6747.911	243.673	269.621	260.589	845.357	297.575	272.363	10252.323	104	0.974	955.212	250.962
15915.808	18615.757	15909.63	24291.528	20065.12	31811.172	21451.366	29564.552	1261.18	454.47	402.225	283.083	327.404	437.627	274.184	9050.868	194.119	182.274	206.882	1687.381	201.421	1593.98	119.27	5139.748	8623.313	274.693	293.065	247.283	649.291	327.647	286.1	12376.516	151	0.864	1027.195	252.798
18247.529	20937.86	17871.729	26717.212	22447.69	32531.039	24277.488	31488.593	1145.402	472.636	388.183	299.716	346.964	626.618	285.533	8500.929	188.259	169.876	168.699	914.091	189.864	21834.379	126.793	5585.323	8175.418	290.729	311.3	256.541	1861.122	318.716	288.581	13971.18	166	0.895	1057.867	253.651
16824.181	19220.501	15670.711	24620.6	19709.604	32299.057	21795.517	28772.017	1060.742	418.702	353.91	266.924	330.064	394.637	270.655	9600.936	190.337	146.299	158.109	1185.859	200.578	2939.879	119.942	4653.14	8892.038	308.441	299.959	276.25	1135.031	339.695	239.341	11500.852	108	0.967	1135.343	251.148
18597.63	21528.476	16405.317	27222.362	21107.096	34903.093	22791.906	31946.471	1368.069	530.133	446.374	351.858	389.872	538.898	303.604	10615.717	229.264	183.241	211.903	2372.263	246.18	2875.276	117.241	6666.709	9727.198	292.722	293.36	313.97	1793.682	342.972	268.581	12733.741	141	0.964	1166.422	250.677
18370.153	19818.865	15695.086	25698.684	21635.369	33083.28	23171.009	31249.177	1335.419	567.55	465.474	349.735	457.144	576.938	293.749	8447.727	269.033	193.603	162.483	1097.481	150.672	718.62	133.767	6344.621	8227.055	288.546	270.234	258.814	351.193	440.392	299.605	12000.523	119	0.933	763.987	254.29
23069.117	24653.069	19244.229	30121.536	26061.302	36199.849	28324.265	37131.602	1292.605	561.87	474.885	362.941	458.656	508.433	303.936	7737.067	275.376	192.176	155.267	1033.442	154.077	759.356	152.235	6488.715	7094.661	285.258	267.775	263.356	328.829	407.508	290.432	12282.182	137	0.963	774.427	255.288
15527.06	16989.757	14299.129	20494.98	17487.397	25269.759	19085.886	25055.124	1011.665	379.507	318.247	278.819	308.853	411.566	246.465	8426.234	250.572	216.649	173.716	1779.382	265.93	4072.921	134.084	4914.9	4180.084	247.268	274.125	257.728	515.304	305.392	277.178	10296.927	123	0.964	946.077	255.02
16908.689	19414.404	15934.952	23980.985	20248.464	30205.617	22220.423	29697.765	1138.095	459.337	391.56	266.172	322.157	412.409	261.731	8777.124	161.031	183.832	213.789	1433.731	225.836	1340.826	123.878	5239.389	6995.119	275.495	290.596	251.591	969.48	320.587	261.581	11406.87	159	0.9	1013.198	254.645
16657.873	19684.258	14966.496	26923.278	19344.857	33955.072	19803.071	28096.433	1365.352	510.099	432.887	355.702	433.86	511.361	321.189	8487.313	252.846	227.628	150.292	2596.89	165.416	4064.949	160.972	5225.679	6512.813	282.013	321.243	289.969	1297.707	325.732	326.7	13690.971	118	0.953	651.475	254.915
15469.712	16902.882	14485.443	21808.956	19260.117	29212.491	21541.819	26729.066	1036.009	414.628	356.108	278.323	296.424	372.822	254.63	8574.743	173.713	159.898	196.419	975.816	172.259	1230.956	113.469	4459.978	7777.478	289.426	287.085	254.144	442.138	300.319	269.276	12210.158	176	0.767	1034.381	259.153
22201.152	25900.424	21260.204	32204.112	25515.937	38759.195	27733.44	37346.124	1145.283	443.262	383.817	262.05	343.276	426.429	285.45	9588.167	213.215	156.999	173.03	1351.819	200.797	2618.341	119.359	5209.064	11820.961	303.279	299.157	271.417	1328.743	312.237	257.871	12395.998	117	0.973	1128.85	255.603
15450.757	17382.282	13141.183	22054.349	15968.24	27442.379	17353.463	23301.376	1098.388	419.261	393.295	326.441	395.417	438.309	304.255	15205.189	261.428	198.291	228.195	1298.692	208.936	5526.072	154.869	3600.814	8447.104	311.316	296.624	279.725	1946.505	320.795	276.925	8473.987	157	0.921	1265.22	255.5
18599.356	20937.716	17064.956	27575.772	21809.938	36839.453	23523.192	31733.595	1396.567	434.515	395.211	288.433	355.637	475.862	260.544	10956.894	254.863	193.123	242.107	2838.367	242.144	5229.556	124.713	4684.013	15723.333	297.603	294.22	319.379	1286.828	354.099	259.456	11797.448	106	0.993	1157.67	255.5
16696.51	17515.331	16412.239	23692.082	22640.512	30643.473	23605.786	27023.194	1931.727	883.95	599.096	441.958	499.432	454.038	309.293	9326.435	450.114	275.581	254.126	1256.204	166.262	708.043	146.234	5650.139	8370.432	297.397	278.46	267.949	303.683	366.193	292.587	12390.684	124	0.972	752.452	257.073
23118.454	25977.893	21254.699	32819.928	27154.08	37371.482	28810.033	38431.43	1141.122	558.889	496.864	406.02	445.482	888.634	306.606	7615.559	250.984	195.834	162.431	1036.708	157.822	804.791	169.094	5895.369	3610.862	286.487	261.529	279.798	537.833	313.871	294.617	11997.807	131	0.958	815.263	257.912
16782.485	18848.664	16282.444	24519.904	20712.256	31914.163	22683.077	30170.565	1248.417	473.241	388.572	328.604	312.855	399.313	273.962	8877.308	206.436	179.128	186.993	1224.99	186.417	1538.593	136.483	5256.751	10504.602	299.081	290.778	267.523	945.998	293.52	273.804	12627.336	152	0.869	1068.118	260.408
18807.556	21783.261	17061.882	26420.757	21384.447	31553.593	23293.843	31148.123	1444.212	566.452	466.619	382.91	443.542	660.316	330.571	10852.895	242.429	191.507	190.24	2067.118	226.337	18162.981	125.247	6571.138	6520.701	286.736	314.547	305.852	2470.179	348.691	282.712	13767.823	121	0.977	1189.012	259.492
18063.66	18603.046	16289.734	23988.531	22805.639	31893.856	24583.981	30325.388	1531.125	780.276	576.817	439.662	492.708	486.121	331.256	8512.677	340.272	228.06	204.097	796.202	154.047	574.091	153.753	6523.539	7610.769	279.044	263.503	270.066	259.466	463.21	278.404	12336.653	334	0.734	788.069	267.482
19159.249	19404.745	14604.399	24134.72	21622.999	31636.044	23993.457	31794.037	1210.636	554.515	481.528	368.99	428.062	534.473	308.608	8392.563	264.571	181.194	154.595	732.485	126.385	745.528	151.443	6373.043	6722.335	283.729	263.403	279.398	321.871	414.802	273.683	12085.477	126	0.948	800.873	260.373
20432.905	21611.759	18273.423	26974.241	24386.954	34785.954	27925.93	33155.925	1253.306	527.378	400.968	286.829	341.187	473.379	279.557	8949.595	221.238	167.644	177.321	1364.469	197.933	14421.205	117.875	5153.048	9666.209	290.521	288.896	271.798	1139.969	311.43	255.217	12844.884	102	1	1132.52	260.549
15825.652	18995.808	15648.283	26592.265	17274.417	30956.557	17532.313	25651.341	1397.021	491.663	518.444	386.403	506.043	557.699	333.664	15710.407	291.04	232.064	287.198	2331.993	237.804	6059.53	159.67	5340.124	9995.237	322.153	317.417	289.942	1858.012	360.334	279.215	12338.914	128	0.963	1256.617	261.383
15848.744	18576.282	12219.717	21970.379	16797.533	26824.781	17048.775	24039.86	1265.954	568.571	458.897	385.369	446.683	824.082	403.12	11512.305	330.998	246.962	183.146	1853.683	297.671	30664.499	156.399	5582.027	4279.309	307.002	299.14	297.699	5063.158	276.814	330.122	12101.234	100	1	577.62	261.62
18588.956	18371.169	16455.704	24094.629	24401.975	31440.466	25245.983	29597.517	1477.421	749.388	570.241	417.145	512.151	504.476	309.945	8520.514	311.606	209.448	189.31	626.683	166.624	544.494	149.021	6101.799	7459.672	283.518	280.878	247.867	250.054	443.83	282.176	11758.153	108	0.967	777.454	263.519
14993.362	16775.416	14143.669	21694.99	18266.208	29842.971	20047.027	27091.917	1152.124	422.172	383.473	262.94	305.6	433.09	243.487	8937.005	166.063	168.785	227.408	1785.425	227.907	1611.844	146.46	5012.675	7940.151	256.505	287.478	255.275	1644.273	321.409	261.813	10904.721	217	0.806	994.735	266.518
14307.826	16351.469	14396.871	21921.334	17506.283	28253.471	18724.371	25952.896	1109.172	406.581	360.479	290.728	287.031	378.757	250.441	8892.729	181.756	179.565	222.079	1462.11	188.75	1594.365	124.527	4408.147	8735.574	285.77	281.213	262.157	1265.359	298.42	281.889	11332.243	115	0.956	1028.213	265.248
20809.581	23830.701	19218.878	29708.879	23532.424	35816.118	25068.266	33616.423	1509.564	557.952	478.134	381.288	444.356	696.987	314.324	10756.546	261.246	199.694	251.257	2769.717	238.638	4699.761	126.331	5993.941	10093.863	292.204	318.752	299.173	4610.253	361.539	265.398	13035.197	153	0.945	1199.369	265.533
18681.203	20645.148	15753.492	25961.114	21321.052	33128.475	22800.765	31817.819	1362.812	521.863	432.606	324.923	431.801	529.108	272.573	8115.729	242.445	197.512	160.244	1687.497	158.511	1048.271	146.003	5885.79	9824.417	262.299	277.887	295.685	416.199	467.984	272.492	12650.374	102	1	722.549	264.245
15302.029	16361.303	12437.433	20326.299	17097.334	25761.47	18470.399	25952.989	1198.781	521.999	388.055	377.66	428.453	497.1	271.471	8211.377	297.674	243.918	135.11	1693.218	257.162	1122.2	172.57	5676.508	6056.781	311.55	248.474	292.873	297.602	459.009	267.02	10909.565	130	0.856	835.777	265.031
18813.835	21048.004	17486.381	27625.898	22707.829	33662.999	24239.503	33905.457	1149.889	550.564	483.426	389.199	439.539	1527.188	301.033	7671.35	247.455	201.989	141.807	911.981	154.114	708.927	165.15	6172.961	5744.385	293.847	262.213	283.393	290.47	377.631	277.154	11104.799	156	0.862	815.321	267.526
19878.266	21151.728	18773.424	27621.7	24443.488	34739.693	26975.038	33039.129	1158.683	469.935	393.821	293.228	353.852	474.002	270.379	8823.249	200.581	158.207	159.26	1239.574	193.526	12713.013	118.043	5663.588	9160.126	290.962	276.872	278.709	852.135	318.292	278.793	13623.605	102	1	1131.794	267
12581.123	14383.514	12054.214	18460.328	16003.34	24942.09	17491.772	23653.024	1036.091	379.902	369.351	250.06	303.937	419.025	253.681	8466.897	172.225	147.26	194.451	1220.427	206.789	965.164	146.517	5298.293	6298.245	247.003	271.451	247.863	832.393	286.752	277.037	12079.532	118	0.964	977.127	268.89
20047.15	22673.065	19872.435	30100.607	24456.944	36712.185	25967.898	35113.263	1243.539	447.206	394.355	301.16	334.046	443.303	266.75	9970.811	212.242	167.199	184.975	1582.004	210.498	2093.898	122.67	5994.242	11116.638	294.299	288.454	273.564	1114.502	335.488	263.99	13268.971	185	0.881	1121.565	269.23
20153.632	22451.601	15710.221	26811.863	21328.049	32998.032	22946.752	31441.012	1300.617	521.058	442.786	364.215	429.96	703.191	330.954	8530.395	299.072	208.407	163.385	1521.848	160.327	26188.143	159.602	6526.771	9273.973	315.614	292.552	287.689	1607.163	294.955	348.993	14051.494	134	0.968	627.94	269.657
23282.201	24683.549	18617.372	30909.237	26176.935	38512.681	28426.913	37588.66	1265.304	452.643	391.252	299.919	403.314	736.731	273.011	7916.792	228.261	191.905	145.673	1691.79	157.412	936.003	131.843	5719.38	9216.508	253.929	278.71	282.611	363.474	329.678	287.452	13462.323	167	0.879	692.967	272.237
18315.591	18082.59	15918.684	23442.666	19371.875	30068.489	21208.088	30227.913	1106.725	373.194	363.459	312.274	273.571	381.148	237.464	6804.059	265.896	143.1	205.805	1007.681	244.96	971.223	169.103	4537.909	6346.578	232.648	312.3	240.386	275.355	327.374	299.184	9498.754	110	0.985	870.455	269.845
13473.268	15236.716	11933.886	18646.454	15768.603	26969.454	17595.931	24620.753	1026.926	342.229	312.513	255.438	267.189	398.555	233.87	8098.076	235.689	224.174	176.698	1845.648	255.345	1872.688	139.715	4662.688	7634.55	236.056	279.302	243.751	802.063	282.703	273.656	10005.749	120	0.929	945.775	269.333
15843.799	17497.35	15477.996	23824.029	20216.597	31228.082	21790.456	28767.58	1137.525	404.732	347.346	337.404	301.828	382.282	271.159	8701.936	170.894	162.398	195.924	1193.619	189.46	1171.561	147.443	5237.061	9274.114	281.38	300.761	275.462	1308.236	295.331	275.133	12468.2	101	0.977	1065.104	269.619
19256.269	20707.662	16832.568	26384.144	22874.141	35053.978	25287.708	34237.999	1205.079	561.281	482.43	381.4	438.21	588.241	296.343	7701.041	251.21	182.359	144.172	708.655	122.155	577.913	151.125	6233.717	7738.765	280.491	264.485	281.047	262.404	500.381	269.367	11746.573	183	0.88	797.5	273.926
17944.207	19497.157	14751.128	23803.402	20244.894	30468.126	22156.191	31310.363	1166.015	533.942	449.658	372.738	423.032	2309.233	299.69	8457.411	269.774	227.376	157.241	1043.276	136.506	825.053	168.172	6365.563	6025.04	302.26	249.199	296.252	245.882	441.802	250.683	11154.199	134	0.859	825.164	272.067
10578.081	18493.276	15451.307	22158.579	20200.813	29752.518	22476.577	29362.786	946.244	398.757	359.396	298.793	315.858	541.163	265.722	6960.158	160.38	158.871	260.401	868.287	261.525	5480.12	183.119	5243.561	2750.037	255.406	300.701	249.011	509.748	296.295	301.206	10645.266	154	0.961	896.117	271.071
17593.846	19735.914	14717.441	24337.556	19422.194	30797.107	20778.698	30471.758	1307.72	463.851	383.487	312.582	410.839	502.9	259.204	8165.828	231.13	195.221	145.122	1767.59	164.768	1029.837	130.623	5593.127	8927.514	246.121	274.366	288.783	406.906	335.54	278.066	12560.114	127	0.868	706.39	270.831
19984.893	20165.646	11377.31	26592.192	23235.571	32014.393	25028.619	31986.9	1168.071	479.045	311.435	370.96	374.74	422.753	255.78	6710.655	272.345	195.555	174.844	1294.43	125.541	1022.655	161.967	5690.231	6556.145	279.226	281.27	276.619	290.33	429.055	254.465	10922.673	116	0.977	849.974	271.026
18621.515	20046.053	11196.826	26785.368	22368.911	33119.173	19392.745	29682.997	1187.794	461.074	353.096	347.951	350.868	433.716	197.713	6751.854	266.955	215.787	184.586	1414.86	128.415	848.719	138.816	5300.091	6115.166	279.561	313.261	269.131	322.341	373.677	249.744	10434.301	115	0.891	857.526	271.135
14558.496	16294.288	14501.466	21013.502	18717.24	28568.042	20371.286	26639.144	1204.754	495.212	407.319	367.523	315.38	386.348	279.26	8427.307	187.738	162.657	203.491	825.611	169.749	1504.438	122.058	5373.898	6550.017	289.818	297.509	288.218	706.878	305.23	258.006	12589.148	123	0.936	1048.354	271.988
25038.766	29863.728	21616.271	36958.827	25147.635	44876.159	26472.701	38549.806	1573.718	542.393	471.94	372.159	476.177	559.425	330.958	17700.315	365.518	261.151	297.811	2117.504	271.693	10138.086	136.287	5692.877	16676.305	338.364	290.854	309.878	2307.637	383.035	281.228	11511.9	173	0.914	1290.303	273.864
20415.535	21567.038	17858.859	28306.1	23875.447	34580.905	25576.586	35118.584	1155.573	539.422	497.663	386.859	449.512	691.177	308.538	7363.163	253.352	199.629	139.702	702.269	139.73	581.283	166.52	6432.111	7471.102	297.474	260.516	289.151	261.926	433.879	273.841	11631.239	103	0.996	809.617	272.209
18446.834	20497.83	18295.362	27043.741	23281.323	34181.959	25596.208	33131.604	1342	492.231	407.54	365.978	339.413	469.92	289.836	10429.257	230.796	174.749	193.306	1603.812	222.554	3896.122	127.866	6057.09	9364.978	274.644	286.619	295.299	1590.576	309.596	264.456	13468.874	155	0.909	1100.139	274.552
21843.93	25027.576	20522.763	29206.963	24149.88	34179.761	26003.209	35663.574	1372.493	533.704	432.258	337.655	408.03	666.743	307.55	9626.898	217.381	155.65	165.983	2045.469	211.543	24787.229	126.162	6745.068	7493.018	286.771	531.016	300.97	2810.363	329.798	270.703	14416.938	125	0.98	1169.172	272.388
15461.445	17146.466	14449.236	20968.276	18858.257	27642.4	20681.301	26621.849	987.698	394.433	335.104	293.066	322.188	502.788	263.793	7254.315	180.107	239.838	163.23	1061.412	331.889	3720.686	178.797	5106.3	3743.966	256.925	286.06	247.739	1614.671	277.165	283.969	11778.898	139	0.95	930.421	273.924
24015.946	26697.766	23039.24	35877.637	28305.908	41312.892	29692.374	39904.278	1257.294	453.242	402.886	317.782	411.547	552.321	266.191	7704.899	239.533	193.113	151.393	1469.168	158.597	888.083	138.016	5763.208	9597.59	256.246	274.636	280.57	356.59	314.175	267.983	13365.168	102	0.987	698.059	273.882
15798.154	16821.977	12131.705	20486.72	17840.914	25685.806	19347.515	27377.883	1207.653	530.873	379.148	409.591	390.028	542.598	280.862	7492.734	271.842	219.757	131.628	1130.882	121.321	1054.827	174.513	6179.478	5399.395	313.479	264.35	276.709	341.69	357.483	250.911	11343.457	130	0.856	839.823	275.285
14370.056	16428.558	15808.892	22507.585	21326.903	29046.106	22985.219	25695.689	2403.578	1012.695	565.837	427.217	515.457	463.075	371.069	10001.307	594.607	307.015	250.062	890.639	139.678	556.107	165.32	6580.946	5538.971	287.441	283.548	269.535	211.164	341.368	285.919	15108.083	116	0.977	731.491	275.526
19425.846	20986.081	17708.873	26391.107	22406.685	33810.515	23975.277	32374.463	1285.092	454.995	392.219	291.955	333.667	451.539	280.492	8744.375	265.254	144.678	188.957	1265.312	181.474	6824.56	117.891	5819.177	9540.448	300.265	274.58	270.07	1288.519	317.362	276.837	13730.093	132	0.928	1131	276.5
17452.365	19858.72	16680.674	25302.197	20664.608	32370.28	22144.733	30691.587	1307.323	426.686	373.445	273.249	338.41	440.448	257.94	9726.99	221.474	171.951	186.352	2369.335	230.203	2205.857	122.631	5380.998	12117.544	272.31	267.444	310.225	1072.648	309.829	259.014	13181.297	121	0.921	1151.988	275.599
16689.464	19537.105	15517.279	25493.586	19097.465	32486.214	20820.857	28923.458	1272.223	419.696	432.623	290.478	381.184	469.053	289.003	15767.57	275.913	207.109	255.502	1819.143	197.319	8171.855	140.538	4303.362	13781.245	296.545	304.389	267.069	857.813	308.398	271.104	10265.577	187	0.871	1251.939	278.04
20411.174	22691.481	20287.066	28509.943	24822.047	34947.051	26743.79	34681.957	1366.538	555.117	443.872	403.329	355.521	613.583	305.528	9190.042	217.634	176.664	182.921	1028.772	205.171	16370.123	135.04	5870.968	8628.52	280.356	282.334	291.146	1792.786	306.517	268.824	13791.002	186	0.847	1090.366	278.349
17797.753	19609.931	16344.826	24952.317	21118.054	32785.678	23004.383	31057.013	1330.296	445.635	389.579	299.405	344.712	460.808	263.775	10018.688	213.349	159.451	206.241	2371.316	213.566	4534.833	123.778	5915.755	11391.851	262.251	313.573	289.103	1166.025	311.508	267.342	13263.956	127	0.918	1160.083	277.24
13630.309	18818.422	16623.243	15827.474	20907.668	30581.943	22498.207	29738.985	1135.027	345.34	356.133	303.562	285.35	366.876	236.057	6636.055	257.776	137.546	213.132	1210.365	251.857	829.213	153.989	4829.69	5300.653	238.015	299.249	259.656	242.465	368.936	294.166	9676.817	103	0.996	873.617	276.791
14587.98	16269.735	13624.383	21410.493	18180.259	29863.032	19727.542	26763.421	1036.271	368.673	334.541	258.648	264.598	385.17	252.27	9000.891	232.88	180.769	177.413	1801.456	232.059	1581.562	136.182	4884.179	6377.895	245.818	276.63	268.798	1075.463	286.603	272.128	10539.941	107	0.958	960.107	277.556
21653.144	22658.959	18499.604	30084.851	24885.467	37133.743	26598.657	35335.442	1241.134	447.347	390.997	299.751	395.51	507.284	254.682	7886.253	224.025	192.935	143.462	1786.457	165.068	978.579	131.669	5479.398	11818.446	257.596	272.976	291.132	363.055	352.471	270.839	12606.362	131	0.986	704.37	278.546
18879.673	20525.117	16467.046	26513.222	22131.612	34874.779	23730.848	32420.58	1358.227	476.58	395.197	307.994	392.647	475.208	256.733	8090.26	245.951	200.441	157.309	1946.483	149.462	980.983	146.925	5876.102	10059.139	252.788	278.482	291.177	400.636	377.041	283.307	12709.446	176	0.784	717.767	282.011
20455.359	22503.283	18706.019	27931.272	23817.501	34148.318	26364.881	34370.673	1360.344	479.8	408.19	317.008	376.367	556.919	280.764	9643.767	215.491	164.16	185.514	2175.751	203.243	14683.497	124.596	6315.646	9770.584	280.529	326.339	308.529	1284.043	312.73	272.096	13627.092	148	0.924	1176.473	278.615
23406.016	24032.701	12031.143	30184.932	26698.839	36178.923	26767.405	37371.071	1180.837	507.019	329.604	379.271	372.429	454.069	261.58	6643.791	281.309	216.15	169.218	1111.841	123.358	678.326	154.868	5721.848	6744.711	289.315	298.28	288.642	236.276	303.417	255.881	11385.595	231	0.774	850.669	284.132
21478.283	18410.206	15734.149	29423.195	19704.508	29624.987	21783.849	30141.467	1035.594	370.82	354.794	257.648	303.596	445.103	252.469	7030.59	227.361	154.242	226.053	813.565	283.084	603.119	150.829	4978.264	5856.454	243.153	294.005	231.655	260.775	344.01	311.795	10029.102	177	0.824	883.274	281.692
24147.885	27071.702	20581.9	35176.628	25418.88	42887.471	27485.388	36499.175	1689.341	569.406	497.129	400.755	489.634	627.94	325.94	14721.497	369.589	279.034	311.821	2845.084	321.462	14166.435	134.372	5936.943	14462.524	312.67	281.779	339.069	2563.686	356.938	294.143	12759.878	183	0.931	1297.467	281.303
19697.95	20443.86	16942.405	25595.754	22718.275	30715.249	24578.201	32263.698	1186.143	543.4	408.754	398.491	424.613	698.145	301.656	8145.197	277.54	220.03	161.048	972.938	127.152	8256.202	179.053	5831.63	5630.688	302.949	299.724	282.468	557.9	353.3	261.76	11699.886	188	0.904	837.181	283.91
19789.056	22934.46	18648.642	28860.639	22862.579	35708.418	24514.896	34353.988	1402.135	480.407	443.51	321.663	415.247	529.215	291.989	11287.763	244.46	196.119	218.052	2410.598	218.102	4539.001	129.599	5978.509	11652.083	296.865	294.442	280.202	1447.841	351.892	273.46	12924.589	178	0.906	1216.646	283.011
24416.831	29118.146	23559.858	37099.026	25980.007	41715.545	27615.268	38695.945	1553.132	559.914	492.655	381.281	481.694	567.349	337.545	12325.994	319.406	235.4	237.051	2747.002	267.037	7374.864	135.463	6028.816	13662.076	333.894	290.643	314.613	2855.047	349.313	289.335	12980.879	157	0.858	1285.538	282.169
17283.321	17715.699	16628.632	22847.8	22655.385	30704.24	24052.241	28910.835	1501.105	837.924	674.589	506.922	504.554	491.955	319.481	7593.927	298.894	242.186	202.981	553.637	132.69	449.901	153.218	6310.523	6419.165	301.646	254.685	285.752	239.903	381.828	273.532	12385.071	113	0.94	799.482	283.898
13814.886	14804.889	13530.004	19825.609	18077.731	26960.306	20151.424	24877.149	1152.178	456.642	377.658	308.044	296.522	359.548	256.166	8604.103	172.748	174.395	197.463	901.509	174.772	957.187	118.694	4720.953	5555.858	292.453	299.728	267.732	734.715	307.837	269.703	12160.422	96	1	1030.521	282.448
22382.589	23183.232	18922.335	29048.769	26135.773	35433.962	27966.857	34955.749	1276.698	512.904	427.085	333.577	416.905	767.531	292.61	7790.478	229.862	184.54	158.875	928.531	137.554	8027.667	149.642	6365.004	7665.919	258.899	426.812	301.967	977.153	301.888	277.621	14834.006	119	1	686.5	284.5
17294.009	17040.905	13770.633	21823.533	19633.64	28116.837	21689.044	28553.126	1100.006	481.171	428.374	351.253	430.746	460.384	298.845	7319.737	252.417	204.759	135.847	1072.235	121.587	5618.275	168.458	5492.212	6738.843	290.14	274.512	268.009	487.997	476.178	253.637	10429.724	124	0.907	822.952	283.984
20879.012	20241.315	17167.132	25717.146	22484.443	33526.055	25741.201	33684.451	1549.348	462.188	383.747	323.7	358.074	533.199	265.271	9416.834	408.752	165.976	198.593	2042.054	249.631	16635.409	117.348	5972.538	8813.889	289.102	269.179	281.978	1757.229	390.155	250.779	13811.296	103	0.952	1136.898	284.364
16640.873	18746.147	12916.39	22624.618	17270.179	26659.923	17478.845	24433.322	1213.014	503.965	403.247	364.913	427.82	477.889	369.448	11453.387	292.446	255.751	210.411	2761.449	170.072	1807.643	157.941	5512.808	4288.664	291.178	295.898	273.33	2311.155	306.522	338.119	11370.848	100	1	540.5	286.32
16401.506	18547.94	17182.354	24075.836	21193.726	31024.423	22841.725	29413.721	1383.244	562.25	428.858	356.468	310.839	409.353	301.487	8515.521	221.325	187.702	207.115	925.743	180.758	4355.953	120.463	4891.808	7783.316	279.427	300.981	268.394	941.831	297.798	264.707	12399.747	148	0.79	1042.642	289.081
19961.126	21508.89	17830.749	27222.007	23034.727	35982.133	25108.477	32948.08	1501.543	456.404	454.741	328.045	377.079	556.511	276.149	11815.902	268.044	207.099	223.59	2791.755	246.701	5311.724	120.557	5815.401	17154.113	272.891	277.294	286.233	1467.829	333.217	269.739	12785.849	155	0.9	1205.035	287.887
18211.743	20323.464	17387.184	25099.44	22740.122	32498.726	25396.75	32407.128	941.647	385.147	336.158	298.626	355.177	469.881	279.502	7316.078	178.768	167.649	237.083	1050.023	253.715	810.265	184.309	4904.554	5191.816	251.252	285.81	247.073	302.09	369.987	302.751	10286.816	239	0.836	904.81	289.584
14731.907	15867.728	13426.448	20570.414	18075.959	29338.313	20416.779	27006.969	1100.756	398.588	383.701	321.338	297.921	419.433	252.442	8533.356	176.149	155.606	224.352	1744.645	211.138	1597.249	147.296	5125.681	8310.948	250.365	282.508	260.826	1340.454	310.834	270.71	10946.973	165	0.88	994.955	288.973
17658.725	18915.859	17139.505	25015.211	22307.414	33199.722	24976.918	31170.662	1181.911	431.726	363.266	315.101	287.391	345.091	252.568	9136.583	209.649	162.645	166.569	1069.112	191.427	1799.17	119.498	4710.002	11614.526	276.157	273.092	292.518	715.887	281.566	267.601	12260.377	269	0.8	1098.69	292.805
20278.117	22909.018	17310.724	28551.051	22377.591	36041.453	25373.627	34415.265	1393.217	518.872	475.682	364.162	428.385	550.114	313.507	10832.234	255.231	193.67	250.832	2225.809	196.419	7724.483	140.823	6199.252	9010.746	322.534	289.348	292.962	1684.01	299.312	298.048	13343.677	137	0.963	1268.697	287.515
18150.39	18240.387	15349.532	23538.412	20689.648	29423.316	22663.977	29830.646	1160.781	542.565	429.542	371.282	429.841	573.549	302.005	8772.957	281.092	219.657	153.843	1013.898	120.566	17519.304	182.061	5634.618	5191.613	306.444	395.973	275.059	955.724	423.065	260.77	11219.8	98	0.993	829.592	287.378
14304.039	14564.148	15868.507	18325.513	15965.839	22836.298	23072.335	27152.753	1163.114	461.317	376.628	361.051	358.22	390.865	222.426	6786.212	263.878	195.182	202.024	1163.993	134.825	764.331	139.996	5079.257	4249.369	281.976	309.129	266.379	333.08	286.743	280.824	10248.518	172	0.936	860.965	289.884
24418.887	21118.754	18858.514	28722.952	23559	33260.72	25717.836	33624.72	1095.54	367.95	375.892	305.843	292.37	407.672	240.827	6647.976	257.433	141.301	197.025	1197.267	243.915	599.478	156.385	4890.691	5971.348	240.849	309.45	256.52	297.687	285.793	323.08	10226.707	215	0.808	874.198	290.486
18802.846	21566.164	15031.516	27279.531	20926.505	34935.626	21749.148	30963.983	1331.389	479.888	438.359	331.169	420.315	542.583	369.662	9250.26	284.033	228.731	162.756	2450.248	156.195	1486.033	151.163	6127.652	10196.633	309.239	293.281	278.701	681.714	303.504	346.301	13510.352	170	0.894	576.824	289.618
16971.842	18705.681	15729.68	23455.795	20200.098	30042.589	21815.873	30086.849	1387.811	445.569	397.377	283.384	343.786	457.894	252.039	10607.318	218.723	167.583	233.21	2381.172	242.13	2553.481	120.26	6091.211	11518.218	280.479	277.104	284.267	1513.12	313.431	276.5	13466.643	96	1	1161	289
18699.699	19877.77	16159.793	25477.451	22532.554	33749.506	24609.62	32749.933	1219.558	511.28	432.193	352.7	411.985	476.537	283.82	7987.938	251.812	218.407	150.774	1267.795	147.16	885.731	165.411	5554.112	8000.375	290.126	261.448	269.009	312.261	476.729	266.441	11445.025	104	0.987	809.115	289.817
10554.083	18595.174	16459.468	22196.63	20124.594	26778.621	22013.895	28616.989	1065.666	404.353	352.922	317.572	350.556	440.898	251.778	7532.71	211.472	174.928	221.084	990.411	264.109	1221.68	154.151	5131.969	5047.55	243.659	292.732	233.861	402.902	325.094	321.276	10813.486	105	0.984	890.948	289.519
13524.196	15190.819	12863.439	19806.035	16953.442	27062.004	18647.934	25267.602	972.905	362.414	321.513	269.615	286.098	477.204	250.136	8275.658	225.387	187.295	166.653	1483.89	224.716	5230.632	129.106	4884.616	5883.487	241.691	279.455	254.207	1088.735	292.817	274.238	10423.773	122	0.968	960.484	290.574
16137.505	17798.359	15621.992	23739.706	19950.063	31700.426	21739.168	29543.518	1111.274	405.978	387.326	306.47	298.071	414.283	263.454	8428.64	184.183	140.686	200.553	1550.661	203.773	1977.656	139.962	5217.365	7517.349	243.793	284.658	268.081	1118.939	308.257	265.902	11338.619	156	0.915	985.09	291.468
12206.507	12970.064	12052.966	16773.277	16107.014	23675.576	20710.25	24229.173	1101.591	481.335	421.982	335.328	291.261	336.505	409.018	8176.32	174.844	184.207	194.662	720.225	190.041	2562.071	144.994	4646.209	6949.894	285.622	290.618	258.02	292.392	318.506	297.375	12571.892	106	0.962	1023.462	289.972
16319.754	17319.814	16245.429	23543.878	21671.826	31400.335	24254.368	28966.297	1173.481	452.639	373.385	330.495	293.042	375.947	279.588	8834.16	182.222	170.552	204.638	976.775	171.171	3237.043	120.823	4695.657	6196.59	277.971	298.25	275.127	840.865	303.927	274.372	12247.918	198	0.837	1047.409	293.98
24235.449	23001.252	20928.118	29441.82	26023.104	35758.94	27791.266	35419.778	2022.567	534.72	425.489	372.093	354.986	429.783	271.534	8758.625	698.008	165.198	189.847	1327.801	214.173	5098.168	115.812	6041.813	9154.792	272.643	258.106	307.368	1342.73	343.094	272.181	13824.284	151	0.886	1131.891	291.52
29296.095	31302.988	26539.926	37179.449	31488.648	42424.72	34814.936	43791.791	1337.83	511.557	495.117	331.235	440.294	670.687	311.049	9827.668	218.483	173.135	202.052	1797.764	186.895	15219.865	143.114	5926.068	9940.577	292.295	405.225	276.617	2640.586	334.836	284.691	13860.204	212	0.944	1246.759	291.764
22367.777	24583.858	19363.015	31307.968	24368.892	37696.092	26966.913	34852.115	1358.708	545.597	474.628	415.543	520.386	558.907	323.619	12824.621	276.722	207.404	206.321	1828.245	248.902	8215.311	133.185	6315.382	10384.998	304.966	272.498	322.881	2162.736	442.929	291.051	12993.192	211	0.823	1295.505	291.656
21483.528	23136.214	17636.898	28454.845	24210.741	36316.304	26349.591	35970.859	1248.285	463.055	393.492	292.588	389.335	555.693	261.456	8049.5	215.792	183.891	177.165	1556.923	141.708	15421.221	146.484	5687.662	9335.742	273.426	265.136	312.327	2240.72	346.501	266.942	13039.227	168	0.884	705.863	292.97
15861.196	16881.111	15852.011	23186.815	19219.332	26876.818	22608.203	27407.376	1206.918	481.064	352.491	376.895	367.982	479.125	242.171	6483.702	280.62	206.862	210.529	1158.137	113.865	912.134	132.556	5406.86	5954.776	283.392	370.232	271.4	277.679	332.077	236.912	11029.14	113	0.923	854.615	292.305
21338.03	23059.41	19504.811	28734.883	24548.3	36147.343	27457.189	35795.682	1448.098	473.942	424.505	304.536	359.567	452.165	254.175	9927.237	240.515	181.004	254.668	2656.444	214.116	4270.826	122.293	5609.157	11976.55	271.976	272.083	301.35	2619.003	331.666	253.003	12901.123	129	0.97	1192.888	291.306
18858.767	20177.31	16589.507	25407.809	21980.006	33225.598	24628.251	31602.196	1433.382	477.592	468.957	320.963	410.154	558.878	294.3	10034.749	235.715	192.302	151.24	2440.175	215.09	4815.815	134.78	5820.789	11510.325	298.359	285.464	282.56	1637.22	341.327	280.345	13542.712	109	0.976	1228.472	291.5
24500.691	28360.492	22732.119	35691.095	27323.398	40989.709	29691.389	41471.605	1337.644	523.854	486.459	346.184	406.894	609.089	313.902	10563.406	242.771	178.834	253.358	2019.106	172.502	18799.449	149.367	5913.948	9449.223	303.968	283.521	281.725	2933.439	309.757	277.376	12974.723	129	0.943	1261.174	291.663
20307.129	19340.444	12220.799	23840.897	22588.255	30790.586	25216.646	31967.321	1209.118	511.1	331.654	391.962	406.015	472.129	289.735	7227.594	279.772	235.101	150.948	1254.449	169.27	732.751	185.776	5867.215	7061.243	313.199	254.646	287.676	299.781	323.262	257.919	11413.331	104	1	842.365	293.154
15228.93	17047.392	15570.399	22273.518	19612.373	29077.937	21655.401	28597.107	1223.205	535.43	446.116	360.859	321.924	582.981	323.981	8471.572	175.693	194.058	207.695	1081.554	216.576	10053.273	138.962	5422.466	5766.578	259.613	464.596	266	1572.294	312.749	274.549	12728.77	163	0.837	1010.396	294.807
20201	21516.777	12364.34	28634.325	24446.805	34984.973	25724.993	33408.556	1230.225	504.941	286.223	385.596	375.555	490.839	279.498	6658.617	282.018	221.328	178.07	1406.639	142.561	1127.169	172.953	5238.037	6590.532	301.608	287.404	286.275	531.374	336.696	258.288	11092.311	187	0.899	848.425	298.896
12865.836	13951.831	13053.845	18308.994	16694.383	25118.845	20085.731	24167.805	1111.199	465.557	393.697	318.854	288.523	348.657	345.436	7828.721	182.8	188.335	188.988	788.212	182.927	3172.805	120.744	4390.004	7950.122	275.699	294.521	264.492	300.01	302.665	287.942	11820.011	161	0.868	1031.245	296.413
24271.031	26417.228	23505.674	33256.145	30270.673	41345.282	31059.097	40522.434	1420.45	485.738	427.724	302.222	351.274	488.648	257.894	9665.85	233.776	176.83	215.735	2556.793	206.869	7355.406	122.717	5385.88	12667.779	268.767	306.569	287.274	2633.964	322.369	278.202	13468.831	317	0.733	1179.557	297.715
18391.233	20727.883	15762.024	27204.778	19449.323	34116.831	20663.169	28021.125	1733.806	545.018	463.583	362.096	496.025	583.204	335.542	19709.151	379.667	289.797	360.121	2519.788	283.994	7463.236	132.23	6262.933	14801.333	306.263	287.248	338.213	1004.749	408.27	292.942	13050.283	117	0.973	1317.56	296.432
15631.393	18209.208	17328.883	24201.724	22191.654	30273.654	23395.582	27967.785	2318.51	912.673	570.875	424.471	496.235	452.128	323.178	8965	528.501	257.567	213.533	936.894	131.941	465.11	150.368	5992.156	4776.949	280.76	279.989	277.402	188.92	309.388	266.953	13467.872	107	0.958	734.5	297.5
29552.128	33328.318	29379.457	42329.417	33828.251	46547.876	35862.502	48320.871	1349.799	499.909	487.565	336.786	418.053	568.527	302.656	9678.824	207.862	164.509	212.69	1698.338	178.471	12471.277	140.869	5927.716	12431.215	295.755	316.01	282.632	2051.743	351.498	280.403	14026.592	170	0.877	1240.476	298.818
24478.297	27840.577	23214.189	36364.408	28017.904	42402.945	30297.884	40950.829	1351.449	527.72	476.168	366.682	439.02	551.646	307.324	10200.948	234.083	175.31	199.066	1510.671	173.433	7146.925	140.794	6513.761	11427.776	303.768	275.151	300.884	2140.266	327.398	287.847	13956.021	300	0.837	1285.363	301.4
19972.122	23660.61	17625.203	29234.054	19545.76	34550.256	20007.029	28137.697	1545.086	567.193	458.033	353.508	420.05	560.222	305.02	19366.238	341.345	249.037	373.275	1528.579	199.45	15672.662	135.764	4979.719	14090.659	287.588	297.513	320.954	2824.129	301.787	279.81	10533.53	206	0.81	1341.136	300.995
23127.736	24726.268	21872.583	31515.305	29802.768	39418.311	31228.714	39561.755	1319.045	445.198	376.807	283.394	338.427	520.306	243.401	10067.141	227.698	166.803	190.197	2351.055	224.613	18612.525	128.95	5217.574	13521.245	256.269	255.189	289.586	1263.406	335.574	283.2	12744.218	179	0.902	1165.422	300.634
30991.58	34933.891	30630.288	44351.391	35646.267	49549.37	38260.989	50008.189	1312.255	517.449	496.911	339.477	418.022	824.715	311.964	10157.132	218.01	158.61	226.159	1665.005	164.11	37020.758	155.51	6139.773	12338.286	304.52	326.344	279.893	4925.529	310.265	296.194	14026.345	193	0.928	1256.319	300.826
18743.572	19702.247	16120.864	25116.326	22026.835	33177.436	24207.03	32633.2	1233.502	519.136	435.953	348.413	391.429	507.416	291.454	7926.408	257.742	234.87	148.672	1571.732	145.807	5098.042	170.741	5248.123	8959.975	310.845	246.971	271.065	396.658	364.925	261.214	11252.417	113	0.981	813.996	298.898
18288.942	18873.953	17770.374	21879.696	21755.659	34697.391	22093.169	31160.363	1104.229	443.688	383.786	355.884	311.66	368.796	220.128	6782.366	278.264	183.371	185.22	1312.967	185.354	1653.387	156.244	4882.506	4908.45	265.071	279.74	257.171	508.811	258.971	331.904	9825.525	96	1	866.229	298.771
11428.867	12354.135	11920.915	16124.934	15480.763	22027.782	23191.299	24653.4	1208.177	506.362	409.212	317.498	282.18	343.383	534.425	8021.764	181.199	190.653	179.568	724.812	200.467	2085.525	158.071	4383.204	5843.209	258.824	289.236	260.812	368.667	307.084	296.015	12353.202	260	0.861	1021.438	302.781
29699.817	31995.947	27581.242	39959.575	33602.85	45509.487	37038.832	45949.94	1304.031	524.394	478.708	345.011	420.29	839.854	308.506	9795.479	217.531	159.511	222.164	1707.649	161.423	40395.979	152.364	5825.36	9162.975	296.176	296.409	292.087	6185.233	326.027	297.3	14185.423	214	0.808	1262.682	302.841
21332.824	21640.61	16352.061	26875.298	24246.861	35622.913	27593.508	35557.039	1332.297	452.575	367.561	276.33	406.373	645.676	248.466	8914.841	224.019	179.021	160.103	1755.374	137.42	907.692	140.581	5784.212	7656.996	268.472	286.588	293.015	327.154	389.459	259.771	13104.17	111	0.964	728.509	299.815
21177.698	22641.98	20430.797	28517.111	25581.264	35920.175	27679.609	35393.062	985.629	397.018	352.366	316.828	363.866	460.9	274.193	7171.401	180.9	169.731	237.586	1024.24	255.451	2491.83	151.574	4617.981	4949.163	233.485	268.02	272.889	1592.912	396.378	315.851	10271.586	158	0.937	897.778	302.032
14133.671	15511.896	13535.442	20315.14	17454.327	27603.125	19261.982	25863.899	1109.111	421.035	362.604	313.496	292.673	406.225	266.748	8119.215	167.939	167.255	227.331	1492.721	190.556	1716.321	144.966	5005.156	6582.224	256.393	266.768	266.066	949.798	292.53	268.393	11132.751	138	0.908	995.138	302.094
19701.775	16242.284	15424.26	23978.144	20125.64	29159.138	22662.762	28037.196	1060.976	358.415	383.378	319.094	281.573	439.185	223.509	6570.939	277.79	140.783	184.087	1388.281	239.657	916.391	157.504	4446.626	4872.221	246.773	299.732	256.043	517.161	293.758	336.388	9798.539	191	0.87	872.228	304.516
19759.325	21897.021	18681.998	27831.799	26663.818	34360.78	26628.145	35777.126	1258.417	411.983	352.608	311.755	763.358	474.162	229.317	9993.781	207.085	160.907	209.857	1907.047	271.145	9893.17	115.245	5881.946	9565.554	265.597	274.384	283.843	1671.266	300.029	271.82	13203.282	117	0.973	1145.902	301.321
20698.97	22131.561	19819.735	28212.318	25053.417	35107.899	27455.908	34858.88	1468.862	497.64	439.33	303.093	373.316	530.22	269.293	10667.534	246.072	178.154	198.411	2462.864	203.35	16780.907	119.942	5595.448	11901.745	272.835	339.672	294.951	3037.68	325.701	276.58	13080.73	199	0.886	1193.982	303.023
31927.557	33897.925	30103.917	43497.071	37479.254	48746.576	40803.953	49721.768	1301.629	497.302	504.064	335.037	412.333	602.449	303.433	10041.763	201.734	159.413	217.223	1463.718	160.849	14434.397	144.276	6555.237	13174.054	299.821	320.556	270.969	2589.069	321.561	284.625	14247.262	298	0.893	1247.409	305.718
21615.197	22429.818	17721.09	28826.625	24753.849	37974.523	26903.571	36034.996	1223.673	415.025	364.613	274.995	375.495	488.278	240.332	7834.192	195.261	182.144	173.619	1838.334	161.971	5117.162	152.688	5724.955	10008.772	266.453	270.49	299.762	914.718	332.991	271.232	13269.943	102	0.987	699.157	301.637
22840.638	25807.579	20828.364	31478.466	24155.743	36911.801	26599.127	35784.906	1257.894	539.268	445.59	354.408	432.992	753.259	315.801	10184.727	246.38	172.429	177.98	1308.976	166.987	38105.784	131.302	5686.909	6957.352	294.461	274.612	302.103	3897.027	308.392	302.874	14196.399	134	0.942	1304.754	302.515
18634.111	21052.426	17368.3	26781.965	22338.385	31918.659	22801.865	28559.122	1322.642	537.58	442.294	345.137	472.679	639.992	308.174	11849.634	268.305	203.68	234.249	1673.564	186.993	23246.619	133.94	5276.697	9128.24	289.413	293.644	327.81	2459.576	351.656	306.031	13289.146	114	0.99	1312.632	302.289
20197.046	22739.96	16172.032	28529.656	22041.194	36057.498	22840.709	31718.356	1313.89	530.536	454.604	362.151	430.185	647.301	369.291	9472.809	278.542	240.429	175.283	2050.844	156.651	11405.777	161.627	6198.56	8129.501	281.66	286.045	265.728	1469.683	290.922	310.124	13606.1	333	0.718	526.296	310.101
17532.05	15962.513	8928.549	19095.413	18791.21	26377.206	21470.956	27017.515	1005.766	423.323	266.91	331.214	344.84	372.344	259.309	7999.013	243.358	214.41	165.445	1365.478	133.98	948.775	187.693	4418.881	6692.082	307.481	242.551	269.344	295.891	321.425	256.901	9655.926	128	0.936	841.836	304.516
22629.99	25621.956	18175.461	31193.737	21105.642	38327.121	22747.249	31106.77	1415.487	507.978	413.281	336.715	413.822	671.012	306.856	19456.638	337.48	236.155	349.844	1374.472	191.08	24427.372	149.212	4711.217	19218.368	284.388	295.429	315.188	3217.161	309.643	284.888	10511.246	216	0.886	1352.185	305.856
16899.103	18621.929	17448.611	24949.059	22064.973	32877.577	24045.944	31504.776	1129.379	483.672	420.85	352.127	298.92	351.923	277.823	9264.282	172.989	171.416	185.048	870.15	183.315	981.533	131.423	5272.116	8123.192	271.057	272.778	299.416	734.23	300.225	286.456	12988.84	164	0.928	1077.201	306.049
22973.008	25628.085	24006.532	32717.687	30101.86	37213.791	30037.835	39149.843	1308.065	491.821	388.914	328.978	603.871	609.901	253.228	8985.338	223.907	156.515	183.986	1807.67	238.148	31128.705	126.166	5272.31	8716.306	255.952	251.765	291.886	2711.97	287.294	289.908	13675.54	139	0.95	1157.284	305.112
21775.735	21862.746	20333.66	28070.761	26505.408	34240.271	29977.434	35377.996	1525.444	587.968	459.965	339.53	376.742	636.058	288.813	9504.13	244.432	174.94	174.344	1889.399	180.752	15934.89	127.722	5940.62	8699.575	264.748	418.906	285.332	3040.159	314.265	280.819	13398.941	103	0.952	1183.296	304.044
15753.219	17991.563	15914.343	23792.272	19991.469	30457.462	20921.699	30352.47	996.576	414.064	343.503	310.151	337.075	804.259	293.616	10206.593	163.403	198.085	176.382	964.553	307.946	10685.92	205.531	5703.969	5518.622	245.987	276.688	273.067	1226.581	316.357	294.366	11920.423	138	0.839	926.659	307.435
17000.097	17741.769	16021.638	23052.001	21684.879	30261.443	24523.727	29754.139	1333.876	483.582	375.331	304.807	331.181	401.461	268.695	9584.519	230.924	155.954	234.085	1504.734	200.81	1772.472	115.592	5656.397	7702.763	270.304	250.866	279.631	1086.453	317.559	271.47	13323.611	98	0.993	1136.122	305.163
20417.516	23035.336	20407.291	29620.242	24282.669	35771.16	25469.959	35652.801	1361.021	456.608	443.948	294.338	384.923	487.597	276.862	11465.938	204.621	156.993	211.731	2287.022	214.341	2961.602	126.123	5970.913	11264.699	289.313	280.186	260.27	1182.75	333.317	293.802	13554.771	132	0.938	1217.674	305.492
28089.623	30249.352	27513.897	38474.512	32986.088	43528.249	35356.376	43950.79	1335.891	479.965	466.864	307.287	410.358	526.422	284.289	10104.095	198.706	163.248	202.172	1869.613	174.725	10358.075	132.148	5792.686	13107.198	288.342	278.388	277.524	2702.877	356.357	286.832	14287.6	362	0.827	1230.724	307.721
19171.072	20149.828	17622.569	27076.43	23979.268	34482.537	25908.476	33388.26	1299.494	560.912	441.963	373.057	448.394	661.616	301.508	7877.281	285.718	230.523	174.087	1310.275	156.416	26577.02	181.924	5301.737	7686.715	306.338	269.875	281.583	1894.841	403.499	240.749	12166.935	103	0.965	810.607	306.306
17881.1	19744.484	17675.313	25180.052	22731.083	33378.621	25276.138	32722.395	1168.173	479.402	413.403	342.874	314.432	361.618	285.333	9264.258	194.377	176.95	214.477	889.586	190.998	1162.454	122.499	5135.127	10063.76	257.193	290.492	284.849	867.56	310.282	282.215	12867.197	186	0.886	1061.941	309.263
22941.139	26850.811	22265.561	34573.243	25940.515	40049.606	27385.894	38685.991	1406.127	554.929	491.055	381.862	443.529	681.321	332.647	9880.246	247.352	183.267	184.505	1534.801	173.754	17173.024	134.772	6665.806	8732.508	295.692	271.93	307.246	2614.643	299.324	299.208	15383.278	136	0.941	1296.279	305.162
19198.75	18364.251	14265.937	22092.895	21345.304	30800.582	24079.922	30590.178	1309.949	524.455	438.838	347.512	472.55	612.263	288.328	8029.57	259.612	215.917	168.789	1407.078	162.243	20139.029	167.767	5011.049	7316.486	317.578	264.485	271.163	1979.204	509.465	257.011	12051.171	98	0.98	804.786	307.041
16231.823	17464.798	14798.858	22631.271	19369.105	28752.622	21016.449	28492.049	1036.669	448.234	386.627	320.388	359.821	367.236	241.021	8122.142	227.627	229.053	160.917	1504.072	125.996	922.973	166.343	4623.878	6668.169	318.623	239.207	269.945	274.473	364.107	263.749	9402.988	140	0.887	824.6	309.229
15028.689	16287.173	14960.777	16222.453	19299.948	28495.594	21451.012	27816.9	1078.5	334.922	326.574	276.171	305.828	494.636	219.214	7907.383	250.977	154.952	209.017	1163.464	285.58	17032.718	148.309	3606.702	3529.395	238.359	284.166	236.778	943.319	300.098	339.452	8771.757	250	0.858	883.152	310.552
12908.361	14713.767	12253.137	18553.73	16039.157	24592.511	17740.88	24723.14	963.457	392.118	334.403	309.874	296.96	413.569	269.759	7570.518	217.542	211.465	151.364	1035.131	215.114	1243.146	137.707	5309.234	4781.115	247.409	270.379	265.819	664.475	295.419	266.285	11685.897	109	0.976	956.968	307.087
15106.481	16437.111	15910.887	21996.8	19943.722	28646.017	21600.998	27067.5	1338.755	498.882	405.479	323.072	284.2	341.19	254.871	9353.791	216.256	173.195	190.089	1020.866	195.724	1485.963	125.029	4653.603	8430.39	256.624	246.137	283.202	646.466	261.505	267.933	12467.023	126	0.886	1104.056	308.746
15675.352	16094.792	15190.224	21513.98	20453.6	29724.296	23339.119	27485.362	1081.379	420.432	382.63	311.762	259.808	325.518	242.189	9409.614	183.327	152.29	203.665	835.531	178.469	2986.898	117.168	4725.594	7701.004	274.441	244.228	277.824	583.065	287.789	269.129	12226.024	104	0.932	1116.077	308.048
13432.221	14529.895	11734.42	17862.361	16151.203	24781.958	16894.248	24100.809	1095.474	414.961	367.931	340.324	320.956	463.081	287.668	8678.227	231.413	170.618	185.953	1519.763	212.602	1244.274	124.886	5783.933	6039.151	242.654	294.383	287.394	745.6	313.97	264.596	11460.213	107	0.958	976.986	308.5
17238.135	18439.392	18478.549	24820.721	23087.224	32039.19	24132.894	29252.569	1475.795	579.8	433.812	339.127	307.938	354.39	261.152	9270.518	252.503	172.037	214.275	909.323	182.494	3164.9	114.799	5108.987	7250.431	275.973	247.116	269.209	1025.418	288.747	270.851	13199.731	148	0.847	1127.892	308.291
24859.499	26039.913	24404.926	33378.466	30999.276	39912.854	33528.872	39388.304	1436.765	536.259	423.673	342.545	354.546	537.117	256.305	9485.215	238.711	165.356	192.115	1801.779	188.14	20894.419	121.727	5190.218	10807.137	258.352	317.268	295.324	2784.927	303.919	277.965	14589.45	230	0.886	1164.309	312.343
25666.527	26904.632	24999.86	34222.458	30628.674	40188.687	33324.975	40877.933	1224.01	455.967	402.057	293.703	354.174	560.241	260.195	9435.645	190.196	143.801	177.907	1628.248	168.304	16674.242	117.594	5533.224	10318.252	262.037	292.402	275.469	2277.547	326.581	283.454	13925.226	585	0.61	1183.943	316.903
24935.234	26449.498	23904.995	34114.032	30017.427	41142.969	32747.529	41394.123	1272.274	439.601	410.468	286.822	392.578	506.39	262.557	10080.406	186.171	147.675	159.58	1808.624	184.378	13229.354	120.352	5478.384	10951.241	261.783	279.212	280.807	2590.438	345.863	294.356	13862.068	233	0.862	1202.766	313.667
26046.163	27191.857	23742.643	33532.295	29303.717	38692.321	32394.141	39392.723	1378.567	488.849	449.12	331.509	416.863	541.386	314.943	10035.399	209.787	160.543	196.845	1769.3	176.075	6190.331	146.794	6362.752	9166.748	296.903	272.51	278.727	2948.297	321.2	280.451	14815.746	222	0.855	1270.054	311.005
22063.83	23831.995	19925.346	30903.023	25176.429	35926.796	27461.325	34253.687	1281.162	503.026	441.226	335.285	424.153	671.057	321.901	9686.083	226.099	183.702	149.853	1359.99	159.978	17195.167	131.027	5903.366	5538.103	282.712	277.063	298.223	2621.025	282.387	306.964	14158.442	133	0.961	1304.139	309.673
17004.453	19219.916	13836.127	24790.416	19476.22	30551.358	20143.691	27889.292	1256.137	499.986	430.762	328.162	403.684	638.083	359.409	9083.958	245.213	215.822	187.755	2005.44	174.424	1254.571	166.439	6374.503	6458.445	295.157	277.61	255.915	796.899	279.736	322.67	13731.951	105	0.971	544.271	310.7
18636.559	19669.603	15138.146	24515.076	21408.895	31563.513	23367.346	31612.867	1245.228	423.313	362.872	286.619	382.583	448.048	256.351	8241.144	199.648	162.428	194.93	1305.098	125.548	3359.521	131.276	6394.836	6629.288	269.511	272.332	302.099	1191.273	305.05	265.126	14131.051	198	0.795	684.465	314.303
17908.322	18731.515	15342.043	24463.472	21112.857	32163.234	22928.882	30409.424	1269.394	400.265	359.349	274.928	352.071	417.527	237.851	7772.767	223.986	178.355	186.971	2098.743	138.652	1252.506	143.974	5532.931	9972.882	265.873	273.904	305.779	659.344	321.261	279.305	13699.614	110	0.998	692.1	309.345
20519.579	21057.578	16371.027	26559.857	23155.283	34500.551	25394.561	34244.2	1249.666	401.209	354.271	279.887	393.41	420.314	252.384	7930.845	201.136	179.139	179.979	2000.406	162.45	995.629	148.254	5764.118	9536.047	252.279	259.876	309.629	374.062	423.622	272.189	13301.88	149	0.897	702.701	312.164
15059.498	15773.143	14609.432	20647.792	19405.501	28595.204	21973.238	26785.788	1120.98	455.651	389.038	328.011	284.011	348.025	289.498	8405.188	186.401	177.115	163.208	887.754	173.534	993.247	113.477	4574.09	8685.477	261.762	297.055	284.64	432.104	334.115	295.465	12130.25	169	0.868	1048.601	313.825
19873.317	21543.192	17849.429	27850.214	23541.219	36296.397	25205.756	34857.317	1284.33	424.706	368.223	279.963	388.736	556.851	228.619	8160.616	215.006	187.247	181.967	1470.318	144.559	6641.724	146.391	6000.02	10065.229	260.238	291.651	291.252	437.465	351.754	266.032	12695.083	99	1	725.328	310.359
13242.51	13540.643	11828.419	18311.042	16404.916	23877.663	17718.536	22788.006	870.568	373.324	215.412	323.47	304.26	332.299	233.128	8455.106	245.606	209.396	163.345	1332.197	115.106	995.635	196.706	3951.409	5120.562	293.686	238.325	261.877	217.618	321.666	241.083	8180.987	122	0.956	845.779	311.902
17319.371	19686.101	17567.141	25034.134	22342.581	31560.303	24092.804	31449.7	1060.746	426.808	357.872	315.017	386.886	654.009	274.629	6967.575	190.935	180.93	213.498	1152.31	267.696	1029.35	200.485	4651.498	4369.446	247.287	282.09	279.462	550.907	341.669	285.932	11314.172	135	0.949	916.619	311.448
18288.417	21001.216	17143.526	27205.681	21531.612	33461.75	22784.869	32344.002	1482.048	501.494	449.341	362.413	445.526	590.274	303.067	11889.259	234.616	194.527	191.4	2105.254	203.881	6260.453	140.734	6971.978	9478.467	293.641	266.571	299.431	2191.955	321.726	285.865	15405.467	132	0.892	1289.848	313.295
16736.902	17936.189	15884.212	23680.402	21022.274	31396.292	23678.055	29947.784	1015.43	379.24	352.812	301.762	280.724	382.089	267.885	8602.183	173.599	165.719	197.389	1223.377	206.107	1486.055	131.202	4458.876	8605.667	263.326	292.163	267.446	876.992	312.878	268.113	10921.045	217	0.946	1004.514	315.671
14545.402	15925.315	14271.176	20339.872	18462.795	25495.584	20213.056	26126.13	995.919	433.56	397.465	320.273	310.026	355.898	304.177	8784.31	165.307	173.442	187.195	913.091	180.602	920.706	115.61	4980.289	6831.899	282.062	302.318	289.414	382.77	327.879	295.319	12747.537	103	0.996	1037.413	313.131
15006.114	17769.365	11330.527	21542.499	16057.998	29085.565	16674.781	25323.24	1261.267	499.137	433.319	358.873	404.717	543.493	350.518	9828.449	246.202	228.678	171.584	1875.89	157.103	1242.872	162.238	6007.237	5964.756	293.529	270.725	273.547	846.133	279.135	321.695	12611.389	110	0.943	505.582	314.073
17926.727	19274.179	16264.303	25065.368	22059.219	33566.251	24103.845	32284.052	1244.241	491.474	402.914	338.975	419.535	703.969	262.53	7975.144	233.931	217.54	165.461	1655.471	152.305	23134.463	173.214	4959.401	7151.964	297.505	294.915	266.481	1589.556	572.983	251.105	11349.306	134	0.953	807.179	314.53
14204.967	15989.64	13786.213	20716.018	17823.02	28546.857	19240.678	26597.602	1012.173	408.234	368.877	316.666	303.346	387.743	274.364	7961.275	223.868	190.316	150.325	1177.552	202.501	939.41	126.111	5161.88	6956.011	259.871	278.646	261.127	667.524	264.284	255.546	11767.398	138	0.894	964.326	313.949
25729.349	26267.256	24107.847	32593.561	29957.254	37654.138	32980.767	38944.077	1216.625	462.048	421.523	300.777	364.313	502.778	272.218	9493.998	155.95	139.042	198.969	1448.534	163.907	14635.234	128.215	5875.341	6855.689	266.797	259.574	269.242	3193.776	299.801	297.948	15023.764	247	0.888	1213.346	316.739
24113.045	28732.246	23441.121	36972.47	25361.907	39993.556	25662.431	36341.851	1303.715	541.724	447.363	352.193	442.278	836.312	318.25	12594.63	283.499	205.988	314.97	1533.151	193.333	41718.375	148.676	5128.985	10216.493	273.273	303.185	295.317	4551.613	336.142	283.2	11743.363	148	0.985	1348	315.5
23487.442	26336.39	20230.595	34150.525	24551.299	40681.404	27244.37	35259.261	1383.892	513.876	429.611	347.831	419.611	725.33	312.458	13960.766	296.121	230.656	244.529	1643.735	188.347	34421.465	152.84	4281.832	10886.188	282.82	294.849	298.411	3822.775	304.835	288.95	10950.206	166	0.926	1356.072	315.199
17913.858	17379.325	13844.692	21815.288	20455.395	28894.364	22512.232	28477.076	1142.2	469.475	391.328	342.715	394.175	761.469	256.323	7768.685	223.976	224.556	156.098	1879.494	138.707	1037.309	168.934	4791.329	8309.337	305.702	253.048	290.996	351.11	494.538	261.493	10653.448	100	1	820	314.78
16150.24	17040.115	16990.619	22686.172	21132.186	29584.495	22596.341	27566.198	1611.911	622.265	443.21	349.772	329.885	397.96	250.869	9117.949	263.37	194.676	219.874	1846.069	201.581	2437.338	124.212	5096.12	10786.099	284.926	254.928	274.053	1035.153	289.294	276.823	13837.073	145	0.895	1140.948	315.7
15904.868	17503.571	13328.782	22696.048	17890.892	30127.434	19753.949	26619.087	1426.858	448.993	396.649	323.544	403.996	568.715	283.638	11845.671	273.424	221.484	235.433	2699.116	205.335	10774.586	126.142	5589.143	10122.2	271.169	288.479	305.29	2185.275	308.649	285.811	12100.982	121	0.948	1321.45	316.136
17517.359	19486.855	17317.75	25415.422	22517.801	33583.772	24824.517	32044.12	965.704	400.001	346.546	310.767	352.477	2857.971	291.377	7257.219	165.643	181.161	203.609	1181.774	289.991	9714.898	212.184	4370.045	5909.597	246.948	287.304	285.416	1238.729	354.852	292.181	10714.705	169	0.893	924.216	318.157
21805.562	22815.771	20150.585	29182.154	25610.052	35117.239	27911.468	35841.444	1373.635	477.006	468.279	301.161	402.832	545.676	282.766	9953.284	197.623	152.219	193.433	1851.618	181.781	8674.237	132.791	6074.987	10559.097	294.386	292.205	278.638	1554.739	326.185	274.721	14682.18	123	0.952	1246.256	316.687
18651.019	19399.24	18031.528	25715.483	23917.106	34076.333	26877.858	32708.176	1178.984	484.339	422.756	341.646	303.573	355.789	283.489	9346.194	203.669	179.556	211.325	883.208	190.687	2068.45	123.229	5315.824	11076.998	265.962	275.347	289.915	1021.13	319.156	294.157	12475.563	178	0.906	1064.792	317.14
19307.795	20166.888	19857.573	25487.662	25358.672	32157.737	27963.419	31968.329	1535.912	732.624	522.354	420.11	380.7	412.29	322.586	8582.49	235.871	207.808	181.398	510.065	202.476	3333.144	127.502	5507.038	6233.644	278.782	317.071	295.72	475.708	286.681	267.456	13835.194	193	0.92	1086.557	318.241
20126.491	23214.137	19230.647	30014.087	22519.754	33996.999	23552.678	31742.321	1515.763	555.721	439.52	343.089	409.143	640.851	287.007	11418.644	275.84	205.863	241.751	2231.544	191.601	15766.272	131.681	6096.952	10028.725	272.887	279.16	289.239	2698.569	298.441	287.063	12939.011	113	0.994	1313.757	317.022
14869.062	18603.105	14747.783	24237.878	16161.351	28262.236	16820.039	26101.541	1435.1	499.527	417.025	349.958	502.596	555.471	312.384	12218.292	282.415	227.643	221.703	2297.593	214.004	9378.766	134.928	6156.145	8193.041	277.887	319.987	300.64	1918.94	366.207	272.702	12279.793	125	0.94	1338.492	317.572
17858.042	21424.641	12500.339	24298.172	16974.248	33680.96	17809.592	28450.698	1327.549	543.577	448.737	366.347	433.635	590.869	349.249	12210.8	278.196	250.332	154.127	2205.361	171.217	9003.273	173.459	5879.767	7939.575	299.697	259.176	298.816	570.895	361.052	341.525	11040.912	103	0.965	476.558	317.005
18991.086	19693.856	15923.567	24989	21918.947	33047.4	23756.879	32319.596	1262.163	405.772	343.215	280.002	374.156	446.461	224.072	8260.894	209.607	179.174	175.153	1648.212	140.949	1090.172	156.062	5881.591	10515.04	255.352	281.09	302.484	355.856	400.897	265.789	12840.989	117	0.928	726.987	317.141
17539.751	18227.897	15124.632	23326.466	20390.411	29478.813	22028.082	29974.863	1100.095	486.762	383.884	347.383	389.167	469.804	271.515	7669.835	230.216	231.553	138.854	1364.032	150.969	754.566	186.214	5477.661	6475.287	311.604	233.78	268.704	280.48	409.245	250.774	10580.988	127	0.929	826.839	319.886
18600.851	19500.015	18214.428	24923.051	22547.674	29641.187	24696.331	30204.426	1050.644	422.643	343.74	310.212	267.692	609.717	229.956	9114.572	175.506	146.117	199.281	780.492	184.479	37581.484	117.731	4747.104	4557.268	277.934	248	279.028	2806.766	284.416	274.801	12879.909	122	0.985	1122.541	317.746
19820.054	21040.192	17392.046	27105.171	29470.09	36135.243	25825.135	35016.249	1200.779	439.479	368.026	261.222	604.182	451.865	235.882	8007.571	184.912	168	140.036	1019.485	157.513	765.425	164.633	6023.773	9758.189	273.117	260.114	276.468	324.808	425.107	273.572	12546.661	112	0.904	745.482	321.33
21386.826	22609.146	18808.027	28740.003	25652.295	37220.642	28200.998	36968.342	1198.095	481.229	396	310.602	382.279	465.19	262.403	7562.693	206.378	215.906	150.489	1297.894	169.526	924.817	169.015	5591.108	7596.186	307.575	251.524	272.191	300.796	454.329	239.237	11410.935	147	0.918	794.439	321.847
19683.203	20044.933	16983.621	26165.481	23532.463	34617.131	26081.745	33575.434	1192.956	504.599	400.919	330.63	409.454	570.981	270.382	7887.337	232.923	205.75	145.385	1354.845	143.285	9045.922	172.721	5429.345	8386.365	306.833	277.272	276.023	896.576	467.016	233.883	11341.37	126	0.959	804.992	320.365
19116.024	20244.516	18958.046	26729.055	24843.951	33017.92	27715.652	32481.611	1044.56	416.621	361.548	289.125	246.385	292.498	244.958	9533.271	165.534	149.015	166.734	558.414	188.417	1660.317	122.856	4657.681	8953.404	257.166	254.322	272.33	486.278	271.685	255.845	12482.542	161	0.935	1104.432	322.028
16175.475	19036.601	15099.638	24063.152	18608.924	29093.673	19928.29	28894.554	1399.776	533.086	458.877	354.024	437.65	640.527	319.046	10709.831	226.266	174.073	146.472	1416.222	165.21	8602.242	133.877	7516.498	7877.435	274.995	292.61	288.216	691.381	294.527	271.405	15342.456	118	0.903	1303.932	321.347
26866.523	30162.682	23060.25	36015.419	26560.268	42178.59	29067.851	39079.115	1387.216	591.252	513.083	399.484	445.048	961.781	329.87	12812.094	293.556	204.151	217.85	1693.877	199.285	50031.334	155.47	5314.79	10961.267	291.395	301.594	308.815	6415.419	307.067	303.628	12664.215	122	0.985	1366.213	321.287
19383.127	21196.72	17955.692	27600.533	26308.514	35394.023	25393.001	34864.767	1178.826	436.133	365.878	265.229	500.944	486.194	243.206	8124.075	183.811	171.962	139.227	1106.791	154.123	733.828	159.398	6005.841	8364.344	279.435	275.758	273.933	310.81	458.806	266.389	12262.254	104	1	751.365	322.154
14999.586	17022.715	14294.274	21595.51	18298.846	28600.176	19990.755	28286.079	955.379	388.153	355.816	304.762	328.555	455.886	305.569	7619.82	153.705	198.478	156.872	889.33	288.53	700.179	181.966	5364.235	5269.775	251.006	281.374	282.114	254.311	298.141	275.012	10906.049	106	0.98	941.443	322.443
17773.585	19184.769	18060.103	25413.165	22870.657	31096.701	24708.069	29688.301	1058.986	435.653	380.23	320.474	307.577	415.365	282.85	7895.598	196.248	147.908	179.699	921.73	191.89	6570.727	129.169	4282.068	7565.556	256.279	282.934	261.421	1007.113	307.774	256.914	11908.507	246	0.83	997.285	327.427
19669.465	21787.287	15144.856	27174.566	20648.002	33570.996	20765.007	28635.555	1375.383	569.893	460.742	377.66	439.936	830.257	365.858	12322.012	271.345	248.815	137.765	2239.576	173.738	32648	172.163	6154.328	5259.501	323.208	279.102	277.731	2281.64	335.999	328.533	12424.987	99	0.99	475.551	323.015
19264.311	20469.096	16758.267	25837.008	22254.778	32348.304	23866.248	32642.009	1088.062	498.571	381.418	363.152	397.617	1093.501	285.081	7619.313	250.248	227.883	123.957	1056.531	137.844	1529.076	202.121	5520.393	6699.662	304.97	228.734	267.476	303.361	337.94	237.319	10882.447	126	0.911	838.5	323.881
16444.577	18284.251	15212.105	23202.4	19913.779	29299.12	21258.755	29308.646	1483.147	469.442	434.019	317.753	413.027	521.556	292.602	10382.038	215.918	180.37	175.113	2126.69	187.033	2248.063	150.899	6429.001	8858.852	283.306	278.574	286.032	885.362	313.258	293.945	14693.316	100	1	1274.62	322.38
17790.233	17869.475	14256.443	22074.638	24108.988	32448.968	22567.578	30384.743	1224.777	446.287	369.212	273.256	500.489	537.049	240.533	8164.388	188.594	171.11	149.681	1101.221	141.771	724.892	156.417	5968.806	7672.901	282.436	256.048	267.742	295.126	429.118	271.608	12241.011	126	0.921	762.079	325.063
16386.671	18139.409	16009.147	22236.292	19485.407	28027.675	24383.389	28166.335	862.206	390.16	329.287	321.841	387.388	3293.985	288.776	7959.297	178.409	178.424	238.841	1139.676	269.55	4491.128	165.727	4245.905	4032.53	250.926	278.952	273.568	609.315	388.696	308.062	9324.498	221	0.844	910.292	326.812
20482.364	22249.231	20002.299	28976.027	25565.706	37100.856	28387.682	36782.125	1021.49	422.639	410.557	335.473	292.392	346.466	300.114	8968.277	180.949	165.234	180.728	834.505	173.642	1171.26	116.791	5030.539	9832.97	267.768	292.7	283.924	823.05	332.849	297.623	12391.164	181	0.891	1057.887	324.97
17154.014	17307.866	14146.102	21603.392	19748.977	29055.816	22167.173	29626.444	1227.392	457.915	365.306	295.421	452.442	444.427	236.597	7980.34	213.228	179.131	179.464	1472.203	127.588	979.497	158.38	5875.691	7098.249	271.404	275.315	280.491	332.31	513.164	284.027	12096.177	122	0.956	777.59	325.869
14249.523	15370.6	13400.636	20691.223	17862.085	26391.09	19170.63	25005.376	1025.254	470.531	281.964	339.091	315.32	336.015	248.6	7420.406	262.024	219.791	141.985	1257.633	150.265	784.758	195.577	4279.863	5162.536	300.163	248.472	283.454	207.902	302.789	246.942	9393.415	113	0.981	850.137	325.704
24296.191	26494.978	20158.572	32759.616	25377.543	39299.023	28569.58	36479.332	1370.411	626.977	496.835	402.156	448.066	911.064	346.76	13199.5	284.055	223.964	203.096	1401.051	207.727	39340.631	151.371	5484.605	9530.057	284.683	309.751	304.194	4073.145	297.71	318.583	12778.092	220	0.817	1375.173	327.205
19898.984	20577.996	16754.502	26412.059	23108.671	34284.503	24997.292	33762.367	1217.024	398.848	354.118	265.969	374.955	433.746	232.067	8564.33	193.374	170.377	164.361	1515.78	131.99	956.47	150.728	6231.289	8787.264	271.472	273.233	304.962	349.483	381.326	251.139	12762.76	146	0.911	719.733	326.034
20194.556	19586.418	14967.24	23911.772	22726.381	32857.004	25458.228	33241.062	1171.292	418.175	343.274	264.941	412.859	464.655	231.339	8203.638	181.697	174.685	135.593	1123.278	136.745	773.022	158.614	6025.965	10104.422	275.957	268.812	287.196	309.416	513.211	281.962	12488.347	124	0.933	740.661	326.629
16584.509	17816.108	15739.341	23312.836	21116.408	31901.993	23180.085	30140.366	983.462	405.26	340.885	319.837	353.085	2057.69	301.956	7795.706	172.5	179.456	203.017	1167.857	289.114	13023.607	207.935	4958.622	5335.252	261.297	288.28	298.283	1340.707	326.893	283.39	10557.45	96	1	924.552	325.479
15608.105	16584.241	17336.171	21566.11	21617.787	25979.289	23431.521	25574.936	1590.087	716.763	534.609	408.254	375.876	400.354	332.567	7497.557	235.686	199.954	160.325	431.808	204.523	2322.373	123.624	4536.633	4270.68	274.145	271.562	276.106	174.234	309.128	273.106	12174.855	140	0.932	1031.429	327.957
21007.255	21600.168	21657.986	30335.96	26800.774	36397.697	28505.13	35323.104	1294.884	430.484	381.178	279.416	335.785	470.732	251.384	9820.427	194.865	155.533	180.757	2148.449	171.731	15065.506	113.667	5227.458	10841.624	267.378	263.486	269.263	2154.903	311.174	285.252	13953.276	125	0.952	1190.268	325.732
20522.694	21823.957	18224.779	27225.152	23629.644	33489.255	26349.509	34046.3	1426.644	454.366	436.626	295.633	376.301	546.53	288.928	11039.788	201.655	169.124	203.092	2478.791	204.532	3318.273	150.202	6305.599	9598.865	290.97	287.284	291.952	2554.372	331.142	277.301	13989.595	166	0.94	1262.06	327.789
16458.246	17172.428	15718.66	23653.741	20576.931	30482.62	21954.672	29342.046	1232.829	448.725	386.646	290.003	484.839	474.913	241.63	8240.741	195.385	173.516	156.408	1225.671	132.77	778.534	166.639	6119.664	7146.836	263.739	261.426	285.624	337.781	581.116	292.434	12449.96	110	0.955	769.9	327.845
19125.577	20506.836	18945.571	26539.18	23831.952	34026.572	26446.824	33124.285	1205.493	431.482	362.15	307.431	276.4	468.539	238.051	8993.691	210.901	157.799	210.922	1524.437	182.101	18130.286	119.928	4755.75	8146.285	274.81	243.498	282.145	2058.277	298.377	266.304	13447.862	218	0.868	1138.128	330.275
15225.689	16387.333	14611.84	21377.644	19381.055	28832.8	21542.053	27562.046	1081.197	439.7	360.238	346.207	337.725	409.592	294.338	7493.285	188.347	219.988	168.086	1202.001	287.926	1365.569	159.614	4903.242	5211.875	258.247	283.358	290.718	626.084	283.028	263.511	11377.405	174	0.885	950.931	328.305
15182.003	17092.936	17824.774	23235.552	20993.505	29192.393	21953.818	27687.282	1412.183	669.332	523.879	398.807	367.915	406.992	325.956	8149.73	214.069	191.82	178.601	568.63	225.013	1404.426	128.947	4837.143	5414.969	266.058	282.89	281.729	833.932	338.7	269.522	12036.831	134	0.942	1023.739	328.933
17601.374	18497.82	17876	24358.14	23093.85	31673.443	25745.234	31137.763	1216.424	561.474	462.062	355.525	314.525	364.444	279.413	8487.36	182.99	172.645	175.357	385.301	207.088	4279.502	117.465	5100.131	6433.949	264.716	297.183	297.564	600.806	286.715	270.231	12785.491	304	0.685	1092.095	332.799
21605.819	22446.89	20202.393	29490.372	26113.136	37260.898	28950.217	36610.95	1389.55	417.903	416.281	266.998	353.018	496.874	266.464	10021.304	197.576	163.734	214.767	2383.964	186.576	7010.273	121.532	5618.298	13020.344	280.723	343.212	288.752	2221.242	309.821	290.263	13629.647	150	0.936	1224.18	329.227
22590.548	22763.955	19361.021	29173.249	26376.37	35102.455	28558.808	35781.335	1122.559	477.734	377.64	355.731	400.061	826.774	279.338	7574.8	245.246	227.995	136.403	1254.364	133.475	4806.285	195.143	5183.953	6093.915	306.105	245.932	272.953	701.867	343.043	228.157	11110.474	204	0.819	835.936	332.804
15023.01	15197.024	16192.357	18700.778	16782.485	22060.852	21430.842	22160.178	1156.996	459.041	348.49	360.772	343.244	370.756	212.099	6949.116	295.916	231.755	176.202	1635.558	132.45	1777.895	148.335	4536.87	4383.06	305.843	296.944	272.726	1272.893	266.252	285.911	9794.953	309	0.75	860.283	336.995
13795.665	14736.211	12953.314	19163.398	16992.572	26575.83	18998.759	24711.239	864.937	362.656	339.604	296.671	262.384	341.669	279.343	8250.581	152.635	146.423	167.676	681.698	188.098	1176.188	129.94	3891.876	7789.841	254.34	283.654	273.087	533.256	329.068	268.197	10431.518	190	0.763	1012.437	332.832
17854.75	18890.723	17802.117	25473.875	23117.169	33512.175	25745.669	31956.707	1145.628	465.196	422.983	342.614	313.068	361.147	325.878	8683.818	183.442	182.174	171.633	911.381	189.263	1574.086	113.28	4593.991	9177.74	256.577	275.54	277.322	1004.33	342.075	282.778	11508.134	372	0.641	1044.04	338.167
18252.086	19408.877	18025.999	25601.05	23448.46	33394.484	26417.414	32618.843	1172.342	441.809	380.072	299.369	284.875	320.188	256.756	9922.589	178.594	152.083	169.108	712.765	194.846	894.014	117.159	5250.239	7124.569	266.253	256.052	277.156	444.048	279.889	280.322	13411.988	326	0.746	1115.11	334.81
27979.475	32467.492	27958.807	41784.594	31208.06	46612.094	32604.233	44010.955	1444.924	616.55	526.466	391.267	429.052	655.771	325.645	12724.113	303.887	203.556	309.237	1813.4	183.894	16300.545	153.869	5787.446	12895.439	289.364	293.336	284.658	3811.614	313.193	300.8	14052.837	233	0.815	1361.65	332.697
17593.561	18954.042	14484.163	24570.377	20172.828	33667.093	22255.269	30957.984	1201.383	381.189	364.988	285.896	340.508	468.466	322.69	8805.152	206.403	177.266	199.807	2059.022	126.464	5360.269	158.551	5840.941	9123.412	274.092	285.274	303.677	1664.797	268.592	314.677	16177.166	199	0.898	619.972	333.51
23205.343	25110.842	21834.465	31467.041	26464.535	37336.882	28604.297	38057.985	1413.241	433.47	421.208	275.908	351.793	519.027	269.261	10855.566	202.857	168.349	208.479	2478.718	185.946	3086.273	147.738	6350.842	12873.095	287.347	277.481	294.139	1692.978	309.719	268.035	13244.374	236	0.894	1251.547	333.309
18038.043	20716.257	14569.478	26619.491	20180.743	34442.637	20883.221	30344.377	1333.276	501.845	457.523	351.79	416.439	509.53	356.96	9408.862	258.161	214.835	202.001	2316.04	148.317	1441.945	163.473	6468.538	8366.444	275.733	288.457	265.053	1163.083	296.754	317.588	13295.555	137	0.878	499.967	331.974
16847.055	18819.734	13558.017	23919.874	19037.444	31197.716	20175.115	29318.68	1269.43	441.345	423.618	328.753	383.24	547.26	345.81	9117.971	219.8	181.514	163.895	1680.208	131.118	11058.774	156.758	6651.467	8981.844	275.247	294.364	277.358	1040.922	299.002	322.972	13734.997	134	0.942	566.582	331.843
21709.071	22953.602	18533.398	29056.425	25978.439	36639.42	28070.779	37180.428	1136.429	420.252	354.479	257.381	377.081	573.917	237.13	8158.188	180.747	173.045	145.078	1053.901	110.908	701.383	153.637	6063.464	8200.474	285.01	277.158	269.176	250.879	409.695	269.543	11818.995	188	0.848	756.463	333.644
18292.009	20201.349	18336.207	26167.577	22665.964	32212.181	26635.54	31338.967	906.928	405.653	342.331	317.769	364.329	642.797	306.835	7246.355	188.516	179.649	229.111	1133.856	241.343	9094.012	179.129	4202.979	4558.204	259.771	275.432	275.501	1654.268	325.799	295.082	9592.27	131	0.958	915.508	331.469
15642.147	16099.31	16480.847	21909.6	21767.771	29110.018	23969.231	27882.996	1398.586	618.546	479.137	362.963	318.814	337.785	271.225	8627.014	209.734	185.302	171.091	546.378	215.365	778.096	122.668	5113.944	7325.193	258.92	265.556	273.396	323.791	277.912	273.128	13095.181	148	0.9	1101.791	332.622
22830.763	24524.742	22236.771	31323.359	27283.972	37731.072	29518.007	37455.284	1478.564	455.583	413.977	261.655	360.016	477.07	260.004	9758.77	214.178	176.494	213.424	2435.177	187.907	3643.501	120.49	5357.708	12891.674	284.927	266.199	276.138	2332.228	307.228	275.45	13735.326	152	0.892	1218.632	332.908
21280.697	22353.938	18688.315	29196.297	25487.413	36689.528	27657.977	36571.046	1137.74	400.002	344.943	262.403	382.617	970.87	240.904	8280.765	188.582	165.172	134.43	1100.674	124.617	778.878	158.094	6188.396	8835.757	291.205	268.997	280.658	282.62	415.615	275.022	12285.465	293	0.76	743.381	339.108
15430.296	16613.192	14727.438	21923.978	19376.502	29546.339	21817.088	27926.923	982.154	393.012	355.129	322.151	346.917	550.585	286.118	7677.684	175.88	177.064	204.5	1072.127	258.354	1173.286	201.389	5067.532	5002.118	273.686	289.688	293.957	500.987	327.873	294.263	10153.619	97	1	923.5	331.5
16652.805	17625.007	14785.954	22463.718	19309.973	28120.892	21507.132	28473.004	1463.104	450.15	403.344	301.209	378.789	528.376	289.411	11270.446	204.4	172.86	221.108	2516.307	188.92	4706.537	151.066	6362.324	8380.208	281.883	267.97	284.494	2882.544	325.832	289.995	14110.235	115	0.94	1270.726	332.474
20020.238	20561.884	16394.905	26164.688	23062.472	34359.817	25172.617	33706.679	1151.692	381.337	326.298	256.616	351.118	454.953	222.905	8324.254	203.446	161.455	173.78	1528.318	140.719	1607.165	141.34	6192.159	10115.35	278.126	277.155	303.164	461.178	319.136	243.754	12552.161	218	0.809	708.009	336.372
19717.209	20813.911	19459.453	28482.927	25159.388	37369.831	27724.082	35033.701	877.131	354.722	378.056	302.542	258.553	314.019	279.35	8711.327	159.979	148.52	138.291	700.064	176.203	1943.323	107.295	4078.613	9815.286	265.803	281.392	285.183	565.734	312.34	288.373	11452.608	168	0.906	1060.815	334.077
28865.523	32066.521	27098.91	41120.28	32376.149	46732.158	34911.389	43115.721	1655.226	782.472	612.137	440.469	466.225	658.213	352.781	11495.347	336.646	215.473	290.112	1401.649	178.327	11171.453	153.288	6358.874	12859.615	295.005	292.636	285.964	2208.136	286.652	299.098	14139.154	291	0.856	1369.737	338.208
16215.098	17392.247	15330.902	22409.012	20026.281	29753.282	22484.242	30201.847	1314.709	391.494	349.705	275.522	333.753	407.433	236.405	9876.83	183.379	168.097	176.574	2371.877	178.619	2889.262	117.512	5707.435	9149.026	267.361	273.542	288.903	1374.381	303.094	284.219	14544.026	127	0.882	1190.02	335.169
18316.176	19345.382	16664.119	23940.195	21174.491	28779.922	23235.77	31083.795	1312.208	434.371	384.887	278.092	382.771	734.57	280.402	10788.515	173.583	149.819	199.379	2157.372	184.113	27044.573	128.108	6851.507	6734.605	297.295	271.258	283.662	2679.468	341.678	277.3	13210.774	110	0.985	1237	333.964
16341.793	18405.572	14890.607	22865.666	18976.295	29441.874	20411.783	28951.564	1477.678	489.633	435.379	325.796	392.735	550.817	273.07	10370.657	210.627	178.745	166.748	2032.044	178.609	6102.049	135.001	6879.115	8608.852	280.124	289.971	293.744	1301.194	303.29	291.537	14398.892	122	0.907	1288.516	333.811
15376.395	15705.604	14952.322	21491.691	20314.554	29734.421	22488.725	26906.21	1175.24	391.79	346.399	277.314	278.979	359.416	235.095	9123.013	197.515	153.789	194.519	1323.121	171.683	1404.202	127.717	5139.731	7553.309	281.531	251.42	293.952	652.968	303.841	275.868	14987.909	153	0.837	1144.219	336.722
18111.838	19187.117	15536.057	24361.585	21276.545	30496.477	22994.749	30621.38	1146.242	386.632	329.08	286.206	353.258	430.641	254.276	8278.69	185.513	149.027	176.775	1497.682	121.44	4859.554	134.206	6342.243	6032.925	266.56	264.23	311.989	548.104	283.797	254.952	13598.679	136	0.905	692.64	336.779
20098.599	20687.517	16848.149	26303.132	23331.943	33684.881	25603.869	33968.265	1079.629	459.94	391.534	333.528	398.224	417.348	270.531	7353.774	228.961	216.175	150.081	1194.049	124.966	721.298	173.105	5368.564	8147.001	308.801	248.615	278.594	458.551	346.827	252.454	10809.328	138	0.852	822.232	337.239
20648.011	22760.628	20113.925	29705.73	24914.482	34815.393	26965.083	36652.228	1287.539	401.199	375.222	262.822	367.828	463.51	275.65	10161.594	186.421	168.243	201.623	2102.345	186.017	11365.22	116.578	6510.967	10618.309	274.862	263.527	276.414	2093.716	361.797	289.201	13683.769	139	0.95	1201.579	337.162
21613.782	22628.037	19697.833	29789.323	26372.586	36858.65	28741.311	36885.433	1131.369	427.842	371.834	269.399	436.654	604.469	245.194	7828.582	211.796	179.267	152.961	1522.423	175.644	794.23	151.689	5422.919	8776.695	288.464	264.752	274.704	334.687	490.97	273.361	11792.468	144	0.923	786.056	338.056
8113.421	8927.478	8512.918	12610.903	11102.267	17389.329	15973.564	15735.075	603.199	279.382	264.098	275.219	287.219	327.693	245.534	9600.962	161.454	170.24	284.047	1155.395	205.713	1229.845	141.427	2450.55	3492.574	250.973	262.319	272.514	263.898	301.695	309.878	5770.809	105	0.971	908.167	336.805
22830.886	24336.406	22487.489	32385.531	27965.529	39227.765	30711.59	39213.565	1336.816	446.974	394.156	272.182	344.803	601.163	273.522	10559.594	188.376	171.894	204.274	2043.521	177.742	24923.416	112.541	5812.912	9444.574	274.53	270.688	289.135	2795.306	314.787	284.112	13665.813	196	0.893	1210.73	339.046
15058.247	16993.127	12061.789	21985.955	16441.251	29330.399	16573.098	23566.849	1333.138	482.433	430.535	333.486	381.276	503.65	332.856	10378.164	282.751	256.36	176.847	3692.602	165.391	1823.13	151.859	4227.164	9161.348	296.201	300.152	277.92	851.734	321.168	343.641	11553.303	114	0.948	466.754	337.728
18890.003	21436.201	15018.61	24880.27	18589.773	32962.549	19316.486	28309.983	1466.612	481.559	450.129	332.238	400.832	463.158	324.916	10162.645	329.599	259.625	203.834	3401.553	160.43	2191.51	154.649	5383.253	12201.822	285.126	282.061	271.489	1519.278	317.102	317.906	12248.46	147	0.841	484.745	337.82
16896.345	18612.269	14019.644	23351.938	19227.769	27973.597	20390.887	27375.485	1312.941	495.936	402.588	339.874	401.37	768.77	349.692	9251.438	225.936	205.497	189.971	2065.064	138.784	27464.867	157.219	5884.894	3940.868	289.451	268.352	238.315	3722.471	272.862	308.904	13704.116	100	1	530.38	337.62
17639.208	18815.693	15807.27	24068.736	20063.76	31102.182	22259.713	30420.671	1428.414	411.905	409.618	277.235	327.516	485.585	263.948	11110.746	213.489	180.389	215.464	2662.531	199.623	4306.842	150.064	6057.333	12122.831	278.53	279.741	297.539	1570.27	299.808	278.327	12925.188	188	0.83	1263.787	341.803
17781.555	19453.735	15905.897	26109.947	21435.22	32993.714	23196.516	30875.768	1155.618	417.028	364.487	308.228	361.726	637.295	355.265	8333.599	181.382	170.482	184.145	1534.569	111.998	16928.485	174.453	6275.857	5093.365	292.441	271.059	293.375	2268.076	276.872	300.235	15618.028	136	0.919	627.676	340.103
19880.972	19578.169	15131.123	23638.519	22208.601	30728.879	24810.994	32462.563	1134.151	466.289	366.675	296.006	443.541	450.351	255.464	7995.561	206.447	211.503	173.229	1501.492	202.875	881.016	155.369	5479.973	6590.01	300.383	253.093	278.41	1160.68	457.586	273.716	11561.135	157	0.885	799.717	341.666
18958.669	20995.111	16821.099	27061.182	21232.558	33993.189	23071.951	32125.492	1434.038	439.37	394.74	310.599	446.681	533.975	273.68	11411.652	243.08	179.237	202.164	2652.177	221.565	5203.096	131.206	6225.265	11077.71	276.614	281.145	281.358	2168.505	329.199	274.537	12980.325	267	0.786	1313.699	339.463
25104.467	28218.918	23965.417	35582.272	28347.371	41365.691	29473.057	36723.861	2055.208	969.873	671.199	510.644	522.546	888.194	378.463	11275.833	414.012	248.952	317.017	1223.54	194.068	24357.937	156.733	6520.194	10738.505	290.572	293.808	289.234	1921.249	287.743	310.161	14535.716	114	0.99	1378.149	339.368
22188.47	25253.654	18611.71	30942.304	24375.284	38329.375	27552.388	35848.199	1627.252	682.478	525.239	442.884	488.858	717.241	370.23	11708.472	319.358	230.69	217.092	1498.573	202.925	11813.024	146.907	6741.311	10484.235	294.636	301.204	290.115	1664.291	314.65	310.123	14106.865	144	0.913	1386.812	340.417
17381.637	18893.07	14205.37	24085.556	20198.701	32577.114	21623.159	30088.786	1249.607	406.11	371.643	305.127	356.626	513.658	292.987	8434.404	194.826	183.836	176.019	1896.791	147.838	5875.662	147.021	6079.985	7810.93	287.131	299.834	284.967	1168.895	278.141	309.958	14136.673	109	0.989	608.133	339.904
17424.952	17185.172	12937.948	20113.795	19146.758	27058.936	21494.602	29146.261	1161.386	417.572	337.161	258.937	404.572	513.794	231.242	7889.768	192.938	181.993	161.423	1529.669	135.844	802.391	144.158	5708.417	7500.855	298.356	262.236	272.999	395.627	416.793	278.581	11749.246	103	0.952	775.112	339.772
19354.91	18789.542	17129.044	26363.567	24329.077	32402.355	26196.481	31445.385	1145.452	464.384	375.924	330.735	379.58	467.405	269.91	7668.464	251.231	233.968	139.915	1578.925	119.966	969.104	180.568	4973.12	6502.74	302.448	236.622	282.606	379.15	366.656	226.11	10918.334	100	1	834	339.5
15142.617	16705.448	14164.623	21312.842	18612.561	28866.853	20780.737	27934.038	998.553	399.935	348.223	313.718	357.368	406.215	275.419	7929.556	164.028	178.819	189.992	1335.564	288.842	934.309	200.133	4997.527	4533.014	269.567	264.094	297.305	482.232	308.8	283.876	10107.601	152	0.939	930.086	341.513
15569.739	16412.782	15777.564	22288.31	20557.378	28603.378	22864.397	27570.142	1016.367	490.783	428.392	342.665	306.99	364.016	308.381	8815.051	160.722	172.71	155.488	620.583	193.805	4613.03	128.064	4299.262	5625.368	259.363	282.642	273.772	603.257	342.271	270.728	10900.471	170	0.865	1024.782	342.776
11544.837	12591.148	10897.913	16493.06	14465.432	23170.745	16082.444	21937.724	1059.071	389.268	342.437	345.573	328.139	414.183	256.051	8084.325	169.967	211.802	172.755	1766.505	323.982	1227.772	186.053	4749.147	5221.646	255.023	280.012	295.358	550.89	295.084	250.084	10196.94	112	0.943	941.884	341.25
16139.22	17731.362	15893.188	23186.325	20258.073	31752.614	22526.614	29989.25	1158.407	340.434	331.938	258.452	253.632	324.598	238.721	8954.507	192.53	171.417	191.471	1645.032	202.988	1575.834	113.66	4624.991	9254.044	277.464	259.224	282.538	907.757	329.843	294.921	13120.891	129	0.827	1126.446	341.306
17695.655	17595.039	14186.848	22772.949	21415.743	29642.497	23393.102	30208.581	1166.495	404.809	319.522	255.105	366.262	613.521	222.122	8387.403	180.803	179.756	143.294	1110.048	108.301	820.385	148.326	6131.874	6915.112	293.784	277.473	284.045	308.921	359.807	278.583	11998.254	105	0.953	755.738	341.1
13567.935	15052.16	12974.071	19771.12	17124.529	27203.578	19082.826	26069.27	1073.367	417.261	371.849	337.962	314.931	410	278.463	8266.24	223.13	188.142	168.932	1730.239	209.702	1336.621	137.896	4873.142	5889.48	261.335	282.832	286.62	799.474	291.765	248.594	10688.065	134	0.98	977.694	342.493
17591.307	18181.822	17074.414	24174.541	22725.378	32603.564	25654.515	31263.184	1102.516	481.445	436.665	343.95	286.782	334.158	298.533	9226.748	173.287	166.851	167.684	682.274	184.765	1520.013	114.748	4853.273	7082.545	270.353	271.633	279.397	736.227	319.908	283.753	11726.142	148	0.914	1062.966	343.216
14057.11	15133.589	11415.648	18902.067	16215.402	26307.545	17565.78	25139.264	1196.275	369.974	312.824	281.285	341.819	449.719	260.177	8481.827	183.08	156.411	183.947	1772.159	131.417	1431.955	134.47	6310.197	5899.492	257.822	290.008	284.374	1121.589	266.072	249.7	13421.625	129	0.849	666.988	345.198
15502.455	16116.206	14965.573	22026.777	20160.899	29521.405	22077.305	28012.499	1235.299	405.359	371.005	280.203	320.088	414.682	261.592	9521.785	170.392	156.96	182.389	2009.26	177.463	2672.112	114.941	6110.481	8509.583	268.687	265.86	293.357	944.365	297.341	273.883	15481.752	115	0.956	1191.578	342.987
18619.583	19501.237	17134.01	25343.066	22586.127	33500.772	25234.662	32278.013	1392.459	421.413	397.087	251.421	330.362	431.575	275.277	10510.213	199.392	176.601	218.843	2422.407	182.598	3055.98	127.035	5747.611	12201.007	291.618	261.441	288.913	1753.447	303.102	283.339	13629.172	291	0.8	1224.387	348.397
22644.031	23407.29	21061.362	30420.783	26151.689	37248.914	28710.144	36690.918	1394.011	419.448	387.907	265.185	340.636	484.82	270.188	10931.475	201.679	170.163	202.15	2357.579	181.631	4559.034	138.133	5869.834	11742.816	291.555	281.555	300.189	2465.753	323.566	278.018	13294.778	258	0.878	1249.76	345.667
18111.04	19840.924	13736.346	24889.25	18975.946	32285.602	19731.499	28601.873	1411.173	527.181	458.661	355.732	426.861	463.415	331.194	9585.435	297.3	235.875	214.642	3023.241	150.993	1609.007	147.47	5666.494	11248.012	286.694	289.031	277.986	1159.76	307.921	318.233	12962.146	121	0.91	478.583	345.781
17088.553	18930.143	14202.557	24333.808	19511.464	32337.878	20688.2	30284.682	1257.444	422.447	384.225	294.124	386.637	479.023	316.102	9301.904	190.856	177.713	183.312	1732.876	136.29	1228.282	155.256	6726.755	6369.286	267.358	307.165	287.923	789.499	307.724	306.231	13951.979	140	0.921	579.529	345.271
18395.534	19754.022	19094.232	26857.989	24166.664	34466.882	26405.402	33145.273	1102.489	514.579	439.199	332.654	286.015	311.319	273.197	9045.256	172.303	153.599	159.9	322.242	207.772	378.283	114.738	4872.922	6784.982	245.713	261.801	276.732	256.062	283.971	282.654	12263.573	104	0.974	1090.587	344.606
15645.598	16487.011	12848.688	20981.162	18084.02	28811.008	19715.135	27384.373	1267.899	373.716	332.554	287.807	347.66	469.257	244.415	8370.078	193.484	166.357	176.955	1960.367	132.063	1294.274	135.771	6163.667	7571.301	277.279	276.581	294.687	509.214	295.537	245.983	13573.137	152	0.803	679.612	345.678
20014.761	19900.241	16289.578	25651.461	23133.706	33892.376	25628.057	33233.087	1176.423	366.156	326.318	249.21	347.891	632.183	229.237	7758.899	197.344	167.261	147.166	1606.467	161.079	912.837	142.745	5790.421	10033.776	295.752	278.529	305.765	286.483	389.974	276.392	12347.118	110	0.985	733.445	344.736
18293.414	18519.767	15875.055	24008.284	21440.995	30252.517	23448.461	31254.768	1178.032	410.845	341.446	255.556	420.685	499.333	220.233	7732.611	213.791	182.241	173.879	1639.43	155.323	1175.165	155.172	5342.623	8002.61	300.978	265.381	274.516	475.754	479.299	261.069	11845.844	118	0.964	778.483	345.076
16863.745	17523.935	14799.664	22868.858	20102.659	28734.701	21699.321	29243.135	1120.004	469.929	368.818	332.412	393.971	425.61	265.082	7930.796	233.628	211.358	148.795	1280.124	123.78	888.134	160.873	5551.514	6419.429	306.533	251.084	283.617	603.582	366.258	249.287	10812.373	113	0.875	821.597	344.925
14321.784	15499.875	13623.459	19653.113	17966.799	26070.499	19935.28	25510.337	1111.751	462.271	374.526	346.144	353.615	410.421	282.734	7847.086	216.924	221.041	148.364	1363.349	248.038	1411.91	149.455	4872.412	4459.779	273.33	297.109	286.55	468.413	293.465	258.513	11226.803	146	0.911	965.432	346.842
28203.081	31455.08	25958.038	38142.226	30345.558	43458.747	32942.515	41536.611	1726.11	799.351	603.149	491.77	521.818	737.583	373.902	11433.175	339.971	240.461	224.205	1290.46	209.715	21055.874	155.599	6695.779	9127.298	321.343	379.356	284.636	2525.885	340.005	291.175	13949.209	376	0.773	1397.122	353.46
16759.612	18993.592	12789.164	23630.926	16895.107	29659.037	16719.62	24245.99	1282.585	507.386	442.026	374.937	407.434	501.854	325.98	11690.418	305.594	269.074	222.158	2871.684	180.53	1692.917	156.23	4808.489	8599.793	301.71	307.881	287.898	578.068	330.222	379.299	11018.533	98	0.993	440.837	344.939
17489.244	19922.512	14465.011	25494.823	19652.579	34077.847	20525.295	29966.131	1360.522	458.334	425.752	327.577	399.988	459.302	328.511	8957.796	238.471	191.333	178.812	2330.645	146.416	1390.801	159.99	5675.025	9494.332	274.775	276.776	271.841	623.313	296.234	302.153	13682.979	102	0.987	512.461	345.667
19751.852	20829.091	18600.302	27292.798	23846.472	34686.573	26696.191	34145.592	1286.485	405.818	372.164	247.395	339.332	443.905	272.769	9567.659	173.794	160.384	158.192	1899.231	172.98	5654.397	113.355	5922.293	9506.678	278.796	262.59	301.363	1411.474	294.893	290.767	14871.415	125	0.952	1214.46	347.3
26243.225	30380.263	25757.54	39540.218	29819.097	44243.155	31741.534	41799.374	1708.353	731.554	566.644	450.073	492.176	630.443	358.578	10382.317	332.434	216.236	236.699	1404.691	190.052	8869.886	147.41	6386.742	11620.052	301.635	324.538	284.765	1901.42	339.098	276.401	14217.462	212	0.896	1385.09	348.835
17231.584	17698.691	14673.279	22835.258	20427.41	29044.926	22259.129	29773.34	1119.806	459.19	364.158	315.269	408.004	537.39	263.807	7894.549	224.351	208.306	145.459	1453.572	130.947	745.458	161.981	5537.278	6847.444	310.805	259.625	289.824	318.026	411.684	270.807	10961.748	179	0.808	815.26	348.69
19027.666	21200.627	16920.443	26395.364	21245.164	31056.885	23340.179	31487.372	1403.318	515.797	441.72	363.894	415.008	628.896	304.435	11669.347	237.34	178.594	215.354	2202.863	204.358	11072.864	138.885	6793.283	7301.501	260.982	410.606	274.276	2755.41	297.876	296.729	14224.617	184	0.877	1338	349.533
19414.31	19914.416	15924.185	24585.751	21984.634	30856.841	23847.665	31509.542	1079.565	366.333	307.353	249.354	416.354	475.313	234.76	8195.601	183.699	149.748	166.872	1310.952	256.68	912.926	142.518	6267.682	6141.483	290.629	280.958	306.728	531.702	358.566	250.87	12735.391	174	0.885	712.034	349.489
15562.787	16815.325	16052.023	23056.296	20201.49	30272.336	22332.414	28714.833	1103.194	488.736	420.368	354.804	320.427	366.588	338.523	8216.101	160.578	179.312	142.638	769.303	203.658	3293.357	120.505	4592.898	6293.543	258.481	281.206	272.123	1125.225	357.785	261.931	11194.381	115	0.928	1035.013	348.161
20015.921	22158.252	20056.303	29477.28	25405.875	38484.798	27566.405	36610.079	1306.265	410.934	374.182	300.292	299.589	348.538	258.763	8998.017	190.635	168.369	224.843	1676.093	229.954	1256.526	116.395	5272.768	9193.892	264.398	277.769	292.982	1040.321	301.194	287.928	14133.368	160	0.814	1110.131	349.7
16735.844	18192.559	14764.564	22666.635	19212.461	30601.435	21404.95	29361.429	1470.376	444.181	411.852	293.543	387.208	491.26	266.635	10803.769	216.852	172.877	202.576	2265.582	194.232	3210.829	137.795	6381.581	11313.519	276.68	284.385	279.284	1142.215	311.132	272.268	13612.946	117	0.933	1282.466	348.038
18815.103	20257.283	15317.988	25151.931	21471.023	30760.674	23152.759	31619.647	1132.707	417.021	375.092	310.573	362.118	555.829	299.717	8509.94	179.241	166.242	164.074	1145.79	135.537	11675.765	147.816	6749.935	6470.259	288.211	294.275	281.553	1323.969	319.409	316.199	13956.295	163	0.923	595.353	350.482
20831.03	20739.518	16924.539	26227.399	24002.375	33012.391	26641.338	34395.322	1117.443	446.56	359.971	298.448	458.237	1150.227	261.241	7709.385	223.102	212.839	158.485	1452.713	162.631	819.07	152.656	5414.482	6755.469	307.468	256.224	287.91	532.918	429.388	271.888	11221.553	245	0.834	804.492	352.402
12910.61	14322.657	12398.423	19001.01	15948.939	26395.144	17573.677	24420.845	1029.935	404.44	340.05	338.331	334.161	428.945	264.834	7998.769	174.954	207.785	171.008	1521.833	300.159	1467.343	189.292	4888.61	5208.511	274.765	275.587	284.965	595.336	294.867	265.654	10301.972	180	0.805	947.328	351.944
19610.508	21977.478	15924.732	28607.393	21440.366	37612.676	22241.05	32496.527	1431.92	532.299	476.329	364.815	436.046	546.814	334.156	9877.482	294.881	234.51	221.72	3197.296	164.44	8703.283	149.913	5858.722	10879.961	302.184	336.598	283.962	1858.192	344.722	330.619	13021.493	223	0.805	470.989	353.585
18595.627	20591.449	14862.46	26302.178	20631.458	35418.334	21661.634	31184.857	1344.751	456.106	429.284	318.431	386.245	476.027	315.715	8923.45	231.82	195.404	161.133	2504.524	149.517	1321.368	154.997	5575.545	9456.378	292.085	276.01	264.314	550.046	322.842	306.506	13359.312	137	0.902	504.31	349.938
18622.691	19015.791	15424.364	24329.885	21523.551	30417.966	23543.961	31914.606	1138.222	383.076	324.179	262.218	381.383	491.021	223.537	8145.046	201.393	174.015	161.894	1261.469	122.326	912.293	153.309	6054.085	7232.488	303.036	274.99	303.781	359.135	396.783	277.061	12036.94	162	0.836	753.716	350.932
17992.907	19157.06	17987.932	26161.634	23169.666	34313.73	25641.239	32413.209	1080.033	436.199	420.242	338.067	297.079	353.8	307.716	9013.506	162.701	168.753	157.971	922.103	186.347	972.045	109.405	4754.53	7310.106	263.422	277.023	281.665	866.393	325.212	287.362	12329.812	336	0.703	1062.399	357.333
15800.455	16316.529	15292.467	22038.916	20767.915	29747.19	23632.909	28440.703	827.341	373.044	355.695	297.836	236.309	265.958	237.72	9585.738	134.377	143.144	164.469	418.254	205.827	1109.558	109.871	4539.139	6792.388	270.691	274.991	303.368	405.579	282.308	279.31	11510.519	98	0.993	1095.653	349.347
20909.477	24440.04	21326.434	32718.884	24073.537	36788.226	24629.018	34776.038	1532.931	703.632	566.981	438.636	455.87	584.467	338.761	10083.102	289.378	187.739	215.158	1192.92	173.421	5329.325	148.377	6546.236	8854.364	298.696	288.418	282.155	2046.952	314.79	305.988	13841.734	101	0.977	1375.856	349.104
16374.608	16628.646	11934.708	20422.842	17531.84	27958.424	19093.797	27362.721	1283.808	416.714	384.446	314.255	356.116	487.875	322.688	8510.26	214.89	185.565	161.353	1892.271	138.733	1449.508	157.75	6688.819	9010.564	265.905	304.389	286.452	663.713	268.56	318.075	14167.663	108	0.98	572.435	350.287
18424.51	18302.573	15273.915	23815.256	21141.94	30008.242	23200.797	31189.992	1130.254	381.082	315.309	252.944	367.412	430.763	228.531	8158.293	193.197	172.286	158.056	1392.679	123.803	998.761	154.808	5733.646	7665.265	293.989	262.03	287.718	565.134	389.646	288.974	11838.44	162	0.805	760.574	353.685
23959.259	24720.217	21992.227	32471.034	28502.36	38114.453	30934.573	39524.304	1118.681	409.018	349.379	259.544	447.521	699.188	253.086	7808.914	212.119	173.986	160.964	1484.196	201.775	4468.876	150.24	5272.835	7687.493	301.03	268.024	282.151	546.787	478.997	282.935	11813.104	264	0.777	786.027	356.462
22303.283	24735.826	21709.265	33087.136	27130.064	42655.109	30555.673	41328.638	1225.327	354.287	362.928	273.853	277.84	373.19	251.84	9587.867	191.996	168.668	234.675	1855.108	223.681	1900.885	118.049	5099.166	11814.184	269.203	261.377	291.135	1519.052	313.345	286.879	13195.61	121	0.948	1117.409	352.55
20782.714	22560.332	18113.542	28452.61	23159.841	35514.657	25797.698	35158.057	1423.275	452.503	412.729	300.02	365.336	534.254	266.348	11137.304	222.085	172.588	182.6	2530.954	205.576	7463.232	129.525	6609.354	10223.282	272.879	288.801	273.943	1681.182	321.48	273.432	13252.478	277	0.743	1307.002	354.875
16800.397	17481.853	16664.792	23185.56	21933.49	29880.355	24450.736	29545.817	1249.143	544.691	446.948	368.973	318.996	340.081	303.832	9412.713	185.57	171.046	179.098	759.375	197.486	694.044	120.674	5487.657	6831.399	277.535	268.992	298.165	698.09	315.136	289.716	13037.469	116	0.936	1081	351.017
16850.529	17493.965	13558.564	22373.166	19357.927	30338.772	21248.725	28952.674	1196.403	375.083	329.138	271.185	333.473	454.368	239.084	8352.405	183.024	160.965	184.47	1654.844	118.452	1266.816	130.416	6050.915	6972.187	279.572	284.125	285.23	556.96	284.05	239.738	13416.231	118	0.981	677.398	353.39
20351.129	22099.279	18702.009	29134.946	24637.806	35890.509	26606.29	36696.775	1106.575	386.292	315.422	255.498	401.922	431.936	228.181	8247.63	191.894	169.137	155.156	1439.997	157.709	944.698	153.421	5619.582	7194.085	273.932	256.415	292.789	524.937	435.419	274.153	11482.417	120	0.969	767.35	353.5
24186.083	23916.821	20091.641	30911.574	27837.705	36907.345	30966.673	39367.787	1121.79	386.041	325.634	251.404	434.137	445.051	240.799	7730.955	209.152	179.352	166.038	1622.928	209.166	2824.01	151.246	5254.892	7521.889	293.788	261.398	282.255	741.058	493.447	274.619	11918.572	260	0.808	776.008	357.585
12875.4	14189.296	12404.421	18686.822	16202.881	26194.053	17607.836	23824.832	1004.206	418.812	355.876	354.935	357.838	414.51	265.656	7425.17	180.077	174.187	205.325	1341.169	267.022	1408.374	195.058	4683.52	5036.507	276.129	253.732	286.932	465.019	299.19	276.071	10265.357	113	0.981	932.19	353.084
20172.055	20990.505	18715.276	28201.681	24969.761	37300.141	28654.537	35150.245	1178.701	356.841	342.926	277.642	271.956	364.776	258.973	9245.826	188.576	159.044	196.75	1680.977	204.931	3649.297	118.561	4896.368	9481.293	265.92	271.489	273.575	1214.344	318.381	291.521	13633.137	236	0.835	1122.856	356.318
17621.204	18989.573	16373.741	24615.255	20363.164	30778.366	22305.058	30463.309	1336.11	385.928	370.213	249.602	326.149	507.403	252.248	10637.651	185.116	171.533	211.902	2420.599	187.15	10826.964	134.751	5977.596	8061.623	282.958	334.864	287.405	2003.69	297.363	278.216	12930.575	307	0.812	1259.783	359.477
16759.917	18442.749	13589.621	22834.382	18831.066	29581.789	20020.596	28528.766	1324.508	494.137	423.753	333.991	393.891	639.307	338.513	8725.15	224.539	177.434	161.283	1525.903	124.015	17668.144	172.452	6819.983	5515.063	279.18	288.52	256.839	1790.594	256.146	296.97	14406.242	150	0.88	533.407	355
16568.328	16434.882	12642.843	20054.535	18670.116	27356.953	20912.401	27656.855	1210.037	405.232	314.013	264.051	417.637	1250.798	238.357	8278.197	200.878	183.727	164.598	1636.244	136.22	1117.28	154.769	5988.306	6789.793	312.014	261.371	302.071	511.984	419.533	271.766	12808.846	124	0.972	737.806	353.306
14514.923	15453.647	13702.364	20635.846	18110.056	28102.883	20540.191	26153.462	886.919	405.861	357.817	318.229	285.743	336.821	282.841	8890.594	165.942	138.079	162.401	801.24	178.65	1246.667	130.007	3976.237	4882.694	263.155	292.32	268.437	506.305	290.982	250.031	10228.93	158	0.796	1006.589	357.506
16527.524	17588.46	13297.792	22132.042	18762.898	29951.63	20130.07	28276.37	1267.344	379.699	364.502	303.776	344.294	440.002	268.302	8367.501	191.131	174.188	175.917	2034.69	130.987	1313.321	143.495	6031.979	7756.595	290.58	282.206	289.535	521.425	309.033	285.84	13951.055	131	0.931	611.836	355.981
17429.801	18443.48	14923.57	23988.673	20520.807	30530.996	22466.55	30342.184	1145.618	388.433	323.066	276.234	346.871	503.132	253.777	8631.607	199.414	158.812	190.015	1452.717	114.118	7768.692	149.169	6237.845	5684.46	269.208	310.862	298.229	881.543	285.654	251.685	13630.267	135	0.934	688.144	354.256
14677.706	16036.355	11844.952	19909.667	16765.663	27428.188	17923.53	25656.475	1283.545	407.9	403.106	295.91	344.612	437.391	309.748	9087.373	187.464	174.594	167.62	2107.282	132.613	1720.099	166.884	6266.937	7571.405	264.255	291.196	261.134	823.048	253.931	313.434	13786.407	119	0.933	556.945	356.374
12547.956	13278.408	12411.395	17903.032	16468.625	25306.101	18351.766	22460.722	969.176	407.114	351.249	331.175	300.173	336.59	269.612	7874.74	203.65	165.748	170.339	914.647	172.192	817.489	140.858	3669.781	3759.528	256.287	286.773	268.66	550.689	315.421	249.008	9991.097	106	0.949	985.509	355.547
16896.526	18231.794	15045.583	23302.866	19384.031	30383.099	21167.845	29746.962	1386.893	441.819	416.865	286.763	357.215	525.745	255.83	11462.647	192.203	160.998	192.178	2079.68	184.276	2846.49	135.661	7045.221	9296.005	276.822	281.857	284.527	932.486	291.464	279.529	13629.071	181	0.862	1281.87	357.693
21921.636	25175.817	19917.962	31019.689	23204.811	36404.078	25905.015	34103.351	1676.022	719.59	524.223	466.806	490.834	759.718	382.504	15337.603	363.478	263.865	292.897	1389.524	235.781	5312.216	195.997	5971.345	7553.484	324.781	328.846	305.717	1715.372	375.932	293.282	12234.744	122	0.956	1409.107	355.287
16227.895	17516.963	12672.256	22081.127	18225.871	30297.431	19375.023	27132.534	1394.476	467.897	419.361	321.605	396.247	462.815	315.226	9193.407	249.46	199.783	181.041	2779.943	147.783	1483.649	147.43	5846.304	9039.301	293.357	276.877	271.127	930.477	296.751	292.539	13183.231	133	0.843	499.996	358.35
11961.62	13232.852	11523.986	16845.851	14775.692	23761.003	16463.476	22563.654	931.321	416.679	351.215	329.449	348.476	406.102	251.747	7527.421	191.651	178.56	191.697	1411.94	264.645	742.365	127.217	4512.649	3554.261	270.451	264.528	253.093	304.287	298.115	306.043	8975.078	103	0.996	902.646	356.791
18989.54	20033.783	18767.801	28427.151	24094.505	36804.519	27007.508	34496.4	1171.008	369.296	347.817	286.93	267.492	353.21	257.979	8988.782	164.351	151.743	240.309	2029.729	224.829	1597.496	126.737	5195.453	8101.629	251.545	278.277	293.287	1658.904	327.429	276.803	13377.417	124	0.972	1110.419	357.379
15639.238	16939.998	12996.17	21746.184	18151.516	29643.201	19623.602	27294.162	1192.943	371.528	341.037	287.336	323.02	414.123	259.46	8368.579	200.702	185.447	189.4	2213.694	120.864	1483.521	141.774	5440.071	8203.867	272.714	269.594	284.973	1072.15	269.974	287.746	12651.297	131	0.921	621.447	358.767
11149.542	15180.31	13869.124	17369.323	17723.505	26620.672	20094.886	26071.149	1120.588	374.459	362.271	260.021	326.99	411.938	241.487	7563.617	266.85	178.628	172.603	2340.373	240.385	1125.81	163.7	4074.919	3801.351	263.911	280.861	262.748	1162.872	288.424	296.431	9659.054	107	1	880.051	357.519
14158.225	15632.654	13989.466	20858.77	18159.169	29381.156	20003.177	26276.292	1320.682	346.508	337.997	268.295	265.044	347.747	242.335	8998.368	225.202	182.362	201.536	2376.734	193.899	2842.939	125.393	4608.568	9081.429	266.636	269.192	284.665	1029.56	322.138	276.864	14383.233	127	0.868	1148.492	358.791
16247.376	17650.3	13640.285	21727.512	16386.467	25666.514	18171.861	22681.98	1105.823	414.822	351.316	370.001	358.36	422.226	308.004	14480.876	272.184	201.807	263.527	1050.743	175.285	6757.186	147.146	2599.479	8301.537	286.891	299.994	289.123	3537.636	304.92	276.814	6663.673	146	0.936	1424.562	358.404
15094.479	16485.055	12851.661	21067.17	17384.027	28371.71	18795.76	26489.438	1192.928	349.414	346.333	268.833	330.756	538.47	254.74	8323.447	176.723	158.211	162.132	1663.53	113.205	2427.532	149.181	6057.122	7812.158	275.849	288.956	274.492	587.932	285.91	250.183	12996.733	110	0.955	668.736	358.964
19629.249	19649.385	16416.94	25712.984	22645.204	31480.286	24980.472	32498.058	1099.623	456.126	364.008	315.262	461.908	709.108	264.025	7503.737	241.866	217.969	163.711	1397.637	168.005	1036.798	156.952	5494.62	6404.761	304.099	253.56	291.247	346.196	494.607	270.218	10900.443	150	0.903	815.987	359.973
15681.188	15942.193	9408.976	21647.395	18492.012	27393.164	20161.775	27012.044	1206.131	458.893	306.4	354.117	396.332	434.035	222.261	6930.228	279.351	234.828	152.215	1774.159	169.406	965.857	148.446	4645.267	4565.18	300.26	277.891	282.443	509.191	329.861	227.673	10537.045	110	0.955	854.091	359.045
16352.776	17405.899	15893.35	23484.471	20556.038	31238.725	22978.194	29451.865	1045.714	371.964	356.825	292.369	263.609	321.456	261.922	9256.983	144.187	152.385	181.661	1203.491	214.237	1225.133	112.952	5157.659	6235.561	262.993	274.202	294.373	873.89	313.094	291.297	13127.481	169	0.86	1100.399	360.731
16217.938	17863.02	14298.796	22828.353	18099.8	29046.413	19863.613	28850.709	1419.228	448.876	408.56	312.108	382.467	531.31	248.458	11940.967	226.367	182.109	157.507	2534.415	213.783	3055.585	136.043	6503.182	8777.306	269.899	278.875	272.743	682.939	330.881	291.706	12707.553	132	0.903	1323.083	360.341
18967.557	21595.168	14654.406	26644.277	19799.153	35281.485	20559.658	30599.748	1289.274	518.367	452.618	372.542	438.234	494.055	337.7	9029.205	281.238	237.495	163.986	2636.577	163.147	3117.876	150.365	5034.826	9075.584	279.12	292.741	272.769	1188.253	329.73	417.168	13136.065	115	0.956	453.317	359.761
20665.514	19714.945	16247.622	25846.265	23955.478	32877.036	26542.157	33654.447	1118.68	376.404	324.843	248.987	399.07	411.25	226.008	8135.74	197.535	176.092	157.163	1557.066	149.952	1128.175	152.564	5648.173	7788.409	290.079	254.772	292.251	752.888	433.08	287.032	11917.084	118	0.953	764.297	360.093
17712.179	19104.435	17945.383	26140.378	23004.698	33549.058	25008.693	31706.21	1218.697	450.908	382.584	308.658	290.856	353.488	290.203	9004.125	169.531	160.935	167.62	1084.939	211.778	3123.264	117.652	5132.14	8210.389	263.707	276.898	282.535	970.086	330.241	283.417	13096.282	215	0.838	1090.835	362.7
16218.626	16582.839	13644.376	21895.255	19877.441	29179.907	21749.768	28495.147	1113.256	374.94	321.548	265.584	384.637	543.603	232.116	8625.061	197.998	170.146	149.968	1421.892	134.488	1018.207	158.114	6129.155	6734.283	317.626	275.701	299.033	451.236	344.549	276.037	12442.49	102	0.987	747.667	360.814
12623.072	13960.968	11881.505	18302.13	15728.869	25709.028	17315.407	23959.533	991.721	439.146	375.465	397.115	385.579	425.753	277.584	7688.715	173.083	179.785	192.819	1049.777	274.895	910.928	197.64	5314.097	3537.147	269.674	267.839	286.247	800.324	297.898	262.125	11109.748	138	0.898	939.348	362.478
12946.701	13429.912	12099.508	17921.024	16514.709	26125.941	18866.971	23037.712	1420.415	377.896	337.073	275.906	268.802	345.052	232.084	9036.541	240.785	187.622	207.169	2500.511	201.258	2873.583	119.401	4369.571	9915.487	264.253	260.864	276.96	1123.497	324.392	260.666	14199.867	115	0.928	1155.352	361.309
16792.978	17990.582	15387.693	23044.943	20708.546	31331.331	23712.625	30422.166	1204.635	388.849	365.551	277.261	328.097	416.454	310.062	8794.899	168.32	147.26	171.792	1753.711	162.316	2040.347	120.351	5669.817	7455.769	277.525	277.994	312.534	936.094	286.345	288.402	16509.696	139	0.94	1206.119	362.032
24880.987	27858.226	24040.29	35425.299	28943.885	40417.174	31496.842	39457.55	1689.412	815.055	622.001	503.998	500.156	627.942	373.533	10551.012	327.026	207.907	215.73	910.117	180.76	9016.707	151.25	7018.613	7789.434	317.422	314.126	281.391	2041.938	299.902	303.101	14789.354	269	0.845	1402.641	367.355
18955.263	19804.427	13044.761	23628.206	19475.253	33654.813	20890.148	29251.906	1342.556	525.565	477.256	395.09	437.789	516.381	334.534	9637.612	306.875	246.309	149.117	3043.259	178.436	1847.511	144.768	5366.057	10630.036	288.497	300.564	280.82	904.492	336.783	570.638	13410.083	130	0.889	448.469	366.185
16964.96	18419.085	14437.2	23194.989	18864.612	30500.351	21378.7	29383.512	1408.025	474.375	437.298	342.193	400.365	588.004	271.941	10650.029	254.834	189.558	221.105	2489.207	206.44	8481.754	149.947	6058.337	9934.75	267.998	286.312	271.175	1166.986	320.73	296.995	13051.949	166	0.895	1357.145	365.554
16632.588	17872.503	13347.253	22296.628	18773.542	29029.924	19938.26	28125.957	1283.062	417.893	414.369	302.495	385.259	483.926	312.013	9036.669	214.015	176.804	167.092	1977.163	132.216	1259.976	181.312	6586.695	9287.634	267.771	297.516	264.87	511.656	271.111	294.49	13902.129	99	1	553.106	365.136
23141.468	22411.878	19915.97	28785.531	26658.923	33345.729	28389.636	34742.369	1137.537	387.069	330.798	266.249	376.491	490.029	233.954	7874.129	209.572	184.368	150.369	1637.621	128.492	1478.231	145.056	5664.852	6482.908	285.957	262.418	292.445	481.864	407.178	279.678	12255.706	181	0.843	771.931	367.787
24767.288	24220.798	21928.799	31682.395	29600.482	37594.883	32057.393	38257.947	1122.962	424.917	362.948	267.857	391.147	603.512	254.676	7425.528	212.448	183.434	176.984	1367.304	123.48	16744.114	153.005	5034.779	6841.863	284.773	281.213	285.208	2242.122	372.71	292.296	12275.306	174	0.938	786.667	366.494
17581.285	16708.24	10892.802	21133.896	18737.777	27553.255	20819.159	27940.965	1163.518	487.986	247.416	358.02	383.982	792.121	251.593	6832.036	281.862	240.498	140.57	1589.202	141.88	997.779	154.383	4797.222	6838.949	291.88	236.928	286.316	446.819	388.887	218.969	10261.385	111	0.952	845.77	365.446
15419.369	17181.476	15609.299	23308.127	19031.416	30203.811	20316.114	28956.226	1210.444	376.183	344.754	282.48	313.067	410.76	286.514	9356.203	183.925	152.586	198.501	2007.619	161.215	2101.114	118.3	5850.133	9606.146	266.239	274.585	307.564	633.8	298.493	287.126	14987.595	114	0.96	1197.456	364.781
18342.132	19967.456	16560.23	25928.094	20655.909	33229.115	22566.463	32128.642	1350.123	423.81	389.858	298.61	335.925	491.893	247.39	11065.398	205.116	160.044	195.631	2553.403	197.665	3810.21	127.313	6395.175	10085.37	275.055	274.317	281.725	1836.868	305.646	273.814	12772.726	194	0.786	1303.289	365.649
18920.489	20068.342	15472.14	25796.075	21837.896	33307.725	23430.515	32134.599	1215.94	391.572	381.25	285.412	364.574	443.288	289.52	8739.244	193.745	166.659	171.459	1876.111	137.449	3264.239	169.436	6274.865	7626.462	285.182	303.14	266.758	936.757	282.595	274.952	13850.557	177	0.945	576.223	367.715
17734.606	18545.392	14924.465	23712.846	20457.761	29840.806	22200.752	29169.548	1152.242	397.518	341.323	298.98	358.281	584.971	266.992	8069.292	173.62	154.006	166.169	1294.542	115.542	17506.162	166.586	6343.082	4212.653	292.188	274.76	270.881	979.723	268.817	248.404	13445.51	111	0.976	665.284	365.635
14796.113	15623.629	13124.808	20284.869	17136.926	27175.066	19556.537	26488.795	1354.358	379.974	344.562	240.573	312.175	474.304	247.978	10839.709	183.354	180.553	198.378	2693.259	187.809	4380.491	131.416	5942.895	8039.795	291.177	283.208	281.154	1483.986	275.621	285.722	12822.134	158	0.895	1266.728	368.513
19647.064	22290.116	17846.753	29200.214	22438.97	35147.922	22560.263	32366.271	1333.101	556.147	485.83	389.095	473.726	719.218	346.997	9792.711	271.819	208.001	218.237	1946.201	162.684	26559.527	139.656	6561.233	7832.126	303.008	284.976	268.858	2745.463	295.365	325.504	14008.713	124	0.944	475.952	367.613
17854.601	19101.19	15798.384	24923.886	21048.364	31729.353	22749.177	30409.418	1153.096	357.913	309.854	255.683	343.811	531.779	232.559	8094.619	187.958	160.827	178.307	1544.413	107.887	8625.211	139.409	5876.583	5383.288	297.296	273.81	288.287	1135.767	321.958	262.496	13213.654	201	0.868	712.898	370.525
24879.811	26880.437	21553.471	32871.542	26535.403	39788.293	30110.082	37991.558	1354.082	651.679	543.807	497.043	507.486	842.278	381.332	11146.079	281.441	187.294	177.87	763.153	177.757	29754.858	157.922	6385.826	5522.202	310.079	369.668	292.601	1810.006	348.642	295.732	14195.873	143	0.967	1415.276	368.801
18290.525	21115.429	16425.243	29147.13	21488.375	37270.79	21590.859	31692.29	1380.841	516.347	459.483	385.483	422.533	576.566	335.244	10625.785	300.477	239.586	210.003	3335.827	194.484	11020.868	151.864	5686.571	9542.165	291.133	292.894	280.659	1646.025	313.766	574.249	13251.326	107	1	454.453	368.023
18256.845	19076.568	16653.712	25378.748	22090.83	31282.773	23920.071	31535.034	1105.409	462.237	374.558	284.987	420.985	541.147	252.605	7586.075	216.618	204.738	177.132	1611.163	131.266	1625.643	145.035	5221.571	6359.129	299.584	283.361	281.263	927.032	390.945	282.625	11699.278	135	0.923	800.544	368.544
12422.975	14000.277	12178.545	17908.882	15917.803	26010.213	18392.119	24072.417	977.871	396.793	348.22	304	343.685	406.687	246.268	8155.944	200.664	176.398	176.525	1982.873	283.446	1227.622	144.772	4089.529	4255.172	258.358	273.575	260.839	442.391	311.935	292.864	9442.711	137	0.937	901.135	368.354
15699.61	16951.789	15200.063	23179.874	19548.255	29886.069	21519.418	27731.838	878.596	403.85	365.448	321.116	299.968	359.887	270.161	8273.853	201.908	163.129	164.964	917.197	189.654	1739.641	138.191	3945.61	6191.754	263.778	293.856	268.608	764.557	300.109	265.026	10247.403	183	0.88	988.598	370.631
15397.031	16753.111	14719.103	21697.845	19112.042	29841.135	21675.533	27823.742	1000.337	421.743	378.008	323.667	297.554	368.295	289.81	9108.86	188.034	155.573	175.324	1054.251	193.634	1182.97	130.491	3911.508	7117.568	267.666	298.792	262.39	508.502	296.52	268.086	10174.73	105	0.984	1009.09	367.805
17000.734	16890.586	14298.244	22298.493	19121.198	28188.087	20919.847	28153.782	1120.695	480.439	343.543	352.263	386.901	490.44	258.502	7308.943	261.256	250.692	153.491	1525.343	147.673	747.933	159.038	5271.824	5767.872	292.049	227.369	287.296	327.978	371.624	238.416	10197.559	168	0.906	838.994	371.613
14173.672	15328.796	13458.718	20947.415	17581.231	28765.802	19311.939	25845.546	1009.241	410.49	345.257	349.145	359.544	410.858	261.138	7679.045	173.495	204.598	196.62	1680.377	293.207	1510.862	196.122	4450.228	6602.563	269.224	269.975	262.636	443.333	297.457	254.103	10479.26	116	0.965	953.888	369.629
17307.234	17257.439	12981.507	21441.511	19551.095	29955.222	22102.395	29003.939	1172.972	357.658	298.398	271.891	341.332	472.013	227.256	7875.788	189.955	170.188	182.546	1688.519	110.898	13813.47	143.909	5453.863	6104.971	294.889	272.941	277.331	1112.497	302.282	236.579	13327.182	117	0.985	703.714	370.021
20041.429	19609.482	15144.125	24666.011	22024.369	31646.971	24723.616	32791.988	1096.516	467.891	357.963	319.256	427.016	453.874	259.52	7239.444	266.146	239.966	168.341	1615.689	147.209	1100.104	156.016	4913.669	7077.046	297.848	239.777	297.821	1546.264	393.184	244.906	10633.181	102	0.987	823.667	370.461
14347.199	15418.136	13574.054	20800.433	17906.414	29071.109	21003.844	28322.015	1224.23	330.105	312.38	270.324	272.656	345.688	254.93	13471.249	199.089	157.939	198.941	2302.485	210.543	2389.48	127.981	5615.759	7777.656	256.971	268.423	267.532	1533.646	336.486	287.242	15602.942	170	0.916	1131.076	370.818
15928.554	17148.356	14607.61	22505.599	19451.711	31824.448	22255.772	29697.473	1268.856	362.561	339.68	260.876	309.93	417.053	283.538	11508.308	197.751	149.265	215.003	2247.343	175.75	4844.957	124.736	5185.433	11487.608	284.451	259.215	323.11	1638.866	291.911	302.488	13846.26	120	0.969	1206.6	370.375
17338.478	19213.216	14380.38	24595.892	19551.903	32998.775	20479.559	29937.332	1311.241	464.557	413.544	328.938	400.076	537.59	312.794	8888.526	244.517	181.521	185.427	2383.383	136.98	1276.676	160.793	6454.072	10048.542	281.745	290.028	259.095	865.086	280.552	301.579	13223.188	128	0.9	510.758	370.703
17653.344	16722.545	14473.623	24751.376	17558.05	27183.99	17983.078	26493.709	1102.749	360.779	362.853	317.945	297.843	505.266	229.881	6665.713	291.386	187.35	177.538	1463.878	234.47	841.723	161.498	4029.437	4989.268	264.042	307.559	270.21	409.522	352.654	285.027	9000.105	103	0.996	869.316	370.83
12906.611	13981.917	12942.643	19593.523	16421.756	26075.87	18160.826	23253.648	818.674	390.493	360.327	312.694	280.619	323.317	290.739	7738.931	143.217	136.557	148.57	591.183	176.511	768.129	133.663	3398.428	5625.112	257.476	303.091	284.868	469.403	314.799	263.826	9569.377	104	0.974	1016.74	371.788
16528.484	17377.941	15784.196	23614.308	20885.157	31863.262	23460.746	29728.164	1088.52	397.527	361.684	305.884	301.808	334.535	291.788	8960.585	157.284	156.524	178.492	1311.049	203.98	1334.385	126.455	4759.941	7449.969	274.1	286.647	285.349	1210.356	327.111	281.392	12489.84	168	0.961	1082.565	371.869
11951.437	12554.524	11503.985	16979.625	15649.988	22717.81	18015.897	22028.616	1201.588	351.711	296.549	277.538	277.077	465.184	260.046	9967.43	176.518	170.339	199.583	2130.13	228.895	17290.814	122.543	4197.536	4549.374	256.786	292.721	282.724	2277.592	325.687	284.721	12347.428	98	0.98	1109.541	371.082
25299.484	28183.396	22422.349	34057.705	26248.918	38415.919	28290.38	35714.497	1322.656	610.963	511.133	472.082	444.695	628.255	346.006	12370.423	305.457	217.921	251.549	1181.238	183.149	19515.256	151.294	4964.045	9592.644	306.652	298.703	299.847	2152.552	318.899	283.459	11152.124	254	0.841	1428.839	375.35
16460.893	17346.388	12164.034	20932.754	18080.373	29575.694	19349.697	27529.229	1348.612	484.764	446.078	343.838	429.773	473.045	317.454	9668.791	220.036	186.678	167.135	2179.09	125.838	1293.369	151.303	6683.65	8062.255	273.466	280.614	258.326	1010.596	319.756	304.947	13468.38	126	0.921	499.77	372.556
18007.385	17889.925	13805.53	24633.777	21175.316	30062.306	23109.495	29133.66	1151.646	479.898	272.096	343.366	362.908	447.782	245.821	7098.624	289.597	261.545	159.092	2016.936	140.52	1750.63	142.515	4443.986	5491.291	304.144	264.171	279.719	1245.728	282.086	237.189	10201.212	171	0.891	849.471	374.705
18001.773	19418.205	17540.75	26089.671	22405.453	33833.25	24356.606	31058.157	1041.794	464.885	418.731	354.937	322.331	401.338	291.176	8518.905	203.008	165.735	185.757	1073.154	180.828	1616.359	128.729	4281.779	7013.766	270.735	311.306	270.447	859.212	316.726	269.835	10350.958	243	0.761	1002.788	374.475
17790.164	19768.379	17859.008	25715.79	21477.316	31650.083	23274.396	30625.45	991.175	395.693	376.113	322.699	298.687	373.231	305.18	7796.418	151.494	150.571	140.269	873.524	181.947	6058.831	115.801	4254.437	6349.244	263.123	285.638	264.477	708.3	337.645	290.571	12786.257	124	0.933	1069	373.452
21413.253	23267.009	19777.462	29754.622	24453.667	35135.106	26417.238	34701.816	1379.844	483.585	447.887	352.473	397.402	570.637	267.126	10326.867	241.895	168.932	191.611	2211.126	179.515	5007.048	152.496	6337.914	9206.426	277.03	273.281	284.241	1236.998	309.93	292.903	13702.276	122	0.997	1352.402	373.623
19779.567	21568.202	17457.166	28558.858	23238.705	38018.141	24896.842	34512.213	1197.787	338.169	365.693	275.577	309.651	398.469	244.776	8015.372	194.799	210.148	175.606	2742.312	120.706	1588.252	147.93	5011.743	9484.854	297.587	287.91	277.583	1111.41	279.066	255.37	13092.26	222	0.838	628.878	378.185
13239.756	15600.893	14034.99	17424.461	17637.205	28434.849	19621.404	26401.074	1061.11	379.695	351.453	262.661	356.454	458.07	236.288	6660.804	263.413	187.532	180.096	1748.315	282.456	10367.397	166.013	3969.042	4548.091	258.949	286.785	252.855	1768.187	346.925	291.9	9072.79	165	0.898	883.736	375.924
13969.966	14370.067	12639.066	18549.927	17371.945	26736.796	19899.104	24288.582	1221.675	380.999	330.834	247.038	311.499	373.596	292.822	9149.71	176.072	152.074	162.439	1807.277	179.57	1619.822	123.966	4804.681	9142.985	296.229	261.188	320.797	683.566	295.233	275.541	14459.25	102	0.955	1214.471	372.912
16094.617	17180.307	14988.468	22460.566	19393.136	28487.53	21607.45	28165.322	1247.164	415.387	381.614	273.802	319.165	487.855	276.302	9514.291	155.737	146.25	190.731	1887.75	169.803	2859.848	131.301	6004.525	5370.695	291.634	334.439	282.537	1556.622	259.579	284.475	15042.153	177	0.851	1256.393	375.833
19170.404	20705.834	16793.571	25975.252	21125.553	31610.587	23327.553	32260.627	1411.013	458.924	416.044	323.523	381.435	570.043	251.625	11324.531	224.083	168.525	177.229	2260.422	186.864	2855.585	142.511	6664.354	8983.207	264.605	290.981	275.517	1279.044	298.905	284.49	12757.122	180	0.82	1331.639	376.006
15108.481	16687.064	12148.745	21046.542	16881.276	28007.008	17948.633	25417.931	1286.777	523.864	467.978	377.13	438.597	487.31	343.892	9112.227	276.645	212.644	183.487	2181.637	161.468	1843.151	150.486	6111.295	9605.457	291.634	278.29	273.771	591.446	311.181	518.272	13134.855	109	0.946	463.032	375.096
14949.147	16013.121	11837.461	19650.792	16779.369	27180.093	17813.168	25387.322	1299.052	397.761	412.129	306.45	362.41	476.702	292.336	9156.694	219.731	183.421	172.508	2517.033	137.742	1075.85	187.01	6191.269	10302.165	279.521	288.954	262.424	585.177	267.964	290.71	13327.53	127	0.929	546.445	375.106
18655.146	17689.416	14095.877	22689.096	21056.656	29364.463	23730.187	29926.708	1139.429	398.071	349.405	262.124	406.825	619.265	255.553	7779.846	202.223	165.552	154.167	1492.92	128.751	4169.573	146.757	5635.94	5063.659	286.029	266.988	298.726	1680.705	345.46	277.552	13134.769	195	0.751	765.71	380.141
15802.477	15846.953	13471.107	22295.099	17921.949	26067.152	18225.771	25984.388	1099.048	407.827	331.323	323.319	344.498	419.488	213.997	6792.536	303.206	228.05	174.859	1955.9	152.667	6863.456	184.124	4272.736	4819.411	325.697	294.166	290.363	2036.705	341.109	269.477	8873.108	158	0.913	862.595	377.127
16170.265	17559.139	14502.043	22175.129	18524.8	27522.978	20520.842	28521.576	1351.82	463.004	378.823	290.216	348.879	657.001	275.734	10986.285	174.111	159.552	180.521	2314.219	175.173	2937.022	130.202	6627.555	5713.317	302.918	324.51	262.631	5872.186	267.935	283.752	13380.084	104	1	1285.365	375.154
20149.541	21679.885	17773.253	28241.521	23012.096	34641.569	25617.215	33428.976	1447.488	516.952	478.674	381.412	429.831	568.688	293.39	10539.869	263.253	180.924	181.644	2016.55	191.595	2959.258	155.676	6077.314	10828.972	286.424	302.018	262.647	1157.08	316.597	306.551	14014.367	167	0.945	1378.219	376.434
15042.615	16186.969	11996.514	19904.334	17012.618	26936.866	18378.106	26421.306	1168.963	375.389	382.801	303.418	437.985	450.297	273.286	8609.93	177.972	165.478	171.758	1784.406	139.373	1099.381	165.843	6290.384	6591.909	271.879	304.774	271.519	769.04	379.528	280.644	13467.741	108	0.898	600.796	377.093
22360.793	22266.371	18610.258	28756.915	25918.919	34902.624	28320.032	35434.914	1056.509	464.184	371.894	297.513	436.561	499.8	258.831	7548.414	232.034	215.478	163.487	1331.489	122.58	6442.091	154.651	4928.873	5990.309	281.545	261.07	287.813	1516.437	369.097	266.392	11145.954	246	0.844	813.317	377.569
18858.65	19232.315	17008.996	26947.411	22743.677	33674.368	24876.914	31983.155	1146.119	453.474	361.287	314.761	408.348	411.289	251.221	7225.796	270.046	256.271	170.641	2036.909	135.773	1427.254	164.829	4600.006	6536.764	296.385	244.153	298.524	1125.334	337.954	248.986	10265.741	159	0.878	825.739	377.362
17043.326	18066.199	16808.15	25414.32	21684.796	33530.087	24017.177	30133.898	1029.499	372.037	360.554	311.273	294.587	330.922	287.951	8354.108	158.731	150.52	167.527	1299.799	177.771	1693.952	115.574	4159.141	8249.295	267.59	292.651	273.324	924.08	321.387	279.958	11985.856	137	0.937	1074.259	377.179
17075.134	18376.775	14135.59	23248.39	19515.95	31035.685	20859.509	29551.157	1260.795	373.842	389.45	288.715	331.088	419.754	282.531	8294.344	192.506	166.728	191.062	2145.826	130.218	1562.729	175.011	5859.448	8198.417	280.27	293.601	261.935	1018.945	273.805	271.399	13543.466	120	0.969	583.792	377.167
15757.212	16690.77	12689.952	20804.167	17927.173	27785.165	19208.435	27003.51	1174.435	358.77	384.09	283.787	336.845	438.043	252.563	8614.815	182.819	173.025	169.724	1976.484	123.121	1009.844	148.086	5923.502	7790.171	291.937	288.335	281.98	487.802	288.373	249.796	13051.718	108	0.98	612.37	376.861
16198.03	17095.296	14178.147	22189.917	18388.542	29500.186	20210.334	28202.589	1353.719	405.469	378.908	289.443	344.273	475.929	239.886	11852.758	210.339	166.289	189.019	2541.538	201.319	3743.204	128.281	6345.055	10208.722	258.903	267.399	281.057	1474.627	345.312	270.6	12463.552	125	0.889	1304.372	377.86
24677.867	27887.098	23022.703	35936.34	28165.862	42116.094	31103.601	40660.739	1464.055	682.315	577.007	492.804	489.47	598.413	373.803	10428.793	299.048	200.47	225.625	1148.681	172.565	6439.998	156.909	6553.717	8391.124	311.628	300.037	290.04	1616.606	316.276	298.166	14365.697	256	0.832	1413.574	379.754
16303.393	17849.954	14237.288	23618.831	19338.247	30042.074	20051.812	28057.778	1294.579	435.057	382.792	308.211	385.906	466.802	301.928	9377.222	200.8	167.685	167.174	2001.459	133.228	1455.723	175.547	6804.467	6464.782	269.558	274.154	268.332	979.914	266.656	288.956	13413.753	103	0.965	528.578	377.684
21372.391	23052.568	19518.066	28496.169	23426.639	34345.1	25797.846	34714.154	1348.862	499.755	451.018	352.561	422.988	684.741	275.296	11685.655	228.66	170.971	177.45	2523.613	191.209	3958.905	152.693	5890.468	6628.524	263.881	317.613	274.207	7386.588	345.62	302.012	12308.471	227	0.81	1343.615	381.685
13950.533	15035.477	13740.54	19776.407	17877.444	25199.067	19667.793	25054.735	1277.341	507.267	418.603	351.845	326.27	467.218	285.682	8614.499	182.01	170.978	164.928	1435.918	210.833	14079.778	125.098	5431.148	3475.583	271.755	288.543	270.05	2034.34	325.518	248.994	13216.2	120	0.957	1093.9	379.35
18346.673	20374.139	16766.818	25863.666	20868.954	31418.472	22591.339	31348.438	1381.034	478.242	450.256	360.212	391.496	528.676	264.729	10647.271	251.244	182.314	162.248	2174.655	192.788	4155.929	160.078	6193.07	8514.233	263.804	295.23	256.163	1105.232	317.025	295.356	13429.517	189	0.877	1362.156	381.897
16929.639	18710.65	13525.338	22892.478	18935.914	29037.766	19945.666	29085.185	1333.622	538.753	444.817	381.286	433.609	525.878	345.81	9070.962	252.07	188.376	187.212	1802.109	153.184	1492	140.272	7544.208	7452.753	271.266	286.604	280.886	693.622	284.509	409.271	14130.171	103	0.965	485.073	380.49
15022.4	16363.266	12300.227	20610.708	17278.614	27976.721	18199.172	26092.537	1265.091	451.243	418.851	328.332	416.269	464.87	313.682	9479.443	235.46	171.713	198.276	2556.52	144.245	1826.686	157.738	6445.939	8178.946	281.693	272.984	267.398	1560.328	258.517	342.189	13169.854	155	0.808	508.171	382.932
21712.773	22912.687	17988.895	29179.122	24677.176	37372.594	26678.851	36095.361	1221.469	347.711	369.813	293.456	334.211	426.483	258.094	8042.782	214.686	198.651	175.351	2459.401	125.764	1286.483	149.837	5280.523	11168.877	283.232	290.008	285.424	883.15	287.251	266.317	13271.144	233	0.865	620.736	384.68
15903.519	17738.823	15912.768	23283.135	19471.738	30988.571	21197.22	28414.844	1174.003	536.824	435.399	350.72	342.527	377.197	319.419	8504.88	172.801	183.246	185.184	1013.948	184.32	1111.577	131.222	4480.697	6612.264	272.969	298.88	273.292	622.213	302.74	272.444	10947.029	130	0.903	1034.315	381.985
13619.295	14772.394	13806.72	19891.233	17895.495	27382.198	19660.614	25031.568	1039.614	474.763	431.272	351.262	314.429	338.656	321.008	8404.93	145.907	162.972	147.48	783.825	167.888	736.215	113.508	4860.054	4578.394	281.818	286.748	266.141	830.001	302.846	275.354	12956.766	147	0.894	1057.65	382.718
17868.456	19182.849	16736.434	26082.365	21398.636	34486.667	24107.745	31773.981	1219.88	363.163	322.86	283.197	306.851	378.927	263.849	9595.903	194.625	158.894	200.077	2002.992	180.725	3679.096	127.932	5239.12	11527.73	273.161	264.397	294.793	1188.589	333.599	261.244	13063.739	298	0.886	1172.372	385.225
15684.09	18459.677	14358.689	24024.977	17703.937	29942.56	17826.695	27856.059	1291.547	565.365	459.222	381.632	494.993	532.83	341.443	9014.91	274.755	217.306	163.806	2061.445	160.829	2411.955	136.867	7106.259	7088.093	300.868	285.864	293.402	573.432	320.57	397.618	14152.699	117	0.856	468.756	383.833
16498.93	17463.495	13945.994	26635.056	19577.605	30461.005	21418.54	28176.089	1193.303	355.964	348.387	346.466	352.767	446.671	256.664	7659.279	201.811	179.772	163.505	2935.326	113.934	1190.995	145.949	5446.384	7909.573	318.252	285.203	277.891	914.478	307.28	255.261	13717.547	205	0.841	661.646	386.237
18388.144	19913.004	18692.54	27094.989	22588.779	31046.861	23621.334	31066.106	1155.977	458.063	381.199	297.554	411.92	501.101	270.986	7487.298	224.186	166.488	176.57	967.202	106.168	13349.216	147.63	5882.57	3956.25	296.891	294.169	290.83	1902.396	334.59	282.67	13558.573	119	0.961	772.584	382.181
17499.044	18622.043	15864.661	23954.408	20176.969	29638.994	22474.301	29920.378	1373.626	392.72	355.834	255.085	312.614	480.769	255.098	10509.917	184.385	163.017	206.76	2647.535	187.438	3930.77	132.071	5796.553	7733.735	287.713	291.418	270.216	2964.422	283.163	296.583	13708.454	139	0.972	1273.644	381.824
19280.082	20631.976	17625.255	27311.263	21876.59	34049.777	23682.357	32955.085	1374.615	413.274	405.924	305.226	323.996	488.725	241.226	11796.169	214.635	175.597	199.325	2534.821	196.604	3862.861	131.295	6049.18	10428.183	256.028	277.844	301.989	963.839	335.484	289.134	12174.978	177	0.892	1319.02	385.528
16177.714	18249.387	13333.662	22975.838	18169.608	31031.061	18686.217	27302.3	1400.755	568.221	496.171	414.649	515.361	533.683	362.23	10106.612	291.998	233.097	190.556	2976.045	184.544	1491.321	145.584	6669.476	6862.59	293.244	312.45	319.057	450.939	339.921	415.769	14563.192	144	0.889	447.347	383.549
12785.916	14082.604	11752.319	17794.555	15370.604	26041.934	17390.714	23454.485	910.01	446.277	381.368	325.865	364.121	460.814	256.091	7595.363	182.75	174.551	172.093	1322.696	284.953	1193.815	140.192	4567.756	4075.498	280.293	269.627	268.668	421.643	336.301	280.979	9475.206	110	0.998	912.145	382.436
14160.61	15184.803	14032.883	20774.419	17706.008	28243.479	19506.781	25295.548	1064.443	493.577	457.507	353.452	346.051	411.877	296.446	8676.718	169.039	161.372	185.529	1008.519	175.258	2125.142	131.322	4221.479	6536.348	279.855	315.933	262.726	420.726	311.639	288.458	10345.53	174	0.837	1025.322	386.649
14729.679	15630.059	11814.625	19401.985	16776.583	26755.643	17852.163	25277.672	1253.094	412.122	388.957	311.426	357.817	415.679	296.01	9178.109	196.599	165.02	186.404	2878.773	123.497	1304.659	203.674	5884.446	7318.373	285.131	289.447	280.218	1215.344	251.532	280.419	12902.351	173	0.754	554.361	388.76
11683.619	13882.857	12958.935	18667.861	16624.686	26925.559	17809.062	23555.087	941.727	382.108	339.939	275.804	356.687	394.66	244.815	7178.129	259.053	189.325	181.46	1624.922	272.786	2409.45	161.936	3890.652	4528.617	253.34	291.283	246.536	2494.257	379.235	281.903	8729.158	121	0.874	888.07	384.55
16062.644	17323.953	15496.502	23566.939	20082.774	32319.715	22473.201	29161.142	962.927	421.371	401.658	324.617	313.465	359.562	309.135	8869.081	138.579	155.506	167.697	841.374	171.768	883.795	128.159	4671.325	5833.886	283.077	295.787	274.078	565.793	312.25	288.303	11541.023	251	0.78	1043.309	385.898
13407.771	14787.369	12980.848	19119.343	17226.911	27312.677	19164.331	24681.434	1221.56	387.022	337.176	305.463	306.408	397.2	263.594	8045.445	196.691	146.517	161.009	1574.035	172.313	12127.277	132.295	4953.425	5857.455	261.644	252.284	260.962	1672.094	311.302	270.062	15340.139	107	0.971	1141.332	383.154
17684.131	19379.845	16364.838	25310.578	20935.608	32699.845	23062.169	31849.538	1258.253	367.372	333.997	244.456	318.166	423.081	306.378	9707.311	173.581	142.995	230.551	2304.893	183.256	2767.053	123.308	6070.156	8213.239	305.027	275.957	317.031	2304.15	311.935	266.485	13287.619	159	0.923	1215.443	385.481
22495.608	25003.625	19176.003	31684.169	23116.95	38352.717	25832.215	33598.678	1218.816	511.822	434.23	423.244	412.772	683.188	341.111	13666.371	281.45	229.49	262.977	1340.111	185.392	25668.162	149.486	4361.373	9490.289	295.292	300.894	298.181	1960.744	322.459	325.559	9671.977	342	0.825	1442.114	388.263
18523.298	19275.584	14769.437	24252.951	21093.807	32528.33	22891.878	31202.711	1189.458	366.8	389.973	296.648	339.125	420.645	279.087	8424.792	187.309	160.98	165.822	2031.379	129.82	1100.053	185.066	5724.138	8777.084	282.177	296.221	250.468	774.881	267.915	273.535	13427.878	212	0.851	582.646	387.778
13516.954	13430.164	12775.991	18161.131	15392.415	24231.85	15450.003	22004.916	923.909	369.865	301.742	291.86	310.651	361.119	210.998	8269.2	280.984	250.023	191.546	1633.211	118.665	2351.803	138.171	3349.89	5870.794	292.674	296.04	266.69	285.175	251.717	214.775	7124.583	121	0.937	854.302	385.244
14661.532	15812.095	13505.68	20883.576	17482.066	28357.546	19256.616	26803.686	1308.285	376.136	363.403	245.521	301.004	428.693	296.431	10077.906	184.789	150.061	205.625	2243.692	171.054	2414.796	123.116	6096.298	9246.517	337.117	277.637	312.109	1071.203	285.122	269.049	14022.329	122	0.973	1227.598	385.598
20461.92	21823.822	15887.579	26269.173	21917.987	33760.882	22905.668	32228.579	1305.14	578.321	471.401	412.721	501.404	607.195	366.959	9031.536	275.487	207.343	159.334	2030.96	169.24	9415.596	142.806	7014.161	6297.494	292.388	286.665	294.744	1152.285	329.379	397.094	14520.59	215	0.893	459.9	389.742
14204.914	14730.473	13225.061	20067.458	17372.089	26570.53	19454.578	23657.33	751.105	358.936	328.356	316.05	290.675	344.075	248.155	9218.151	184.121	159.659	173.589	873.731	187.515	1250.938	134.167	3073.292	5067.34	271.847	301.976	254.198	419.907	286.721	270.611	8210.828	231	0.817	991.916	389.284
17368.405	18463.19	12628.524	22754.636	18283.007	32387.846	19145.971	27383.969	1344.244	503.29	443.638	398.234	496.922	525.521	351.529	11460.544	322.902	250.094	216.631	3200.005	200.175	2450.718	143.749	5902.605	9488.066	295.163	295.285	293.828	1140.769	396.511	409.205	12587.736	196	0.828	428.622	388.347
19656.311	20865.623	17282.214	28133.184	23369.055	36913.031	25210.059	33929.866	1212.129	346.878	382.801	287.785	338.302	420.632	255.028	8048.715	199.255	206.72	172.605	2381.892	131.601	1357.061	161.562	5250.617	10332.262	287.313	315.675	275.047	791.305	293.458	236.464	14037.552	110	0.998	633.591	386.827
17639.682	18890.797	16103.887	24885.399	19927.64	31883.37	21921.686	30599.505	1430.19	424.633	414.867	326.307	344.606	532.52	242.602	11467.746	236.372	189.965	207.29	2787.056	197.489	3522.392	143.33	5726.914	10280.939	262.034	296.263	268.474	1590.214	318.907	304.987	12303.565	153	0.897	1335.977	387.598
28922.854	31822.366	26280.914	40165.614	31226.286	45709.582	34457.168	43828.654	1253.753	574.118	501.888	457.592	450.669	603.508	361.602	10199.552	273.381	188.517	200.343	1086.021	173.198	12689.332	152.574	5624.939	8227.496	291.378	290.608	283.363	2036.11	308.685	302.758	12625.359	330	0.778	1423.467	391.33
19552.656	19773.576	15607.101	25006.68	22312.4	32274.417	23981.554	31082.637	1217.091	364.306	371.614	301.135	350.722	439.67	260.691	8350.079	208.131	186.469	221.108	2311.048	131.837	1240.43	160.638	5501.123	9838.427	285.496	307.317	264.878	685.761	288.099	264.977	13676.648	148	0.847	610.622	388.757
15380.578	17608.202	13842.327	21984.431	17965.958	26910.168	20108.09	28682.436	1420.789	610.012	539.086	479.016	502.987	594.808	344.479	10219.681	269.739	192.574	188.278	1180.288	192.831	2555.58	149.082	7774.782	6363.517	308.455	316.033	291.397	685.955	338.025	321.746	14287.785	113	0.952	1405.527	388.562
15561.103	16554.487	12167.035	20226.634	17494.659	28283.112	18673.149	26937.001	1301.423	452.369	391.652	326.2	377.813	474.627	316.718	8899.554	218.377	165.49	190.251	2513.994	136.878	1517.543	152.673	6494.389	7441.918	277.915	274.858	276.059	977.165	262.591	364.297	13388.09	158	0.815	515.734	392.709
15615.328	16495.307	12596.858	20579.843	17734.479	28546.372	18932.789	26695.481	1309.293	442.468	398.879	319.197	382.807	579.651	324.13	8992.115	224.061	162.682	216.65	2333.687	141.731	18408.519	170.57	6280.429	7778.143	269.989	290.459	277.493	1632.502	260.985	316.257	13423.496	135	0.949	526.7	391.011
14896.702	15653.621	11964.003	19619.431	16980.575	27970.422	18866.688	25922.789	1152.063	337.345	329.287	251.507	333.47	377.213	234.401	7783.281	202.985	172.337	187.502	2052.104	122.442	1451.281	152.922	5227.712	8096.447	307.784	277.62	291.99	1202.486	291.803	270.658	11984.48	130	0.951	729.677	390.054
16275.271	16951.784	14226.348	22358.384	19480.917	27511.848	21415.559	27237.005	1045.783	462.503	358.051	317.206	435.371	561.763	256.97	7859.951	254.884	245.89	203.659	1588.121	117.024	15234.295	147.439	4370.298	3525.843	312.92	411.336	288.136	1535.864	301.782	255.388	9890.213	128	0.963	822.414	390.445
15682.704	16651.827	13968.9	21577.995	17893.295	28724.763	19816.626	27890.307	1334.095	414.028	382.656	271.544	307.814	477.344	247.022	10938.876	177	148.873	164.028	2128.535	157.514	2350.435	125.27	6560.253	7702.174	293.889	271.119	287.373	919.202	261.261	291.096	13303.722	123	0.925	1283.89	391.524
12049.326	12310.772	11070.289	17045.309	15546.544	24665.916	18123.067	21812.646	1043.375	378.384	335.229	283.905	287.551	370.27	307.261	8864.391	167.856	158.965	166.988	1747.197	179.776	3601.961	119.28	3852.701	5452.848	264.967	340.374	264.338	1696.849	309.833	291.341	11443.699	140	0.878	1069	394
16830.242	18271.154	14125.485	23300.975	19394.575	31913.522	20676.939	29550.352	1259.12	408.535	382.7	308.316	365.99	425.931	303.011	8645.492	218.834	164.962	207.414	2472.425	123.849	1687.307	195.307	6013.143	8377.141	271.751	280.881	273.118	1236.442	253.059	331.38	12928.7	198	0.91	538.434	394.854
16041.62	16510.763	13270.695	21565.671	18956.536	28297.826	21126.946	27708.444	1091.547	467.427	377.35	311.077	422.235	482.079	266.053	7306.119	240.569	223.097	164.551	1166.569	109.594	6569.991	158.56	5338.886	5084.332	290.897	257.295	293.298	818.68	298.381	265.475	12038.859	178	0.885	806.938	392.854
15845.823	17856.854	14716.798	22604.371	18104.124	29119.834	19484.341	28307.008	1436.422	469.16	471.735	366.066	405.106	535.704	267.44	10840.909	263.148	184.883	157.612	2286.8	206.291	2868.982	165.06	5792.564	9288.27	274.133	296.069	263.193	765.536	333.307	315.592	13601.813	156	0.794	1366.526	394.891
16662.501	17734.424	13147.977	21994.904	18740.203	29747.558	20122.825	28983.315	1294.046	532.348	443.899	383.859	463.069	492.982	337.453	8975.519	246.715	186.642	174.657	2191.659	152.601	1298.066	138.396	7251.496	6718.638	285.87	269.843	285.796	610.582	290.704	337.136	14083.727	120	0.941	482.383	395.192
8324.032	8955.861	7945.928	12439.694	10165.868	17617.478	10915.117	13921.079	567.564	283.295	258.156	283.282	272.85	293.83	207.588	11243.704	159.355	156.668	231.038	843.337	253.043	5155.549	181.422	1740.899	4413.805	256.416	262.249	261.158	445.831	288.636	260.089	4730.39	160	0.906	953.981	396.988
17841.432	19204.246	15792.138	24519.28	20411.234	31858.846	23218.008	31897.103	1310.897	394.115	358.674	244.126	307.885	474.277	269.755	11110.706	160.323	143.432	188.988	2167.227	167.012	2591.841	122.429	6506.891	7805.279	314.404	289.285	278.658	2753.65	276.729	270.145	13344.319	152	0.959	1252.888	394.855
16082.213	17297.621	14807.453	22608.524	18274.765	28345.207	19455.544	27999.808	1372.348	433.805	426.833	326.323	339.115	523.486	248.607	11926.675	220.089	177.188	171.25	2403.528	200.354	3627.162	152.116	6366.968	8952.455	268.432	268.034	272.35	855.19	317.204	305.469	12283.675	106	0.967	1331.5	394.33
15227.021	16817.954	12285.559	21335.37	16710.387	28769.328	17130.842	25413.067	1181.291	509.358	458.798	396.744	458.561	493.146	327.355	11327.804	291.603	226.623	222.851	2623.703	182.219	2462.259	129.311	6038.287	6595.275	299.626	298.882	292.839	798.277	304.739	377.125	12022.475	116	0.948	441.207	395.836
15690.77	16720.744	14163.435	23756.194	19365.46	29408.072	20659.362	27147.945	1168.203	363.438	362.266	342.39	341.962	464.709	251.173	7693.866	179.652	187.502	141.172	2405.165	121.342	948.878	154.434	5372.276	7191.413	284.714	291.711	265.748	733.403	269.582	242.177	14953.996	105	0.984	643.548	394.938
11714.805	13427.962	12118.206	19633.158	14768.923	26040.527	15274.065	21815.578	458.588	264.542	242.637	271.373	253.591	285.86	214.529	11215.322	148.113	151.956	206.87	536.427	203.022	2365.477	138.282	2279.963	2740.213	265.139	288.139	253.78	295.123	267.755	261.294	6051.164	135	0.913	983.959	396.048
16573.84	18133.502	15342.953	24089.317	19365.118	31395.469	21420.144	29937.878	1246.845	377.284	328.953	268.126	312.199	418.753	260.06	10789.854	180.815	162.226	261.083	2379.17	193.415	5457.965	122.859	5415.186	10470.115	288.494	282.164	286.821	1743.952	352.572	267.094	12273.866	138	0.97	1181.268	395.486
14413.066	16270.835	14565.539	22177.037	18417.532	29362.296	19648.115	27126.335	1097.332	455.253	393.64	323.341	340.219	405.613	308.584	8355.857	149.766	155.832	162.749	1211.271	168.98	3069.978	123.062	4645.463	3918.013	265.286	374.812	270.19	1338.299	299.261	279.718	13042.68	123	0.964	1061.028	396.256
10323	11627.674	9507.233	14621.848	12035.959	21071.645	13541.741	18720.711	764.789	386.978	335.9	365.979	337.615	350.695	231.238	10884.651	175.866	160.022	232.389	1136.621	206.389	1028.907	165.629	3563.153	3566.26	269.985	262.516	273.108	628.985	289.377	268.913	8303.064	109	0.989	934.839	396.702
15019.473	16105.423	13940.736	21895.349	18426.607	29241.517	20792.511	27563.805	1045.681	424.956	389.959	332.671	333.057	410.993	310.364	8955.059	146.78	162.591	167.47	1432.786	183.096	1494.08	126.043	5140.876	6520.559	287.263	304.753	258.123	998.733	301.057	308.889	11670.135	182	0.848	1048.538	398.907
14189.061	15113.975	12557.729	19716.253	16484.458	26858.276	18286.942	26006.04	1301.111	376.359	345.853	233.476	291.593	461.154	279.833	10410.575	176.325	147.335	202.551	2247.735	164.101	2366.203	116.741	6392.063	8664.399	348.367	293.212	306.386	844.812	309.909	275.248	13215.427	142	0.9	1234.852	397.69
12635.727	13755.322	11602.322	18031.495	15344.089	24691.553	17264.461	23269.43	1192.638	365.114	311.732	280.704	284.406	337.681	242.672	9625.483	175.139	148.4	233.879	2052.642	163.643	1829.87	126.913	5060.065	6539.357	248.17	257.638	280.924	688.617	302.795	255.351	12812.192	114	0.96	1145.895	398.184
17591.594	18705.534	14540.403	23921.533	20227.417	32660.317	21363.843	29998.767	1332.001	503.745	452.54	377.946	430.191	526.031	330.253	8733.424	252.252	192.198	193.806	2422.915	144.599	2291.345	140.657	6840.424	8651.064	285.851	296.634	295.474	942.902	265.604	352.115	13922.039	154	0.903	494.299	401.091
12323.792	13522.159	11763.482	18516.402	15333.684	25259.811	17322.014	23475.259	1209.919	360.673	326.728	275.668	293.084	345.58	251.453	9651.819	181.632	161.353	204.68	2155.274	166.552	2065.405	119.805	4577.707	6281.605	259.331	275.044	278.102	1634.564	306.194	261.497	12253.588	124	0.944	1134.5	400
18556.802	20149.946	16198.34	24094.587	20103.431	28062.792	24475.896	34260.721	1392.302	575.538	522.316	472.865	518.346	610.715	374.145	12821.71	262.771	177.148	140.408	1172.136	193.869	3752.999	163.84	8212.677	4579.15	295.654	298.516	282.255	874.88	387.543	321.872	15838.275	119	0.99	1405.332	399.416
22377.866	25387.642	19654.977	32880.163	23874.451	39630.436	26939.384	36522.899	1170.696	541.881	461.239	421.867	409.442	683.895	341.635	11883.569	252.546	202.228	239.681	1494.787	169.735	22519.153	145.517	5004.32	7060.193	289.375	292.536	306.772	2887.988	329.375	308.353	10934.574	274	0.815	1442.044	401.755
18796.199	19399.182	15353.022	24832.712	21835.069	32283.836	23824.262	31357.323	1186.821	364.415	377.106	320.248	360.849	448.125	267.825	8284.463	195.135	186.6	180.792	2258.894	141.121	1058.937	177.238	5704.638	7817.083	305.512	306.811	275.288	704.191	284.934	263.71	14009.039	194	0.813	613.258	402.907
22732.73	23927.556	20466.489	29261.096	24441.867	34954.658	26736.532	35889.643	1274.662	449.603	420.891	330.096	367.933	707.749	259.14	10192.986	204.233	157.523	190.271	1995.235	164.981	31383.376	138.117	6098.804	7683.346	262.94	271.308	274.358	3215.723	320.908	300.314	13425.829	166	0.94	1320.946	400.867
19070.196	19444.073	15410.322	25066.124	22223.628	33052.214	24225.835	31601.998	1245.94	360.203	392.584	304.515	355.463	440.937	277.604	8042.935	201.298	185.189	160.992	2342.074	135.722	1253.604	182.758	5395.217	9736.79	304.783	315.877	249.736	617.317	297.27	269.637	14035.919	161	0.944	599.475	402.009
15218.88	15778.305	10208.702	20858.468	17435.213	25232.046	18989.186	24701.949	1030.552	447.517	257.115	310.944	373.158	476.723	225.372	7427.264	298.145	267.255	187.723	1753.237	130.658	4525.176	153.822	4177.459	3783.884	305.488	252.815	276.948	476.394	299.979	230.84	9453.429	134	0.968	843.343	402.179
21865.502	23820.968	19064.083	30867.898	25813.503	38586.429	27494.418	37428.878	1169.547	395.04	407.88	304.707	370.178	445.486	302.637	8320.645	178.277	155.531	159.436	1723.546	121.622	1892.742	219.673	6143.929	6793.972	301.19	319.182	264.876	1236.644	286.505	273.812	13790.366	174	0.916	577.609	403.759
16441.693	17538.153	14182.554	22891.533	19152.004	30443.286	20882.209	29083.117	1174.504	353.546	358.696	325.25	363.885	430.279	269.463	8181.894	192.137	193.147	163.391	2187.556	136.252	873.73	178.782	5759.842	6979.117	289.972	300.663	264.708	1050.472	289.805	261.51	13631.287	158	0.873	624.753	405.278
13650.646	15429.282	13174.464	20899.765	16825.282	30363.454	18984.339	26066.264	759.027	368.431	308.75	349.498	314.419	328.657	223.574	10464.796	177.202	157.866	223.929	1244.535	208.12	1361.238	154.614	3178.287	4758.456	277.121	253.384	282.58	1167.254	280.496	250.096	7454.269	140	0.968	931.5	403.157
15178.134	16077.207	13458.866	20971.772	17718.408	28233.407	19867.342	27441.595	1334.211	401.823	375.951	261.026	302.42	482.36	271.607	11047.826	159.275	138.489	180.677	2068.265	164.329	2395.771	118.391	6739.601	8092.944	320.038	314.133	286.519	975.329	289.549	275.848	13826.538	109	0.946	1256.683	402.794
16485.923	17675.782	14954.931	22016.523	18894.362	31019.871	20721.771	29343.397	1314.759	387.339	385.877	248.802	322.762	508.034	257.813	11684.297	194.564	148.098	177.805	2164.662	162.559	4323.355	117.271	6353.322	9624.77	302.126	287.06	262.754	1758.84	290.241	288.155	13378.256	165	0.868	1283.397	404.209
19091.172	20920.341	16711.206	25971.094	21219.983	33784.824	24332.147	33916.412	1398.437	475.13	478.247	380.957	412.492	544.243	277.995	11155.071	266.101	189.943	155.481	2128.593	202.519	3758.082	160.243	5770.993	9949.092	290.183	304.338	255.379	862.342	313.584	320.739	13553.839	116	0.977	1371.06	403.267
26919.259	29524.577	24989.668	36645.554	28796.38	40298.288	30951.529	40740.063	1204.32	566.415	492.095	439.75	456.703	570.121	361.439	10139.241	245.035	183.197	208.188	998.335	167.485	9287.196	153.024	6437.164	6599.701	283.408	276.031	295.329	2725.426	335.309	326.352	13236.874	182	0.905	1421.396	404.764
16664.516	18132.841	13917.212	22654.861	18548.367	30364.559	19546.87	29220.208	1301.275	525.245	417.68	364.284	449.158	681.98	348.092	9029.174	239.531	178.21	202.035	2101.012	152.988	28122.928	141.706	6667.001	6294.276	279.156	290.494	278.36	2723.687	273.842	368.517	14382.715	101	0.977	502.955	403.797
19443.601	20542.577	16062.313	25800.093	22272.884	33283.616	23904.281	32474.021	1230.759	422.1	405.258	328.075	388.802	539.445	314.095	8834.984	211.543	155.583	176.6	1897.208	127.247	7641.69	216.556	6212.923	7792.558	282.79	292.406	254.915	1193.135	255.622	338.7	13913.892	290	0.752	552.145	409.438
21245.509	20707.813	14257.402	24148.157	22588.66	34298.838	25685.535	34007.621	1209.889	379.354	389.528	310.112	360.985	434.993	295.924	8214.686	205.405	165.424	192.072	2200.797	117.013	1693.676	228.087	5919.434	9439.987	296.532	319.111	260.677	1796.535	260.165	293.641	13526.647	108	0.98	569.917	405.111
13810.73	16228.003	14568.452	23085.756	17243.754	29355.225	18236.547	26740.413	1170.642	340.261	327.773	265.894	275.894	371.146	247.237	9123.594	162.315	157.546	207.292	1936.66	174.943	2100.207	112.274	4457.023	8268.394	264.781	285.774	270.182	852.974	319.945	274.008	11859.103	110	0.985	1111.236	406.845
15386.995	16153.48	13761.188	20196.992	17118.07	24511.945	18960.683	25926.35	1240.073	393.148	329.714	271.374	321.585	570.47	317.786	10837.751	153.215	138.443	235.567	2337.356	184.808	3020.362	119.627	6437.667	3886.624	315.642	347.967	300.439	6746.417	305.845	281.082	13259.379	100	1	1217.5	406.32
20875.853	24264.796	17829.087	31647.912	22881.743	39970.032	24617.553	36301.928	1346.05	535.268	495.326	396.772	457.466	502.254	363.927	11827.718	304.97	241.364	229.787	3329.054	185.806	1953.422	161.292	6294.549	9515.672	303.79	287.076	291.003	713.661	384.346	477.199	13877.578	148	0.948	406.324	407.304
15188.648	16519.783	13962.79	22139.491	18396.057	29558.171	20617.021	27202.767	1128.387	371.479	361.142	273.087	299.95	408.741	276.184	8713.573	174.005	150.417	166.502	1761.961	171.402	3286.441	123.545	4738.911	5916.398	274.812	304.873	278.361	1358.784	308.387	269.344	12259.304	163	0.966	1086.709	407.893
15461.673	16516.477	14104.505	22219.99	18800.442	28860.763	21391.099	27364.702	1121.759	363.758	324.697	290.64	292.301	362.952	259.218	8780.136	160.614	139.138	188.307	1610.446	171.457	1839.775	112.644	5015.764	6745.628	266.322	276.314	265.849	833.51	309.766	279.669	12985.762	129	0.982	1118.151	407.221
13906.6	15423.323	12628.282	20209.578	16100.655	27296.392	17832.022	25820.384	1258.134	391.101	309.17	276.256	319.122	425.728	277.305	10272.126	177.572	152.564	260.809	2308.475	170.047	3930.248	127.759	5744.012	9418.815	292.535	269.48	299.494	1455.391	350.114	241.896	12091.217	106	0.949	1176.981	406.708
21099.048	22214.885	19177.078	29525.175	24101.392	37916.185	26973.33	36294.957	1359.626	414.665	414.841	318.615	344.708	627.162	245.786	10447.416	240.249	172.715	202.556	2587.57	186.643	22545.623	148.923	5361.594	11082.1	255.004	279.755	274.8	2406.897	299.735	331.157	12462.946	231	0.857	1333.31	409.738
16344.69	18070.797	13199.727	21982.335	18253.707	29234.306	19130.303	28503.815	1309.21	571.593	479.69	416.114	513.654	502.88	343.469	9150.984	254.516	204.068	203.864	2166.657	167.318	2325.183	137.731	7420.949	6724.851	299.495	287.249	312.062	1027.338	272.91	364.564	14160.193	102	0.987	479.157	407.333
18364.658	19962.631	15185.699	24949.176	20844.704	33652.377	22219.127	31782.201	1318.795	486.368	421.951	358.904	426.077	510.756	331.018	8811.54	241.248	178.539	196.328	2402.811	130.066	6938.726	145.722	6331.709	9603.552	277.923	281.965	268.808	1231.633	262.383	353.169	13783.119	217	0.79	505.472	410.288
18265.233	19693.505	16472.421	26580.66	22132.704	34049.346	23741.999	31621.345	1156.993	375.9	390.462	340.438	376.267	465.087	287.193	7783.95	203.87	190.794	143	1949.644	132.61	832.686	230.319	5630.158	8127.919	301.258	299.798	265.79	738.141	288.525	262.25	14267.049	236	0.803	633.771	412.119
12260.53	13269.773	11404.927	17651.54	15170.511	24919.899	16830.763	22755.712	1086.487	440.685	411.695	321.139	334.94	423.965	310.757	9181.501	162.462	161.483	168.274	1516.523	180.122	1370.956	126.096	5117.862	5312.706	282.321	294.066	243.503	890.724	307.414	291.318	11855.894	131	0.886	1052.798	408.156
12169.299	13375.205	11475.019	18012.433	15085.388	25249.87	16559.318	22356.718	1030.678	434.366	373.459	346.919	333.294	467.689	263.174	8042.731	189.256	169.959	168.271	1667.446	177.179	1344.143	138.509	4241.044	4739.802	278.142	330.969	259.469	819.827	296.355	289.311	11701.334	144	0.815	1009.014	411.729
19828.626	21039.684	17443.578	25446.506	21534.843	30915.208	25427.89	33829.587	1290.956	555.208	509.014	460.505	516.063	670.569	358.651	13773.504	248.727	176.166	154.264	1148.812	190.81	11409.834	158.997	7258.815	4609.237	276.279	326.808	283.465	1383.509	387.882	305.787	14839.858	219	0.879	1406.422	412.404
25215.482	27268.568	20369.727	33593.791	26063.991	41527.992	29973.499	38918.82	1406.573	603.859	499.538	455.98	482.353	794.937	363.933	10933.282	276.267	231.123	194.668	1806.72	203.372	23949.339	150.34	5757.084	9315.789	290.949	306.043	320.418	3394.028	392.043	310.15	12551.171	178	0.876	1449.36	410.433
14836.041	15540.034	14418.088	21900.589	19198.955	31617.269	21372.073	25660.959	993.005	466.301	373.523	378.24	368.679	371.232	255.446	8223.346	196.559	180.756	203.647	1181.438	204.186	1177.854	161.515	3762.659	4380.333	266.469	249.551	289.53	989.938	286.99	256.627	9180.928	128	0.936	932.945	410.18
19219.103	20782.747	17392.962	26883.605	21392.127	34234.186	23732.651	33701.744	1324.225	416.586	417.567	346.756	343.101	491.773	251.802	11589.122	261.928	172.197	209.323	2520.874	194.604	3667.166	155.957	5844.041	10157.26	258.25	294.803	263.12	2414.33	307.474	336.557	12477.06	112	0.932	1347.143	410.616
22962.801	23973.031	20039.761	30666.584	26031.571	38031.875	29733.925	37899.038	1353.333	477.915	478.953	408.539	401.014	620.478	286.923	11780.436	265.436	182.25	174.761	2041.252	215.33	6477.857	156.934	6269.754	8659.932	271.684	325.132	271.716	1835.967	336.736	332.027	13436.387	168	0.937	1372.827	410.589
21473.525	24048.089	19885.193	31255.815	23853.402	36754.062	26442.676	36210.801	1096.208	520.216	447.053	406.041	393.843	524.226	342.992	11228.038	222.203	175.015	203.968	1048.344	161.004	9673.662	151.486	5962.817	5626.057	279.851	275.841	285.462	1493.787	318.845	308.456	12165.405	222	0.863	1427.599	413.586
16514.813	17631.214	13171.284	22118.982	17824.412	30380.922	20644.232	29340.274	1012.049	433.986	384.891	331.646	375.526	368.868	278.501	11529.67	296.085	222.009	237.295	2645.689	153.434	3671.233	118.322	4177.059	9476.787	279.588	266.637	279.901	609.214	270.813	406.659	9739.809	111	1	447.608	411.122
14956.536	16125.27	13483.419	21483.709	17741.912	27098.222	19185.634	26039.849	1036.991	420.932	358.705	298.807	397.568	557.427	258.055	7480.56	212.316	190.38	167.904	1427.05	116.872	8269.88	167.127	5287.417	3789.647	293.984	260.584	312.08	1456.254	288.669	292.35	11508.326	197	0.833	794.383	414.784
18397.593	20281.95	17004.506	26771.2	21080.191	34626.983	23159.261	33383.083	1267.987	378.163	366.259	254.802	309.491	434.306	270.878	10324.797	167.556	136.967	232.286	2096.004	145.641	2457.462	116.884	6291.673	9406.971	333.48	298.757	278.304	1997.118	283.134	281.086	13275.013	222	0.91	1253.622	412.811
24144.789	27862.43	23057.585	36092.019	25459.923	41118.458	27263.474	37051.315	1154.751	527.341	454.4	411.57	385.406	841.028	311.308	12156.31	245.386	205.75	277.634	1493.092	162.723	46737.155	149.715	4388.685	10568.04	284.104	288.904	301.58	3544.24	322.73	299.288	10607.718	153	0.921	1437.637	412.631
17128.665	18159.684	14570.324	23719.201	20101.888	31472.334	21792.492	30091.129	1193.293	395.491	409.949	315.18	380.149	434.641	304.938	8984.273	177.921	146.644	154.776	1767.832	120.562	933.009	239.748	6573.932	6373.243	302.678	292.178	269.099	928.44	284.565	299.438	14057.049	101	0.964	572.985	411.975
17186.416	17998.295	13669.434	22271.227	19445.195	29529.516	20956.915	29175.917	1176.19	358.259	378.482	325.499	362.703	434.07	293.966	8258.567	194.858	185.845	144.451	2129.207	138.687	872.493	186.767	5802.208	8476.396	283.174	316.464	270.975	569.226	286.686	255.323	13770.953	106	0.993	618.434	412.028
16277.877	17145.717	13988.93	22977.768	19035.275	30158.177	20989.76	28156.931	1151.983	380.397	340.454	278.334	366.697	492.859	251.716	8231.226	201.057	173.135	183.1	2002.407	129.329	5918.73	170.063	5103.206	6189.104	331.015	268.572	277.506	1815.987	279.74	254.085	12022.81	202	0.92	708.728	414.614
14164.691	14904.616	12134.651	19150.522	16145.496	25750.352	18308.326	26195.739	1298.213	437.767	373.841	288.815	316.671	581.308	261.299	11162.418	173.14	138.776	162.087	2004.783	167.648	1968.675	119.515	7554.748	5903.825	294.394	285.265	270.278	773.868	278.255	328.764	13586.591	111	0.964	1270.464	413.626
21673.084	22726.404	19014.557	29500.079	24411.381	38593.887	27717.307	37316.438	1348.415	456.474	460.411	374.075	381.7	575.027	269.684	10768.121	274.609	180.23	180.549	2168.447	216.571	6269.291	157.395	6184.437	10870.441	269.524	294.888	261.57	1547.476	305.044	321.635	13079.846	164	0.884	1354.915	414.982
27855.976	30430.457	24582.248	38245.259	29255.819	43804.358	31763.819	41308.669	1341.221	563.402	490.843	431.247	447.351	691.742	353.63	10748.092	264.016	214.762	207.203	1825.706	188.917	18528.707	145.76	5452.244	10887.129	283.599	315.574	302.107	2545.072	353.289	338.765	12276.533	377	0.676	1449.954	420.646
20817.472	22381.522	16162.553	27604.759	22626.144	34637.542	27187.644	37874.99	1565.944	618.825	504.732	445.985	529.062	876.448	454.205	12148.668	332.706	247.551	181.754	2948.931	206.07	34344.188	166.282	9015.452	6376.09	312.569	349.345	295.505	4006.265	385.984	389.558	20496.322	124	0.944	394.395	415.96
16487.875	17181.338	13126.921	21447.366	18493.44	29651.945	19530.217	27260.698	1252.589	546.642	430.897	392.6	487.036	481.856	336.16	9750.704	268.639	204.667	225.077	2580.311	190.634	6162.728	139.704	6256.308	6725.406	278.915	287.702	282.38	876.644	278.983	403.628	13145.768	143	0.916	473.493	416.829
12941.66	14186.238	11633.219	18649.692	15114.839	25660.882	16908.084	24071.364	1200.196	388.191	329.819	296.735	299.526	404.448	258.426	9826.28	168.963	144.135	210.178	2189.007	161.411	2287.791	117.171	5616.423	6512.08	275.133	272.043	284.467	1829.582	321.244	237.07	12306.737	180	0.846	1146.628	418.283
18299.847	19336.928	16107.78	25486.368	20701.469	33751.145	23923.028	32532.267	1381.081	417.185	385.234	264.435	309.113	525.488	261.466	10712.31	192.153	151.655	204.128	2254.29	168.889	2475.733	112.607	6513.894	10026.853	320.228	279.834	276.022	897.152	283.409	312.62	13515.18	135	0.923	1263.478	417.278
14749.44	16089.735	12980.411	30268.031	17928.572	28242.779	19279.589	26056.225	1145.19	378.625	379.496	485.153	380.776	472.34	262.432	8029.224	166.939	167.008	149.203	3948.616	127.014	1016.027	163.138	5355.32	5649.471	298.019	279.328	300.265	511.313	303.313	255.105	15121.374	127	0.929	650.925	416.555
12414.309	12775.862	11120.211	16304.301	14800.968	24850.118	16858.572	21970.745	918.118	382.481	327.076	241.914	302.425	387.544	225.643	7054.787	249.303	201.244	176.268	1429.499	299.447	1148.805	171.097	4120.42	3970.819	244.822	267.586	232.466	647.082	280.316	268.724	8560	137	0.947	885.661	417.58
19962.177	22842.49	16722.613	27453.716	19602.114	32641.942	21433.431	29912.7	1551.952	603.764	478.127	443.424	452.013	579.404	373.304	13588.121	312.325	273.462	290.746	2167.512	211.134	6951.614	155.243	4854.383	11073.697	288.988	368.328	297.822	6806.493	334.047	354.04	10504.345	125	0.968	1473.54	417.54
20765.224	20807.678	15523.948	25401.582	22700.267	34424.289	24698.212	33568.696	1294.888	520.329	440.039	381.473	447.726	463.158	344.432	8801.711	261.503	182.189	220.591	2274.852	138.821	1282.731	139.18	6370.434	10188.131	267.675	296.854	284.504	1389.417	272.935	385.377	13811.228	185	0.898	495.916	419.451
15011.901	14122.87	10559.066	17928.618	15990.764	25378.475	18309.546	24192.545	1066.317	398.337	343.542	289.612	369.749	493.886	263.159	7600.985	230.901	183.5	201.388	1628.597	118.826	8959.705	165.479	4870.077	6532.189	296.394	268.229	298.509	1462.653	288.32	300.841	11455.499	229	0.693	787.421	424.181
20610.917	22064.869	19039.017	28000.857	22730.832	34166.616	24885.526	34060.948	1292.075	408.647	350.296	246.529	336.075	451.863	292.97	10389.988	164.499	139.935	197.125	2090.262	161.525	5197.531	116.252	6202.49	7132.414	337.468	287.888	301.907	3350.257	321.069	270.745	13446.445	177	0.901	1229.799	420.675
19851.384	20792.23	17693.574	26886.698	22370.218	33692.078	25029.11	33405.951	1320.281	430.424	401.526	311.184	340.917	590.167	255.315	10452.63	218.437	148.884	179.016	2183.765	167.747	13649.564	122.834	6023.275	8955.963	270.001	327.033	274.546	2482.863	301.971	361.293	13314.603	222	0.938	1311.365	420.671
10480.979	11225.434	9664.261	15258.109	12966.21	22691.691	14832.133	18986.408	918.296	354.771	319.706	317.71	340.104	365.356	228.253	7746.705	174.36	160.642	203.622	1642.899	223.204	1604.907	167.984	3206.941	5420.186	255.594	269.656	272.195	1036.468	304.206	246.384	8502.276	122	0.956	950.066	418.484
15769.173	17715.927	14847.87	22748.748	17695.083	29749.132	19641.073	29035.402	1360.759	400.352	391.786	295.908	336.956	502.643	243.99	11173.528	204.789	144.004	187.28	2313.887	158.472	3666.122	113.841	5964.042	8554.121	274.722	276.054	299.115	1878.575	295.765	335.065	12854.914	107	0.929	1301.416	418.752
21747.459	22868.336	19367.805	29619.524	24210.652	36362.245	26853.238	36097.607	1403.13	527.606	516.591	438.348	432.04	595.114	307	10361.132	268.945	194.752	176.003	1876.529	190.363	4728.807	144.163	6572.21	8039.885	287.912	384.788	271.706	2131.475	342.133	317.436	13611.032	143	0.941	1374.255	419.549
22447.839	25574.184	21721.311	35325.021	27953.376	44754.733	28687.87	40047.533	1328.496	480.108	453.15	354.932	430.998	461.622	332.153	9173.668	261.82	184.633	205.233	2502.614	137.625	1643.914	147.811	6292.574	11333.964	269.156	288.931	269.706	1132.144	259.255	335.247	13648.922	106	0.993	503.755	419.67
13215.418	15147.987	12917.033	19911.866	16723.29	29055.352	18652.652	25553.638	900.446	428.472	359.135	323.667	341.364	405.111	239.553	6756.301	198.349	167.172	180.616	1209.267	245.7	1555.248	159.085	4034.479	4104.653	259.884	254.745	264.776	1397.528	283.711	243.083	9808.134	132	0.977	916.606	421.076
14770.106	15839.981	13279.555	21026.799	17740.493	29811.917	20417.92	26598.207	1009.54	401.485	365.201	340.448	343.017	428.348	273.016	7699.057	190.733	166.582	141.767	1488.732	212.368	1196.334	154.26	4118.067	5931.15	283.176	317.952	264.832	786.335	287.361	261.876	10875.835	175	0.903	997.534	421.614
12439.265	13901.164	11803.256	18880.055	15058.314	25560.379	16318.917	23383.724	1073.696	391.416	362.765	288.43	320.574	387.751	277.052	9053.368	175.132	144.419	146.348	1649.137	169.687	1799.161	111.178	5110.004	5379.787	275.833	275.222	260.641	803.948	309.985	262.888	11884.677	116	0.977	1084.957	420.828
21827.213	23177.352	19390.94	29540.24	24675.637	38084.779	27613.664	37102.693	1384.82	488.488	497.584	399.635	386.101	558.355	277.734	10213.435	260.143	171.678	173.512	2059.145	210.542	2468.532	153.809	6306.911	8677.067	279.898	302.209	278.172	1316.838	344.02	331.978	13603.367	190	0.803	1362.221	424.358
11852.024	12810.131	10815.674	17387.338	14413.834	24422.184	15898.35	21844.917	1049.843	425.121	365.197	333.486	329.141	459.885	265.6	8381.322	178.009	150.479	162.158	1597.993	165.638	1273.237	134	4701.152	5952.625	270.324	321.957	248.709	906.366	309.344	322.216	10970.953	142	0.877	1015.761	421.923
17796.507	18993.08	15703.689	23513.585	19583.263	29036.212	22089.11	30017.84	1181.4	427.098	348.645	314.087	343.885	572.173	295.057	9924.97	150.182	140.087	188.731	1875.254	189.147	14925.04	120.86	6335.195	5284.223	281.762	466.984	294.592	818.917	335.049	259.093	12828.47	127	0.967	1171.862	421.201
17386.338	18528.331	16258.676	24546.119	20171.819	30658.569	21813.145	29811.72	1332.45	437.799	420.565	342.74	351.573	540.76	251.085	10101.489	232.331	168.843	203.558	2325.911	192.896	8647.862	143.133	5542.464	7897.605	264.15	287.003	280.902	1929.75	294.526	312.938	13550.506	154	0.822	1333.091	422.039
17692.255	19233.566	16536.877	25122.573	20080.474	31216.398	21775.856	31361.451	1338.446	472.871	459.798	373.999	384.094	623.491	271.63	10028.903	252.251	160.717	175.789	1921.749	201.675	12916.051	144.695	6467.886	6920.727	265.613	345.98	285.239	1977.716	309.069	310.716	13792.965	138	0.944	1344.442	422.333
20896.073	22913.159	19422.949	29183.456	23107.07	33843.127	24993.111	32836.836	1195.212	545.489	464.66	416.628	407.14	503.621	340.385	9312.683	220.71	168.738	144.402	944.2	158.586	6358.588	148.469	5430.06	6845.664	271.137	292.105	298.276	1973.965	305.356	325.233	13139.014	159	0.891	1437.645	423.173
10790.151	11714.497	9903.467	15741.622	12967.867	22314.457	14574.743	19713.911	1072.783	410.634	368.776	300.738	364.982	429.441	282.733	9296.461	164.815	141.961	172.654	1666.789	160.936	1481.1	134.202	4149.162	6733.32	276.358	320.074	240.561	1426.079	345.025	295.495	10124.144	104	0.974	1038.404	421.99
17687.719	18662.402	15387.183	33831.556	21244.554	34134.572	23174.205	30460.848	1117.427	360.162	394.024	485.86	360.903	440.653	261.745	7916.558	190.463	176.477	169.836	4096.494	143.299	1296.267	162.756	4737.013	7987.599	296.734	281.071	296.941	995.418	289.86	266.614	13577.222	221	0.862	646.174	425.916
16601.433	17753.799	14162.495	22893.242	19385.996	31055.78	20858.695	28649.944	1191.909	376.456	400.447	335.636	395.435	452.518	290.722	7845.072	194.149	176.332	167.198	2071.413	138.625	1410.95	182.534	5310.308	6838.376	320.253	323.498	255.526	669.081	336.953	287.253	13391.782	152	0.8	604.849	426.586
14313.378	15669.887	12916.848	21805.084	17685.511	29776.432	19614.876	26065.204	1080.708	381.073	348.471	278.631	358.476	394.644	258.993	7811.46	225.786	178.318	206.361	1983.856	121.047	2320.805	165.14	4459.056	6655.738	307.083	275.137	304.413	927.243	272.501	276.738	12031.576	144	0.909	773.146	425.306
12609.052	14475.566	11842.348	19141.326	14781.005	25900.194	16188.634	24279.846	1196.926	389.349	331.376	312.459	342.983	419.164	270.931	9825.786	168.333	160.914	190.694	2062.375	186.654	1899.746	110	5595.074	6146.615	295.362	282.224	276.157	961.547	340.012	246.217	12332.272	125	0.889	1130.396	424.028
20934.738	25302.198	18308.96	32293.419	20342.882	36565.286	20925.604	31135.828	1553.358	586.518	494.319	440.227	469.104	631.855	352.712	15258.67	326.173	287.024	352.215	2014.53	210.092	9897.715	157.91	4946.38	12553.974	317.76	418.508	304.533	5175.587	351.004	363.9	9861.102	153	0.866	1481.069	426.121
12721.607	13655.913	10781.635	18095.126	15084.476	24728.813	16527.577	22737.388	1172.141	345.984	342.871	304.781	368.799	462.756	254.998	7595.094	174.105	170.922	155.394	1970.708	124.718	1187.044	149.146	5311.327	5246.548	320.506	255.417	274.393	882.442	289.91	258.12	13334.635	116	0.936	690.224	426.069
15106.643	15976.419	12850.162	21335.76	17695.209	29243.11	19562.247	26174.227	1160.081	367.884	356.936	297.196	359.495	398.763	245.944	7460.063	226.609	183.641	209.994	2107.736	119.909	1496.656	158.3	4598.177	8574.589	351.582	267.531	287.198	1272.097	267.901	259.744	11572.73	249	0.782	709.187	430.801
12631.843	12986.06	10238.975	17712.951	14417.785	24068.245	16109.53	22179.337	1084.504	443.13	376.838	299.773	394.02	445.868	242.368	7526.658	281.685	253.825	183.364	1710.151	132.588	986.077	157.433	4912.214	5899.806	310.007	253.603	291.976	335.692	284.607	257.198	9877.796	112	0.973	834.723	424.804
14336.659	15606.092	13773.446	22375.43	17431.843	30377.508	19115.075	26149.878	970.21	388.476	370.131	339.423	339.041	450.678	256.039	7653.108	182.568	178.759	147.278	1620.884	228.443	1257.682	160.856	4172.82	6247.811	285.202	311.951	254.957	609.277	314.334	245.101	10230.361	117	0.985	990.5	425.731
20722.71	23587.751	18359.528	29191.541	21359.76	32248.078	22401.037	30998.42	1463.251	565.095	478.942	425.805	489.836	567.581	347.918	12037.796	296.634	255.518	222.315	2435.203	230.068	4653.119	160.805	5919.806	7912.554	288.411	317.817	308.479	1995.683	354.071	385.248	11749.412	118	0.981	1467.102	425.746
20405.899	20850.08	16620.699	26784.086	25461.475	35472.465	25853.051	35146.109	1252.597	501.343	445.629	375.565	466.793	446.038	364.147	10218.621	260.346	185.636	177.602	1979.481	160.037	1634.005	146.726	7006.401	9411.172	282.482	295.397	281.517	1076.403	246.361	328.75	15614.685	154	0.903	502.526	428.026
11594.05	12298.508	9963.622	16178.416	13852.632	22664.258	15237.804	20069.606	1137.778	348.721	331.152	284.228	342.849	378.388	247.044	7441.799	221.42	190.404	236.61	2355.284	117.993	3095.112	170.352	4168.739	6489.934	330.428	284.306	287.638	1001.377	275.074	244.304	12334.656	142	0.886	721.472	425.908
13474.981	14301.632	11664.353	18570.63	16376.234	23331.803	18156.447	22624.248	990.815	364.969	330.268	291.933	369.322	485.214	269.953	6824.156	176.427	162.252	158.86	1260.992	118.809	16344.059	172.373	4473.761	2479.336	321.886	285.903	286.018	952.918	268.411	264.019	13129.851	103	0.996	754.684	425.869
15057.959	15728.677	12813.823	20380.13	17025.802	27569.6	19033.135	26781.629	1380.816	443.525	384.407	285.375	326.959	562.195	263.035	10868.893	179.162	143.949	184.463	2125.324	162.964	1877.07	113.505	7097.242	8539.237	311.024	263.93	279.791	910.477	287.601	340.463	13443.598	110	0.888	1265.364	426.5
24071.807	23503.94	17767.395	25877.229	24176.368	32262.533	25985.556	34446.047	1239.845	621.842	475.628	446.21	513.59	690.066	377.601	7954.159	256.315	181.187	155.774	1512.334	150.61	17509.371	135.449	6927.332	5174.12	292.054	299.624	285.044	1368.41	263.078	337.73	14872.232	114	0.977	479.061	427.842
16749.056	17404.832	14953.922	24709.168	20230.813	33385.285	22363.858	29511.594	1200.658	359.871	381.566	345.454	360.157	438.081	269.205	8720.575	225.119	207.001	188.721	3052.892	150.687	1306.572	170.153	4774.861	9885.205	311.279	290.78	270.382	1369.211	327.203	269.455	12192.766	126	0.886	637.754	428.016
15767.365	15812.159	13490.307	21218.736	16985.275	30620.69	19092.735	27342.806	848.205	388.745	327.059	264.196	321.271	384.672	219.871	6619.046	188.183	209.877	191.839	1749.396	257.783	1703.17	161.849	3226.034	7063.089	257.093	267.611	268.51	796.741	307.914	269.247	8861.185	110	0.985	897.936	426.645
16062.129	17421.496	15083.785	24137.972	18880.851	31022.159	20882.842	29087.7	1235.947	423.774	372.138	328.089	323.069	474.717	279.256	9755.065	169.683	141.275	192.98	1847.819	173.273	4155.103	117.46	6140.028	8366.647	297.351	362.084	293.082	887.018	328.25	269.959	12622.848	99	0.99	1167.449	427.298
19134.681	22004.419	17713.209	27231.406	21203.525	32520.281	22614.947	32883.737	1382.613	535.426	472.407	421.339	417.396	568.91	319.948	11282.629	255.177	220.119	191.686	2241.264	201.159	3773.323	145.009	5992.887	7303.293	267.42	293.963	303.968	1337.754	352.832	346.066	12792.446	127	0.967	1421.839	427.579
15587.038	16459.211	13390.014	21164.162	18478.364	26709.62	20263.686	25430.909	1017.923	349.441	322.923	305.089	360.65	554.176	262.8	6818.231	197.027	178.292	188.431	1686.122	118.511	18960.071	180.432	4047.78	4375.453	329.676	285.79	293.564	1538.777	260.214	264.094	12535.38	102	1	734	427.735
14500.138	15460.91	12577.976	20139.408	16567.659	27182.464	18644.449	26393.599	1314.857	422.556	362.46	272.01	362.682	534.143	281.961	10938.869	167.13	141.634	197.483	2094.026	167.12	5485.981	115.037	6680.372	7040.978	328.576	281.804	280.617	1731.904	333.186	291.951	13255.79	180	0.838	1237.117	430.494
16218.081	17396.845	13013.549	21369.36	18285.612	29881.471	20017.233	28900.395	1249.877	414.399	403.629	350.309	392.067	463.46	316.457	9300.157	219.924	157.923	200.817	2338.909	131.337	1909.877	203.545	6282.058	8331.514	278.6	273.512	259.714	792.433	252.285	327.126	14184.372	113	0.952	546.102	429.261
18253.378	18507.714	14058.613	23202.46	20012.167	32100.989	22122.544	30374.187	1203.087	377.46	409.27	352.355	393.417	490.89	280.11	8482.707	215.147	194.936	170.878	2315.573	158.042	5380.486	167.509	5486.569	8797.208	303.758	303.89	268.207	958.336	339.56	330.043	12604.434	141	0.928	628.074	429.933
13161.338	14077.051	11521.879	19593.832	15696.341	26614.537	17479.438	24155.853	1073.087	401.75	347.701	286.69	373.746	411.382	268.134	7201.82	246.461	204.883	211.069	1806.258	112.501	2361.913	170.275	5027.713	5499.397	282.887	265.1	283.794	912.983	293.331	298.055	10823.125	114	0.977	794.781	429.035
13174.026	14180.944	12559.628	19567.952	16892.484	28062.782	19055.585	23738.509	832.152	392.815	348.775	307.43	326.642	381.797	245.328	6067.771	198.311	164.496	135.15	971.434	211.124	801.898	166.317	3931.318	3585.691	266.88	264.769	265.565	1053.08	297.316	246.941	10806.736	130	0.935	917.346	430.031
15415.474	17023.609	14153.606	22485.791	18007.455	30455.797	19933.031	28281.79	1284.64	382.732	348.206	254.394	307.847	437.313	288.009	10014.937	178.946	155.101	250.244	2359.019	162.621	3089.032	116.371	5608.911	9722.519	326.858	278.49	290.752	1523.195	310.872	276.269	12896.129	205	0.885	1213.841	431.139
18843.76	20993.78	18136.998	27266.524	21656.118	35000.929	23525.11	34056.439	1416.242	499.962	494.841	392.056	386.341	633.447	291.182	9879.886	275.383	174.936	168.665	2282.669	201.257	3912.901	147.022	5864.939	8391.212	272.497	318.645	279.159	3345.047	317.126	297.64	13267.586	134	0.882	1352.388	429.731
13308.205	14741.88	12025.044	19608.206	15601.581	27945.869	17467.988	24726.255	1131.027	411.487	377.514	296.12	339.888	421.446	286.273	8980.073	184.939	156.55	170.825	1905.001	176.615	1588.702	116.997	4861.235	6438.189	267.347	295.758	249.033	1366.499	336.858	277.884	10992.912	181	0.93	1078.224	430.727
12496.93	13519.105	10666.761	17359.528	14749.123	25487.39	16804.376	23220.69	1193.469	416.02	382.75	316.401	332.986	461.102	286.857	9125.626	177.183	145.575	161.407	1884.001	161.692	1357.459	113.178	5810.499	5555.015	269.445	301.057	263.837	1621.358	316.644	272.268	12346.958	114	0.92	1100.684	430.632
20576.817	21627.492	15774.8	25230.645	21684.429	32520.871	28716.643	40941.507	1501.382	620.21	475.631	424.17	522.879	845.966	517.14	10728.338	280.632	204.208	172.354	2158.421	178.98	33023.895	176.038	10811.475	4943.734	271.939	546.475	288.151	3587.115	355.735	407.172	23653.204	110	0.985	402.682	431
18210.25	19103.717	14497.608	23633.056	20572.891	32173.795	25306.626	35174.47	1243.117	437.896	406.273	351.921	419.089	464.892	358.417	10171.055	229.697	183.965	187.987	2366.344	134.243	1260.175	182.894	7200.777	8574.753	275.035	294.168	283.168	985.151	245.472	387.222	16273.217	187	0.841	525.425	430.922
14807.616	15004.954	9487.675	18814.67	15846.381	26864.253	16225.898	22027.666	1045.745	436.897	301.265	317.226	333.624	419.489	200.588	6311.258	305.975	217.196	200.322	1611.666	129.155	965.4	160.095	4283.498	6407.97	308.769	249.604	269.854	1063.405	241.89	212.926	9463.123	104	0.974	857.702	430.202
13118.51	14564.486	12658.714	20689.255	15899.433	28167.353	17162.327	23664.288	974.518	384.905	348.509	325.417	324.581	374.358	246.12	7911.147	165.807	163.842	204.478	1844.314	237.646	2009.145	174.356	3842.538	5876.243	274.886	310.214	267.662	1155.434	308.916	267.937	9620.986	101	0.99	983.975	429.748
13104.563	14528.625	11904.962	19386.002	15326.546	27211.914	16997.616	24086.014	1018.885	380.142	334.845	314.66	333.776	410.368	264.307	8164.151	193.687	174.666	164.572	1590.237	191.546	1698.505	141.923	4280.367	7189.749	280.33	306.567	248.431	1139.602	288.383	288.88	9745.712	110	0.955	1002.1	431.755
17948.417	18865.917	15739.97	23859.377	20200.031	31523.357	22585.043	31140.287	1350.709	511.293	519.565	424.35	427.054	639.151	299.971	10539.75	259.096	173.751	158.658	1736.029	218.77	2480.677	146.246	7054.782	5603.227	282.871	318.656	277.986	679.138	355.054	318.202	13739.288	137	0.937	1367.471	431.843
14886.878	16110.413	12996.744	21118.601	16887.508	28409.818	18997.761	27151.16	1260.926	421.714	369.861	316.379	351.387	481.981	302.225	10026.368	176.646	139.97	196.842	1980.758	199.356	2312.457	133.291	6450.411	8397.487	297.763	279.675	283.53	1007.44	320.466	250.725	12998.728	129	0.943	1177.678	433.035
17074.76	19394.642	17873.066	27886.24	22101.419	36255.504	23887.303	31586.635	937.952	438.199	359.952	284.257	329.095	371.493	242.817	6144.852	203.619	210.704	189.104	1387.798	243.807	1258.806	158.096	3478.893	6149.524	254.302	260.605	262.525	1145.432	291.597	259.769	9401.64	145	0.939	901.19	433.921
17390.261	18924.637	13419.401	24706.473	16726.934	32014.956	18551.122	25857.809	1393.45	509.755	440.827	399.367	417.08	513.875	331.567	17582.481	331.56	270.458	270.8	1547.491	195.303	6638.086	146.041	4423.547	14767.695	287.261	334.598	297.395	1592.972	329.41	348.501	9300.357	134	0.964	1488.657	432.478
17550.963	18226.621	15497.565	25143.518	20869.275	33246.542	22699.501	29729.294	1179.045	368.012	373.413	341.7	370.539	432.456	278.353	8006.618	215.764	199.063	184.21	2661.409	156.959	1361.828	156.263	4738.407	7571.309	303.184	301.074	264.116	1358.879	312.996	316.503	12213.33	153	0.875	633.977	436.199
15614.045	16567.063	15099.167	23648.989	20097.573	32879.78	22782.353	27877.085	892.496	399.977	342.922	289.88	326.048	380.022	246.467	6224.797	218.389	180.668	154.321	1176.6	216.083	1110.483	164.41	3762.72	5095.672	255.338	256.746	265.004	1117.424	295.169	242.704	10279.274	149	0.955	908.473	434.869
15635.991	17150.026	14160.805	22625.881	18014.574	28372.847	20155.411	28133.753	1225.754	398.008	358.879	312.531	328.93	433.404	278.958	10142.925	162.019	151.477	231.171	2084.301	174.615	2636.456	126.977	6088.158	7642.022	304.84	273.31	296.279	1152.944	328.364	277.472	12702.424	159	0.878	1190.23	435.55
16166.205	17333.749	14377.088	22989.932	18526.235	30182.811	20623.134	28854.814	1290.685	384.272	376.542	264.864	323.335	470.091	263.648	10824.94	170.742	142.301	204.702	2265.801	153.729	2435.232	120.41	6190.772	8406.302	312.787	283.179	277.08	1971.557	290.832	337.907	12605.303	190	0.873	1256.853	437.389
21562.315	23327.95	18010.244	28451.767	23181.085	34614.062	26727.054	35258.869	1336.64	549.622	461.525	412.496	425.834	665.918	326.628	9324.998	233.812	184.014	188.621	1558.723	172.807	17193.582	148.717	5538.435	6909.897	262.768	282.194	303.236	2857.579	319.659	374.687	13265.662	143	0.952	1439.941	435.815
13589.404	14097.171	9761.763	19215.879	15396.048	26346.967	17290.106	23573.416	1065.457	426.659	343.644	304.754	369.62	397.092	234.681	6943.989	318.032	264.816	193.383	1801.192	135.033	2313.419	155.029	4067.015	6532.081	316.43	260.211	280.766	809.519	257.821	283.154	9506.664	189	0.834	840.071	437.627
15543.794	17287.593	13895.02	22695.669	17763.59	31016.026	20149.521	28726.8	1229.302	391.282	351.83	293.964	334.671	415.569	265.242	8954.962	174.029	168	208.221	2106.367	166.99	1958.319	112.65	5257.75	8290.669	287.197	303.905	261.391	1309.072	340.331	270.29	11908.862	143	0.926	1133.136	434.927
13386.314	14617.372	11452.496	18504.901	15118.653	25627.827	17186.328	25043.771	1256.458	404.783	360.567	302.109	321.176	474.269	286.058	10757.714	159.75	152.627	199.291	2504.934	179.803	2052.509	127.448	6351.951	7916.377	315.999	290.457	288.576	548.792	323.385	285.819	12794.92	102	0.955	1201.284	435.882
17412.592	18706.478	14550.58	23821.229	19936.722	33097.689	21436.161	29693.525	1210.568	349.741	395.525	330.739	370.465	463.489	278.697	8081.803	230.824	194.893	217.863	2656.354	154.895	5685.418	179.542	4958.472	8881.736	319.712	311.648	264.342	1129.821	311.391	480.593	12361.391	119	0.906	614.761	436.399
12134.475	12894.338	10948.876	17848.921	14860.897	25733.976	16973.218	21864.578	990.9	379.945	330.596	302.685	303.638	390.892	239.86	8027.568	191.899	169.339	161.374	1526.27	165.156	1960.271	130.376	3943.911	6896.426	275.414	305.203	248.085	875.006	285.056	306.204	9629.942	139	0.915	1009.716	436.399
14690.43	15966.824	13394.707	20568.631	16728.064	27039.021	18296.868	26466.686	1359.88	417.229	405.697	314.568	334.89	518.476	252.592	11181.457	229.254	165.555	212.434	2467.485	162.296	3435.091	124.9	6140.051	8046.387	264.171	266.437	280.089	1592.377	301.699	341.754	12576.314	128	0.963	1309.141	436.344
19854.624	20632.316	17775.304	26838.63	23010.627	35102.462	25994.391	34048.711	1405.963	555.004	524.249	427.211	419.861	808.458	338.944	10055.649	282.216	177.268	181.218	2314.044	206.469	4590.694	146.131	5789.02	6302.857	286.44	370.069	276.297	8532.926	339.826	299.85	12667.932	129	0.982	1355.027	435.74
17824.891	20136.993	16736.092	26085.689	19442.826	30991.574	20737.608	29250.065	1354.341	587.062	492.673	425.709	428.428	507.592	319.739	9383.749	256.688	205.313	193.247	1881.347	174.923	3305.422	127.668	5510.626	9414.025	268.093	311.506	304.955	890.121	344.028	348.422	11996.959	103	0.965	1451.782	436.519
16888.473	17989.714	14293.995	23096.935	19700.094	29540.591	21575.626	29668.562	1226.335	466.194	413.336	358.371	420.239	474.742	339.984	9061.306	228.007	161.09	195.33	1897.851	143.072	1265.725	195.823	7233.635	6044.646	290.29	295.642	280.063	1240.311	272.172	377.938	13764.607	98	0.98	530.776	437
12925.312	14280.112	12098.062	19747.946	15591.352	27480.455	17123.297	23836.81	1072.594	407.882	361.866	318.691	318.942	437.349	259.116	8531.67	171.997	155.16	189.839	1594.463	157.821	1541.69	119.007	4611.088	5666.604	270.844	304.146	233.055	1016.202	289.702	327.923	10662.473	145	0.919	1034.321	438.334
12729.358	14165.499	11318.248	18707.205	14912.004	26877.643	16875.737	24117.399	1087.526	398.789	366.506	314.692	328.457	444.001	292.841	9824.697	178.85	165.255	161.248	1837.228	197.898	1712.506	117.631	4826.695	5334.969	276.762	303.705	249.405	790.098	328.293	289.647	10546.906	112	0.943	1069.393	437.134
17451.987	18759.09	15733.65	23482.679	19424.219	29059.158	21703.13	29377.859	1333.65	416.234	382.273	286.303	328.096	490.996	255.511	10432.646	193.681	149.764	187.609	2330.472	169.006	4627.664	125.896	5819.912	8262.125	309.493	270.15	265.104	2066.791	286.882	398.801	13536.861	127	0.955	1270.807	437.886
18834.725	19412.603	15850.742	23847.643	22745.766	29004.867	25953.765	34378.069	1085.507	469.817	389.586	369.506	493.215	513.665	392.801	12891.67	214.305	169.26	162.133	1930.692	186.656	9834.949	159.366	7639.431	3758.846	268.57	286.273	289.44	588.733	272.579	328.976	17042.079	118	0.994	505.797	438
18829.353	21057.074	15945.422	25131.291	20507.668	33161.724	21502.751	31346.153	1263.165	565.778	483.082	408.955	470.512	535.231	352.807	9381.643	281.119	198.915	180.628	2236.19	181.423	10818.458	129.568	6230.309	6988.868	273.122	265.828	267.257	1307.958	278.539	347.906	14471.615	125	0.952	464.292	438.476
13850.425	14731.451	11721.113	20410.078	16002.764	27202.13	17824.141	24507.408	1086.113	419.631	353.675	293.442	367.21	402.469	269.769	7414.599	279.079	222.161	258.857	1967.07	127.101	1855.066	173.06	4426.998	5887.772	290.773	279.629	294.549	808.461	250.096	317.778	10449.586	96	1	807.448	438.479
20799.731	23112.014	17328.718	29575.019	21703.957	37335.403	24789.888	34382.03	1509.423	553.499	485.234	415.692	434.758	602.87	353.363	11850.625	311.62	253.928	227.75	2327.61	195.32	9708.182	139.34	5975.903	14011.528	284.581	331.505	310.554	1457.179	340.172	355.461	11806.961	184	0.927	1465.793	440.777
17784.909	18305.339	14391.157	21925.485	18946.049	28264.385	25260.383	33119.217	1338.869	583.712	464.155	405.702	498.087	653.809	430.528	15415.459	263.221	198.69	165.126	2966.406	175.546	18459.144	147.439	8812.343	5875.73	280.497	277.555	276.184	1990.516	321.289	325.173	19123.378	187	0.871	439.452	441.233
14511.635	14807.424	11303.652	19950.371	16118.335	27331.643	18137.201	24975.058	1085.378	420.537	385.527	290.047	380.272	413.711	263.295	8000.833	267.945	211.375	225.579	1839.505	148.211	1449.18	163.008	4780.974	7820.194	292.662	289.358	285.002	835.655	273.506	340.1	9891.444	142	0.9	799.599	442.225
13585.964	14730.855	11896.561	19149.365	15701.954	26112.911	17846.221	25039.155	1256.375	432.419	362.126	259.009	343.486	551.253	294.592	10600.458	163.307	150.355	169.266	2007.394	172.671	8089.987	112.781	6554.695	6791.412	315.431	271.077	283.918	730.835	314.873	285.325	12887.107	113	0.952	1222.712	439.412
9055.505	9342.52	10952.406	13825.977	12355.538	19479.399	15746.886	20574.216	936.77	443.357	325.788	334.929	318.084	318.856	213.189	6104.487	257.813	162.169	221.518	575.21	128.41	686.174	180.951	3635.323	1568.917	333.097	260.996	255.416	423.666	234.351	289.282	8981.959	150	0.936	862.86	442.313
19475.633	22808.16	16681.159	29423.765	19993.375	35275.433	21281.243	30959.641	1569.144	553.268	463.299	395.323	436.503	526.657	327.088	14153.419	326.943	290.447	275.516	2313.07	204.23	8726.198	141.431	4872.147	12529.894	300.296	330.557	296.529	3460.684	361.661	372.348	11376.891	137	0.947	1484.609	442.595
15716.18	16739.95	14138.067	23241.291	18802.928	32239.505	20994.369	28128.041	1279.943	395.768	373.393	297.334	321.449	414.556	278.476	9416.775	191.309	166.483	223.628	2260.969	175.41	2317.725	115.845	5107.38	8247.04	283.939	311.773	263.472	1524.038	339.594	279.74	11988.351	157	0.921	1131.64	442.646
14373.273	15641.019	12747.979	20749.185	16664.185	27929.932	18584.644	26458.031	1273.289	460.02	378.415	338.587	373.253	504.936	302.712	9745.835	178.019	154.655	198.766	2075.006	178.599	3127.928	132.784	6400.313	6504.312	309.72	293.885	288.353	2789.411	319.129	319.113	12765.086	235	0.764	1178.151	448.194
12221.519	13405.332	10906.24	17636.357	14236.06	23053.338	16349.155	22032.562	904.577	371.023	313.604	315.438	342.203	501.149	251.468	8701.672	163.814	142.64	190.076	1324.878	205.197	17883.697	159.028	3942.642	2521.854	268.508	305.341	284.877	1803.593	342.779	301.239	8822.195	109	0.976	954.72	443.179
14595.663	15900.189	13214.821	21276.898	17016.742	28826.945	18684.061	26755.672	1298.946	408.201	361.293	310.832	358.817	524.965	282.01	10543.28	176.098	156.547	196.778	2189.419	172.895	2243.862	117.903	6036.959	8227.724	318.653	276.452	296.544	688.746	322.038	291.496	12785.388	108	0.938	1200.778	443.139
15765.214	16841.318	14241.979	21508.595	17844.384	28307.264	19506.68	27375.804	1357.076	449.901	449.571	348.713	339.088	519.215	244.81	10203.396	265.838	182.572	163.932	2282.535	182.701	2473.756	126.819	5689.56	7333.655	269.827	274.344	284.858	1334.083	302.172	312.32	12730.899	119	0.933	1335.147	443.458
21565.05	22445.173	19797.307	28188.14	24042.125	33286.746	26434.525	33883.872	1343.527	518.454	506.595	415.49	448.885	586.627	305.092	10880.123	292	187.89	187.535	2056.849	199.125	4882.996	132.248	6001.764	5686.375	295.09	328.388	274.337	4558.46	442.921	334.285	13143.774	190	0.893	1355.8	445.589
13159.187	14076.695	11871.415	18128.968	14722.886	24414.988	16295.75	22909.353	828.611	340.684	366.237	331.84	297.599	378.731	230.787	13764.129	235.835	136.971	201.146	935.604	142.815	1588.726	118.049	4162.031	4868.102	269.831	298.543	266.951	765.489	290.682	314.446	9139.601	154	0.903	1375.708	445.468
19497.151	21491.144	17850.915	26643.974	21617.615	33268.102	23704.563	32844.027	1441.425	504.226	483.547	403.689	436.841	545.946	306.969	10769.604	274.059	195.064	204.603	2554.52	209.659	4152.011	133.422	5577.292	10492.169	280.147	296.218	306.462	1623.764	343.263	369.6	12661.266	224	0.863	1405.674	445.29
26303.31	28792.931	23996.503	35724.05	28306.644	40209.826	30856.885	40892.218	1386.449	566.746	479.899	418.94	439.423	752.68	334.505	9489.631	247.307	185.385	211.284	1608.502	175.868	25831.251	142.843	5814.002	8496.161	276.396	296.107	310.31	3980.904	332.361	349.989	13939.59	165	0.925	1441.1	444.27
12612.481	13228.272	10303.254	17268.373	14409.283	24161.989	15836.007	21606.098	1216.56	368.959	342.852	316.182	371.132	385.131	254.552	8000.423	254.768	204.29	225.65	2636.473	137.383	1466.145	156.423	4498.023	8337.122	352.191	263.34	317.662	1715.379	262.579	318.331	11472.116	106	0.993	703.406	444
11627.705	11849.273	9698.484	16767.581	13642.725	22799.751	15061.809	19540.957	1089.099	416.742	371.999	279.539	361.983	382.509	250.584	6870.453	334.85	274.144	205.824	1901.219	135.739	2784.058	155.264	3499.996	8236.104	322.78	286.639	292.525	680.404	250.237	291.581	8909.967	107	0.958	833.35	443.949
13046.663	14228.485	12042.126	19811.295	15533.243	27594.052	16880.244	23284.091	1126.665	409.884	376.187	297.69	315.559	449.819	303.092	10498.229	185.65	162.704	176.666	2058.978	193.512	2793.494	118.915	4343.839	6619.194	277.156	309.106	264.051	979.18	301.611	314.403	10380.769	101	0.99	1068.777	444.054
13600.211	15701.717	12835.16	20873.491	16021.209	29266.778	17594.282	25715.449	1231.351	400.942	387.685	307.016	316.085	454.622	278.294	9739.91	202.052	160.349	168.024	2157.787	172.679	2162.685	118.418	4445.477	8129.14	272.278	294.166	278.166	867.998	319.972	347.093	11132.429	123	0.964	1094.419	444.272
16452.155	16911.74	14393.271	22223.907	18825.95	30248.492	21652.617	28401.814	1362.99	401.963	412.265	314.52	324.44	494.474	240.033	11108.735	260.042	172.475	207.618	2646.234	171.039	3486.317	124.51	5276.226	9310.951	272.041	262.134	297.105	1488.615	277.578	305.269	11805.19	199	0.823	1321.942	448.425
21658.448	21732.287	18085.951	26156.811	22939.611	31734.085	25112.246	32501.151	1272.264	578.06	459.393	421.999	459.207	657.537	378.591	11902.036	268.203	177.522	159.587	2440.92	176.456	20148.327	139.146	6680.464	4664.476	282.338	321.887	282.346	2138.078	272.292	341.294	15646.089	126	0.948	462.429	446.786
11358.947	12390.551	10019.452	16454.603	13496.007	23993.753	15341.092	21229.539	960.888	366.452	304.733	301.329	306.678	389.35	239.66	8561.678	171.485	161.559	162.385	1578.037	200.524	1477.882	122.571	4185.931	4541.911	273.897	285.234	251.233	796.422	302.059	298.508	9625.034	119	0.961	1004.668	446.172
17631.832	19057.375	15819.577	24548.404	19907.291	29906.911	21961.672	30527.036	1449.192	512.527	457.219	398.421	434.803	545.803	312.847	10816.652	255.022	208.146	169.406	2773.762	193.857	3154.76	131.157	6049.116	7371.333	273.965	311.608	299.75	1508.807	355.911	369.347	12776.927	121	0.977	1421.872	446.55
16973.357	18168.137	12978.923	18131.145	14094.774	28718.895	15660.326	19070.983	1484.775	517.332	441.961	366.868	396.702	560.454	309.042	16729.754	247.899	207.932	164.375	4995.381	170.891	3034.634	128.223	3885.155	8222.032	292.649	266.929	291.364	507.767	350.462	364.114	10279.427	118	0.925	417.237	446.212
9285.358	9945.045	8378.249	13633.775	11859.257	19485.399	13176.17	16372.051	924.729	272.496	278.171	254.824	308.768	331.4	244.477	6297.665	194.986	173.036	200.766	1762.352	116.385	1087.218	160.814	3050.078	4756.777	323.747	275.921	283.908	214.818	267.743	330.249	11046.906	96	0.992	750.354	447.167
13777.167	15240.999	12605.523	20369.169	16186.342	27166.803	17870.106	25601.251	1300.186	464.873	400.033	334.842	368.883	513.605	290.511	9830.197	185.625	160.63	201.24	2178.303	192.481	3144.968	129.616	5916.685	8365.603	303.188	344.883	302.977	3710.587	327.103	278.594	12163.407	146	0.936	1167.24	447.349
15067.76	15815.797	12544.009	18866.812	15690.176	25920.586	18088.151	24687.148	1050.767	443.877	407.794	367.211	336.695	439.59	257.498	13797.303	259.514	169.594	227.176	1400.708	164.785	3905.347	118.282	4820.835	5469.799	287.235	334.508	269.38	1705.536	310.369	343.6	10216.67	125	0.864	1384.252	446.924
10730.164	11843.155	10425.017	16483.811	13938.722	23342.681	15503.353	20166.627	797.595	371.181	328.138	265.105	320.962	398.77	253.889	6534.326	204.097	200.813	169.45	1274.698	217.508	7263.911	156.462	3364.67	4281.205	255.647	316.067	265.29	949.133	291.612	362.396	9394.484	153	0.897	909.402	448.964
21490.725	22873.988	19738.294	29821.78	24069.739	37696.352	26500.812	35877.52	1374.429	425.497	446.61	319.452	344.615	533.534	248.041	11304.869	258.329	168.126	192.464	2410.67	161.992	3809.76	125.208	5676.728	12113.964	284.481	255.315	298.116	1092.555	284.985	313.514	12542.979	355	0.879	1311.362	453.996
21701.829	24721.782	19777.584	32607.278	23700.08	37601.003	25768.48	36565.431	1508.173	575.867	507.238	438.955	457.322	739.07	358.704	11527.939	275.202	236.541	227.535	2211.464	203.78	22112.349	135.602	6079.045	8701.171	285.073	419.934	297.742	2758.926	344.29	329.619	12882.982	109	0.989	1461.977	447.362
21393.597	20881.46	17161.716	24217.149	21855.89	29283.502	22873.077	27372.855	1175.712	448.75	437.094	367.359	427.946	629.099	329.479	10411.861	225.007	162.313	184.577	2570.654	148.321	19126.65	183.616	4388.118	4508.875	288.222	309.424	246.485	2252.057	307.341	353.055	12493.39	115	0.999	584.848	449.187
15722.443	16067.617	13294.412	21243.674	18187.282	30852.089	19611.112	25987.059	1120.439	327.808	351.411	327.83	352.903	401.615	269.638	11001.417	233.234	197.474	237.651	2762.87	153.467	2869.428	169.778	3928.938	8155.513	309.419	276.678	268.984	1115.12	310.965	391.398	11547.341	109	0.959	615.885	448.564
14157.321	14916.882	12812.726	20038.417	16693.848	26280.524	18572.929	23627.176	1016.307	386.513	323.901	312.785	322.754	514.01	255.366	8809.598	171.639	150.148	166.471	1704.556	171.48	12381.95	120.699	4002.243	3953.71	268.666	300.166	242.161	2286.72	275.223	342.625	10038.465	136	0.93	1025.61	448.463
11772.797	13022.033	11214.657	18067.599	14036.08	24904.581	14911.914	20604.15	1143.734	394.834	356.951	304.244	300.497	416.844	280.022	10573.357	188.603	168.84	181.396	2012.932	191.08	3361.437	117.923	3634.434	7265.912	264.285	302.976	263.074	862.015	281.378	300.615	9646.652	120	0.969	1062.208	448.942
14077.67	15496.101	13017.14	21256.928	16710.947	29201.807	18608.788	25513.745	1228.606	402.886	404.469	310.239	337.42	446.722	291.649	9579.683	211.79	163.194	199.414	2022.806	164.967	2405.097	116.165	4829.536	8364.229	281.904	297.971	272.634	1102.787	317.649	396.138	11159.318	129	0.97	1100.159	449.872
16693.523	18812.067	14442.861	25097.961	17858.7	32697.006	19519.893	26494.547	1749.259	635.078	501.68	404.027	424.176	554.13	332.225	14337.346	402.616	312.439	231.68	2130.756	211.102	5310.638	139.253	4822.523	15491.871	303.054	325.322	293.978	1393.163	333.453	386.667	15663.206	128	0.91	1490.602	448.242
15959.765	16856.381	13938.364	26493.018	18438.196	30937.854	20014.086	26969.027	1181.915	378.824	398.191	343.171	374.26	424.39	265.439	8679.27	250.714	195.329	206.738	2867.441	139.531	2114.459	146.92	4617.254	10659.963	319.458	265.609	308.931	818.615	272.64	302.105	11822.617	212	0.771	692.09	454.604
24229.341	24903.151	20680.717	30450.698	25372.144	37218.563	29181.046	36987.566	1368.745	533.943	467.856	392.631	414.081	747.011	328.785	9280.527	244.883	189.552	215.631	1812.828	174.6	21825.524	143.618	5114.29	10024.548	273.038	292.817	308.224	2818.647	308.454	339.451	13496.252	162	0.917	1447.241	451.5
14400.702	15316.434	13673.563	20081.815	15633.943	25974.73	17247.008	22378.002	1066.739	363.031	389.35	322.672	362.672	411.732	276.265	11716.293	218.225	163.656	201.955	2744.388	143.13	3581.166	175.232	3901.921	6782.638	299.152	294.193	271.358	815.762	315.905	315.457	11182.055	139	0.901	594.716	450.378
14192.071	15551.621	12736.694	19889.073	16095.94	25920.577	17800.374	25956.856	1373.602	438.008	424.902	325.305	341.988	510.86	261.99	11555.178	223.384	159.964	191.38	2312.79	170.289	4089.777	118.262	6076.68	8148.075	293.794	274.968	295.249	2489.204	290.73	304.874	13384.953	109	0.935	1297.546	451.124
16960.842	17831.276	15239.624	22889.34	19391.979	29236.911	21788.132	28963.742	1346.518	456.256	469.739	377.532	379.38	533.988	259.174	10917.965	300.032	194.307	168.226	2204.794	187.438	3276.272	128.233	5460.262	8112.915	274.316	280.56	278.461	1640.55	321.722	316.683	12887.784	195	0.85	1342.095	455.11
16552.079	17724.803	15062.24	22640.398	19177.119	27668.007	19962.037	28482.149	1442.979	510.551	465.514	395.946	536.927	658.295	312.895	10617.493	268.638	187.7	210.253	2239.497	204.969	17466.975	131.16	6199.734	8802.932	287.344	482.58	313.938	1115.439	345.522	416.755	13037.216	99	1	1414.672	450.601
11571.354	13072.155	10806.248	17706.557	13560.507	25460.387	14835.481	21305.21	849.984	331.884	303.913	310.904	308.605	350.653	238.405	8829.9	198.419	152.91	219.936	1739.132	194.751	2161.899	137.842	3213.948	5716.998	248.516	277.168	298.69	708.352	329.124	289.949	7579.388	112	0.96	938.964	452.152
16187.203	17611.104	15079	22892.419	18868.519	28074.897	20888.846	27733.362	1297.413	498.975	416.496	364.272	394.726	584.027	319.062	10397.871	173.526	161.143	181.328	1806.6	181.58	7421.452	129.357	5800.131	4297.524	302.125	286.24	281.504	1397.325	343.16	311.708	12919.522	128	0.936	1157.734	453.125
16218.366	18499.095	14779.515	24108.934	19256.923	31631.789	19943.499	29965.44	1316.6	441.558	377.287	314.665	599.009	449.59	281.268	10773.683	192.509	165.235	209.881	2346.21	579.299	2693.658	118.477	5705.406	10870.985	339.47	285.572	300.62	922.252	324.666	289.79	12560.648	106	0.993	1199.236	452.972
22348.807	21897.093	15921.739	23040.131	22601.865	37226.88	23230.815	29925.45	1197.644	493.727	414.33	388.344	405.515	680.36	338.432	15226.642	236.879	171.619	152.479	3345.691	157.256	28101.102	160.972	4780.131	7881.219	280.655	305.376	282.67	3639.355	260.94	400.583	13138.61	115	0.969	525.448	454.674
15077.586	15190.85	10975.927	19732.765	16057.496	26123.52	19193.586	26342.524	1124.806	462.468	396.874	326.944	401.729	587.442	322.015	8754.491	283.772	242.765	161.415	1522.944	147.849	18570.195	178.093	5370.883	5044.535	303.904	316.097	271.665	1891.896	282.81	315.012	12473.774	116	0.965	814.716	455.422
14300.268	15044.537	12877.28	19901.074	16492.478	26396.103	18412.439	24747.704	942.668	328.426	372.301	328.782	318.876	407.225	228.382	15282.677	259.263	170.087	237.059	1493.895	164.279	2486.089	121.127	4245.538	6469.36	269.277	294.091	286.122	833.52	316.358	329.635	8963.705	153	0.945	1363.833	455.703
11483.184	12486.673	10949.842	18506.305	14063.628	23891.748	16886.133	22166.98	1087.206	411.166	384.757	294.545	364.709	411.31	309.802	9539.181	319.09	260.43	196.56	1770.612	135.783	3407.386	174.551	4505.139	6484.57	305.557	311.152	268.457	1559.446	250.897	293.343	12263.024	178	0.897	823.478	458.034
18631.61	20222.097	16317.723	24863.058	20404.932	33095.305	22992.591	32441.425	1411.19	491.716	471.93	400.451	429.767	548.416	306.315	9798.873	267.809	191.529	188.253	2381.253	221.84	3505.097	127.21	5645.871	9987.22	283.262	294.473	327.422	1473.599	347.265	333.06	12984.742	119	0.921	1403.172	457.147
23143.102	25085.349	20691.002	31764.063	25011.239	37295.962	27731.648	35799.743	1314.808	561.98	485.4	398.548	426.969	538.128	334.839	9882.154	247.062	202.325	203.866	1450.575	160.541	5482.535	140.614	5439.85	9304.493	282.122	310.39	307.953	1700.73	315.474	394.922	13265.312	263	0.855	1468.728	460.048
18823.983	20619.209	16554.071	25733.646	20572.557	32214.497	23055.136	33100.155	1462.334	519.692	477.073	385.128	431.966	560.729	313.126	10449.947	254.856	195.566	182.999	2530.478	181.466	3660.101	131.843	6224.532	8693.625	269.013	315.349	313.577	1401.568	337.421	400.715	12937.683	265	0.774	1428.27	460.549
22824.4	24025.754	20292.782	30502.086	24803.91	36551.307	28001.526	35789.494	1378.724	528.706	471.934	392.996	426.918	630.913	325.71	9793.358	246.732	186.468	218.458	1828.517	179.556	12933.256	138.402	5432.756	9170.273	266.576	302.263	309.798	3835.364	343.988	402.534	13320.365	266	0.864	1451.718	461.143
11819.88	13050.478	11168.811	18055.337	14523.45	24241.944	16179.591	21479.282	793.78	347.741	276.905	256.584	310.22	340.903	239.208	7988.414	224.129	198.514	182.091	1632.36	217.412	2148.052	159.597	3018.02	4431.111	258.26	275.034	263.515	946.051	319.713	305.561	7541.908	150	0.936	914.827	458.967
9772.189	10237.631	8758.307	14468.22	11807.325	21090.181	13105.811	17318.384	814.756	322.054	270.398	298.499	284.914	396.502	238.511	9838.162	186.406	137.411	213.22	1511.559	205.131	9337.479	134.768	3504.362	4951.806	251.033	330.117	288.554	848.334	316.492	278.849	7416.136	113	0.875	940.96	460.509
16254.24	17445.155	14325.193	22851.401	20268.123	30006.35	21081.856	28511.684	1271.118	468.302	396.843	317.339	883.8	558.54	306.225	10141.035	189.23	166.731	188.525	2192.959	933.483	2711.665	118.391	6018.007	7374.212	334.198	297.345	297.914	4866.872	337.329	307.446	12525.978	259	0.717	1207.346	462.18
14333.572	15597.668	12736.067	19993.879	15973.977	26577.956	17897.174	26102.499	1340.383	446.266	435.675	301.415	364.525	523.231	268.706	11203.302	200.463	154.35	174.984	2206.188	152.373	2431.279	130.444	6502.388	6485.575	296.182	247.091	272.85	2176.478	294.453	322.398	12971.859	100	0.967	1287.85	458.91
16738.192	18404.131	14918.839	24338.101	19338.964	31779.657	21677.579	29422.236	1300.727	446.835	388.09	344.828	375.235	476.598	304.843	9918.244	206.962	184.924	202.782	2139.254	199.2	2495.713	130.293	5280.245	7815.319	288.072	327.99	274.923	1048.802	361.848	321.403	11873.823	178	0.946	1131.494	461.522
16097.125	17662.342	14839.082	23231.286	18296.195	29669.403	19966.563	28951.685	1414.87	420.728	452.361	321.957	339.366	534.037	258.708	10778.279	230.138	161.723	192.368	2352.972	156.983	3094.129	130.181	5961.896	9672.97	292.698	267.703	289.375	1190.85	293.741	297.53	12741.185	119	0.973	1297.895	460.996
11377.215	12132.704	9623.708	16209.493	13578.529	23025.136	14982.755	20225.522	1134.373	371.53	364.106	293.888	363.903	468.92	255.313	8004.482	247.014	206.005	191.786	2328.171	140.73	1566.498	146.891	4625.509	6848.985	327.799	292.096	304.62	580.088	262.894	317.691	11543.69	130	0.833	720.831	463.623
11591.334	12558.414	10558.64	17350.583	13687.726	24539.225	14876.317	20726.185	983.005	355.483	314.595	292.644	304.525	369.224	239.826	9040.645	180.662	160.212	197.517	1692.631	219.406	1627.076	134.64	3845.794	6611.528	263.534	279.011	261.39	660.39	334.106	276.448	8873.366	132	0.903	1000.598	464
15702.711	16953.232	14415.378	22073.263	17864.534	26738.709	19822.857	25890.778	1237.547	466.135	447.722	356.221	380.32	678.228	313.965	10352.119	214.75	180.303	173.994	1766.764	179.617	11287.257	133.358	4914.863	4583.696	283.357	413.953	260.147	1939.647	341.248	333.073	12057.807	118	0.994	1112.703	463.263
15421.578	17018.152	13941.333	22779.593	17977.003	29934.119	20141.438	27906.003	1289.334	478.709	422.22	358.737	384.46	461.369	307.408	10181	200.904	168.314	180.282	2130.062	191.167	1990.648	133.071	5649.58	8159.29	306.495	299.219	277.624	1140.431	298.887	336.155	12657.941	231	0.824	1164.019	469.236
19904.728	21251.822	18101.268	27528.794	22356.275	35328.083	24516.101	34293.91	1423.201	481.502	466.428	398.384	407.02	549.719	291.013	10425.795	269.156	187.025	187.757	2418.87	195.534	2957.176	122.528	5794.397	11254.279	278.061	303.809	315.844	1233.34	349.735	269.485	12741.356	197	0.851	1401.622	465.495
15748.201	16524.488	13190.008	23778.072	19649.149	30173.417	19330.812	26315.355	1178.136	475.2	407.464	421.527	472.116	538.184	351.379	16143.557	217.136	170.834	176.515	4670.171	200.549	3104.978	170.54	5851.247	7019.579	279.113	313.297	289.239	837.91	332.282	400.591	15996.738	132	0.977	539.932	465.091
17131.623	19466.232	16077.305	26082.342	19869.441	33290.143	21845.354	31084.477	1325.548	477.489	400.839	347.861	378.701	474.387	303.683	9868.686	200.395	167.74	209.036	2170.189	175.481	2233.075	133.596	5496.466	8745.178	329.32	279.927	284.425	1269.473	303.877	338.587	12759.687	248	0.785	1178.238	468
17194.618	19677.707	15614.743	25930.245	19480.718	32606.023	21059.259	28273.793	1737.261	697.556	578.704	438.588	480.948	565.729	366.963	10987.486	334.165	258.87	168.338	1568.56	185.102	2057.728	136.643	5209.483	9066.998	300.062	338.646	310.06	977.057	339.94	344.661	13985.565	158	0.927	1497.665	466.791
18144.549	19090.703	15833.9	24249.436	20300.136	32380.209	22389.057	30918.686	1444.83	467.959	475.921	360.934	360.188	733.913	253.675	10195.41	288.159	201.773	172.909	2469.665	174.26	2588.61	121.361	5761.306	9504.008	285.349	282.166	306.026	1276.8	348.751	342.689	12915.369	116	0.977	1330.543	466.517
11551.695	12295.279	10562.16	16657.397	14400.743	23588.621	15894.995	19789.937	1168.071	455.874	399.107	317.988	372.913	398.163	295.211	7166.205	291.303	223.679	213.733	1921.065	129.242	1388.961	159.766	3678.558	6405.514	310.321	299.776	267.539	393.818	286.424	330.396	11718.184	170	0.886	748.829	469.541
10478.495	11896.373	9771.218	16211.753	12270.528	23088.722	13429.572	19400.037	826.726	327.46	287.148	297.184	300.505	347.693	239.339	8593.478	167.518	143.019	233.134	1513.03	190.8	1727.83	133.481	3431.079	4761.074	265.429	275.409	290.721	871.315	295.121	305.799	7922.048	129	0.907	954.5	468.291
19664.127	21345.721	18079.187	27581.512	22264.008	34936.557	24439.506	34253.445	1361.153	509.135	508.544	396.374	406.427	646.501	276.104	10989.594	309.109	197.438	169.723	2201.405	210.586	3407.872	127.326	6232.316	8916.1	281.46	302.164	289.246	1618.859	339.234	359.983	13449.371	316	0.661	1356.997	474.383
14142.557	16290.427	13631.695	22051.258	16316.839	28669.915	17444.815	26003.517	1284.862	487.081	425.565	365.325	391.497	464.272	314.688	9253.358	212.167	170.243	188.678	1942.438	192.938	2011.223	135.891	5409.756	9596.243	298.242	306.666	283.635	985.018	321.644	313.045	12790.431	139	0.901	1153.565	468.586
11115.468	11892.118	9357.177	15716.326	13481.664	22647.562	15112.602	19651.596	1163.27	461.532	409.471	337.918	406.071	442.901	311.933	6671.227	287.172	213.501	173.314	1770.766	136.274	1040.694	161.385	4616.892	5959.78	309.16	295.093	279.752	379.13	278.624	343.357	13984.221	135	0.834	763.693	471.367
20307.451	22028.656	19629.281	30406.077	29059.489	37133.759	23851.349	31479.988	1291.199	521.262	422.29	395.138	521.746	741.099	317.834	10668.983	256.67	185.941	186.151	3295.794	216.382	24133.468	135.763	5550.534	5517.656	263.506	285.312	284.516	2345.616	290.906	300.722	12933.662	119	0.961	456.366	472.34
13246.623	13674.421	11467.884	19062.727	15732.94	26510.359	17940.565	22615.299	1209.852	502.476	433.846	332.006	376.792	384.629	294.002	6721.975	366.176	278.372	207.417	1650.12	137.531	1766.155	180.255	3575.683	5587.118	295.769	316.945	264.998	562.163	249.801	316.319	10077.508	218	0.84	828.528	474.243
11354.976	12227.897	10210.754	16704.209	13380.842	23293.388	14639.052	19872.424	1252.289	425.408	411.628	350.056	371.348	443.835	300.229	12807.635	223.099	183.802	189.57	2180.547	204.307	2641.057	134.636	4255.957	7113.342	289.527	313.343	269.916	743.527	339.261	334.319	9757.101	104	0.974	1134.26	471.548
19843.814	22360.14	18922.08	28848.787	22276.881	33328.514	23831.178	34719.015	1402.456	506.707	473.818	363.989	441.831	582.024	315.036	11304.553	248.175	193.93	202.974	2350.05	173.163	7929.264	129.4	6207.902	7928.052	282.348	293.882	307.643	2179.464	324.848	393.82	12647.671	109	0.989	1429.904	471.638
20013.412	20793.259	16801.773	25448.77	22815.881	31574.372	23775.425	29650.314	2186.35	855.25	558.548	455.281	526.002	717.948	422.852	8650.818	448.406	267.061	167.894	1969.701	173.55	17472.8	159.803	6765.799	4181.127	294.749	327.404	321.92	496.051	362.146	338.881	16913.131	140	0.957	348.529	472.336
16618.769	17530.648	16379.664	22545.545	22947.639	30683.646	24579.472	28266.459	2704.496	1167.361	762.2	581.344	618.938	636.815	479.398	9011.067	561.21	333.752	278.555	2076.676	172.636	1404.694	171.949	8035.709	8091.274	292.783	291.212	328.189	598.973	331.195	378.531	18924.286	194	0.838	365.479	474.964
11780.42	12600.407	10041.262	16409.696	13427.124	23811.646	16504.223	22389.591	1323.769	534.181	432.859	323.341	386.046	441.597	351.616	9376.507	327.665	246.525	196.916	1914.059	142.068	1364.47	191.682	5396.554	4592.675	286.982	309.064	272.912	1330.719	280.949	346.126	15258.189	133	0.885	790.628	474.117
13014.685	14383.161	12185.159	19700.18	15221.609	25910.726	16591.522	22263.462	1024.588	398.947	394.245	327.24	342.176	672.346	287.332	12455.548	208.409	179.846	206.47	1705.973	193.673	28004.618	129.465	3049.388	5332.809	277.9	370.667	277.561	1812.537	355.773	283.778	7445.109	209	0.883	1105.682	475.074
16197.204	17587.957	14696.425	22175	18554.44	27151.269	20559.01	26879.742	1546.742	614.365	474.026	340.311	443.97	874.795	327.135	10300.058	212.527	207.119	251.509	2694.585	203.115	13568.111	125.958	5574.475	5127.275	381.531	300.984	285.853	12032.763	303.326	316.976	11690.639	128	0.963	1220.344	472.352
19372.281	20750.989	17717.318	27689.188	22323.623	35943.284	24657.633	33825.855	1438.151	471.034	495.179	371.951	382.48	755.736	267.214	10542.955	277.739	192.47	177.303	2643.922	179.622	2697.538	134.938	5589.761	10418.68	276.696	277.787	311.202	1368.9	365.306	314.439	12924.814	365	0.764	1317.185	479.648
19097.419	20230.39	16503.451	25420.78	21286.822	34120.154	24036.591	33457.945	1415.179	468.812	435.607	373.221	382.493	540.433	280.715	10587.392	254.453	181.655	188.635	2508.475	191.817	3034.908	124.751	5925.485	8414.629	292.176	315.79	316.199	1361.524	339.751	398.373	12677.296	96	1	1413.771	471.521
19089.225	20214.506	16489.572	25842.099	21193.617	33413.75	24030.497	33048.639	1491.692	514.513	464.891	378.025	422.93	575.274	314.242	10883.307	256.62	204.372	190.626	2459.041	203.542	7733.748	124.214	6037.798	9069.52	271.13	305.014	328.371	1892.709	327.172	367.524	12898.319	289	0.829	1439.486	476.829
16371.609	18006.812	14866.528	22865.716	18688.897	29925.323	20866.601	27231.877	1530.171	700.394	556.922	430.72	441.682	550.331	346.803	9199.88	282.9	219.711	163.305	1053.054	158.502	2426.179	141.116	5430.637	7355.738	274.15	330.727	318.955	1009.787	295.358	396.601	13433.158	139	0.868	1477.011	474.716
21053.191	20212.449	15294.121	23381.683	28353.09	34822.228	23913.569	30848.706	1300.148	522.651	426.294	372.758	564.024	782.723	321.966	10341.373	239.333	173.92	162.651	2698.195	227.505	22628.009	138.905	5846.663	4673.368	261.254	290.719	277.26	1846.195	328.967	344.194	13038.081	106	0.993	451	473.5
14580.999	15879.921	12835.554	20875.024	16595.45	28567.005	18553.362	26308.784	1380.05	439.902	427.419	304.797	370.783	503.266	276.99	10594.894	214.804	179.915	179.347	2382.867	178.7	2484.991	120.616	5788.739	10338.371	299.044	259.879	293.137	877.744	321.269	339.792	12756.307	138	0.944	1241.254	474.159
14334.449	15414.365	12661.135	19184.488	15819.174	24778.474	17314.416	25874.373	1339.919	497.524	463.476	401.533	420.729	559.165	287.942	11428.858	248.174	179.418	182.937	2265.813	206.085	2322.177	124.917	6899.168	6363.431	281.846	290.099	289.923	1378.172	335.33	288.556	12986.226	107	0.958	1390.079	473.332
14776.454	15660.233	12931.667	20620.454	17016.845	28905.411	19403.992	26522.72	1409.489	457.769	466.617	330.113	366.683	521.571	279.882	10237.791	206.324	176.209	182.21	2237.181	173.96	2552.656	129.542	6008.588	7846.758	295.897	260.138	275.87	988.792	307.738	295.839	12872.131	106	0.993	1259.406	473.962
21220.566	22262.951	18727.77	29013.62	23887.377	37685.287	26857.659	36102.379	1448.996	480.262	494.468	375.539	376.085	851.814	251.576	10518.58	287.816	199.375	178.486	2538.175	179.905	2519.655	122.438	5685.96	10511.671	289.86	275.961	313.002	1265.705	366.096	306.033	13272.843	153	0.931	1328.52	474.167
13652.665	14837.567	11666.775	20425.579	15074.921	25726.88	16400.786	23346.488	1132.924	423.787	392.315	319.425	377.047	468.889	269.697	10183.025	251.889	202.736	194.68	2256.563	143.282	2187.48	153.844	5181.558	5950.641	323.03	287.785	297.339	582.445	273.424	326.812	11038.092	119	0.961	721.517	475.945
15617.688	18716.834	13655.867	24142.615	17318.929	29911.949	18891.7	26616.581	1600.417	626.607	531.527	415.665	479.339	575.286	369.99	14208.041	319.068	252.81	196.063	1699.973	198.956	2101.907	139.61	5621.973	7898.545	303.069	341.888	307.029	1053.357	326.826	398.59	13105.589	111	0.952	1511.086	475.527
21177.769	21158.466	18092.953	27453.254	24118.447	35498.119	24059.805	32094.232	1105.219	444.952	439.949	311.369	354.937	417.202	273.443	8671.907	220.522	162.713	146.567	1122.808	130.541	1800.195	143.64	4757.476	11013.147	264.327	261.988	276.255	487.274	258.094	390.319	12639.642	138	0.908	424.196	477.348
22360.991	25008.361	20450.199	31188.582	23785.196	36917.744	26664.458	36012.297	1353.117	551.429	502.175	385.827	424.575	572.444	342.501	9740.931	243.789	183.659	184.414	1231.372	163.474	6915.656	133.583	5341.239	9201.359	274.168	323.982	316.523	1742.979	321.456	396.951	13905.162	141	0.953	1469.706	477.45
10450.294	11337.727	9441.651	15358.289	12687.588	21959.657	14176.344	18962.936	895.223	355.504	297.86	293.794	284.462	332.145	247.177	8566.21	164.579	149.472	182.747	1315.037	193.064	1220.857	112.028	3723.822	4697.624	263.487	271.792	249.655	781.565	288.448	302.352	9464.097	153	0.921	1015.108	477.67
15025.236	16479.77	13331.06	20976.328	16779.396	26090.857	18394.053	27234.098	1361.239	490.609	483.729	369.099	407.736	793.437	284.259	10863.82	248.136	179.942	169.561	1972.008	166.224	21463.138	134.118	6761.828	5216.261	283.659	368.555	290.251	2380.542	304.181	306.614	13195.104	121	0.91	1303.335	478.45
16150.098	17499.125	14812.448	24142.29	19931.06	29876.373	21505.929	26901.334	1240.254	497.966	411.129	344.738	411.374	724.279	320.444	8440.076	291.142	222.996	236.037	1840.461	140.944	23172.65	165.168	4026.688	4027.854	327.185	286.71	274.495	2160.851	281.877	299.703	11835.835	162	0.927	741.463	479.315
14695.845	16047.014	13390.1	21923.928	17254.621	30075.192	19104.671	26497.628	1347.276	511.531	429.015	356.499	404.567	498.128	318.318	11655.36	205.875	180.486	196.748	2213.068	181.298	1954.469	137.843	5660.132	7775.188	317.517	283.028	288.076	1174.914	298.295	366.441	12716.258	122	0.956	1180.836	477.754
19149.385	20033.573	16924.53	26126.234	21741.316	33976.506	24535.35	33046.19	1402.585	498.664	519.732	387.125	399.494	862.339	271.001	10503.557	297.364	197.029	166.358	2444.214	212.593	2440.38	131.285	5884.995	9169.858	275.856	292.307	291.025	2228.519	383.368	316.177	13162.856	288	0.885	1340.236	480.194
20094.014	20888.006	17460.286	26924.651	22645.146	35376.493	25607.676	34431.928	1418.073	455.886	455.195	375.806	396.701	525.296	281.47	10465.089	261.867	187.294	201.681	2465.219	189.755	4154.03	125.092	5765.193	9594.81	279.021	304.127	319.06	1244.227	325.763	319.179	12469.35	135	0.888	1413.011	478.752
19383.67	20503.646	16007.217	27757.697	18246.136	31987.942	20154.468	27192.429	1210.395	466.523	444.873	427.521	395.599	456.235	286.525	9235.47	251.888	214.155	195.935	3432.015	150.015	4778.002	151.914	4260.859	7271.896	330.23	286.704	311.516	1171.606	304.965	346.203	11117.347	201	0.895	681.246	482.216
18689.797	19390.44	16730.867	25532.241	21352.911	33660.168	23504.503	31912.461	1435.248	500.105	499.374	381.72	409.411	573.261	283.504	10165.082	308.674	191.072	187.473	2350.219	198.96	5022.21	122.782	6178.573	9624.203	277.871	327.095	289.278	1567.554	387.594	347.099	13098.872	134	0.98	1367.03	480.59
13372.785	14562.076	11840.498	19448.3	15361.602	27088.478	17266.387	24036.877	1345.677	449.79	389.242	344.714	382.957	455.988	288.733	10885.122	223.424	204.648	198.566	2531.467	207.152	2419.105	129.367	4885.877	8357.71	337.173	268.411	302.184	699.774	318.332	350.266	11296.137	149	0.92	1192.681	482.695
13240.501	14958.842	12393.767	20029.585	15398.961	27442.815	16405.703	23814.296	1386.414	455.145	412.6	291.055	372.88	468.6	282.187	10661.478	225.82	214.455	230.173	2740.301	197.392	4002.131	126.632	4683.331	8562.511	323.959	278.22	300.06	1688.966	305.132	317.23	11956.733	113	0.981	1214.65	481.969
18764.63	20684.616	17072.591	26560.309	20919.313	33996.236	23274.322	32301.532	1382.831	505.39	473.473	374.399	413.115	623.396	306.515	10479.05	230.639	188.016	186.056	2110.564	189.122	12928.683	139.947	5830.323	6506.602	277.409	374.497	281.073	3074.513	341.551	353.826	13164.667	269	0.821	1266.957	486.671
21562.589	21891.783	19770.312	29829.377	26152.407	38852.924	26744.862	35041.213	1218.821	464.181	484.973	314.262	347.855	432.335	274.189	8826.889	250.316	172.849	164.662	1212.784	134.085	3850.645	144.021	5001.879	11841.269	264.753	253.837	285.098	422.638	266.105	371.637	12841.603	121	0.921	428.665	483.417
19467.704	20934.865	18184.069	27310.734	22116.121	33118.992	24001.347	33358.735	1442.171	482.007	451.515	365.246	416.573	530.283	284.888	10522.198	269.822	190.003	208.802	2491.913	185.248	3297.747	125.981	6067.949	9613.575	285.449	299.84	314.385	1480.187	327.602	278.456	12733.545	202	0.75	1403.485	483.733
22771.963	22655.446	19155.31	27437.366	24610.841	32830.883	25825.343	32892.601	1549.646	576.204	477.471	416.587	504.723	772.685	350.114	8392.263	293.087	224.59	175.353	2921.603	190.415	31532.974	155.032	6405.7	5689.927	277.848	338.164	282.53	3010.314	290.229	318.568	16111.378	143	0.989	481.976	482.962
15411.529	16105.661	13193.435	20285.763	17431.441	27496.153	19744.64	27372.417	1388.829	496.732	462.359	365.247	415.29	556.761	281.706	10768.593	285.72	187.717	172.379	2482.154	228.246	2703.574	120.638	6168.492	7761.984	280.356	312.411	291.138	1197.264	328.631	325.853	12742.785	144	0.909	1383.389	484.694
23549.247	26031.851	22122.185	33078.142	25049.421	38777.51	27072.989	37383.489	1409.102	580.467	510.778	387.529	442.589	663.653	354.003	8824.292	239.133	178.607	193.723	1253.492	166.776	19471.272	132.348	5122.576	6945.366	283.68	331.582	335.719	2676.126	309.647	370.66	14425.269	162	0.886	1464.883	485.636
13246.62	14415.455	11679.201	18961.432	15205.418	26890.017	16931.771	23415.651	1380.299	491.038	426.131	309.807	406.236	496.109	310.385	10210.601	224.734	211.762	199.966	2506.24	200.085	2857.674	116.594	5293.619	8536.676	307.285	258.701	292.568	1161.377	321.63	312.083	12996.009	152	0.974	1224.98	485.237
18140.981	19229.991	15760.382	24265.997	19775.182	31258.746	22176.621	31200.226	1490.282	489.736	465.299	362.843	406.26	570.737	302.551	10395.389	275.139	196.983	226.757	2711.641	187.72	3385.942	122.755	5861.017	10725.232	270.618	301.804	331.396	1981.304	326.507	368.899	12631.461	260	0.808	1423.388	487.55
22095.743	23145.553	20855.588	30658.24	28261.794	39282.943	29437.66	37246.989	1857.571	772.737	596.671	397.36	449.14	517.709	352.537	8717.031	360.141	239.567	184.311	889.304	128.752	758.629	143.182	6833.327	9563.423	296.444	296.874	279.553	531.874	272.055	348.426	16279.324	170	0.784	407.276	488.571
10050.801	10977.986	9072.341	14813.321	11891.227	21544.351	13320.443	18276.191	781.505	327.046	273.733	289.762	259.319	302.462	231.248	8852.57	155.33	136.209	214.129	1272.622	198.483	2120.375	140.918	3363.2	4938.055	270.852	286.771	273.67	565.375	307.391	357.578	8096.033	115	0.969	991.839	484.404
18520.306	20121.717	17073.894	26511.194	21025.765	32490.486	22871.172	32466.721	1417.505	515.472	526.433	387.616	416.814	918.176	285.901	10683.014	291.065	196.734	186.114	2197.174	181.396	5836.458	131.052	6306.196	7190.482	277.823	312.165	305.338	1454.586	391.441	311.849	13276.844	218	0.823	1330.482	489.885
17559.566	18405.429	13613.422	22520.749	20005.553	31462.349	21656.013	30052.282	1710.054	603.211	552.293	395.997	462.142	540.256	396.67	9106.516	286.26	196.273	176.903	1725.679	139.87	1093.088	140.736	7158.863	10977.115	288.806	280.85	315.481	438.61	362.318	327.152	17462.947	107	0.958	356.921	485.724
18273.291	18485.083	16357.157	24184.054	21914.014	32302.786	22933.79	30035.326	1209.369	453.62	442.311	306.545	361.551	411.566	273.407	8421.863	244.604	171.647	168.636	1365.959	136.887	1749.982	149.192	4789.726	10633.79	278.675	253.958	280.061	492.819	256.389	372.996	12953.508	138	0.884	437.957	486.391
21936.805	22137.502	18156.26	25537.299	24719.525	32544.042	26151.624	33813.121	1711.597	647.744	501.762	417.379	585.556	768.603	379.072	8604.104	326.36	243.292	206.618	2218.45	211.695	20778.517	154.735	7652.331	5546.932	280.613	358.862	275.351	2686.592	328.467	404.33	18328.574	132	0.965	468.811	486.189
13946.788	14302.881	10808.814	21727.777	15369.422	24950.211	16423.271	22480.852	1238.904	458.103	461.48	396.774	429.949	459.496	306.309	7963.106	313.356	247.48	244.027	2798.39	163.622	2407.915	157.947	4652.123	9073.004	330.959	302.473	300.217	1786.094	275.425	391.851	10346.526	137	0.878	705.004	487.296
17583.19	19012.489	15092.704	24805.154	19623.971	32169.175	22457.441	30369.746	1388.126	559.689	482.354	396.719	435.921	585.401	348.428	9391.825	248.462	186.754	210.945	1349.426	163.458	9567.782	139.981	5895.914	6925.181	277.393	348.953	326.894	1401.362	329.855	401.065	13721.014	119	0.921	1473.761	485.912
20731.903	20189.158	17287.894	24792.276	24297.866	34109.17	26152.733	33282.326	1192.518	495.933	512.98	337.705	341.591	439.355	276.982	8100.293	224.789	173.659	139.603	914.638	126.419	2846.553	146.728	5225.392	12395.327	274.242	267.123	269.311	263.642	256.242	351.783	13721.65	117	0.891	423.021	488.568
15254.368	17444.76	15372.479	24002.797	18763.953	31225.759	19462.053	26799.578	1346.757	432.804	418.655	340.85	391.293	483.664	296.969	7640.794	280.1	217.011	162.271	2763.526	148.863	3533.91	157.623	4112.62	8907.464	292.961	347.554	292.072	429.774	266.548	363.27	13382.358	102	1	556.52	486.784
13233.63	13403.934	10334.738	17549.876	15088.166	25831.249	17672.763	22139.418	1130.112	404.468	398.786	298.244	385.602	438.553	329.753	7602.537	316.927	246.022	213.718	2125.092	150.011	1853.426	158.283	3882.141	7386.18	309.938	310.268	271.126	702.886	268.842	307.715	11932.707	157	0.889	757.704	490.315
13732.16	14979.428	12460.06	20519.064	15782.961	29988.169	17640.871	24191.711	780.894	303.496	289.521	234.78	273.439	322.72	242.2	8127.822	211.343	153.409	223.105	1438.402	188.179	1792.231	150.844	2769.385	7723.504	260.808	273.214	277.64	656.345	302.989	295.965	7004.528	223	0.931	936.751	490.164
16512.42	17237.584	13846.647	23356.614	18296.218	31808.837	20089.332	26817.973	1138.514	425.899	413.526	318.95	381.259	457.075	297.527	9270.348	320.455	242.533	231.409	2104.792	145.503	4112.299	156.069	3919.749	8922.561	326.613	314.195	283.501	1026.949	282.965	338.125	10083.163	315	0.715	727.694	494.157
15556.118	17084.97	12315.369	22021.828	17627.304	30094.307	18585.772	27247.414	1671.421	538.928	494.653	358.95	427.832	570.886	348.637	9130.509	282.565	218.226	185.872	2911.497	173.339	1277.953	153.885	6754.162	10096.987	282.715	296.25	325.63	1151.249	387.258	302.749	16300.026	104	0.932	341.115	489.904
23203.947	24449.105	19524.48	32331.808	27490.272	40921.789	29290.685	38986.994	1488.248	538.872	562.748	339.108	398.699	514.181	330.957	8903.793	236.63	176.891	168.589	1486.65	129.44	1085.61	144.906	6719.876	11892.926	287.301	285.249	309.39	784.225	328.484	321.981	16597.957	379	0.77	366.561	496.672
22494.887	22248.353	17223.487	26185.925	25367.927	36362.051	28154.477	37886.581	1328.733	563.192	542.448	365.703	393.147	487.673	325.69	8947.747	249.494	170.178	177.528	902.452	114.616	682.753	137.764	6630.681	11639.946	286	294.382	280.329	879.178	287.675	343.515	15693.741	146	0.911	398.596	490.705
18200.167	18186.299	14448.023	22181.095	20105.151	28930.546	21712.919	27471.007	1213.857	472.98	405.487	359.959	459.089	554.934	323.811	8184.927	269.46	200.674	177.907	1961.751	150.572	8362.4	161.033	5104.716	6394.877	271.427	449.805	272.306	1204.99	304.161	380.011	13977.863	164	0.826	547.628	491.47
17118.245	19079.581	16073.23	25723.313	20709.416	34566.627	23539.157	31772.605	959.905	455.186	437.417	363.657	344.247	462.11	311.216	8018.752	208.331	142.921	283.86	875.544	165.737	10974.574	107.171	4777.462	10070.388	288.929	363.798	242.845	1106.165	287.537	287.532	12363.622	198	0.871	1043.217	491.899
17989.201	19040.604	16794.444	24915.167	22089.622	32434.657	23136.562	30903.304	1269.832	427.311	458.105	292.493	351.957	428.159	264.495	8714.56	249.945	179.676	175.948	2021.971	152.118	1768.872	146.291	4746.423	10510.277	269.861	273.681	276.077	507.561	271.735	360.232	13035.707	107	0.929	446.425	491.332
19257.45	19969.569	15460.642	26004.299	20541.079	35218.096	22484.556	30333.829	1229.369	470.365	450.403	372.425	412.253	479.434	302.498	8183.247	288.638	227.507	196.017	2396.623	157.8	1993.33	155.511	4632.389	8331.874	318.621	301.454	291.128	936.698	332.796	337.138	11690.948	112	0.943	685.821	491
15442.837	17188.832	14180.392	22881.245	17701.313	31097.741	19327.786	27731.67	1411.725	522.983	477.335	371.055	410.955	549.03	311.616	10295.882	235.4	203.26	180.363	2464.441	201.407	2532.359	130.854	5643.828	7982.984	291.553	288.811	268.551	2260.383	337.665	342.401	13107.506	212	0.896	1247.741	493.472
25845.72	26519.135	22951.281	34234.732	31086.953	44407.334	33218.26	43767.507	1232.878	454.508	522.537	297.208	341.246	447.923	270.005	9151.973	244.162	177.304	175.742	1393.081	130.436	2122.441	147.262	5493.731	15653.722	275.355	268.576	275.601	640.627	266.145	368.063	13477.631	267	0.868	430.44	496.522
10950.908	11999.679	9703.434	15719.706	12238.267	22379.424	13167.373	18451.704	822.283	354.689	311.607	256.376	311.389	374.876	270.174	9853.507	207.521	194.873	196.018	1301.092	224.926	956.893	171.998	3645.363	4370.135	253.445	278.707	274.652	606.737	286.736	276.728	7258.341	96	1	922.229	491.229
16383.68	17434.575	14701.987	24442.788	18730.646	30630.724	24005.9	31592.578	1206.907	499.522	432.411	347.542	412.379	569.288	344.096	11516.857	317.101	248.542	287.25	1809.379	145.11	14888.753	166.934	4954.353	5474.043	320.188	325.09	269.988	2641.302	283.087	325.271	12986.487	148	0.959	739.676	493.061
16223.641	19025.38	15326.033	24773.448	18361.044	32201.51	19685.794	28810.482	1236.077	561.561	467.212	419.275	422.703	473.704	317.239	10615.691	230.626	178.819	177.899	1418.596	184.992	1712.65	126.684	4868.929	8389.408	309.419	294.557	299.337	1044.224	276.985	336.811	12940.112	122	0.918	1160.5	493.418
20494.876	21919.161	18995.306	28847.06	23373.624	36304.195	25603.743	35208.013	1474.829	514.764	505.943	371.199	420.774	611.994	293.724	10872.841	309.41	198.737	183.109	2449.819	204.655	8390.211	124.531	5698.499	11812.289	285.774	292.924	284.182	2012.828	328.134	321.973	13313.392	619	0.615	1375.925	504.641
16387.016	17337.132	14274.542	23847.431	18689.804	32411.039	20213.279	26699.045	1101.946	410.619	414.518	346.504	394.605	441.89	295.857	9725.675	301.045	232.637	198.44	1969.557	152.646	2082.773	146.395	4081.022	9051.828	302.133	307.615	297.041	779.898	315.13	319.459	10068.782	146	0.936	692.603	494.719
15622.589	16709.725	14087.061	21864.499	19056.839	30567.813	22210.062	28279.868	1010.095	498.92	436.18	362.224	344.549	443.021	312.004	8164.334	199.72	140.062	218.58	643.243	167.66	11064.891	109.171	4600.585	5647.769	290.797	347.462	243.441	822.636	264.361	288.226	11905.371	173	0.813	1054.24	494.165
17596.141	18343.031	14948.81	23964.824	19812.389	31410.782	22975.74	29454.993	1430.226	491.712	475.866	393.038	425.558	607.395	316.867	11396.494	239.696	203.775	167.547	2657.417	214.336	3394.998	140.536	5685.609	6592.588	270.214	312.494	274.961	3862.822	363.338	327.387	12635.258	103	1	1272.267	493.5
20234.686	22379.087	18691.096	29652.408	22991.243	37611.996	25167.798	35405.98	1448.799	496.565	528.847	391.458	399.651	594.932	289.681	10381.825	290.093	207.524	195.328	2585.324	198.375	4193.867	142.871	5472.232	11025.82	275.835	289.021	302.468	1386.678	340.895	303.222	12699.287	270	0.845	1302.419	497.752
18472.406	20635.728	17491.36	26932.121	20470.784	33419.29	22530.894	32659.815	1569.029	525.943	513.621	379.701	441.308	658.115	334.461	10193.884	260.253	206.323	187.369	2219.525	196.575	11904.184	119.364	5526.256	9928.072	285.011	330.043	344.751	1864.486	341.388	332.691	13446.472	213	0.814	1455.552	497.115
10190.928	11270.058	9277.459	15178.275	12096.681	21882.508	13299.094	18609.109	850.177	333.222	303.144	312.174	319.92	325.136	237.251	8628.657	163.338	148.794	190.378	1388.444	207.03	1106.844	127.476	3591.346	4561.368	270.72	281.952	296.538	390.713	349.489	352.984	8425.384	111	0.964	977.347	494.293
16200.571	17167.02	14347.917	23224.71	19099.709	31023.763	21415.969	27439.224	1273.249	596.576	483.109	440.62	440.064	504.735	329.435	9330.629	232.975	196.276	166.881	1504.85	190.34	1687.485	128.382	5214.221	7174.965	310.943	283.425	308.786	858.843	286.379	346.972	13309.345	198	0.952	1167.581	497.081
12644.717	14444.137	11875.678	19311.635	14205.87	26270.686	14962.54	21200.262	1361.374	452.73	390.957	304.454	363.146	505.949	275.621	14836.019	248.337	233.936	235.455	2662.745	215.65	15447.402	123.521	3007.779	7995.382	309.078	381.826	299.657	1329.573	314.613	384.133	8657.771	140	0.957	1206.436	497.129
22455.132	22821.614	19582.027	29826.746	27728.614	39611.872	29998.749	38854.915	1566.595	590.517	529.561	324.725	381.014	487.145	313.534	8950.86	320.112	193.906	179.638	1074.901	122.864	907.153	136.633	6482.494	12648.417	303.433	288.637	287.944	752.883	277.514	281.32	15427.645	129	0.932	401.345	497.446
20554.078	21791.949	18100.598	27534.402	22864.843	34759.811	25763.157	35028.225	1430.417	500.65	491.61	363.659	418.963	561.972	295.589	10353.473	292.509	188.083	188.783	2291.55	193.686	2690.294	127.742	5991.2	11827.33	289.603	284.773	298.08	1241.254	320.452	332.498	12913.165	347	0.775	1398.373	502.362
21678.453	21774.493	19818.326	27601.671	27411.654	35477.569	29118.156	36271.529	1872.233	771.865	644.702	409.949	456.762	510.658	341.709	8440.607	341.252	212.309	189.359	704.166	132.472	579.298	149.167	6670.164	8516.238	306.56	276.413	289.086	424.151	271.058	307.42	15967.668	215	0.769	410.467	501.244
24510.549	24780.109	22214.759	31807.982	29897.92	41262.678	31803.558	40988.456	1408.289	550.116	538.087	329.469	370.644	451.68	283.699	8553.204	302.706	197.201	215.439	1411.835	133.668	1196.34	154.312	5964.006	14609.249	270.803	288.774	297.861	977.17	257.751	379.882	14200.625	480	0.655	444.725	508.208
17435.179	18883.934	15524.297	23744.129	19116.739	30686.096	20966.86	30898.299	1442.222	505.87	465.461	369.859	428.161	624.988	312.034	10862.426	280.152	195.359	191.099	2613.557	194.892	3270.979	126.237	6011.566	9565.674	285.291	298.617	306.953	4732.318	339.35	350.434	12151.496	125	0.94	1413.836	497.708
12652.958	13514.258	10310.037	17141.157	14062.166	24778.704	15042.852	21261.926	1328.35	468.682	439.75	383.466	428.028	478.396	284.102	8087.995	321.378	256.145	205.262	2808.976	172.142	1540.748	163.149	4765.715	6718.811	351.486	310.241	283.498	1064.259	351.819	269.355	12043.296	117	0.891	638.5	497.808
11689.401	11773.379	10244.597	16787.252	13880.078	24897.094	15908.149	19726.879	784.545	298.255	286.308	250.77	280.905	318.989	246.661	9688.122	208.896	148.34	191.012	1379.711	198.208	1407.918	153.216	3116.625	5958.994	277.637	262.417	276.657	436.673	330.029	321.733	7291.703	107	1	940.519	498.724
9759.427	10486.353	9114.041	14740.881	12232.636	21114.895	13713.478	18047.597	842.986	340.544	297.12	289.426	285.555	428.932	234.197	9673.028	162.266	126.099	192.306	1270.635	202.063	18516.201	129.719	3302.394	3463.761	275.446	343.484	268.677	1409.904	315.966	266.068	8469.63	132	0.903	999.205	500.258
10595.107	11180.926	9251.665	15103.296	11989.312	21377.852	13231.104	17346.86	1128.253	456.353	399.51	321.408	397.683	866.803	288.206	15484.053	215.945	211.642	247.944	1918.907	205.204	54146.72	127.151	3457.438	4555.359	312.979	583.715	283.546	3192.838	328.416	320.269	8315.639	106	0.909	1215.075	499.16
18672.512	18860.685	15575.375	24091.267	20738.445	31755.395	24136.946	32189.736	1447.225	488.569	478.665	369.539	415.592	592.165	300.92	10617.974	293.826	187.985	182.797	2464.677	208.457	3239.236	122.615	6333.107	9572.072	284.22	277.878	295.273	1276.642	341.273	348.895	12858.179	116	0.977	1386.931	498.707
12141.623	12491.239	10022.852	17036.58	13944.105	24050.295	15230.151	19947.227	961.197	383.445	386.139	330.712	369.408	414.912	251.968	9976.351	248.278	213.102	236.843	1890.56	157.086	1377.099	148.124	3460.912	5643.471	306.571	317.871	279.206	548.244	327.65	272.838	8505.599	131	0.809	679.63	502.302
13986.359	14852.774	12124.131	19804.168	15530.502	27217.29	17249.052	24244.847	1470.609	505.457	494.648	387.487	415.342	546.434	308.385	10960.257	249.8	211.174	197.618	2475.699	226.154	2645.951	139.968	5694.969	8352.049	298.789	278.003	268.465	841.242	369.302	326.471	12031.66	111	0.964	1261.788	500.464
18452.674	19114.048	15807.948	25223.212	21021.438	34547.045	24061.075	31671.118	1562.098	521.672	546.922	399.863	450.112	658.68	301.81	10417.013	293.362	205.179	157.401	2362.993	193.918	2593.016	146.755	5939.509	8845.817	282.501	293.362	300.599	1348.732	368.914	275.856	13010.782	203	0.904	1311.835	502.475
18194.195	19345.818	16263.334	25429.919	20782.184	32574.523	23057.151	31436.912	1465.842	527.93	526.908	395.449	414.64	833.665	297.794	10546.826	308.307	206.29	192.795	2549.872	194.928	2615.669	135.636	5953.577	8820.902	275.652	300.301	282.647	1411.995	399.662	310.599	13214.329	223	0.828	1342.635	504.025
23834.918	24371.039	21219.709	30775.884	26030.335	36445.341	28855.2	35536.96	1361.427	549.65	493.134	379.011	433.713	550.683	343.748	9527.938	247.244	183.604	182.804	1207.188	166.228	6067.262	124.305	5404.649	8347.594	283.328	361.864	353.61	2741.006	301.098	384.685	13598.486	157	0.945	1465.041	502.264
20183.414	21927.548	19129.158	30984.073	24656.177	41733.14	28532.941	36929.51	916.354	425.842	425.245	338.269	309.865	447.624	293.636	8801.345	187.264	138.196	193.242	655.752	168.375	11515.302	114.997	4405.845	9814.236	299.219	367.245	241.46	973.767	268.846	272.439	10938.394	141	0.975	1045.216	500.94
17893.828	19532.655	16247.907	25584.662	21079.14	34058.103	24542.766	31838.565	1046.541	484.852	439.998	369.275	337.559	432.275	292.394	7762.172	195.422	142.311	157.656	745.635	182.022	3238.775	115.185	4549.654	7723.039	309.797	313.706	251.539	420.504	282.641	281.999	11518.573	258	0.795	1068.058	502.965
18654.757	20116.584	15867.117	24895.134	19866.005	31498.575	22912.287	33090.768	1457.737	518.804	489.078	380.616	435.033	608.936	334.365	10076.572	259.571	195.65	175.707	2162.211	200.034	4158.411	125.722	6319.434	8554.571	269.176	314.166	352.05	1384.144	328.768	335.597	13201.221	140	0.932	1439.721	501.679
17693.687	18478.908	15586.353	24560.972	21358.472	32836.412	23217.531	30698.521	1227.445	419.426	398.805	323.636	389.767	413.139	267.874	9014.361	315.212	233.464	249.387	2793.629	150.459	1534.487	150.736	4743.188	11694.755	249.997	346.101	268.486	648.884	277.028	378.074	11539.331	175	0.899	495.437	502.386
16628.177	16984.965	13190.346	22484.103	19020.914	32059.195	21294.146	27992.777	1380.879	454.762	458.348	395.492	462.296	484.876	284.478	8483.593	315.54	272.651	195.968	3050.822	184.044	1951.926	168.817	4641.106	9211.261	293.287	292.164	300.225	712.65	432.869	338.656	13255.317	125	0.98	597.164	502.22
15420.985	17090.324	14845.028	23798.575	18657.92	30982.258	25613.958	31144.195	884.477	418.599	393.547	333.899	298.071	372.008	298.006	9183.949	174.508	138.609	182.219	722.647	183.662	4228.742	115.641	4406.378	7614.326	281.388	273.209	242.817	644.233	273.838	259.318	11554.119	190	0.944	1034.963	503.179
16523.816	17004.029	14997.483	23543.783	20257.426	32136.95	23443.104	29060.225	987.799	521.805	440.152	371.406	329.207	415.686	299.614	8001.907	185.436	127.868	158.017	436.026	169.644	3812.672	111.582	4982.571	5404.382	309.341	286.354	243.422	512.627	254.318	272.952	11572.807	122	0.857	1052.664	503.582
14545.402	15215.047	12655.346	20667.163	16737.614	25789.272	19305.055	25328.77	1186.047	529.593	458.989	356.142	425.127	598.828	361.881	12193.022	320.089	250.627	234.86	1568.9	149.703	24936.373	156.869	5015.47	4589.819	317.378	454.901	266.507	2562.624	295.707	281.686	11618.186	118	0.994	749.932	503.263
23562.864	25086.056	22437.99	33625.084	29418.272	41597.716	30732.534	40468.038	1421.731	529.068	702.502	328.676	365.293	467.911	291.11	8888.911	276.009	171.949	172.232	1038.815	109.886	1247.113	135.685	5920.534	16264.197	301.493	266.964	287.752	229.77	296.785	289.453	14896.437	130	0.924	397.092	505.377
13932.12	14221.285	12135.25	17758.595	16958.048	24424.182	18132.243	24185.75	1429.66	515.837	472.123	331.584	465.756	543.464	303.942	9399.063	284.562	225.733	192.211	2564.176	184.954	1059.1	159.527	6556.627	7334.355	287.88	292.711	300.231	556.34	296.176	336.405	14068.339	104	0.974	470.269	503.702
18057.248	20787.869	16051.832	26623.178	19772.857	32618.055	22157.372	30409.732	1643.843	662.463	568.492	429.717	463.967	579.741	350.588	10088.203	329.578	238.918	176.184	1261.126	188.289	2067.25	137.515	5779.854	10783.783	324.027	385.421	313.429	1576.26	333.955	315.453	13314.719	112	0.973	1503.759	504.366
13325.852	14309.974	12370.334	19314.829	15720.337	23868.289	17274.632	22577.867	767.974	357.411	302.64	316.252	306.211	434.761	260.899	9067.086	150.58	124.463	169.87	923.54	197.24	13718.281	128.377	3838.808	2036.45	253.724	317.37	276.718	1481.012	309.977	229.256	8951.269	121	0.977	989.55	505.302
15761.404	16883.995	13644.392	21837.159	17163.747	29724.62	18649.987	26341.668	1469.909	498.809	501.776	404.318	406.101	533.708	312.706	14096.979	267.716	215.228	212.11	2465.971	223.072	2722.881	138.241	5275.364	8345.927	273.848	291.398	282.821	1306.246	347.905	392.278	11121.868	122	0.956	1272.959	505.492
20782.919	22277.48	18454.591	27897.288	22556.468	34879.14	25430.677	35348.878	1493.024	514.408	484.675	376.04	436.746	606.891	323.907	9706.557	290.747	191.501	206.511	2440.634	209.618	5066.132	131.247	5791.159	11313.559	280.959	309.224	324.82	3798.014	346.485	322.766	12663.637	255	0.758	1416.535	510.476
24400.746	23996.284	19161.711	28399.439	28125.211	38494.893	30940.071	39799.173	1753.957	700.607	627.786	399.82	449.749	507.517	335.081	9493.801	351.524	199.857	220.975	1201.032	112.908	2022.593	134.354	7196.391	17992.531	303.464	274.572	289.117	376.612	297.635	267.327	16021.354	134	0.964	389.791	505.664
26228.348	26206.711	23604.645	33972.229	32719.629	43160.28	35247.611	43605.481	1404.682	588.214	532.738	330.976	371.633	480.958	291.204	8579.294	274.439	181.302	200.649	1079.077	125.668	3929.207	144.037	6407.383	11359.919	292.441	282.608	270.005	994.951	274.191	325.581	14797.895	329	0.714	427.6	509.853
13207.674	13837.652	11607.205	18598.645	12157.663	22863.709	13261.015	18227.76	834.632	311.924	307.517	243.863	252.142	315.148	236.537	11308.953	226.39	170.098	202.839	1451.466	197.956	1605.909	151.919	2491.734	7742.761	268.662	261.179	277.169	602.888	301.032	315.401	6197.197	111	0.964	933.896	506.338
16383.746	18209.726	14930.378	23300.332	18240.199	30964.312	19812.452	29115.583	1473.152	523.245	531.214	393.06	424.463	824.803	306.433	10706.933	309.182	215.236	205.413	2593.09	210.583	2883.065	145.314	5579.094	9514.892	277.845	290.311	300.181	1447.622	382.053	288.518	12803.481	167	0.822	1328.925	506.207
22098.158	23904.243	20161.758	30981.737	24383.752	38206.215	26669.921	37935.41	1485.095	517.731	501.111	369.613	433.287	569.922	318.372	9875.18	270.63	192.932	195.331	2130.114	198.829	2965.349	125.944	5809.479	10483.33	275.623	303.241	327.221	1510.36	335.193	331.414	12776.435	157	0.898	1432.01	507.768
15772.349	16593.012	12495.806	21636.156	18193.579	29247.001	19678.294	28153.99	1634.493	504.803	487.263	328.713	422.511	501.342	309.215	9405.68	243.799	195.914	136.409	2441.305	149.571	998.631	138.682	7034.86	8887.202	283.647	302.102	299.683	452.435	390.014	338.91	15973.28	98	0.993	350.306	506.347
12160.675	12866.295	10385.215	16604.868	14358.238	23571.466	15662.278	21116.724	1170.388	392.488	342.014	277.159	353.717	372.59	268.326	9224.891	317.754	258.847	209.224	3107.349	147.776	1334.436	136.378	3937.129	8677.378	252.045	351.047	262.672	341.826	261.307	406.221	11105.551	130	0.889	511.4	508.785
11511.518	12975.241	10762.979	17100.424	13688.842	22914.369	18071.194	20993.907	856.652	368.665	319.389	307.874	287.117	336.175	282.069	7489.715	154.246	131.66	156.836	1132.738	200.122	1870.67	122.29	3484.731	4392.125	277.463	287.986	254.095	599.504	291.421	295.977	9141.488	127	0.955	1021.217	507.012
11564.722	12959.268	10497.063	17233.201	13130.367	23630.73	14104.337	20523.527	1326.63	596.751	463.691	444.46	422.141	487.917	311.383	13067.064	242.456	224.049	195.377	1902.504	214.669	2293.926	132.818	4785.957	5906.466	308.445	307.175	300.707	817.706	313.915	323.052	10904.63	101	0.977	1160.589	506.866
20361.118	21907.138	18279.354	26792.728	22676.499	34717.808	25323.3	34022.393	1926.586	769.098	607.011	450.921	496.519	596.111	368.915	9512.354	345.204	228.603	220.277	2191.804	212.909	4157.05	133.696	5835.664	8724.982	273.776	327.403	370.518	2534.56	325.601	379.715	14283.937	99	1	1448.359	506.884
10478.839	11558.505	9384.578	15172.359	12112.691	21991.475	13619.252	18724.956	1252.895	464.331	424.071	359.775	352.707	444.956	288.806	10665.26	219.178	208.03	194.598	2079.725	231.496	2423.042	128.033	3634.584	5645.794	326.153	303.129	278.964	649.122	330.026	289.27	9556.325	127	0.94	1107.76	507.673
24016.305	24389.561	21981.963	31747.802	30649.54	40924.805	32909.972	40992.844	1660.936	671.7	593.829	354.592	397.962	473.608	307.71	8438.18	297.42	185.196	174.802	771.526	120.999	1618.525	148.304	6724.204	9347.959	297.905	272.385	287.518	434.65	272.579	263.918	15777.488	186	0.924	409.28	511.737
11837.164	12598.234	9944.695	16535.332	14449.287	24529.513	15955.868	21299.887	1072.955	378.4	327.017	280.519	370.239	393.334	284.29	8539.053	283.745	232.039	210.456	3217.149	175.497	1524.082	161.88	3793.875	7606.634	248.95	316.217	273.304	706.267	309.941	388.585	10313.592	133	0.935	534.297	509.229
21871.683	23965.772	20473.65	32725.343	25537.729	41366.264	28233.573	37725.585	938.239	450.074	438.455	360.24	327.95	416.388	293.977	8007.854	193.739	132.276	163.574	545.505	174.672	2413.453	113.446	4489.386	9663.485	315.277	304.069	259.922	608.945	280.601	287.476	11008.399	166	0.836	1068.145	510.53
23711.612	24891.241	21329.053	33170.871	26728.37	41176.989	29733.141	39850.327	1508.457	527.439	509.842	373.739	445.769	578.778	350.013	9742.793	268.735	194.276	204.053	2273.975	191.573	3006.292	130.808	5987.957	10939.537	271.321	313.971	346.073	1753.196	346.929	330.96	13234.287	111	0.976	1439.014	509.446
11819.5	12390.266	10631.097	17884.517	14567.284	25856.632	15995.082	20500.587	905.14	311.801	358.056	309.285	359.776	354.143	255.378	8934.972	284.206	244.358	246.186	2303.978	149.009	2112.726	157.226	2820.433	6843.942	325.883	292.709	285.548	948.473	338.576	344.935	7230.071	122	0.945	617.156	510.664
21732.548	22946.412	20003.419	30431.423	24940.814	37550.638	27694.635	36877.268	1497.527	502.074	493.298	360.401	423.877	601.211	305.684	10256.138	309.072	198.145	175.491	2410.236	210.565	5353.526	126.966	5631.188	13690.609	282.02	288.894	304.829	1013.763	323.479	352.402	12851.727	202	0.828	1404.748	511.396
20195.335	19959.262	15035.438	24088.125	22248.993	33828.573	24558.079	34409.478	1336.479	499.129	473.836	303.973	358.964	477.826	300.892	8620.241	214.591	149.729	163.818	1010.101	111.877	3268.773	139.368	6949.892	11387.411	284.598	270.102	285.038	656.228	298.649	276.818	16007.246	105	0.953	380.5	511.214
14926.546	16276.822	13724.872	22589.433	17489.4	28744.187	19178.954	24651.452	783.342	405.808	405.034	329.226	370.859	465.901	327.48	8894.694	254.162	208.849	229.151	1000.755	131.213	11113.173	162.641	2869.884	3899.706	283.529	397.68	256.607	1119.667	286.179	253.967	8268.119	168	0.951	777.089	512.494
21076.943	22527.077	19330.615	29284.102	23694.423	36655.96	26480.559	35339.446	1615.418	587.512	523.716	392.036	452.074	592.392	357.719	9122.551	285.891	196.744	195.049	2102.466	203.214	4152.831	132.482	5693.373	8916.819	276.588	342.039	365.039	2290.627	318.359	351.204	14424.634	174	0.845	1448.207	512.224
26287.048	25963.493	21605.619	32676.1	30605.255	41691.055	33137.677	41598.313	1372.175	518.426	503.397	304.9	360.674	546.348	286.765	8771.251	219.264	156.341	159.224	941.871	117.411	9428.651	135.689	6692.632	12349.033	287.918	273.289	282.5	1106.365	295.887	309.861	15971.634	250	0.819	388.732	515.872
12187.014	13322.166	10819.357	17625.179	14031.066	24396.016	15007.837	21194.215	1328.193	470.698	481.32	380.653	385.345	543.718	288.37	14812.908	276.644	218.453	210.454	2380.222	197.345	2976.012	150.967	4515.988	7485.815	285.425	273.15	288.999	1808.135	315.221	339.83	9877.501	108	0.938	1292.889	512.75
14530.327	17027.692	12696.438	22175.747	15455.443	28861.82	16874.328	24387.216	1589.56	654.76	507.231	426.39	447.964	506.766	324.417	12219.77	374.972	280.848	241.374	1716.748	188.21	3545.907	156.948	4294.715	10011.278	320.071	356.67	296.983	1629.796	301.591	350.357	10599.379	138	0.884	1537.739	514.558
25059.266	26038.073	23927.775	33010.039	30137.466	39047.464	31098.552	39633.831	1077.251	489.148	451.446	315.473	356.418	405.353	275.045	8194.52	242.975	160.819	215.382	1042.053	120.609	1263.06	163.996	5631.242	8744.113	242.923	275.136	281.453	792.915	246.947	334.113	12566.43	112	0.985	457.527	513.661
12827.951	13731.525	9935.447	17230.927	13722.353	24212.28	15061.041	21392.84	1241.85	503.921	441.5	377.372	414.817	521.818	301.961	10397.096	330.107	246.905	219.756	2131.274	170.286	1792.255	155.51	5238.471	5920.956	306.83	341.399	272.551	459.813	356.323	323.518	11205.729	108	0.98	698.954	513.602
12930.994	13841.02	10167.208	17313.667	14016.546	24786.561	15556.38	21577.61	1236.589	514.657	447.808	361.117	393.315	452.272	294.167	10237.497	350.044	259.995	211.811	2037.755	150.875	1597.859	156.181	4691.587	7085.67	314.735	326.352	276.315	1340.315	283.433	348.302	11030.147	139	0.925	713.097	513.924
12114.569	12513.304	8991.021	16495.445	12563.334	22890.525	14127.401	19912.097	968.495	375.561	340.405	300.161	328.71	341.975	275.551	9846.857	369.173	270.49	277.712	1472.274	137.152	1532.483	162.876	2923.305	6351.622	292.062	314.21	274.148	1483.828	282.764	305.639	7342.954	125	0.889	828.052	514.132
15129.343	16589.216	15269.825	22826.653	18654.781	30608.462	22197.882	32792.043	1108.241	595.165	506.069	370.08	343.847	383.294	298.557	15396.331	213.712	158.874	153.59	816.654	185.491	959.415	124.869	4831.28	8988.539	297.239	290.3	245.53	225.957	272.198	296.778	13983.587	114	0.99	1038.211	514.895
16444.479	17875.335	16013.301	22952.348	19490.039	29417.953	21956.392	27491.531	1120.577	550.08	494.826	380.936	349.936	421.052	310.634	10308.929	220.61	152.687	179.592	989.202	179.193	2475.695	115.498	4507.052	7596.827	321.043	290.079	254.317	552.065	272.649	300.707	12572.524	241	0.86	1052.587	519.164
6591.691	7192.753	5835.995	9403.837	7142.77	13207.895	7711.163	10132.393	671.266	351.122	275.71	297.765	263.36	286.784	210.27	13939.981	170.446	181.946	179.556	936.665	186.221	2264.94	130.708	1437.25	5517.611	281.078	269.203	315.961	272.085	264.343	285.543	3702.135	98	0.98	1138.184	514.959
17523.813	19740.171	16370.601	25124.14	19624.107	33057.365	21236.034	31406.634	1634.019	597.424	545.012	395.92	435.803	647.574	294.268	9912.736	325.126	199.735	184.453	2515.099	215.122	8710.68	133.294	5744.418	9286.941	296.926	322.4	292.564	1555.29	339.674	314.311	13713.416	131	0.958	1352.844	515.233
26951.984	25951.757	23643.325	32060.323	32055.506	40079.487	34381.624	41444.635	1292.489	635.075	543.869	359.565	390.132	546.841	303.051	8104.264	235.833	163.887	178.316	571.258	122.376	10483.177	146.579	6406.363	7531.158	296.054	343.348	275.09	756.299	267.003	309.028	15504.97	142	0.945	428.556	516.923
17374.381	17625.035	14392.153	21521.676	20142.232	27596.439	21824.903	28827.612	1432.683	579.272	484.797	382.337	482.511	713.551	334.537	8396.017	292.537	242.063	159.493	1863.743	162.024	21956.181	167.287	6972.831	4465.213	264.288	319.059	283.213	1273.665	293.675	368.921	15678.778	123	0.925	487.785	517.533
17787.803	18562.438	15542.141	23856.303	20986.241	33303.872	22433.51	30059.762	1455.323	554.665	476.57	350.142	467.492	547.814	312.186	8980.135	305.252	259.778	181.699	2606.018	169.964	2137.569	155.46	6379.448	7851.146	265.661	338.343	282.597	659.427	314.821	399.779	14678.867	132	0.965	497.97	516.083
23436.223	26166.38	22805.746	37698.586	26410.208	43787.703	29577.945	39821.144	1089.098	473.713	491.713	373.475	335.181	444.714	304.758	9796.481	221.562	151.965	201.448	1370.153	184.337	2715.316	115.004	4537.903	13923.472	335.1	299.032	263.733	932.949	285.555	330.466	11531.759	202	0.772	1066.777	518.005
19366.459	20854.398	17365.163	25995.385	21470.191	30802.57	24043.262	30624.849	1501.695	657.204	534.09	430.686	457.562	668.001	372.114	8586.333	272.022	205.933	149.603	1033.341	167.091	4967.943	123.791	5730.386	3038.66	313.763	414.399	347.954	827.866	323.458	338.93	14265.693	147	0.918	1476.731	518.745
16147.727	17266.855	14677.655	24575.436	15133.471	27149.013	16841.668	23216.182	857.105	351.874	331.56	294.931	283.55	416.109	235.9	9581.783	195.021	163.179	177.963	1465.732	181.379	16345.242	128.762	2928.172	6589.267	286.759	413.043	267.132	1984.063	307.164	268.415	7592.46	230	0.879	966.196	519.878
18220.773	18822.911	16046.916	24246.826	20955.728	32411.514	23878.604	31222.326	1597.275	599.518	548.434	398.481	452.39	589.537	310.787	9974.509	323.751	206.825	180.542	2291.306	210.96	4204.018	130.236	5729.66	8179.784	279.518	287.812	274.062	1020.955	307.803	315.073	13603.261	136	0.93	1364.985	516.507
17388.54	18381.76	15121.846	23708.724	19095.166	30301.91	21378.677	30672.485	1482.337	555.981	488.721	391.906	440.359	622.698	361.376	10172.464	273.16	190.905	210.256	2254.733	208.339	2562.955	131.207	6454.842	8138.93	288.903	320.13	339.17	4617.945	305.44	329.585	12819.407	155	0.878	1433.506	519.655
24942.093	25461.387	22615.361	32946.313	30742.808	42347.53	32857.499	42089.331	1512.097	589.339	609.827	327.153	376.894	427.429	275.434	8397.187	258.12	155.167	170.327	844.059	111.83	900.327	141.003	6344.165	11488.015	285.005	272.854	275.978	427.413	260.477	290.209	15573.226	126	0.921	405.841	520.079
16204.791	17470.701	14304.58	21437.103	18694.554	28066.633	20029.324	28909.458	1388.803	493.775	425.315	309.765	386.084	456.465	284.379	10081.586	317.14	250.581	333.585	2482.538	161.103	1982.491	162.638	6131.509	8615.102	271.649	304.407	304.334	696.763	270.385	400.122	13728.177	102	1	476.451	518.755
13124.918	14035.976	11135.891	18701.826	14804.448	25829.162	15938.544	21309.52	1026.411	496.985	460.988	368.028	394.278	456.46	318.198	9977.392	297.796	233.066	264.212	1533.885	146.552	1522.325	157.192	4289.369	5158.465	325.24	326.182	294.691	1188.912	268.424	316.678	9897.522	158	0.864	724.456	521.38
22431.552	23261.591	19776.946	31732.363	25762.048	40885.555	28185.337	35601.491	1016.039	486.806	453.691	375.223	342.107	466.518	279.919	9423.995	187.941	149.936	167.033	1244.659	195.579	6826.426	115.934	4100.164	8482.376	337.571	309.946	266.902	1105.368	315.827	280.354	11181.027	165	0.812	1081.603	521.288
22978.725	25289.435	21359.147	32468.152	25586.449	38237.463	27519.286	38867.463	1452.176	524.097	491.049	374.786	443.589	569.483	318.554	9796.605	284.292	207.569	192.711	2288.113	208.318	3923.015	128.655	5736.878	10260.197	288.271	276.793	303.841	2454.045	327.411	350.896	13904.078	123	0.952	1398.931	519.988
20879.898	21879.751	18797.122	28619.121	23457.585	35762.101	26446.832	33732.336	1606.007	645.34	544.072	419.24	473.965	574.525	361.103	8854.184	317.323	233.594	188.321	1822.751	195.737	4468.157	123.508	5422.34	10188.407	289.868	336.233	364.614	1765.567	343.372	296.085	13586.428	232	0.746	1458	524.414
25077.082	23783.66	22369.599	31586.188	31039.739	39740.133	32830.039	39022.068	1237.288	520.578	486.727	320.467	361.844	427.368	282.966	7728.53	254.522	161.597	198.968	943.882	117.098	861.956	160.778	5946.335	9485.03	257.792	276.671	306.562	828.08	237.641	304.016	14146.274	107	1	455.023	519.547
19574.697	21077.416	18160.81	28217.063	22321.894	35620.913	24191.833	33904.928	1472.476	536.342	517.792	386.554	437.721	607.392	304.505	9810.619	298.275	202.534	195.184	2449.044	222.98	4226.198	126.543	5682.995	8745.7	288.016	294.623	273.879	1519.527	313.901	322.63	13641.026	161	0.859	1360.115	520.891
27189.969	28218.521	24608.435	35740.922	32562	44703.296	34807.918	44914.367	1208.634	524.265	518.686	309.504	362.977	429.125	269.972	8380.088	275.248	191.099	199.978	1037.203	127.4	892.682	158.162	5809.683	13261.304	275.892	294.482	292.632	659.172	247.426	323.002	13969.103	222	0.841	467.523	523.225
22533.293	23775.087	19726.637	30576.191	24556.613	36521.06	27680.217	37000.949	1475.838	544.539	499.799	394.793	448.229	736.149	345.714	10361.899	279.546	206.238	205.232	2405.1	221.172	6684.96	128.7	5921.94	9773.405	274.069	386.303	317.295	6894.21	323.22	343.367	12608.631	187	0.879	1421.671	523.281
25001.377	24614.176	21101.12	31712.151	29868.458	40450.195	32230.228	40320.804	1431.879	534.204	533.343	293.588	375.347	527.704	267.336	8994.615	248.614	157.075	169.56	1011.535	113.245	10510.523	136.936	6524.491	14184.627	296.593	456.538	284.986	1171.729	287.101	352.221	15495.919	232	0.834	398.233	525.19
19486.045	20392.063	20565.905	27329.111	26946.13	34686.617	28130.39	33559.198	2280.34	920.018	701.966	415.931	481.154	493.647	339.717	7696.906	429.979	237.352	189.176	527.711	139.647	445.452	158.261	6913.055	7433.815	308.847	268.153	290.951	357.097	259.117	299.992	15949.396	130	0.856	414.731	523.085
21979.19	22126.424	20524.178	28748.555	27559.682	37054.793	29322.506	37538.302	1391.906	543.083	538.287	321.97	369.205	427.127	275.262	8251.769	263.803	159.182	169.743	714.594	122.62	578.915	152.603	6157.855	9883.85	283.673	271.905	288.87	565.398	266.47	298.597	14745.722	143	0.883	434.913	523.402
13183.49	13788.9	10271.368	18997.543	14386.073	26086.399	16008.489	21226.123	787.406	351.789	338.368	287.658	309.111	329.434	272.2	9157.565	301.414	231.447	230.155	1141.526	132.503	2064.325	154.08	2743.813	5353.721	282.061	314.442	280.297	748.926	297.16	279.926	7129.809	144	0.899	813.667	522.306
18981.984	19417.551	14598.623	26445.482	19946.272	34170.719	22513.909	30479.353	1068.224	438.283	403.821	339.556	363.796	405.316	293.666	7401.867	374.877	275.375	229.693	1755.008	148.999	2893.328	165.266	3453.203	7409.124	290.454	312.696	283.99	1109.805	304.283	349.22	8650.499	225	0.825	831.313	523.3
8417.404	9878.858	7366.391	12199.327	8812.596	17709.506	9784.657	14685.186	776.643	368.768	312.406	266.41	281.482	325.913	243.177	14360.245	213.458	176.651	192.18	1291.828	176.532	1829.579	119.43	1733.633	6531.321	270.813	255.987	280.567	429.829	279.235	337.976	4965.744	108	1	1202.5	522
20369.536	21935.235	18546.394	28945.552	22979.101	36660.416	25463.605	35332.614	1450.612	511.27	501.88	352.357	438.284	572.796	322.498	11117.786	288.988	213.235	183.731	2377.495	222.973	2678.369	126.409	5497.179	11350.604	281.311	289.617	294.65	1247.759	322.159	332.158	12349.876	335	0.676	1401.01	528.861
18850.581	20839.913	17321.069	26689.051	20562.625	33220.964	22515.971	33046.74	1528.083	523.098	500.599	374.524	446.194	603.823	328.239	10066.744	279.311	200.802	165.683	2422.454	211.69	4493.843	127.471	5967.561	10172.967	278.003	304.93	307.254	1213.785	338.901	412.695	12917.29	118	0.964	1413.356	522.203
19045.531	20735.208	18181.493	27582.588	23065.763	35233.016	24123.114	33255.03	1433.603	535.623	508.891	348.878	481.313	599.631	315.474	9297.15	305.938	265.187	177.407	2399.565	165.483	1229.494	167.637	6493.686	8072.298	262.261	337.151	294.934	528.664	421.514	387.049	14332.433	137	0.888	498.515	524.77
11256.329	11775.857	9181.724	16142.86	12329.971	22693.985	13616.24	18166.897	909.95	362.024	346.972	283.279	313.211	366.259	305.908	10077.618	325.966	247.066	298.849	1344.219	130.647	2309.908	171.287	2621.91	7022.162	284.665	338.646	261.272	806.719	292.215	344.132	7643.46	111	0.964	783.716	523.419
17816.538	19483.396	15552.58	25206.834	20303.787	32343.648	23347.203	30777.935	1738.245	690.583	577.227	475.889	485.109	589.722	363.314	9349.434	363.144	241.84	177.534	1652.869	187.96	2178.594	136.211	6276.919	8251.96	330.721	406.155	333.188	953.726	347.765	367.821	14166.203	115	0.999	1493.378	523.343
12203.559	13418.326	10896.94	18743.082	13822.143	24780.987	15192.17	20415.896	707.068	354.664	353.795	292.155	299.784	387.999	267.008	10906.777	253.422	196.743	254.453	1090.147	126.355	8354.937	146.205	2490.459	4146.947	309.104	319.554	268.745	1529.763	268.938	320.647	5730.619	181	0.871	744.572	524.345
11035.282	11968.413	14592.719	16731.669	12495.657	22282.283	13375.631	18796.834	943.253	399.512	322.312	337.507	360.647	378.666	236.103	7265.991	308.416	245.965	189.966	1486.564	138.948	1455.965	157.589	3487.968	3728.616	265.291	315.417	270.373	601.881	254.894	299.095	8017.547	107	0.929	849.079	524.444
11924.203	12558.795	10145.428	16186.989	14268.71	23282.401	15530.47	20651.678	1296.04	489.499	428.071	342.033	441.824	455.551	307.546	8109.324	284.531	254.317	146.786	2420.566	155.333	1021.68	163.025	4767.503	5627.88	256.308	295.544	297.021	415.434	295.647	419.278	13459.059	107	0.917	539.107	525.519
18912.533	21676.693	19225.007	35336.997	26242.773	41489.476	26545.085	37887.621	1212.732	561.088	530.044	386.801	367.526	485.871	319.16	13645.363	238.056	160.319	222.054	2084.467	207.848	5524.016	118.785	4880.243	11605.56	331.029	299.165	283.53	1097.296	295.357	331.6	13845.608	103	0.965	1063.675	524.558
17408.575	17948.629	15368.351	23655.65	19568.768	30671.186	22168.231	29413.294	1567.394	588.947	535.313	392.411	441.34	640.251	315.71	10127.606	320.012	211.985	186.615	2467.361	222.741	7098.088	129.426	5569.814	8947.513	281.059	315.788	260.56	1669.95	335.391	386.118	12955.112	180	0.886	1370.156	527.589
26095.372	26366.047	22574.379	32379.027	30935.948	41251.375	33350.681	43721.635	1317.186	522.875	516.856	316.186	344.412	422.698	260.408	8296.098	263.208	176.253	182.124	847.594	115.237	2614.247	147.132	5865.16	12403.324	264.258	288.453	300.383	646.266	257.327	308.404	14236.197	157	0.867	447.831	526.844
17977.836	19619.709	17003.043	26431.576	20090.823	31656.646	21412.917	30964.511	1484.208	588.545	540.001	402.261	456.549	709.735	335.675	10981.117	303.21	202.422	198.198	2090.441	219.114	13173.827	141.207	6121.861	6039.766	271.973	480.794	266.472	3253.357	313.836	402.597	13366.902	107	0.929	1361.192	528.089
20662.767	20534.594	18680.508	25043.128	26618.589	35148.99	29064.496	35679.321	1649.461	705.303	670.816	394.924	418.478	456.469	308.397	8348.674	268.665	188.842	194.853	738.154	125.049	658.73	153.495	6666.207	8469.585	302.494	269.3	282.18	594.956	252.838	358.386	16317.616	148	0.838	422.939	530.649
28449.331	28822.358	25125.042	36543.227	34281.56	46795.156	37009.333	48310.399	1281.637	511.471	580.833	333.079	380.96	462.586	277.682	8670.769	266.224	192.165	179.471	945.2	127.316	1020.981	151.287	6458.564	16107.9	260.375	296.017	290.639	869.975	252.689	301.124	14317.469	112	0.932	460.527	528.107
16807.981	16421.967	12329.619	20570.443	17592.004	27842.755	18628.204	24362.308	1280.303	516.964	449.001	378.361	426.048	752.789	289.259	8040.625	336.555	261.162	223.694	2304.366	159.959	33310.629	159.272	4307.023	4938.035	324.039	298.883	274.742	4247.558	360.364	323.175	11808.282	112	0.973	641.741	527.768
13463.802	14476.994	15000.896	19866.26	16942.466	24118.708	18554.894	22296.59	1544.771	775.789	586.808	439.477	358.547	402.378	286.831	10791.986	286.445	175.985	214.08	1159.196	192.906	2938.521	120.461	4115.677	6696.206	317.98	280.377	263.127	537.754	264.712	287.648	10860.82	114	0.99	1046.368	527.149
9534.629	10699.737	8420.211	13948.462	10425.536	19952.218	11565.271	16153.462	954.599	439.454	347.944	297.235	267.806	360.157	241.411	16022.391	222.724	180.529	214.94	1488.382	190.664	2253.77	122.823	2280.208	6859.274	253.735	288.602	286.739	490.389	292.425	356.562	6109.417	118	0.981	1170.805	528.72
12660.878	13407.547	10637.075	17593.863	13806.734	25266.881	15073.551	20419.501	1251.48	463.067	411.568	318.884	355.63	451.729	296.554	13682.326	254.95	198.365	196.673	2171.845	204.842	2628.535	120.897	3585.468	7167.11	260.688	281.547	273.13	911.69	305.094	362.935	8705.269	206	0.794	1205.646	531.078
22682.298	22823.737	19206.215	28921.315	26852.99	35971.013	29152.427	36351.087	1416.531	513.319	482.379	340.247	436.756	499.51	299.345	9021.806	309.829	268.15	207.672	2487.884	155.812	1302.426	173.386	6134.477	11085.222	255.505	318.56	309.354	620.23	330.793	362.351	13978.464	193	0.891	491.334	530.972
7710.177	7532.835	11655.524	9014.366	8497.337	13105.243	13819.197	11858.755	761.211	309.841	349.084	286.363	324.886	284.67	225.275	6949.099	284.093	189.05	215.179	967.757	125.984	734.423	126.773	2309.264	3614.992	247.411	306.658	267.179	574.153	241.508	369.763	6987.527	98	0.993	858.592	528.724
13088.488	13948.301	11875.253	19419.9	15411.625	28014.312	17222.237	22912.763	808.118	319.764	318.21	252.229	283.67	359.658	237.642	8775.152	193.995	163.519	186.04	1213.843	184.372	6380.362	123	3013.301	6454.982	283.101	319.543	267.119	842.533	311.707	263.632	7435.655	176	0.972	969.835	530.841
19859.087	20397.879	15961.301	25437.286	21320.569	30707.923	21994.088	30720.829	1537.768	593.316	476.261	363.899	450.754	583.935	359.04	9141.44	219.361	178.172	163.152	957.724	159.238	6089.061	146.582	8075.664	4044.843	270.458	278.011	315.696	777.001	392.99	345.905	17396.82	108	0.98	327.25	530.111
18597.861	18349.643	15107.477	23972.336	22284.616	32947.746	24136.052	31946.676	1452.519	443.068	444.334	266.106	338.185	428.336	256.048	9028.678	216.709	164.227	167.685	2069.817	125.23	1294.084	130.247	6493.496	11524.697	270.411	272.921	281.595	649.325	317.316	339.486	15670.765	103	0.996	387.102	529.345
23165.457	22184.628	19709.558	28336.543	28535.78	38198.902	31306.074	38685.723	1345.892	536.145	509.606	305.395	346.594	445.475	256.038	8396.078	255.484	171.501	184.613	861.905	108.713	5814.601	159.056	6049.224	12442.226	262.901	288.146	299.956	936.274	265.551	341.561	14538.699	153	0.866	441.559	531.049
17734.216	17906.544	14039.415	26317.214	19743.117	33080.508	22078.472	28354.844	950.129	387	355.461	330.967	344.258	372.113	262.832	7750.35	344.051	253.058	226.982	1578.891	133.378	3197.999	153.226	3094.703	6774.22	271.459	297.3	279.745	934.765	283.105	340.027	7117.723	226	0.9	837.465	531.681
25643.201	27924.859	24594.715	44323.052	25842.149	43988.866	30772.93	38850.437	1167.688	482.689	539.037	395.16	323.555	474.379	301.094	12515.425	245.849	167.348	251.699	2129.132	197.066	5440.58	118.147	4353.672	18157.715	347.691	309.755	286.357	1125.489	284.86	270.933	11994.318	102	0.955	1069.5	528.706
20510.042	20545.478	18078.953	27549.576	23526.798	33719.967	25693.746	32839.261	1598.581	626.712	545.917	415.295	476.603	649.829	354.921	10189.634	295.068	220.164	189.203	2286.792	211.96	3543.812	122.822	5860.071	8523.398	276.008	362.385	314.539	5760.142	325.254	324.075	12482.608	117	0.985	1422.722	530.047
12649.49	13745.856	11874.513	17988.979	16681.593	25499.008	17491.931	21324.946	2009.128	873.436	619.865	432.372	430.67	470.547	357.286	8773.431	400.252	252.922	189.459	960.305	159.474	947.364	144.787	5476.648	7169.922	275.441	283.707	308.574	346.722	299.863	314.767	13808.307	119	0.944	303.29	532.063
25300.5	24487.61	22447.953	31996.764	31431.416	41515.402	34224.47	42185.021	1274.769	525.839	518.577	316.922	358.691	451.876	271.089	8293.553	241.393	168.968	165.456	707.129	115.931	6080.431	159.774	6080.961	11282.811	259.074	301.978	290.484	911.517	253.473	424.003	14330.059	196	0.857	452.362	533.888
29063.659	29389.421	26030.398	38010.372	35709.95	48797.997	38662.603	49671.785	1253.232	525.803	585.53	323.534	380.304	492.231	272.903	8807.27	245.372	202.905	182.27	1044.171	129.501	1084.6	156.654	6758.216	14002.553	265.075	293.651	295.425	1166.016	249.75	321.499	15015.083	123	0.964	464.37	531.923
14689.919	15441.77	12091.324	20301.415	16682.812	28601.231	18339.705	25040.893	1375.364	486.573	461.099	383.604	413.464	481.152	290.985	7943.501	335.923	265.55	196.336	2642.989	163.761	1422.067	150.139	4799.789	7772.377	324.31	290.845	280.952	587.787	366.621	344.508	12275.232	154	0.872	624.429	532.182
21078.062	21579.949	19238.786	28180.299	22219.686	32729.449	24715.376	32129.013	1425.236	543.02	472.654	379.243	431.614	540.859	366.454	9306.09	280.374	220.705	182.48	2208.457	215.712	3097.982	136.009	4850.171	7386.61	291.549	320.061	356.067	3297.036	327.817	335.276	13133.57	109	0.976	1448.794	531.335
23236.245	22720.958	19158.103	29386.966	27544.614	40070.185	30127.866	38751.829	1319.851	465.541	548.963	274.876	332.606	420.909	246.567	8915.575	213.497	147.992	161.884	1100.488	111.685	3161.279	143.79	6195.312	14488.147	276.879	314.553	282.607	682.193	284.399	360.234	15401.257	229	0.771	404.059	536.788
17608.315	18239.907	15200.496	23819.397	19792.824	31601.476	22661.602	30022.884	1515.494	549.874	507.671	373.323	455.394	590.766	331.053	10329.033	297.914	213.034	169.584	2503.055	243.291	2294.918	119.653	5845.141	9431.023	279.478	278.027	295.846	1005.272	315.666	312.674	12773.689	99	1	1405.641	532.641
10565.077	11374.37	10080.834	16359.412	13200.947	23214.608	15208.505	19776.228	612.292	316.096	284.015	260.762	261.709	273.991	224.505	7852.382	166.495	127.364	170.415	641.922	172.193	1111.564	113.161	2760.228	3408.858	284.925	281.668	259.602	281.81	298.002	260.065	7580.606	192	0.755	1004.276	539.156
19424.516	21125.278	18987.471	31421.488	24471.851	36472.027	22699.773	30278.907	1110.908	506.313	525.445	409.929	375.58	486.579	299.898	9538.622	222.559	160.25	192.737	1691.101	215.496	3145.431	117.839	4658.838	12261.361	326.583	315.026	273.015	808.893	286.63	299.257	12982.934	120	0.929	1063.567	533.783
15641.611	17250.321	15247.809	24787.115	18173.256	30409.226	19408.244	26812.774	1008.518	484.296	437.147	385.827	381.632	521.292	323.942	9068.501	320.398	253.332	184.592	1180.129	143.017	9707.583	167.316	4307.885	5306.954	305.713	333.37	287.676	864.922	316.501	303.258	9242.793	105	0.941	814.1	534.757
14585.095	16437.517	13703.751	22254.095	16421.585	29109.661	18041.177	25759.188	879.281	385.041	358.033	300.364	302.011	344.687	249.557	8889.77	196.703	148.768	198.568	1370.833	195.386	1677.973	118.528	3684.863	6812.147	290.826	280.938	281.935	877.302	321.936	251.411	9009.499	151	0.968	995.003	535.719
14527.435	15421.658	13032.152	20310.606	16520.69	27578.639	18009.929	24655.177	1363.342	459.388	449.467	336.609	418.834	502.516	339.906	12334.703	283.635	208.702	189.023	1919.5	209.347	3825.276	128.828	4219.945	9339.13	268.801	279.731	314.672	826.373	316.705	319.962	9791.526	168	0.827	1428.315	538.202
13160.96	13652.896	10738.867	18461.134	14043.06	25027.185	14995.129	19919.084	1061.64	444.957	425.589	363.575	375.158	404.654	319.58	8895.302	353.057	281.822	267.913	2043.21	148.905	1843.798	174.957	2977.367	8034.682	291.624	342.254	290.131	956.367	343.851	304.91	8082.997	108	0.91	793.583	535.333
18130.864	17834.564	13844.127	23718.857	19405.904	30057.744	21297.163	27212.324	1131.867	518.42	451.719	393.65	421.769	580.008	353.371	8340.375	347.423	269.166	208.256	1360.065	147.799	18388.887	173.914	4321.694	5914.825	307.538	344.762	280.869	1996.659	344.438	331.943	9534.339	122	0.956	807.803	535.877
13194.812	14035.458	11183.233	18513.298	15213.789	25458.546	16501.981	22396.22	1438.51	501.763	431.485	376.273	420.303	685.609	295.95	8323.942	327.775	281.217	204.391	3225.59	168.377	29700.241	156.43	4028.35	5073.832	320.476	290.666	323.344	1431.093	419.742	383.741	12511.55	104	0.974	603.702	536.471
11394.988	12251.669	9514.096	16435.789	12591.233	22707.634	13687.984	18827.546	1030.465	440.707	428.86	344.88	355.645	576.186	306.689	11631.212	319.325	254.968	240.402	1886.233	155.834	18549.736	155.116	3493.795	5527.953	327.277	321.746	294.173	1204.602	293.86	325.398	7191.595	108	0.967	736.481	536.963
20268.572	20952.579	17785.678	27814.654	22972.349	38768.202	26903.256	33273.966	1089.964	472.944	499.53	372.934	342.34	441.074	282.703	8355.032	217.561	157.306	224.49	1275.983	185.056	2070.138	119.581	4044.931	13217.647	352.665	298.947	270.952	1301.358	285.726	287.098	10601.343	155	0.933	1080.565	538.842
11418.378	12310.557	10518.751	16345.269	13275.406	22125.309	14348.612	20450.139	1327.287	458.141	458.98	350.56	462.639	478.935	290.491	13799.892	277.451	212.805	202.777	2154.864	316.648	2382.63	117.956	4588.086	6281.246	284.04	274.414	263.92	643.829	317.68	351.133	10217.029	121	0.9	1378.988	538.302
27997.712	27673.993	24477.332	35538.981	33746.538	45173.486	36812.879	47096.448	1284.014	575.824	515.526	320.229	375.98	455.017	274.936	8297.887	240.521	186.447	164.053	743.336	130.721	3734.312	160.996	6518.65	11063.818	263.537	291.506	297.219	837.499	247.528	356.369	14691.563	131	0.921	462.691	539.134
24595.452	24383.568	22579.608	32199.13	30789.977	40589	33436.846	40687.25	1306.938	613.305	523.144	340.063	382.417	426.302	280.366	7987.198	268.77	200.365	169.219	768.757	128.616	662.677	159.392	5943.066	9107.975	260.271	288.402	291.24	658.698	246.911	373.241	14492.029	183	0.767	472.101	542.779
14202.079	15009.564	11578.381	18828.404	16118.008	25900.607	17621.156	24474.144	1283.906	554.175	475.785	377.075	473.986	484.932	320.035	8492.478	281.408	246.805	145.537	1814.212	160.732	966.978	149.262	5864.849	6827.048	276.974	293.323	304.61	326.572	328.508	347.518	12235.898	110	0.955	541.309	540.036
16799.087	18654.727	15553.834	25936.407	19036.027	34400.202	20600.936	28271.962	1418.465	543.329	448.775	343.257	372.759	481.365	272.934	14752.486	269.966	199.353	216.668	2756.579	214.892	4668.508	124.812	3460.154	10171.408	277.025	304.079	286.115	837.198	344.028	351.034	9355.894	160	0.893	1169.606	540.962
14643.545	16632.592	13692.003	22213.874	16588.612	29336.916	16557.535	24166.708	1401.962	496.777	531.374	345.865	365.9	586.519	302.882	14568.072	265.006	237.996	210.547	2472.281	228.325	3967.973	147.822	3968.135	8046.171	269.395	344.836	263.37	4648.791	302.792	308.8	10138.443	98	0.993	1270.408	538.592
28639.056	29163.422	25403.518	36626.213	33769.49	44151.539	36378.211	45289.95	1278.826	554.845	556.381	345.616	392.63	460.282	282.028	8535.114	283.814	212.688	172.946	1063.53	139.652	1077.69	161.332	6154.992	15537.312	267.715	298.191	291.631	503.218	265.327	341.919	13880.509	187	0.951	481.703	541.366
10353.788	9843.265	8554.66	9223.756	10746.127	19670.241	11263.035	15236.684	737.98	368.972	344.591	246.348	289.063	325.692	233.292	8196.534	240.372	171.102	202.684	1021.21	207.536	882.228	141.159	2283.935	4311.535	267.539	285.519	211.327	552.98	266.245	317.385	6852.369	111	1	883.608	539.878
12506.132	14028.74	12813.486	19395.746	16559.759	25688.401	18674.303	23593.257	895.916	568.693	466.599	414.825	357.023	401.379	277.8	7675.984	207.547	145.705	162.109	472.097	186.902	5279.9	120.79	4431.677	2882.778	303.732	290.996	279.733	209.641	290.108	263.349	12451.778	124	0.933	1012.266	541.177
22370.011	24662.806	21087.625	33684.275	26390.612	42732.206	29176.692	39127.171	1084.745	496.972	539.532	405.9	366.697	471.697	300.763	7838.32	219.802	155.364	249.579	1300.746	198.68	3521.985	121.576	4702.443	13105.619	332.919	295.206	273.969	1322.908	286.007	333.026	12221.881	340	0.817	1070.676	547.938
18811.583	19969.141	15873.564	26048.32	20845.896	38014.348	21355.749	27854.67	1365.366	504.108	453.087	343.563	384.917	500.788	285.939	15419.045	275.105	201.674	230.437	2914.802	213.321	4931.905	129.409	3324.788	12518.479	265.876	314.553	281.753	789.044	336.392	369.869	9626.883	124	0.96	1177.065	541.734
24278.944	24931.36	21458.823	32401.041	29788.655	42605.071	32166.318	41292.478	1544.263	591.846	585.546	313.912	352.297	459.668	261.282	8404.825	264.059	167.929	211.321	1077.67	119.029	6575.613	149.328	6330.179	12709.789	282.737	290.967	284.084	942.671	261.381	349.349	15484.275	266	0.777	412.996	545.331
24338.102	23513.05	22206.406	30922.16	31075.642	39708.258	33745.137	39315.261	1494.689	733.528	562.58	349.897	387.603	437.462	281.988	7621.545	276.828	206.002	156.956	436.342	120.004	4473.749	165.094	6135.595	7903.98	272.262	287.417	283.068	318.703	230.575	428.782	14791.607	103	0.952	456.345	541.432
12108.634	12880.787	10308.253	16517.817	14306.405	24059.28	15443.063	20975.292	1321.869	497.675	427.921	361.957	429.216	487.273	289.76	8336.192	284.495	245.487	153.823	2623.293	156.89	1273.387	142.869	4934.966	6006.974	268.868	286.625	312.879	390.389	341.872	359.719	12361.213	100	0.954	572.95	541.95
14482.152	15990.086	13443.076	23027.35	17219.816	31470.357	17533.826	24574.153	1416.29	548.882	448.4	374.422	372.453	488.465	271.068	12986.475	262.535	197.237	205.758	2826.939	217.975	5293.27	131.793	3754.593	9007.597	284.047	294.191	298.091	1159.885	337.44	317.105	10269.43	223	0.818	1159.267	543.496
13679.257	15273.223	11331.89	19684.304	15267.211	26770.216	17038.492	24382.597	1192.646	478.754	448.33	334.493	366.546	508.435	299.728	12308.945	249.879	202.931	180.201	1894.046	192.925	3540.488	147.688	4504.736	6548.133	273.66	276.568	269.683	1245.099	325.581	277.497	9913.291	123	0.952	1310.435	542.89
20533.754	21017.754	19267.257	26662.032	26177.808	34634.034	27946.384	34810.453	1739.146	765.516	612.471	393.627	410.64	446.649	292.426	8238.966	308.138	203.124	180.183	694.404	117.777	1471.715	156.017	6229.283	8972.815	270.241	291.383	285.574	330.621	240.392	406.87	15284.914	121	0.977	439.674	543.492
12507.219	13474.893	13692.825	17914.012	18550.805	24904.37	20622.358	22884.042	1615.39	850.088	644.286	500.069	470.311	450.719	363.793	7303.179	295.715	186.661	226.139	850.499	223.288	822.678	142.577	5505.532	4786.115	303.093	291.048	286.298	444.59	288.774	258.797	13568.226	128	0.952	1030.258	543.688
14691.553	16036.076	13121.466	20437.763	16322.54	28293.802	17943.153	25387.717	1524.547	583.818	547.384	372.643	431.319	593.491	299.03	11646.771	306.818	220.072	223.511	2457.386	225.188	3850.323	137.767	5272.978	8192.791	297.478	277.708	271.519	1082.478	328.199	323.078	11952.055	188	0.819	1338.473	547.362
19057.685	19474.674	16937.977	24600.457	19033.831	28172.06	21435.467	28367.758	1421.177	589.655	466.976	382.729	438.053	952.011	336.959	9460.642	306.624	217.341	194.199	1753.207	195.532	33511.842	119.569	4219.305	4231.559	332.696	371.761	316.78	2361.863	323.45	272.171	11994.308	97	1	1481.5	542.5
22696.219	24031.644	22765.021	33189.28	28089.529	40286.744	29438.839	38442.966	1215.333	533.486	518.282	358.536	394.799	439.457	282.815	8296.812	274.806	214.846	160.516	1066.782	141.704	1490.17	170.418	5852.671	11405.527	263.845	297.334	283.024	553.366	261.018	357.16	13757.354	142	0.91	490.07	545.824
12752.045	13151.659	10678.052	17710.778	15054.887	25311.901	16874.31	21826.462	1336.206	507.062	479.592	383.064	373.556	467.655	319.76	7451.98	317.359	262.185	189.408	2336.91	144.346	1216.886	141.019	3916.65	7077.394	295.593	289.779	274.312	626.055	289.355	361.8	12112.378	136	0.871	675.456	545.588
14283.669	15599.144	13396.202	20810.212	18859.637	28300.319	19938.233	24591.46	2460.808	1008.525	650.624	477.529	496.963	525.822	401.01	8674.543	487.697	273.029	196.022	874.002	167.457	707.065	152.218	6627.799	6060.523	279.063	275.188	330.346	330.227	280.67	328.809	14740.727	132	0.928	303.644	545.97
11179.889	12023.712	8984.864	15438.731	10521.877	19860.877	11527.821	16463.872	874.203	389.026	376.632	322.769	323.063	342.883	251.189	11538.306	320.96	249.044	328.477	1339.477	137.072	6120.119	150.73	2434.513	7218.522	283.507	401.135	288.633	933.716	319.459	355.161	5263.447	134	0.882	778.731	544.784
16441.509	18218.605	14694.559	23927.525	18277.984	28916.588	20532.971	27983.415	1481.128	628.394	516.332	435.595	474.829	825.61	347.996	9082.361	308.265	210.508	181.553	1583.015	186.293	38028.634	133.988	5003.714	4195.281	318.315	390.283	309.973	3164.074	295.453	317.892	13290.05	120	0.969	1497.392	545.433
14967.969	16018.207	12071.133	20455.327	17111.722	27221.613	18414.868	26455.328	1522.63	536.637	413.769	318.433	372.272	607.499	303.297	8383.444	209.17	160.472	165.332	951.844	134.194	15407.944	124.141	6645.571	4020.281	276.337	414.924	312.646	883.167	323.709	358.064	16923.748	98	0.993	346.908	545.806
14378.965	15750.324	12335.39	21461.706	16257.79	29731.734	17285.415	23786.954	1176.826	502.102	466.902	348.348	378.402	448.363	310.676	12192.854	356.554	258.345	343.829	2187.351	150.207	4692.89	158.38	3868.589	9776.481	330.95	306.153	306.966	926.972	295.306	361.137	9028.574	173	0.813	720.777	545.928
10299.645	10938.905	8734.422	13803.456	11439.391	19971.729	12920.003	17863.006	1130.193	400.375	412.593	283.386	344.847	396.94	255.558	15361.628	262.382	185.995	227.442	1766.456	205.781	2590.101	121.768	3528.52	6491.449	278.609	264.477	256.184	840.521	307.567	320.096	8879.744	132	0.928	1354.803	546.879
12359.817	13072.854	11016.558	18065.379	14356.978	26271.109	16557.21	22222.268	898.498	343.639	349.567	266.633	286.231	340.805	239.635	8260.428	197.672	151.103	216.611	1634.115	195.637	1931.062	128.108	3233.786	5998.095	274.875	287.486	270.715	1402.396	324.658	275.008	8090.541	126	0.948	989.794	547.254
17366.64	18170.092	16150.72	23325.228	18509.106	26815.71	21064.585	26455.828	1528.902	656.922	502.015	402.943	437.877	635.403	340.639	8818.72	333.576	210.488	195.948	1484.205	190.154	27677.012	120.96	4397.676	3563.199	315.876	376.027	300.864	2844.687	302.027	277.533	12198.955	117	0.973	1488.056	547.645
26139.575	25674.419	23027.492	33074.824	31451.883	41737.078	34109.791	41324.777	1214.664	626.225	540.826	375.136	404.626	414.155	290.522	7981.626	253.112	201.537	149.257	489.977	134.262	972.239	166.029	6158.78	8937.247	266.349	281.333	283.32	361.483	236.078	358.177	14473.981	130	0.99	484.062	549.477
12381.953	13763.475	11194.521	18647.969	13855.053	25968.468	14923.841	21125.043	1175.189	457.865	376.138	349.515	309.667	414.62	243.236	10791.83	220.548	180.103	172.207	2246.221	200.533	2725.811	130.779	2996.903	8662.526	282.816	278.034	304.124	704.628	316.736	279.426	8186.951	174	0.885	1139.328	549.684
14904.781	17190.307	13307.167	22579.468	16087.659	28884.202	17866.32	25844.328	1673.672	667.983	506.212	432.997	462.5	532.86	335.558	9695.618	345.056	227.777	214.45	1889.703	196.304	4147.454	153.969	5098.344	8043.06	281.971	353.771	285.576	1676.931	315.414	320.334	13154.432	119	0.961	1531.483	550.08
21717.169	21956.133	20210.793	29495.444	27855.729	38401.887	30165.302	36627.364	1273.172	496.167	513.394	290.609	335.037	396.537	250.369	7762.408	201.812	153.194	161.535	756.428	112.644	493.85	163.405	5631.738	10397.137	259.113	290.266	298.295	454.534	250.623	336.655	15482.059	185	0.89	436.895	551.965
10339.996	11077.326	9206.665	15929.536	11663.705	20721.582	12351.955	16535.535	749.205	394.002	365.361	331.067	329.744	440.549	262.903	12173.864	264.74	228.163	301.649	1071.663	135.03	15254.179	154.306	2745.949	3681.55	276.629	518.919	287.634	1616.133	306.245	341.518	5041.634	133	0.875	780.56	550.492
14324.543	15701.364	13267.506	21644.836	16539.003	28594.538	18266.669	24786.71	878.672	358.569	369.526	266.962	334.739	452.007	239.517	8935.539	204.921	158.286	199.101	1388.782	220.393	14315.732	134.621	3398.422	5443.638	283.487	345.167	273.155	1815.993	317.427	326.764	8128.333	341	0.62	978.13	558.139
18807.672	20579.116	17115.126	25586.95	20140.13	31966.395	22019.765	31047.516	1426.902	611.922	603.658	412.661	470.613	829.269	341.816	9709.081	280.443	205.199	201.591	2053.653	220.006	31594.814	150.527	5860.383	5838.67	295.762	412.007	277.987	2560.415	398.477	292.596	13187.124	115	0.986	1321.709	550.483
14169.906	16223.712	12990.06	22306.461	16859.705	30815.511	17413.792	25699.347	1504.458	587.758	494.123	344.484	361.116	416.051	277.121	9247.002	263.831	190.386	189.374	1244.815	138.557	786.987	122.813	5859.582	7981.699	254.645	273.11	322.433	338.074	302.229	303.482	14264.625	141	0.88	318.5	552.564
16590.206	18352.293	17196.492	25609.765	22364.612	34627.153	24092.415	30266.704	1364.933	678.217	588.726	431.932	408.664	458.021	332.4	8723.857	265.674	176.618	255.84	933.583	216.509	1201.949	133.265	4669.695	9654.037	316.259	297.985	277.264	839.959	278.763	325.209	11669.974	215	0.828	1049.742	553.593
19459.49	20446.247	17890.536	28910.371	23652.361	38933.929	26771.018	33349.632	1021.093	467.467	498.684	383.205	346.956	431.084	284.582	7722.897	210.251	146.66	202.93	918.098	185.804	1563.389	120.629	4217.659	11919.15	314.838	286.403	274.084	819.474	280.749	328.545	11208.071	322	0.779	1075.04	557.5
11623.64	12386.852	10003.261	17547.072	13383.333	24687.095	14369.143	19916.667	1335.776	434.555	435.548	320.533	363.741	476.632	288.684	12566.166	241.484	202.163	174.314	3014.655	215.567	3509.17	120.474	3774.14	7177.973	265.365	284.637	278.298	1097.688	338.653	354.728	9628.296	113	0.94	1218.243	550.624
21560.329	22172.718	19597.84	29373.928	27136.45	39227.155	29407.034	37663.146	1400.238	545.842	506.079	309.995	357.409	439.994	263.812	7991.774	211.755	150.604	182.542	566.685	122.917	5318.651	165.104	6277.739	7941.415	262.181	311.624	282.478	409.553	257.671	309.527	15575.646	164	0.884	427.463	554.927
10857.839	11886.965	8969.489	14562.022	11451.763	20814.094	13033.622	18900.924	1134.263	383.064	358.859	292.125	338.713	426.442	307.034	14485.84	266.296	201.293	234.815	1591.92	203.082	8367.534	126.051	3990.72	8746.515	282.958	280.507	293.448	1649.145	298.972	289.065	7797.828	120	0.969	1425.558	552.55
21301.49	24983.919	19438.742	32939.779	22842.613	39927.948	24193.919	34772.317	1929.983	818.473	583.699	467.204	515.846	736.751	366.86	10641.512	429.499	262.936	304.261	1834.123	189.222	30059.605	163.237	5312.25	9594.15	297.187	333.136	284.028	2999.764	301.083	353.206	13357.709	198	0.91	1545.217	553.394
23177.957	22341.27	19004.369	29025.512	27853.481	39299.037	31117.818	38941.913	1388.285	533.903	467.033	307.193	346.141	503.021	262.415	8280.853	233.437	149.389	198.861	537.045	114.368	15069.378	159.179	6401.311	8962.759	281.402	388.441	287.596	852.297	247.009	324.539	15835.892	106	0.993	421.792	552.962
15440.387	16720.927	15908.448	23098.979	21097.706	30894.569	23677.121	27955.351	1362.272	694.204	574.982	421.154	407.445	419.854	336.516	7511.879	263.899	172.603	255.85	910.113	201.664	947.817	140.273	4931.97	7474.25	305.445	291.635	282.747	774.238	280.155	304.29	12029.635	294	0.757	1028.061	556.466
18258.853	20414.802	15304.711	27493.572	19616.29	36206.986	22204.717	30924.367	1770.404	653.013	501.228	411.844	449.427	650.987	352.126	11105.827	417.969	266.215	270.028	2017.803	181.588	23522.1	160.151	4611.693	12633.67	288.247	325.229	286.667	2796.345	319.378	358.56	12028.003	249	0.751	1552.805	559.62
15008.788	16216.195	11917.428	20858.951	17092.869	27556.155	18478.468	26616.851	1429.319	493.569	416.047	330.467	372.071	433.183	285.926	8442.46	193.88	150.878	164.703	1049.696	136.052	893.172	123.964	6970.551	6942.832	261.938	270.888	313.823	420.314	309.157	358.492	16324.994	104	0.974	342.173	554.5
21969.081	21961.423	19844.837	28029.624	27497.785	36069.592	30024.031	36678.087	1554.797	683.095	593.148	385.488	408.221	434.199	288.954	8439.977	302.312	223.26	182.216	984.721	136.927	969.228	162.499	5847.983	12607.852	271.637	295.022	285.077	432.994	254.415	391.196	14548.942	206	0.898	472.058	557.024
17858.728	18367.582	16043.845	23629.39	21393.854	32173.987	23330.872	30207.857	1060.847	524.018	476.261	347.573	368.14	385.464	268.86	9036.622	252.43	210.717	197.262	735.176	140.842	1361.831	179.256	5076.486	8493.656	257.535	288.902	278.259	478.953	264.662	352.074	11837.687	203	0.792	497.475	557.761
11961.278	12115.337	9772.052	15791.597	13316.892	21184.154	14759.062	19021.888	912.089	418.513	323.729	302.302	374.621	590.78	263.455	10676.93	248.417	206.254	292.895	1339.907	134.144	20743.016	142.508	3169.346	5227.855	257.475	279.5	302.726	1613.982	305.083	343.013	8109.366	132	0.913	538.939	555.492
15379.055	17001.227	13456.295	22627.9	16911.156	31857.131	19099.6	26688.452	1227.148	472.355	395.468	317.15	324.335	426.97	258.161	9669.582	229.272	175.967	210.402	2561.065	200.103	3419.803	133.394	3268.236	8639.689	273.098	279.322	306.619	1212.61	301.378	285.179	9646.64	170	0.837	1154.076	556.724
18248.856	19543.505	16574.786	25713.97	18276.339	33429.491	20288.287	26992.293	1251.368	433.685	435.436	288.29	296.278	436.38	261.737	11346.856	250.576	176.244	205.929	2440.335	176.109	10343.729	117.468	2857.243	10840.274	268.199	328.125	262.593	629.932	292.35	334.146	8794.377	248	0.828	1195.992	559.19
12610.976	13746.598	10810.528	17289.299	13519.56	24459.615	15311.778	22048.385	1304.071	448.297	423.509	298.341	387.839	492.017	286.94	12991.971	279.49	226.513	167.265	2231.737	221.501	2975.256	114.502	4304.547	10205.549	298.522	256.013	272.487	651.266	340.958	284.722	9728.075	133	0.961	1396.5	554.883
21424.69	21290.273	18105.625	27450.757	25391.799	36667.985	27628.357	34634.361	1332.619	475.324	472.57	269.483	322.542	466.613	240.235	8121.006	179.411	154.84	167.943	1012.433	114.989	9556.24	147.331	5863.529	8284.737	273.512	363.566	292.789	711.681	279.106	262.76	15357.715	223	0.767	408.778	557.37
17565.648	16688.017	14873.042	21437.463	22484.628	30727.207	25354.141	29889.921	1322.554	580.379	682.595	342.122	376.491	397.171	277.6	7919.326	228.262	160.44	138.673	268.192	109.711	328.472	163.569	6178.546	5257.038	247.604	290.617	282.211	137.157	233.492	398.682	15948.024	130	0.856	452.077	556.754
23321.367	23607.237	21488.915	31638.613	29289.167	40769.258	32002.941	39451.688	1296.233	570.718	563.277	356.805	375.945	423.956	286.451	7947.847	266.032	205.043	160.165	779.1	130.373	767.318	163.788	5603.117	11758.581	259.271	293.022	284.802	507.642	255.721	390.386	14099.522	455	0.725	481.346	564.258
16950.527	18671.672	17316.847	26030.737	22063.811	33137.082	23907.661	29483.401	1357.184	625.937	589.804	433.093	417.066	466.972	337.775	7402.508	266.464	164.079	222.567	903.237	205.949	3573.717	129.931	4695.979	10615.725	309.875	281.421	276.463	500.529	270.819	338.763	12666.085	136	0.945	1060.147	555.904
12535.626	13731.215	13319.043	17445.157	18492.097	25330.047	19248.175	20793.176	3023.986	1343.283	867.33	635.758	623.474	593.415	469.331	8708.884	612.374	343.743	220.99	1038.419	181.666	907.701	175.755	6910.872	5468.839	289.513	285.155	318.81	354.921	310.267	344.242	15440.913	121	0.895	287.988	558.731
15790.928	16270.575	12951.035	21792.564	18169.988	28908.415	20880.654	27377.793	1375.743	518.677	452.171	384.09	412.493	524.362	365.736	7593.153	303.126	243.184	183.095	2021.973	151.335	1189.975	221.623	5124.722	5913.181	314.789	280.749	275.913	930.163	354.632	356.514	17615.929	127	0.929	633.256	557.776
18607.324	21174.237	17622.326	28605.799	19919.327	38207.211	20740.317	30022.542	1281.411	452.887	423.627	309.102	316.78	417.201	262.622	10151.09	261.159	174.183	220.423	2713.784	191.421	3174.91	118.892	3092.26	11328.134	270.564	304.431	273.214	1129.787	291.081	366.813	9566.129	124	0.972	1188.694	556.96
18269.135	20117.201	16297.752	26176.05	20302.708	32383.83	23113.303	30659.186	1719.836	748.801	563.224	457.941	473.716	645.189	360.105	9155.929	365.117	219.921	231.401	1575.881	165.697	14805.628	143.191	5602.368	9520.323	275.299	329.777	291.458	1860.27	302.552	340.323	14569.011	209	0.758	1524.61	563.093
11812.66	12057.511	10105.392	16823.344	13733.116	25226.621	15919.257	20072.007	964.5	329.678	361.735	271.907	331.595	367.548	238.872	7790.507	204.452	174.766	151.257	1693.841	225.905	1692.177	133.577	3370.477	5602.764	286.589	262.463	255.304	814.567	328.609	322.845	8125.778	125	0.98	944.852	558.636
16194.336	18402.277	14836.539	24224.698	17781.371	30755.8	19624.172	27272.14	1224.935	484.977	402.314	326.346	344.372	439.309	258.879	9104.151	225.91	175.053	176.516	2420.605	198.669	3070.647	136.625	3395.8	7576.224	275.568	271.095	304.711	2130.686	314.093	288.846	10093.429	116	0.977	1144.569	558.422
13245.58	14525.438	11357.958	19059.13	14753.219	27295.947	16472.358	23416.994	1367.677	501.721	551.902	347.011	402.029	544.745	280.607	14531.496	253.254	211.97	199.416	3138.477	224.659	4263.234	131.521	5062.962	7799.173	265.736	296.063	276.4	720.522	310.002	357.821	12510.119	105	0.971	1284.862	559.662
12071.764	12867.815	10015.806	17510.753	11150.746	18095.211	13229.303	19088.179	731.036	297.354	287.63	275.435	259.599	336.666	278.06	12735.58	187.524	153.098	172.584	1804.71	151.11	10790.658	115.487	2523.056	2968.565	291.253	307.614	292.041	2410.702	280.757	252.343	6751.018	123	0.964	1447.329	559.118
15928.837	17176.719	14208.279	23106.803	17822.195	29440.228	20546.882	27249.756	1353.981	561.108	449.602	363.117	376.672	547.195	302.18	9156.981	305.002	202.441	204.972	1707.502	159.096	12056.702	121.166	4011.743	6390.696	307.321	346	271.955	2393.703	289.538	287.725	11507.971	148	0.868	1491.784	562.095
16303.526	17392.343	14439.752	24194.202	19275.381	31611.394	21533.697	28744.94	1333.23	514.004	499.308	383.715	415.86	482.285	391.695	8373.079	320.577	247.165	208.063	2125.154	152.931	1207.201	213.626	4654.479	8274.62	297.642	280.569	264.328	837.036	365.977	374.314	13413.252	126	0.988	652.357	560.873
12236.344	13295.972	10836.404	17661.123	13964.509	21939.382	15208.687	20293.01	1122.235	471.171	378.102	356.77	341.195	550.658	282.579	9646.573	197.93	167.744	154.632	1975.824	201.098	3289.885	125.648	3853.982	3381.097	290.816	291.943	276.318	4695.454	336.244	280.794	8715.228	106	0.98	1109.811	561.189
12360.509	13737.084	10681.956	17641.073	15469.065	24484.408	15203.317	21947.32	1231.496	445.647	479.031	314.008	434.29	487.006	281.894	9503.388	216.678	181.577	175.271	2380.626	205.518	2522.366	121.836	4591.727	6551.072	263.016	290.125	259.176	638.796	314.582	336.929	10615.307	111	0.952	1244.761	561.545
12037.756	13386.085	10391.358	17000.022	13537.435	24665.977	14704.335	21104.391	1290.008	476.205	525.185	317.82	369.481	517.387	289.898	11363.987	225.99	187.361	187.639	2696.172	206.924	3809.198	127.701	4877.158	6577.285	245.888	284.022	278.388	1250.393	350.146	366.349	11245.41	103	0.965	1267.956	561.519
18285.225	20351.47	16647.505	25745.702	19347.688	32353.396	21252.125	30855.157	1573.051	563.443	512.903	371.197	451.039	682.784	361.907	9362.475	307.556	220.268	205.607	2013.027	217.758	21788.347	124.924	5335.155	8368.269	303.301	398.362	296.351	2111.51	323.081	316.711	11979.795	164	0.846	1423.915	564.134
18112.257	18493.694	14704.561	23283.36	20358.633	29422.296	21618.9	28824.208	1416.502	481.519	371.853	292.824	355.47	503.968	264.189	7881.661	170.075	158.14	155.197	837.533	118.756	9821.524	126.468	6453.65	4150.118	265.21	595.092	301.028	1238.752	311.242	333.799	16685.375	120	0.981	371.6	563.725
14850.961	16659.757	14001.324	22224.517	18260.974	29557.226	19576.145	27885.619	760.526	374.681	346.297	305.407	319.403	338.58	256.913	12249.318	233.783	183.441	226.355	709.069	146.618	2350.607	157.399	3721.672	7170.261	236.306	278.549	274.01	433.749	271.127	316.481	9149.782	126	0.875	516.73	564.214
14917.774	15138.999	11797.779	20195.4	16502.312	28683.825	18663.718	25105.699	1240.12	508.682	459.087	354.814	365.32	462.529	332.978	7391.433	346.502	256.886	176.005	2322.203	146.358	3726.132	168.895	3856.832	8562.218	323.234	290.059	274.829	793.326	287.428	355.46	10789.578	161	0.889	700.674	563.612
14574.448	16399.048	13111.712	21322.012	14903.727	26886.257	18729.854	24530.562	1427.182	511.726	557.705	365.792	472.978	534.149	307.296	15284.755	295.212	218.526	220.058	3025.444	226.389	4967.137	167.025	4765	10176.134	284.056	302.58	295.206	687.392	358.339	488.316	11795.348	194	0.741	1304.773	564.191
16249.395	17534.184	14464.625	22631.175	16741.377	29252.448	18451.9	25815.736	1317.574	518.705	520.829	327.311	400.798	520.445	280.592	14577.396	273.168	192.053	204.492	2376.149	214.285	3128.995	134.799	4579.354	8125.028	280.451	272.58	278.171	1043.031	334.609	395.374	10789.467	110	0.985	1332.1	563.018
16459.162	17762.106	14090.026	22055.643	18277.169	28292.892	21412.947	27345.563	1618.031	678.053	498.638	414.208	435.576	642.33	338.437	10006.812	329.692	208.454	181.742	1306.311	158.395	15325.249	126.733	4913.511	4611.058	278.351	406.31	283.55	1755.802	287.068	265.226	12570.995	119	0.961	1504.937	563.214
18151.407	17881.479	14836.233	21887.882	20095.488	26445.188	21091.676	27028.575	1335.101	580.443	470.012	400.477	520.08	702.355	336.645	8490.613	295.78	226.488	156.877	1483.56	163.136	7885.64	144.853	5909.469	3435.082	265.327	276.316	314.262	1291.356	358.483	340.801	13300.333	102	0.987	561.118	564.676
10712.979	11946.062	9671.683	16220.545	12109.307	22966.163	13227.306	18892.563	927.683	309.374	330.705	255.339	312.44	343.707	227.954	9100.228	204.542	175.309	182.8	1645.927	208.285	2160.867	130.65	2859.611	5775.276	288.105	254.183	259.856	882.057	331.308	312.942	7348.366	188	0.925	962.181	566.734
16690.621	17975.753	15102.366	25140.633	19237.57	34099.087	21283.685	28164.73	1270.886	470.654	398.226	306.675	307.122	407.169	264.096	8610.966	239.025	169.971	220.769	2498.591	190.838	2939.375	133.719	3085.284	10284.89	264.737	271.828	286.105	771.737	299.647	318.945	9725.646	138	0.97	1154.674	565.652
22306.017	22435.067	18839.2	28180.85	25824.494	38713.222	28548.146	37235.162	1105.127	553.726	530.119	377.615	394.827	420.258	292.226	8548.527	258.38	208.741	161.718	647.071	147.611	887.267	171.138	5474.074	10011.885	267.482	282.083	270.805	561.6	259.116	346.136	12712.158	125	0.914	502.492	567.1
14396.051	16116.255	13389.021	22297.083	16059.853	29530.799	17085.191	24490.88	1249.73	429.578	414.736	292.986	354.96	410.332	257.594	9993.062	243.722	177.867	195.523	2747.823	187.33	3193.648	125.705	3543.926	10501.192	251.662	300.944	264.294	1260.667	334.027	373.569	9950.949	101	0.99	1186.223	566.054
13531.336	14726.985	11811.093	19134.378	16625.392	27307.32	15627.13	23070.814	1558	536.936	489.322	371.896	519.149	626.665	316.177	10551.213	260.001	225.46	153.03	3214.855	290.858	3403.627	128.006	5361.657	7318.12	302.469	286.85	272.755	818.759	417.187	320.446	12024.033	105	0.984	1400.652	565.424
23344.867	23523.594	20034.217	30790.268	27026.714	41009.715	29263.632	38186.477	1099.965	505.25	495.555	363.647	394.043	423.672	313.476	9339.033	266.963	219.254	193.689	986.088	159.186	900.17	176.549	5301.433	10595.374	271.593	280.698	277.103	877.325	280.203	362.886	12511.254	140	0.957	508.629	567.75
15209.543	15962.232	13567.538	23080.087	17949.694	30624.615	19998.168	25981.132	1155.427	521.906	437.906	347.636	356.505	436.296	341.671	7674.84	316.069	247.957	219.711	1919.091	144.267	3086.071	170.565	3813.961	6546.727	319.74	291.693	274.115	936.506	280.222	326.698	10213.408	171	0.891	708.114	569.494
17933.785	19247.29	15345.368	25573.467	19973.43	35537.339	21668.048	29768.813	1320.339	545.898	502.1	357.715	482.736	677.699	303.605	13075.536	257.053	177.627	208.663	2728.777	239.311	9152.14	125.529	5479.121	6217.335	286.177	294.157	270.624	2320.348	408.846	293.187	13375.346	168	0.919	1361.708	568.595
11126.255	12181.792	10012.341	16771.584	12863.215	21601.492	14296.819	19011.063	708.132	325.759	328.046	267.604	300.77	637.549	241.625	8701.011	185.2	145.276	161.849	916.583	223.23	35290.186	153.568	2817.119	2458.638	321.265	244.089	246.03	2608.86	351.48	319.55	6454.972	118	0.981	930.381	568.831
13577.957	14780.902	12183.529	20432.01	15506.087	28356.498	17581.25	23864.485	1183.061	413.143	407.939	299.962	305.114	464.724	267.323	11870.412	230.988	178.455	200.341	2584.744	171.914	12243.813	123.438	3786.867	8232.742	273.576	307.357	259.354	622.438	313.837	370.53	9649.24	117	0.973	1200.56	568.329
16914.622	19606.742	16063.335	25917.936	19661.192	33381.738	21633.4	29663.873	2213.897	830.705	604.489	479.946	522.528	590.012	376.343	9745.628	445.539	270.554	281.238	2209.859	179.468	3518.972	147.943	5674.225	10523.754	284.152	337.304	290.778	1374.643	311.283	334.017	14799.705	184	0.865	1538.109	571.174
16691.318	16099.517	14414.126	20060.874	21486.999	29526.586	24058.45	28548.396	1588.108	718.422	544.453	377.714	409.172	401.683	287.501	7930.273	297.107	206.115	177.922	520.197	129.966	393.514	160.722	6055.758	7170.304	254.253	291.292	261.259	290.068	252.319	373.085	14988.115	160	0.77	464.456	572.406
17455.66	17575.548	14595.742	22363.278	19484.097	26654.659	21399.334	27256.166	1334.474	601.462	516.503	433.219	495.349	675.95	388.698	7873.312	292.462	223.67	126.262	1074.877	162.626	9824.379	204.819	5784.219	2918.886	295.431	265.089	261.293	1444.51	356.513	322.381	14257.585	105	0.971	625.957	569.7
15569.839	15997.609	13741.887	20963.409	17984.796	30230.592	20490.423	26005.297	1601.073	555.877	496.884	362.624	440.945	518.704	361.586	12090.632	300.242	217.763	192.971	2336.533	224.625	4589.443	131.861	4356.271	8700.15	311.048	295.592	289.831	1066.518	310.98	276.58	11729.566	164	0.915	1429.604	572.098
13957.221	15757.812	13330.167	25686.067	19296.508	29287.617	16934.617	24760.183	1203.654	509.161	501.903	387.57	485.766	539.711	270.546	12614.472	245.734	175.247	213.206	3064.606	244.236	4625.058	120.09	4747.186	5615.908	295.95	271.416	266.718	1687.493	363.166	289.564	11039.213	118	0.898	1352.364	570.508
22392.065	23416.539	19134.726	31599.552	25222.473	40132.587	27872.995	36693.131	1183.532	542.628	563.221	406.3	391.909	490.018	347.037	7700.106	330.995	224.323	271.038	1534.719	132.551	3098.905	159.408	4856.045	10736.04	295.942	292.693	252.347	599.514	293.531	298.947	12832.639	221	0.869	664.278	576.342
9482.534	9966.141	7719.356	13858.454	10316.925	18700.854	11267.46	15571.324	948.67	402.248	347.619	327.757	321.492	384.778	255.973	7528.955	301.194	254.612	178.127	1646.242	135.148	1919.343	157.054	2810.42	4242.225	272.384	325.157	277.229	681.715	312.304	356.223	6928.615	99	1	826.136	571.106
10787.158	11795.291	10394.683	16531.215	13935.88	23611.409	15339.826	20024.366	800.849	466.289	457.498	325.563	357.101	372.723	289.654	8071.048	183.38	137.589	185.16	623.372	191.675	732.942	139.393	3999.817	4351.612	275.014	290.75	284.398	445.411	284.558	286.111	10914.196	130	0.833	1023.677	572.231
15979.12	17213.787	13774.835	23141.987	16715.809	28927.164	16568.501	22960.71	1353.904	517.178	500.479	364.559	456.206	620.277	293.092	14137.896	251.085	195.07	183.713	3026.355	266.491	15393.58	116.168	4896.979	6891.88	299.125	282.062	272.68	2249.534	326.891	319.158	11930.157	156	0.841	1371.372	574.269
20009.028	19479.703	18163.038	23988.31	25315.735	32692.373	27810.531	32776.018	1800.718	926.628	764.727	527.353	526.68	502.96	343.502	7622.07	385.642	270.049	182.991	505.523	160.993	378.062	173.786	6332.302	7735.236	262.255	293.907	270.868	305.434	273.531	347.573	13999.754	115	0.928	498.43	573.3
22360.387	22885.725	20424.795	30907.427	27202.132	40160.486	29417.571	37460.087	1261.198	586.026	544.593	390.605	429.746	452.424	320.69	9064.139	297.9	228.239	191.249	987.386	162.431	954.359	163.711	5597.926	8971.33	255.922	274.336	282.312	647.925	275.974	366.644	13287.983	137	0.963	514.887	574.062
20042.827	20311.837	18525.22	27546.418	25016.427	35407.76	26926.033	32633.808	1198.791	568.62	517.435	379.628	409.016	436.295	316.27	8022.179	294.115	214.113	175.357	825.646	145.233	674.167	153.333	4825.422	9069.304	256.276	282.112	298.578	337.662	257.3	342.635	12334.596	226	0.863	525.58	576.774
21170.536	21056.374	16460.144	27305.051	23122.985	36934.374	26500.85	34472.681	1308.762	547.686	555.323	393.497	382.941	463.339	404.481	8380.759	361.45	243.229	277.854	2013.417	139.654	2331.244	231.929	4869.917	12718.596	302.61	285.284	265.202	816.838	309.893	322.315	15894.222	222	0.831	652.703	577.261
15275.085	17825.697	14449.372	24087.31	16959.995	31218.874	18362.824	27226.531	1128.74	409.581	395.967	300.662	311.988	413.405	248.677	9931.964	218.542	163.869	161.573	2255.161	169.084	3565.075	125.553	3646.258	8602.864	282.448	300.367	268.99	622.351	324.805	320.024	10074.872	98	0.993	1192.276	573.347
15681.016	17333.321	14334.611	23942.685	17520.87	32671.865	18952.349	26210.624	1165.127	391.915	388.708	287.593	293.035	389.862	255.847	9330.168	224.409	158.38	224.548	2289.472	174.928	3477.525	131.25	2976.985	11021.926	254.812	275.97	284.724	888.435	285.658	332.933	9175.681	258	0.787	1159.267	577.593
20684.964	21355.9	17120.012	27433.489	15340.895	27682.441	17704.271	24669.135	1457.383	473.538	473.26	335.961	386.456	508.06	314.231	15715.54	257.092	218.92	170.749	3631.986	236.153	4898.883	123.815	4651.79	10646.578	304.232	284.056	296.884	866.316	342.108	322.69	12017.582	116	0.965	1411.19	577.026
18580.353	19246.187	16682.464	25603.006	24007.932	34454.64	24714.894	31688.525	1228.527	552.807	488.016	386.303	452.429	517.553	319.355	8028.366	292.831	200.824	181.629	857.284	149.288	2607.639	143.379	5252.81	7391.729	261.281	279.38	301.205	518.429	310.391	383.451	13181.416	361	0.744	542.5	580.461
9865.687	10545.901	8567.459	14448.527	11173.813	21214.013	12589.647	16895.933	871.988	303.98	347.722	256.558	299.85	336.802	232.358	9982.587	193.424	158.393	168.003	1413.857	211.462	1497.902	142.155	2652.362	5380.451	300.47	262.589	246.912	759.56	317.75	319.164	6425.286	165	0.978	946.118	578.379
12886.621	12971.644	10768.037	17929.809	14907.827	25782.348	17142.188	21162.807	1182.439	397.451	401.95	294.228	289.198	425.846	250.941	9743.647	220.461	177.062	163.675	2304.809	166.516	2532.349	127.965	3843.063	8013.833	271.516	280.439	265.745	524.937	289.125	351.738	10583.842	108	0.967	1197.037	576.676
16274.927	17972.949	15413.669	23372.108	19728.892	30452.993	20870.189	25201.172	2589.786	1072.314	681.422	543.122	559.29	633.04	404.836	9165.426	544.053	321.037	307.786	1913.321	199.567	10298.088	150.926	5809.999	10783.515	304.706	319.01	307.619	1286.293	310.411	392.001	15719.303	130	0.889	1547.185	576.669
11260.057	11539.387	9644.505	15569.81	13431.603	21422.797	14638.04	18756.416	1084.491	443.756	425.368	331.769	384.291	532.433	283.254	9214.768	289.365	198.58	256.807	1372.676	149.064	15877.765	151.888	3584.607	5630.92	286.526	284.538	262.769	1360.112	317.025	312.338	9749.221	125	0.914	614.828	579.644
16991.036	17290.331	15962.49	22853.374	22123.99	29642.33	23619.882	28344.33	1408.439	624.947	523.213	382.276	419.675	424.105	289.649	7400.906	248.223	205.011	154.702	715.117	126.921	451.552	153.111	5580.714	4847.936	261.431	285.116	261.512	244.025	257.102	319.596	15501.79	200	0.755	471.13	584.325
20405.581	20331.76	18882.518	27277.854	26076.545	35671.181	28341.523	33776.149	1623.002	797.275	609.419	447.491	475.975	466.536	340.944	7450.604	374.884	252.38	165.25	520.314	159.544	1659.22	167.169	5857.558	6439.66	268.911	285.813	286.073	255.503	275.448	346.875	13640.195	155	0.887	507.5	578.642
20349.664	21429.562	18382.933	28504.873	24909.76	38116.771	27640.298	35212.334	1359.024	668.88	547.483	412.403	423.39	464.305	328.325	8110.913	330.887	216.706	229.186	685.338	120.631	1388.317	138.111	5366.894	7851.26	278.07	263.306	290.224	411.959	264.965	303.263	13193.031	417	0.812	567.435	586.589
13609.215	15082.369	13001.402	20456.802	16694.144	26571.332	18264.806	23846.266	1178.07	618.571	548.357	449.974	395.305	470.631	364.525	6739.515	310.966	221.926	166.507	757.705	122.064	602.035	157.97	4842.738	5799.127	317.627	287.191	246.038	229.868	260.786	298.131	13505.069	144	0.815	678.604	582.361
14308.735	15725.44	11712.378	20033.757	15607.465	28426.523	18651.784	26165.926	1156.332	452.238	495.867	315.069	343.693	464.398	285.168	9538.555	200.238	182.805	172.646	2330.889	167.886	2896.204	126.391	5165.677	5956.73	273.394	279.76	275.755	1779.674	284.51	327.972	11400.79	115	0.956	1266.274	579.465
15197.325	17458.428	13546.506	22681.247	16884.007	29571.355	19633.653	28293.712	803.388	407.884	423.679	286.094	311.097	366.776	239.308	11438.809	191.25	137.25	204.645	1331.467	163.453	2293.88	117.403	3509.664	5712.012	272.988	257.396	297.25	825.184	287.259	306.24	9055.423	130	0.978	1304.592	580.631
20144.745	21312.829	18488.019	27048.681	22246.841	31535.901	25867.153	32211.41	1871.012	846.753	612.872	473.001	463.095	714.827	374.522	10728.953	370.915	208.161	181.954	1232.136	145.209	25825.778	146.813	6098.256	6039.889	284.516	332.995	282.222	1851.257	276	393.07	15801.461	153	0.931	1519.533	580.454
20427.502	20545.554	17336.976	26263.004	24809.443	32949.315	27562.553	33996.519	1315.341	563.818	571.962	364.21	408.27	433.394	300.66	7860.72	283.047	198.693	157.158	635.561	138.79	658.128	169.156	5664.833	10225.744	254.134	255.992	281.87	265.511	281.651	393.518	14322.005	127	0.929	490.303	581.862
11393.885	11930.288	9266.483	16739.143	12652.456	23069.537	13962.009	18808.705	983.333	416.298	365.414	335.276	325.458	402.834	270.912	7672.605	305.392	256.704	199.637	1812.224	139.186	1377.814	147.868	3159.772	5640.602	289.556	319.378	277.568	576.181	321.484	315.127	7530.359	107	1	819.724	580.481
10515.787	10982.686	9528.645	15762.211	12357.343	22438.234	13906.587	17599.007	699.683	337.756	369.208	256.212	282.585	539.094	202.476	9828.759	187.153	160.034	217.894	1210.794	205.392	27643.298	124.597	1839.312	6155.157	286.998	281.137	249.524	1689.04	300.617	279.293	5204.401	180	0.907	1010.761	582.989
17585.911	19370.097	15702.039	23053.687	19162.213	29956.531	15173.355	22419.793	1386.66	525.521	453.775	315.404	368.184	835.507	262.455	11483.67	248.303	153.412	154.488	1807.461	153.517	30782.131	122.052	2863.551	4041.501	303.068	321.715	276.036	3430.288	312.59	280.02	9285.213	117	0.933	1482.833	580.509
9719.588	10832.463	9101.249	15236.364	11580.645	21123.482	12475.201	16426.842	857.896	409.96	403.387	315.323	285.511	361.239	292.761	11258.397	298.865	241.687	194.218	2015.119	127.055	1486.754	179.905	2350.768	7861.223	314.122	283.859	295.499	417.753	279.17	349.347	5958.926	109	0.976	722.243	582.454
21620.772	20738.345	16893.493	25860.285	24853.034	36190.426	28282.432	34889.213	1330.42	690.978	554.872	438.505	443.67	497.193	333.288	7275.839	308.627	200.988	174.518	466.866	125.765	2738.709	134.472	5869.878	7343.84	277.858	266.417	303.227	346.444	258.353	324.056	14071.226	145	0.965	557.141	583.907
10587.726	11545.399	9791.216	16254.816	11103.731	21119.994	12612.353	17039.835	773.631	311.502	350.972	251.061	278.227	277.407	211.336	8679.378	200.455	154.289	213.221	1342.188	188.101	1819.034	131.477	2098.675	5262.352	282.681	276.719	263.559	840.918	282.571	265.783	5567.458	136	0.994	993.706	583
18266.857	17962.643	14647.229	23828.137	19341.816	31353.821	20875.646	27912.333	1341.841	446.149	409.107	346.22	415.432	699.817	303.061	13665.528	247.465	174.619	160.141	2647.615	317.833	15900.467	130.251	4325.941	5462.677	291.034	328.333	275.599	3378.762	355.649	296.625	14272.075	130	0.962	1491.315	584.438
15757.13	15570.48	13314.757	21757.845	18309.01	29093.706	20638.807	25154.301	950.565	428.413	478.417	342.771	318.028	365.954	300.697	8320.731	322.158	203.283	288.311	1482.896	131.227	2196.19	160.381	3002.51	12820.533	295.658	282.565	253.093	500.512	279.411	273.257	7256.74	264	0.845	656.061	589.015
12173.232	14654.802	12378.347	20407.473	14300.985	24932.664	15001.333	22254.646	776.642	351.744	383.369	271.945	289.432	431.778	231.638	10363.368	180.181	156.294	215.113	1154.938	215.896	19740.146	130.258	2175.263	3864.398	278.051	300.802	265.968	1801.019	283.385	313.292	6520.614	103	0.996	1034.684	584.131
11052.513	12528.062	9714.901	16292.665	12631.279	22966.867	13796.65	20323.048	1049.308	370.373	403.481	267.219	287.902	412.697	244.914	10324.448	211.504	168.249	163.486	2055.27	158.292	1941.646	127.821	4419.346	6160.646	248.457	288.465	259.586	642.026	277.964	330.659	10327.376	133	0.973	1211.192	585.342
20254.997	20281.938	17655.085	28680.648	23396.661	37341.097	25932.194	33126.333	1196.312	556.718	547.627	416.086	400.339	475.097	373.643	8149.463	342.985	228.569	329.817	1593.111	125.151	1926.945	172.287	4943.217	9517.963	301.932	280.365	261.566	683.873	292.32	323.911	12721.196	126	0.921	668.19	585.079
11022.276	11646.625	10617.367	17714.468	13762.427	23868.608	15512.199	19262.315	798.675	358.055	397.224	281.716	281.36	410.44	228.237	10397.837	188.68	158.066	222.615	1264.362	213.933	12850.427	139.681	2605.079	4423.61	275.191	290.156	247.768	949.542	288.606	308.246	6624.854	125	0.98	1040.652	586.18
13047.259	14925.368	11580.713	19301.338	14727.773	25971.613	16260.162	23794.77	1167.308	480.911	478.586	310.007	384.01	476.303	245.147	10197.517	211.143	177.571	184.103	2183.248	186.07	2067.492	124.48	5158.248	5835.021	295.608	274.371	287.782	1011.454	334.272	313.977	11453.253	149	0.823	1290.245	586.232
13096.318	14655.194	12329.986	19627.932	16840.008	25491.267	17503.359	21499.776	2031.648	851.773	634.446	503.465	484.431	512.121	371.382	8560.325	413.51	257.766	170.158	1270.167	157.724	826.365	166.832	5243.353	5926.582	282.668	276.841	310.834	380.355	277.457	384.802	13568.653	134	0.953	264.59	587.478
17384.633	17854.393	16080.181	22385.213	22889.921	30682.951	25181.755	29745.736	2230.629	902.336	614.675	416.005	456.241	461.834	329.48	8059.35	454.37	267.289	320.567	1580.587	141.095	1182.69	154.328	6267.383	8499.303	267.538	302.045	294.714	306.692	227.75	304.459	14993.705	140	0.957	447.264	587.664
22589.931	23332.871	20257.516	29165.396	27442.557	38023.329	30135.445	39135.31	1765.949	735.106	667.023	486.263	502.186	531.192	375.655	8485.833	384.819	263.228	216.544	1144.464	157.014	956.435	168.731	6155.354	11175.338	268.1	284.575	295.764	670.091	309.67	340.117	13981.844	127	0.955	510.996	588.138
13093.067	12963.206	9201.814	16543.837	13391.845	23962.677	14675.827	19658.535	1238.711	463.822	407.094	333.169	334.547	436.332	324.537	9311.682	369.778	303.111	216.656	2495.49	151.704	7207.826	181.986	2813.949	8630.443	310.576	326.854	259.763	581.281	317.863	360.893	8755.395	100	1	749.5	587
10792.959	11200.398	7931.799	14549.681	11312.836	20590.58	12740.548	18226.852	1016.802	429.982	371.713	349.41	333.519	421.576	277.848	7850.342	288.584	247.636	203.763	1787.208	131.04	2517.758	161.11	4031.782	4251.014	257.233	316.512	253.414	978.226	315.289	321.498	8430.989	104	0.961	804.875	586.894
17437.275	18704.689	14657.223	24221.628	19079.01	32474.28	21310.622	29088.616	1240.124	497.488	505.1	344.074	392.749	455.98	269.764	9340.715	226.362	173.906	181.815	2382.504	191.199	2708.054	116.287	4713.676	7839.744	285.906	272.206	294.894	1103.335	320.825	277.13	11717.559	222	0.866	1309.739	590.113
12285.563	12695.431	9449.852	16946.997	13232.126	21224.915	14907.815	20030.253	790.895	413.144	334.49	315.292	314.34	546.523	253.53	9134.258	239.873	211.447	159.379	895.857	119.743	22572.295	155.059	3449.765	1969.072	258.122	504.328	257.443	1526.318	281.86	272.918	7263.457	131	0.958	834.569	588.141
14786.428	16518.825	12901.975	21791.903	16772.739	29925.605	18742.305	26762.008	1111.161	421.081	468.225	308.556	330.307	445.072	268.452	9263.208	211.318	172.386	176.128	2292.57	169.145	3396.213	124.227	4833.46	7970.968	269.999	268.893	282.739	1365.849	290.597	332.407	11411.045	188	0.876	1266.979	591.915
15262.092	17142.004	14070.167	23844.423	19126.304	31795.257	20879.185	28163.839	1787.767	627.341	487.796	428.876	452.514	695.577	355.353	14954.41	330.27	194.906	164.63	2244.534	166.399	13060.145	182.703	5493.427	4663.02	286.603	307.123	275.448	1719.962	313.968	349.797	16692.962	112	0.973	1526.152	588.652
20785.633	20400.737	17806.729	26843.65	25925.348	35157.719	29019.951	34899.117	1429.715	567.697	547.443	384.867	430.651	454.36	321.542	7617.59	320.129	213.595	181.564	825.912	141.739	651.835	168.338	5568.132	9830.398	259.726	272.073	291.346	570.344	274.398	360.603	13928.954	133	0.946	494.793	588.665
19643.67	19975.855	17543.171	25540.969	24239.612	33754.313	26961.882	33903.273	1489.438	672.257	599.944	442.942	453.751	493.706	352.393	7795.607	333.809	238.269	210.018	1063.9	142.819	803.463	144.08	5390.338	8024.375	269.566	281.216	306.533	645.29	285.103	339.531	13084.582	170	0.837	523.959	589.853
13727.958	14998.059	11952.296	19469.648	15150.545	26914.33	16995.42	24665.974	1288.768	437.538	427.345	303.943	381.041	464.968	296.12	9372.564	239.874	193.289	187.98	2622.438	208.537	5546.815	110.048	4814.674	7533.474	309.407	284.824	271.438	724.353	326.907	303.383	11386.493	171	0.85	1393.488	593.465
18165.345	18424.848	14814.448	23807.852	20818.795	32675.009	23500.281	30492.129	1313.704	603.314	507.521	374.958	383.932	426.855	318.589	10081.52	367.835	229.628	321.464	1253.771	126.971	934.044	146.162	4969.004	9331.409	295.728	267.357	277.515	585.203	289.011	281.728	12877.614	397	0.789	599.636	595.923
20235.345	20700.919	20438.892	29717.06	26874.567	37202.652	29135.807	34563.865	1930.152	803.316	615.028	448.145	459.868	518.554	359.339	8222.884	427.674	290.272	230.409	1407.723	149.411	959.198	162.062	5722.393	8896.818	272.51	291.324	297.214	687.177	298.713	319.7	13561.005	133	0.899	515.192	593.071
15423.552	16487.646	14313.567	22183.677	18913.12	30321.407	21116.942	27562.634	1005.294	573.792	495.231	345.591	346.576	376.561	295.298	8483.269	290.77	223.696	242.602	565.874	108.029	1205.672	129.707	4462.632	5578.705	288.204	264.412	283.066	265.271	279.616	292.437	10676.168	194	0.892	583.773	593.49
18628.194	20281.843	16079.747	26315.063	20871.752	35264.116	24093.511	32295.863	1214.701	463.498	473.921	326.668	398.024	508.94	270.523	8876.194	246.005	179.891	199.721	2284.11	192.726	7296.363	119.502	4688.849	7502.481	298.488	308.993	283.513	1310.538	327.166	298.315	12493.167	202	0.843	1336.995	592.792
19959.872	20283.53	17881.675	27624.595	24569.358	36485.735	27622.844	35444.812	1145.871	489.76	472.121	349.787	377.002	431.923	314.621	7705.677	245.185	190.8	179.211	822.258	125.56	650.667	133.076	4747.965	7419.714	266.932	296.631	298.047	448.247	274.288	340.438	12600.63	139	0.845	529.514	594.903
14979.381	17092.412	13421.875	21872.961	16589.977	27247.149	18215.927	26252.267	1059.257	415.686	458.865	306.047	338.65	487.443	269.499	8830.238	187.715	155.476	159.022	1929.868	166.374	8758.185	121.594	4872.634	4611.468	260.566	331.896	265.963	1800.022	315.867	309.48	11263.81	173	0.901	1241.546	594.818
24644.804	25095.504	22003.874	33713.601	30275.165	43153.075	33713.332	41995.393	1437.057	545.981	567.642	374.813	411.671	478.537	322.923	7762.707	344.863	227.297	227.508	1226.848	143.494	1310.232	159.799	5378.713	13976.595	262.397	292.42	290.874	723.643	271.282	318.874	13276.523	324	0.87	504.664	597.753
15782.206	14730.375	13017.53	20193.998	18379.229	24006.493	19863.209	22642.387	597.451	336.324	347.315	296.095	282.631	298.512	289.9	7711.229	197.306	151.221	309.019	946.103	102.076	539.392	194.316	2694.182	3031.411	284.853	258.569	262.729	309.116	240.744	274.133	6851.508	112	0.973	669.955	594.107
12471.518	13752.89	10882.853	18015.646	14356.69	25370.907	16652.569	22530.946	1131.807	434.588	461.545	290.777	318.167	420.725	258.877	9357.656	207.171	172.621	163.511	2369.346	166.099	3881.844	124.23	4500.529	6367.482	265.023	280.509	262.571	843.031	298.168	322.591	10724.358	127	0.944	1251.563	594.972
20668.195	23126.1	19397.748	31470.733	21609.5	35532.248	21568.45	29365.237	1574.178	615.199	500.775	402.269	380.455	1144.947	298.624	14422.085	287.903	203.189	213.264	3155.717	176.476	28866.631	125.956	3250.565	7485.063	409.967	413.842	278.088	11635.934	330.044	271.569	10598.989	158	0.951	1477.734	595.361
16603.875	16761.96	14571.968	21625.027	21392.941	31726.882	24093.995	28724.701	1923.576	722.324	581.749	361.378	421.054	444.545	293.931	7897.456	401.072	226.756	235.794	1204.953	128.931	1898.906	152.566	5952.029	11675.322	276.798	287.755	288.466	250.886	244.225	275.397	14938.416	162	0.927	447.062	595.963
13223.588	13398.548	10062.467	17387.176	14364.972	25212.37	16550.194	22297.907	1354.2	477.592	448.918	362.089	358.321	461.194	355.631	7704.889	358.961	298.554	189.478	2842.559	155.66	1441.915	169.091	3724.79	8224.122	314.392	301.68	264.262	469.178	306.094	373.515	10742.456	101	0.99	695.748	594.975
15649.405	16866.763	13520.234	22036.333	17682.685	31012.456	19853.625	27729.873	1505.308	489.532	436.231	350.038	404.83	522.196	326.579	8470.009	264.75	194.938	157.641	2807.966	226.954	4974.196	127.851	5046.684	7917.805	337.342	287.942	275.736	662.193	333.63	305.887	12561.459	115	0.969	1414.422	594.891
12149.966	13199.543	10679.148	18885.35	13713.409	25464.639	15025.671	21008.643	964.298	423.897	394.517	340.588	340.534	408.819	282.311	6951.7	280.875	233.947	192.96	1706.297	122.103	2430.308	159.884	3377.795	4276.634	271.823	303.669	249.32	728.376	301.539	310.671	8688.161	152	0.882	807.882	598.27
18202.589	21269.998	16995.079	27946.256	20353.22	37155.754	22157.617	33645.535	1229.274	448.89	470.215	311.976	391.914	476.43	257.716	8596.064	240.699	179.649	170.003	2380.144	187.299	3717.829	113.206	4239.211	11603.403	291.256	270.708	292.607	598.896	319.554	266.09	12282.235	118	0.994	1327	596
15851.447	16615.869	14338.141	21175.428	19552.709	27193.19	20513.936	24282.379	2146.274	945.784	637.796	489.196	473.093	616.749	348.826	8268.409	417.951	261.211	218.665	1318.486	146.139	21405.1	150.695	5732.748	5090.519	269.13	267.584	327.346	1289.092	269.084	290.644	13742.866	185	0.843	301.532	599.873
15213.262	14861.035	14626.279	20950.777	20923.629	28077.86	22733.529	25308.546	1469.843	766.963	624.661	481.74	512.044	497.407	376.438	6735.917	338.206	207.943	177.033	351.064	131.274	232.891	148.718	6428.283	4563.346	273.616	271.269	297.016	171.608	267.067	336.252	15238.576	108	0.938	571.37	596.944
20072.673	19647.161	18208.609	27063.247	23724.212	34720.943	25186.177	30582.603	1557.827	760.24	658.85	456.111	452.369	469.183	351.202	7305.545	383.754	241.672	256.469	928.427	128.059	663.933	150.552	5726.517	6980.305	304.04	280.937	275.855	415.079	295.988	276.71	13798.751	159	0.817	606.506	601.305
12996.702	14533.966	11278.753	18968.403	14218.107	27460.191	15679.994	22595.434	1002.656	340.013	361.742	266.762	258.097	359.546	236.637	8774.781	220.703	145.985	189.12	2037.565	159.719	2832.631	118.418	2701.066	10014.418	259.573	283.595	291.779	671.906	273.631	353.802	8982.377	111	1	1158.878	597.608
19237.984	21765.724	17025.409	26678.68	21750.423	28718.243	18389.418	26182.054	1611.473	589.51	497.523	388.25	441.561	567.961	338.327	13466.767	320.073	203.457	188.423	2315.798	185.584	10178.846	135.131	5469.637	11498.124	261.341	283.813	268.681	1852.846	315.653	345.453	14322.121	106	0.993	1536.972	597.472
15457.372	17283.233	13657.481	21447.717	16776.448	25015.698	18370.762	25240.845	1075.695	442.306	462.732	304.611	325.173	886.949	282.954	10098.775	185.171	165.728	179.125	2479.826	180.892	3212.931	124.88	4561.772	4106.27	262.777	354.769	252.836	6959.976	294.59	376.202	10050.226	119	0.99	1221.912	599.668
12960.002	14346.148	10970.94	18342.144	14490.207	25809.195	16804.117	23366.421	1136.886	428.861	430.406	304.29	345.829	434.305	239.872	8821.035	212.596	176.277	194.977	2859.453	175.741	2508.832	116.583	4145.356	8024.862	276.611	262.14	297.129	1193.42	358.845	366.496	10884.528	157	0.846	1295.984	599.29
22968.27	23308.633	20530.56	30752.168	27970.29	38619.084	30992.019	37898.651	1367.953	635.315	538.998	388.668	409.802	469.981	337.878	7195.469	317.913	207.107	180.769	542.365	127.223	481.803	140.698	5355.391	9157.614	267.028	270.783	286.322	307.459	271.8	327.667	13655.383	211	0.847	538.168	601.282
22565.259	23197.127	19840.878	31506.595	26613.256	39289.733	29703.127	37108.66	1403.323	660.84	563.923	411.711	414.078	463.531	351.41	8461.752	378.532	255.172	266.293	1198.856	137.374	1064.268	176.962	5219.356	8904.061	311.613	279.215	272.384	686.772	283.698	271.123	13532.628	346	0.803	620.223	602.457
13422.989	14488.701	12377.124	19448.988	17369.905	27556.872	18636.109	23679.388	1889.641	790.832	587.254	419.615	408.059	451.445	303.357	8145.937	350.822	227.658	201.578	955.023	137.157	604.795	136.223	5831.343	5901.542	262.499	260.474	317.981	365.25	279.126	299.796	13566.166	151	0.909	327.705	603.315
15099.552	15791.483	12639.754	21190.522	17768.215	30761.12	19382.214	26444.117	1276.858	470.828	550.362	319.179	325.512	395.437	261.093	8303.931	254.159	200.97	198.004	1037.825	120.425	913.821	132.405	5734.398	12632.302	272.162	262.872	311.475	319.656	263.133	293.909	14571.531	160	0.884	364.769	603.575
20380.418	21261.744	18403.962	27224.281	20645.706	30375.878	24261.751	30999.115	1616.874	544.713	439.257	337.604	368.362	529.692	338.001	9724.961	277.369	183.835	161.619	2314.092	153.921	11437.559	127.49	4286.726	6644.215	299.196	318.524	267.906	1553.305	302.777	324.003	13666.179	113	0.981	1484.022	601.863
14048.762	14229.499	11058.307	19796.924	15642.33	27898.191	17629.74	23236.033	994.873	430.91	400.698	342.118	352.184	398.202	287.334	6889.574	290.795	234.297	207.204	1671.958	126.479	1495.883	169.203	3469.283	5921.351	267.437	283.769	261.64	508.321	301.232	354.989	9077.237	166	0.94	801.199	604.675
9016.238	10345.122	8487.445	14822.03	10672.024	17565.315	10369.176	15010.89	660.225	301.145	285.085	266.855	440.992	311.546	207.349	10416.968	184.683	142.856	179.732	1220.186	2259.171	10647.609	133.069	1586.35	4423.143	296.541	258.626	232.294	1024.541	297.413	285.291	4423.853	125	0.929	922.252	603.628
8835.022	9521.824	7433.687	12807.04	12677.005	18180.74	11515.122	15408.704	825.129	325.064	280.699	285.796	475.847	502.729	237.253	13965.233	185.234	142.246	170.87	1198.399	12240.083	33459.518	141.892	2482.608	2772.736	294.042	248.148	243.992	2015.602	328.374	300.877	5893.294	102	0.987	930.667	603.049
14971.781	17294.225	13780.028	22907.058	17266.713	30720.09	18758.713	27324.453	1149.436	429.411	450.525	314.289	364.021	427.021	250.299	8701.004	222.452	158.241	226.986	2446.96	170.318	2569.237	107.552	4460.535	9295.48	264.479	254.158	298.877	1638	305.915	312.047	11594.195	116	0.925	1315.914	604.147
16884.012	18903.965	15607.553	25836.738	19634.495	33740.456	21729.381	30706.183	1092.067	427.734	449.905	303.399	363.824	446.088	260.688	8725.475	209.568	158.214	194.38	2061.333	176.277	2940.661	112.644	4769.957	7791.184	292.231	256.724	292.887	1063.234	300.012	331.09	12117.462	165	0.911	1325.621	604.506
16406.026	17445.676	14984.05	23013.503	21156.95	32379.881	23332.628	29277.245	1658.8	659.579	535.202	373.778	420.586	478.447	294.92	7529.485	336.846	203.019	254.916	1067.155	129.28	3911.925	148.201	6042.139	8058.314	275.448	289.115	300.205	602.822	239.072	297.589	15174.661	162	0.94	448.265	605.698
19993.727	19759.848	17151.121	26912.911	24331.509	35885.707	27308.307	34072.884	1249.838	477.608	502.143	347.975	385.343	462.007	303.297	7648.103	267.337	195.82	167.142	928.406	129.834	1576.548	145.28	5412.821	9621.182	260.822	281.143	287.884	650.443	294.375	288.772	13458.828	315	0.721	505.008	611.913
17402.838	16720.406	15064.44	22560.198	21119.366	29618.523	23781.656	28632.699	1277.98	580.674	487.499	362.763	374.212	432.748	322.877	7358.53	278.142	196.672	184.73	681.733	125.305	328.326	138.884	4943.358	6654.045	276.44	275.923	283.556	523.917	260.612	334.661	13061.36	107	0.958	528.724	603.977
18487.704	19005.85	18093.264	26204.42	24175.083	32976.337	26358.59	31519.132	1479.07	699.755	581.713	417.64	427.695	495.35	342.159	7205.067	332.172	213.001	186.059	550.015	122.825	364.769	130.478	5658.658	6554.9	272.4	261.82	274.031	287.126	284.68	322.895	13893.474	238	0.842	549.525	606.803
13764.549	14460.329	11535.371	19533.263	15566.155	26762.401	17509.47	23049.926	907.412	385.429	400.622	318.155	280.798	337.057	299.167	11107.78	343.2	212.495	384.616	1503.564	114.07	3014.53	158.726	2944.023	11183.927	303.799	280.43	255.722	581.783	267.611	324.271	7451.139	213	0.814	676.002	606.42
12958.552	13738.167	11420.532	19223.434	14662.113	26914.465	15524.593	21169.859	930.118	345.708	363.994	261.489	252.379	373.411	242.666	9493.83	193.893	145.065	183.511	1939.313	157.506	2892.749	118.266	3335.949	7940.424	247.35	300.679	275.768	992.767	273.233	340.631	9261.524	106	0.993	1157	603.302
15260.842	16406.237	13561.641	21178.855	16585.405	27645.078	18771.347	26158.318	1313.104	512.745	438.494	366.195	384.673	656.659	326.952	10750.796	231.36	150.408	175.534	1734.863	149.234	26854.498	132.538	5383.841	4146.561	309.899	380.257	287.625	1380.842	313.232	356.121	13621.411	116	0.965	1457.629	603.991
17954.824	18326.428	17273.965	24276.824	23436.513	32143.315	25585.319	30952.445	1857.728	808.412	657.533	453.11	464.285	501.48	352.645	7769.059	438.752	280.554	286.613	1236.388	148.222	1247.963	154.705	5696.451	10405.95	269.194	295.649	298.67	518.453	381.688	330.411	13676.554	147	0.862	516.269	604.867
20284.25	19687.143	16076.097	25637.38	21438.256	34117.198	24033.798	31187.181	1096.105	552.888	527.586	379.412	360.528	424.381	329.51	8034.927	293.191	206.624	239.836	895.191	125.839	2885.113	167.708	4204.037	7508.076	298.076	323.885	265.485	694.953	269.638	253.155	11405.848	166	0.817	635.964	608.145
13857.174	15324.056	11640.791	19746.803	15089.282	27880.034	17270.064	24937.374	1036.757	379.377	447.808	281.893	285.994	409.948	259.418	9178.901	189.615	157.172	168.991	2175.877	171.851	1723.083	118.425	4590.25	7286.969	265.329	279.25	274.609	908.714	301.199	326.414	10659.386	170	0.907	1232.124	606.106
15723.859	17567.923	13820.442	23146.854	17739.599	29971.533	19990.68	27829.451	1035.096	411.75	423.397	294.878	332.874	398.201	228.923	9040.051	215.886	169.676	218.57	2490.09	170.69	2986.67	120.336	4512.071	10633.728	276.04	257.074	295.473	882.392	313.175	372.006	10712.196	123	0.964	1290.402	606.866
12746.703	14231.156	10712.684	18131.877	13836.926	26546.672	15440.523	21817.654	1058.617	354.248	379.027	252.579	268.92	428.832	232.126	8626.955	221.441	171.032	183.683	2201.215	172.677	9457.31	119.496	3288.876	10772.162	255.743	333.204	255.564	2027.239	307.07	315.152	9687.539	133	0.946	1181.049	608.335
16568.677	16989.895	15272.417	21924.623	19250.717	26572.182	22057.525	25808.061	1381.333	645.104	481.472	377.27	409.722	624.061	357.504	8597.362	256.553	182.371	176.982	1172.14	178.605	17036.694	135.38	4647.528	3426.435	319.365	286.153	296.912	2076.437	302.024	358.229	13160.188	148	0.914	1418.135	610.872
21266.473	21347.071	19106.315	28904.027	26529.96	36134.648	29479.045	35622.831	1350.547	582.517	564.078	396.581	403.094	464.964	318.966	7518.043	309.56	224.474	220.465	964.274	130.804	857.111	137.416	5235.464	9716.779	271.626	270.488	283.759	717.077	387.074	309.705	13329.394	195	0.908	522.115	613.628
16659.428	17952.303	15078.946	24525.961	19303.515	31929.857	21589.003	29232.309	866.811	456.223	481.386	348.095	312.914	354.545	311.01	8388.573	266.278	193.826	209.777	522.491	115.604	608.195	160.655	3892.546	7956.586	292.582	269.457	257.477	305.493	258.714	256.789	10226.432	115	0.928	644.787	610.352
13100.692	13613.93	11012.554	18002.769	14410.734	24359.778	17180.981	21614.087	837.056	332.196	323.755	280.5	339.185	443.595	231.301	9404.045	192.432	160.97	177.269	1386.073	203.449	17407.36	137.636	3109.492	3844.274	301.927	287.498	249.14	1220.564	290.08	320.076	7362.993	145	0.929	980.907	611.279
8819.133	9982.26	8057.352	13779.679	10160.611	18373.946	11162.218	15571.696	719.846	312.682	302.949	263.535	259.116	833.927	223.934	10814.331	174.788	143.887	202.753	1684.966	159.489	47264.835	119.166	1914.46	2378.697	276.666	449.88	272.9	3432.662	280.895	277.896	6337.038	104	0.974	1136.837	608.74
16083.336	17042.166	14280.437	22496.789	18648.973	29625.907	21668.6	28106.116	1462.663	515.786	457.229	334.942	415.979	471.186	305.194	9140.199	264.69	199.293	182.53	2479.704	223.896	2894.333	113.871	4829.623	7776.849	296.627	280.638	282.001	794.367	332.784	323.608	12432.491	141	0.949	1399.791	611.039
15290.53	15000.923	14203.598	20587.556	20380.95	28333.451	22630.36	25866.934	1612.878	887.492	669.844	487.06	460.206	481.198	364.136	6724.123	410.057	252.12	175.556	414.794	128.365	318.061	155.304	5797.276	4422.376	298.179	285.923	274.336	242.332	260.396	282.538	13153.424	120	0.903	612.075	612.633
12919.847	14676.627	11229.385	19009.037	14681.58	26080.778	16611.063	24113.043	986.475	384.545	438.441	283.11	321.371	415.045	250.313	9125.029	176.43	155.481	157.865	2183.924	155.664	1711.582	127.027	4799.382	6790.269	277.992	272.72	275.245	601.034	292.687	293.845	11186.967	142	0.924	1262.056	612.331
14539.497	16488.089	12880.274	21580.884	16536.476	29711.376	19215.444	26784.763	1003.367	372.045	410.558	266.371	325.076	387.827	244.311	8562.426	197.085	163.228	191.227	2414.314	163.99	2198.705	118.914	4103.961	8446.874	282.389	258.061	287.091	880.381	307.207	340.515	10899.82	360	0.777	1282.878	617.514
14932.742	16526.89	13144.77	21566.994	16999.378	28135.121	19423.749	26812.337	1063.14	400.241	423.659	301.178	405.422	440.526	268.54	8894.276	221.845	172.811	193.943	2147.201	190.059	2247.683	116.816	4639.476	6936.519	286.883	279.198	287.042	736.747	337.657	322.201	12298.034	176	0.847	1358.989	613.023
19759.955	20806.746	17365.445	27124.527	22038.741	35117.683	26038.627	33998.321	1418.63	609.096	527.568	399.287	386.96	495.318	340.232	8960.058	243.413	173.253	179.629	1199.036	143.58	1896.125	142.699	5757.813	6057.742	308.876	297.638	274.482	1073.166	298.863	357.19	14522.494	155	0.933	1463.029	613.371
13551.046	15920.805	12955.15	23551.136	16648.708	30496.82	17047.059	23812.555	1649.189	654.724	507.724	368.611	418.064	444.071	303.022	8780.833	343.131	227.366	147.987	1311.547	156.33	716.247	151.194	4652.377	5700.683	285.461	278.976	312.282	287.16	263.262	300.652	12503.275	168	0.816	254.899	616.821
20450.77	19450.791	17952.387	26672.105	24543.356	34827.708	27309.531	33738.902	1359.053	545.467	577.514	380.842	402.177	448.279	321.081	7653.762	311.908	223.362	211.038	1015.88	131.515	1050.236	146.87	5154.444	9781.452	279.666	273.182	284.776	629.988	338.613	318.556	13135.312	100	0.981	515.23	612.65
10245.1	10990.99	9585.348	16681.622	12049.208	22573.527	12863.765	17343.827	902.582	308.011	306.35	279.585	307.324	342.631	233.555	8822.261	196.31	165.284	173.141	1733.791	217.497	3543.572	140.897	2116.676	6317.507	292.419	250.191	263.863	499.546	285.677	314.695	6474.334	97	1	959.5	612.5
13334.577	14811.697	11984.011	20260.712	15241.755	27712.127	16749.036	23977.926	993.502	344.371	422.15	268.17	289.474	378.035	261.651	9260.992	194.69	167.04	185.119	2532.535	176.331	1779.863	117.416	4057.8	7944.882	278.287	270.174	271.489	784.409	289.755	305.772	10483.739	132	0.928	1229.144	613.038
17620.658	19151.987	15248.673	23483.353	18168.355	28955.783	20074.913	26366.141	1886.535	732.741	562.379	466.912	491.476	737.089	387.242	9740.968	405.492	271.478	274.793	1835.216	191.627	21808.382	151.815	4592.459	6372.7	269.289	354.28	293.669	1893.007	335.466	316.365	14950.615	138	0.944	1579.072	614.667
16983.03	17098.022	14526.93	22350.675	21167.543	28637.777	23299.881	27324.034	1472.657	603.332	456.279	368.29	398.778	533.125	295.481	7499.812	294.732	186.531	190.851	763.331	130.178	10881.404	150.902	5664.427	4345.815	269.241	289.886	314.393	850.922	245.787	303.318	15264.149	105	0.984	448.214	614.471
18807.484	19179.909	16291.625	25646.816	22662.321	33298.222	25336.089	32097.51	1118.04	509.188	498.626	363.81	353.215	445.919	312.774	6777.862	278.499	180.169	169.14	636.416	115.862	2419.518	140.486	4814.381	7022.597	276.203	295.811	260.31	571.968	305.914	351.574	12607.543	452	0.636	568.232	623.491
19842.18	19725.455	15884.143	25680.911	21867.842	33952.03	24871.505	32520.062	1110.856	554.254	543.966	415.053	373.135	428.776	361.188	7722.16	302.815	219.605	181.088	576.503	119.898	2650.842	170.62	4690.438	8060.176	295.784	303.948	265.567	351.982	253.367	270.061	12635.999	222	0.895	654.86	616.036
15501.006	16813.524	14499.199	23936.599	17680.577	30112.167	18858.818	24940.627	847.97	358.611	348.806	294.19	339.029	524.571	237.302	8466.705	191.705	158.109	185.609	1321.588	200.634	24446.286	141.905	2685.994	5977.216	301.951	364.386	256.867	1690.221	288.058	314.697	7204.154	243	0.884	971.36	616.623
11290.953	12417.011	10120.717	17128.095	12983.784	24337.336	14435.7	20223.113	845.628	366.503	385.87	309.404	297.605	342.122	233.823	8431.712	210.106	166.872	200.155	1446.478	243.474	1375.535	132.804	3463.306	5726.245	254.041	262.207	250.328	470.474	302.431	312.457	7773.824	130	0.978	1022.931	615.223
11270.47	12338.632	9961.45	16720.496	12897.263	21081.278	14331.569	19287.965	734.755	332.644	326.104	310.222	272.272	881.368	217.083	10995.674	175.702	153.677	179.213	1605.595	188.847	9729.933	122.092	2530.828	2809.553	295.002	317.497	267.519	9859.56	273.867	314.167	5855.84	123	1	1085.11	614.89
16141.556	17704.55	15197.184	24130.062	18382.727	31430.761	20622.872	29077.715	1308.203	490.066	443.615	325.489	383.898	428.848	301.519	8706.882	248.26	200.348	224.941	2271.824	195.458	2388.688	117.729	4634.919	8061.744	290.619	260.665	292.423	1453.661	300.671	282.897	12119.095	116	0.965	1393.44	615.681
16512.872	17899.787	14052.767	24965.561	18614.709	33244.629	19589.51	27030.431	1680.511	709.612	588.966	410.51	426.894	466.837	331.626	8912.583	357.458	238.327	144.464	1365.65	153.285	579.313	165.003	5029.993	7656.639	297.171	256.195	310.642	235.268	274.518	309.516	13132.501	102	0.955	248.824	616.549
16360.341	16591.748	15852.275	23208.877	21653.047	30956.35	24009.323	28484.697	1726.558	721.935	579.441	424.558	432.787	486.403	360.574	7074.866	401.906	253.568	209.877	1175.533	130.791	693.031	136.1	5494.29	8188.534	279.808	279.079	283.117	564.221	326.577	302.553	13800.367	333	0.805	530.848	624.194
18136.065	17935.894	16484.371	24380.562	23025.871	32764.895	26136.309	30599.555	1715.043	866.996	698.467	514.051	454.03	497.001	402.941	6777.229	430.514	279.908	207.016	748.914	137.192	760.571	177.704	5488.823	5366.266	302.071	303.745	256.358	511.266	266.317	262.18	13161.778	123	0.925	634.671	618.354
12437.156	14172.651	12151.203	20110.705	14685.539	25443.628	15941.659	21818.448	849.721	398.642	365.673	294.969	332.436	483.678	248.593	8236.218	198.737	158.088	181.436	1459.171	218.044	18218.277	134.179	2974.109	3470.115	281.669	255.192	250.038	2296.684	299.102	312.239	8337.663	132	0.928	1001.371	617.856
13502.089	13810.23	13800.947	18549.479	19166.206	25043.64	21149.187	23619.453	1870.009	946.711	720.087	497.326	479.251	485.3	380.5	6619.22	456.57	277.164	205.762	684.513	135.701	354.621	153.678	5363.24	5155.11	283.741	264.501	279.966	222.643	288.95	322.085	13315.87	176	0.82	587.812	619.631
16841.902	17070.923	15982.618	24516.172	21341.984	32142.943	23467.576	28594.362	1369.974	726.449	598.174	456.502	402.974	452.664	368.277	6995.646	351.63	247.09	162.524	529.273	118.234	612.114	174.681	5281.194	4857.218	292.11	300.782	254.069	364.881	271.202	258.694	12773.785	116	0.936	642	617.578
23206.836	24082.482	20343.22	33394.047	27522.137	43553.641	31244.833	40790.902	1253.941	597.954	605.692	442.049	427.983	485.185	413.758	6664.81	310.591	209.039	151.434	504.161	131.068	3552.266	176.001	5453.747	7544.109	304.714	293.492	266.652	354.714	263.68	290.842	13243.213	163	0.932	673.193	619.862
10057.832	10591.242	8364.099	14581.599	11562.695	20365.594	12954.073	17695.472	938.576	412.48	388.15	334.85	336.172	385.953	271.173	6565.87	258.616	224.493	163.868	1489.984	136.222	1452.24	178.632	3572.524	3930.735	271.912	279.892	257.668	528.809	302.047	311.313	9307.832	123	0.832	794.045	620.175
14021.157	14777.662	11804.18	20020.99	16102.031	24599.107	17973.675	23425.009	912.698	434.708	388.637	329.661	350.654	558.848	275.415	6979.312	255.219	225.158	188.54	1247.495	116.023	17665.436	178.503	3746.083	2089.213	261.75	400.784	243.005	1821.042	278.092	280.542	8779.943	113	0.981	806.155	620.367
13530.938	15188.127	11822.519	19952.702	15671.495	27745.938	18097.139	25670.4	1003.371	393.257	407.537	291.295	351.435	409.318	269.225	9212.957	205.96	159.283	182.402	2077.018	162.544	1805.039	114.045	4965.939	6130.468	269.377	269.448	286.885	895.635	310.657	286.492	11652.522	130	0.924	1349.708	620.1
14671.912	15241.772	13977.132	22281.748	18438.543	30126.169	20487.631	25985.039	1322.718	565.232	543.088	398.953	390.852	436.423	381.266	6789.968	342.13	231.556	157.032	1201.942	137.046	698.452	166.86	4824.276	6318.329	306.972	273.561	266.965	390.248	295.775	345.199	12213.371	177	0.814	689.579	623.613
15324.834	17685.113	14330.315	24129.28	17668.86	33145.623	19282.733	28144.291	968.761	316.935	391.849	228.694	269.578	357.814	236.761	8728.862	200.352	172.235	182.328	2741.993	154.737	3156.096	117.112	3139.03	10494.852	282.623	272.914	283.798	867.202	286.236	337.072	10106.009	163	0.9	1242.684	622.291
23614.242	22386.869	20114.203	30237.843	27653.916	37824.59	30688.251	36432.335	1259.128	629.644	598.06	451.462	422.347	515.159	504.516	6872.227	316.029	219.365	151.207	434.329	126.9	8849.528	291.614	6273.532	6265.369	302.621	317.005	262.355	502.983	262.199	355.583	22188.414	179	0.89	661.958	622.232
17590.423	18426.864	15976.574	25388.437	20149.485	33861.444	23168.256	31035.998	1168.623	476.707	466.157	330.334	339.139	444.794	316.391	8094.567	196.677	137.293	169.351	971.523	128.771	1326.246	142.952	4899.257	7129.38	293.472	284.729	277.229	1250.594	296.476	355.646	13511.281	104	1	1462.635	621.846
13086.405	14630.292	11329.247	18490.825	14590.04	24103.546	16571.04	23760.979	952.675	378.23	390.073	290.511	388.912	431.633	262.605	8866.645	205.884	154.318	192.719	1766.268	190.237	1584.811	122.572	5360.66	7954.379	276.442	262.844	294.141	495.854	350.775	299.425	11580.558	108	0.967	1360.491	623.231
13345.711	14192.051	10909.595	18555.14	15132.218	27351.253	18235.849	23659.833	983.228	348.165	390.65	253.549	282.826	365.569	256.963	8413.321	191.411	165.411	189.024	2584.261	159.545	2141.088	124.64	3850.492	8367.59	270.545	275.912	287.486	1261.288	295.553	319.775	10475.95	118	0.964	1249.085	625.729
17540.327	17363.862	16050.375	25147.336	22851.591	34291.749	26072.502	30439.185	1555.851	737.307	619.49	447.401	436.258	465.35	445.321	6346.705	390.782	244.553	157.875	479.582	125.078	1617.298	199.777	5809.519	6198.092	305.335	283.85	266.518	254.681	268.262	311.814	15349.328	233	0.808	674.006	627.461
10726.621	11360.039	9228.134	15598.704	12146.02	22424.175	13781.799	17794.436	789.911	313.612	287.151	283.319	316.208	391.754	235.367	10032.401	197.495	162.154	165.41	1128.391	334.419	12719.795	129.103	2321.203	4296.191	273.907	295.222	237.132	1313.061	306.003	321.441	5981.72	177	0.901	924.116	629.071
14108.38	15523.85	12083.543	20592.773	15904.958	29484.261	18192.023	25490.653	891.245	312.364	400.928	235.418	256.067	327.127	233.649	8277.984	193.652	148.796	195.542	2371.228	160.461	1837.859	108.595	3914.33	9090.306	269.434	276.538	274.032	1347.301	293.179	364.855	9797.623	120	0.981	1231.167	627.6
14705.021	15713.303	14962.854	20761.49	19140.759	27568.346	20995.466	25183.877	1901.593	833.676	636.463	436.359	419.617	487.592	360.561	8379.022	374.264	223.546	212.951	894.815	160.511	1821.521	149.143	5404.36	11708.833	301.818	293.972	287.73	379.596	307.234	325.376	13585.868	119	0.961	1440.172	627.92
14723.345	15419.534	15672.221	22384.022	21116.943	29021.895	23047.881	25912.658	1959.951	895.076	664.48	471.597	450.874	479.409	368.654	6338.738	478.655	268.171	200.124	563.373	125.93	392.147	169.58	5300.748	3969.176	284.74	274.328	262.433	267.777	306.7	326.8	13013.017	106	0.993	583.5	628.774
12621.092	15301.733	11810.688	19839.144	14550	26515.174	15767.849	24065.943	953.851	362.893	401.126	257.615	311.162	377.725	244.719	7991.59	187.099	168.222	221.218	2073.016	171.545	1859.99	127.075	4583.586	7881.015	286.493	259.867	283.069	1187.855	314.308	365.131	11292.481	105	0.941	1277.71	628.595
10787.426	12985.986	9610.578	16137.949	12428.892	22654.543	14013.188	21185.656	934.629	336.184	388.883	275.951	335.326	389.87	235.861	8386.748	182.066	152.402	171.327	2166.199	187.649	1602.525	112.36	4314.112	6268.27	269.063	259.842	296.772	636.574	325.66	363.283	11201.475	99	1	1299.894	629.136
15358.41	16445.812	14334.586	21337.158	18651.182	26375.7	20858.875	25375.39	2047.64	817.705	579.204	446.105	460.953	575.454	374.242	8305.024	358.315	215.057	182.477	1056.301	149.503	3781.927	132.628	5646.128	3034.307	298.317	329.145	275.993	1507.728	285.666	315.438	14921.177	100	1	1523.5	629
17291.937	18332.511	18286.393	27226.075	24593.87	37139.541	27967.468	32155.11	2092.398	1007.59	756.19	543.811	532.553	534.99	519.505	5964.137	523.369	317.26	217.67	758.849	134.81	572.362	252.308	6495.163	5499.872	307.631	305.198	256.931	525.534	264.576	395.573	15882.612	163	0.913	635.629	632.242
13674.074	15321.846	12423.765	19798.95	16073.95	25000.242	17895.143	23588.142	795.324	345.946	392.973	253.412	262.721	528.421	259.679	7403.81	168.585	164.623	206.974	1857.197	160.634	3663.487	107.938	3585.35	3394.195	266.256	311.136	258.608	5474.468	301.284	317.673	11374.088	124	0.972	1200.734	629.855
18085.157	17427.605	16249.309	22017.11	23647.311	32201.659	27958.708	32048.22	2307.116	1191.369	904.892	644.463	597.826	589.678	750.74	6722.904	557.171	346.052	239.641	809.205	146.695	546.426	320.255	7128.637	6966.054	312.734	300.626	287.938	464.538	281.532	412.182	16248.363	120	0.903	628.633	631.442
15668.581	15711.546	13046.376	21299.616	17659.072	26757.432	19511.007	24842.243	926.78	409.072	377.967	321.974	348.508	512.046	262.32	6503.679	256.655	210.18	169.935	909.316	121.016	14709.124	175.427	3601.284	3314.123	292.154	363.793	269.948	1139.82	275.51	316.642	8776.78	181	0.851	795.445	634.682
13190.603	14413.773	11795.557	20081.148	15062.974	28627.626	16201.126	22032.152	913.096	359.55	380.808	293.142	249.368	337.813	205.271	8610.212	208.874	161.344	198.467	2110.342	203.586	2483.222	119.661	2862.041	7540.796	255.764	279.473	271.625	951.68	284.035	298.333	8197.692	126	0.948	1086.508	633.722
11708.69	14128.841	10748.161	18020.791	13831.779	25451.144	15327.397	22850.29	1002.976	350.896	404.513	271.383	332.876	376.377	230.821	8211.607	203.276	166.217	193.64	2355.27	171.647	2089.36	110.644	4326.34	6574.3	271.145	245.584	298.17	875.15	332.77	348.845	11339.398	131	0.886	1309.088	633.279
13788.661	15425.813	12989.921	21952.704	16063.739	29368.299	17086.775	24336.758	988.974	417.254	415.001	332.208	287.519	537.169	233.659	7718.072	218.053	154.233	193.99	2061.256	211.132	7188.891	127.965	2707.219	6722.175	259.284	293.992	261.285	5369.533	282.148	303.958	7586.418	181	0.882	1071.052	635.091
19071.92	19166.825	15414.779	23889.5	20931.697	29273.395	22205.236	29317.188	1067.599	435.949	387.751	338.953	377.256	516.87	281.388	6804.418	181.225	158.699	149.236	607.899	127.017	8151.203	156.032	6207.188	3776.765	286.738	328.041	295.443	631.892	304.167	288.876	16768.602	115	0.999	414.813	635.152
13705.857	15583.963	12651.127	21310.07	15191.429	29887.471	16305.425	23263.093	988.381	360.793	396.766	299.381	268.973	348.599	217.474	7770.949	213.536	164.459	206.862	2281.965	200.262	2771.995	120.165	2425.627	9191.175	255.461	295.765	272.752	974.25	290.363	292.338	8234.732	103	0.996	1079.82	634.413
12221.888	13747.329	10908.304	18056.857	14328.305	25031.237	16139.145	22751.552	936.92	383.976	402.251	261.596	301.931	502.726	281.06	8547.635	180.07	159.777	171.358	2399.162	165.098	3304.354	123.829	4061.188	4965.507	275.701	318.388	285.301	3395.884	315.006	354.088	9954.602	111	0.964	1248.248	634.608
11839.727	13010.167	10700.779	17876.077	13732.899	25059.775	15203.805	20901.034	817.515	336.136	361.515	312.565	282.331	383.422	217.487	7140.514	214.489	138.618	170.003	1490.232	217.156	5982.25	129.707	2784.846	5951.932	241.791	361.669	260.131	671.232	281.436	341.665	7958.536	127	0.967	1050.823	636.343
14239.073	15634.618	12634.35	20723.287	16205.377	29135.469	19289.522	27056.038	929.563	353.948	391.011	312.852	304.27	396.768	310.192	8952.074	186.206	165.526	175.403	1207.502	158.878	3043.876	128.879	4532.421	6459.084	282.996	282.795	287.746	789.861	291.708	335.404	12447.02	141	0.848	1421.684	637.805
15760.68	15462.342	15436.98	20819.322	22322.479	27658.354	26195.594	27548.883	2332.635	1147.571	845.721	616.853	580.444	565.585	661.079	5746.737	605.549	364.002	325.27	1011.562	144.963	934.785	419.044	7600.613	8079.381	315.067	303.883	283.527	241.44	269.406	382.533	23550.547	108	0.967	653.009	636.676
18539.039	20395.341	17976.489	26111.216	22069.325	30827.831	23908.547	29746.065	2077.436	807.722	621.449	460.767	494.447	616.572	394.45	8178.857	375.146	227.085	209.278	1239.883	156.505	12126.616	142.353	5858.136	5373.76	284.373	289.654	264.064	1158.872	295.749	315.082	15555.47	121	0.989	1519.36	637.649
18622.51	18350.121	18767.771	26433.401	26417.685	37569.207	30276.905	32036.551	2436.552	1238.806	879.792	626.332	579.071	560.357	593.516	8808.893	614.084	358.493	264.358	736.926	143.041	614.401	260.769	6859.359	6659.322	321.048	298.819	279.52	467.317	276.182	368.011	14757.001	99	0.99	629.207	638.056
17089.349	18382.415	15966.393	26126.29	20784.292	34335.459	23677.125	31661.89	1554.341	531.133	450.031	323.88	360.089	456.983	331.825	8714.353	255.416	181.48	183.615	1600.83	140.493	1836.658	142.774	5460.804	6941.943	287.108	298.213	266.497	1235.264	314.409	400.768	14142.364	111	0.964	1489.662	637.257
11603.017	11938.25	9572.437	16255.44	13118.171	23146.764	14631.31	19752.345	949.481	340.582	398.716	287.44	320.427	344.892	255.974	6715.394	270.969	212.991	255.874	1802.633	138.104	977.444	151.212	3544.626	5684.435	297.427	279.828	265.104	559.37	274.189	284.766	9295.655	99	0.99	757.52	639.944
18944.05	20145.455	17680.731	26077.302	20765.308	30887.19	22988.042	30188.399	825.419	339.208	351.989	273.993	275.211	423.59	293.882	7886.893	156.966	157.034	171.315	1270.082	182.53	13065.361	120.376	3366.946	4176.701	280.165	272.697	273.248	1672.1	286.002	389.686	11244.11	122	0.985	1408.91	640.475
13937.622	15506.649	12181.689	20909.952	16551.753	29806.163	17165.026	23504.414	1630.282	614.007	579.121	367.945	430.668	490.188	321.767	8719.108	342.504	236.08	167.745	1957.188	181.18	848.233	144.376	4630.77	8454.781	296.354	289.254	318.421	279.817	291.033	325.347	12757.339	145	0.882	243.128	643.852
12988.841	13368.101	12210.784	18566.127	16935.868	26074.037	19101.999	23854.885	1316.28	603.154	527.483	400.089	363.518	441.664	335.237	6042.927	353.564	215.343	192.822	792.233	114.283	1382.564	160.664	4547.015	3985.993	277.034	339.344	256.268	511.033	267.314	341.542	13412.027	147	0.942	592.861	642.888
15930.661	15986.773	12824.519	21020.475	18213.344	29828.091	20833.716	27710.53	1025.064	446.671	512.073	348.839	374.84	424.706	348.322	6230.639	270.109	180.036	164.127	686.916	115.767	5855.201	177.111	4514.934	5679.561	304.003	265.3	253.305	684.314	253.75	330.673	12171.604	119	0.949	708.895	642.282
14345.349	15296.803	12375.057	20839.915	16244.134	28016.112	19554.981	25749.244	1363.033	390.936	392.234	292.052	313.362	451.437	298.478	8155.816	256.591	181.317	203.66	1962.305	124.802	9724.271	124.486	3874.616	9530.201	273.217	274.026	246.411	1150.074	294.873	288.846	11526.92	114	1	1527.763	641.5
16141.466	17566.176	13293.514	23391.797	16989.802	28966.646	19825.996	27634.075	1324.84	361.88	363.256	290.804	343.279	700.361	298.441	8958.996	231.082	173.858	257.087	2073.276	145.462	28186.894	116.941	4326.739	5613.235	264.199	270.085	269.936	3053.85	294.897	258.043	12758.712	137	0.974	1541.369	642.558
18257.732	18733.149	14766.156	24233.16	20528.043	30228.206	22420.388	30000.072	1083.546	403.696	398.922	302.959	417.374	586.57	270.54	7375.52	191.523	152.996	174.474	944.97	156.827	12313.846	149.231	5826.095	4313.078	283.047	654.808	298.452	1315.046	348.465	291.963	15530.077	129	0.97	434.663	643.306
15483.647	15145.968	12304.062	19659.885	17868.54	25601.025	20005.167	25501.064	656.935	360.842	358.248	287.504	282.424	415.41	289.959	6056.101	197.973	132.165	143.017	287.223	107.289	13213.146	133.413	4090.514	3545.278	267.182	292.932	248.367	920.821	294.498	275.99	12303.207	102	0.987	565.765	642.598
13022.943	12793.688	14292.035	17750.596	20624.742	25972.127	27902.299	24549.591	2681.004	1326.133	934.181	645.56	633.122	560.758	1428.007	8231.431	679.097	389.04	266.575	981.289	150.649	625.8	1761.107	8538.146	4668.366	315.422	306.399	276.701	250.185	262.778	1021.577	27118.542	183	0.815	628.74	647.205
13835.703	13271.791	13778.205	17578.17	20318.656	26100.414	22829.402	23761.044	2324.444	1129.14	861.096	612.128	593.25	532.316	502.182	5770.842	566.63	336.519	242.15	1054.034	148.569	599.361	193.518	6061.892	5271.855	290.584	288.557	259.025	297.353	272.491	346.461	13957.534	156	0.892	669.045	644.91
8802.935	9932.019	8281.82	14023.394	10567.186	18990.559	11734.874	15954.58	670.782	323.121	307.486	282.977	282.072	568.158	217.766	9381.339	177.118	140.228	196.333	1124.442	210.075	47778.652	132.041	2086.778	2535.853	239.257	323.089	250.843	3109.414	285.85	315.015	6366.103	112	0.973	1016.83	643.857
17475.133	17000.879	14675.671	23060.129	20800.412	30638.43	23328.701	28256.696	986.826	433.358	437.378	315.888	303.853	524.816	293.239	6388.924	284.032	186.222	198.338	826.341	118.001	13265.35	139.482	4190.388	5787.806	270.465	267.7	251.429	637.251	295.618	274.737	11999.381	215	0.838	575.035	649.407
14647.233	15462.295	14044.964	21116.996	18359.464	27506.419	20972.487	25883.467	1352.654	584.816	498.05	357.289	340.451	427.665	330.491	7426.986	260.772	186.912	200.799	960.422	159.303	1825.417	141.796	4755.598	5594.399	273.579	290.808	279.408	501.529	323.222	353.371	13603.119	120	0.969	1432.175	645.008
12833.781	13232.761	14682.352	19766.669	20588.211	27758.587	23037.354	23904.451	2175.145	1010.694	798.533	562.008	559.833	489.982	473.049	6076.826	562.662	318.564	238.277	1110.471	144.16	693.932	182.199	5646.066	4290.889	297.176	289.861	259.512	271.569	257.679	336.484	12905.528	108	0.98	677.398	645.954
9327.517	10611.682	8467.088	14678.364	10561.689	19674.457	11338.254	16714.903	756.027	355.921	320.369	323.574	352.924	542.586	234.136	8975.103	194.476	166.118	182.836	958.455	204.009	31711.023	130.133	2746.485	2332.897	276.77	364.975	266.341	2732.353	316.999	285.325	6340.328	101	0.99	913.054	645.223
11478.32	11790.863	11161.035	16022.929	16045.151	23868.011	19328.975	22320.916	1529.173	689.579	612.364	433.514	420.458	431.474	498.908	7589.325	368.27	235.488	189.398	1084.974	121.975	485.552	509.348	6544.436	3870.819	280.649	285.589	255.87	530.312	266.602	472.723	32319.645	138	0.933	607.572	647.464
10100.741	11174.943	8821.029	14838.869	11167.377	20387.077	12749.934	17605.265	753.436	327.867	325.094	312.954	338.64	485.687	239.852	8641.948	192.196	168.291	157.518	1196.74	208.43	24270.578	122.336	2780.309	3473.36	268.984	444.311	255.473	2849.376	319.461	314.309	6616.54	133	0.946	941.199	647.132
15185.625	16677.961	13240.748	21814.875	16800.348	30575.256	16293.712	22349.075	2253.183	756.649	626.043	454.247	506.849	548.959	333.188	16633.337	525.934	354.731	490.468	2100.503	205.181	6606.107	144.277	4207.341	13183.667	298.533	265.707	303.801	1702.528	332.417	273.855	10997.25	102	0.987	1599.333	647.157
14787.712	15582.552	13312.808	20043.644	18982.492	24980.359	20142.583	23220.187	2168.06	987.849	621.5	444.174	504.45	544.233	339.921	7708.062	466.028	275.47	180.489	1212.585	145.518	8951.988	160.089	6207.693	1903.335	297.445	485.032	274.838	442.158	274.635	320.47	14653.133	120	0.981	301.142	648.667
14225.639	14660.859	13212.813	20000.043	18769.66	26704.31	21102.891	25574.771	1028.061	580.948	521.594	428.041	402.781	419.207	347.354	5606.3	282.286	197.247	170.443	462.997	132.523	434.724	140.943	5781.085	2400.67	278.114	267.882	264.412	128.975	293.76	421.565	16026.879	130	0.924	551.723	649.146
13119.353	13617.89	12466.255	20036.492	16872.277	27987.933	18765.976	23767.002	1106.305	442.675	482.497	314.339	297.633	436.08	290.207	6415.446	320.014	198.048	189.561	1033.121	115.855	5442.978	144.103	3996.257	8349.391	258.114	268.561	241.138	393.247	264.194	298.512	11910.921	112	0.973	584.312	648.411
17693.653	16967.536	13029.505	21574.98	19327.064	31470.391	22445.193	29796.294	873.323	390.815	475.197	323.083	335.348	349.071	329.605	6200.049	237.965	164.39	143.509	606.139	106.786	1628.209	167.253	4096.177	7243.062	282.682	265.431	249.008	375.355	255.279	294.559	11749.529	134	0.916	704.955	649.5
12691.535	14088.162	10987.213	18783.699	14588.312	26479.775	16875.963	23552.716	733.389	321.978	340.427	255.372	289.968	329.468	221.908	7140.06	178.568	146.518	174.196	1560.585	280.871	1841.345	122.615	3347.733	6364.918	234.281	281.041	264.899	853.189	320.508	309.189	9260.622	148	0.938	1129.007	650.034
12643.096	13895.088	11699.037	19112.71	15158.876	24939.121	17752.905	22866.097	651.078	337.467	369.969	254.369	268.175	408.02	258.902	8005.978	159.33	141.657	152.968	794.42	145.881	17146.4	113.906	3302.348	3105.086	257.177	267.701	314.777	2777.418	296.077	419.334	11722.684	122	0.918	1371.32	650.246
18892.116	19499.076	17793.089	28398.002	22900.332	35009.436	25038.847	32062.1	885.354	344.039	437.425	294.528	333.038	406.325	317.968	6138.543	247.6	158.066	128.714	697.777	114.492	4500.732	164.353	4324.923	5096.651	279.514	329.51	241.446	585.936	280.479	302.579	11398.744	181	0.891	713.097	651.981
14454.894	14911.047	12075.621	20768.931	16606.907	27915.554	18864.934	25870.097	878.991	301.922	384.227	282.693	300.941	330.167	268.645	6011.828	241.051	184.479	155.364	1521.746	127.169	789.483	160.853	3693.612	5958.007	281.288	260.5	248.897	457.389	293.203	302.654	9898.578	114	0.99	738.395	650.632
13393.508	13680.562	10735.143	18444.397	14755.863	26430.748	16999.521	24368.838	838.074	341.742	380.039	300.077	316.285	341.757	276.213	6690.069	238.104	180.368	183.051	1256.363	126.803	669.311	158.714	4389.384	4244.324	286.386	277.357	260.665	735.993	270.071	273.384	9798.511	101	0.977	748.173	649.619
8751.241	9801.38	8163.698	13320.128	10248.624	19431.872	11229.596	14935.152	768.655	317.831	352.799	295.906	276.791	283.492	234.195	7058.436	158.854	142.064	169.972	1189.47	221.463	1024.325	125.214	2084.735	4891.437	255.69	268.967	265.267	329.554	268.387	346.316	7606.693	157	0.921	986.354	652.64
11054.996	11648.367	10244.695	15509.617	14355.699	22459.574	16215.202	19975.077	1304.778	618.672	544.785	358.521	345.968	380.118	324.79	8730.336	368.458	214.457	191.982	727.978	114.998	553.252	242.825	5820.873	6029.199	296.255	265.219	242.197	248.299	272.241	362.006	30628.247	115	0.901	599.387	653.622
10139.945	10789.45	8965.131	15205.313	12034.243	21374.703	13440.97	18421.523	820.715	321.325	370.489	298.531	313.32	295.914	209.063	7957.064	233.397	191.753	178.691	1187.959	111.96	912.944	177.172	3283.726	4720.208	277.666	255.268	284.277	253.346	284.233	299.817	7113.964	125	0.914	792.564	651.276
10687.096	12235.235	9755.252	16752.369	11855.166	20634.415	12842.43	18583.76	724.342	337.355	312.865	305.341	325.454	467.839	242.813	8541.832	187.29	154.682	158.577	1719.702	212.013	17861.173	126.129	2824.459	2411.608	270.757	375.842	250.855	905.78	298.351	272.908	6773.046	99	0.99	933.268	651.975
16509.582	17506.335	14512.85	23798.833	19220.433	30652.859	23104.985	29678.364	1057.902	305.42	366.977	259.622	309.069	891.603	319.778	7744.221	208.9	175.685	245.352	2236.1	158.763	1976.478	155.396	4000.117	7438.855	284.112	762.797	286.924	7778.511	339.413	372.198	12022.586	122	0.973	1442.623	652.402
12559.746	13874.121	12874.752	18345.408	16364.044	23279.265	18204.263	22063.196	1206.222	579.656	493.093	343.35	336.898	454.056	324.291	7724.878	262.193	192.334	161.374	616.673	183.131	11121.167	123.045	4054.284	2178.069	267.487	309.912	286.862	541.982	290.513	369.276	12313.687	98	0.993	1397.847	653.837
13405.744	15306.438	11685.717	20618.983	14807.292	28278.344	16491.57	23931.103	1560.248	445.6	414.995	320.445	359.006	429.415	288.053	9788.981	336.157	245.711	319.619	2632.355	167.677	4039.545	133.23	4001.985	9492.752	255.709	277.292	281.06	1610.831	315.708	301.693	11046.308	144	0.815	1572.701	654.493
13368.454	14129.485	11755.186	20416.812	15481.987	28055.405	17444.048	23870.24	783.646	349.678	361.446	288.638	321.248	428.438	225.446	6268.654	254.163	186.652	195.5	1149.178	107.701	14270.813	170.54	3136.182	3384.799	268.717	333.785	267.711	1384.694	290.329	287.71	8161.059	271	0.848	824.482	657.998
11142.777	13312.738	10039.856	16798.671	13058.583	24161.335	14597.338	21405.143	821.55	297.011	358.031	241.544	297.281	319.52	231.354	7896.153	165.465	134.47	139.223	2001.462	161.242	1822.399	117.581	4097.743	5516.315	246.975	260.951	289.098	423.204	354.137	399.978	11004.955	135	0.834	1271.196	655.685
18298.655	20380.338	17503.662	27690.393	21124.669	33478.14	23824.823	32258.168	1043.457	345.506	376.835	269.685	285.458	537.551	317.194	7372.318	214.508	156.711	245.282	1604.13	170.019	11189.712	149.383	3789.713	7651.228	265.195	499.205	294.629	5395.221	332.023	376.316	12089.594	144	0.948	1433.604	656.549
16523.505	18697.507	13959.511	24487.613	16644.763	31771.099	17567.362	26470.496	1971.499	625.913	515.157	375.405	399.443	486.344	301.414	11515.903	509.256	318.152	404.957	2084.227	173.092	5431.433	135.913	4358.101	19466.447	272.251	260.656	303.119	1272.441	314.639	343.34	11155.41	117	0.944	1589.15	656.432
9966.872	11311.299	9205.233	15151.922	12848.469	21960.847	14763.531	19397.356	592.351	319.466	334.299	261.047	264.088	260.193	242.119	5818.565	170.872	123.527	178.601	1030.424	156.013	784.512	122.546	3470.32	3515.964	260.275	277.544	256.166	679.721	284.312	366.951	11819.134	104	0.974	1146.529	656.769
12428.646	12020.384	10158.021	16683.972	14773.423	24304.783	17054.062	22071.749	792.931	321.06	385.196	288.008	305.356	332.424	298.458	7807.962	212.762	136.456	129.893	611.372	105.515	2181.323	152.77	3911.579	4624.174	283.657	262.926	243.432	422.24	259.201	277.141	11219.228	135	0.83	702.744	657.744
16848.757	18101.906	15899.24	23672.252	20742.539	29456.924	23596.827	28909.425	1746.397	701.981	535.408	378.122	399.75	563.026	376.214	8234.695	311.013	198.373	181.701	1027.901	138.724	9286.335	140.447	5764.738	3663.595	281.167	417.636	270.685	1251.065	297.625	307.753	14923.775	117	0.985	1497.047	658.927
16472.275	16221.057	16279.932	22152.028	20969.487	26408.72	21893.504	25448.739	1212.075	658.482	562.313	399.893	392.156	480.375	338.967	5963.162	289.332	211.556	184.037	466.357	125.948	11185.359	141.87	4957.9	2062.569	264.571	284.953	263.049	382.378	348.98	290.668	13549.993	111	0.994	528.5	660.5
15919.275	17673.499	13086.822	22924.603	16988.951	28814.041	17330.772	25241.291	1173.296	489.226	505.964	300.474	407.162	633.822	296.881	9462.828	247.385	190.012	174.829	1545.242	161.311	22868.123	134.028	4320.072	3970.976	301.684	280.545	309.67	1282.875	312.699	300.053	11547.724	139	0.891	229.212	663.91
11499.586	11487.969	9769.699	16373.149	14223.721	23855.93	16763.403	20373.802	891.283	334.076	422.78	277.662	262.783	345.136	293.957	10185.853	270.807	161.276	153.937	821.608	99.75	776.274	185.86	3917.393	6473.536	269.028	270.278	253.241	207.228	274.276	351.686	15493.139	107	0.958	597.369	662.472
12688.17	11571.81	9982.99	16653.082	13517.759	23661.823	14293.539	20043.319	698.184	336.886	326.711	259.301	269.627	531.815	224.378	5341.643	244.443	160.089	171.192	725.15	96.769	25749.208	151.227	2594.549	2721.86	238.671	269.862	246.072	2249.658	267.775	265.933	7573.42	127	0.918	851.382	661.768
13358.968	13448.677	10838.927	18418.248	15066.646	26840.339	17185.164	23856.644	732.545	286.882	342.236	288.735	284.977	304.4	217.758	5975.876	231.845	179.123	173.212	1394.115	124.914	911.077	173.629	3442.195	5221.723	285.755	248.868	272.507	404.339	270.782	287.964	8520.66	114	0.99	770.333	663.325
13921.553	13303.232	10759.398	18351.174	15269.563	24718.382	17477.862	23330.506	867.676	378.666	357.202	314.349	346.486	427.133	229.939	6631.892	267.639	194.364	193.673	1338.618	122.457	13133.585	178.578	3681.639	3075.363	268.428	478.267	273.308	1914.087	300.501	293.16	9116.452	110	0.985	812.455	663.482
14423.321	15575.717	13700.822	21032.426	17594.599	28215.861	20352.885	26489.115	992.609	447.344	415.455	297.866	295.677	456.755	305.543	7491.293	222.756	174.486	179.695	917.001	179.486	18866.263	131.185	3762.659	3488.841	261.557	275.902	290.998	1433.749	282.698	348.25	12479.552	153	0.931	1414.173	664.324
15097.42	16225.802	13526.568	22210.782	17214.548	27860.417	20278.848	26640.308	580.956	239.814	302.981	231.367	232.515	318.561	269.905	7945.039	151.236	147.87	139.759	933.175	188.629	3444.201	125.123	3126.863	4345.749	257.278	265.171	300.803	1489.145	285.152	375.132	10972.975	143	0.941	1402.801	665.101
14172.32	14352.578	11116.805	19364.809	15937.371	26870.844	18072.866	24830.957	757.773	333.902	304.89	253.704	287.929	494.578	255.174	6387.613	188.414	138.427	152.277	528.79	126.599	23841.585	146.98	4058.198	3671.762	272.842	437.944	276.727	901.898	280.486	302.702	12592.94	129	0.982	402.547	664.686
16448.467	17602.675	15365.05	23913.832	19996.601	32788.843	23169.42	30453.103	1612.677	542.409	488.686	310.292	339.948	473.038	334.994	8097.188	306.178	195.69	209.106	1687.29	146.711	7156.748	139.706	5121.012	11547.842	274.9	319.192	279.647	622.612	322.693	386.908	13889.416	182	0.848	1486.379	669.165
13795.826	15194.579	12186.537	20384.467	14719.188	28698.031	16901.839	24027.656	1676.347	574.179	478.106	347.581	332.799	435.075	279.468	11116.155	366.352	274.776	288.576	2313.063	163.275	3454.893	132.038	4047.668	8858.284	277.457	263.361	287.242	832.936	298.384	288.279	11167.863	119	1	1575.248	664.752
15484.822	15833.515	15078.595	20885.643	20596.473	27147.504	22323.376	25322.083	1487.022	733.164	591.329	446.322	412.261	434.156	382.076	6290.415	402.998	239.038	198.513	634.91	139.395	423.512	159.98	5636.512	2467.225	282.947	287.399	257.693	239.59	261.488	286.31	14296.076	103	0.996	542.383	665.791
12015.729	12773.03	11709.891	17565.598	16120.85	26501.577	17187.163	21407.977	1937.598	854.049	628.595	392.146	457.925	464.696	304.589	7184.8	436.015	254.645	184.028	1299.084	148.562	537.483	144.604	5877.86	4949.95	289.992	319.953	261.663	477.378	285.572	326.935	13663.469	106	0.98	318.585	669.358
13136.955	13392.952	12220.585	19235.259	16012.872	27277.782	17860.886	23702.758	941.303	334.483	384.898	285.973	277.737	335.596	276.927	5873.928	254.659	171.481	166.912	1953.179	120.399	6696.42	143.809	2853.916	6197.24	289.414	349.423	254.134	577.455	254.492	325.506	10262.945	138	0.884	688.399	669.572
13022.504	13298.184	11939.741	19312.612	15497.355	27363.515	17290.675	24325.875	756.386	272.621	373.719	259.941	287.542	303.478	244.356	6192.327	245.559	136.853	173.082	1060.227	119.837	773.443	158.865	4141.03	7212.082	276.678	265.926	235.987	310.32	304.853	284.996	9950.291	121	0.977	724.847	670.202
11227.615	12427.572	10736.631	17399.095	14773.442	25587.016	15672.16	20625.431	1799.128	656.801	561.312	322.535	445.277	525.925	314.708	7184.923	379.462	276.438	185.953	2451.128	155.528	911.841	141.439	4968.52	5464.97	291.171	322.935	262.891	277.943	302.723	325.375	13297.534	99	0.99	274.167	671.015
14284.975	15688.23	12426.009	21580.648	15792.661	29479.711	17955.691	25662.39	1433.397	329.168	357.763	251.737	294.518	401.756	260.615	9816.315	275.38	231.071	248.446	2812.608	173.673	7140.915	133.084	3605.082	9370.055	261.787	270.469	258.022	963.168	290.807	287.745	11716.672	126	0.976	1560.357	670.968
12351.854	13485.045	9740.294	16176.303	13561.703	24474.713	15449.075	21408.529	710.524	264.212	353.502	233.701	266.061	297.601	201.284	6225.727	255.969	165.822	216.726	1349.368	111.846	1145.205	180.615	3208.924	6046.355	249.101	251.149	250.944	638.233	295.255	286.587	8142.362	222	0.801	804.685	676.207
13243.355	13207.501	11700.891	18807.436	16632.371	24710.133	18877.744	22974.335	992.21	428.973	383.426	289.61	284.216	426.793	268.693	6513.905	307.443	179.38	185.755	917.329	125.671	11402.675	148.352	3366.289	2245.22	279.242	503.551	230.992	999.612	274.666	279.465	11896.987	127	0.955	576.476	674.862
15796.606	16659.197	13939.822	21986.07	18123.984	27332.455	21073.48	26143.332	1262.774	335.125	347.064	247.668	298.04	364.628	295.278	7073.101	171.286	142.222	149.979	1311.973	135.087	1528.113	135.055	4445.376	3178.224	283.104	263.968	270.702	1113.948	288.382	274.828	15398.077	109	0.976	1530.693	673.959
12997.727	12270.95	11295.2	17374.76	16607.245	24740.455	19291.156	22433.584	857.159	317.404	330.434	283.394	287.329	387.433	276.959	5648.315	238.344	163.001	185.689	2082.295	114.696	13980.97	148.042	2502.372	4331.011	270.672	425.905	246.167	1121.905	252.909	400.339	9596.555	106	0.98	685.849	676.151
14342.455	16604.433	13151.105	20696.32	16786.759	27081.033	19366.945	26187.102	883.715	355.482	385.338	280.583	313.193	450.192	238.027	7005.395	189.077	121.619	179.863	1630.089	173.507	17798.575	121.687	4077.263	3585.118	238.165	315.153	274.986	1962.311	325.973	326.444	11330.065	145	0.929	1265.031	676.3
11105.717	12234.238	12479.429	15989.747	17149.719	24402.998	19072.034	22042.007	1578.784	695.116	685.71	405.465	450.607	395.415	346.468	9094.948	386.563	178.4	295.986	548.445	184.836	835.953	131.661	6074.698	7703.859	227.695	263.627	303.458	252.495	290.116	328.224	14534.934	112	0.973	1363.866	676.893
18462.722	18828.754	18204.718	27848.602	22268.422	31114.571	25297.165	30390.481	1595.989	516.684	519.099	288.056	353.622	497.419	343.631	7332.066	292.869	148.716	227.366	1198.677	145.217	9591.182	140.582	5072.56	4491.514	224.722	335.573	278.054	1954.82	331.584	326.628	13669.002	177	0.931	1479.822	679.178
17773.143	17482.269	13337.024	21829.342	20353.039	29952.236	23430.459	28712.808	1115.638	383.501	479.996	316.857	383.038	499.421	303.374	6222.394	277.832	155.779	180.441	704.786	125.547	11672.222	156.911	4866.8	3308.404	261.654	573.839	296.278	1174.176	286.843	347.762	13439.472	125	0.952	431.436	678.396
13560.203	14212.782	13138.609	19022.182	17426.975	27613.788	19527.305	25281.615	1347.58	556.848	505.982	334.043	326.22	427.15	323.4	7866.136	295.4	175.447	255.635	1117.913	152.185	4234.331	161.363	5121.619	9125.826	245.128	266.441	290.467	477.254	328.109	372.643	13077.058	98	0.98	1441.5	677.959
12290.552	10996.588	11460.9	15627.184	16042.871	25012.353	17359.797	21274.084	1321.95	631.093	469.525	321.997	377.702	381.515	250.31	6725.347	307.194	178.63	161.33	875.937	131.902	3308.141	136.604	4329.556	3876.425	247.175	315.346	238.426	731.739	251.82	348.652	11172.659	169	0.813	320.086	682.074
9937.876	12474.058	9690.896	14836.499	12828.602	22999.455	14851.553	19711.368	857.539	270.265	349.888	228.673	275.117	326.871	220.257	7122.132	198.468	124.449	181.622	1305.353	167.383	7392.936	112.781	3543.234	4137.165	220.793	264.234	255.842	894.261	325.133	361.415	10762.844	109	0.976	1302.573	678.445
13396.728	13884.983	11355.028	19244.936	16055.657	26455.828	17737.682	23260.665	576.386	294.983	292.34	212.459	274.705	329.027	236.037	6014.198	157.721	131.391	135.798	744.585	119.526	10515.129	146.361	3497.482	1425.033	257.939	399.377	253.654	864.259	275.177	286.759	11778.518	126	0.932	417.556	681.746
9899.007	9521.739	10113.258	13405.344	14486.491	21034.774	14830.52	17540.521	1528.309	544.567	600.777	425.958	486.817	501.099	426.709	7465.275	472.086	197.827	444.859	972.125	221.077	1406.175	238.467	6024.258	5029.138	299.98	407.956	319.727	270.831	369.937	371.762	13231.258	115	0.956	544.822	684.248
10897.505	9809.858	10861.047	13360.032	13487.666	22137.398	14793.109	19407.156	630.608	277.072	366.615	234.526	301.642	569.139	228.544	6783.019	180.539	150.732	174.523	1182.008	259.287	33971.481	122.776	2466.116	2016.117	252.621	609.698	276.242	3291.292	303.209	282.252	7875.103	122	0.985	966.541	688.918
9376.627	11319.663	12299.443	15568.068	17465.115	23290.527	17453.867	21824.925	717.387	296.711	320.684	237.791	216.688	260.285	201.573	5809.758	137.207	157.743	142.157	2106.304	113.497	5346.191	113.268	2694.652	3799.876	276.445	241.757	242.768	1266.847	263.735	283.856	9338.66	122	0.945	1248.803	698.639
14762.141	16559.806	13160.194	22753.969	17451.283	28401.082	20606.473	26417.841	979.14	447.366	239.817	280.939	236.169	280.702	219.022	6591.592	201.082	160.784	212.45	928.761	127.117	1571.298	122.18	3921.572	4226.366	311.791	276.228	315.888	1556.231	294.532	338.008	11587.497	150	0.961	1405.513	715.173
14934.247	16357.72	8301.859	20707.986	18329.072	25484.915	20767.464	25740.288	1496.559	622.294	529.616	368.023	341.505	445.418	298.48	6603.388	224.486	170.456	188.654	1178.611	129.96	9992.015	121.855	4641.144	2572.411	292.847	286.515	283.754	1696.707	315.977	258.372	13763.764	96	1	1460.771	714.229
17570.708	19710.428	15754.205	27421.131	19479.8	33679.479	23316.29	30156.414	747.803	225.995	208.198	214.042	200.879	254.854	191.052	7179.656	150.294	139.15	150.093	1429.439	125.133	2800.956	116.349	2728.612	7072.074	296.215	306.05	306.897	1151.133	292.175	325.502	10643.711	189	0.918	1426.569	718.204
10652.564	12085.614	8019.524	16416.751	11112.202	20496.777	13226.4	18951.783	716.159	335.341	246.146	294.737	261.998	421.031	227.976	6399.419	175.64	128.245	128.902	1490.264	162.91	18326.21	120.941	2777.873	2833.82	289.481	347.848	287.508	1611.077	352.42	335.152	7586.349	137	0.926	1095.04	718.135
13986.671	15266.95	9497.442	19977.727	17583.015	25250	20188.96	24961.513	1664.703	696.489	544.986	401.102	358.328	365.373	317.756	6821.429	288.261	198.747	169.11	1155.058	140.335	2099.903	125.088	5121.748	4050.647	297.05	277.368	279.448	315.433	305.036	262.953	14362.141	102	0.987	1451.324	715.882
14436.142	16766.461	11236.071	21697.354	16758.37	26352.796	18906.444	24694.798	1582.703	698.441	383.943	418.514	345.446	402.29	283.091	8039.169	304.427	222.042	166.02	1136.725	154.432	1133.387	132.974	4868.708	5251.045	306.798	301.763	274.318	777.216	273.447	357.427	14494.682	128	0.963	1586.219	718.266
12528.744	13891.826	10348.914	19023.095	17107.767	26151.074	18216.803	21113.798	1929.132	821.051	516.826	468.999	414.52	380.944	312.738	5717.488	476.295	300.681	178.511	1657.838	157.506	764.228	140.071	4491.127	7471.952	338.228	256.992	279.244	307.251	241.408	282.781	11941.146	112	0.985	497	719.768
12891.55	14126.156	9206.012	19015.695	14264.932	23204.995	15594.629	20862.224	696.315	285.359	214.607	222.118	228.789	477.174	184.313	5083.779	194.041	171.698	194.253	1921.158	118.166	30166.597	164.277	2350.812	2592.478	281.582	351.014	259.624	2580.669	288.89	256.979	7555.3	162	0.904	745.414	721.086
13579.681	15075.437	11676.507	19365.226	15539.269	23791.784	17918.777	22625.86	739.66	396.129	195.452	258.737	237.258	245.741	222.417	5307.418	174.182	140.701	133.571	1118.325	135.614	5017.138	106.014	2492.571	3556.325	303.05	200.349	236.822	1250.876	324.218	300.519	9180.401	127	0.955	1241.949	719.791
19842.079	21021.127	15712.479	28884.884	21767.171	36503.752	25340.037	35212.028	861.027	211.504	212.813	200.235	192.688	255.439	205.273	7686.186	158.497	152.751	203.55	1861.066	128.297	3276.258	113.819	2965.353	7920.613	312.741	322.666	314.093	1132.931	298.506	369.8	10484.831	113	0.969	1434.049	719.518
12186.186	14085.766	9868.489	18319.136	13665.56	21626.486	14883.077	19334.373	665.905	333.762	247.818	284.863	248.693	495.414	232.118	7031.706	201.904	162.427	213.662	1038.545	115.173	27946.199	163.244	2357.149	1422.62	284.12	499.682	281.041	2244.315	250.316	315.063	6474.082	114	0.99	824.202	723.202
12998.243	14413.872	11090.277	20161.176	13680.693	27031.719	16201.253	22674.064	757.652	316.003	285.201	268.645	259.558	285.047	208.56	7047.559	171.049	153.297	177.581	1768.007	154.273	1251.212	125.656	2509.968	7847.433	284.027	289.237	270.245	562.637	349.016	304.232	7339.733	265	0.855	1120.217	727.138
10764.831	11704.107	7957.237	16000.032	11916.797	20319.506	13008.606	18124.641	713.146	290.93	223.917	233.864	233.498	420.55	201.27	5669.725	205.268	162.967	225.338	1587.393	111.924	29317.562	164.075	3141.725	2964.977	274.288	235.109	263.619	1956.121	269.121	258.703	8348.169	98	0.993	768.653	723.48
11076.887	12810.484	10831.91	16760.431	14628.096	22140.837	14860.328	18470.105	1820.203	921.921	598.153	447.66	426.701	473.755	295.491	6473.15	373.758	252.885	189.663	1794.467	160.61	3796.471	154.015	4329.041	1904.35	320.63	231.458	269.577	476.901	263.725	267.044	11475.591	119	0.961	300.483	724.668
12454.951	13364.466	9057.231	17451.663	13383.392	20656.52	14723.959	20172.963	784.284	351.906	272.022	283.003	263.708	498.361	232.891	6434.636	228.498	178.561	198.335	1377.758	117.488	28616.711	170.212	3357.804	2201.957	305.223	235.015	294.08	2753.497	252.908	318.164	7778.554	110	0.985	812.455	725.2
15541.428	17258.906	13077.701	23384.416	17329.342	31364.765	20428.615	28827.493	1099.874	326.536	274.793	258.211	248.816	306.929	238.434	7460.94	215.747	177.958	174.124	1827.439	149.594	3015.989	125.074	3534.814	8096.602	309.348	358.866	315.749	739.608	318.478	359.341	11143.981	131	0.931	1438.233	725.408
12508.525	13659.106	10969.895	17549.306	14551.597	20782.239	16223.909	20660.607	792.968	413.048	303.736	285.254	274.715	459.484	249.605	6338.71	175.575	160.187	155.331	1595.325	191.417	1450.408	132.767	2605.701	2513.209	297.25	302.41	250.26	4505.811	311.24	269.217	9453.061	104	1	1167.365	725.846
13203.199	14731.756	11234.828	19936.27	14103.113	26850.062	16572.912	23828.331	793.568	310.274	290.82	254.72	255.652	272.986	217.01	6978.824	170.794	157.279	176.622	2209.523	179.399	1360.283	125.46	2931.005	8378.141	288.745	270.798	256.25	787.024	327.252	301.432	8581.773	249	0.751	1180.681	734.665
16210.706	17621.391	13826.79	23711.546	18088.231	30602.02	21057.289	28093.653	833.135	312.179	277.001	264.405	240.571	354.791	215.879	7315.458	184.916	151.97	215.175	1475.036	157.811	10717.569	145.806	3152.319	6211.832	315.256	340.988	305.956	1341.787	316.098	356.295	10776.371	291	0.768	1404.036	735.943
14973.253	16254.267	11225.382	20920.028	16401.855	26214.966	17521.143	23459.296	1122.808	521.95	397.793	326.369	299.43	424.646	242.232	6480.808	238.556	168.708	192.638	1143.819	127.913	5209.291	137.327	4026.244	2534.761	282.119	355.98	264.591	832.96	297.009	298.339	11579.386	111	0.994	355.95	729.023
11498.795	12869.528	10180.942	17165.177	12781.034	22551.619	14862.555	20892.69	897.214	397.424	313.841	283.271	294.339	277.439	238.783	6511.117	177.029	154.879	146.954	1752.84	174.861	1102.08	138.803	3306.159	5750.14	298.513	246.149	269.26	282.976	325.317	309.488	9221.399	106	0.993	1190.896	728.5
13580.608	15138.323	12305.472	19211.839	16066.381	23692.274	18278.734	22730.075	821.471	438.268	285.691	291.863	256.051	269.088	250.947	7330.761	190.336	147.854	127.373	1063.117	146.948	1010.7	122.768	2832.393	4170.214	288.057	221.808	250.184	910.408	318.79	338.477	10275.446	121	0.977	1250.45	728.665
11370.558	12691.735	10453.935	16919.553	15157.545	23367.083	15483.096	18226.092	2122.499	857.238	581.613	445.199	428.526	429.092	298.197	6614.14	445.999	249.439	178.499	1816.565	158.625	812.461	146.431	4767.015	4819.551	305.522	242.11	282.138	181.039	291.53	276.825	12442.319	99	1	341.399	729.328
10031.428	11655.985	8985.041	16098.375	12872.572	22135.698	13897.88	17687.117	1008.54	514.172	373.531	345.881	311.766	325.992	228.256	6465.584	274.393	203.118	201.941	1634.46	139.544	648.927	151.505	2979.488	4495.741	293.656	269.407	297.636	513.176	262.735	304.334	9223.086	132	0.903	587.136	732.25
15382.372	17325.998	13786.578	23659.63	18173.869	31507.461	21362.18	27933.743	1503.21	495.222	333.737	321.004	299.876	337.062	264.996	7495.835	272.14	181.37	192.008	1728.886	144.831	9280.756	130.234	4377.98	9119.353	297.535	303.049	288.879	641.155	294.606	279.195	13383.739	125	0.968	1479.596	730.524
18803.135	20343.15	15113.321	25602.336	19469.081	30492.211	22113.311	29599.323	1248.299	447.202	290.682	320.678	296.831	424.275	247.001	7703.455	213.684	182.2	233.982	1788.301	163.277	14412.384	137.067	4195.488	5846.5	287.199	326.51	284.091	2571.809	280.725	333.602	12336.766	123	1	1566.89	730.11
14880.338	16707.976	13344.842	21411.666	17503.63	26494.838	20294.312	25118.737	936.716	412.943	328.519	299.231	251.455	458.886	251.138	6192.747	241.771	152.077	161.671	1149.54	151.523	16949.898	123.771	2639.541	3055.695	304.447	308.687	257.891	1892.101	296.477	312.012	10483.529	198	0.874	1316.126	733.591
14547.617	16142.488	12878.869	22672.299	16434.627	29781.586	19564.246	25999.919	1047.018	316.69	248.141	254.833	248.606	279.991	221.98	7083.958	211.768	179.312	162.076	1952.606	154.684	1853.644	141.383	2937.132	8240.544	323.18	371.862	307.519	1272.469	321.779	333.316	11323.318	147	0.894	1421.207	733.636
14592.882	15056.055	11681.001	20863.392	16841.055	27984.53	18991.734	26455.367	1022.705	342.793	263.411	251.879	260.176	255.776	226.234	7146.015	204.317	174.385	188.21	1760.204	151.253	1567.664	138.665	2946.485	5367.449	322.886	362.513	299.772	569.1	322.427	381.476	10626.127	124	0.933	1428.218	732.871
11819.231	13384.126	10195.061	17130.54	12051.569	20456.871	14152.584	19283.034	752.001	482.379	319.545	321.324	238.679	519.171	216.709	7870.231	177.297	224.267	257.383	1165.394	431.307	31187.564	127.184	2293.721	2635.428	374.275	532.868	294.482	1731.141	368.213	338.886	6238.025	115	0.986	1061.952	733.517
12494.323	13995.47	11406.955	19362.13	13836.844	25769.667	16322.888	21918.244	856.153	365.99	325.33	263.467	274.949	256.928	217.243	7823.137	210.079	164.649	185.375	1965.746	197.366	2458.521	124.796	2520.78	8883.709	287.452	280.795	247.812	1804.662	339.074	274.412	7752.999	140	0.897	1162.986	735.1
10899.98	12637.087	11430.538	16867.617	14897.99	23597.021	17325.805	20593.788	1223.3	710.686	470.746	385.344	337.756	399.884	280.92	6061.127	287.14	190.297	182.201	920.234	156.909	5031.265	130.333	3797.742	2397.554	310.207	248.871	263.148	477.498	307.459	436.029	11773.104	125	0.929	1281.244	733.78
13472.75	14377.286	11264.84	21058.898	16465.009	27769.325	17700.975	22254.512	1492.74	653.638	508.237	411.097	357.168	386.262	254.651	6258.896	384.747	261.343	241.375	1910.314	152.757	1234.924	169.942	3686.244	7929.34	333.728	273.431	279.108	635.891	285.115	286.256	10090.058	143	0.916	561.542	735.136
14194.148	14987.418	11061.78	20211.464	15234.491	25854.377	17229.883	25551.715	708.558	302.451	291.031	264.443	258.066	271.719	222.942	7163.356	167.237	148.144	196.196	1881.077	183.635	2116.771	126.116	2833.53	7265.814	297.899	272.249	254.792	2316.157	327.592	295.414	7996.566	118	0.981	1170.381	734.831
15340.178	16953.434	13795.103	21274.738	18144.166	26756.289	20892.086	25515.506	1016.399	490.462	382.677	339.167	276.344	483.724	267.769	6709.831	258.951	147.641	157.293	747.3	155.63	14793.977	133.622	3266.061	3696.75	321.102	322.116	267.726	918.971	293.934	306.854	11421.781	130	0.99	1333.792	736.523
13720.38	15613.466	10383.084	21096.698	13126.939	25879.898	13630.557	20422.603	1278.06	452.201	340.454	327.193	334.886	449.035	277.734	16956.31	306.193	232.586	299.492	1187.077	160.369	13721.014	149.273	3432.696	8342.19	304.705	323.29	272.975	2851.736	325.078	364.946	8239.329	120	0.929	1637.967	736.167
10583.141	11828.331	10488.65	15513.657	14914.454	21412.057	15312.978	16886.871	2270.56	1016.585	673.715	482.102	447.684	449.052	325.171	7041.634	469.696	278.267	238.085	2130.836	169.598	625.822	146.291	4761.288	4718.301	309.098	260.796	272.259	134.378	299.058	271.962	12166.774	111	0.994	345.05	736.986
12052.102	13243.494	9768.338	18024.059	16505.488	25099.292	15312.644	20149.139	1725.938	625.511	514.743	393.061	488.109	537.313	329.252	14229.982	404.526	240.001	268.071	2497.12	204.063	1264.092	164.766	5048.127	7946.194	331.002	268.881	289.683	321.834	297.377	337.62	12738.925	158	0.927	267.089	740.247
14163.818	15441.812	13956.602	20351.753	19308.195	26089.674	21531.573	24881.575	1980.784	795.778	503.546	460.948	436.103	386.527	333.225	7406.303	338.076	214.172	185.44	1140.603	158.564	1561.446	146.605	5800.627	4703.194	331.168	328.162	278.542	885.813	295.017	385.692	16521.611	110	0.955	1468.764	737.427
11552.25	12311.819	11780.845	16396.144	16729.674	21559.424	17042.129	18259.648	2086.779	1129.623	700.812	527.772	486.242	476.129	349.023	7451.069	537.688	335.018	332.762	1614.465	462.461	4330.417	231.833	5205.428	3732.972	323.175	285.306	300.365	693.861	270.332	271.725	13630.391	100	0.967	719.73	739.15
13824.148	14677.671	10042.494	19878.403	14906.838	25746.95	16288.415	22644.692	855.428	373.811	318.898	279.809	266.06	338.694	248.213	5413.763	241.659	169.883	212.007	1151.139	113.103	982.458	160.281	4160.728	5940.782	288.331	261.351	284.519	286.089	269.833	328.398	9983.803	185	0.898	801.9	741.457
12744.754	14112.496	9820.509	18177.679	14223.135	21667.565	15747.801	20663.931	769.899	348.835	298.517	297.195	275.543	449.344	251.33	6227.043	250.437	173.697	199.258	1084.495	116.091	19579.718	175.591	3315.208	1540.644	298.672	247.576	281.278	935.643	266.135	385.605	8101.632	129	0.982	825.748	740.508
13692.781	15153.873	13088.224	19529.91	17314.791	24438.666	19642.625	23559.32	1062.798	586.375	438.962	360.485	302.498	508.5	270.035	6349.767	271.326	172.755	195.012	1048.262	151.537	24922.944	124.681	3257.55	2622.465	310.707	266.635	257.074	1726.1	304.708	358.807	11414.843	124	0.972	1287.855	740.597
15777.748	16926.873	14245.281	22522.456	19119.137	28875.834	21555.63	26938.424	1005.713	637.373	473.21	412.75	310.314	460.717	284.608	7140.656	247.236	165.721	176.543	483.677	155.708	19286.809	141.154	4107.018	2087.036	300.427	283.394	279.182	1600.181	288.349	311.159	11961.993	104	0.974	1356.808	739.894
18901.116	19796.718	16720.384	25763.892	22628.883	31790.757	25098.878	31162.9	1792.337	725.862	467.623	440.129	372.894	390.268	292.777	7280.152	309.427	208.382	231.427	1396.245	158.057	2382.085	145.185	5210.975	5084.777	304.459	310.149	273.158	2145.516	289.291	296.555	14759.136	229	0.882	1515.701	742.317
15947.948	17718.164	13210.223	23940.236	16937.202	30336.719	19852.169	27688.531	1480.294	528.033	364.839	357.115	329.916	396.042	258.949	8693.381	310.834	226.504	229.771	1941.157	159.217	4718.557	149.774	4220.108	11123.078	291.351	333.8	278.762	767.399	286.538	333.153	12484.152	173	0.901	1571.945	743.35
9631.067	10790.524	7812.916	14640.483	11309.133	20665.7	11824.226	15720.344	1317.106	452.065	412.462	345.942	283.161	333.096	250.747	7158.459	338.764	229.658	191.955	2900.197	143.459	735.233	144.235	2803.283	6765.428	284.287	296.506	272.94	195.266	282.263	331.339	9618.14	130	0.94	434.877	745.015
15199.257	16446.086	14617.279	21614.673	19791.885	26408.366	22299.19	25825.147	1776.307	761.653	492.592	450.233	416.749	384.526	344.891	7501.823	327.305	209.391	247.837	1100.812	165.926	1328.058	141.501	5272.577	4078.734	346.825	347.056	306.107	1151.187	295.615	353.325	14283.641	119	0.973	1433.088	744.861
12811.72	15192.579	10435.538	20097.017	14515.879	25790.554	15783.629	22382.084	816.563	371.084	343.358	277.674	275.109	327.496	229.599	5854.939	213.534	149.064	206.645	919.187	112.85	732.701	174.593	4624.455	4473.027	277.229	264.943	283.216	290.151	333.818	294.689	9693.806	117	0.944	785.286	745.868
16120.19	16877.669	12205.828	21404.79	17335.196	25056.72	19191.21	24620.963	846.596	333.33	294.826	263.138	310.069	376.148	226.261	5653.135	222.028	184.185	195.731	1593.983	122.749	8556.465	172.935	3674.435	3161.516	275.954	331.919	274.04	1012.997	380.181	298.837	9669.342	128	0.963	763.312	746.602
14301.355	15645.59	13372.344	20786.633	17690.341	25488.14	20374.248	25348.83	1443.681	664.862	463.219	416.295	365.326	369.092	313.162	7531.296	276.387	214.967	197.978	1377.376	170.162	1444.874	140.053	4415.061	2918.328	344.511	352.678	308.967	1072.358	304.472	373.197	12755.841	106	0.962	1423.972	746.698
14827.948	16351.21	12814.705	21727.477	16563.539	29318.582	18834.997	25858.574	1806.576	660.746	445.491	415.282	343.873	418.187	268.601	8454.155	331.913	244.533	221.51	2104.37	183.441	5134.697	156.674	4681.777	10372.4	305.662	332.631	279.154	411.539	269.439	299.81	13756.194	134	0.892	1548.493	745.59
17481.828	18389.265	11811.514	24882.896	17937.582	32152.871	18216.438	27720.025	1541.096	574.855	538.766	433.955	453.521	574.73	370.417	10906.091	349.035	241.522	181.5	2486.132	195.023	1739.196	149.709	5773.323	11886.417	365.256	302.367	295.289	828.285	348.267	355.428	15445.524	109	0.907	198.39	749.179
17369.893	18831.671	16094.891	24837.833	21731.134	31980.303	24603.888	29636.91	1994.119	767.785	468.103	441.178	420.512	434.845	321.309	7809.975	347.497	222.668	242.343	1633.795	169.751	4450.697	150.031	5540.081	5623.851	307.912	318.999	267.617	1719.983	286.042	335.601	14831.949	196	0.811	1507.469	751.117
18325.606	19062.745	16708.779	23279.245	22576.792	28485.874	24133.463	28714.447	2114.196	945.977	560.396	510.613	423.673	420.905	327.733	7088.91	388.816	257.971	229.677	1378.219	154.55	2474.779	151.695	5464.316	6466.309	318.706	298.273	277.105	1474.79	284.349	275.995	15627.353	128	1	1523.641	748.125
15863.418	17409.227	14326.148	22850.92	19265.915	29066.349	21486.031	27666.987	2093.258	782.895	488.482	471.992	409.966	412.563	297.628	8138.545	367.062	235.189	223.072	1994.442	176.128	3891.489	152.381	5291.9	7213.757	291.618	308.555	277.895	1723.523	289.893	379.222	15246.257	117	0.973	1534.705	747.731
11760.7	10462.674	8905.683	19561.279	10045.407	18816.115	12732.268	16631.737	465.33	338.052	321.909	211.591	228.185	457.505	257.911	7073.634	178.648	229.845	238.731	753.697	291.34	21332.56	195.449	2255.356	1353.441	242.264	302.755	221.089	2069.179	342.359	308.918	6558.951	139	0.891	877.968	750.968
[truncated: 2,451 more rows]
