# Supplementary material for: Highly multiplexed immunofluorescence imaging of human tissues and tumors using t-CyCIF and conventional optical microscopes
Source: eLife. 2018 Jul 11;7:e31657. doi: 10.7554/eLife.31657 (PMC6075866; doi:10.7554/eLife.31657)
Supplement: Figure 10—source data 1. [file elife-31657-fig10-data1.zip › TMA26n.csv]

Hoechst2	Hoechst3	Hoechst4	Hoechst5	Hoechst6	Hoechst7	Hoechst8	Hoechst9	pAKT	Ki67	pERK	EGFR	E_Cadherin	PCNA	MET	MitoTacker	A555	pCTD2	CD45	VEGFR	Keratin	PD_L1_PE	CD4	ActinRed	hmC	p21	pS6_235	HER2	Vimentin	Catenin	NGFR	HCSred	Area	Circ	X	Y
13281.089	15430.068	9785.379	18374.221	10056.237	18268.664	7042.934	11898.694	997.129	769.455	817.167	475.878	5902.129	2276.192	340.197	15405.834	207.839	188.135	234.758	1637.496	4140.757	707.788	149.613	2343.979	7409.766	313.87	1389.949	301.236	691.343	3839.978	323.873	4079.382	151	0.877	887.202	142.705
13996.764	16472.162	9374	18466.889	9980.416	18063.453	6779.913	11902.837	1120.365	596.065	437.968	370.733	4784.455	1493.796	304.893	14529.638	237.281	232.754	174.434	1603.194	5749.227	757.301	154.345	2298.928	8555.406	307.011	770.325	288.373	212.301	2457.356	282.607	3901.6	146	0.946	951.363	142.034
12222.903	14111.308	8243.243	16219.015	8834.238	16152.489	6121.748	10320.604	969.456	597.289	450.3	399.718	4566.923	1846.283	322.327	13407.586	187.12	191.554	164.372	1337.503	4673.914	653.165	131.115	2048.142	7212.834	282.431	1168.716	298.213	181.958	2401.109	294.946	3634.449	163	0.887	846.733	145.322
14286.727	17440.583	9784.937	19540.607	10770.873	20230.52	7935.096	13809.866	886.202	517.626	661.125	492.018	5730.214	2212.233	343.593	13638.741	196.968	184.056	236.276	1512.944	4332.323	738.663	157.663	2393.402	6442.947	307.902	1252.311	295.086	3469.146	3514.613	314.807	4479.857	254	0.769	871.709	145.209
16035.53	19786.776	10494.444	21089.032	11430.103	20855.477	8073.354	14233.553	1135.013	855.489	433.837	443.387	5648.559	2665.093	309.994	13128.353	236.205	228.571	201.152	1880.062	6301.758	791.073	157.468	2466.725	7907.183	298.338	849.123	289.991	1000.411	3197.426	283.938	4446.923	242	0.817	960.574	145.983
14732.487	17072.615	10058.019	19827.06	10929.968	19872.211	7746.538	13047.657	968.925	646.215	856.723	449.38	6244.893	1940.276	328.705	13839.472	225.562	209.12	230.85	1631.408	4403.123	742.291	138.513	2215.491	9482.452	309.872	1094.502	287.86	414.025	4233.533	298.845	4092.044	173	0.901	896.899	146.442
11908.046	14256.785	8360.391	16397.195	9150.407	16629.225	6544.235	11292.473	1105.992	1077.57	978.018	527.226	5910.076	2024.04	319.396	13363.646	207.288	226.848	195.586	1957.592	4409.611	907.735	155.974	2572.983	7467.672	304.861	1281.212	292.429	860.254	4333.721	285.602	4758.606	123	0.936	931.118	143.752
13145.962	15698.709	8873.801	17843.284	10216.047	19634.462	8209.827	14254.636	1053.726	467.028	649.311	419.303	4890.379	2159.599	329.372	11855.623	188.238	192.225	235.15	1971.871	4779.938	726.404	140.78	2332.179	6078.719	292.067	1107.346	299.337	1218.501	3503.338	310.267	4401.382	305	0.687	877.441	154.12
13674.531	16192.395	9163.65	18331.17	10259.386	18689.111	7498.033	13075.45	1011.857	654.647	584.134	439.342	6237.024	2886.558	326.084	13470.854	187.291	185.817	197.064	1389.823	4478.55	754.174	140.636	2281.131	6451.43	292.558	864.643	292.925	698.002	4076.042	305.847	4166.382	213	0.775	858.617	152.786
14033.021	17074.427	9219.121	19008.009	10305.259	19148.768	7576.335	13702.002	1069.721	1055.689	445.034	531.244	6729.608	2025.55	339.723	14339.364	241.185	233.625	182.674	1905.774	9431.762	892.017	145.29	2869.109	6922.157	303.059	991.739	289.015	120.968	3339.404	296.272	5058.13	165	0.944	977.409	151.155
13056.651	15050.174	8721.018	17090.983	9706.683	17482.278	6980.413	12097.579	939.624	690.112	440.037	414.547	6607.135	2846.281	295.928	13407.918	181.064	186.842	156.176	1598.818	4196.141	674.57	132.581	2220.939	4642.036	273.64	670.509	306.272	103.287	3664.96	300.061	4114.893	172	0.867	822.965	155.61
10949.84	12863.325	7830.554	15406.297	8824.79	15807.257	6585.497	11647.634	1202.343	1087.806	460.506	416.934	4899.265	2458.351	329.092	12860.254	228.684	237.398	194.59	2570.463	4608.99	981.461	163.434	3080.138	7868.967	293.794	1395.713	285.097	6415.619	2215.82	286.613	5607.24	116	0.977	951.621	152.75
15761.081	18297.067	10738.34	21445.223	11768.637	21472.674	8037.247	13055.329	1127.146	536.274	543.875	487.713	7359.569	2209.965	346.993	15516.223	266.039	263.428	190.657	2040.229	5072.604	810.665	147.733	2561.319	9080.425	323.366	1095.955	272.98	251.372	3519.041	324.013	4646.9	205	0.823	1017.666	155.69
15228.038	18352.069	10262.828	20508.708	11638.744	20964.629	8721.443	15653.258	1160.472	1009.213	583.197	464.726	4880.84	3885.732	346.583	13220.142	209.355	209.2	208.332	2232.25	3927.405	911.918	149.882	2964.432	5800.48	307.498	848.461	304.502	2996.421	3826.765	304.771	5653.028	150	0.936	901.893	154.753
17477.733	20747.396	11914.784	23841.325	13471.022	25854.681	10897.612	19469.893	1163.135	664.948	514.424	427.142	4971.338	2994.448	351.248	11307.104	226.419	234.868	190.152	2103.652	4371.235	944.872	148.319	2920.981	7238.476	290.66	1080.653	288.954	983.683	2923.955	289.585	5718.326	335	0.89	933.554	159.133
13520.638	15553.645	9335.803	18605.338	10566.791	20467.578	8599.941	14857.401	989.609	474.088	447.36	476.477	5017.864	1665.907	330.162	11920.534	202.64	209.94	217.944	2201.744	6906.603	922.523	212.252	2836.669	6328.206	304.475	1588.149	283.348	7688.762	3025.276	285.123	5313.264	105	0.984	961.481	156.081
14047.259	16227.655	10037.944	18855.542	10099.439	18988.097	6903.078	11290.089	903.992	449.773	372.09	403.199	3551.31	1508.578	246.536	12603.492	183.314	198.388	218.305	1209.839	2634.869	674.56	126.413	1642.677	6627.417	284.859	575.197	302.455	1674.237	2003.778	359.104	3132.632	189	0.759	755.008	161.717
14153.901	16226.25	9509.924	18307.53	10509.16	19028.516	7535.303	12955.129	872.119	563.282	445.43	387.624	5095.158	2271.567	266.354	11989.002	194.788	199.692	169.59	1404.456	2777.752	645.403	141.155	1899.827	6372.312	257.185	702.016	301.576	521.614	2839.223	340.21	3596.816	211	0.783	791.547	161.945
14111.742	16861.408	9555.792	18776.673	10756.141	19554.673	8118.238	14358.6	1011.829	479.331	453.153	406.101	7631.14	2184.203	311.497	12385.867	190.87	189.179	176.207	1663.511	4801.855	798.649	142.476	2438.994	5653.264	288.9	1073.964	310.574	2512.207	4764.858	290.493	4692.484	203	0.858	843.667	159.416
17136.632	20159.932	11950.782	23410.586	13636.665	25492.162	10999.663	19717.969	1076.435	601.041	635.771	406.941	3601.38	3063.602	351.053	11370.609	209.659	191.074	202.924	2758.592	2941.599	876.7	149.317	2987.943	6081.359	300.644	1495.933	290.865	5766.108	2633.666	281.835	6030.929	175	0.953	921.174	160.449
14554.604	18441.36	10051.408	20244.225	11815.211	22860.444	9935.439	17814.852	978.438	622.437	484.977	471.492	6012.549	3111.353	366.314	11900.681	196.784	178.517	236.281	2573.879	4597.14	886.01	173.744	3374.656	5094.068	301.407	1259.664	296.388	8379.425	4487.497	303.051	6340.472	101	0.977	909.797	158.649
13594.148	16354.841	8947.575	17810.366	10108.301	18154.856	7460.329	13316.681	992.173	485.76	377.983	372.793	7924.069	1350.051	300.559	12355.486	205.119	190.338	161.545	1723.023	4874.081	809.364	133.513	2371.375	6402.781	280.863	794.204	310.26	117.001	4459.114	299.19	4442.453	104	0.932	829.01	160.096
16805.355	19955.079	11039.367	23244.947	12734.828	25894.544	10426.188	18149.339	1042.883	990.554	456.782	480.411	5239.547	4055.427	378.005	16348.276	247.755	242.29	197.728	2416.793	10584.597	1124.582	151.949	3266.887	8674.053	290.421	1004.132	298.915	127.689	2400.372	302.113	5873.984	128	0.963	973.508	160.789
16264.617	19190.309	11131.095	21561.626	12545.381	22521.924	9519.246	16472.762	999.901	634.126	488.61	432.56	6509.451	2922.576	311.838	11971.863	186.577	187.004	170.278	1653.217	3517.064	802.352	146.103	2516.978	5688.385	285.534	990.802	315.808	2206.74	5079.964	296.909	4924.949	247	0.782	849.808	164.808
14585.448	17846.17	10176.614	20383.712	11954.762	23012.494	10037.747	17688.268	1006.426	552.106	497.858	465.181	4946.41	2054.524	334.887	12568.728	189.839	180.506	256.246	2120.02	5330.862	848.951	154.057	2917.164	5581.772	296.275	1148.631	304.305	2874.338	3222.138	303.477	5482.771	256	0.81	888.039	165.223
15885.716	18078.737	11288.557	22208.052	12878.421	23704.213	10318.336	17893.194	1114.316	981.475	452.943	466.441	4872.569	7720.269	367.411	11757.991	207.135	204.734	242.974	2229.162	3021.545	914.907	148.046	3039.818	6077.377	306.858	695.539	303.718	5196.63	3801.941	302.833	5983.14	161	0.969	899.711	161.873
14231.306	16461.594	9680.298	21242.602	11851.586	23288.678	9525.112	16825.92	1183.422	702.513	457.841	484.481	5881.133	2998.899	363.481	16440.848	238.063	242.843	171.165	3183.014	11703.682	1115.13	153.853	3574.574	7666.495	287.598	1384.338	301.425	314.568	2567.506	298.816	6640.583	125	0.968	967.38	162.244
13739.251	15677.358	9415.12	18385.107	9978.399	18446.816	7249.011	12043.243	1138.254	823.083	740.591	562.533	5523.576	3149.145	329.81	16234.999	267.596	252.433	224.563	2553.988	6082.098	841.446	156.766	2659.113	8955.041	313.991	1488.41	282.473	3871.399	3256.427	323.003	4859.277	125	0.968	1050.508	162.412
13053.114	15456.512	9150.452	17925.735	10589.425	19579.492	8269.736	14242.778	963.773	562.027	402.745	414.104	6327.751	2615.039	280.963	11831.654	184.37	191.387	161.56	1801.039	3460.424	719.043	142.569	2312.587	5595.073	269.847	675.639	308.28	1170.324	3861.892	303.922	4450.18	442	0.665	811.676	169.156
14427.818	17090.968	9511.735	18221.836	9814.891	18730.449	7096.651	12158.83	1045.456	967.287	780.612	472.559	4950.96	2668.824	319.176	14456.296	265.454	257.124	245.031	1796.457	3924.622	750.368	143.027	2072	10061.865	303.191	1367.618	290.562	912.736	3016.691	291.319	3699.959	164	0.915	1059.104	164.488
12080.453	13211.379	8457.302	16591.43	9624.885	17788.4	7798.71	13974.252	919.762	357.127	1075.73	399.654	5278.213	1556.697	316.095	11328.69	202.102	177.35	228.947	1825.914	6058.478	761.583	157.065	2682.752	6249.771	301.613	1532.78	287.449	3626.319	2996.744	297.264	5120.602	110	0.943	879.573	164.573
17334.469	21491.649	11968.332	24925.147	14147.417	27880.718	11904.103	21039.153	1173.161	590.453	484.232	498.711	6251.399	2455.385	366.101	11410.555	208.329	210.096	219.286	2133.851	3999.211	920.974	160.553	3060.877	5627.037	285.787	1311.591	295.155	2554.904	3664.884	300.446	5905.966	113	0.981	941.261	164.111
13484.496	15962.229	9405.915	18620.384	10903.65	20927.386	8671.527	14748.932	876.542	414.19	390.358	413.961	5087.268	2318.922	280.058	11626.484	178.26	184.693	181.249	1437.083	2506.916	669.765	161.558	2205.516	4662.296	268.78	1006.229	308.969	3276.868	2838.572	324.347	4412.282	152	0.924	798.776	166.73
14101.688	17282.438	10184.844	20385.631	12124.333	22408.502	9842.503	16446.078	944.808	913.698	433.126	439.615	4588.198	4149.514	357.442	11774.469	181.915	169.294	222.24	2536.816	5281.685	831.301	143.845	2747.677	5266.932	301.367	995.784	311.48	4466.8	3108.885	291.925	5246.429	127	0.955	907.563	165.319
13116.771	16230.019	9324.463	18793.101	10990.452	21056.264	8958.818	15303.616	1043.266	672.01	444.032	458.276	6901.24	3286.649	350.626	12844.673	211.654	199.574	212.496	2221.007	5916.56	864.804	163.335	2869.774	5556.164	280.37	1898.611	286.58	1368.324	3132.963	286.531	5235.413	132	0.965	948.833	166.788
11278.887	13463.505	8063.088	16346.898	9570.724	19821.817	8114.978	13765.605	1085.8	653.289	430.681	411.721	4946.229	3526.557	347.053	14526.812	200.413	192.885	181.927	2060.88	8556.536	876.69	148.473	2880.031	5262.951	296.868	1560.843	291.836	234.431	2487.911	282.824	5295.294	206	0.86	959.49	167.592
14669.279	17403.287	10265.355	20018.977	11882.779	20810.441	8910.101	15408.19	1047.406	799.91	397.18	422.01	7373.13	3099.807	301.856	12355.73	188.321	186.541	165.333	2075.368	4606.645	850.337	127.792	2656.487	5116.526	268.878	876.877	323.697	785.244	4719.142	300.461	5115.293	240	0.808	831.529	168.112
14471.774	17158.236	9954.702	19283.453	11417.275	21045.998	9024.741	15545.498	927.487	396.296	746.81	415.175	4415.251	2143.27	300.227	12101.735	174.571	168.096	163.669	1845.442	4215.767	821.301	149.668	2419.159	4592.751	282.609	1362.191	317.301	2869.239	4360.265	296.277	4850.416	125	0.914	857.172	168.572
11945.382	13809.785	8312.054	16643.215	9446.834	17160.238	7061.216	11952.89	757.081	418.727	468.981	416.351	3066.936	1090.067	254.664	11682.371	171.302	173.555	229.729	1169.748	2240.89	1293.397	131.827	2069.787	4849.155	267.023	656.819	291.826	2189.485	1918.223	325.372	4678.888	110	0.985	737.036	170.282
15284.661	17445.462	10108.158	19517.266	11842.985	20914.261	8353.263	14229.438	907.753	594.186	386.331	364.465	3735.166	3160.783	259.718	11522.568	198.157	193.353	163.602	1121.973	2341.177	668.73	129.48	1885.781	7192.319	269.967	504.344	309.02	737.13	2425.389	362.059	3678.325	203	0.885	765.682	170.628
12276.881	14072.809	8197.002	16136.671	9363.016	16689.987	6974.905	12265.568	922.272	585.087	443.808	421.127	7019.257	1890.865	269.566	12283.514	180.676	173.338	155.797	1646.861	4046.189	684.56	124.72	2229.58	5242.627	266.858	699.462	305.573	203.601	4522.194	350.862	4252.505	106	0.993	781.896	169.528
16592.552	19622.231	11793.561	23619.776	13921.192	26190.523	11522.2	19306.988	1139.96	926.992	770.216	469.3	4522.633	3619.289	348.271	11248.896	216.583	203.399	205.879	3009.186	3742.247	826.052	144.38	2898.42	6456.303	286.944	1337.649	289.123	1069.36	3110.594	287.024	5684.602	214	0.893	936.692	170.855
12629.676	15546.067	8854.078	17505.965	10584.372	19564.41	8635.329	14873.29	914.279	384.126	958.678	365.446	4526.193	1948.86	303.14	10346.176	183.117	175.62	177.16	1751.503	5180.448	762.926	140.624	2726.374	5217.453	287.086	1534.769	307.38	335.139	3526.813	297.911	5785.388	178	0.937	866.865	171.77
17005.664	19322.022	11881.981	23157.946	13536.757	25647.837	11226.162	19670.845	996.075	828.75	723.069	494.069	4643.382	4658.753	344.57	11552.531	210.135	202.257	222.761	2285.781	3934.88	889.951	145.173	2818.715	7759.084	303.661	1514.893	292.2	863.722	3837.827	278.854	5496.713	159	0.91	925.519	171.575
10837.221	14195.836	7301.159	14685.645	8699.631	16588.227	7488.351	13503.97	902.826	479.807	421.941	472.396	5416.44	2703.436	340.348	12193.809	167.082	173.994	189.446	2641.18	6125.813	743.064	133.012	2767.098	4061.708	272.957	1300.692	308.885	310.784	3605.437	302.664	5225.735	101	0.99	897.708	171.045
15837.257	17819.407	10342.424	21075.765	11538.763	22309.476	8911.429	14991.538	953.655	976.989	585.263	425.073	4448.602	3153.235	321.154	12178.933	254.123	254.55	183.362	1432.946	3688.662	929.293	150.689	2240.187	10402.864	303.972	1472.546	279.838	1335.253	2803.15	304.814	4153.662	315	0.831	1055.697	175.97
15196.138	17705.049	10878.301	21144.775	12593.027	23104.476	10033.103	16931.778	892.385	506.368	638.966	404.032	4814.651	2445.332	290.863	11923.061	173.691	170.813	156.522	2084.72	3872.783	790.016	130.79	2437.358	5216.813	281.199	805.715	316.474	274.565	4441.02	297.932	4762.313	105	0.971	849.633	172.367
12478.667	13870.519	8997.196	19395.722	11358.498	20827.532	9159.483	15918.288	850.446	374.415	500.564	418.21	5275.146	2131.045	318.883	12629.821	174.642	158.321	185.652	1776.12	6978.584	777.059	146.751	2800.661	4901.995	273.367	1119.546	305.041	841.861	3349.866	297.357	5237.851	130	0.99	881	172.5
13423.461	15690.502	9824.511	19436.921	11753.001	22121.76	9790.844	16353.308	930.436	425.472	479.131	445.901	6104.102	2106.716	319.771	13562.15	169.785	169.278	200.999	2124.717	7054.628	840.635	138.072	2797.842	5380.851	281.961	1361.327	306.244	164.082	4286.594	294.736	5122.174	100	1	888.38	174.38
15364.113	18305.171	10483.84	20569.982	12100.439	22855.446	10007.172	17869.569	1002.536	632.144	687.772	425.563	5039.861	3631.98	294.974	12165.327	194.409	177.38	158.784	2112.023	3977.496	806.184	127.527	2637.418	6273.04	272.345	1113.783	327.95	117.153	3975.679	296.673	5201.917	115	0.969	843.97	175.196
13385.226	16790.171	8781.652	17271.931	9537.602	18080.266	7299.453	13278.413	1110.943	847.914	741.697	398.259	6023.405	2152.646	345.875	13772.89	232.253	242.285	170.632	1814.076	6086.712	859.339	148.602	2665.698	6578.51	293.087	1260.103	272.975	99.171	3349.51	298.722	4652.84	113	0.94	1036.65	175.677
14213.392	17641.161	9341.653	18458.529	10613.024	19725.445	7768.237	13650.154	862.974	544.89	339.444	403.617	4687.544	2072.415	256.03	11623.468	168.013	173.699	201.913	1361.334	2841.624	721.817	122.926	1901.703	5870.548	269.173	564.748	295.477	1938.356	2906.932	322.356	3761.688	161	0.898	722.668	179.047
14624.808	17312.12	10117.83	19957.733	11882.329	21587.546	8911.098	15078.183	867.918	591.941	371.388	378.793	5724.523	2392.487	267.886	11670.095	175.348	176.581	150.891	1580.153	3201.958	667.643	128.502	2049.95	5574.171	270.283	517.219	325.454	135.228	4023.608	343.117	4038.611	179	0.89	771.534	177.282
12771.622	14261.654	8872.941	17095.308	10186.015	18433.815	7791.393	13219.36	812.424	356.927	404.622	354.897	5488.191	1635.403	263.814	12177.575	177.891	168.018	148.92	1389.473	3435.629	691.923	128.223	2138.175	5639.55	274.648	579.027	314.209	103.839	3686.109	329.078	4063.904	107	1	785.724	176.519
14005.911	16115.606	9750.476	19011.538	11244.61	20939.518	9027.157	16181.135	998.951	743.553	473.054	476.704	5948.502	3186.169	289.388	12714.768	170.381	171.705	149.148	2054.304	3821.792	791.348	129.921	2619.607	4342.915	275.946	579.562	318.389	99.266	4564.429	311.039	5052.359	98	0.993	829.408	176.724
12935.759	15926.011	8276.337	17854.64	9239.748	17357.18	6760.975	11889.719	897.783	715.141	423.423	431.711	5336.575	1517.997	290.618	14187.298	227.134	222.237	211.99	1366.812	6681.169	727.99	149.455	2452.143	7676.052	291.331	995.56	285.245	370.54	2930.166	296.144	4485.234	138	0.944	1078.667	177.428
12933.71	14781.377	9057.581	17557.737	10651.968	20295.88	9240.881	16618.281	866.157	441.155	641.903	372.662	5025.68	2104.06	290.138	11414.755	180.881	164.51	174.112	1761.523	3671.226	815.239	139.062	2820.065	5377.08	278.501	1130.402	307.315	2526.232	3645.846	294.438	5946.94	179	0.911	857.36	179.422
15810.069	17920.827	11069.402	21522.215	12733.012	23931.331	10500.541	18125.759	911.033	686.716	621.189	389.233	4926.47	3687.263	344.359	12300.641	177.616	190.246	198.645	2005.213	3657.649	869.731	137.285	2656.606	6480.577	292.6	1139.993	291.701	181.223	3691.738	291.644	5122.969	294	0.738	919.626	180.517
12445.096	14799.433	8854.8	16955.649	10368.716	19362.763	8881.413	15505.763	871.054	458.188	437.144	400.644	5327.796	3534.821	328.214	12026.173	178.157	161.355	201.984	2065.912	4714.053	773.981	145.232	2937.803	5136.289	286.772	2369.362	295.85	1849.97	3558.407	287.888	5834.184	116	0.965	896.828	179.112
15654.824	18973.506	10866.968	21152.212	12617.248	23691.028	10421.513	17925.734	1006.042	855.157	502.921	402.878	3847.6	3556.834	349.504	12767.756	193.215	204.993	176.982	2490.621	3675.313	880.745	137.896	2902.766	6460.234	305.339	1126.65	300.507	119.943	3196.453	281.081	5424.753	171	0.879	929.178	181.471
16420.755	20214.864	11138.689	22504.733	12868.15	25482.405	10759.828	18850.007	1158.314	806.011	898.93	459.928	6067.121	3089.097	380.364	13446.456	246.945	245.077	179.847	2040.244	4835.744	1024.18	156.501	3341.571	7554.754	316.578	2317.797	284.354	145.689	3903.447	313.987	6133.157	377	0.739	1027.436	181.768
14484.001	15808.027	9846.497	19010.411	10967.813	19098.108	7575.406	12897.119	856.839	660.61	348.915	413.413	4571.92	2458.247	262.33	11304.478	163.587	172.031	174.462	1302.429	2727.551	686.001	122.08	1769.587	5539.596	274.673	424.215	292.936	594.716	2814.996	319.28	3560.367	174	0.885	715.471	181.489
14367.963	17270.027	10227.537	20387.093	12338.256	22707.839	10003.874	17161.151	1142.612	462.697	576.037	406.467	5266.086	3007.891	295.538	12478.839	189.875	179.95	145.611	2109.136	3847.836	810.673	134.266	2671.902	5380.838	283.15	894.692	326.112	102.257	4204.833	296.965	5226.777	163	0.9	835.764	180.574
12585.531	14897.381	8756.312	16209.451	9850.668	18886.831	8602.394	15024.026	858.096	411.652	691.9	364.693	5197.756	2404.173	300.863	12087.904	173.995	172.225	185.521	2294.275	4278.287	737.995	130.807	2506.818	5436.467	278.032	1133.723	306.272	354.747	3672.731	297.457	4971.114	121	0.91	882.913	180.12
14253.412	16521.087	10349.041	19818.9	12257.487	21670.242	9975.058	16911.956	1012.592	514.29	527.234	374.969	6891.978	2882.964	305.136	12535.295	186.612	174.319	151.742	2190.617	4823.705	828.51	129.487	2736.96	5598.283	283.059	1077.659	330.633	147.787	4668.782	288.927	5360.413	153	0.955	846.33	182.408
13819.863	16855.14	9533.736	18860.461	11269.769	21631.385	9508.549	16282.861	1069.111	724.598	498.686	410.717	5743.716	2518.931	353.331	14171.991	191.003	187.579	205.478	2408.346	4766.499	811.766	142.097	2774.388	5940.999	281.822	1003.933	306.127	220.049	4133.711	282.765	5143.528	263	0.826	939.656	184.093
13066.085	15394.864	8909.192	18318.311	10184.37	20410.15	8232.507	14116.683	923.448	583.19	491.116	487.32	6026.623	2333.742	314.605	12507.273	243.699	242.946	192.939	1920.347	4519.843	857.274	163.097	2865.507	8025.254	300.636	1554.257	275.597	1536.828	3653.998	305.218	5766.81	143	0.86	1066.15	181.787
12377.901	14637.232	8646.735	16564.916	9911.233	17850.412	7330.145	12385.961	874.174	526.569	333.802	397.372	4449.146	2279.459	261.607	11779.664	160.475	167.683	196.859	1259.908	2314.714	701.073	120.043	1868.174	5495.168	281.542	447.463	294.056	585.437	3027.067	314.65	3687.321	164	0.854	732.665	185.146
11817.605	13808.321	8305.944	15939.494	9660.434	18224.1	8013.465	13810.93	908.374	572.342	373.671	456.496	6882.201	2299.869	269.39	12218.055	161.666	181.954	151.353	2119.054	3980.816	689.289	134.061	2272.445	4562.13	281.17	798.35	308.979	120.766	4886.663	300.189	4532.543	205	0.859	815.446	184.69
15553.638	17159.113	11254.417	22223.507	13120.386	26114.827	11246.42	19242.523	1143.584	564.127	789.985	444.165	3808.917	3657.217	389.064	11876.623	230.563	235.988	194.156	2372.665	3239.643	869.078	183.262	3455.159	6098.728	329.809	1912.66	264.91	775.883	2712.284	306.519	6766.286	307	0.844	1014.575	185.09
13453.185	15180.017	9443.524	18642.189	10505.118	19986.316	10876.266	17043.68	994.924	982.442	686.432	426.076	5285.185	3373.516	380.767	14010.227	244.839	241.661	180.973	1484.286	4072.965	1072.428	163.966	3605.884	8694.938	298.431	1919.936	284.314	725.771	3518.659	301.183	7538.556	124	0.96	1047.065	182
12994.399	15346.876	9207.337	18079.08	11087.597	20506.087	9117.036	15469.816	957.047	399.894	683.84	421.23	6731.307	1775.672	278.214	12621.094	175.53	180.261	140.504	2291.76	5012.013	736.698	130.299	2553.363	5299.381	278.839	850.475	315.475	103.52	4938.854	290.763	5041.338	192	0.84	828.729	184.875
14037.247	16147.97	9930.982	19200.277	11578.978	21576.496	9390.78	16327.979	856.892	571.431	366.285	381.927	6090.127	3280.118	277.05	11609.549	169.222	165.825	146.25	1569.693	3559.382	604.098	133.472	2432.954	4373.486	271.17	769.61	327.05	166.885	4155.821	322.456	4849.674	201	0.85	781.41	188.177
12305.786	14911.954	8728.009	16706.981	10338.361	19487.088	9068.041	16516.471	813.509	477.425	401.433	389.198	4382.599	3370.006	306.852	11167.069	176.479	160.684	176.637	2074.488	5039.382	788.726	133.297	3133.143	4814.351	284.049	890.587	297.533	662.425	3334.421	280.4	6138.155	152	0.924	871.987	185.651
11619.982	12607.557	8370.373	16337.971	9872.307	18408.606	7795.724	13007.632	991.873	341.447	348.796	406.178	7787.046	1855.753	270.87	12130.873	179.29	173.851	143.617	1482.331	4508.798	633.061	126.059	2211.212	5194.967	281.103	785.831	323.667	144.406	5214.787	334.937	4263.412	102	0.987	773.824	184.265
11427.609	12406.713	8168.023	16243.363	9526.984	16739.651	7272.885	12174.47	877.26	680.224	581.86	359.031	5312	2115.387	335.808	13481.282	179.173	184.803	221.233	1953.053	5037.28	687.027	142.859	2272.517	5745.254	294.628	1524.001	281.023	104.686	3363.36	270.01	3987.324	112	0.904	957.786	184.857
11582.542	14358.15	8341.916	19533.596	10861.596	20252.314	9459.724	16037.975	907.097	449.374	505.277	543.459	3525.01	1548.58	320.941	12298.945	204.023	181.99	212.161	1921.88	5137.516	647.369	165.433	3816.558	2510.997	294.834	875.906	274.516	8391.376	2902.32	295.844	8471.16	108	0.967	1077.704	185.065
12409.91	14218.871	8052.194	16492.339	8924.418	15107.014	5966.469	10250.327	927.427	824.658	518.778	486.182	3763.217	1717.736	255.729	11567.962	242.202	221.153	265.756	1578.946	3981.348	615.239	157.475	2093.14	9365.018	288.918	962.175	293.582	4891.678	1853.05	299.484	4382.208	122	0.907	1108.418	184.869
16680.085	20037.822	11527.36	22459.351	13649.228	25884.112	11587.382	20004.697	915.86	550.232	577.16	343.594	4212.754	4099.492	337.487	11918.27	175.096	192.153	185.366	1932.98	2311.181	879.185	138.37	2708.035	6153.06	287.972	1123.897	299.838	1079.493	2819.334	282.98	5230.726	191	0.902	912.51	188.542
12600.431	13706.167	8564.151	17833.53	10255.821	14495.744	6133.707	9999.403	619.795	1162.87	378.914	279.775	807.786	637.865	308.323	8609.558	177.021	179.355	172.123	1371.258	1030.852	422.665	137.425	1027.341	5601.073	286.963	476.727	266.944	144.955	511.279	289.894	1879.956	137	0.902	985.704	186.58
13254.086	15827.823	8821.495	17091.099	9809.164	16784.967	6632.188	11576.772	842.051	709.849	370.083	401.581	6037.754	2204.839	271.455	11594.011	159.011	173.569	174.031	1536.77	3680.554	620.462	126.029	1809.225	4841.917	303.155	484.667	303.777	108.119	3463.531	292.497	3576.606	137	0.878	695.865	188.836
13720.394	16425.137	9667.705	18560.083	11374.625	21239.284	9453.009	16216.386	828.603	680.288	344.434	407.064	6084.567	3117.677	275.617	11513.9	168.59	168.845	164.655	1997.62	2823.448	658.921	183.376	2524.263	4419.605	285.469	1842.451	326.596	4393.441	4113.975	334.757	5100.562	125	0.98	793.356	186.892
17001.638	19944.291	12577.398	22806.802	15411.038	25527.937	13848.607	22737.531	1121.391	499.111	441.806	363.931	1400.462	2067.173	307.266	10133.581	159.294	181.575	238.727	1659.106	1204.189	884.703	210.737	3509.317	3168.626	270.914	735.024	303.81	12885.778	1236.774	296.173	8244.689	118	0.994	859.263	188.297
13269.838	15133.876	9859.456	18845.228	11927.197	22043.035	10731.696	18338.261	1035.978	633.885	515.001	357.498	4142.097	3789.709	301.446	10969.292	180.159	179.798	174.46	1715.2	3794.136	880.49	159.299	3098.462	4640.53	273.544	1059.78	308.359	3117.583	2617.269	298.591	6751.034	121	0.977	852.244	189.194
15820.497	17485.185	11130.053	21288.364	12935.733	24630.474	11161.229	19859.58	959.965	584.788	513.841	342.028	3780.914	4623.331	335.927	11270.708	166.927	167.91	208.523	2054.888	2250.67	781.238	150.779	2784.678	4947.833	287.496	736.328	301.122	3655.186	2466.274	287.699	5394.587	138	0.954	903.478	189.543
13619.048	15027.433	8712.89	18920.395	10503.188	18482.822	8121.731	14423.9	941.206	492.523	567.645	526.13	3181.614	1527.51	279.748	13595.269	227.063	195.737	211.367	2041.955	5812.803	644.095	174.526	3030.906	7424.665	282.921	1044.444	294.624	5664.047	1892.361	287.983	6680.385	128	0.91	1115.734	188.078
13011.466	14961.25	8829.139	17016.168	10049.448	17799.313	7370.888	12500.804	817.165	586.182	352.727	394.316	5387.76	2198.94	257.879	10657.638	160.422	162.467	199.249	1921.013	3752.289	705.92	113.255	2021.011	5477.472	273.775	526.694	286.943	629.091	3860.885	297.526	4007.1	102	0.955	725.039	189.686
14887.062	16411.159	10816.222	20095.04	12436.521	22616.117	10400.646	18212.106	852.926	526.932	454.537	433.37	4000.866	6562.301	317.07	10854.883	192.671	176.759	167.401	2140.086	7665.727	1034.348	134.349	3306.349	7018.452	286.815	929.18	309.507	635.925	2869.078	279.468	6616.035	149	0.955	879.312	191.131
11483.109	14120.133	8431.645	18538.55	11236.883	19964.653	9197.899	15428.14	962.47	451.453	660.268	775	4384.772	1237.006	328.157	10878.745	248.728	212.55	288.779	2177.208	7564.83	702.358	193.118	3470.977	6146.469	286.234	1120.456	283.467	7181.315	3582.718	288.21	7608.553	128	0.952	1070.164	191.039
14624.817	17814.332	9935.76	19083.95	13102.016	22323.333	9415.182	16847.62	891.017	568.928	555.682	399.624	5751.506	3887.213	277.533	11434.957	168.187	173.588	166.695	1348.326	4674.535	749.234	120.96	2374.325	5551.62	276.305	792.056	316.557	170.369	3758.261	322.657	4640.736	243	0.843	755.623	195.471
14409.057	16745.07	10323.628	19071.314	11933.156	22303.469	10062.965	17389.625	842.363	608.627	461.651	403.202	5617.474	3148.906	276.8	13093.92	173.364	178.399	152.05	1916.843	5641.66	750.959	146.808	2566.116	4609.542	284.764	1055.698	307.984	552.087	3672.896	292.523	5042.348	124	0.96	825.048	192.024
15295.505	19283.662	11282.947	21026.214	14058.474	23774.539	12562.687	21138.786	976.116	396.967	405.533	443.473	1429.269	1613.155	312.234	8848.788	187.343	172.033	200.978	2072.978	1402.747	655.178	165.905	3781.698	4014.666	288.812	500.812	294.873	11778.299	2213.649	307.932	8760.458	140	0.921	866.593	192.057
13580.287	15653.609	9707.681	22018.22	13445.228	22838.829	11176.615	18894.785	1118.059	502.174	535.68	527.727	2831.177	1829.964	359.89	12917.694	223.552	213.222	239.829	2017.49	3286.984	828.331	174.847	3810.188	4718.717	289.405	1038.656	296.098	12341.706	2173.084	306.622	8760.448	162	0.917	1060.951	191.772
13746.809	16640.69	9684.897	18545.159	11623.906	21988.057	10225.125	18108.83	883.913	673.135	621.754	433.206	4083.715	5974.102	308.066	11187.385	176.121	178.499	164.399	2025.818	3606.213	825.094	125.792	3027.31	4800.003	334.409	1034.963	287.768	1697.32	3288.664	287.44	6022.727	229	0.882	887.605	195.705
18158.401	21381.272	12639.937	25614.829	14350.29	28341.594	11900.595	20294.286	1182.902	729.295	838.047	471.835	6721.539	2809.468	396.96	12933.07	246.266	264.11	187.215	1841.657	4293.113	1166.588	159.205	3202.521	7726.03	330.54	1960.16	269.333	114.098	4641.22	295.448	5783.392	145	0.905	1027.81	192.397
15520.274	17612.395	11000.03	21616.425	13176.794	26654.149	12004.622	20164.524	1004.843	809.767	463.594	378.919	5101.348	4035.597	360.005	15164.373	181.854	186.201	176.972	2132.598	3322.522	817.188	140.533	2820.905	6399.035	291.003	997.762	303.921	106.399	3382.37	276.119	5421.15	156	0.939	934.006	194.596
17055.885	20609.7	11742.653	25016.789	13439.453	28820.935	12370.869	21156.32	1105.42	513.986	753.711	485.64	6248.838	2295.739	409.493	13671.339	246.177	248.114	188.588	2430.045	5752.343	1247.797	177.351	3695.276	7687.45	331.67	1981.351	280.501	344.046	5484.282	302.675	7060.87	327	0.871	1036.855	197.011
14174.878	16408.145	9243.874	17407.838	9980.68	17532.276	6940.969	12381.85	893.941	551.4	354.645	394.641	5819.207	2716.66	276.418	11237.467	165.154	167.711	160.537	1554.81	3396.093	626.625	122.848	1962.584	5123.228	301.174	433.866	290.042	104.14	3827.077	296.776	3905.388	119	0.921	690.399	195.374
12173.636	13600.747	8937.237	17136.493	10787.723	20812.15	9841.9	17787.617	1054.658	623.513	578.119	371.474	5245.462	3262.195	294.99	10732.752	181.813	177.839	144.269	1684.509	4158.158	837.09	144.657	3265.109	5204.959	292.475	1062.022	321.923	752.574	3513.254	297.784	6500.362	124	0.96	846.024	194.169
10814.541	12477.581	7474.99	14417.581	8615.64	15648.12	6443.32	10940.019	756.68	476.841	317.875	371.921	4808.106	2625.304	275.184	11303.774	139.824	160.217	150.319	1490.695	3155.512	678.92	117.417	1855.333	3901.05	298.485	354.482	307.255	99.397	2579.122	318.622	3743.301	152	0.819	711.112	197.184
18449.436	19977.245	13136.95	28796.088	14850.774	27181.353	12335.689	21091.499	1171.928	513.145	800.682	528.251	8300.247	2246.972	406.533	13095.57	229.533	239.236	200.596	2469.882	5596.296	996.167	154.008	3200.562	6500.883	331.906	1535.42	272.915	567.233	5338.992	290.465	5857.28	193	0.841	1022.158	199.619
12399.76	13835.891	9172.535	16918.144	10834.577	19836.978	9163.378	15488.588	885.208	503.865	420.241	420.623	5862.339	3507.118	268.524	12666.075	155.338	170.937	198.733	2233.826	3852.131	729.688	151.965	2570.397	4276.046	297.112	1722.872	303.33	2155.922	4642.056	286.195	5131.341	168	0.951	818.696	197.577
15499.469	17254.066	11133.509	20880.117	13153.338	24204.587	11262.648	19280.322	885.518	605.619	594.517	375.309	3735.641	4578.304	322.994	10819.216	186.709	182.547	199.118	1933.287	2829.51	784.383	141.646	2955.787	5597.639	283.596	760.437	287.429	3876.809	3269.858	284.485	6020.94	261	0.811	901.331	199.669
15249.976	17504.894	10969.928	20313.221	12858.147	23729.462	11387.146	18443.688	897.743	545.698	591.055	380.246	4499.715	3785.205	338.027	11784.811	185.166	194.69	190.24	1835.181	3225.175	810.049	136.552	2887.671	6392.93	293.153	1165.213	291.654	872.706	3416.838	285.433	5718.306	284	0.86	913.722	200.035
14771.531	17089.844	10126.458	19484.043	12371.242	22652.75	9673.064	17477.56	898.442	435.136	355.994	431.348	6261.729	3265.68	289.899	11141.246	158.147	171.673	170.004	1393.898	3644.013	786.929	118.27	2445.99	5310.175	288.327	472.604	321.749	188.559	4359.126	325.103	5027.982	180	0.846	742.661	197.128
12278.099	14353.117	8445.413	15820.613	9621.308	17635.655	7857.495	13899.894	854.178	582.924	520.951	386.53	5610.489	3573.921	364.948	12861.088	180.55	182.412	197.351	1980.476	3571.881	722.766	151.364	2610.771	6022.473	289.347	1066.501	269.261	346.717	3835.727	300.757	4869.518	128	0.952	950.07	197.562
13213.09	15091.615	9440.63	18176.201	11093.171	20236.901	9106.195	15679.224	907.611	471.382	775.315	404.057	6307.65	2301.182	370.124	12183.955	181.434	194.915	219.116	2331.138	3725.292	784.692	168.704	2850.058	5464.158	287.459	1422.692	272.143	2939.857	4062.62	296.343	5471.95	172	0.936	958.547	198.785
12621.971	15656.814	8636.65	16724.285	10235.022	19626.105	8569.729	14636.516	964.952	452.351	662.066	354.573	3804.663	2038.479	393.647	12512.538	178.099	210.015	183.175	2783.223	2649.74	880.351	149.404	2517.582	5048.766	292.758	1535.634	293.345	415.016	2358.693	288.292	5344.625	182	0.896	971.269	198.923
12571.159	14224.029	8831.716	16981.929	10431.891	19588.916	8623.066	15065.153	798.67	372.203	322.259	390.705	5510.684	2071.403	261.888	10927.254	149.915	155.533	142.184	1641.034	3103.182	644.747	128.083	2132.593	4297.106	279.914	669.107	324.402	136.059	3736.499	302.933	4310.569	141	0.88	779.266	198.5
14602.266	16616.045	10644.069	19720.913	12507.274	23274.194	10626.547	17933.92	868.067	396.18	457.689	358.207	6369.29	2513.732	260.112	12292.671	171.664	178.846	156.694	1987.611	5118.733	768.425	132.204	2568.309	5052.856	295.239	1302.484	302.643	232.894	4128.725	288.869	5040.411	214	0.953	830.505	200.402
11499.915	13991.271	7968.329	15446.405	9264.904	16789.786	7145.011	12578.931	837.205	566.899	352.654	430.895	5051.439	2785.371	286.814	11732.818	156.87	159.583	187.887	1619.705	3510.662	647.272	119.531	2153.153	4337.958	280.246	567.36	303.583	318.406	3423.973	306.158	4347.643	165	0.88	723.324	200.888
13605.269	15030.386	9971.241	18540.396	11566.141	21623.089	10911.817	16927.383	944.15	664.995	481.572	373.41	4048.728	5050.532	348.171	12962.303	170.758	187.251	177.603	1983.514	3020.265	848.562	135.263	2850.275	5495.751	278.106	1021.122	282.304	185.662	2926.524	279.663	5543.513	172	0.927	926.529	201.895
14452.904	16562.08	10308.117	19232.759	12104.974	22510.132	10399.87	18213.997	964.67	458.064	433.514	378.88	5166.044	3302.674	270.369	11464.563	164.388	174.817	177.757	1950.044	4246.076	758.292	129.863	2671.974	4998.675	294.053	729.893	316.601	1269.944	4208.177	306.446	5452.329	394	0.772	795.058	206.617
12175.05	14487.204	8858.172	16737.037	10699.892	20425.761	9530.334	16451.459	1002.582	467.729	336.351	464.55	6792.211	2317.375	269.468	12086.821	158.449	183.613	205.568	2208.553	4845.689	707.138	132.787	2639.852	3603.23	286.487	1062.14	309.968	2213.695	5170.938	295.379	5334.756	134	0.98	807.299	200.007
11821.098	14113.579	8919.491	16089.612	10818.346	18585.784	9524.614	15880.725	1142.364	527.147	454.803	336.517	2171.304	1315.731	289.46	8848.392	186.478	179.551	147.455	1347.144	1621.624	691.432	168.75	3713.629	3625.776	288.765	1260.732	308.772	10525.956	1565.806	316.185	8654.916	108	0.967	849	200.037
15860.043	18062.69	11727.921	21698.07	14225.738	26175.484	12972.267	22712.412	954.107	389.804	638.376	361.347	930.936	2109.874	323.04	8076.874	195.792	169.886	159.419	1369.902	653.719	542.507	155.915	3816.348	5313.346	292.553	867.667	279.074	10997.047	2804.362	310.887	8791.075	194	0.921	859.768	201.351
12838.864	14068.797	9394.816	18163.69	11226.087	21567.349	9426.164	15909.495	1004.778	498.022	336.321	429.678	4901.729	3111.379	287.954	11856.626	160.87	165.638	227.313	1795.633	2682.435	760.442	120.58	2245.425	5444.405	283.363	542.723	300.767	450.804	3730.674	326.316	4621.74	218	0.857	736.56	202.339
15020.553	17030.438	10797.555	20672.232	12333.603	22255.78	9925.216	16910.193	966.504	374.04	397.11	420.978	6293.77	3227.754	306.126	11892.405	160.611	171.787	186.155	1568.997	3520.836	792.522	130.755	2611.534	4759.708	296.296	784.889	315.616	141.78	4711.781	307.065	5314.424	113	0.969	749.544	203.022
11442.845	14569.293	8212.867	15292.63	10026.319	18576.4	8760.507	15026.104	958.07	434.247	405.671	358.008	5660.675	3003.164	280.351	11297.654	165.194	178.83	170.45	1925.839	5139.575	753.115	133.06	3021.025	4097.15	278.264	1242.263	291.24	747.02	3741.279	270.754	6141.876	105	0.984	838.995	202.052
14330.577	16549.012	10080.905	19270.975	11892.275	21877.075	10000.944	16923.407	911.292	860.982	491.728	380.554	3783.382	6333.217	357.348	13336.864	179.102	183.342	195.028	1669.848	2783.313	806.275	137.105	2688.025	5551.615	275.322	1078.978	297.415	898.14	3117.037	285.177	5037.322	180	0.895	936.539	202.961
13240.939	14864.429	9621.011	18011.321	11387.045	20327.286	9142.361	15113.558	806.787	438.925	346.509	393.613	5871.56	2337.177	278.948	11148.117	147.953	156.798	166.207	1700.212	3671.629	622.478	127	2247.668	4193.029	287.516	881.636	333.508	177.301	3996.464	296.758	4574.694	98	0.993	781.622	202.592
13726.968	16267.221	9996.781	18268.513	11977.191	21780.88	10709.773	18975.487	875.596	441.709	519.958	471.735	1558.833	6086.87	309.421	8956.39	189.188	159.58	162.695	1359.405	1884.824	647.876	146.703	3534.544	4460.784	374.488	1120.697	282.245	11502.015	2339.215	308.725	7889.788	261	0.736	883.695	205.362
16148.976	18595.745	11325.264	23552.663	13388.181	25461.388	11209.945	19938.955	1070.348	557.396	715.396	467.501	4088.185	3060.965	422.3	13221.52	214.948	249.376	193.513	3121.076	3711.963	850.781	158.17	3316.81	5117.622	344.825	1309.658	277.482	1074.003	2890.026	299.346	6479.322	256	0.888	1014.312	206.668
12142.702	14841.872	8266.818	16055.471	9613.973	16823.014	6917.223	11674.886	965.826	719.531	344.368	423.533	4814.05	2867.449	274.981	12277.403	162.927	163.424	175.954	1639.787	3251.546	645.309	119.119	1960.834	4182.915	301.785	450.349	289.339	102.692	3174.109	280.148	3790.749	124	0.872	692.387	204.637
15432.199	18192.084	10898.795	20994.988	12286.059	22348.517	10143.039	17134.436	1005.172	609.439	455.4	386.012	3299.479	5327.328	290.335	11062.679	171.297	166.054	187.064	1605.252	2893.37	729.412	125.408	2490.082	4993.948	291.588	1122.725	334.095	504.939	2883.945	312.507	5008.859	136	0.956	757.368	204.39
12559.236	13487.875	9097.073	17154.919	10714.015	20843.366	9386.158	16527.679	1050.69	430.133	363.499	388.618	6575.7	2526.758	284.687	12815.339	154.045	159.849	193.429	1932.472	3516.15	694.68	131.038	2541.198	3788.485	285.148	814.698	328.92	328.158	4617.794	306.563	4978.76	104	0.961	787.154	204.106
15615.748	18778.369	11271.342	20920.013	13688.585	25095.806	12054.429	20849.971	866.917	417.318	537.725	381.521	2846.872	2987.094	304.232	9934.415	196.846	173.564	168.968	1703.222	2223.591	669.6	139.192	3210.52	5340.953	286.291	888.653	270.485	4708.378	3034.915	303.088	6794.759	165	0.934	867.785	206.548
14956.691	17221.086	10910.756	20373.992	15338.196	27714.862	12759.654	22197.501	866.419	559.758	361.535	429.892	3479.932	4220.993	311.66	12173.551	149.297	158.351	189.396	1668.325	2982.278	712.481	151.03	3414.824	3641.726	284.689	962.909	320.866	7134.788	2944.912	307.696	7515.962	522	0.743	767.092	216.073
13023.63	15604.576	8912.601	16838.658	10265.357	18848.188	8405.634	14980.896	895.905	663.432	494.047	365.96	4050.047	4519.233	367.251	12479.124	166.323	188.351	187.992	2155.777	3434.007	781.133	142.359	2551.018	4940.645	283.889	948.511	283.886	228.741	3342.911	303.333	4743.194	119	0.933	945.895	204.315
13318.754	14547.542	9556.171	18118.361	11148.806	20276.024	8967.448	15324.454	935.208	436.074	859.834	420.108	5547.722	2220.247	403.003	11803.621	184.453	196.066	203.143	2239.294	3955.087	797.485	147.781	2881.246	5404.053	280.428	2470.41	297.549	1216.039	4121.323	306.761	5643.444	114	0.948	966.132	204.237
12746.045	13933.126	8959.679	17096.922	10222.897	18077.19	7489.772	12663.851	812.644	556.585	336.967	385.882	4987.205	2263.327	279.935	12282.359	166.553	156.242	167.812	1273.08	3064.516	609.688	121.3	1938.72	4675.441	282.873	384.77	302.857	218.614	3185.428	286.876	3801.962	125	0.952	685.452	206.044
10083.883	13054.655	6468.723	12126.741	6919.225	14752.038	6134.527	10683.488	765.165	1050.428	376.689	536.216	3236.533	1604.813	252.474	11826.601	188.445	190.792	177.067	2701.549	6497.387	572.6	155.961	1696.346	4841.048	267.993	1037.087	282.009	177.027	3223.702	298.352	3224.856	119	0.961	1114.702	206.517
12374.595	15173.006	9005.249	17135.702	11204.712	21447.842	10442.669	18131.268	987.966	1130.408	448.938	328.593	4269.466	2234.753	261.655	11516.594	134.797	150.117	150.45	2199.234	3558.24	603.382	117.365	2571.653	1818.902	298.041	1644.267	292.67	315.03	3675.609	290.157	4843.346	137	0.963	813.544	209.04
12423.093	13788.547	9028.195	16572.801	10313.754	18572.456	8911.77	15359.378	847.933	432.919	624.825	348.139	3574.123	2516.917	257.637	11898.94	152.238	175.326	151.715	1535.112	3965.25	701.583	123.513	2640.486	4189.224	269.383	1177.335	279.069	2029.078	3608.458	284.933	5302.813	202	0.804	851.574	211.936
17556.835	19836.47	11361.96	19050.05	11044.51	20663.194	8790.609	15500.168	1083.977	564.765	1438.534	434.798	3544.434	1923.494	274.528	12381.895	225.052	210.671	221.349	1757.449	5578.549	735.474	145.893	2321.541	5871.146	275.06	1371.387	273.651	1823.362	3875.463	283.414	4398.635	244	0.837	1078.135	211.75
14253.817	16793.339	9040.776	17527.634	13794.904	19894.312	8073.258	14155.437	917.452	713.683	467.287	476.629	4550.965	1977.861	264.001	13562.379	226.361	217.947	206.816	1844.591	8741.3	754.82	146.975	2161.18	6981.502	281.159	1437.293	285.847	2811.065	2669.16	288.46	3784.525	132	0.938	1101.174	209.356
14430.539	16767.017	10633.829	19862.346	13033.918	23370.667	11234.006	19010.962	873.471	478.072	700.23	356.243	3577.562	2717.349	283.005	11272.562	186.112	162.157	172.934	1846.439	4076.543	723.268	125.872	2780.349	4849.087	277.347	1241.36	283.435	1389.109	3462.828	296.658	5510.05	207	0.849	877.162	212.635
12008.877	13386.082	8648.665	16069.373	10069.003	17809.083	8069.475	13718.362	853.2	613.279	588.11	383.075	5248.942	3913.386	358.225	12786.913	155.132	180.715	208.207	2416.187	3699.329	832.796	131.661	2633.424	4403.498	297.069	1213.218	291.781	933.055	4818.787	294.312	5051.661	155	0.847	942.423	211.835
11950.387	14731.758	8693.377	15734.909	10345.336	18607.566	8794.761	14925.819	1307.142	474.802	592.952	341.433	746.688	1748.208	437.232	12690.718	213.218	281.974	246.213	3290.859	1595.853	760.976	247.952	3405.735	3898.675	313.828	1076.499	280.263	3262.028	497.814	279.151	8138.019	130	0.978	989.385	210.954
13642.156	16589.479	8895.154	17442.949	9851.679	20441.344	8223.265	13822.814	870.688	879.626	412.928	488.977	2975.696	2460.624	253.749	11836.47	205.167	208.389	173.706	2665.73	6420.482	712.779	153.732	1889.172	6045.418	270.933	1367.033	274.008	132.784	2601.771	293.492	3473.235	154	0.951	1109.5	211.286
9997.921	11597.516	7110.034	14012.238	8049.823	15183.828	6140.94	10527.406	1030.749	379.448	369.096	285.653	502.062	1863.065	278.414	12229.334	177.313	187.853	231.167	1851.686	327.24	1171.748	160.91	2224.71	4101.043	318.507	858.276	292.188	11619.398	341.201	291.681	5384.283	117	0.944	604.047	210.483
9085.555	12392.212	6754.037	13005.45	7817.257	14366.818	6077.936	10395.611	1145.919	433.195	419.018	324.573	480.318	1191.898	312.206	10750.591	168.296	180.838	203.61	2447.968	262.944	2469.246	165.416	2906.438	2292.773	316.497	736.562	282.269	15870.301	317.508	305.868	7253.989	109	0.946	612.161	211.151
13159.093	15099.89	8574.708	16286.239	13505.429	18308.494	7638.436	13435.653	1003.876	551.379	685.497	457.033	4481.41	1588.542	266.115	12574.188	231.286	229.434	188.818	2311.809	9567.22	731.401	145.074	2245.897	6982.594	268.864	1129.914	291.923	4379.063	3398.639	294.02	4133.13	110	0.955	1091.818	210.782
12565.143	14569.849	8753.552	17172.77	10373.53	20413.055	9035.97	16355.521	868.183	788.256	322.714	398.585	3685.05	2208.761	282.777	12221.319	131.559	145.866	159.497	1836.206	3387.428	701.065	120.999	2155.981	3097.034	287.706	398.949	295.407	109.809	2500.512	299.854	4168.64	175	0.899	704.717	213.946
15061.018	16479.907	10995.474	20094.982	13135.726	24135.785	11608.063	19905.409	939.533	515.089	541.435	396.861	3461.357	4448.903	299.683	11282.999	190.579	170.934	184.563	1780.146	3099.563	746.521	122.431	3065.292	5456.8	276.095	1297	271.42	3151.096	3007.81	302.436	6498.594	180	0.866	891.628	214.428
13630.383	16601.347	9485.699	17393.664	11476.493	20943.903	10290.677	18604.394	838.175	420.494	520.125	531.016	1692.905	2630.701	304.232	8909.742	189.677	166.248	198.383	1606.159	1522.287	533.114	142.81	3461.242	4736.333	295.459	1007.424	274.773	16238.693	2663.022	333.807	8071.367	125	0.914	899.572	211.436
12138.744	14619.072	8844.766	16549.376	10975.803	20813.817	10624.241	18484.871	802.679	333.551	403.609	330.557	1508.956	1168.321	322.035	8832.417	163.367	166.457	230.861	1149.522	1519.41	527.366	189.489	3306.266	3908.628	292.424	934.285	265.546	9347.947	1078.184	298.92	7561.426	140	0.897	914.957	212.05
15474.493	16829.283	10292.22	19672.857	11021.137	18746.231	7462.468	12626.761	816.531	927.844	447.424	376.019	2442.381	1533.366	252.417	12039.752	203.739	213.148	221.854	1952.97	4664.476	640.846	147.325	1840.347	6653.914	288.505	752.254	269.204	3003.755	1681.468	280.587	3078.086	117	0.973	1163.679	211.944
10390.103	12283.339	7204.574	13764.476	8514.436	15608.489	6870.257	12136.014	783.053	643.945	396.671	461.904	3886.131	4455.533	291.935	11982.466	150.076	153.879	180.473	1645.041	3313.612	1315.604	128.492	2210.66	4023.491	281.121	749.376	304.365	444.098	2823.703	307.596	4399.15	194	0.912	717.66	213.866
12164.767	14040.88	8744.427	16243.114	10760.628	18641.898	8678.179	15094.47	904.477	454.423	402.039	400.249	4973.808	2646.495	291.422	12106.499	150.496	172.097	177.387	1955.693	3138.91	779.438	133.047	2498.731	4083.804	282.762	809.755	299.098	974.777	3518.414	305.624	5222.908	199	0.809	752.108	216.802
14722.517	18637.359	10841.396	20247.996	13752.497	23445.315	12206.62	20491.631	927.177	389.993	318.096	422.899	1443.244	1564.25	284.769	10275.811	151.093	167.137	243.866	1882.307	1100.109	678.648	165.789	3387.837	3069.159	300.397	1084.082	325.641	23931.642	1742.958	310.564	7911.769	128	0.963	775.93	215.18
10272.82	12015.602	7184.603	13503.76	8535.208	15450.368	7099.131	12716.101	867.464	572.537	944.68	470.8	5963.884	4171.54	403.55	13229.825	187.124	197.114	194.115	2859.361	4769.627	769.764	139.163	2759.089	5847.953	300.647	2195.309	294.361	1154.952	4727.304	320.266	5501.757	98	0.993	966.439	212.878
15015.891	16444.366	9983.713	20211.303	11827.517	21028.253	9136.219	15013.158	1061.204	775.71	731.62	454.4	5507.602	2801.135	396.995	16953.143	210.297	253.949	206.401	2830.769	5520.183	910.718	152.633	2530.423	5809.929	345.244	1120.989	285.996	2558.868	3433.132	278.648	4697.343	188	0.884	1018.128	216.101
14391.598	15287.082	9327.726	17633.783	9880.253	16678.087	6489.846	10811.724	970.388	819.481	441.562	360.344	3536.836	1377.936	264.188	12846.141	205.262	221.348	264.098	2067.187	6446.965	731.364	142.577	1768.603	7676.542	301.765	625.974	278.758	2076.515	2331.163	286.862	2977.395	139	0.925	1171.687	216.011
15109.803	17477.925	10939.894	20022.817	13223.726	23934.721	11581.082	19426.765	841.24	538.955	549.008	400.745	2586.358	3127.422	293.733	10817.022	174.328	178.287	217.465	1853.731	2436.144	647.886	145.502	2888.961	5264.481	278.6	1252.277	279.809	7805.556	2314.141	302.601	6199.305	274	0.845	903.978	220.296
11281.497	13157.55	7825.596	14496.611	9071.176	16853.394	7759.248	13265.044	888.663	715.69	930.348	374.56	4454.31	2429.575	403.514	12699.861	191.733	224.335	254.736	2502.061	3053.666	889.968	174.32	2549.331	5895.933	297.775	1765.529	282.518	634.364	3085.914	307.277	5381.48	130	0.899	980.546	215.208
14949.847	16757.754	10322.556	19717.413	13460.443	22449.637	9580.453	16475.375	996.858	530.605	1082.255	445.225	4052.007	3163.712	302.315	12280.634	222.648	197.914	199.116	2088.967	7784.847	817.408	168.126	2590.161	5873.134	274.451	1475.426	280.237	3572.801	3618.398	295.185	4930.309	344	0.806	1085.965	222.974
13395.934	15412.656	9739.054	17636.295	10895.981	20069.115	9907.277	17153.763	856.912	358.618	718.438	411.13	2836.121	2217.25	251.949	11182.654	174.176	182.837	172.982	1890.765	4366.709	624.312	131.493	2761.354	4178.841	321.363	1129.081	300.453	5114.439	3609.073	275.999	6176.393	188	0.848	828.681	219.5
12849.592	14665.307	9838.861	17999.027	12277.328	22454.348	11233.714	18561.238	970.36	363.392	433.25	378.436	621.279	2185.608	337.839	8964.512	187.045	171.702	207.888	1297.683	456.485	523.533	146.066	3315.114	5361.679	380.318	493.312	273.134	16792.149	1330.021	302.815	7934.967	181	0.952	921.445	218.075
14221.131	16180.761	9592.708	18647.841	16623.983	19167.158	8061.167	13429.447	866.801	496.384	711.163	457.816	5061.683	1337.238	268.683	12330.678	224.714	214.107	192.087	1920.541	10420.239	732.904	149.383	2008.57	7334.899	282.516	1176.743	282.295	4439.405	3301.943	290.029	3471.187	122	0.929	1096.311	216.615
12818.461	14926.778	9588.894	17510.937	11509.881	20656.776	10120.228	17241.902	848.764	457.484	657.369	375.917	1697.313	1927.95	274.45	10084.512	156.449	166.248	145.482	2019.94	1687.101	567.462	141.208	2923.424	3965.127	321.911	823.89	304.415	15456.743	3505.986	315.2	6844.592	316	0.724	796.313	221.123
15186.923	17721.631	10910.006	20023.448	12918.889	23183.622	10936.77	18422.334	823.761	623.251	1452.986	298.723	3297.167	2955.777	256.498	11207.791	170.861	157.582	178.689	1943.497	4400.448	634.933	118.787	2319.215	4615.658	280.126	1351.891	282.195	143.579	3078.405	279.452	4614.11	129	0.943	871.089	217.74
10048.494	11264.7	7829.737	14434.671	9080.363	16103.987	7356.077	12334.358	905.051	661.491	795.776	390.197	4359.853	2292.268	412.377	14409.064	197.842	226.848	206.215	3084.509	4803.919	763.561	167.119	2570.735	5393.127	310.706	1610.185	288.771	529.018	2536.836	277.186	5118.832	138	0.861	987.362	220.732
15427.058	16914.539	11252.609	19867.762	12491.863	22270.493	10335.062	17274.256	898.581	504.626	1387.818	281.629	3268.1	2750.86	258.479	11938.303	166.028	172.119	172.168	1617.544	3522.01	682.372	126.581	2292.948	4340.82	281.713	1819.169	287.331	2300.066	2923.354	278.051	4598.56	211	0.823	866.524	222.509
12539.502	14727.603	8551.184	16223.85	9999.161	18799.292	8310.144	14958.461	853.568	436.694	602.882	391.171	6620.442	2990.416	390.629	13098.119	174.943	184.392	190.248	2392.048	5012.671	781.355	138.768	2734.058	5052.704	306.873	1511.659	290.783	247.666	3883.136	291.046	5238.417	103	0.952	963.898	219.898
11007.232	13169.971	7403.52	14412.058	8609.685	15225.635	6397.125	10658.306	781.71	433.528	1109.368	485.905	7013.951	863.884	262.219	11732.171	184.839	180.423	166.973	3230.332	10775.811	588.959	151.59	1774.098	4894.919	264.267	1780.864	287.312	107.549	4849.513	291.797	3216.312	167	0.822	1109.751	223.099
13249.787	16079.106	9694.272	17747.263	11235.76	20408.858	10210.464	16715.135	873.752	384.698	660.049	378.17	4166.988	2058.429	263.075	13583.975	159.619	188.547	159.35	1781.539	4719.35	771.716	133.038	2792.156	3692.466	290.944	1741.233	296.99	2992.649	4419.556	270.677	5690.023	102	0.968	836.824	219.765
13302.345	13907.569	10130.641	18394.742	12299.959	22020.734	10696.321	17083.827	909.895	516.959	567.252	305.723	4294.628	2790.519	277.964	13049.54	178.625	164.895	190.907	1856.231	4184.523	751.242	114.222	2350.357	5228.27	255.129	1251.373	278.051	194.394	3251.535	270.548	4535.362	152	0.892	893.697	221.691
11307.763	12946.592	7986.179	15038.072	9520.302	16913.267	7587.412	12737.308	970.637	522.092	871.625	376.605	5456.122	3945.737	402.413	12765.899	171.612	197.192	204.157	2603.75	4971.211	734.437	139.185	2457.074	5066.909	306.176	1789.677	293.223	152.365	3550.996	286.897	4636.109	152	0.861	972.553	221.336
11847.214	13845.354	8242.538	16036.909	9810.65	18608.548	7949.368	13706.573	783.832	480.566	340.376	401.709	4265.614	2565.998	277.993	12006.123	155.206	155.864	161.144	1633.576	2868.543	687.277	120.236	2068.534	4466.92	296.59	552.834	301.504	124.127	3160.672	293.143	4202.183	278	0.827	686.626	224.065
15713.633	18293.804	10772.071	20047.174	12563.836	23794.4	10809.997	18793.139	940.568	540.41	684.735	416.119	6679.775	3584.156	375.93	12293.009	171.788	199.991	189.683	2356.717	4284.416	794.176	146.679	2825.551	4699.966	293.376	973.051	267.156	482.45	4053.172	296.714	5599.759	154	0.927	957.39	222.922
13466.05	15533.467	9161.419	16542.759	9870.146	18826.083	8108.507	13825.082	853.349	511.581	978.701	416.192	3746.509	2788.789	308.021	13893.067	205.173	179.331	285.356	1970.893	5459.941	705.562	176.912	2294.886	4920.428	287.751	1522.357	287.777	9338.4	2721.025	289.559	4189.253	159	0.9	1069.437	224.877
13964.476	15816.804	8989.422	17577.762	9722.584	17465.512	6911.757	11759.905	841.797	519.892	1351.477	447.982	4175.029	1142.334	275.874	12282.031	214.453	247.346	224.638	2353.935	6615.921	711.576	143.999	1807.858	7916.015	314.646	1149.322	273.874	525.242	3317.079	280.632	3216.347	197	0.808	1183.409	223.018
10820.421	12335.111	7455.883	16029.946	9336.737	17383.503	6707.837	11124.723	713.388	476.778	350.959	407.226	3332.218	2178.251	274.03	11999.748	156.199	132.435	159.262	1327.304	3576.932	671.138	112.922	1817.986	4534.46	298.835	385.212	274.497	149.651	2137.23	283.521	3510.209	137	0.888	649.325	224.354
13721.63	15354.115	10067.39	19365.404	12317.625	22787.877	10835.65	17914.296	891.294	822.728	343.809	422.219	4987.896	1892.497	286.427	11971.426	127.134	147.838	159.93	3421.499	3512.575	614.284	117.227	2412.695	2386.343	288.342	433.816	308.603	123.988	3915.136	309.865	5025.58	108	0.98	703.824	222.407
15226.463	16199.949	10767.62	19810.65	12284.132	22705.35	10503.836	17879.439	837.602	339.846	1417.72	321.377	4654.109	1831.308	249.091	12414.928	175.704	187.703	192.313	1998.513	4110.932	661.384	128.751	2297.048	4918.905	268.825	1690.285	280.35	1905.859	4385.183	266.836	4781.323	207	0.849	852.877	226.437
12034.966	13983.865	8698.484	16030.079	10627.11	19389.89	9756.86	17122.563	922.993	356.439	606.501	367.021	4103.912	1954.698	348.118	11415.024	138.253	157.405	316.164	2221.223	4904.98	736.093	159.362	3100.244	2472.478	286.455	1739.974	274.146	4993.231	3081.484	293.84	6318.238	149	0.94	935.661	224.54
10783.11	12764.946	7860.487	15384.646	9371.659	18336.603	7793.366	13181.082	922.944	363.412	352.698	298.131	427.537	1151.243	277.913	11411.451	171.498	178.462	254.21	1708.917	218.528	13376.311	147.898	2616.95	3862.498	285.437	579.821	299.904	15578.931	293.01	305.379	6180.592	169	0.911	607.447	224.991
11534.075	12960.602	8383.969	13005.481	7902.127	14571.959	6018.368	10125.641	889.754	1010.219	621.599	342.861	4069.59	2342.836	330.533	13170.096	212.557	218.786	181.162	2062.817	8125.908	568.566	145.591	1811.159	5862.461	299.994	915.962	272.78	123.209	2340.299	286.38	3203.511	166	0.886	1041.946	224.928
8652.069	10369.821	6161.563	11670.844	7346.216	13611.071	6002.656	9994.262	780.108	332.377	310.869	266.28	425.595	854.415	265.354	9887.477	158.555	161.895	202.115	1622.529	886.898	10877.481	125.86	1848.658	4092.131	288.222	530.676	280.581	10389.11	339.475	281.518	4411.418	116	0.965	632.302	224.905
7717.253	9370.936	5697.152	10845.929	6615.38	12259.568	5195.622	8632.45	943.01	333.045	339.476	284.611	429.94	837.881	267.126	13483.709	169.295	197.704	236.383	2306.89	246.449	6333.046	153.777	2079.873	4799.084	280.217	448.47	296.575	21471.409	296.994	299.186	4888.033	115	0.956	595.248	226.178
11242.11	12293.149	8061.237	14308.106	10343.569	18446.511	8657.8	14559.671	792.66	456.009	938.53	316.656	4397.059	2349.503	251.254	11785.97	160.488	175.747	169.28	2062.578	4011.627	636.649	134.857	2307.046	3423.589	275.928	1529.209	270.743	2080.481	4584.219	274.612	4689.245	168	0.951	841.411	227.738
13100.598	14933.972	8659.345	16505.6	9933.865	17290.62	7392.635	13095.788	885.659	821.926	698.065	446.088	6475.401	1657.465	267.692	11925.002	195.152	191.842	175.753	3497.417	10035.869	640.278	161.553	2059.568	4849.043	288.874	1106.538	285.082	178.784	5074.241	284.654	3697.412	102	0.987	1101.118	225.059
9735.35	12045.986	6235.537	12418.993	6997.494	14585.603	5850.913	10011.197	800.033	618.333	345.348	414.717	3624.429	1794.706	257.567	13223.282	180.566	204.715	169.572	1903.242	7960.497	604.012	142.307	1852.556	5215.102	332.108	711.33	301.776	306.007	2753.46	276.583	2880.108	117	0.944	1162.252	226.415
10993.513	11769.984	8213.363	14815.467	9941.753	17379.428	10265.942	14607.573	860.726	373.802	318.857	361.609	2059.626	3088.9	319.09	8381.341	149.675	147.243	222.139	1364.469	1179.032	773.254	202.814	3089.288	3250.34	297.313	510.985	283.437	7235.784	1399.472	295.264	7387.775	104	0.961	752.442	226.76
15686.744	18505.545	10900.756	19768.643	12104.619	21296.308	9781.93	16520.48	804.778	364.104	1255.203	269.399	3043.979	3408.985	246.403	11917.451	184.361	175.894	205.302	1661.541	3075.32	614.157	144.686	2209.463	4811.98	280.378	2863.828	272.666	6136.168	3038.831	258.019	4546.281	118	0.914	860.627	227.161
14206.846	16159.693	10457.294	19149.349	10983.862	20118.851	9778.43	16380.747	860.815	901.309	351.059	378.709	2258.504	2919.562	266.259	12077.43	160.526	167.21	153.482	1916.946	3039.199	530.196	128.194	2360.788	4404.546	369.313	1450.669	293.722	4490.788	2497.568	271.712	5188.699	134	0.916	786.716	227.828
13815.761	15605.908	10019.607	17663.438	11688.164	20928.036	9935.999	16798.909	886.791	436.239	1260.275	302.995	3986.912	2068.737	269.944	12479.417	172.316	171.768	169.438	2345.379	3410.281	659.912	113.241	2346.984	4279.925	294.713	1943.391	283.551	428.704	4121.335	291.712	4840.18	163	0.946	877.31	229.433
12195.31	13938.33	8625.243	16260.157	9966.07	18832.42	8095.287	13176.427	758.001	624.715	368.619	401.742	3625.722	3580.781	279.814	11192.738	162.867	142.197	159.245	1663.308	3014.73	691.611	111.887	1829.778	4415.271	293.268	337.024	301.226	141.489	2877.189	292.993	3798.459	237	0.829	668.804	231.209
15268.701	16595.544	11018.653	20053.481	13013.271	23880.078	11199.638	18715.345	925.833	584.319	910.943	391.393	4412.901	4239.159	361.134	11892.885	169.045	195.707	198.805	2066.715	3175.476	795.956	142.658	2705.217	5003.214	285.202	1422.382	277.581	1728.89	3607.076	302.313	5427.015	424	0.705	950.611	233.38
10624.719	11830.286	7591.402	14760.157	8838.148	17072.479	6971.846	11646.269	808.467	399.268	376.391	465.637	3820.776	1961.112	278.853	12828.918	158.259	138.36	156.239	2191.95	5508.005	656.081	107.44	1993.626	3886.796	289.989	409.236	264.572	133.271	2494.176	292.08	3921.092	112	0.973	656.438	229.696
14198.29	15474.782	10513.631	18639.578	11600.339	21809.412	9680.233	16117.389	895.785	524.069	572.726	378.289	4819.327	2769.928	403.316	12917.229	192.796	200.726	192.455	2129.092	3807.464	2129.049	172.07	2472.979	3822.266	321.942	1248.457	281.969	920.58	2909.536	281.735	4973.949	216	0.913	1026.19	232.699
11024.956	12965.25	7687.32	14039.54	8578.018	15131.732	6643.952	10881.82	927.122	518.066	895.752	429.928	3605.355	1849.092	305.862	13560.613	188.474	183.55	216.746	2341.635	6130.87	687.972	180.876	2160.089	3825.362	280.836	1581.455	293.253	6840.761	3109.425	305.911	3864.973	99	1	1075.894	229.864
12955.978	14148.931	8943.173	16801.514	15168.601	18314.24	7712.235	13120.731	878.724	580.558	819.038	390.687	4395.456	1802.275	274.399	11836.765	196.016	193.367	182.305	3365.87	8760.266	730.857	177.506	2075.046	4846.393	281.206	1690.556	276.878	3849.555	3168.016	292.082	3861.579	125	0.94	1095.484	230.748
14091.156	15999.302	10091.397	18059.316	11998.349	21957.747	10318.957	17510.176	921.694	347.582	1193.241	296.505	4340.523	1966.472	260.259	13301.997	176.84	177.095	183.171	1659.018	3666.042	706.399	107.447	2144.393	5236.605	277.141	2168.465	285.507	101.893	3450.336	295.735	4081.446	121	0.989	886.351	230.442
12702.735	14460.017	9027.811	16301.843	10799.306	19440.473	9297.488	16016.133	1099.76	571.742	748.263	395.708	3625.411	4118.131	302.828	12708.552	161.745	179.07	205.376	2642.832	4579.313	715.079	119.08	2582.555	4699.774	262.522	1491.328	280.058	447.958	2876.997	298.334	4964.646	226	0.881	911.695	232.841
12247.505	14470.501	7877.501	15502.973	9808.158	17835.664	8165.169	13862.174	1016.002	662.955	630.001	419.576	4950.375	4405.622	433.131	16779.425	202.072	229.604	227.973	2559.445	4788.502	807.817	147.623	2744.88	5672.319	309.403	1041.119	291.164	1042.332	3191.026	263.427	5550.558	184	0.82	987.082	233.88
14349.534	16188.097	10214.071	18963.362	11952.471	22163.657	9990.895	16687.482	853.441	511.457	374.105	393.517	4256.749	3085.94	295.925	11477.99	145.999	164.387	169.187	3521.516	2615.849	789.552	128.289	2279.256	3894.003	307.302	479.7	311.146	343.765	3764.545	301.28	4916.442	231	0.882	706.768	234.768
13810.309	15235.423	10133.538	18180.635	11687.43	21213.572	10113.775	17026.419	832.48	387.51	665.104	288.469	3417.21	2338.475	240.634	11691.07	157.711	172.918	175.913	1724.307	3163.784	668.454	135.948	2368.915	3620.634	290.617	913.247	289.94	4394.503	3041.802	268.715	5223.465	333	0.824	805.452	239.14
16487.954	18460.098	11923.83	20925.761	13271.794	24230.53	11539.08	19321.232	960.528	372.302	1396.666	317.213	4709.518	2112.193	246.104	13146.427	179.586	184.441	201.363	1770.557	4229.693	637.108	127.524	2307.241	5147.719	280.336	2126.87	283.383	1847.993	4000.185	271.613	4672.723	223	0.845	856.679	236.496
13917.913	15485.374	10157.62	17977.864	11498.505	21522.888	9925.874	17851.605	1152.534	671.691	686.27	426.697	5158.618	4194.317	415.527	13453.129	207.839	212.232	192.413	2490.894	5025.427	828.342	143.43	2952.893	6177.983	304.924	1085.418	290.469	829.036	4161.08	283.028	5681.1	238	0.859	976.458	236.206
17349.476	19393.36	12498.337	22641.752	12802.466	24027.478	11317.074	19196.146	910.029	433.25	331.345	363.602	2851.379	2860.749	239.384	11877.413	164.772	183.364	163.977	1758.294	3530.633	579.675	127.181	2027.245	5506.275	312.082	1131.484	287.697	219.701	2395.433	265.411	4153.231	208	0.811	783.029	237.284
11959.384	14519.743	8440.284	15249.912	10289.966	19035.024	9254.121	17089.143	951.466	648.375	712.999	437.757	2427.888	3995.818	347.52	11327.402	180.736	178.322	221.711	2325.63	3661.282	756.614	145.547	3607.404	4803.595	267.741	1551.057	273.133	2581.735	2213.331	310.066	7412.766	101	0.977	922.718	233.173
11811.074	13604.547	8604.385	15848.945	9363.417	16449.271	8051.392	14147.81	891.518	408.041	359.453	433.483	1864.521	1624.269	288.08	12678.019	149.578	150.778	165.412	1662.592	2053.055	517.568	173.848	3011.281	3431.191	291.01	867.937	296.631	6657.637	2274.671	290.411	6825.804	117	0.944	754.192	234.782
12805.02	14028.926	8955.63	15802.619	10406.981	18589.637	8679.64	15291.314	1034.997	594.332	683.057	356.885	4380.21	2771.146	273.748	13139.002	165.195	177.754	190.609	2786.308	6370.253	648.644	111.08	2357.798	4931.024	257.971	1266.262	283.172	138.062	3204.634	274.429	4697.136	118	0.953	901.373	235.568
12571.261	13825.453	9351.662	17126.844	11498.833	21205.712	10564.908	17707.647	740.107	741.758	492.359	316.007	2091.791	4162.632	325.165	9957.756	150.024	173.632	211.388	1650.292	1958.409	607.334	134.918	2631.253	4244.81	263.717	1231.305	273.458	8665.038	2029.168	308.856	6035.028	134	0.968	936.552	236.179
11803.647	12021.149	8399.747	15737.772	9815.737	14518.844	6962.483	11389.975	883.861	697.317	530.59	429.614	3096.805	1608.565	259.021	12111.042	189.338	177.865	164.493	2798.458	4928.411	510.86	153.322	1660.611	5028.893	258.606	1093.258	281.55	175.868	2536.862	281.98	3095.233	109	0.935	1112.454	236.087
16549.77	18491.368	12087.277	22168.291	11543.632	21367.357	10142.943	17441.02	881.922	414.082	433.56	399.545	3896.649	2945.108	274.405	13074.017	158.218	174.838	171.374	1816.528	3833.019	628.113	130.095	2235.935	5168.804	281.407	924.19	312.29	481.767	3094.768	288.388	4543.837	170	0.939	767.665	238.188
14007.376	16911.539	10068.073	18439.598	11000.553	20329.176	9719.973	16459.702	847.391	435.279	340.667	319.765	3402.028	2399.831	235.92	13121.457	148.042	181.94	160.665	1808.687	3795.641	621.25	126.459	2230.332	4671.493	321.666	786.314	289.115	496.549	2860.467	289.708	4573.777	116	0.965	790.836	236.621
13180.968	14004.594	8670.408	17311.008	9410.788	16499.069	6471.002	10895.675	845.259	466.659	717.123	455.886	3754.061	936.603	288.593	11050.917	232.423	198.742	204.398	2379.799	6987.405	623.521	161.816	1802.513	8593.146	294.313	1101.435	290.836	3167.49	2558.604	295.387	3437.796	109	0.976	1233.087	236.583
8673.005	9881.458	6413.534	12326.091	7788.82	13800.176	6303.944	10438.78	940.184	333.71	330.693	277.493	388.895	1039.179	267.136	9369.91	171.577	174.239	211.349	2781.309	186.685	5998.021	150.105	2313.485	4127.377	320.16	697.899	288.196	7721.387	282.418	297.285	6678.183	107	0.971	622.893	236.509
13653.207	15117.991	9671.657	17165.556	11261.311	20025.847	9469.449	15828.733	855.433	324.022	923.764	296.427	4486.819	1624.532	253.091	13087.887	157.36	174.164	167.379	2526.843	4241.974	625.953	103.262	2137.949	4435.306	269.494	1739.235	279.116	104.409	3332.425	292.045	4236.584	119	0.961	888.155	236.433
18098.355	19618.786	13173.056	23992.204	12251.404	23167.598	10764.963	18661.919	913.53	469.31	329.302	400.542	3668.634	2950.435	249.116	12162.877	154.799	186.467	157.465	1823.451	3393.201	603.361	126.577	1943.672	5709.208	303.156	1010.262	307.65	424.359	2998.127	281.351	4048.368	116	0.909	775.698	237.552
8965.671	11544.771	6519.265	13081.305	8001.057	15425.816	6733.66	11302.347	935.555	453.218	308.753	290.845	992.03	1015.635	248.428	10752.675	155.429	169.385	182.246	2180.623	1784.673	1478.357	142.022	2167.331	1829.604	286.707	616.532	274.851	2115.895	1260.558	282.328	5089.382	102	0.974	576.725	239.039
12880.24	14411.133	9131.68	17158.777	10727.716	20020.086	9104.719	15642.84	833.655	530.821	332.176	377.91	4281.742	2615.053	291.527	12091.959	148.254	164.678	206.22	2359.499	2919.126	697.667	119.009	2232.241	3716	311.004	432.509	306.646	651.798	3195.334	314.054	4515.571	122	0.945	700.885	240.066
13499.412	14115.588	9633.026	16395.65	10755.151	19690.354	9361.008	16131.434	901.33	526.867	954.314	359.485	6351.477	2438.982	246.281	12617.395	174.61	195.75	166.393	1713.013	6369.108	610.996	116.314	2334.878	4981.547	286.775	1540.988	279.065	312.432	4668.243	267.364	4898.257	180	0.916	847.239	241.517
13013.259	13933.359	9290.667	16458.479	10856.989	19951.376	9695.763	17304.32	837.576	431.529	728.951	321.735	5537.677	3551.912	253.224	11879.572	171.283	175.925	200.424	2697.02	4353.402	694.169	137.255	2595.219	4081.333	275.925	2284.16	278.457	626.722	4164.88	284.871	5591.689	175	0.882	875.454	240.289
14030.247	14853.88	9885.675	15791.369	9659.902	17986.958	8260.209	13665.062	854.187	930.392	509.41	399.66	5250.154	2054.741	311.845	14361.025	212.554	202.119	175.906	2098.972	7979.285	645.634	152.806	2099.609	4249.55	274.087	1266.298	278.414	163.453	3251.561	300.02	3823.28	149	0.955	1060.789	240.218
13190.783	14603.922	9125.798	14247.969	10570.47	15617.249	6705.243	10986.582	805.177	839.707	856.474	317.779	2355.463	1599.819	258.476	10625.195	197.59	173.575	190.572	1802.135	7250.403	537.453	168.867	1540.921	4454.099	264.836	2111.077	278.591	2648.956	2230.134	296.937	2734.616	181	0.824	1092.749	241.97
16036.648	20022.625	11213.01	20894.178	13153.559	25028.111	10989.484	19524.77	779.97	602.314	325.478	410.386	5417.746	3802.898	285.028	11492.179	157.155	177.174	178.85	1942.991	3673.182	723.359	119.17	2286.548	5009.886	310.027	378.615	313.524	702.277	3922.347	307.486	4702.337	129	0.943	690.609	241.422
15422.373	17145.124	11027.207	19506.848	12986.976	23713.792	11507.622	19675.947	951.55	620.738	802.322	349.25	2788.365	5001.619	318.736	11455.698	168.115	188.09	225.973	2502.751	3540.5	713.971	129.394	2758.139	4981.413	269.882	1486.865	280.528	617.127	2257.591	307.951	5892.124	323	0.838	919.998	244.745
13940.646	15627.219	9694.044	18023.757	11481.151	21820.504	10238.024	17906.155	826.314	855.988	820.932	395.034	4059.037	4889.352	382.742	11949.935	175.549	193.717	200.49	1968.465	3737.779	775.321	133.426	2576.533	5393.564	295.748	972.809	272.545	656.708	4466.714	276.616	5135.969	189	0.88	963.225	241.971
15179.679	15950.323	10981.949	19988.126	12717.056	23733.205	10432.324	17259.216	1011.947	913.132	591.354	428.896	5971.717	7209.59	396.97	14669.403	228.797	223.36	153.749	2397.062	6507.499	724.961	157.868	2739.815	5314.041	295.952	977.33	283.209	332.25	3465.657	281.019	5414.969	210	0.935	1034.862	241.51
15358.187	16939.866	11064.692	20461.489	12874.807	23919.301	10661.345	18066.043	809.282	580.24	350.362	360.505	3158.286	3144.423	287.36	12002.562	163.104	158.294	213.154	1401.821	2781.059	759.353	154.288	2296.817	4956.212	298.055	982.653	305.461	5241.837	2549.314	308.753	4738.267	233	0.824	683.028	244.861
13010.677	14181.325	9223.05	17724.621	10910.525	20132.691	8794.461	14871.559	862.458	649.153	351.161	350.416	2340.731	3261.537	286.263	13072.414	164.248	151.806	317.235	1286.859	2669.198	718.367	145.795	2041.201	4554.065	310.036	834.369	309.956	7067.692	1685.601	309.511	4125.929	132	0.928	675.985	243.386
12726.437	14121.479	8964.629	15860.215	10495.454	18911.353	8925.947	15126.11	685.354	455.906	1223.458	297.276	4507.852	2198.635	225.137	11796.363	161.605	187.752	177.448	2159.405	4905.825	638.336	115.655	2148.738	3975.028	280.181	892.267	275.15	138.824	4742.726	255.898	4508.238	197	0.918	829.195	244.185
15085.545	16713.058	10937.486	19158.472	12532.893	22513.405	10861.442	18139.014	871.16	508.285	856.585	285.177	4862.237	2108.855	263.367	12287.61	162.458	178.103	196.292	1993.087	5333.233	603.051	117.431	2367.514	3935.428	261.185	2015.564	281.248	137.366	3719.376	282.202	4803.694	267	0.875	886.369	244.433
13657.895	15324.659	9852.116	17226.831	11481.187	20481.808	9847.445	16542.441	910.018	569.736	711.679	311.795	4332.661	3029.533	284.933	13377.714	155.278	179.957	196.439	2418.215	6223.26	633.036	113.037	2395.976	4277.432	255.813	1645.139	278.392	118.104	3158.52	277.644	4699.491	157	0.955	899.347	243.264
16006.309	17585.734	11834.802	21310.213	13672.604	23593.746	11110.412	18257.669	876.856	407.532	324.949	345.521	3640.495	2619.173	252.674	11034.221	148.403	180.736	149.288	2386.008	3710.144	639.687	126.814	2092.782	4570.542	285.384	588	309.769	126.381	2838.012	274.004	4532.14	139	0.95	776.752	243.809
12631.71	14279.882	8124.63	17060.267	8855.322	17662.828	6874.456	11374.531	805.215	624.284	371.142	397.973	4063.8	1961.525	263.334	12726.2	200.77	237.168	171.944	2139.964	6710.392	626.877	149.594	1683.581	9015.716	319.113	984.059	303.331	116.017	3415.284	285.847	3004.986	156	0.939	1171.744	244.205
16808.24	18426.478	12018.644	21513.02	12983.96	23534.113	11032.165	19225.252	813.706	567.519	345.496	350.988	4162.564	2909.371	264.07	11292.817	154.718	170.367	160.901	1838.605	4237.183	639.3	134.14	2319.5	4881.687	292.415	601.108	284.658	254.346	3504.587	288.48	4859.247	590	0.569	756.322	254.534
11702.873	13977.145	8362.032	14825.899	10033.543	17506.115	8586.063	14443.67	876.164	427.581	811.829	330.196	5873.039	1851.191	246.059	13859.777	150.591	162.537	163.496	2511.125	4679.6	598.981	117.065	2405.919	3429.698	280.281	2365.948	277.269	582.241	4911.043	269.748	4717.522	113	0.969	860.013	244.482
14883.015	17799.868	10206.732	18859.867	11401.938	21236.277	9315.801	15501.214	914.734	1229.652	597.465	416.722	5628.12	5089.974	361.212	16071.829	224.526	216.799	195.462	2257.401	8099.25	694.143	183.816	2428.284	5339.938	337.814	962.686	286.406	1248.078	3472.002	291.808	4466.255	134	0.991	1043.858	244.41
13897.247	16053.804	9852.261	18474.731	11546.186	21205.292	9612.315	16622.357	755.957	666.534	325.869	365.664	4106.435	3103.712	300.104	10656.657	158.457	163.798	202.748	1513.499	3838.948	720.755	126.102	2469.508	4074.702	304.85	314.876	301.883	1348.167	3057.263	301.039	5232.81	111	0.964	697.905	245.392
14054.511	16485.592	9916.709	17998.619	11845.978	21944.384	10623.308	18201.546	929.617	625.477	829.715	408.46	3696.153	3753.721	399.679	10910.645	209.717	204.955	237.182	1876.338	3574.579	842.387	163.763	2917.353	6507.367	280.833	1140.268	272.923	3616.58	3967.428	282.811	6209.996	141	0.918	971.996	246.252
12529.606	13871.326	9282.461	16483.286	11010.038	19781.62	9269.407	15994.187	1008.328	551.953	751.562	523.93	5807.987	3376.845	444.03	15927.194	207.709	206.59	208.774	2859.312	5411.081	880.22	153.945	3299.47	5138.867	307.034	1907.593	301.758	4645.597	4917.493	260.324	6437.379	192	0.924	986.016	245.354
11393.485	13525.56	7723.072	14496.835	8512.487	15319.994	6665.788	11788.278	958.75	786.184	731.67	409.76	4576.583	1399.809	267.31	13179.517	209.192	179.199	192.278	2080.166	8187.549	536.725	160.219	1940.635	5109.719	259.574	1428.159	283.041	585.917	3707.793	295.523	3423.986	110	0.985	1103.709	245.527
10346.068	11845.53	6977.613	12381.919	7716.745	14025.512	5917.18	8786.899	804.349	754.309	461.857	398.756	6156.746	2067.527	317.986	15738.33	226.935	225.893	179.392	2159.723	9362.835	763.819	142.344	1874.007	5530.721	285.79	1397.85	281.154	107.01	3218.161	296.16	3167.176	112	0.932	1053.598	246.384
14003.435	16386.853	10403.732	19693.112	12630.078	23383.131	11255.362	19264.585	842.443	507.596	383.309	459.292	1756.554	3768.36	322.806	12411.505	148.261	154.893	190.845	1905.195	1352.189	579.237	149.681	3343.236	3181.955	365.69	667.209	300.399	18578.444	2256.847	371.173	8123.777	304	0.802	707.727	252.421
11906.122	12709.22	8540.174	15223.98	10301.891	18993.926	9401.837	16346.744	934.784	559.729	660.217	291.674	2702.863	3881.326	294.908	11833.379	166.413	177.653	216.544	2519.407	5217.899	661.781	120.598	2416.383	4763.656	265.499	1481.959	277.635	624.825	1940.854	295.252	5086.233	121	0.937	907.996	247.971
17098.513	19050.086	12283.256	22196.992	14779.247	27923.573	12722.751	21537.065	1038.832	775.088	974.745	420.531	4461.072	5474.044	429.896	12436.669	224.591	234.794	215.977	2749.245	3838.148	907.93	144.769	2825.686	6122.792	293.395	1442.477	294.433	1820.662	3657.054	267.955	5568.84	606	0.758	1004.838	256.279
11092.842	14056.261	7174.636	14108.851	7992.274	14708.868	6021.593	10457.45	888.112	666.68	438.501	576.08	4039.824	2194.633	287.021	12815.469	201.807	216.497	191.91	2349.912	10379.73	696.483	152.43	2129.245	7074.595	321.877	1049.076	271.709	107.994	3504.701	308.387	3664.261	105	0.941	1217.186	247.09
14820.344	16688.638	10488.988	18618.221	12420.476	22594.599	10876.479	18326.245	778.64	431.996	583.435	318.862	5635.874	3094.033	235.905	12478.815	166.713	179.082	206.36	2157.247	4605.995	599.897	115.135	2321.337	4804.907	287.833	1507.248	280.041	1334.638	4460.347	266.217	4817.945	202	0.912	853.584	250.797
11485.909	13019.217	8867.855	15616.861	11217.365	20366.835	10604.131	17900.014	899.049	355.343	640.09	401.524	806.445	1479.332	362.301	9019.604	161.459	169.855	209.177	2174.35	688.322	489.064	167.133	3504.521	4030.203	302.597	647.113	268.87	22713.972	1929.563	331.294	8455.147	235	0.793	942.649	249.755
14261.316	14992.486	10750.54	19228.153	13105.908	23833.038	12060.022	19813.614	925.881	527.728	670.192	413.371	1781.947	4309.882	403.848	9287.907	190.236	183.926	239.249	2198.353	1288.902	668.691	157.757	3091.165	5369.3	282.905	669.625	270.25	14096.418	3183.193	310.462	7262.442	263	0.808	961.074	250.375
11820.991	12577.419	8226.505	14733.388	8395.237	15939.025	6379.552	10649.215	896.473	1041.022	662.965	393.683	4134.681	3354.273	295.626	14208.181	219.879	209.664	161.872	2146.532	4510.71	584.34	150.876	1860.507	5339.165	280.937	1110.249	296.82	113.886	2902.021	286.166	3467.169	109	0.989	1068.096	248.362
12352.485	13964.888	8036.881	15922.555	8871.695	17325.753	6791.838	11185.929	828.749	722.111	395.825	430.992	6381.618	2864.912	289.309	14158.343	199.676	223.313	181.886	2592.77	9071.316	718.907	152.06	1914.796	7490.481	295.986	624.047	292.866	96.033	3956.485	313.877	3356.397	177	0.954	1208.788	249.732
9721.332	11054.546	6681.947	12702.59	7531.704	14229.351	5824.075	9738.979	836.441	357.931	321.373	341.15	3228.64	1647.703	238.787	12110.009	167.675	153.606	171.301	1969.558	3271.103	707.15	135.65	1830.647	4617.899	307.397	694.117	247.678	1930.527	1941.432	271.717	4024.555	154	0.859	586.123	252.169
14455.617	16673.479	10199.08	18245.091	12051.39	21805.669	10245.53	17581.185	809.326	409.594	681.118	314.091	4199.414	2514.715	242.789	11116.028	153.468	171.01	166.596	1975.513	3661.163	660.576	126.047	2107.587	3737.409	284.612	528.329	292.898	106.269	3881.646	266.321	4533.503	255	0.861	789.331	252.5
14572.371	15713.278	10980.878	19119.199	13141.291	23133.852	11735.523	19620.941	937.225	367.448	585.427	321.933	6939.957	1927.745	266.717	11900.179	176.704	174.872	262.16	2596.322	6100.155	610.73	139.932	2734.006	4599.051	266.3	2408.005	276.816	2313.122	5369.618	267.198	5909.331	190	0.914	877.247	250.695
17177.794	19999.339	11447.303	21866.302	12674.056	22457.425	8891.605	15053.681	746.823	432.027	328.718	340.312	2842.038	1319.591	244.739	11131.189	184.865	158.905	203.936	976.527	2316.788	631.882	126.557	1673.863	6722.906	305.521	393.042	273.396	2989.807	1749.269	265.259	3445.124	182	0.926	548.346	252.379
10358.854	11719.088	7205.413	13323.385	8292.814	15814.505	7005.021	11904.2	893.366	884.608	385.806	375.684	3579.721	3157.791	303.574	12423.115	166.145	149.502	171.761	2025.147	2701.898	628.211	124.218	2057.588	3620.255	304.135	641.972	288.673	1957.125	2887.109	288.155	4330.351	122	0.956	663.115	249.287
15129.99	17018.321	10402.165	17479.053	10319.541	18794.199	7944.306	13172.483	936.153	1039.979	1192.402	350.88	2576.77	3413.578	271.804	13324.096	230.045	218.16	194.094	1180.304	2798.645	576.116	152.875	1688.758	5536.467	265.368	2186.76	275.171	278.351	1819.879	282.403	3031.852	175	0.882	1081.334	253.231
11859.179	13801.577	8600.899	15372.46	10463.083	19168.742	9236.139	15972.161	732.409	521.71	1040.311	286.892	3604.062	4862.295	248.579	12190.675	137.732	176.031	167.758	2352.688	4195.407	556.78	126.741	2472.447	2786.875	278.246	890.833	284.548	1166.775	3124.757	256.965	5267.112	195	0.861	815.603	252.597
11090.615	12274.796	8285.032	14335.972	9959.4	17331.969	8630.398	14698.129	913.371	473.05	730.302	309.879	2643.806	3724.575	310.092	10500.614	162.517	192.727	278.273	2892.853	3957.768	663.506	144.208	2844.539	3560.527	274.467	1964.498	283.709	2450.285	2092.173	301.447	6220.282	146	0.936	927.911	252.486
11284.373	12001.744	7294.484	13821.25	7518.684	14650.246	5227.647	9095.462	705.853	405.997	340.642	338.792	2122.987	2799.594	243.96	10869.569	180.675	168.592	206.269	639.953	2192.681	1302.352	135.144	1484.838	8053.735	275.768	362.253	264.86	3693.78	1113.24	273.945	3302.734	108	0.938	513.611	251.472
11143.553	13430.257	7728.008	14877.744	9489.201	17627.769	7937.744	12830.242	742.059	657.768	322.52	366.154	4232.097	3428.003	294.14	12137.926	164.693	137.067	162.198	1821.866	5427.327	664.197	116.73	1928.488	3824.13	302.854	393.152	273.82	1137.431	3164.3	324.331	3889.264	175	0.912	644.049	254.054
11387.862	11753.662	8454.007	14743.475	10022.231	17333.509	8358.026	13734.785	700.534	335.815	1384.629	287.348	4622.769	1853.638	225.383	11787.538	148.236	171.72	167.593	2148.634	4892.324	605.42	119.453	2160.461	3261.098	280.41	852.95	279.53	235.993	5164.288	252.733	4579.101	117	0.944	829.62	251.876
10954.845	11905.41	8073.236	15897.102	9797.002	17226.851	8431.304	14740.099	839.304	392.592	379.134	463.067	926.16	2200.288	293.58	7683.218	144.769	152.27	179.054	2220.287	864.21	470.308	139.321	2833.772	2930.289	312.803	449.071	313.064	20653.155	2091.438	347.932	7002.251	145	0.842	696.128	254.355
13379.153	15861.992	8681.036	15952.016	9203.381	18471.968	7934.747	13381.633	816.616	603.122	377.418	499.106	6369.898	1371.063	278.653	14935.307	196.567	232.375	134.119	4550.002	11802.975	683.968	136.145	2199.278	6952.676	307.542	524.297	288.51	138.693	5987.351	295.952	4154.579	106	0.993	1197	252.5
12776.078	12953.689	8699.053	16982.796	9380.659	16289.807	6318.467	10193.217	774.474	728.269	361.154	667.195	1706.942	2252.118	252.461	11589.47	222.173	208.179	192.484	2349.482	9633.618	582.01	164.596	1557.345	8476.667	279.745	1922.649	293.989	105.784	2975.093	298.818	2707.931	106	0.98	1231.642	253.613
12016.552	14755.836	8971.19	16097.333	11606.417	15732.143	7834.54	13378.714	801.837	604.761	367.119	499.478	520.246	2938.33	266.758	9645.176	148.342	153.88	177.787	1843.154	371.931	443.974	132.52	2065.382	2743.626	346.326	471.879	271.48	39443.012	744.436	305.141	5150.326	124	0.96	718.556	255.323
14070.079	15458.122	9911.825	17624.407	11689.74	20857.281	9868.697	16933.359	696.762	436.209	805.095	339.017	3755.102	2676.511	241.128	10883.065	144.894	167.691	168.574	1943.193	3518.771	663.539	133.793	2156.934	4081.96	290.544	531.224	288.332	369.924	3772.552	280.523	4777.204	297	0.846	776.173	257.513
9638.752	10743.594	7314.023	12674.303	9117.887	16030.581	8336.5	14299.868	1195.219	483.657	1273.063	606.12	1080.907	2635.583	461.291	9784.838	212.462	196.764	232.938	4056.866	1157.253	879.159	167.679	3669.198	5586.014	303.729	1313.28	291.53	36452.205	5205.035	310.346	8614.855	142	0.91	978.69	255.585
14641.188	15774.99	10630.782	19250.168	12509.254	22508.331	10593.115	18445.193	829.283	526.508	409.949	344.865	3226.38	3794.194	266.07	10966.882	163.298	161.351	178.611	1902.924	2887.427	679.714	127.488	2291.05	4748.069	298.868	761.996	275.982	2389.775	3292.626	297.114	5013.822	274	0.897	736.325	259.135
14076.397	14934.105	10203.581	17926.003	12096.045	21868.48	10557.785	17660.703	781.796	432.474	466.255	281.41	5445.114	3472.682	227.317	12485.06	164.263	179.647	208.158	2073.169	4296.001	644.292	110.812	2302.921	4885.204	290.718	984.704	288.193	647.048	3531.73	256.363	4816.19	188	0.913	849.372	259.527
15813.066	16683.658	11733.172	20652.602	14057.194	25119.209	12663.774	21269.106	1005.813	358.525	583.37	299.75	3126.908	2185.297	281.558	11602.231	179.508	186.395	297.814	2359.7	4736.109	679.281	134.805	2759.484	5193.506	313.827	1991.803	282.126	5726.879	2169.638	283.777	5924.524	188	0.913	910.08	257.122
12388.26	14004.581	8716.865	17540.401	9083.478	20090.407	9445.36	15715.417	778.894	615.932	758.482	480.357	2142.148	3467.601	289.904	15929.345	194.807	188.275	185.967	2265.101	3700.477	707.978	170.091	3136.617	5608.357	255.163	2921.741	286.074	300.109	3526.133	312.756	7068.485	251	0.871	1113.655	260.388
13512.41	14412.417	8691.046	16152.304	9047.609	15752.874	6081.803	10423.861	702.49	874.011	328.968	326.441	3959.904	2141.91	239.429	10876.06	183.979	159.558	159.998	1209.028	2496.907	536.225	102.658	1335.647	5670.045	286.693	364.725	271.87	156.656	2123.59	249.98	2637.671	115	0.956	539.143	257.109
11924.484	12961.087	8122.126	15288.03	9053.769	17185.056	11125.725	10897.965	798.347	568.723	341.285	405.885	5658.996	2166.053	322.428	14335.413	200.657	237.579	231.304	2821.927	11229.247	2595.96	152.139	2013.355	7756.387	306.357	552.659	311.786	2240.476	4506.077	295.174	3822.706	115	0.969	1179.613	257.396
8088.91	10296.227	6474.623	11725.656	7457.556	15410.265	7478.343	11905.89	1356.211	393.47	358.325	319.704	411.677	1455.346	302.613	14512.248	192.088	205.832	202.209	4388.781	198.716	7050.568	160.682	3180.165	3132.59	295.284	444.815	277.435	8383.937	463.514	295.451	10269.785	115	0.969	616.387	258.43
10976.715	12421.739	7664.95	14627.813	9166.466	16630.899	7120.639	12493.087	905.886	578.029	359.031	392.903	4765.842	3252.459	277.354	12522.004	160.422	144.172	144.003	1979.485	6080.697	686.841	118.848	2262.295	3336.048	297.589	336.372	267.031	187.478	3825.45	309.342	4454.277	138	0.97	635.58	258.181
13590.062	14832.851	9858.377	17009.515	11637.955	20375.913	9913.335	16348.87	1019.381	386.2	436.493	280.898	6869.757	2014.13	241.498	12937.958	173.561	208.633	180.772	2164.354	6316.464	646.323	113.908	2425.336	4461.91	291.121	1663.422	272.172	373.991	4634.529	260.028	5058.045	237	0.895	862.871	259.416
16601.464	17999.122	11967.695	15039.613	9506.52	16879.529	7485.394	12354.695	924.68	902.82	807.006	321.425	3396.43	3104.784	265.163	11153.868	236.783	215.958	199.276	1086.278	3524.373	545.094	161.859	1740.153	5810.381	263.18	1977.826	280.462	1271.174	2338.622	285.768	3244.103	153	0.955	1088.592	258.748
14021.233	15854.392	9290.585	18879.264	10619.458	19615.534	8810.297	12946.599	823.01	787.458	380.217	425.742	4692.719	1942.111	267.921	13233.047	193.351	218.235	176.954	2926.101	7617.048	1970.603	147.154	1945.68	7482.009	293.924	828.536	305.284	2534.996	4299.052	294.004	3577.92	202	0.818	1198.322	258.812
15317.956	17143.68	10754.453	19085.543	12787.9	23890.546	11674.617	20784.635	953.907	505.849	1076.13	360.537	3339.881	5053.615	331.865	11552.219	170.226	190.386	213.009	2305.219	2769.092	742.534	147.403	3004.058	4979.849	287.243	2303.231	281.609	2079.409	2918.662	300.238	6324.55	174	0.877	935.552	262.833
10264.402	13479.431	7114.233	13002.76	8671.081	16410.618	7860.879	13099.617	987.127	660.539	703.608	317.019	1573.501	1382.987	349.685	13509.64	208.974	223.001	229.489	3500.614	1236.282	827.818	144.911	2012.261	5918.288	294.384	1159.163	303.144	224.647	1168.134	253.117	4234.161	116	0.936	1019.5	259.888
16585.302	17791.758	12189.348	21238.134	14479.774	25934.017	13133.229	22158.702	801.182	551.299	415.726	263.585	4801.239	3959.77	252.965	12138.297	154.285	148.183	283.043	1941.027	3452.784	603.593	148.245	2411.166	4409.098	336.735	1704.015	289.301	4494.895	2985.922	264.418	5167.327	117	0.985	891.679	261.013
15013.637	17689.823	10681.477	18902.662	12961.222	23689.215	11924.599	20929.404	891.774	587.469	475.15	275.62	3748.678	4558.446	270.214	11912.061	171.456	155.131	287.566	1660.407	2981.162	713.854	181.001	2801.896	4772.964	404.751	2633.063	291.139	5681.643	3220.473	282.471	6000.505	119	0.961	897.845	261.534
11125.238	12294.657	8472.392	15107.015	10701.533	19551.445	10028.658	17328.988	1041.367	390.561	1280.764	396.284	2306.431	1625.853	432.88	11235.408	168.848	169.827	163.846	2977.934	2132.044	738.316	151.085	3546.116	3431.904	302.219	1478.92	292.224	22753.816	5859.734	297.692	7805.312	173	0.901	959.928	262.864
18894.059	20682.932	13839.749	24771.328	17152.458	31550.363	15361.182	26230.981	1023.061	481.982	661.283	495.149	3778.44	3234.481	455.021	8588.076	209.799	193.623	254.241	2223.151	3633.208	853.686	166.133	3685.407	5300.362	299.494	1132.186	307.566	9120.153	4357.605	281.027	8232.422	132	0.954	994.477	261.636
11643.93	14116.96	8055.603	15790.242	9154.607	16188.631	6567.362	10720.003	692.517	475.38	311.554	333.9	3051.705	1562.098	237.841	10653.195	166.613	155.666	144.948	1438.462	2423.171	543.733	107.066	1471.148	5135.053	307.381	377.159	277.023	213.427	1921.069	267.484	3044.846	144	0.889	545.722	263.118
13857.284	13547.314	10316.062	18118.672	12113.259	21847.611	10350.966	17360.29	728.234	337.494	471.039	289.544	4595.474	2464.477	244.86	11976.465	152.389	155.041	208.172	1764.277	5013.992	672.424	123.873	2176.257	4113.273	295.27	436.326	304.081	133.576	3931.565	267.092	4619.625	113	0.981	787.226	262.155
11302.322	12594.187	8149.588	14222.836	9798.657	17069.801	8484.979	14606.184	870.493	366.881	681.415	343.241	8102.395	1558.692	258.005	13265.93	164.903	167.36	172.954	2282.592	6378.377	571.82	120.67	2529.343	3858.186	279.267	2686.185	278.972	122.407	5459.344	263.172	4997.691	112	0.932	877.768	262.607
10489.614	12597.064	7763.423	13869.739	9826.911	17875.396	9189.101	16142.8	1174.681	409.747	955.603	382.584	1225.593	1155.214	443.663	10767.372	161.921	176.877	176.418	2737.687	1475.01	762.564	148.544	3426.505	2386.833	293.389	1181.246	295.99	20859.422	5700.36	283.111	7597.236	145	0.929	970.203	262.328
10964.739	12404.382	7265.002	14196.641	8129.123	15579.483	6250.69	10575.34	772.894	915.604	318.593	485.106	4695.471	1528.504	257.412	13375.565	174.031	173.843	174.114	2364.14	8282.422	673.934	153.3	1750.398	7052.275	287.185	460.079	284.831	123.853	3843.425	285.78	2997.748	104	0.974	1212.327	261.606
13482.349	14851.137	10275.801	19857.214	11846.97	20263.642	10758.403	18199.304	690.627	429.512	480.817	481.733	1341.892	4403.413	316.33	9496.765	150.346	150.387	173.113	1977.027	1333.491	499.913	142.757	2867.789	3940.45	335.832	564.675	297.03	15709.166	1984.448	339.947	6979.82	104	0.974	703.981	262.202
13038.308	14692.044	9361.664	16634.244	11263.035	20281.173	9746.864	16318.712	794.336	339.823	830.122	287.049	5656.047	2130.863	229.474	11522.758	146.834	177.721	160.056	2091.105	4594.59	621.419	124.826	2110.086	3818.626	288.324	881	292.173	428.814	4682.592	273.035	4434.594	272	0.794	795.129	267.607
14095.267	15721.667	9974.603	17519.111	11857.19	21376.729	10185.438	17393.93	845.582	557.527	645.635	312.237	5479.772	2716.706	234.661	11539.858	181.63	174.408	161.782	2087.79	5000.733	640.524	117.966	2375.421	4686.188	272.873	945.901	279.936	287.096	5315.131	260.009	5111.03	110	0.998	834.1	262.345
14580.947	16157.041	9539.079	18387.295	10576.435	18915.234	10164.692	13455.969	846.435	447.487	353	338.471	3725.866	1330.104	270.519	12587.839	192.48	223.638	201.245	2001.598	8238.375	3228.325	147.869	1914.498	8208.733	299.213	898.292	320.696	5007.415	3392.961	299.796	3483.64	174	0.919	1189.414	264.236
9195.09	11119.58	6261.928	12434.691	7397.128	13783.084	5566.451	9802.058	734.527	748.829	316.429	376.812	4061.278	2099.482	232.575	11338.629	170.741	134.544	181.578	2046.308	5363.27	579.288	112.467	1684.729	5761.227	277.312	501.908	260.833	1955.271	2057.501	296.368	3323.49	114	0.948	562.325	263.807
12384.759	14211.866	8781.816	16222.005	10651.574	19743.406	9197.169	16823.428	768.921	627.121	362.824	413.24	2051.276	4477.499	306.229	8977.872	141.46	138.784	146.554	2068.847	1315.984	566.269	134.657	2721.306	2445.583	314.777	951.117	296.134	20929.992	2626.334	342.648	6297.922	134	0.927	685.493	263.843
15103.652	17702.661	10757.582	19439.693	12752.821	23283.121	11004.158	17687.239	1181.269	669.024	912.671	403.034	4956.361	2662.991	377.622	14456.654	226.807	222.484	194.713	3572.214	2911.171	865.067	135.097	2621.688	5595.059	301.892	1926.361	295.329	254.142	3793.928	256.539	5055.237	141	0.88	1015.16	265.266
12294.926	13815.689	7867.604	17395.241	9478.307	15260.792	6168.029	10475.391	726.498	963.252	401	541.887	5268.661	1987.168	232.496	10672.345	178.202	175.622	196.923	2917.888	9530.473	528.523	164.737	1375.842	6014.903	276.645	660.383	304.279	104.936	2541.593	306.453	2487.245	141	0.938	1238.812	265.613
10822.93	11388.497	7852.566	14102.915	9633.285	17946.492	8635.601	15773.699	716.871	338.996	613.845	349.859	5302.456	2978.07	254.385	11161.326	170.452	165.526	184.993	2649.301	7192.24	535.363	121.643	2744.11	3955.37	278.347	1094.589	298.726	104.831	3454.746	264.311	5706.909	114	0.977	813.965	265.816
13133.88	14578.289	9537.247	16944.89	11677.534	21168.831	10257.987	17244.942	733.587	449.847	683.012	318.812	3998.2	3095.745	226.809	11961.834	160.384	173.075	153.663	2485.549	5542.36	596.482	115.137	2322.608	3770.136	279.925	1141.889	297.52	92.596	2670.315	261.151	4927.523	285	0.838	824.925	267.219
14591.819	16779.111	10457.186	18578.568	12612.61	22936.607	11205.889	19513.941	989.926	580.838	996.815	401.587	5828.076	4997.079	360.618	11207.056	180.936	191.231	183.802	2858.469	4987.805	768.343	135.178	2998.683	4792.804	279.186	2473.692	284.579	1099.728	5125.902	292.815	6110.857	242	0.801	947.897	268.897
15528.012	16512.303	10516.879	19458.431	11680.725	20894.369	9450.917	15634.999	962.453	956.415	404.064	401.802	5518.49	2022.158	258.864	13639.317	160.524	220.329	193.595	2926.125	5491.47	651.475	150.079	1940.064	5208.579	307.163	1370.414	322.672	124.646	3737.571	270.154	3525.552	123	0.952	1167.435	265.411
16736.374	18437.266	12546.316	21942.896	15296.019	27238.717	13820.058	22771.439	965.117	515.623	673.654	311.089	2545.795	4093.373	280.534	12165.266	181.977	184.992	236.006	2161.422	3413.327	744.369	152.562	2863.842	4862.607	308.463	2384.935	293.25	3164.637	2864.724	281.443	5927.178	249	0.906	903.066	268.191
11367.762	11363.708	8189.624	14554.769	8933.484	16416.291	7194.775	11744.342	831.061	651.659	1601.066	402.799	4023.238	4013.626	286.431	12530.147	219.476	207.814	194.076	1743.717	3796.623	717.864	152.427	1960.587	4534.645	253.373	1013.04	277.064	122.578	3305.295	255.09	3916.493	130	0.914	1071.031	267.962
13430.593	14367.264	9412.073	16958.591	10756.154	20060.135	9080.668	15383.384	1025.951	676.743	1315.848	391.53	5045.474	3715.822	292.048	12370.893	226.798	220.167	237.649	1724.017	3611.794	807.411	174.759	2419.928	5356.582	267.714	2052.632	292.644	2323.843	3822.516	287.334	4869.559	232	0.886	1080.724	268.642
12894.933	14621.306	9103.979	16476.924	10936.287	19917.033	9459.023	16712.145	705.397	525.352	352.804	301.792	2753.906	3659.635	261.907	10692.952	139.409	155.258	178.172	2180.743	2945.879	667.046	126.722	2115.439	3682.907	321.303	871.739	277.833	1023.048	2764.659	296.18	4531.411	109	0.976	741.665	266.913
13325.068	13653.894	9304.633	16541.004	11042.802	19237.022	9250.448	15834.595	702.82	309.677	309.269	314.119	5654.303	2125.847	243.346	11444.346	146.097	157.285	162.318	1890.18	5049.053	615.903	144.854	2278.199	3840.05	293.679	426.913	285.161	512.123	4382.512	282.237	4801.651	102	0.987	763.324	265.882
14298.498	14795.432	10425.564	18051.813	12139.065	22166.798	10850.461	18394.162	911.926	375.916	1019.57	359.973	4777.286	2948.748	296.787	12427.652	157.871	168.759	225.668	2545.925	5272.247	658.488	132.336	2507.99	4738.321	288.665	1814.861	289.03	1711.108	2813.076	299.745	5274.366	158	0.961	925.981	267.177
12569.824	14976.466	8258.924	15035.318	8583.018	17128.484	7679.678	13922.055	784.94	501.46	1476.894	340.373	3983.003	2102.141	265.927	12537.854	192.059	186.231	194.059	1955.616	7607.497	644.38	147.273	1967.711	5651.432	283.766	1570.947	306.905	468.819	3456.323	317.148	3602.023	111	0.994	1138.734	266.95
14523.004	16109.094	9852.777	18806.778	11298.855	21626.693	9524.05	15578.256	736.923	431.879	389.889	403.878	6012.489	1499.722	268.403	13562.091	181.145	197.452	262.991	2943.547	6982.224	677.795	149.168	1999.931	6589.6	311.222	1116.425	307.876	1265.558	4863.96	324.544	3685.583	277	0.883	1173.619	271.829
9892.281	11435.144	6876.835	13105.408	7867.018	14785.541	6309.16	10962.247	844.283	324.152	338.041	373.043	4405.342	1338.339	246.592	11394.77	170.743	145.541	141.631	2701.487	5507.625	639.867	119.088	2184.605	3454.979	293.983	682.687	262.125	222.514	2632.574	279.351	4578.486	138	0.884	580.072	268.449
14503.985	16629.984	10338.478	19042.229	12496.964	22680.766	10879.52	19190.414	786.9	526.34	397.096	347.562	3411.071	2923.881	299.487	9603.729	145.993	159.444	191.758	1607.917	2922.786	613.659	124.764	3492.663	4083.131	307.133	556.725	276.075	548.45	3284.709	312.2	5826.671	393	0.672	705.971	274.047
12474.825	13351.017	9338.249	16129.599	11308.693	19718.061	9895.868	15536.799	831.3	313.236	388.69	234.032	4846.67	2323.191	246.618	13004.967	145.714	163.401	218.077	1761.071	2817.884	674.436	146.262	2415.139	3926.16	283.147	1723.008	288.498	2089.055	3543.875	277.912	4963.658	126	0.948	889.46	268.111
16089.773	17063.424	11953.592	20847.437	14247.327	25313.89	12549.893	20063.039	1088.601	491.023	1165.617	371.818	3518.565	5304.736	325.23	11315.067	174.165	199.098	179.015	2915.13	2874.039	739.027	126.654	2713.125	4563.604	280.537	1519.487	288.366	504.942	3602.354	281.113	5965.711	210	0.861	936.171	270.781
13616.206	15062.437	10317.875	18475.256	13530.014	24327.561	12298.621	20459.315	1162.528	424.444	619.715	417.887	629.634	1678.638	438.413	8200.608	167.572	175.595	175.409	2253.703	589.265	625.444	149.479	3614.524	2286.426	322.528	904.437	296.457	23339.801	4861.893	269.855	8738.463	168	0.928	987.357	268.369
14513.162	16180.384	10310.07	14937.07	10727.21	18175.301	8222.751	14515.055	874.648	759.343	592.919	285.76	4243.841	3190.153	254.48	11298.454	209.346	203.929	193.523	1324.368	3674.672	533.193	152.742	1913.893	5523.409	280.425	922.031	268.315	2808.247	2198.998	278.101	3528.72	158	0.927	1101.139	269.31
11726.099	12969.975	8273.231	15409.868	9729.498	18239.028	8092.179	14281.42	759.567	491.796	369.869	392.696	4366.433	2616.152	279.387	10819.057	168.328	143.341	176.51	1717.156	2993.693	672.244	118.587	2108.212	4554.689	292.219	527.908	266.424	593.711	3536.743	308.284	4460.161	172	0.855	655.884	270.017
14522.395	16047.261	10350.365	19112.498	12395.615	23084.913	10526.795	18466.558	810.964	517.811	356.891	377.215	3956.533	6563.351	309.702	10448.014	152.607	142.246	161.441	1699.092	2017.49	616.169	131.66	2360.316	3947.064	290.797	1299.853	292.046	10185.728	3253.983	315.945	5074.593	210	0.877	675.733	269.767
15931.907	17957.894	11428.948	20947.064	13630.549	24615.556	11466.753	19699.653	757.365	591.681	333.637	365.609	3032.844	3804.877	309.898	10199.086	135.663	156.017	168.061	1465.07	2581.301	658.347	117.841	2536.766	3354.402	306.311	450.478	291.807	3048.081	3135.542	328.506	5316.002	135	0.987	690.789	269.441
14725.043	16256.713	10499.758	20473.354	12397.897	22275.909	10653.515	18237.472	689.43	377.474	408.399	376.879	3647.132	2660.384	310.434	10106.453	141.603	147.894	191.278	1520.007	2711.865	708.202	113.941	2323.167	4229.713	296.817	371.124	295.112	1358.323	3277.423	325.028	5054.197	111	0.952	697.716	269.446
10872.919	12775.341	7358.027	15261.481	8954.425	16387.24	6526.664	11321.948	682.318	639.101	293.833	343.27	3600.877	1368.201	238.646	11207.257	173.235	146.861	169.52	1496.646	3346.536	527.407	106.454	1525.492	4824.972	293.88	457.279	271.453	587.609	1769.709	271.334	2906.875	122	0.945	554.721	269.967
11931.704	13917.187	8363.634	14834.483	10081.036	17675.185	8537.713	14758.644	774.812	312.944	389.865	290.243	5582.992	1895.336	249.523	11888.313	149.156	162.353	166.728	1922.528	5503.387	618.849	131.807	2334.617	3521.298	277.986	522.443	295.578	498.562	4769.134	283.262	4835.138	171	0.85	768.167	272.529
11603.484	12105.046	9013.601	16026.317	11367.949	20548.105	10478.586	17016.009	1112.927	389.901	739.251	330.355	1194.477	1379.676	426.207	8340.228	163.171	177.174	189.612	2012.141	1207.993	665.446	135.421	3032.349	2778.864	322.795	939.081	275.75	13479.982	3625.164	261.049	7428.043	155	0.967	978.081	270.603
14963.587	16209.168	10835.319	18854.873	12827.602	23068.097	11389.762	19487.807	966.099	418.012	587.9	316.675	5824.082	2254.865	248.285	12479.888	154.822	166.375	171.299	2004.344	4435.87	683.612	119.71	2503.456	3852.733	286.493	1383.423	278.363	1382.903	3827.078	266.735	5318.215	201	0.945	876.525	272.4
14620.478	16451.073	10505.609	19315.414	12636.579	22783.381	10810.026	18267.4	873.58	644.648	367.414	390.332	3850.01	3670.697	301.489	10651.739	142.341	155.245	152.447	1772.599	3585.606	647.956	107	2494.585	3600.158	290.911	490.518	284.861	873.471	3545.292	324.797	5081.862	109	0.976	684.913	272.583
13163.841	14364.745	9620.059	17030.921	11590.468	20397.836	9882.285	16481.739	678.498	390.23	412.563	266.79	3371.687	3489.772	244.162	10775.843	138.336	150.322	200.53	2062.332	2748.436	623.684	151.738	2181.61	3141.799	347.755	1530.242	265.703	6953.445	2737.002	297.784	4845.76	169	0.893	744.5	274.5
16637.631	18908.161	11217.808	21085.838	12876.538	24376.165	10930.378	18539.286	793.719	579.928	1181.637	361.498	3423.48	2363.873	257.155	12925.193	201.836	200.368	288.703	1708.57	6070.692	686.429	153.737	2014.278	7824.145	285.197	1128.045	302.432	1945.934	4220.839	398.521	3602.828	294	0.795	1148.027	274.714
11977.685	12935.315	7970.082	17028.066	9341.448	16958.417	6822.316	11176.177	757.403	396.449	319.497	313.485	3410.624	1067.663	244.193	12846.93	214.324	203.374	222.465	1822.188	5882.777	833.708	145.519	1598.897	9159.212	282.749	615.665	315.896	843.697	3299.949	333.946	2813.209	128	0.91	1198.328	271.477
10621.876	11528.888	7726.876	13721.873	9327.747	16045.26	7868.021	13089.346	654.973	334.899	410.41	281.63	4699.566	1830.603	247.491	11334.936	133.778	145.293	259.121	2061.403	2978.893	664.056	132.333	2002.097	2865.871	296.056	1381.837	286.364	3736.267	4127.879	299.049	4408.535	179	0.79	733.561	275.969
11522.447	13413.142	8298.654	14644.262	10284.412	18675.445	9262.257	16199.812	791.281	323.531	701.305	355.812	3428.291	1737.733	225.994	11489.609	153.085	188.788	165.602	2836.028	3608.475	426.516	126.486	2623.867	2926.962	278.349	1474.762	299.275	108.741	2250.216	262.024	6099.659	140	0.907	806.321	275.186
12541.017	13767.536	9342.285	16123.132	11442.963	20358.27	10157.961	17803.594	871.607	378.758	526.075	341.037	5532.035	2100.936	264.218	11375.917	174.791	160.276	191.188	2599.967	6340.565	595.543	135.122	3075.235	3646.626	290.004	1099.311	276.297	1539.828	3696.01	262.374	6737.716	170	0.916	862.894	273.459
15327.343	16394.315	11496.18	19792.623	13797.146	24406.439	12232.091	20102.341	959.563	354.992	453.083	271.998	3914.255	4005.358	242.019	13402.712	154.913	162.122	339.177	2001.089	2831.923	654.51	138.204	2562.213	3960.16	288.886	1367.333	283.612	3763.486	2967.179	276.415	5506.999	171	0.913	885.74	275.81
15106.989	14495.9	10841.146	18286.064	12661.297	19801.538	11421.912	18265.288	882.228	776.466	760.193	396.95	3825.626	2444.534	279.099	11456.265	179.16	144.389	195.131	2858.383	4102.505	663.657	144.992	2626.009	3970.016	263.472	1432.609	297.487	646.147	3892.99	330.303	5037.353	127	0.929	1127.035	274.02
14108.015	15880.092	9213.734	16815.702	9845.936	18878.347	7824.968	13187.226	744.813	660.478	329.407	321.932	3806.804	2397.527	247.167	12539.263	194.436	206.479	191.412	1907.452	5465.668	574.07	141.666	1658.998	8290.97	290.131	677.444	309.531	126.898	2974.792	340.723	2782	158	0.951	1185.285	273.582
14450.875	16243.796	10390.451	18793.149	12528.879	23096.656	11271.3	18551.116	887.438	655.697	910.217	445.393	5793.14	4071.587	376.569	12100.141	218.823	222.355	186.728	2572.382	3868.078	865.815	138.754	2819.729	5023.052	285.068	1793.716	307.61	614.939	5060.638	276.757	5563.65	141	0.975	1011.606	274.521
15470.64	16746.805	10867.372	19306.091	12530.671	22823.631	10713.556	18126.423	971.195	676.577	845.817	384.978	5934.402	3756.947	275.577	12003.9	221.674	211.341	227.956	1947.765	3607.672	821.24	176.479	2594.503	6531.57	264.951	1424.216	292.281	1411.187	4887.216	345.285	5093.807	392	0.628	1098.051	285.344
14690.761	15862.39	10376.135	19134.457	12017.154	21751.429	10345.623	17161.529	837.169	704.864	1130.592	432.056	4840.556	2851.337	276.883	12705.804	201.181	172.893	323.912	3088.062	5340.354	762.124	152.63	2465.568	6670.806	283.994	1626.684	308.941	5461.33	5783.86	361.267	4703.933	114	0.99	1134.395	274.289
11967.851	13297.84	7781.232	15220.334	8599.895	17393.612	7043.132	11798.248	827.283	421.35	384.302	445.431	5002.839	1548.52	223.468	12433.179	163.207	204.163	164.644	2633.982	6483.326	763.877	164.952	1636.362	6088.055	289.357	575.363	310.491	204.234	3748.626	390.526	3066.506	101	0.977	1223.866	273.589
14180.344	14081.765	10511.987	19215.363	12594.631	22464.207	10384.154	17111.974	766.976	394.687	349.001	336.552	3819.847	4303.419	287.634	10688.176	146.346	138.396	157.166	1365.043	2117.615	646.215	116.424	2206.162	3836.894	298.715	800.428	275.863	4961.025	3427.737	300.076	4660.946	119	0.895	673.206	274.912
10544.106	12004.376	7434.073	13173.758	9003.917	16586.133	8220.622	13977.59	1040.153	1245.012	579.672	481.333	5108.356	3056.266	353.583	15749.681	253.634	219.775	189.177	3941.51	2889.868	850.934	131.73	2879.859	5039.393	283.191	2229.513	325.92	115.141	4745.543	280.412	5437.646	110	0.926	1021.909	274.882
10525.82	12844.216	8561.729	15542.864	10400.23	19367.26	9242.823	14022.221	718.377	338.565	342.59	459.839	6190.296	726.177	233.778	14791.382	206.27	183.788	161.94	1616.927	5181.293	666.498	130.709	2538.24	3734.888	253.299	764.092	268.911	1197.515	2390.719	284.353	5092.552	141	0.975	463.287	276.585
12976.056	14108.604	9840.335	17509.825	12995.087	23582.909	11564.299	19438.255	1037.632	598.249	666.304	397.869	2765.238	5866.31	401.973	9250.95	206.524	178.285	191.994	1453.982	2150.159	777.187	180.111	3631.822	4163.406	379.912	1589.933	304.636	7517.644	3182.835	275.752	8084.225	268	0.818	1000.41	277.534
14073.138	14293.503	10048.439	17984.951	11463.461	20955.366	9575.464	15828.662	1031.163	538.63	1049.339	354.102	4406.743	3880.814	275.438	11760.414	227.075	217.11	229.882	1702.848	2916.014	894.797	159.838	2355.891	6105.987	272.173	1336.069	287.324	895.657	3749.402	282.097	4709.309	124	0.944	1085.403	274.976
14840.758	16136.129	10627.719	17931.066	11342.473	20457.571	9408.934	16194.173	904.139	677.617	770.167	357.019	5580.029	4018.911	287.334	13455.739	231.559	216.673	231.347	2094.199	4347.989	713.998	185.447	2435.8	7303.582	267.415	1363.102	286.088	2427.014	3732.72	313.764	4520.169	112	0.932	1100.991	276.643
12310.641	13461.651	7992.044	15231.445	8613.653	16873.017	6861.962	11561.692	783.002	739.444	295.221	337.975	3390.331	1739.053	236.314	12126.159	207.581	225.864	220.102	1419.368	6216.919	702.994	159.409	1682.861	8868.149	268.634	374.165	312.433	162.666	2474.661	351.168	2870.378	117	0.906	1237.688	275.927
12154.852	14521.838	7912.488	16233.745	8925.326	15827.421	6451.604	10608.187	871.68	729.396	450.461	357.679	1310.864	2021.643	257.043	9544.799	265.187	254.56	195.745	1012.278	2215.464	516.837	170.181	2150.185	8749.293	282.955	793.203	283.846	3786.563	1229.009	370.082	5292.82	112	0.973	1292.634	276.286
12679.847	13544.153	9159.236	15961.542	10891.177	19276.358	9322.352	15960.615	703.639	419.684	868.122	325.053	3772.462	3713.489	235.54	10919.322	147.284	166.739	156.198	2009.572	4961.607	608.886	130.667	2356.404	3501.813	285.815	1019.732	299.912	374.43	3778.738	279.44	5202.369	221	0.895	788.459	279.604
16518.073	18109.281	12198.439	21004.71	14751.94	26213.53	13193.811	21728.956	983.85	476.231	794.773	327.117	4684.046	3655.456	271.134	12012.761	170.221	168.573	201.484	1966.394	5430.467	675.082	130.418	2645.469	4703.348	278.253	1515.742	281.029	985.01	4466.313	287.066	5649.601	429	0.786	895.64	285.01
13848.057	14645.548	10068.562	17498.642	12020.404	21369.162	10582.752	17856.492	1016.358	414.961	661.931	319.725	5581.752	2053.646	275.757	12940.649	163.975	168.885	165.335	2200.516	6188.268	623.197	118.119	2467.876	4585.037	277.568	1495.765	296.596	125.207	4022.559	286.246	5036.413	233	0.848	913.328	280.689
11971.531	13427.694	8281.774	14273.475	9698.517	17392.955	8580.412	14946.425	1381.122	380.031	978.059	359.645	4902.846	1274.322	274.752	13481.472	150.207	199.121	164.197	2452.199	6501.543	550.516	121.134	2323.754	3542.983	280.23	1379.388	294.031	109.75	4276.215	288.445	4922.642	108	0.967	920.528	276.639
11328.148	12890.92	8127.931	15088.215	9621.742	17529.883	7654.889	12805.556	721.382	496.099	320.684	469.756	4809.114	2631.072	255.521	11602.455	153.904	148.344	160.818	1678.769	3357.492	615.57	115.095	2008.92	3649.918	311.385	343.359	260.619	96.695	3708.189	293.354	4210.394	183	0.901	638.828	280.112
13313.229	14900.106	9473.877	17349.86	11522.388	20380.938	9451.545	15557.382	776.722	395.863	368.773	276.631	2689.616	2351.314	261.893	10094.408	147.491	156.896	197.454	1370.783	2099.182	577.253	115.508	2214.858	4014.78	307.753	309.747	271.532	177.219	2514.646	292.873	4476.665	102	0.987	708.402	278.157
13715.499	16371.029	9517.878	16724.645	11260.958	20027.881	9372.831	15706.52	734.207	763.979	352.885	272.258	4064.951	3877.02	246.465	11940.254	139.75	142.176	190.246	1770.458	3023.072	605.979	117.329	1816.281	3529.433	314.824	417.837	277.025	460.913	5006.917	304.029	4024.099	101	0.99	721.223	278.292
11827.769	13491.178	8341.523	14692.443	10030.199	18310.404	8778.491	15061.496	791.356	456.97	788.464	343.708	4078.114	3088.027	218.039	12542.176	155.832	166.918	154.645	1731.131	5817.47	533.42	116.656	1966.342	3776.286	298.452	2004.52	302.854	341.787	2831.556	287.286	4002.108	213	0.831	818.749	279.702
14199.445	15321.014	10441.317	18512.433	12660.805	23194.95	11483.267	18875.11	930.84	455.903	1041.182	361.337	4130.225	2768.526	348.072	12509.738	174.852	177.264	199.25	2586.007	4152.602	698.579	127.967	2534.387	4523.238	274.539	1958.142	293.326	335.309	3605.64	279.502	5111.406	276	0.88	957.685	282.33
13623.328	15013.102	9621.352	17727.544	10551.157	20990.275	8708.461	15355.954	753.603	310.126	454.333	443.16	4028.674	1283.581	238.124	11473.54	169.261	154.155	267.736	1745.461	4731.713	564.896	113.969	1863.613	4457.926	308.99	672.226	258.034	1871.85	2501.779	256.294	3802.289	201	0.924	566.898	281.535
13911.004	15974.384	9915.454	18174.457	11758.278	21595.363	9748.092	16483.794	811.476	466.377	332.15	344.768	3962.421	3224.293	276.748	10673.088	155.431	151.737	147.033	1401.55	2689.215	660.01	120.634	2131.69	4309.656	306.132	462.52	274.525	365.821	3316.122	292.16	4522.614	263	0.871	653.317	283.249
15980.229	17687.748	11127.432	20124.889	12944.512	23660.856	12070.889	21517.46	754.176	494.013	363.673	334.124	2914.71	1603.677	321.671	9619.286	138.146	157.904	221.893	2409.722	2816.71	561.733	124.925	3344.094	3340.123	286.029	377.781	282.428	1924.466	2769.298	336.226	5822.92	102	0.987	692.951	278.608
13586.481	13630.699	9631.178	16989.168	11204.134	19857.144	9341.786	15696.708	703.23	546.349	382.316	265.536	2796.438	3405.899	255.379	11017.929	148.123	147.18	181.89	1067.722	2556.367	585.487	117.826	1909.13	3776.137	308.385	267.248	268.973	147.517	3124.045	299.61	4168.292	125	0.968	715.004	280.052
11114.569	12428.26	7641.462	13647.473	9203.047	16448.332	7963.297	14364.9	753.824	448.278	1316.634	386.068	4539.422	2470.164	231.461	11177.023	138.015	175.071	146.806	2912.327	5652.818	480.664	123.382	2592.272	2816.765	280.729	2332.369	299.331	173.775	3517.423	295.526	5689.032	102	0.987	799.637	278.814
13628.604	13188.985	10365.676	17587.942	12128.455	20836.416	10355.243	17040.672	796.802	643.73	533.015	314.847	5013.24	2313.409	250.286	11424.079	157.057	153.378	145.136	2517.836	5771.893	556.458	120.287	2314.684	4037.041	279.016	1043.384	291.176	574.504	4031.66	256.467	5064.707	101	0.977	871.649	279.203
12040.251	13738.379	8520.068	15086.629	10393.008	19005.661	9511.809	16571.699	939.101	405.47	1042.073	375.611	6474.37	2499.171	370.868	11767.894	176.716	177.703	188.635	2436.354	4541.621	623.573	145.189	2724.28	4185.625	281.135	2468.235	305.989	1257.774	4836.348	261.646	5904.751	161	0.912	969.506	279.96
12636.74	13127.678	8432.26	16760.449	9551.41	18718.687	7579.821	12361.125	905.174	534.162	326.003	379.283	3312.98	3117.859	227.631	12647.472	175.265	220.502	182.581	2177.952	4346.867	778.304	152.502	1684.481	7185.667	294.141	582.118	324.555	255.543	2950.87	377.414	3071.126	160	0.906	1222.262	280.406
14800.217	17260.276	9417.047	18055.334	9959.802	18623.168	7435.092	12805.836	777.375	711.595	327.218	374.573	3659.453	2897.352	225.257	11651.023	222.9	241.724	203.903	1524.289	5083.503	686.437	170.722	1633.855	9867.629	273.208	408.574	308.428	105.782	2732.542	357.125	2778.01	170	0.865	1252.724	281.2
14449.665	15628.317	10020.129	17677.851	11852.895	20771.665	9953.924	16761.566	710.164	387.593	664.746	286.076	4377.145	3728.49	243.188	11798.389	154.842	149.726	206.689	1607.996	3910.434	639.342	132.464	2156.661	4322.316	295.073	904.811	284.336	1785.479	3299.026	270.505	4630.404	220	0.883	757.6	284.045
15011.302	15133.148	10715.298	19521.416	12344.685	22765.783	10446.93	17121.791	800.199	572.595	1121.626	375.11	2258.451	4561.269	269.924	12094.399	206.855	198.624	320.139	2331.526	4479.462	796.038	160.156	2309.321	7508.812	284.991	1642.005	317.03	5188.971	3836.494	424.369	4509.271	204	0.938	1142.397	281.324
12551.549	14351.192	8435.286	16436.063	9633.949	17134.697	7007.28	11787.743	884.933	525.223	330.68	361.057	4636.812	1709.087	249.601	12589.366	162.448	176.551	155.883	1459.165	2825.047	657.852	128.601	1813.442	4815.61	318.655	444.668	267.946	787.719	2811.991	263.913	3694.425	290	0.735	536.2	283.893
15111.975	16762.245	10767.684	20248.852	12183.104	24474.71	10392.727	17191.397	730.57	384.946	469.973	399.766	3764.463	1643.787	243.904	10798.464	185.263	136.316	329.979	1441.129	4330.919	613.961	122.37	1831.35	5446.377	295.762	694.016	248.576	2559.834	2131.534	262.58	3861.851	187	0.951	576.302	283.345
11331.639	14478.312	7574.063	14227.898	8563.29	16625.374	6981.704	10845.055	717.457	308.789	307.075	318.251	2671.136	1181.012	222.902	11158.995	215.637	166.559	219.717	901.827	2406.334	768.032	130.687	1534.275	11698.238	310.636	899.607	250.27	7829.022	1633.41	248.787	3134.733	103	0.965	584.083	280.927
13959.779	14214.671	10043.102	17947.605	11841.128	21233.174	11149.142	18360.603	722.823	566.824	515.862	312.11	2898.599	2288.814	289.069	9356.886	138.942	144.35	174.256	1900.015	2701.799	613.247	113.665	2641.182	3446.655	280.623	317.669	284.798	876.333	2992.89	319.437	5242.12	118	0.953	687.025	281.695
9294.902	10287.744	6737.292	11626.73	8198.173	13854.965	6978.676	11845.807	719.812	489.172	356.367	354.974	5302.635	2750.773	238.485	13039.513	144.949	141.255	143.224	2732.904	7263.673	571.606	123.753	2289.425	2484.536	302.18	1016.593	291.024	114.295	3423.36	273.223	4728.822	109	0.976	848.014	280.729
14740.868	16407.198	10405.602	18731.482	12355.575	22994.325	10983.036	18417.418	1137.582	674.455	592.724	439.792	5932.951	3481.842	344.818	13522.772	246.748	253.489	172.323	2559.446	4292.976	887.698	143.094	2795.191	5872.323	277.348	1726.638	320.402	119.791	4786.196	312.847	5437.825	307	0.804	1027.855	286.064
10983.061	11383.074	8034.689	14583.873	9651.369	16676.033	8408.801	14218.631	663.024	333.766	416.083	361.405	4787.602	1569.564	274.688	11864.805	136.333	126.786	168.286	1537.677	2647.464	615.266	123.467	2526.444	2893.127	309.081	793.043	266.306	1374.294	3976.341	305.161	5299.16	106	0.92	675.075	281.925
12580.324	13835.27	8668.708	15623.675	10360.523	18748.425	9208.417	16476.903	972.225	489.568	1408.11	352.57	6317.13	2664.456	382.776	12342.192	204.695	190.978	179.816	1993.676	4087.935	898.316	126.003	2765.498	5209.618	276.369	2448.761	302.332	420.115	4999.799	251.996	5728.176	125	0.968	982.092	282.436
14061.547	14324.465	10259.979	18118.943	12117.577	22153.506	10590.255	17577.081	933.141	846.461	566.954	437.647	5373.965	5144.469	361.711	12319.04	219.344	217.245	180.459	2405.69	3755.02	826.228	143.252	2845.328	4580.086	274.473	1552.163	315.501	225.585	4292.955	286.915	5789.632	158	0.961	1015.595	283.025
16687.155	17909.358	11674.465	20961.819	13527.401	25414.082	11932.676	19715.148	943.793	698.579	582.47	365.6	4651.904	3358.839	285.241	12892.871	266.338	235.341	282.752	1920.888	4019.479	749.943	155.193	2198.748	7332.847	248.194	1233.724	296.063	1475.73	3286.311	400.793	4384.89	432	0.779	1061.655	291.315
12676.125	12201.834	9217.242	16327.9	10463.81	19025.392	8718.916	14131.643	874.082	565.287	1040.262	340.426	5321.736	3210.432	264.129	11915.982	208.429	196.269	174.58	1950.523	4424.105	776.028	147.173	2153.279	5747.732	249.398	1441.605	292.286	207.422	4471.637	290.642	4215.091	136	0.956	1088.235	282.618
15052.602	16525.647	10308.356	18517.369	11715.086	21703.477	10226.089	17230.458	926.83	630.309	1139.57	332.9	4851.291	3365.586	272.4	11818.926	197.314	217.424	179.563	1938.041	3520.015	746.763	147.788	2524.179	6462.017	280.706	1298.747	302.187	1210.236	3945.199	376.49	5346.57	134	0.942	1115.373	283.119
14511.251	14686.812	9952.01	18538.11	11188.391	20642.909	8921.894	14537.46	700.498	496.504	558.356	353.689	4106.974	1717.657	242.514	12778.163	193.193	207.61	186.728	2105.658	5473.655	564.555	156.261	1688.263	8219.035	306.346	943.189	317.174	119.556	3494.319	406.635	2933.785	217	0.906	1179.638	283.744
14261.956	15496.297	9649.59	18328.758	11018.594	19564.781	8419.137	13677.597	742.976	660.138	332.356	302.529	2527.859	2717.426	232.909	12479.581	199.426	215.206	212.63	1656.127	3942.524	524.46	143.413	1561.954	8928.086	305.505	637.428	310.153	101.249	2487.15	388.983	2668.985	122	0.956	1188.377	283.016
12477.562	14372.799	8442	15133.98	10310.038	18172.506	8778.415	15382.449	864.678	446.625	543.65	308.106	4335.649	2730.288	246.006	11469.003	173.509	155.652	199.512	2241.623	3384.6	603.676	135.954	2487.451	4355.847	293.328	896.589	298.371	1587.084	4039.673	269.608	5256.708	153	0.866	769.428	282.722
13387.041	14873.716	9613.205	17200.743	11617.696	21380.58	10258.7	17511.882	1037.983	484.269	1151.667	366.018	6453.537	2438.069	378.042	12955.208	205.013	205.162	170.31	2299.483	4020.151	743.159	126.78	2774.737	5022.63	282.992	2347.44	316.35	287.178	5899.985	272.509	5564.338	183	0.931	989.615	285.719
9798.823	11367.027	6917.138	12363.107	8184.827	14903.592	7085.994	12315.713	929.072	713.926	603.996	408.686	4803.898	1771.078	299.136	13640.435	241.347	223.691	178.067	2623.135	4879.784	715.114	139.737	2373.148	5430.431	263.123	1216.476	285.98	210.252	3219.448	272.258	4511.971	105	0.984	1070.319	282.167
15962.961	17907.331	11565.934	20035.923	13903.505	24957.636	12528.341	21237.663	812.933	471.805	546.584	341.937	6105.034	3435.489	248.604	11686.042	161.583	164.544	182.958	2078.889	5371.227	591.23	127.644	2541.994	4274.768	282.368	1239.58	283.294	904.03	5210.206	263.929	5598.923	311	0.788	877.349	288.236
17039.342	18021.843	12289.039	21372.734	14497.954	26382.261	12947.649	21811.34	1162.672	368.916	513.859	365	6040.307	3638.087	290.587	12673.513	177.21	176.464	163.076	1695.935	6339.956	594.521	109.764	2533.032	4903.699	273.806	1309.366	303.844	104.018	5238.394	312.836	5273.335	103	0.996	922.354	284.209
13697.794	15764.943	9630.066	16713.4	11478.802	20380.318	10150.788	17251.549	1104.842	371.001	616.777	357.035	4647.601	3016.296	293.641	12742.756	156.895	153.751	168.568	3004.455	5283.522	619.547	113.848	2481.383	3540.263	270.152	1713.318	303.675	119.28	4371.09	291.991	5237.881	181	0.891	930.086	284.478
11534.5	13454.238	8202.301	17026.972	10024.554	17738.525	7511.436	12797.474	827.205	1215.079	355.307	318.21	2254.083	1930.631	249.66	13021.318	171.502	158.149	197.777	1912.673	1922.475	1880.492	159.193	1909.634	7286.152	397.702	671.801	271.492	14159.777	1393.17	264.94	4000.116	139	0.925	520.773	286.356
10533.347	12118.675	7484.095	13909.306	8903.591	16128.22	7054.352	11944.25	748.06	519.112	311.071	413.274	4190.25	2361.326	254.309	13370.505	159.83	143.726	161.14	1709.482	3649.807	591.266	124.819	1940.023	3650.178	289.275	463.92	256.288	368.195	3381.417	278.436	3968.349	219	0.879	623.116	287.696
13231.644	14310.793	9505.085	17280.534	11442.543	20161.656	10677.862	23370.927	798.012	428.172	435.386	309.625	3402.443	1805.043	405.31	8107.787	156.524	162.217	262.635	1827.484	2092.725	596.991	163.818	8808.896	4275.603	296.599	731.649	272.766	1824.311	2920.058	353.195	10158.991	134	0.868	694.582	285.321
10310.61	11964.753	7107.747	12589.199	8463.97	15230.775	7304.822	13115.082	646.518	278.127	498.943	270.084	5367.228	1147.964	229.701	12362.193	142.278	137.186	211.731	2294.321	4228.124	587.787	128.372	2100.669	2788.823	283.331	811.714	291.719	1747.281	4452.331	304.924	4494.488	110	0.955	737.6	285.582
12092.461	12731.312	8641.213	15095.348	10272.605	17987.557	8557.279	14706.424	728.112	425.65	430.46	288.008	5587.213	3185.638	248.014	11541.834	152.449	141.541	190.582	2027.862	5430.795	581.816	126.52	2179.744	3230.528	295.268	552.413	280.602	649.034	4391.27	294.813	4594.42	134	0.968	748.052	286.918
14336.479	15494.426	10228.054	17498.349	12011.848	21740.183	10674.697	18200.938	965.843	531.404	394.881	299.531	4660.791	3998.413	241.451	12577.868	160.638	163.312	165.524	2043.401	5243.757	615.379	127.658	2399.758	3789.878	289.503	892.829	280.538	674.308	3373.615	289.181	5157.873	376	0.697	855.747	289.798
12602.587	13081.237	9127.041	15851.034	10927.565	19193.016	9584.886	16395.46	866.959	435.505	701.058	340.207	6790.345	2721.161	280.704	13237.607	159.224	157.111	171.805	2079.916	5790.479	603.334	117.871	2481.394	4695.7	254.899	1676.375	298.231	146.063	4858.996	285.815	5044.348	102	0.987	908.843	285.363
13909.227	14570.443	10065.922	17650.622	12008.324	21377.052	10566.6	17614.531	1067.393	547.465	1116.127	352.064	4736.687	3052.542	359.512	12148.695	195.86	204.506	163.743	2988.796	4071.252	689.101	131.153	2643.07	4456.036	275.528	2077.239	307.333	135.125	3891.862	339.797	5557.927	327	0.742	975.922	291.977
13562.448	15426.53	9576.42	17135.79	11224.501	20400.565	9686.684	16218.538	924.632	572.225	940.816	368.418	5523.629	3625.193	273.335	12169.34	185.739	200.262	180.344	1915.802	3857.974	846.582	137.922	2496.718	5564.755	272.39	1637.422	305.297	384.436	4524.468	364.453	4905.348	291	0.646	1116.218	290.902
13860.436	14864.202	9870.252	17541.856	11782.774	21100.521	10136.268	17886.249	868.373	398.126	327.743	283.535	3843.313	2786.958	264.025	11071.489	144.996	158.561	169.665	1436.229	3899.414	602.56	119.445	2840.586	3470.726	288.469	260.435	267.429	136.171	3853.106	315.894	5195.526	171	0.903	716.944	289.342
13281.035	14961.5	9585.149	16726.594	11514.476	20737.092	10039.537	16516.012	820.87	458.119	690.667	273.318	3680.092	4157.985	227.095	12215.128	158.793	177.032	178.486	1870.005	4547.262	581.78	121.289	1979.385	3964.802	287.677	1376.775	296.023	1143.495	3016.535	296.979	4194.951	137	0.963	813.515	287.989
15393.704	16943.315	10626.616	19153.347	12334.923	23264.839	10961.169	18781.877	964.661	770.757	869.804	451.093	5188.154	3117.536	289.93	13157.897	264.843	236.391	222.354	2502.383	5043.719	746.5	138.783	2374.906	6832.453	253.389	1471.387	304.654	1226.36	5011.278	385.244	4773.062	239	0.862	1046.425	290.63
13440.796	13919.762	9078.364	16006.268	9751.77	16043.065	7054.343	11376.726	724.823	458.811	349.67	350.11	4109.895	1614.774	224.11	11831.764	168.984	194.327	179.803	2102.889	4480.037	494.597	145.627	1496.899	6854.741	294.416	638.936	304.855	106.416	3625.612	378.006	2717.021	149	0.874	1194.849	289.104
13717.965	13963.734	9077.859	17933.883	10048.907	19179.487	7647.355	12372.032	766.077	524.538	303.601	330.476	3315.477	2473.641	227.967	12177.076	198.042	221.682	205.045	1732.302	5800.465	1408.391	160.623	1721.257	8555.931	268.094	717.182	296.802	848.155	3146.294	483.867	2946.252	230	0.814	1248.783	291.487
11810.74	13738.259	8343.574	15571.816	9707.085	18136.057	7954.596	12554.368	663.5	388.063	657.607	347.312	2489.087	1040.094	230.68	11037.527	172	167.836	178.299	1133.986	3620.246	579.992	123.605	1733.465	4216.04	279.922	934.051	251.546	1583.831	1584.789	265.176	3513.647	168	0.941	583.405	289.958
13537.836	14150.393	9684.715	17684.37	11410.946	20490.67	9250.787	15149.36	718.332	441.643	338.636	369.617	5016.857	2812.166	263.135	11112.532	156.234	144.968	147.896	1301.476	3382.041	600.772	111.672	1919.797	4379.962	273.206	426.608	262.32	92.394	3622.832	280.268	4104.091	265	0.855	645.145	292.07
11217.591	12331.46	7855.965	14312.077	9917.067	17516.682	8635.919	14449.431	779.349	633.103	397.842	296.47	3326.864	2572.474	222.162	11534.35	183.93	154.162	230.81	1995.719	2866.844	587.426	139.924	2000.84	5856.576	285.274	627.197	295.817	1333.245	3331.062	265.684	4363.608	172	0.879	764.029	290.738
12312.51	13460.25	8679.405	15257.784	10424.868	19101.336	9254.931	16372.078	818.72	345.381	827.364	332.525	4564.215	2020.934	231.402	12032.133	167.01	163.154	230.396	2080.809	5212.716	612.887	128.543	2490.813	4271.996	294.777	1324.531	312.918	762.731	3416.506	295.497	5320.338	148	0.924	799.777	289.338
12261.875	12265.732	8759.661	15948.128	10154.863	18292.798	8446.956	13627.034	702.886	645.713	977.901	394.829	2752.735	1919.967	251.408	12347.849	170.635	155.789	197.668	2175.172	5514.728	542.263	153.38	1862.804	5454.301	269.717	1856.667	296.82	2059.931	3875.332	377.933	3578.754	148	0.924	1153.588	288.48
12617.15	14055.314	9102.958	15850.367	10991.034	19937.124	9893.896	16470.622	849.153	354.769	981.114	386.609	5009.552	2226.664	314.974	12524.352	163.966	158.136	183.916	2377.004	7280.748	623.669	123.69	2332.499	4060.795	270.702	1666.63	305.16	117.691	3389.547	318.977	4902.997	163	0.9	945.248	289.009
13724.459	15233.971	9921.201	17518.543	11917.267	21735.154	10596.402	17795.692	1005.785	448.17	723.781	413.505	5757.078	1794.529	355.719	12316.313	214.861	207.515	187.523	2310.839	5175.088	785.034	136.537	2754.445	4925.774	278.354	1571.729	302.124	1338.494	4459.03	324.632	5722.923	194	0.933	999.088	292.381
13181.518	12783.791	10160.559	17320.824	12188.359	21001.796	10634.849	16868.918	1400.345	384.612	405.064	338.688	5982.013	3565.219	295.76	12565.424	147.484	163.667	153.485	2550.392	6679.547	639.114	113.026	2489.274	2926.372	259.831	748.531	307.419	105.619	5213.34	339.747	5055.256	136	0.956	923.743	291.199
14475.271	16421.958	10132.28	18108.072	12236.62	21757.649	10640.047	18210.432	1044.054	541.016	1377.663	389.661	7684.965	2883.725	380.897	12107.461	212.41	206.205	160.486	2657.103	5395.641	724.137	130.367	3032.732	4362.14	280.633	2712.478	317.663	132.84	6720.016	313.09	6169.372	108	0.967	982.352	290.843
15605.504	18061.086	11287.666	20571.007	14051.66	25903.47	13639.66	23691.553	997.858	387.232	537.336	403.178	439.46	2887.621	297.835	8967.657	193.589	179.716	292.458	1829.686	408.216	1000.613	230.862	3482.034	5081.522	343.763	1994.356	311.295	21858.738	946.642	386.749	8004.368	233	0.808	1137.826	296.337
11863.294	12144.821	8613.989	15031.062	10253.69	18772.337	9090.488	16074.816	781.688	449.231	559.722	352.113	4817.801	1874.118	228.289	11308.458	155.391	163.298	213.493	1766.752	5577.211	614.019	133.712	2449.367	3894.518	285.54	1003.201	303.634	927.108	3951.066	301.676	5378.41	111	0.976	793.176	290.986
12085.692	12747.544	8774.219	14947.39	10430.798	18225.569	9122.165	15319.616	990.09	326.194	671.635	363.037	6487.029	1883.927	274.623	12654.662	151.999	146.83	172.048	2475.864	5754.745	620.619	121.392	2310.109	3546.257	266.937	1243.409	296.803	754.218	5106.786	334.661	4834.56	198	0.822	908.909	293.929
13121.538	14596.458	9026.217	16182.29	10312.946	18542.357	8572.501	14605.421	810.511	476.351	826.708	353.641	5783.544	1817.21	258.556	12920.058	201.661	194.194	167.092	2433.647	5360.673	688.271	130.215	1959.02	5091.601	243.496	1262.772	293.162	105.24	3508.039	374.81	3919.98	120	0.981	1081.317	292.625
16947.922	18909.812	11266.146	21638.762	13132.843	25166.835	12021	21046.329	868.409	933.679	324.009	344.015	2419.024	2069.26	244.247	12371.617	188.359	188.873	213.789	2413.282	3289.502	891.547	189.697	2432.119	6915.593	283.293	748.696	337.078	3043.364	3264.201	410.369	4587.843	126	0.937	1226.016	292.365
12011.404	14173.072	7831.591	14782.477	8853.856	16801.496	7640.92	12298.914	761.66	531.669	323.975	327.854	3010.654	1681.546	230.237	11833.047	204.708	204.095	203.292	2385.331	4938.274	2052.727	160.857	1948.907	10243.126	282.194	902.861	337.466	3053.332	3215.565	394.91	3767.287	104	0.974	1234.5	290.827
12734.764	13593.251	9241.564	16113.944	11117.488	19758.549	9577.055	15996.496	879.96	507.199	579.353	278.862	5109.664	3795.239	224.255	12811.819	174.249	177.129	181.274	1776.315	4869.547	570.955	126.478	2113.026	4100.234	276	1083.761	314.404	564.617	4008.341	316.25	4443.919	142	0.971	807.803	293.232
14562.458	15573.284	10433.586	18118.786	12482.511	22422.284	11163.259	18539.737	1099.537	398.335	417.379	348.884	5411.421	2647.742	310.412	12651.827	162.487	162.639	173.751	2358.964	7491.804	610.635	124.816	2399.035	4252.953	264.164	1307.362	312.462	155.963	3994.876	387.013	4855.347	202	0.854	935.936	294.163
11374.897	14222.238	8011.927	14302.475	9755.889	17483.136	8459.488	14726.535	689.468	372.189	345.327	283.17	2319.124	3228.399	296.722	10732.948	141.333	145.886	294.039	1096.51	1848.964	517.356	170.415	2311.712	2593.356	291.822	847.996	264.432	2613.574	2182.803	297.554	5332.999	109	0.935	679.05	294.133
16617.878	17847.613	11476.968	20511.756	13189.828	24292.185	11452.912	19251.756	918.688	589.163	926.716	369.026	4833.447	3976.666	259.649	11957.114	192.823	204.607	178.284	1621.538	2840.15	908.05	135.098	2276.02	6699.959	276.559	1563.763	295.807	279.118	3865.112	337.535	4396.399	157	0.931	1110.997	296.15
11546.743	12335.98	8082.767	14492.993	9262.476	16828.788	7822.37	13014.506	658.352	535.188	765.904	379.144	2998.616	3376.776	236.203	11953.564	152.891	175.278	191.433	2341.416	4125.543	584.879	173.148	2016.742	4926.077	293.851	1710.099	296.45	948.489	3811.62	353.269	4104.43	159	0.957	1166.569	295.437
13122.207	14023.166	9456.45	16792.71	11365.75	19915.284	10095.098	16683.449	701.798	383.586	330.77	283.885	3890.041	3347.419	245.466	11362.216	148.214	156.84	166.267	1606.458	3616.313	592.121	117.739	2089.108	4413.37	280.074	543.941	269.64	1691.993	3788.673	301.858	4534.027	145	0.929	720.231	295.866
14671.265	14812.631	11111.24	18905.934	13369.809	23386.48	11908.798	19679.155	1067.924	416.43	341.653	365.605	4503.82	2552.02	250.577	11808.703	154.678	161.723	200.11	2412.403	5526.963	636.698	147.176	2704.402	3346.594	279.035	792.962	277.928	1566.28	3432.015	323.286	5892.713	243	0.857	867.685	298.541
16088.961	17097.997	11521.978	20459.499	13468.109	24663.673	11869.362	19905.615	1030.269	678.074	630.139	472.37	5806.962	3795.063	311.532	11324.375	243.078	233.16	189.265	1823.01	5916.258	876.888	151.583	2831.256	5768.716	268.555	1655.15	319.141	1485.156	5622.851	373.734	5848.792	202	0.846	1039.965	296.772
14700.112	17330.215	9233.277	17828.916	10134.174	18833.648	7528.372	12541.383	758.06	702.579	320.148	306.436	3176.904	2557.631	228.491	12036.817	221.427	255.829	233.868	1393.89	5114.012	653.723	156.895	1453.371	9681.99	287.238	990.229	282.497	284.044	2694.513	499	2399.079	121	0.937	1256.483	295.558
12814.521	14202.962	8888.282	16521.812	10149.514	19297.132	8206.385	14140.988	715.733	349.336	349.441	371.874	2862.93	1912.442	227.46	10059.083	164.374	144.069	195.729	1293.639	3862.947	552.039	119.409	1770.247	4268.266	284.872	642.638	255.855	1038.232	1850.637	268.505	3808.846	231	0.857	572.751	299.097
12197.411	13228.728	8789.773	15596.758	10678.8	18432.922	9511.694	22047.976	664.818	572.644	330.954	275.793	3899.108	2973.564	408.076	10222.815	153.939	134.836	161.388	1526.26	4535.96	588.085	160.517	9406.723	3349.243	272.24	284.581	278.533	160.678	4083.732	348.538	10851.221	104	0.974	709.644	295.144
11545.35	13409.201	8346.479	14855.879	10514.697	18732.576	9434.542	15953.924	776.885	731.676	410.911	379.423	5721.109	2123.191	230.435	12658.733	165.406	160.785	243.845	2146.413	5339.902	574.026	131.762	2452.182	4152.066	297.251	1406.288	310.86	652.776	4718.473	341.331	5088.54	121	0.885	787.5	299.112
10625.747	10739.24	7690.335	13036.037	9199.217	16150.442	7958.55	14216.925	1063.645	1161.884	446.416	344.232	5448.37	2246.491	228.898	12075.205	181.315	175.696	184.158	1638.203	6226.759	635.869	117.85	2579.149	3756.532	292.767	1422.58	298.087	596.331	4602.103	301.753	5618.557	120	0.941	835.592	297.85
15931.295	17709.163	11709.129	19981.07	14135.95	24885.884	12681.309	20892.535	904.189	386.216	386.337	339.077	4711.69	3247.498	259.101	11036.469	161.653	155.093	175.943	2220.637	4658.857	643.875	130.025	2695.524	3848.568	280.931	884.477	288.276	855.483	3839.689	360.058	6189.2	303	0.819	878.355	302.078
13256.303	13059.212	9991.983	16895.613	11958.247	20718.343	10397.925	16799.856	955.684	362.453	389.806	343.811	4841.375	2644.377	253.153	12650.468	166.597	155.711	186.082	1587.917	5936.482	757.851	123.128	2314.35	4818.609	265.347	1124.673	292.581	412.025	3778.741	345.298	4836.97	143	0.952	891.647	297.626
12409.717	13955.532	9090.616	15832.097	11108.144	19517.469	9654.183	15990.658	954.234	644.508	453.948	366.312	5936.891	2507.515	236.518	12480.431	149.317	163.559	194.66	2140.564	6331.935	578.663	128.699	2328.446	2500.548	303.776	1003.296	307.457	542.068	5089.363	300.855	4846.385	107	0.971	793.388	298.164
15074.39	16081.903	10419.168	19978.148	12069.484	23338.178	10560.302	17469.764	789.645	679.428	319.575	337.093	2656.343	3987.303	243.273	12337.724	187.38	201.871	270.088	1975.766	2971.366	777.811	221.068	2221.195	7609.581	290.431	1252.369	324.055	12737.068	3000.447	343.112	4212.418	189	0.93	1222.997	300.944
12225.18	12892.31	8733.241	15483.483	10326.656	18355.398	8577.105	14123.906	642.474	465.012	322.175	271.61	3652.648	3198.638	262.565	11216.758	132.695	135.962	201.779	1128.496	2339.21	468.124	123.988	1769.128	3357.467	277.463	437.3	263.89	885.758	2790.625	341.096	4013.401	177	0.799	675.924	301.975
13729.991	15142.137	9562.577	17363.727	12064.6	21431.455	10580.48	17779.441	849.493	546.886	415.4	357.236	3617.663	3923.081	242.091	11342.556	151.994	162.678	201.074	2659.396	2895.169	595.755	145.195	2356.772	3296.133	286.966	1149.042	294.33	221.057	3286.268	374.678	5254.351	261	0.776	770.83	304.469
15244.722	16579.611	10830.93	19630.911	14181.994	24002.218	13171.233	21960.022	835.902	1278.002	414.404	379.807	4203.002	3284.198	237.442	11377.722	153.883	158.098	188.309	2115.415	3546.557	554.576	134.811	2741.419	2747.677	292.663	1891.664	291.412	233.752	3840.834	290.711	5919.306	149	0.93	779.836	299.178
13749.843	15909.035	9591.063	16549.465	11458.552	20979.272	10028.271	17596.163	861.472	505.572	385.689	358.105	4953.982	2779.01	235.795	12213.242	180.51	169.583	178.829	2485.352	5349.876	670.795	126.536	2382.162	4394.432	280.808	1361.715	315.681	339.19	3229.99	380.244	5249.957	147	0.918	823.425	299.228
15365.63	16610.75	11123.407	19089.429	13207.395	23184.822	11426.284	18932.065	1204.046	519.657	374.482	331.186	4085.446	5381.079	250.966	11730.321	163.704	171.769	162.653	2012.315	4449.875	588.724	112.109	2421.17	3795.755	301.128	1252.925	294.128	127.558	3054.479	352.868	5286.766	126	0.976	853.071	298.73
13302.761	14882.793	9191.502	16200.405	10847.127	20127.116	9680.779	17210.112	1023.489	507.479	605.148	436.742	4036.82	3069.708	327.678	12287.146	220.926	226.01	189.182	2308.647	5513.247	781.739	145.499	2682.173	5563.435	277.094	1442.371	307.297	153.345	3446.766	311.083	5461.919	149	0.92	1014.97	301.037
12619.336	13513.053	8903.763	15937.547	10412.615	18640.752	8708.549	14336.937	921.576	423.155	1306.631	362.039	5863.74	2128.784	253.885	12877.559	207.721	194.459	171.729	2109.351	5081.061	705.768	132.909	2055.628	5485.887	248.737	1555.132	295.484	156.388	3609.331	300.245	4020.894	170	0.907	1083.865	300.171
11447.81	13062.242	7445.883	14858.827	8778.4	17058.208	7385.804	12523.828	1025.867	540.03	277.96	328.439	2653.43	2652.234	237.587	12107.519	166.086	231.77	223.292	2230.001	4762.009	5615.004	175.367	1964.06	5938.6	271.314	715.264	335.235	4479.56	3365.854	540.686	3672.696	143	0.952	1236.591	299.731
12869.606	14129.669	9104.032	18469.812	10948.337	21404.071	8888.102	15449.373	674.308	543.54	318.469	389.554	3421.166	2943.661	218.043	11019.969	190.254	167.265	195.406	1654.379	2071.39	1317.422	153.37	1800.633	3740.835	257.337	757.317	255.433	5492.817	2025.738	275.195	3800.177	164	0.938	479.701	300.957
14313.209	16003.06	10002.881	18033.093	11817.446	21790.773	10092.188	16839.523	905.965	596.396	435.903	365.655	5722.437	2356.53	256.249	12417.835	207.509	203.786	164.611	1933.423	5337.754	659.864	127.879	2055.957	5609.834	248.732	1055.602	296.768	117.599	3861.519	299.366	4007.707	153	0.955	1073.644	300.252
14825.902	17405.174	10806.288	19509.313	13764.533	25477.835	13444.246	22981.167	1198.258	414.076	656.898	371.531	429.772	2204.689	307.894	8738.594	202.107	194.297	223.815	1790.566	317.424	885.294	227.603	3907.976	5268.975	327.262	1989.053	299.418	16734.147	1637.139	310.129	9082.623	217	0.853	1150.652	301.099
12102.032	13265.836	8800.476	15690.937	10829.434	19671.363	9490.383	16517.984	844.826	417.763	361.881	343.677	3679.785	3189.082	245.914	10920.702	150.254	147.143	159.686	1779.219	3702.088	556.776	127.68	2281.143	3428.437	273.48	772.808	263.579	2860.282	3575.208	398.531	5155.688	163	0.913	728.058	303.304
14733.574	15932.808	10226.71	18635.673	12716.359	23317.261	11476.14	20006.212	712.656	402.919	409.921	327.713	2950.132	2917.287	236.653	10373.98	170.505	162.439	232.24	1516.418	3397.277	564.387	172.426	2574.744	5188.858	285.466	741.495	282.32	3098.242	2823.845	357.568	5841.006	202	0.88	761.054	301.693
14823.924	15421.654	10710.591	18329.939	12592.658	22665.568	11058.83	18884.217	903.346	423.239	510.854	363.269	5132.671	3753.878	235.036	12363.148	176.097	167.28	191.541	1863.274	4601.139	599.037	119.671	2368.862	4637.353	298.955	1090.237	285.892	660.311	3917.59	353.536	5232.309	209	0.815	843.007	302.907
13439.496	13573.339	9825.948	17007.212	11532.184	20617.463	10085.018	16981.039	995.823	540.293	770.502	449.206	8065.905	2362.145	340.766	12013.063	210.174	209.455	158.456	3461.926	6655.92	765.816	132.298	2692.361	5117.436	285.907	1509.8	317.048	124.168	5318.869	348.277	5452.057	190	0.902	999.1	302.8
13919.144	16079.498	9751.853	17318.536	11670.532	21446.018	10457.291	18022.042	1009.095	552.384	567.84	460.82	5762.986	2537.166	324.419	12333.725	228.667	205.037	187.713	1768.922	5420.316	739.153	151.888	2984.575	4998.824	269.199	1885.929	314.518	1328.913	4897.161	380.684	6190.848	103	0.965	1028.956	301.529
14000.137	13110.015	10283.775	17918.201	11819.575	20911.876	9828.29	15567.096	855.027	479.908	723.723	388.146	5301.431	2855.215	268.769	11730.363	234.918	213.618	191.703	1685.185	4512.708	737.416	148.777	2202.225	6387.406	248.003	1366.168	306.703	715.019	4178.258	409.609	4417.566	120	0.941	1053.425	301.433
15698.058	15788.201	11283.102	19830.949	12973.208	23496.961	11368.734	18401.702	844.164	422.259	795.845	349.432	5598.764	2756.62	259.082	11895.107	212.688	202.694	260.79	1744.145	3198.302	810.855	138.45	2255.884	7448.77	289.599	1601.183	297.497	2608.313	4317.114	299.654	4492.864	166	0.886	1103.705	303.584
11137.059	11781.711	7703.124	14391.939	8904.998	16313.413	7534.979	12620.663	778.44	608.452	484.323	410.095	3997.898	2414.444	227.815	12617.991	157.741	187.956	203.839	2475.042	4723.102	612.642	161.869	2040.32	5392.595	306.922	1730.094	322.204	4185.373	3699.43	331.408	3717.437	143	0.818	1217.269	304.479
13488.42	15296.249	8788.904	17189.34	9766.473	19777.062	8289.566	13554.068	797.046	402.337	368.483	308.568	2758.248	1514.211	229.128	11773.499	187.656	230.433	240.644	1600.491	5121.084	3291.473	190.749	1539.042	7255.01	305.822	1053.668	306.878	6895.659	1996.059	494.04	2660.954	116	0.936	1264.112	301.888
12556.726	13241.808	9243.507	16059.521	11023.253	19531.296	9507.934	16097.442	725.097	335.578	394.397	305.739	2852.192	2668.418	249.199	9078.509	149.44	150.449	142.913	1587.973	2898.327	475.944	127.14	2256.412	3343.299	284.689	528.968	272.232	6289.898	3289.035	341.29	5515.309	138	0.918	740.043	302.196
13960.926	13698.612	10205.208	17417.991	12074.505	21618.59	10769.369	17931.42	920.731	308.292	356.536	274.692	3231.826	1614.6	219.464	13465.914	171.643	225.295	206.25	3082.975	3691.544	644.06	122.655	2007.717	3248.482	301.722	760.727	314.855	962.543	2080.316	413.969	4668.339	119	1	812.046	302.021
13519.273	14845.435	9823.252	16799.497	11826.869	20774.619	10451.187	16887.315	923.93	367.549	449.72	390.252	7218.714	1700.384	323.152	12966.346	162.921	159.469	160.572	2363.45	9256.716	630.256	126.843	2485.608	3984.246	280.547	1715.62	315.211	107.38	4598.931	356.692	5180.371	124	0.972	940.847	302.331
11354.82	11926.077	8179.472	13934.077	9616.659	16889.152	8361.88	14000.98	920.7	349.137	537.31	302.628	5396.688	2040.8	311.981	13189.038	156.235	154.567	161.276	1914.038	5796.712	595.907	127.402	2260.65	3449.706	261.808	1634.769	294.713	105.216	3242.809	371.082	4481.321	162	0.895	955.975	303.889
12838.986	12845.154	9353.998	15799.789	11156.5	18262.551	10077.312	16833.694	1086.577	804.849	482.324	361.013	4079.815	1737.09	337.641	12355.877	183.069	170.988	161.73	3117.794	4954.525	579.485	134.259	2522.419	3753.511	259.207	1390.848	311.662	137.473	3337.3	378.151	5153.541	109	0.976	968.041	302.115
13638.13	14721.324	9675.708	17041.491	11501.963	20584.749	9988.022	16745.607	1109.482	491.223	544.021	440.641	5752.265	2650.135	327.897	13877.514	232.886	217.765	189.787	1907.588	5885.772	779.79	146.078	2781.319	5688.492	276.167	1837.133	305.356	271.429	4615.226	347.762	5440.215	139	0.988	1022.335	302.119
16210.621	15898.237	11567.379	20554.577	13368.3	24191.883	11481.937	17953.403	935.029	545.452	483.791	380.388	5273.316	3362.302	274.103	13063.14	251.056	231.341	184.182	1575.859	3139.753	773.625	140.902	2043.264	7807.248	247.688	1286.976	312.751	155.385	4049.642	478.674	3958.771	98	0.98	1058.939	301.959
13693.806	12251.258	10530.641	18252.278	12577.504	22617.795	11771.723	19714.952	846.172	376.533	458.093	468.244	1351.725	4556.88	288.68	8854.005	175.639	143.723	246.789	1406.201	1200.639	690.248	169.008	3327.143	4099.035	430.292	858	314.986	14763.003	1896.266	326.998	8112.325	134	0.953	1129.403	303.104
12315.439	13473.588	8039.603	14974.53	8990.214	15932.433	7052.047	12125.295	750.073	602.928	382.655	328.674	4471.258	2657.862	224.255	12485.439	156.683	200.115	197.421	2175.532	8872.364	613.055	136.888	1853.259	5857.28	286.18	689.716	330.661	154.625	3917.965	289.243	3350.698	112	1	1209	301.714
12748.145	13267.081	8088.955	16217.026	9062.579	19107.468	7192.836	11566.951	734.794	545.656	270.24	308.018	3411.922	2284.778	208.417	11816.101	188.062	244.215	233.258	1941.068	6455.313	1818.057	169.682	1564.722	7743.008	310.444	896.625	303.849	2746.248	3112.75	462.433	2815.606	106	0.98	1255.83	302.217
12755.146	13569.87	8921.165	16444.152	9982.695	19571.965	8091.017	13637.236	653.913	573.653	305.668	322.244	2872.491	4173.09	244.353	10579.257	142.161	160.931	152.77	1130.655	3152.607	515.019	121.277	1535.92	4034.95	290.832	458.324	262.888	116.436	1969.464	282.486	3231.705	205	0.851	542.993	306.012
12201.505	14294.579	8352.825	15628.398	9578.622	18813.043	7781.934	13760.044	627.519	487.715	301.821	345.72	3688.389	3863.627	239.041	10940.099	150.108	160.367	163.322	1278.155	4045.506	790.053	116.09	1609.909	3944.795	304.986	556.147	249.877	1148.506	2207.636	276.408	3381.3	167	0.83	553.266	303.5
14723.196	15409.406	10835.739	18438.198	12959.679	22720.695	11173.578	17812.498	843.301	384.756	344.795	316.834	4250.592	2750.822	223.519	12872.849	176.861	169.881	161.513	3276.179	6338.699	643.649	128.273	2249.102	4086.042	296.933	1192.238	304.432	376.086	2719.242	379.218	4958.377	175	0.882	816.134	306.329
13450.704	14767.019	9666.412	16390.277	11456.119	20192.095	10052.686	16803.045	1068.946	409.33	348.667	326.598	4915.331	1850.024	264.175	12828.3	158.895	157.606	153.628	2672.563	5097.284	587.413	123.012	2135.681	4307.172	260.5	857.392	294.753	114.851	2951.399	478.296	4471.106	167	0.922	917.428	303.201
11680.478	12837.697	8541.198	14748.524	10484.306	17568.641	9085.978	14205.958	1014.647	565.281	566.466	411.51	3469.66	2552.646	328.59	12529.484	195.967	186.66	186.578	3947.748	4208.988	727.721	139.175	2477.852	3661.048	261.844	1160.654	306.308	349.863	3352.225	390.491	5448.87	111	0.994	976.023	302.761
11824.669	12428.708	8362.14	15225.299	9720.911	17973.082	7797.286	13027.722	628.328	636.151	311.541	331.62	4190.595	1962.862	242.608	10824.588	150.744	137.481	155.156	1464.783	3397.276	610.626	111.544	1600.795	3170.605	268.528	354.565	247.987	404.806	2984.779	273.9	3417.769	235	0.8	622.309	305.364
11452.472	13150.679	8137.798	14291.37	9711.87	17263.027	9048.57	16459.91	643.39	335.958	376.331	297.26	4565.027	2441.755	338.857	10311.287	128.893	144.7	157.481	1681.796	3885.162	529.547	134.699	3516.72	2478.507	278.958	478.95	257.038	735.192	4229.318	423.384	6070.29	158	0.904	691.633	303.399
11931.666	12539.041	8719.431	14686.792	10466.071	17697.858	9052.325	15070.263	842.521	360.033	364.284	351.913	4893.746	3103.097	266.763	12211.293	151.585	148.225	170.365	1675.157	4772.866	910.237	120.243	2478.386	3802.362	253.288	1299.951	289.634	1700.244	3758.514	352.458	5375.058	120	0.969	895.25	303.908
11627.222	12745.897	8181.419	14655.044	9762.41	17694.472	8567.724	14100.785	910.777	510.359	1424.35	392.45	6411.597	2549.046	243.968	12976.327	219.032	192.517	217.616	2060.681	3714.649	756.801	138.886	2119.003	5617.572	251.86	1501.277	302.535	575.832	4222.393	271.231	4314.191	113	0.901	1089.473	303.367
15690.506	16826.639	11202.649	20076.091	13260.569	23970.903	11546.384	19074.802	882.158	461.108	773.151	344.564	4792.977	3513.539	257.072	11848.246	195.054	216.007	189.768	1618.698	3073.043	839	132.651	2346.631	6541.901	279.954	1558.089	300.675	1625.678	4053.832	296.126	4629.028	182	0.856	1111.467	305.522
13403.346	14549.306	9478.272	18122.819	11695.316	22333.939	11261.577	19968.693	816.936	763.51	610.541	380.148	2478.235	2486.476	272.331	9957.566	139.839	144.31	172.06	2452.229	4650.827	620.253	156.17	2812.09	3020.362	285.283	2149.732	293.632	267.857	3658.109	298.155	5528.733	128	0.963	1191.5	303.734
11426.383	12646.388	8011.458	13629.22	9555.478	16751.347	8439.682	14989.964	943.684	417.787	348.363	334.972	7295.342	2246.567	262.12	12701.003	149.436	147.514	162.866	2245.337	5629.063	585.959	120.515	2335.22	3405.975	248.789	1013.723	286.62	164.775	4710.43	401.479	4807.37	153	0.897	903.977	306.212
12315.903	13444.675	9023.253	15794.056	10931.796	19423.594	9779.614	16559.92	911.999	533.522	559.189	411.968	4023.569	2966.437	315.88	9936.353	226.244	186.102	184.168	1368.783	4846.501	789.43	173.933	3162.263	4209.348	272.671	1425.846	314.071	3498.66	3389.764	336.612	7033.014	146	0.911	1040.61	304.411
16349.604	16711.744	11727.461	20709.035	13611.528	24540.85	11485.407	18663.035	1082.597	657.724	476.846	389.974	5828.013	3062.479	282.724	12968.528	245.712	221.574	174.291	1724.595	4630.573	733.036	133.113	2356.903	6852.834	251.014	1347.759	307.389	141.338	4556.627	280.071	4553.58	175	0.934	1065.283	305.626
13746.293	15672.785	9892.867	18204.826	12045.239	22171.781	10127.718	16732.602	832.49	400.692	581.597	353.094	5421.839	1870.757	251.362	11536.252	139.499	142.458	201.447	1629.865	4645.408	503.407	105.832	1920.769	2819.798	259.979	514.269	257.513	722.753	4034.364	316.458	4181.331	113	0.981	633.535	306.341
11944.194	13080.402	8869.776	15704.657	10645.678	18321.577	8574.819	13170.288	511.648	542.19	288.103	225.039	2994.011	2439.588	228.851	10191.679	140.637	132.931	247.27	941.867	1898.75	407.663	108.238	1320.028	4030.138	267.886	383.339	257.837	1254.714	2195.14	368.202	2954.075	118	0.953	666.042	306.305
12257.912	13130.534	8755.104	15301.474	10646.028	18587.546	8553.986	14342.696	644.529	356.731	326.846	254.112	4176.016	2451.109	256.582	11924.448	129.714	129.149	161.983	1576.133	3499.072	516.718	107.545	1810.609	2715.831	277.626	311.123	267.062	330.888	3696.62	505.225	3917.464	108	0.926	684.759	306.546
11670.539	12711.36	8115.862	14300.056	9779.212	17420.683	8555.069	15094.94	807.488	417.876	347.59	307.125	4758.042	2945.197	254.922	11205.123	145.988	141.133	154.49	1720.607	2999.413	613.283	123.594	2327.438	2852.802	265.673	752.602	248.855	3139.469	4394.283	438.904	5277.719	113	0.994	718.951	305.482
18236.628	19591.415	13420.876	22854.341	15975.612	28218.626	13776.774	21890.341	864.111	511.821	357.637	317.815	4498.605	3722.383	241.765	11547.272	192.168	166.436	158.485	2152.513	5524.803	678.953	124.08	2233.61	4842.707	285.756	971.476	301.841	121.918	2903.957	392.818	4895.497	125	0.952	823.388	305.764
15696.736	17047.489	11272.407	19814.657	13327.187	24507.451	11935.633	19928.219	1073.302	626.578	659.673	388.425	6274.311	3549.471	325.419	12417.334	218.084	211.567	171.584	2717.441	6411.105	716.603	129.29	2532.095	5607.399	283.765	1241.782	308.957	212.672	4872.081	294.493	5029.85	260	0.885	1010.258	309.3
19635.659	20711.729	14808.14	26779.217	18384.091	33267.183	17840.284	29134.676	919.348	361.772	430.041	380.993	473.761	3054.625	302.907	10133.345	171.676	163.453	311.9	1436.254	204.252	1006.606	232.473	3634.182	4730.6	433.33	1011.035	304.383	13256.859	610.532	397.145	8469.962	123	0.976	1135.646	305.988
10850.267	12495.5	7520.715	13455.601	8552.712	15379.982	6676.639	11222.968	633.018	268.193	341.984	428.985	4127.498	962.753	229.983	11134.011	158.126	128.688	125.146	1414.942	3539.399	517.719	125.839	1589.863	3559.157	287.2	791.265	246.098	365.401	3205.464	295.746	3372.488	109	0.976	583.729	306.986
12974.374	14100.237	9352.106	16913.476	11554.273	21716.03	11335.492	20130.318	706.188	503.916	380.994	350.327	4739.208	8437.718	315.933	10353.625	157.012	141.241	160.915	1959.353	3832.977	551.673	142.578	3160.978	3656.499	262.833	1805.581	251.799	10930.145	4593.747	420.881	6666.545	194	0.904	702.758	308.711
11651.002	12585.392	8966.199	15616.715	11270.441	19604.558	10088.605	16352.305	739.104	352.461	584.77	353.008	1873.548	1986.253	246.859	8476.815	142.481	147.02	134.606	1592.508	1747.676	401.707	138.4	2662.298	2664.679	279.039	688.076	273.819	6493.428	2331.533	421.072	6655.545	112	0.932	733.527	307.839
12147.346	13390.021	8703.557	15148.689	10512.542	18965.584	9244.317	16016.357	786.316	517.615	364.644	354.054	4632.209	3139.05	227.82	11836.75	155.558	163.211	184.077	2369.503	6560.368	525.065	128.019	2193.303	3040.181	291.382	674.805	301.069	407.442	3361.616	390.065	4750.946	150	0.972	794.347	308.38
14056.321	14468.783	10442.402	17792.352	13906.222	23663.826	12527.794	20115.754	878.554	403.003	583.193	323.477	5302.798	2391.477	253.578	13786.054	159.741	148.579	171.333	2730.835	4212.986	625.687	121.779	2591.242	3218.467	299.25	1161.886	279.198	149.883	3685.228	401.361	5803.252	233	0.862	851.719	311.513
19226.967	22305.255	13728.351	24857.93	17346.745	31743.11	17210.084	29900.396	1085.559	471.526	460.035	339.316	441.652	3606.018	324.586	8593.427	201.05	184.393	256.395	1131.63	156.973	955.791	262.681	4526.947	4361.84	361.865	1676.781	301.805	8953.385	413.111	318.701	10445.656	174	0.856	1145.224	308.356
10581.76	11926.596	7818.486	13916.575	9923.099	17986.805	9585.659	16727.76	859.734	367.045	493.307	357.626	298.558	1972.749	293.744	8380.114	170.622	2318.408	248.435	4055.814	276.366	1561.663	222.123	3261.262	3949.399	353.046	1221.34	298.352	17379.379	1904.622	281.61	8182.28	111	0.994	1163.95	307.014
12690.347	13686.421	8866.229	16542.043	10468.293	19525.142	9223.497	15447.786	678.115	683.8	742.288	346.994	2201.265	2348.822	239.194	10726.511	162.559	167.472	189.604	1918.551	3874.093	640.561	156.134	2348.795	5629.538	289.89	1857.025	305.585	1338.82	2478.307	352.301	4385.796	155	0.856	1199.668	307.061
14683.366	15833.003	9559.335	18786.716	10669.146	20769.491	8700.055	14395.722	850.423	799.206	348.746	342.325	3145.25	3368.893	248.06	12218.142	234.274	252.281	207.66	1874.993	4179.145	770.457	158.012	1864.103	8352.824	303.886	1468.342	303.832	7430.192	2427.686	374.742	3394.412	459	0.69	1279.293	313.674
10159.944	11161.21	7059.543	13317.425	8279.976	16573.125	6932.358	11945.272	547.812	264.238	319.006	340.158	2772.227	1108.063	216.674	10330.401	152.403	134.017	156.784	1169.34	3500.197	469.847	112.164	1389.15	3597.757	294.468	739.281	244.221	126.366	1802.968	278.742	2790.302	108	0.938	562.676	308.361
13613.198	14269.721	9584.268	17464.123	11991.769	21654.479	10604.358	18193.788	784.087	484.188	440.954	369.621	3698.62	3797.726	241.262	11468.177	181.265	173.15	285.448	1607.848	3627.623	647.887	176.9	2546.962	5233.374	286.004	860.173	283.981	1633.414	3079.372	436.816	5575.047	152	0.949	756	308.625
14304.806	15600.431	10401.817	18413.08	12507.217	22883.598	11031.614	18781.8	1072.515	563.741	585.495	460.198	5340.466	3360.398	321.266	12409.548	221.25	202.698	187.625	2006.149	6025.238	780.659	145.443	2868.586	4927.869	264.654	1535.896	306.482	1007.543	4241.29	331.273	5783.322	106	0.949	1032.226	307.113
14703.229	16317.883	10554.939	17967.594	12604.249	22057.347	10835.373	17860.753	823.342	519.126	331.272	373.098	4279.537	3325.703	238.443	11851.542	175.855	150.846	161.951	2336.948	6843.987	610.809	118.594	2276.44	3801.572	291.081	1032.881	300.035	178.952	3245.406	370.118	4992.013	109	0.976	827.362	309.362
15532.401	16592.406	11375.94	19381.654	14220.948	24479.544	11765.99	19402.851	902.164	398.651	1062.998	372.717	4586.745	2396.708	238.898	13332.361	168.956	143.756	181.775	2215.405	4443.982	614.66	118.819	2514.758	3869.26	320.442	947.44	274.35	227.495	3626.574	373.435	5530.316	148	0.914	843.986	310.351
11962.149	11949.788	7951.952	15871.315	9118.296	16027.135	6773.143	11272.981	994.405	322.813	308.248	377.851	5036.331	950.401	219.741	12712.251	187.445	257.287	190.266	2577.798	7720.094	721.058	155.674	1786.702	6864.213	292.589	719.945	310.784	141.336	5071.646	508.18	3218.122	122	0.929	1251.189	309.451
12520.959	13731.497	8153.956	17634.443	9888.362	19693.571	7712.241	11846.097	779.732	381.006	286.158	359.444	3601.462	1352.662	219.507	12694.17	191.421	230.044	207.137	2083.446	5739.809	2094.738	170.212	1591.248	6707.728	292.576	995.538	313.488	4487.057	3599.425	420.356	2699.769	134	0.916	1261.022	308.336
14084.846	15268.609	10183.43	17330.704	12011.702	21416.05	10555.129	17804.435	917.685	502.552	384.53	372.079	3945.364	4135.283	301.344	13068.468	167.443	165.248	181.308	2564.222	4363.778	554.682	128.126	2306.507	4180.308	246.358	844.852	323.371	135.34	3130.194	356.967	4930.229	164	0.962	928.951	311.122
12388.682	13489.891	8801.2	15756.016	10666.267	19446.835	9427.848	16162.291	914.412	504.665	505.883	445.539	5794.198	2648.265	310.576	11809.705	212.697	188.719	183.472	2236.449	6820.368	706.631	137.387	2537.769	5111.306	244.307	1241.143	316.427	286.305	4565.643	314.119	5129.155	137	0.912	1035.288	313.033
16613.176	17088.587	11944.946	21269.18	13890.27	26284.109	12814.2	21394.224	964.391	538.278	729.73	389.982	5760.266	3301.345	260.499	13088.682	227.075	217.023	352.429	2076.742	3591.131	821.376	144.614	2532.841	6838.389	251.09	1473.276	308.26	1964.363	4353.952	284.114	5215.563	219	0.906	1086.642	314.6
14791.133	17693.292	10699.835	19326.678	13411.956	23516.017	12443.164	21173.411	978.819	430.81	696.587	344.795	485.875	1024.663	310.436	9322.299	179.945	200.007	264.442	2780.503	1036.564	1209.446	229.932	4030.546	3726.799	307.473	1326.993	295.565	13461.798	1821.672	314.539	8948.233	124	0.972	1176.387	312.185
13372.729	14827.233	9456.756	17364.488	10684.621	20713.978	8793.458	14752.718	661.404	460.03	302.422	370.762	3987.976	2680.651	233	10643.869	147.071	166.07	173.692	1178.745	3354.191	664.066	125.915	1567.082	4571.089	315.841	446.374	248.218	110.868	2787.974	363.823	3304.139	183	0.841	551.303	314.505
13479.315	15075.078	9490.428	17228.637	11089.726	20322.67	8911.288	15104.738	607.101	312.21	809.371	342.2	2982.314	1594.391	231.094	10475.957	158.655	140.488	146.446	1243.359	2750.471	525.562	133.069	1691.517	4041.148	288.991	578.997	256.458	922.47	2342.951	330.538	3817.678	230	0.82	608.657	316.778
12936.023	13749.464	9586.209	15996.542	11402.259	19931.244	10076.82	16840.906	1011.086	360.208	388.08	291.796	4458.643	2390.754	247.328	11918.991	166.724	155.918	189.205	1748.4	4742.888	723.917	106.45	2581.841	4363.85	270.593	1142.596	282.536	486.706	3652.353	373.444	5768.426	119	0.99	872.853	312.399
14386.009	15511.877	10624.352	18054.457	12771.108	22226.234	11207.301	18153.05	944.052	422.05	348.964	384.002	5634.598	2549.291	276.42	12726.532	166.495	165.099	159.048	2120.3	3895.608	626.207	117.787	2267.218	4257.207	249.475	882.098	297.968	123.668	4376.608	410.028	4830.766	224	0.927	910.25	315.598
13807.155	15804.535	9825.055	16952.509	11810.758	21323.69	10578.608	17707.452	959.011	406.444	550.486	381.156	5433.352	2200.658	310.435	12340.232	182.358	164.529	172.363	2622.117	7591.84	547.789	126.595	2273.894	5078.133	258.321	1456.634	305.912	106.576	4077.097	357.441	4666.528	114	0.977	944.219	311.728
10100.797	10565.337	7397.332	12559.834	8603.266	15106.488	7412.243	12143.6	777.668	398.473	594.38	372.157	6002.342	1325.968	275.167	12274.581	173.658	166.241	174.766	3342.861	5767.385	536.824	117.469	1934.145	3651.37	282.874	1147.399	297.932	116.185	3885.639	284.707	4001.204	101	0.977	985.718	312.203
15642.166	14174.041	11854.37	21058.876	14421.593	26158.768	13470.55	22328.22	951.309	387.706	508.093	329.541	462.14	1294.05	303.156	8194.38	193.516	198.095	301.684	2029.744	1010.946	2301.748	263.953	3756.752	4865.507	302.525	1231.665	302.14	14615.769	906.143	325.757	8868.844	109	0.976	1169.821	311.784
14152.631	15665.084	10058.695	17728.41	12192.77	21552.686	10370.331	17613.096	716.841	514.579	351.916	288.256	3807.506	5376.559	265.862	11410.323	156.144	156.673	146.657	1549.223	3521.436	592.033	119.745	2320.418	3509.419	255.123	410.2	259.526	598.515	3825.748	414.652	5274.617	242	0.863	715.314	315.727
13370.528	13536.326	9829.587	16515.565	11588.722	20125.642	9820.38	16280.045	913.897	415.424	366.169	374.377	3587.12	3204.324	234.331	11747.533	168.303	146.487	162.983	1986.868	5228.744	562.376	114.278	2242.387	3726.495	278.425	868.546	291.495	482.404	2872.359	342.277	5051.275	132	0.965	835.705	312.735
14317.891	14802.592	10459.142	17803.378	12234.391	21544.554	10662.869	17499.921	933.005	482.218	450.868	360.286	4338.27	3478.963	317.904	12297.394	175.637	179.591	171.574	2637.339	7410.255	629.096	128.559	2344.499	4042.099	266.828	1242.555	302.073	120.757	3222.204	326.643	4974.514	311	0.788	958.783	316.124
11882.385	13289.38	8489.779	15085.413	10661.738	19634.216	10001.121	17492.859	946.856	456.534	511.794	472.152	4239.318	1366.138	299.795	9858.377	220.041	181.326	153.721	2069.276	4532.423	593.004	157.301	3157.517	3969.786	283.626	1175.038	312.76	8243.978	4653.445	314.498	7383.09	153	0.866	1052.408	315.801
12424.85	12722.162	8894.517	15665.231	10454.786	18527.422	8912.851	14887.728	907.107	573.304	474.759	389.718	4563.37	2723.192	287.076	11303.117	226.767	209.329	165.35	1851.779	4510.553	719.429	146.434	2443.848	5356.905	253.675	1393.112	320.672	1695.833	3574.621	275.32	4993.753	113	0.969	1061.65	313.447
14482.182	15380.992	10326.878	18370.787	12265.563	22048.712	10779.9	17845.589	835.065	557.203	631.191	368.097	4142.266	4022.544	253.094	11702.369	191.263	200.094	175.511	1835.855	3346.094	769.882	148.504	2334.643	6147.222	257.094	1453.388	306.88	2867.008	3601.163	323.487	4754.916	154	0.903	1111.89	315.994
17204.909	16241.922	13554.35	23873.477	17005.056	29983.25	16183.963	25672.993	953.245	413.095	523.321	361.535	1127.746	3625.565	306.671	9534.097	163.001	159.529	205.05	1493.313	1084.491	664.365	231.244	3998.473	3308.155	401.234	1180.5	298.635	6421.32	1045.782	425.24	9570.437	171	0.922	1138.956	314.003
15727.886	18495.346	9937.679	19056.032	10862.408	19239.502	7988.801	13223.674	923.808	634.35	407.705	321.559	2997.93	2305.677	245.748	12322.028	272.93	256.537	201.966	1712.952	4488.559	955.963	146.686	1868.866	10150.271	317.362	764.087	289.067	2556.155	2316.142	366.801	3421.096	153	0.837	1294.592	313.605
10633.419	10924.895	7500.648	13703.485	8798.403	15705.678	6835.281	11727.63	682.023	324.837	1214.442	405.145	2906.206	1182.587	221.404	10178.324	155.726	133.798	140.831	1383.91	3865.503	462.651	139.254	1686.618	3716.661	296.947	1001.293	252.901	2539.931	3175.058	350.106	3746.12	146	0.888	600.884	316.082
10067.128	11257.312	7159.282	12617.711	8567.839	14975.2	7176.156	12382.591	575.505	328.664	312.651	243.305	4988.972	1497.867	257.373	11004.708	137.66	119.899	165	1485.981	4437.696	496.899	120.398	1970.302	2655.303	269.682	531.178	254.482	1514.942	3965.134	577.431	4522.828	141	0.928	688.436	314.628
11617.933	13552.474	8005.503	14483.601	10009.281	17790.242	8625.037	14998.464	716.195	425.477	432.216	348.505	4752.006	2577.624	241.503	11391.869	146.38	146.911	256.776	2370.005	4215.81	543.957	160.374	2055.4	3306.323	283.719	958.826	286.839	969.095	3589.891	402.272	4497.056	123	0.952	765.321	314.598
12757.528	12944.177	9311.013	16123.589	10898.689	19558.891	9520.369	16045.222	1019.719	541.834	670.04	488.696	6425.988	2766.38	319.593	12380.611	207.904	196.053	164.99	3561.528	8077.203	670.402	129.616	2549.865	5103.592	276.397	1727.896	320.317	132.294	5441.224	286.657	5206.103	114	0.99	1001.86	313.904
13139.775	14554.491	9207.305	15913.384	10906.474	18907.247	9548.899	16579.438	873.746	503.092	1257.942	406.418	3453.627	3319.626	275.864	11021.531	193.581	182.691	264.52	2021.963	3626.737	3397.963	178.409	2906.789	5175.372	285.959	2391.474	300.677	7049.714	4355.129	341.374	6232.525	121	0.948	1121.541	314.037
19290.097	21169.498	14560.626	26058.691	18734.03	32919.653	18775.631	30838.682	1043.571	519.381	464.09	350.677	889.165	6285.086	330.056	7283.176	180.917	167.2	184.869	877.303	899.882	625.499	222.48	4779.873	3224.756	299.873	1652.981	301.27	4368.189	952.723	354.219	11385.411	226	0.915	1151.31	315.801
9869.66	11191.559	6733.795	12314.147	8034	14911.689	6733.126	11763.396	612.538	340.418	1699.946	341.814	3968.54	1199.145	228.357	11360.817	150.753	153.072	170.415	1663.13	5256.042	464.92	116.4	1678.104	3142.254	274.103	1058.726	255.592	326.153	3557.153	334.943	3559.417	108	0.967	633.824	314.435
15173.9	16391.204	10984.716	19277.437	13336.461	24339.775	11664.207	20225.187	827.134	527.101	523.669	360.407	3665.352	4404.79	263.779	10393.373	166.861	169.795	159.663	1897.154	3797.23	617.693	142.576	2635.439	4312.767	280.155	994.831	273.606	951.237	2869.086	430.74	5916.654	341	0.811	744.532	319.101
13838.888	14524.889	9857.253	16764.425	11609.3	20621.699	10337.203	17843.452	902.523	448.894	343.694	403.853	5713.378	2969.755	264.509	11907.739	163.168	162.917	173.426	2196.355	4583.08	661.929	125.591	2477.157	4341.375	255.899	1201.685	298.478	298.893	4547.736	364.804	5412.046	125	0.98	900.588	314.852
12765.783	13141.095	8989.441	15973.485	10616.093	19219.459	9049.634	15564.551	1045.658	510.578	557.436	404.291	5989.97	2814.581	269.277	12138.598	220.954	212.393	174.407	1878.414	5402.161	751.041	134.093	2499.752	5325.341	248.224	1988.518	317.717	1727.157	4435.095	272.922	5022.837	141	0.938	1070.11	315.252
15129.971	16217.581	10795.299	19220.886	12641.152	23573.362	11466.551	19260.458	1013.661	595.051	755.099	446.523	6530.872	2782.416	268.505	12494.578	223.248	219.907	173.831	2310.675	6243.685	795.748	139.282	2613.108	6033.026	253.266	2129.884	311.461	686.309	4920.811	283.129	5140.399	153	0.98	1078.709	316.5
13915.139	14945.092	9881.953	17510.587	11519.559	21461.551	10670.576	18409.889	1034.944	460.861	1042.712	394.845	4970.507	3485.433	260.666	12861.022	204.151	195.231	197.807	1900.813	3411.35	785.552	127.401	2544.661	5420.941	258.896	2080.451	304.862	1346.257	4463.392	288.987	5109.273	126	0.959	1104.635	316.325
8991.437	9730.836	6355.988	11904.456	7313.955	13636.061	5642.9	9492.365	564.114	559.938	289.097	341.893	3719.878	2131.806	205.211	11707.639	157.398	148.396	180.102	1531.401	3824.286	501.055	133.256	1528.322	2674.017	259.99	394.621	249.466	184.983	2979.875	274.418	3106.749	107	0.971	502.117	315.706
12162.128	12937.217	8801.655	15892.926	11111.288	19304.575	9565.644	15639.548	751.18	608.323	449.735	324.992	3507.673	3411.081	228.345	12003.723	140.921	151.42	257.567	2047.053	3689.356	517.851	154.613	2225.372	2766.472	276.388	1118.423	271.493	1138.014	3068.536	406.995	4902.293	126	0.988	757.873	316.595
11897.991	13118.268	8509.725	14651.096	10270.077	18015.597	8956.789	14996.698	931.142	554.541	343.118	362.414	3793.593	3093.341	219.052	12283.098	172.405	158.672	172.215	2678.75	5140.593	545.849	134.312	2291.84	3480.598	305.087	909.964	295.217	662.37	2955.975	372.275	4958.729	131	0.921	794.218	316.248
14097.81	15209.963	10335.15	17557.009	12532.072	22336.359	11381.328	18922.639	1364.674	432.543	356.206	319.217	4808.804	2969.115	249.455	12886.276	148.764	170.622	173.388	2338.129	3945.514	593.881	119.996	2448.793	3408.446	265.98	1548.728	286.392	169.298	4031.297	369.082	5160.605	157	0.945	860.296	317.111
11779.9	12332.043	8509.075	14825.588	10109.145	18207.859	8880.951	14524.757	916.846	437.998	513.033	357.301	7003.704	1433.553	295.212	12671.017	206.051	210.68	198.93	2857.318	5345.088	644.626	135.092	2134.585	5131.313	258.918	1275.839	315.988	297.022	4694.328	290.699	4360.513	155	0.909	1021.758	317.235
9818.93	11083.607	7241.819	13284.67	9167.948	16570.767	8453.378	14989.949	861.995	389.987	619.36	405.72	1889.777	1259.731	253.088	9376.143	134.991	143.534	172.838	2520.946	2928.441	399.602	150.355	3460.086	2320.296	311.052	1481.498	295.338	5765.335	2598.308	376.955	7666.2	115	0.928	1205.648	315.648
13651.984	14941.084	9746.873	17236.766	11688.026	20702.451	9682.391	16435.998	826.971	435.018	358.314	294.851	4269.62	3463.496	262.138	11265.871	155.481	150.642	152.131	2160.806	3502.275	566.715	126.146	2303.591	3872.074	255.774	575.776	252.354	1680.338	4169.327	434.026	5414.657	207	0.902	701.587	318.804
11887.477	12532.657	9075.197	14937.375	10866.302	18299.453	9349.172	15345.623	1029.98	381.891	378.367	339.669	4868.159	2885.91	262.926	11814.932	161.526	161.128	193.239	1845.304	4806.603	622.919	110.362	2626.311	3954.581	258.298	1323.882	273.709	294.638	4672.208	371.049	5983.148	103	0.996	868.413	317.131
15376.213	16372.442	11061.871	18847.284	13191.698	23692.71	11772.255	19861.413	1032.678	466.678	368.857	377.994	4255.353	3513.044	273.89	11574.544	175.199	172.963	177.786	1861.326	3199.708	697.682	117.886	2429.941	5058.031	261.601	1435.722	290.364	599.959	3521.849	357.3	5507.324	212	0.896	891.731	319.722
13912.79	15089.17	10103.883	17173.787	12037.045	20758.007	10429.481	16656.656	1045.775	377.279	402.963	344.258	5710.266	1995.965	290.161	12821.694	182.425	153.795	158.751	2839.246	7622.618	537.813	118.288	2253.105	4858.847	242.403	1167.225	297.236	105.063	4208.853	384.164	4657.575	138	0.944	940.413	318.261
17526.516	19325.609	12691.284	21950.277	15089.94	26974.012	13432.522	22272.728	911.379	524.802	376.649	397.877	3230.27	4608.992	324.094	13373.503	196.986	198.205	183.405	2309.487	6345.091	736.746	130.523	2569.523	4992.526	269.285	1238.376	308.638	726.291	2668.472	317.209	5496.894	175	0.842	969.969	320.289
11189.055	13021.341	7765.428	14780.245	9059.543	16831.311	6949.333	12294.015	701.857	644.842	314.198	436.529	3782.615	2706.606	214.612	11495.549	171.988	182.678	138.284	1953.283	3883.455	542.966	139.306	1742.169	3659.401	265.747	939.827	255.105	153.579	2583.028	300.622	3574.267	173	0.88	485.87	320.084
10482.856	9909.014	8113.775	13545.72	9706.805	16529.574	8371.746	13279.847	847.776	338.417	357.724	338.499	4689.338	2906.334	283.921	13636.1	149.324	147.506	174.175	2258.011	3413.731	592.093	120.224	2101.793	3280.188	231.185	638.918	300.333	189.252	3780.742	344.286	4386.689	110	0.985	924.527	317.545
18837.009	19530.875	12122.786	23413.973	13063.917	23640.913	9823.595	16240.193	1010.366	793.104	474.372	366.083	3057.43	3534.816	263.522	12647.903	300.542	262.407	209.133	1838.531	4299.902	852.837	151.647	2052.693	12726.965	299.465	793.448	296.011	2033.774	2556.371	421.786	3811.169	176	0.887	1290.034	319.693
10735.199	11626.573	7707.492	13986.149	8665.937	18510.789	7744.566	12428.85	843.535	427.243	306.23	355.385	3344.306	2923.95	232.533	11399.42	135.183	171.324	161.591	1205.552	3347.482	645.301	136.036	1692.861	3568.572	292.849	482.388	267.278	115.882	2720.059	404.275	3419.536	105	0.984	545.224	318.69
12122.903	13809.62	8661.728	15574.907	10429.848	18870.293	8799.91	14637.579	860.879	343.019	297.528	245.121	3949.469	1697.632	224.09	11962.689	145.609	150.574	157.087	1198.183	3907.697	480.73	108.36	1781.504	3291.341	280.793	414.448	263.215	1355.209	3176.183	448.148	3761.437	195	0.896	652.833	321.274
10898.96	11193.05	8335.135	13835.838	9963.906	17166.346	8816.47	14491.929	921.585	323.376	317.015	355.632	5197.215	2580.331	249.088	13234.345	151.937	151.744	175.387	1505.55	3517.134	633.547	112.359	2327.605	3782.363	256.336	1349.802	285.144	335.297	4008.026	373.603	5006.645	113	0.981	880.925	318.65
12644.611	13200.528	9051.532	15431.596	10730.191	18752.675	9361.487	15715.055	905.368	433.34	351.597	384.36	6526.824	2770.439	300.178	13333.559	173.38	167.002	156.696	2299.84	6084.822	601.657	118.545	2355.938	4629.554	249.088	1001.047	299.726	119.593	4795.074	357.339	4908.759	160	0.893	933.588	321.719
12537.393	13241.531	8802.598	15208.343	10246.514	18432.299	9112.439	16003.094	929.109	391.473	592.546	474.798	7922.601	1490.925	309.805	12320.9	194.788	172.986	161.561	3690.095	6842.735	582.313	124.439	2431.078	4172.949	292.797	1477.26	315.04	115.518	6780.203	275.269	5267.224	110	0.985	994.527	318.709
14305.902	15522.387	10116.845	18111.102	12164.626	22407.997	10741.584	18087.645	904.21	579.645	555.379	481.996	4720.945	3571.183	304.083	12184.887	225.242	199.719	175.857	2173.043	5963.22	671.614	138.344	2585.966	5882.191	258.354	1187.828	313.989	584.738	3939.372	306.8	5233.188	190	0.944	1041.389	320.416
14661.404	15250.764	10462.387	18362.137	12610.033	22166.964	11289.962	18923.607	984.647	592.79	783.346	388.176	3719.744	4108.522	278.732	11034.478	201.303	186.735	245.746	2626.839	2847.482	1411.3	160.24	2887.009	5829.372	275.454	1212.691	299.313	1187.892	4006.681	340.674	6138.322	188	0.884	1124.973	321.33
11909.26	13354.511	7703.605	14264.948	8598.587	15140.753	6641.769	11188.895	707.981	342.595	343.24	379.555	5293.581	1259.08	212.31	12195.105	165.919	193.03	219.473	2355.564	6711.756	584.281	145.344	1584.099	6240.893	287.769	644.499	318.64	155.071	3727.245	580.105	2865.977	110	0.985	1243.527	318.291
12850.644	14159.069	9358.226	15919.92	11260.643	19970.675	9868.447	16430.287	864.873	442.371	321.741	355.179	4421.16	3253.304	233.917	12858.357	176.427	157.815	170.099	2517.582	4935.835	687.356	117.588	2181.699	4155.006	260.31	725.042	299.211	148.355	3234.729	411.106	4906.801	241	0.836	841.434	324.102
13806.267	15844.096	9985.273	17386.296	12199.837	21439.375	10717.894	17546.82	1015.493	519.759	386.603	413.622	3121.658	3878.287	318.28	12839.812	184.125	204.083	161.088	2675.097	6817.458	658.02	127.949	2522.62	3767.897	286.555	1306.678	295.13	146.84	2436.403	307.107	5442.6	188	0.947	977.266	322.952
10920.965	11961.181	7841.015	13638.11	9344.823	16749.941	8231.21	14115.123	1030.757	431.868	592.324	428.75	5647.852	2361.643	292.831	13276.854	189	201.391	188.463	3718.263	5611.079	631.753	140.962	2317.736	4519.215	277.469	1711.91	308.227	1164.965	5325.33	286.139	4741.044	154	0.872	1009.734	320.383
10890.113	11138.988	7677.277	13976.568	8829.426	15612.529	7289.621	12176.878	789.85	446.322	1002.198	368.212	2377.809	1592.048	212.147	9902.774	149.286	183.785	176.497	2018.077	4450.731	512.823	141.952	2127.653	4863.863	301.735	2014.65	315.88	2132.762	2313.829	414.54	4634.786	144	0.836	1228.917	322.111
10745.847	12737.717	7416.304	14307.492	8524.27	15417.652	6383.647	11352.501	742.538	563.178	377.741	394.557	3204.4	1973.524	226.475	10629.273	174.174	183.527	153.018	2147.517	4438.889	726.436	151.628	2020.61	3554.122	275.544	715.412	292.707	928.782	2019.256	272.515	3844.844	166	0.845	453.873	321.512
10342.834	11145.19	7469.806	13145.112	8919.578	15815.286	7438.421	12342.654	664.859	517.559	268.61	235.415	4190.814	1991.094	238.328	11969.7	135.456	132.638	169.647	1113.162	3869.964	493.964	124.786	1779.16	3153.291	261.914	830.611	249.683	2140.578	3193.686	601.493	3770.977	105	0.984	666.776	321.014
10712.766	10784.661	8019.538	13685.6	9708.998	16920.908	8439.497	13551.977	867.837	454.905	426.268	296.286	3798.532	4269.478	216.153	11965.638	160.503	176.498	216.439	3030.177	4604.138	623.516	165.454	1922.71	3903.263	282.258	643.229	290.388	118.454	2365.411	735.469	4798.182	112	0.973	778.402	320.929
12224.13	13581.684	8767.747	15214.014	10672.521	18917.699	9407.164	15550.85	783.813	577.433	350.679	297.384	3294.588	3332.748	216.233	11284.978	166.914	160.938	188.294	2622.805	4331.727	477.275	147.082	2061.754	3992.465	290.512	981.557	290.144	1012.206	2256.674	411.705	4693.526	109	0.989	785.445	320.39
13173.348	14883.637	8892.392	16032.124	10427.007	19252.834	9415.435	16826.212	889.929	627.998	893.222	443.478	1851.571	4060.777	264.168	11431.497	145.736	198.017	174.02	2285.174	4183.019	783.981	141.76	2435.927	3320.977	323.025	2526.324	288.326	1087.95	3362.005	365.164	4576.723	102	0.987	1182.402	320.814
10850.528	12052.58	7814.547	14004.302	9466.796	16998.989	7731.532	12879.288	757.402	460.27	1072.098	316.738	4658.735	1843.803	232.68	11768.085	156.716	145.771	167.122	1732.687	3950.248	507.088	112.194	1736.617	3430.146	281.868	769.056	260.472	956.334	4259.483	404.837	3712.648	183	0.833	634.423	323.473
11077.486	11661.344	7878.678	14139.139	9384.02	16910.113	7725.887	13191.965	676.288	304.813	639.013	264.98	5063.608	1752.222	228.814	11783.951	149.184	137.798	175.92	1401.093	3030.254	461.193	116.621	1735.441	3370.262	280.306	687.678	262.687	1952.392	4159.915	469.962	3833.9	167	0.862	643.566	324.787
16914.917	18102.228	12370.445	20872.876	14693.204	25916.687	12976.044	20985.006	1017.867	533.452	387.855	433.2	4781.281	3983.175	282.508	12214.805	185.8	182.59	173.77	1995.765	3563.128	658.255	117.968	2336.499	4937.203	251.409	1332.178	294.403	246.303	3717.603	318.884	5172.891	452	0.821	904.088	329.024
15989.94	16644.265	11432.114	20366.705	13806.32	25051.665	12509.143	21150.09	994.046	711.082	679.929	352.749	3867.463	5212.955	275.346	11029.943	200.704	203.309	211.104	2356.214	2726.793	949.569	154.4	2709.656	6286.268	283.474	1617.414	290.102	2419.119	3589.818	365.914	5708.066	252	0.892	1131.948	326.639
11934.995	13484.646	8614.837	15487.712	10214.777	18482.444	8415.398	13943.113	600.853	295.876	475.64	447.48	3628.392	1286.942	229.756	11336.699	154.01	142.816	145.046	1565.675	2850.686	546.516	122.213	1835.67	3731.929	276.889	503.866	261.394	603.838	3191.04	325.905	4074.229	194	0.838	611.438	325.876
13560.044	14815.746	9689.529	16991.148	11580.54	20676.412	9612.916	16385.709	681.972	394.203	350.976	252.635	4590.979	2610.034	242.412	10743.046	148.456	130.837	176.856	1367.44	3829.925	557.478	128.254	2046.879	3540.218	261.65	605.245	261.989	1582.548	4643.512	451.552	4782.76	102	0.943	692.627	322.52
10263.732	10817.477	7507.964	13020.746	9238.325	16087.645	7953.695	12958.222	722.292	290.727	449.106	292.859	4611.15	1592.534	223.288	10876.943	140.84	162.157	245.809	2610.598	4383.81	535.937	148.932	1776.558	3345.415	289.959	765.737	271.912	112.813	2614.305	492.53	4373.727	155	0.943	767.01	322.919
11868.681	11195.96	8834.772	15441.035	10378.117	18521.937	8872.143	14445.789	948.954	461.547	542.32	498.35	8420.551	2336.773	294.253	12671.508	207.691	189.151	189.117	2477.498	7783.301	591.875	133.172	2244.558	5338.497	260.922	891.795	297.339	131.773	6207.112	296	4437.972	102	1	1034	323.265
14349.238	15470.876	10314.655	18752.992	12239.985	21326.883	10079.237	16678.369	663.211	537.614	298.879	318.638	3770.949	1349.668	235.261	10224.104	151.255	157.026	163.036	1089.327	3443.943	472.189	136.65	1715.457	4632.051	311.681	750.036	255.582	118.36	2719.139	411.1	3511.042	177	0.851	551.59	326.579
10323.806	11605.07	7424.748	13272.723	8981.845	16001.47	7395.21	12084.896	635.949	351.094	398.146	365.6	3107.593	1188.31	225.304	11643.955	154.687	145.116	158.266	1785.421	3370.734	753.157	120.931	1824.439	3410.88	285.355	486.557	263.98	694.487	2477.794	422.804	3901.714	210	0.826	621.5	327.767
12179.52	12377.342	9442.645	16805.141	12383.759	22016.311	12362.179	20285.344	824.836	434.445	725.706	374.467	3032.844	1971.674	304.371	10300.482	169.486	145.022	162.237	1750.748	2343.857	579.265	186.109	4097.288	2512.966	306.116	1113.992	286.969	1624.608	2771.861	353.762	9375.296	103	1	1152.5	323.5
13284.434	14926.357	9148.505	16572.203	10819.718	20029.759	9795.335	16610.622	833.477	511.284	1007.668	362.097	1960.678	3797.448	249.547	11546.286	141.157	182.639	216.255	2067.433	3666.136	705.797	136.66	2367.669	3737.211	320.628	2453.733	297.593	528.034	3064.454	390.986	4696.988	160	0.854	1199.319	324.312
11968.432	12484.862	8574.051	15012.159	10244.191	18383.406	8550.197	14548.591	706.421	330.972	386.587	252.212	4723.873	2080.848	242.486	10871.108	156.237	132.902	164.401	1094.871	4106.094	590.76	131.624	2043.837	3557.499	271.019	546.27	261.635	1980.068	4268.084	524.223	4680.534	197	0.926	684.891	326.805
14404.557	15769.121	10392.732	18008.598	12527.367	23000.475	11239.304	19370.081	808.241	409.682	342.119	374.611	5254.56	3227.297	230.995	11720.091	180.013	165.455	238.857	1723.418	4819.756	573.227	119.622	2141.775	4530.975	287.944	1214.415	282.722	2285.616	3731.771	504.836	4691.893	193	0.86	804.184	327.407
10213.808	10823.389	7250.998	12194.011	8615.337	15306.775	7542.686	13184.164	770.699	365.12	331.083	354.891	5001.321	3993.169	239.651	13154.664	166.588	146.529	175.218	2307.293	4796.862	586.033	119.783	2224.529	2863.516	256.012	847.931	287.739	122.501	3722.663	454.524	4931.397	107	0.989	829.668	324.369
14873.093	15993.422	10673.818	18399.741	12586.781	22717.6	11175.767	18837.356	1018.354	461.294	456.361	427.648	5685.259	2133.592	299.229	12380.488	187.698	192.558	177.706	2850.796	4977.963	685.106	143.128	2517.099	4428.843	277.76	1050.07	304.606	516.021	5050.843	292.697	5397.784	241	0.833	994.587	325.521
12156.573	13262.351	8874.293	15609.307	10959.251	20025.279	10420.977	17988.184	912.541	523.316	669.427	479.262	4110.564	2022.701	290.021	10128.041	192.227	192.158	145.602	2768.927	4413.826	582.237	148.359	3260.168	3876.789	257.895	2193.788	295.571	12386.045	4441.79	333.487	7456.516	178	0.856	1074.753	325.697
11211.835	11514.648	8011.487	13885.646	9503.232	16212.742	8221.752	12967.276	802.181	504.955	514.967	376.064	5297.619	2364.49	244.841	11713.552	176.19	174.139	170.355	2509.612	4911.643	680.708	144.408	2257.642	4468.875	282.39	1385.091	301.194	668.698	4149.678	333.768	4640.588	106	0.993	1116.208	324.708
15040.583	16681.27	10456.8	18690.855	12701.057	22955.773	11625.459	20020.682	977.848	523.098	725.754	352.277	4057.688	3880.576	287.211	11363.9	194.471	205.964	233.807	1946.254	3233.979	852.058	149.043	2773.562	5771.334	299.523	1938.848	286.646	2986.619	3799.135	337.999	5675.563	325	0.781	1145.202	331.103
12837.322	14475.403	8954.953	15699.596	10814.47	19474.351	9307.741	17628.091	741.201	334.874	348.101	264.74	4783.945	1935.123	247.235	12075.859	159.389	155.392	135.946	1654.335	3435.669	583.861	135.514	2172.855	3928.507	260.789	361.573	248.65	323.145	4297.397	673.922	4872.353	247	0.84	710.601	328.872
9592.363	10376.673	6948.037	11946.615	8387.157	14628.703	7150.863	12058.511	615.755	337.917	347.682	323.919	4760.007	1362.371	239.266	11450.238	138.009	142.92	133.361	1552.001	4024.718	517.634	129.041	1936.737	2937.164	265.552	465.354	256.814	149.647	4456.279	455.714	4406.042	120	0.969	726.825	326.083
16093.363	16164.398	11964.843	20148.163	14224.861	25037.928	12484.437	20233.613	1081.594	514.376	375.26	358.05	4936.2	3099.475	272.674	11823.594	170.897	156.061	185.046	2398.218	3549.116	651.29	115.206	2358.987	4619.802	273.393	978.131	287.918	222.54	3738.623	394.078	5266.258	133	0.935	889.703	327.59
13805.404	14100.774	9879.512	17393.04	11744.611	21373.244	10284.535	17062.153	944.928	483.441	851.186	475.839	6378.854	2958.381	278.76	12045.789	209.399	192.448	181.99	2715.451	5032.424	684.822	149.983	2260.723	5209.949	247.889	1480.434	319.786	1143.437	4817.545	339.394	4662.876	267	0.875	1052.579	330.575
15287.943	16873.026	10536.836	19252.866	12424.067	23252.702	11270.589	19110.172	788.363	567.102	1356.509	422.042	1789.515	4700.588	236.463	11415.373	140.811	187.56	182.167	1898.315	4140.057	696.462	131.513	2236.167	4234.306	318.2	2379.034	289.068	746.658	3137.854	311.315	4245.158	134	0.98	1185.433	326.507
15618.983	17159.062	10254.412	20324.412	11499.464	21149.737	8809.767	14513.391	868.932	759.014	448.087	429.346	2401.492	3022.451	246.048	11711.582	269.537	264.06	191.827	1718.587	5031.445	653.71	142.675	1761.743	9446.936	298.733	1396.926	289.086	296.496	2870.755	357.973	3126.051	227	0.893	1296.073	329.108
12096.037	13749.646	8152.412	14856.794	9110.314	18633.463	7606.78	12916.103	596.072	359.19	269.062	271.578	3673.596	1638.699	213.786	11026.395	145.792	156.483	169.52	937.066	2511.364	516.378	129.313	1361.448	4371.922	265.355	344.688	265.026	115.166	2458.304	308.534	2822.964	138	0.871	520.565	325.804
13016.144	14868.931	9227.449	16008.338	11072.099	20199.76	9769.08	17254.356	907.548	390.98	386.627	339.593	4408.17	2153.548	233.183	11018.997	158.264	163.256	129.285	2462.405	3870.448	533.571	146.728	2276.304	4022.133	284.636	922.876	261.737	115.094	3199.491	535.431	5082.093	123	0.936	753.24	326.581
13499.099	14038.924	9754.468	16779.676	11628.987	20971.405	10252.903	17625.419	870.622	399.636	361.061	292.857	3520.82	3918.308	234.313	12033.862	169.712	162.579	183.126	1999.25	3925.086	542.447	130.605	2269.576	4299.334	281.151	957.136	282.36	1785.724	2560.315	477.215	5015.582	169	0.813	793.796	327.287
11580.594	13334.933	8311.407	13958.783	9810.489	16921.206	8474.739	13955.175	1316.112	339.606	389.376	311.885	5071.753	1583.351	303.585	12733.905	153.876	205.952	153.874	3223.682	7448.633	558.43	119.124	2077.036	3033.271	244.926	1344.562	289.385	110.933	3148.132	307.836	4282.809	102	0.987	947.461	326.098
14955.112	16887.333	10350.73	18809.155	12879.986	24107.533	13034.6	23496.643	806.877	447.97	426.54	352.997	1259.344	1466.6	294.135	6871.059	173.006	168.196	165.764	1037.458	2091.915	463.415	168.347	3645.177	4406.548	318.212	853.545	290.406	2675.051	1880.81	337.856	8894.647	125	0.98	1164.9	327.196
13674.013	13575.152	9151.81	18406.611	10362.44	19570.634	8184.875	13120.505	815.793	721.715	351.126	340.073	2232.507	3169.699	239.932	11408.164	244.29	244.701	203.913	1701.195	4439.523	668.807	144.168	1664.294	9137.233	281.593	866.408	288	212.173	2040.899	406.999	2951.243	196	0.828	1285.99	329.189
14916.066	14152.921	11179.314	19333.626	13528.11	24236.082	11719.004	19275.02	751.351	406.006	424.427	372.699	3750.757	3891.564	274.011	11013.496	175.619	161.875	145.807	2364.958	3124.038	655.55	136.175	2576.602	4859.111	274.182	815.053	276.518	384.632	2873.384	476.05	5932.454	109	0.976	738.931	328.078
14982.651	16731.672	10945.422	18848.859	13243.917	23743.293	11770.161	19273.144	1008.488	395.116	328.17	296.639	4556.486	3920.67	229.171	12099.294	165.187	178.673	172.724	1494.178	3637.769	557.229	125.735	2110.587	3825.346	288.456	939.462	286.181	378.601	3319.902	471.321	4622.795	295	0.817	808.968	334.822
14812.04	15911.097	10675.936	18003.947	12451.019	22192.107	11023.547	18639.602	885.782	397.809	536.152	434.78	5636.949	3006.944	293.537	12883.475	185.117	172.809	172.79	1859.544	3737.208	712.817	120.568	2388.788	4842.255	249.561	1606.303	294.074	1187.313	4597.161	318.679	5101.064	146	0.901	924.089	329.836
17952.921	19560.791	13171.796	22942.978	15849.196	28034.857	14521.584	23890.397	863.695	587.707	375.342	413.955	4360.565	3143.378	316.525	11591.961	194.351	179.96	216.254	2662.548	4242.192	686.724	127.811	2487.093	5271.707	261.064	1112.917	303.589	3353.281	2869.515	298.548	5667.774	122	0.945	967.984	328.09
13464.598	14781.116	9536.514	16494.24	11271.737	20533.717	10124.437	17076.479	1037.965	456.989	453.346	437.047	5917.478	2534.819	297.32	12574.707	192.783	189.638	181.895	2674.866	5086.076	666.114	150.241	2402.196	4645.066	283.248	1170.379	309.705	926.288	5780.333	312.765	4950.689	221	0.797	1011.604	331.514
17394.116	18825.569	12383.196	22497.742	15269.96	27741.298	14609.168	24710.492	907.956	418.03	547.564	363.884	2502.509	2050.657	278.077	9525.56	174.501	187.404	193.313	1584.962	3215.859	618.565	178.188	3245.416	4938.515	318.656	1444.963	290.14	5261.5	2752.299	307.891	7163.91	306	0.745	1168.363	333.598
14825.183	15804.191	10419.898	18397.307	12309.871	22535.018	10394.874	18154.058	896.321	302.698	351.559	255.421	5187.551	1888.807	246.355	10879.634	156.708	153.568	132.072	1488.31	3399.365	563.273	129.55	1963.908	4236.068	251.779	305.947	242.766	123.877	4730.735	748.937	4591.321	111	0.923	700.977	328.725
13623.174	14739.089	9585.302	16604.691	11471.837	21220.823	10346.578	17981.897	824.065	344.302	355.099	302.838	5472.844	2620.661	217.582	12444.783	171.255	160.302	171.523	1926.273	4514.392	538.666	128.394	2203.623	3931.759	288.663	756.473	302.746	121.426	3786.159	744.188	4900.251	118	0.941	818.653	329.347
15078.074	16073.345	11017.611	18482.261	13088.506	23304.116	11711.778	19370.101	1150.817	483.278	350.981	349.252	4238.019	3422.499	270.341	11697.141	168.299	177.526	172.427	2560.107	3956.124	667.825	112.389	2311.009	3830.434	247.048	769.687	288.292	126.488	3487.31	367.311	5176.849	248	0.892	883.294	333.577
11348.538	13788.208	7988.118	15897.033	9488.136	17827.573	7309.566	13353.922	829.054	649.598	388.277	398.074	2354.212	2610.356	237.948	11410.755	174.704	177.12	142.18	2600.445	3507.772	695.87	142.159	2137.311	2798.505	249.499	614.062	282.541	623.404	1950.055	314.219	4152.305	122	0.956	448.115	329.385
13901.583	15404.406	10191.256	17708.272	12497.931	21780.599	10911.466	17829.5	863.145	542.653	390.288	405.767	4174.913	3651.649	265.396	10680.173	166.266	157.91	134.578	2717.276	3245.395	621.427	142.071	2643.771	4077.666	273.957	808.801	263.181	205.21	3613.578	490.04	5758.665	111	0.964	744.41	330.311
14988.793	15535.848	11048.156	18361.579	13018.961	22905.107	11484.413	18905.041	1001.548	485.664	324.055	352.263	3756.304	4400.439	256.077	11493.811	172.246	173.108	177.994	2318.896	3747.508	622.344	113.188	2371.502	4025.305	260.754	588.241	287.419	163.382	3316.381	325.795	5498.515	261	0.817	874.324	336.366
17685.616	18291.086	12947.452	22049.43	15127.476	26987.695	13463.949	22318.728	980.718	633.486	440.883	372.779	5214.377	3458.529	321.051	12223.714	205.685	184.922	169.064	2296.957	5185.997	745.637	129.006	2632.18	5354.702	268.321	1460.233	292.324	929.651	3086.282	307.182	5521.391	224	0.866	961.299	332.228
18858.785	19816.64	12882.562	23611.452	14937.739	27952.581	13241.27	22202.008	855.782	749.058	891.288	379.676	1538.215	6935.567	236.238	10490.157	177.663	224.26	194.573	1606.008	3396.419	741.489	136.96	2326.458	6546.952	341.671	2126.588	300.082	3615.091	2893.838	320.697	4641.013	664	0.735	1218.068	340.223
15907.125	16571.519	10882.189	20401.464	12522.589	22959.572	10536.06	17778.895	902.83	608.63	878.468	402.105	1814.404	2352.731	232.692	10808.688	190.966	237.718	206.039	2060.437	4300.232	686.693	149.779	2529.199	6212.822	306.518	1760.898	301.381	4407.711	2599.064	331.669	5383.245	314	0.826	1254.793	332.713
12891.095	13735.265	8947.893	16605.958	10400.679	19075.097	8240.395	13616.102	627.655	354.393	281.832	303.766	4644.834	1677.45	222.932	11105.772	158.102	156.519	171.126	1374.56	2805.183	452.073	126.596	1455.069	4668.014	270.822	337.855	264.306	134.445	3273.041	328.09	3097.203	141	0.928	518.982	331.67
15145.359	15684.16	10657.968	19512.144	12686.379	23314.148	11207.492	18431.636	858.167	524.492	1226.667	348.084	2213.72	4149.241	245.279	11449.898	152.246	191.278	218.739	1563.794	3722.415	785.014	133.265	2188.235	5051.766	320.111	2058.081	297.203	302.903	3539.765	482.553	4126.369	115	0.956	1193.509	331.596
10959.431	12408.431	7767.267	13887.544	9409.191	16783.894	7768.792	12986.405	692.628	341.585	324.163	246.835	4554.204	1426.314	221.999	11781.098	144.925	148.404	177.366	1643.081	4199.58	459.304	131.167	1608.97	3253.974	262.802	392.736	255.677	1121.719	3740.791	569.294	3514.829	163	0.891	649.31	333.095
12502.402	13672.896	9271.297	15960.555	11322.392	19997.95	9853.602	16133.039	865.201	429.126	436.777	362.217	4155.854	2965.462	224.997	10834.891	158.657	162.506	132.816	2898.178	3638.66	557.103	147.609	2111.014	3778.049	275.516	1166.456	264.575	228.126	3122.164	499.636	4823.64	255	0.868	754.457	334.441
14149.393	15157.016	10256.953	17512.55	12400.687	21882.478	10846.627	17765.597	889.551	369.612	363.129	331.734	5019.71	2861.417	225.351	12028.202	168.185	167.877	176.038	2369.579	4350.578	570.713	125.668	2253.56	4379.002	269.111	768.697	290.726	1028.165	3473.95	351.578	5313.605	204	0.855	831.961	336.201
15596.838	16600.854	11512.508	19256.504	13537.185	23577.825	11851.071	19095.55	1059.524	391.393	458.151	376.809	6213.725	2377.953	298.612	12789.496	181.937	183.127	165.263	1962.568	4396.482	674.963	123.244	2384.218	4269.398	260.601	1200.919	279.938	528.681	4718.645	313.76	4988.169	244	0.863	929.467	335.783
16555.533	17148.256	12286.385	20684.621	14460.013	25806.118	12921.496	20912.007	956.07	520.26	474.186	330.892	4602.459	3152.41	313.195	11835.96	195.476	175.131	167.148	2098.236	3649.195	646.889	124.912	2207.165	5092.245	262.46	1022.36	280.295	112.343	3156.163	326.338	4619.72	183	0.953	940.784	334.09
16968.654	17702.471	12300.47	21073.67	14420.387	25992.114	12905.676	21266.976	1176.813	626.788	395.709	379.686	4935.385	2684.461	295.649	11959.085	191.733	193.434	203.743	2380.058	4082.781	696.094	145.509	2481.183	4980.776	277.425	876.584	299.257	970.774	4621.461	303.041	5371.857	373	0.78	995.83	337.055
13267.047	13847.962	9279.961	16295.667	10885.523	19268.466	9374.421	14969.259	839.988	372.855	1109.958	438.41	7520.915	1435.571	252.715	11923.012	203.296	196.445	206.516	2796.177	4610.08	591.309	148.69	1879.105	5508.81	254.895	1664.16	315.157	220.871	5204.38	361.998	3879.819	120	0.941	1060.292	333.258
15341.392	15943.503	10609.642	19295.45	12415.91	22504.13	10818.178	17758.897	784.955	586.636	1214.467	380.047	2141.836	4348.805	233.443	12438.894	164.699	202.935	192.528	1681.446	3758.885	714.297	128.462	2116.077	5898.696	322.851	2079.56	299.576	199.283	3662.214	342.279	3891.021	129	0.943	1199.849	332.942
14665.192	15298.623	10631.913	18717.339	12723.72	23131.735	10825.584	18131.254	688.47	295.853	332.207	240.508	5546.081	1859.473	242.707	10884.317	156.086	149.699	148.605	1368.925	3086.552	581.783	131.307	1881.443	3914.247	256.167	304.807	249.229	146.392	4650.871	732.817	4395.92	172	0.884	697.93	333.349
13088.008	14499.06	9462.376	16416.171	11536.115	21009.901	10176.877	17291.24	999.417	399.923	346.423	310.752	4062.662	3692.281	224.239	12637.769	160.343	162.922	147.262	2017.37	4384.649	533.771	137.299	2190.515	3990.522	272.102	625.606	281.787	140.748	2739.859	427.33	4810.637	115	0.928	787.63	332.857
15041.39	15878.13	10999.586	18929.018	13310.373	23816.049	11735.603	19295.762	922.157	349.265	341.131	291.124	4643.104	2850.878	233.396	12129.331	177.45	173.774	166.924	2039.05	4530.844	553.495	119.591	2293.137	4204.741	274.816	611.735	287.764	116.606	3350	410.266	5093.727	249	0.816	822.556	335.376
12296.463	12851.959	9070.47	15430	11005.738	19540.707	9874.192	15925.704	703.439	510.014	321.837	347.59	5486.93	3649.49	232.075	12249.42	163.6	153.893	182.706	2120.168	5937.787	589.413	124.749	2122.897	4480.735	255.468	626.761	287.369	1037.401	4081.546	361.625	4787.102	141	0.964	843.833	333.621
13093.412	13899.665	9443.059	15755.218	11279.648	20124.072	10125.833	16719.19	805.099	409.146	300.753	332.97	5462.887	3116.757	245.904	12363.188	153.789	161.471	195.741	2344.232	4643.265	561.303	123.427	2167.461	3666.035	260.198	593.573	288.442	207.2	4541.651	335.041	5087.514	177	0.851	859.63	335.958
15739.782	16585.128	11648.316	19351.446	13663.777	23598.263	11905.641	19104.128	1034.258	385.083	577.826	446.619	5824.597	3001.978	303.572	12850.932	206.509	172.951	191.583	1886.933	4481.217	599.079	124.916	2442.263	5043.149	261.305	1714.38	295.332	1261.903	4707.118	313.603	5324.184	112	0.973	915.804	332.491
12652.898	13656.249	9260.418	15645.336	10975.235	18885.431	9469.679	15909.853	906.71	811.15	390.652	403.87	3702.856	3201.329	303.685	13225.678	189.338	184.328	171.647	2912.78	4526.501	712.976	130.043	2679.861	3632.732	268.641	927.855	294.32	113.613	3214.193	321.347	5512.029	112	0.973	984.705	332.446
11971.764	13416.815	8237.701	14429.318	9663.423	17798.158	8549.104	14689.584	831.16	462.932	542.034	518.897	4341.169	1700.1	277.834	13638.013	176.062	180.489	156.272	3020.116	7913.045	578.457	144.868	1984.707	4274.45	261.378	1038.184	318.002	113.161	3163.354	322.257	3926.169	102	0.987	1025.461	332.333
12583.574	13308.441	8551.293	15880.169	9835.984	19190.363	8129.082	14465.358	764.655	496.488	291.58	330.594	4071.356	2494.396	220.39	10878.153	169.623	158.659	184.588	1718.789	2690.15	507.979	126.48	1573.412	4932.22	272.595	443.692	257.023	1092.357	2680.979	367.829	3444.231	140	0.921	510.65	334.457
11926.771	13377.145	8329.768	15414.817	9847.917	18256.446	8008.296	13526.847	580.201	498.603	289.519	294.063	4290.182	2011.689	223.162	10633.306	155.274	159.154	173.967	1221.156	2376.941	459.115	137.733	1498.085	4821.505	283.093	401.614	254.569	119.987	2834.708	522.448	3089.749	135	0.971	528.233	333.878
11822.751	13146.613	8350.366	15067.918	9701.562	16929.543	7593.801	12867.14	680.319	525.117	299.478	318.478	4780.503	1670.343	238.494	10684.063	155.616	154.022	177.857	1232.618	3487.938	477.777	145.697	1653.814	4479.642	301.322	479.386	260.674	111.468	3123.878	569.411	3363.389	227	0.779	537.866	336.861
10750.285	11027.044	7886.595	13477.179	9516.834	16964.362	8228.534	13824.743	931.703	396.582	358.376	311.774	4687.62	1796.447	215.504	12487.482	159.293	151.815	180.425	2595.121	3870.76	539.806	145.641	2032.65	4018.925	283.054	590.425	269.011	753.859	3036.176	540.894	4548.517	157	0.911	770.959	336.494
13441.863	14027.705	9785.401	16812.939	11761.805	21178.537	10264.117	17251.801	992.461	374.434	334.361	318.46	5100.235	2259.237	218.699	12572.835	160.942	159.691	161.256	2158.6	4361.674	516.261	141.786	2122.534	3847.908	277.707	594.641	269.383	233.826	3130.807	383.496	4778.512	248	0.8	783.802	336.915
15342.638	16714.947	11409.139	19403.224	13690.496	23632.205	11916.342	19374.468	867.529	476.704	418.029	305.848	5865.186	2696.761	312.779	12853.543	181.955	164.601	147.133	2758.664	4543.86	655.95	127.933	2318.11	3734.677	257.731	1421.582	270.594	113.074	3510.669	329.399	4636.114	135	0.96	950.774	333.967
15240.544	16199.13	11358.15	19254.739	13599.616	23795.23	12091.77	19298.899	966.589	566.243	386.163	369.422	4279.208	3419.035	304.185	12529.671	188.257	196.78	185.239	2355.169	4775.845	673.341	131.404	2485.9	4618.27	264.695	860.516	303.32	370.373	3088.267	317.591	5356.609	313	0.87	972.874	338.366
13418.751	14027.187	9721.592	17061.081	11535.29	20618.835	10016.271	16002.384	895.51	469.115	1146.792	434.878	6857.04	2674.947	259.454	12697.092	201.674	221.445	232.797	2723.962	4897.348	638.606	141.119	2050.266	5538.469	257.183	1859.268	308.942	1291.539	5248.819	393.594	4095.799	128	0.974	1066.539	334.078
13409.97	13600.977	9737.946	16875.772	11498.937	20766.561	10014.165	16419.097	872.486	433.144	876.023	409.416	5802.138	2523.019	248.513	12317.225	190.282	214.752	231.352	2455.515	4542.918	631.196	141.866	2281.46	4709.144	249.63	1947.178	300.264	3563.149	4888.052	365.326	4855.434	164	0.846	1073.323	336.634
14509.587	15157.183	10661.519	18834.094	12996.95	23141.079	11962.773	19562.742	855.717	414.281	831.291	356.648	1345.547	3444.381	259.79	8934.758	156.381	167.972	199.091	1134.777	2660.792	561.22	148.531	3116.666	3803.811	330.938	1642.351	289.376	3051.047	2257.049	340.448	7138.95	205	0.925	1186.602	336.28
16785.742	17113.658	11318.668	22060.17	13264.038	23862.111	11189.378	19601.579	833.787	537.203	510.558	344.737	2639.298	3919.454	253.694	10147.309	204.688	238.711	182.437	2292.25	3765.694	630.556	172.217	2702.92	5725.86	283.913	1183.115	308.061	1912.661	2749.511	295.308	5650.012	131	0.947	1268.248	335.279
15424.048	17442.723	10507.712	20020.315	12509.021	23794.6	11425.638	19440.469	867.564	729.905	397.9	362.709	1816.89	3726.202	261.958	10133.179	198.885	235.59	231.113	1924.579	4423.55	717.524	203.779	2800.125	5110.025	296.509	1244.232	304.26	5117.138	2412.653	343.429	5621.727	238	0.759	1274.752	339.492
17516.941	17820.248	11907.076	21733.824	13770.56	25775.816	12345.087	20356.658	846.698	577.696	1390.061	364.6	1775.737	6256.283	228.679	11502.077	177.091	225.3	187.287	1713.493	2989.254	721.028	126.223	2118.334	6734.723	341.348	2157.637	298.054	1877.672	3397.432	298.326	4148.626	171	0.954	1206.442	337.289
10559.321	12862.392	7599.278	15145.608	9346.101	16835.962	7257.704	12019.274	708.759	604.294	399.638	393.078	3655.707	2465.057	228.147	10847.088	166.233	181.902	137.041	2015.989	3986.702	607.756	135.712	1698.232	2977.377	259.574	461.013	298.026	124.199	2505.076	298.03	3269.617	150	0.946	448.127	336.973
9618.069	10966.102	6756.237	12674.084	8075.276	15091.957	6684.622	11806.872	655.94	534.02	296.737	357.076	3828.147	1572.968	222.597	10432.283	157.202	174.146	135.41	1649.13	3637.415	513.004	130.491	1874.01	3439.199	257.966	438.85	252.783	115.705	2727.195	402.824	3672.022	149	0.874	488.654	337.117
12827.718	14473.735	9287.527	16250.156	11425.222	19714.082	10150.941	16413.147	1140.087	728.098	1150.47	437.102	6385.032	2591.599	249.759	12898.439	180.772	179.966	190.56	3064.797	4491.786	814.081	137.922	2483.633	3477.21	266.62	1413.409	294.471	715.355	5267.993	304.413	5173.618	121	0.921	1110.153	336.409
15802.251	17950.362	11156.795	20012.92	13994.138	24675.064	13462.738	22106.813	883.199	394.646	459.033	368.071	1658.017	1376.086	284.213	8703.858	174.204	184.201	193.528	1265.749	1859.835	542.03	161.97	3515.909	4576.789	323.761	1622.526	285.145	8862.349	1599.022	331.839	8316.281	126	0.959	1176.516	337.087
14698.06	14359.808	11034.646	18044.003	12822.012	21641.763	11033.698	17371.052	1129.61	375.404	470.993	422.789	7591.033	3164.489	304.54	12996.49	188.367	168.734	189.577	1861.95	4372.305	612.93	119.33	2445.189	3789.292	251.457	1156.34	291.751	773.518	5924.218	309.216	5268.821	122	0.985	919.566	337.287
17010.047	17567.669	12083.144	21301.812	14415.06	25824.512	12967.913	21710.184	1026.988	596.991	538.158	341.695	2782.606	4549.005	267.015	11081.391	213.821	211.513	279.638	1790.888	2812.329	833.401	152.313	2825.27	6539.301	294.338	1794.388	298.844	3680.265	2691.44	368.279	5995.396	269	0.851	1136.296	339.154
17030.568	18782.218	11277.86	21263.832	13024.321	24335.732	11350.37	19589.368	827.998	789.643	1028.37	488.431	1439.843	5241.764	228.616	11712.859	203.059	233.405	178.99	1903.937	5335.338	729.175	125.963	2269.605	6579.36	298.493	1962.343	305.695	136.062	3437.716	330.407	4171.857	169	0.868	1232.648	340.169
12133.979	13099.273	8518.923	15380.428	9923.687	18572.731	8225.114	14341.334	590.636	467.052	303.901	355.63	3693.98	1997.86	249.677	10539.875	140.94	146.975	159.468	1222.296	2895.442	417.863	154.995	1663.286	3556.173	288.334	459.821	252.187	351.388	2968.324	405.442	3836.789	205	0.922	576.32	340.573
13324.638	13440.461	10049.041	16728.545	12077.315	20777.578	10752.791	16816.857	1183.966	444.24	340.548	352.488	5969.874	2656.97	291.103	11998.289	167.213	183.187	183.406	3771.412	6671.147	663.421	120.513	2344.204	3621.514	260.499	1162.58	288.462	247.05	3715.942	307.43	5293.537	251	0.871	892.345	341.241
12822.092	14452.91	8709.2	15119.095	10134.437	18234.368	8904.579	14837.835	1040.256	446.039	468.612	443.188	4638.547	1853.891	277.787	12492.121	178.74	167.526	178.82	2854.842	5228.744	536.779	138.164	2030.048	3933.229	251.604	832.684	323.564	104.119	3847.377	337.533	4146.541	120	0.969	1023.575	338.033
14136.178	15747.631	8919.613	17855.069	10078.245	19476.949	8370.485	14559.23	891.737	738.95	441.072	606.258	3027.236	2284.551	221.981	12627.9	257.1	236.927	190.581	2005.007	7756.547	685.458	147.005	1983.731	6815.57	281.311	1151.852	302.236	424.816	4407.407	330.085	3395.731	187	0.961	1306.564	339.345
11205.466	12257.798	7839.65	14191.54	9194.383	17101.515	7716.042	13334.804	585.502	335.272	316.86	346.268	3080.855	763.422	238.586	11211.176	144.992	148.156	224.4	1305.858	2523.318	423.399	191.569	1661.223	3636.968	293.324	1081.852	252.746	5049.304	2163.655	422.884	3456.118	114	0.96	561.974	338.912
10451.433	10910.901	7647.666	13823.416	9307.613	17151.544	7970.48	13570.435	771.59	334.177	318.764	338.628	2723.543	1618.535	237.125	11300.223	141.255	144.98	202.672	1287.406	4108.847	496.11	146.185	1873.724	2464.776	271.762	745.901	266.499	2348.89	3010.708	416.285	4071.305	125	0.94	595.3	339.74
13176.836	14400.674	9609.014	17047.764	11711.706	21435.48	10257.184	17084.552	712.89	387.186	282.975	261.521	3852.504	2772.746	238.089	10695.294	154.9	142.517	179.841	1568.08	3654.138	468.514	179.301	1949.331	3047.944	277.53	479.355	261.738	6750.016	2948.776	697.577	4414.334	347	0.8	656.774	343.901
14658.854	15994.626	10378.208	18030.034	12211.454	22409.794	10495.965	17986.582	901.13	281.97	303.323	248.458	5358.433	1586	235	10871.488	163.361	156.722	160.412	1268.446	3982.19	551.567	133.13	1897.245	3845.87	266.58	408.943	249.754	603.533	4307.486	770.028	4353.104	110	0.955	679.473	338.8
16580.678	18167.595	12120.45	20969.074	14712.626	26503.054	13082.547	21614.203	812.769	431.213	321.308	351.43	4801.544	5345.023	224.721	12217.389	180.066	164.088	226.011	1656.937	3098.152	502.563	185.417	2269.212	4803.438	291.524	563.322	265.602	1257.126	3130.861	318.857	5101.16	151	0.953	797.56	340.096
13805.784	14558.48	10073.971	16724.221	12088.889	21115.486	10772.419	17079.556	919.291	344.459	322.54	333.26	3800.695	3221.929	256.015	11446.281	164.049	167.451	180.294	2773.988	3821.375	576.841	118.89	2213.745	3906.918	251.163	715.218	294.269	141.886	4065.468	323.75	5394.049	113	0.994	865.243	338.978
12288.9	11280.27	9607.064	15964.055	11394.645	19140.777	9830.471	15698.649	1216.863	466.337	418.828	350.947	5511.7	2682.972	320.125	12439.301	189.115	192.406	139.153	2613.315	5796.431	706.276	129.543	2602.431	3212.414	271.957	1549.559	295.595	123.68	3771.582	312.989	5622.859	111	0.994	960.05	338.977
15816.721	16074.642	11749.566	20144.938	14030.513	24226.785	12454.933	20039.008	1227.224	611.797	393.031	416.766	4514.25	2681.116	300.554	12386.273	188.426	191.067	195.961	2585.608	5133.595	679.664	149.3	2560.774	4336.72	282.117	1198.77	301.553	151.065	4766.26	340.556	5295.939	193	0.879	1005.956	340.624
13039.996	14743.83	9177.56	16180.482	11059.587	20040.459	10106.394	16945.828	842.385	410.228	461.304	465.732	3415.259	1151.495	256.445	10142.81	176.199	172.876	251.054	2118.876	3380.013	566.813	136.631	2394.023	3794.312	264.239	1388.438	312.452	11465.779	3101.081	373.025	5603.217	101	0.977	1086.282	338.827
11541.535	13695.064	7989.201	16041.494	8903.907	16227.504	5901.674	10183.96	806.77	694.635	349.535	349.127	2861.403	3104.698	245.728	14336.453	253.383	230.137	160.294	1495.312	3045.041	671.998	133.474	1667.103	6588.324	278.432	403.77	334.782	814.906	1872.181	345.312	3108.865	121	0.864	401.525	341.525
12317.361	12164.296	8835.426	16594.023	10467.478	19375.377	8535.521	13959.783	676.526	414.245	285.296	327.021	3968.403	2539.032	229.313	10444.659	165.096	152.609	160.503	1837.405	3468.253	521.284	127.011	1682.98	4683.091	268.486	383.411	263.323	823.24	2781.338	347.618	3627.749	116	0.977	507.517	339.371
14110.678	15115.052	10617.346	17819.923	12794.003	22057.045	11233.87	17753.438	1047.754	617.308	469.698	358.626	4840.761	3246.052	308.082	12385.052	186.81	167.784	150.334	3606.485	4267.874	664.045	127.517	2374.051	3554.56	254.298	1244.678	284.29	130.496	3493.883	334.378	4935.364	180	0.895	944.783	341.044
15218.655	15857.84	10529.459	18189.636	12139.3	22130.182	10881.053	18141.194	916.532	459.934	443.824	434.389	5275.258	2259.111	294.105	11859.087	198.357	189.277	189.026	2831.568	5031.31	629.028	138.613	2297.801	4736.323	277.443	964.291	322.234	111.147	4744.59	332.232	4825.024	107	0.958	1015.724	340.051
14381.448	16123.78	9233.216	18356.764	10608.015	20946.455	9205.923	15714.999	773.782	618.592	990.501	530.778	1890.586	3452.485	237.258	11719.698	250.679	238.654	261.651	1884.439	5954.679	660.505	142.575	1919.305	8215.896	285.719	1799.457	305.791	4223.518	3269.021	334.091	3450.422	206	0.909	1291.772	342.301
14101.461	15289.659	9795.762	17962.981	11384.589	21804.922	9511.934	15982.029	723.886	639.112	282.737	332.343	5097.276	3514.553	219.222	10986.625	165.79	155.612	186.423	1582.733	2610.346	517.252	130.469	1671.383	4480.048	269.801	375.005	269.55	778.801	3619.748	389.113	3596.651	102	0.987	515.147	340.735
12407.804	13334.849	9010.74	15752.732	10879.996	19152.263	9157.024	15238.346	810.818	294.578	311.806	250.89	4094.309	1409.125	232.42	12236.45	165.265	152.158	176.789	1830.502	4560.206	542.718	150.087	2014.778	3861.434	274.298	401.972	249.462	1508.737	3736.166	800.935	4462.333	201	0.8	677.649	343.734
12960.11	13004.67	9623.941	16862.841	11501.866	20319.55	9432.07	15791.224	821.954	421.841	333.306	242.853	5291.538	3899.534	229.834	10943.651	146.413	144.293	157.664	1533.45	4042.403	501.447	127.715	1747.238	3730.584	258.725	428.925	235.26	429.745	4126.272	450.714	4030.644	109	0.989	693.894	340.839
13092.239	14472.275	9557.207	16705.62	11739.823	21286.448	10354.275	17818.451	1052.961	559.85	368.052	344.486	5558.407	3555.533	259.167	12095.849	169.315	176.454	144.35	2146.489	4375.307	664.547	137.711	2515.273	3309.323	272.446	562.555	262.029	155.867	4123.152	373.387	5482.808	191	0.919	738.636	342.51
10780.299	10996.612	8121.559	13583.646	9878.565	17025.394	8757.822	13957.226	822.798	454.901	330.337	288.092	3577.089	2333.549	223.739	12051.68	155.463	155.182	201.059	2769.255	4371.105	481.991	151.58	2042.484	3864.834	255.134	612.058	273.815	3048.091	2700.542	319.887	4711.099	145	0.905	846.666	343.238
12441.316	13072.91	9242.349	15442.223	11093.509	19313.811	9655.49	15451.095	992.153	430.489	306.188	287.698	4153.757	3678.386	225.656	12470.556	144.717	180.858	170.326	3049.088	4391.35	517.249	125.408	1999.445	3098.663	252.863	581.398	299.212	257.507	3642.34	319.904	4571.545	118	0.981	854.102	341.653
14913.329	15508.737	10506.324	18367.447	12372.697	22412.944	10500.273	17179.24	857.111	392.957	575.914	398.924	6566.982	2307.238	239.581	12534.388	190.799	208.588	214.727	2072.027	5138.404	669.219	144.216	2156.014	5337.277	247.342	1559.97	297.838	1082.875	4722.443	354.202	4455.889	145	0.873	1076.928	341.397
17546.775	19196.77	12376.589	22289.641	15011.874	27784.72	14045.132	23295.271	908.613	453.199	848.564	373.81	5319.272	3440.783	269.556	11809.948	191.453	188.621	251.674	1833.937	4748.778	752.601	241.03	2641.213	5520.45	306.982	1253.001	280.731	1488.463	4608.109	276.401	5297.909	145	0.905	1159.252	343.576
13142.262	15458.491	9011.774	16228.046	10339.733	18774.596	8365.061	14537.807	598.142	580.892	278.68	311.724	4168.915	3504.291	218.012	10317.819	154.657	163.323	212.875	1356.206	2495.515	465.909	150.55	1503.261	4271.044	292.547	344.09	256.181	1379.548	2881.237	353.116	3231.923	105	0.984	521.51	342.281
9019.684	10333.227	6300.274	11097.905	7526.817	13606.718	6193.85	10999.051	669.235	287.332	318.475	314.855	4286.009	1376.61	223.76	11588.143	148.838	142.018	135.898	3343.385	3731.375	1294.868	129.539	1857.762	2702.474	278.435	548.03	272.482	2532.005	3825.685	515.754	4328.726	112	0.973	622.688	341.241
11517.244	12329.95	7997.2	14200.836	9590.551	17230.793	8024.213	13688.117	534.187	316.585	334.39	262.81	5123.487	1669.663	228.574	10876.576	142.85	138.743	157.577	1778.785	3669.006	488.763	138.08	1775.255	2977.565	264.892	504.772	251.526	5533.473	4125.978	469.29	3984.431	126	0.921	644.524	341.103
11321.411	11751.159	8448.582	14038.024	10272.876	17294.205	8881.934	13929.154	898.123	320.344	427.743	304.895	3000.962	2279.958	216.744	11765.969	145.995	159.116	176.652	2685.018	2714.277	507.113	131.278	2149.042	3196.611	258.678	1127.216	299.521	3137.03	2015.069	305.941	5146.647	141	0.938	836.918	342.351
15912.851	14592.25	11466.849	20098.099	13435.739	24615.66	12193.433	20578.184	1034.937	506.902	759.884	324.607	4575.773	4143.906	281.262	11173.182	203.221	202.321	223.74	1418.702	4682.35	756.454	174.879	2596.885	6104.92	304.214	1294.42	280.427	641.174	4280.63	307.196	5237.439	178	0.937	1152.539	344.433
15827.961	16196.522	11479.603	20504.434	14139.605	25016.778	12716.718	20385.923	1029.219	445.738	724.966	361.522	4920.496	2239.069	284.591	12219.597	169.231	212.367	170.331	1978.635	4733.962	800.97	162.402	2893.869	4966.474	325.365	1495.011	291.963	6214.021	4098.283	285.831	5830.469	168	0.937	1170.887	342.911
16389.735	16923.044	12112.499	20661.916	14467.47	25639.064	12547.207	20220.946	1144.515	395.97	355.431	305.646	5241.792	2954.769	220.764	12313.173	172.09	172.392	161.564	1667.007	4242.808	548.214	135.361	2107.886	4377.171	281.728	632.108	264.813	355.107	2754.431	283.118	4773.405	396	0.787	793.851	351.634
13707.025	14094.348	10412.727	17464.274	12532.725	22217.537	11265.644	17977.18	1060.309	399.204	626.987	403.529	5442.38	3601.198	311.769	12746.933	190.524	177.761	270.39	2748.139	3915.223	609.706	136.051	2299.209	3995.826	254.093	963.832	282.622	2105.012	4795.227	350.035	4962.926	462	0.686	937.879	353.485
14124.626	15477.503	10354.088	17355.1	12179.585	21471.048	11822.329	17556.719	1033.335	494.831	363.409	427.215	4730.641	4890.704	300.195	12301.714	185.557	196.196	189.603	2455.972	4233.444	591.894	122.36	2182.527	3975.294	257.685	1268.52	310.686	121.508	3317.16	321.892	4984.106	201	0.936	904.888	346.5
15678.757	16932.618	11167.429	19345.204	13142.159	23710.865	11615.504	19225.927	1041.716	455.877	523.483	404.84	4495.387	2040.994	288.614	11907.746	205.915	192.783	213.518	3802.932	5233.128	576.244	138.974	2399.561	4653.366	273.161	1350.451	321.019	106.605	3707.208	366.924	4830.135	173	0.923	1020.032	345.812
12653.698	13123.883	8847.948	15369.883	10586.543	18836.318	9376.768	16165.724	973.571	429.375	521.115	364.902	4063.106	3478.638	261.618	12784.81	204.226	328.478	299.509	2473.751	2726.566	956.481	179.67	2659.544	8373.796	301.545	2443.07	289.222	5737.281	3418.945	308.831	5608.059	113	0.952	1125.323	344.111
14552.23	16328.75	9906.949	18610.833	11798.854	21989.824	10379.968	17695.958	963.754	689.35	851.925	445.06	1780.958	3291.551	235.785	12787.976	186.747	236.282	159.107	2248.094	5481.93	810.03	133.101	2492.798	4803.88	317.476	2326.566	304.317	466.582	3486.603	290.443	4509.673	187	0.912	1239.206	346.061
14145.699	16817.631	9304.646	18632.415	11305.83	21510.089	10192.233	17120.823	821.245	654.608	691.928	529.841	1809.575	1935.56	240.343	11937.24	216.471	229.856	301.712	2199.776	6496.624	763.925	179.835	2334.452	5641.352	298.701	2083.388	314.056	3915.385	3465.139	360.079	4369.104	130	0.94	1281.346	345.215
9308.209	9856.38	7011.385	11668.152	8649.063	14650.021	7452.872	12727.176	792.684	340.217	355.707	259.88	848.306	1598.172	234.025	11831.688	155.145	167.045	173.095	2550.739	1355.593	646.707	188.264	2596.522	2794.142	315.365	2375.49	273.542	11434.213	665.769	323.07	6266.822	120	0.929	757.083	345.383
13042.309	13720.443	9691.465	16396.691	11651.007	20316.983	9998.073	16068.444	818.764	323.544	311.302	288.391	4759.724	3186.808	225.53	12484.854	170.583	175.377	153.108	1570.565	4111.172	509.597	112.437	1952.994	4117.161	275.814	673.927	280.433	124.409	3325.207	308.256	4330.566	133	0.973	809.485	345.974
11628.369	12316.729	8591.375	14183.432	9253.616	15432.586	7678.74	12239.286	991.015	418.539	364.572	372.208	5392.195	1859.378	273.624	14077.231	190.832	180.338	161.108	2358.841	3522.811	500.15	117.978	1874.825	3428.081	247.381	1147.863	299.732	921.267	3843.762	326.978	3819.698	133	0.946	920.214	345.462
13166.267	14732.835	8774.223	15329.933	10133.523	18219.732	8568.784	14247.174	869.884	753.842	433.089	416.173	3798.112	3789.483	270.778	12434.81	213.176	202.614	211.727	3021.741	4287.271	619.844	136.968	2015.009	5707.835	271.374	938.58	313.134	114.384	3084.021	369.181	4071.692	121	0.948	1049.483	346.037
14671.078	14808.201	10412.485	18169.297	12225.9	21862.569	10553.739	17079.743	901.585	566.251	573.982	448.85	5160.48	2163.703	245.27	12274.931	184.457	202.083	169.245	2450.423	5252.996	683.029	144.312	2228.122	4685.44	249.199	1172.183	310.479	1327.06	3751.633	350.566	4640.736	119	0.949	1083.097	345.324
11031.346	11889.474	7830.5	13952.859	9344.497	16658.578	7722.402	13140.845	720.897	461.765	333.352	313.661	3220.602	3014.758	245.211	10769.268	148.121	152.491	162.763	1290.985	5186.077	530.622	130.002	1912.331	3156.834	270.154	391.029	277.329	410.033	3334.644	377.655	4342.483	206	0.863	604.252	348.155
11563.942	13161.967	8360.53	14826.239	10167.833	18257.446	8639.943	14831.577	712.079	485.441	391.169	358.723	4892.951	4105.54	242.627	11013.206	146.308	141.843	142.417	1962.293	4943.306	521.907	120.471	2192.49	2869.845	277.273	432.772	267.744	128.604	4026.792	411.44	5088.678	176	0.939	616.864	348.966
13128.072	15559.053	9186.217	15791.102	11117.401	20310.615	9865.898	17171.938	924.793	429.563	340.71	406.618	6616.741	2846.266	236.674	12109.785	157.866	161.707	152.484	2161.725	6075.142	560.543	136.029	2278.861	3175.366	301.798	525.477	273.936	190.664	4261.156	329.476	4993.781	104	0.974	776.971	346.154
13291.96	12714.784	9432.204	16577.531	11220.922	20523.272	9853.532	16690.806	913.456	373.17	713.367	411.065	4508.089	2503.975	230.962	11878.307	190.98	197.639	213.949	1442.151	4573.006	655.837	135.258	2135.072	6106.484	279.04	1553.134	307.86	5250.768	3278.255	349.336	4490.792	176	0.895	1103.966	348.847
15375.72	16901.024	11029.499	19954.68	13777.118	25793.429	13295.222	22545.586	828.299	519.02	910.918	326.357	2714.685	2353.085	268.482	9476.158	159.84	189.125	210.294	1318.35	2833.019	520.402	150.268	3085.932	4713.828	341.701	909.2	286.956	2904.778	2902.026	290.029	7106.464	143	0.978	1192.115	346.416
13711.883	15244.734	9892.4	18132.201	12497.071	23284.892	12186.228	20585.554	716.656	346.087	573.127	319.991	1556.088	1173.4	254.506	7331.692	155.832	152.362	205.084	982.708	2702.915	398.117	143.015	3121.068	4266.908	324.312	1387.202	278.932	3574.758	1999.496	285.166	7259.872	145	0.929	1200.238	347.776
13207.417	14190.082	8640.856	17015.882	9730.759	19111.697	8113.503	12912.504	834.416	614.954	315.556	391.452	2710.109	1729.03	206.481	10769.673	251.58	233.978	206.566	1907.367	5499.959	627.38	146.879	1501.837	7035.451	276.694	559.217	307.221	698.772	3004.185	323.79	2668.617	206	0.81	1309	346.995
12420.007	13802.772	8569.377	15363.645	9813.351	17774.181	7739.524	13457.443	943.419	412.676	277.989	321.177	4106.83	1495.298	227.16	10931.937	150.267	158.206	151.653	927.069	3145.618	495.462	130.026	1447.897	4138.119	298.562	396.234	264.468	181.682	2712.679	353.177	2956.223	158	0.831	536.475	347.101
10926.398	11646.406	7592.307	13575.949	8958.999	15873.018	7218.31	11890.821	583.782	375.495	309.041	332.196	3959.408	1077.473	241.917	13105.178	155.614	160.325	159.099	1406.355	2504.895	434.819	169.849	1579.471	4404.353	295.769	445.7	264.109	547.514	2652.621	369.692	3290.59	201	0.876	567.276	349.56
9208.467	10141.766	6678.556	11479.347	8055.497	13884.951	6726.657	11240.392	638.653	306.993	320.889	253.023	5761.09	1252.663	221.848	12389.84	161.996	146.194	209.096	1368.098	4763.827	510.372	141.989	1836.635	3720.499	256.437	1031.971	239.881	2305.228	3701.527	370.75	4162.514	120	0.941	705.475	346.633
13477.835	13827.183	9915.665	16868.035	11730.668	20624.977	10357.848	16861.91	1031.509	554.922	353.958	338.871	5324.158	2519.588	267.385	13035.678	177.7	177.917	206.927	2052.743	4556.968	627.78	140.448	2223.28	3842.74	308.43	1168.064	298.144	375.193	3503.848	399.213	4769.994	163	0.923	989.365	348.101
14659.09	17250.522	9945.515	17795.163	12082.688	22273.701	10848.372	18186.256	837.372	367.976	615.527	323.884	4277.674	3184.604	218.309	12614.011	186.716	201.899	231.73	1669.246	3549.505	663.404	127.455	1905.173	5659.78	265.772	1536.698	291.317	791.781	3294.078	313.517	3739.53	146	0.921	1111.582	347.986
16006.978	16957.093	11232.075	20088.234	13448.496	24395.052	12060.86	20075.143	865.849	593.528	1141.423	346.092	4039.241	4828.794	267.549	12067.008	179.526	201.586	218.238	1735.579	3920.511	779.383	133.583	2538.902	6233.448	343.721	1369.674	292.537	1035.289	4028.336	301.021	5241.484	327	0.878	1183.029	353.726
12428.782	13260.435	8582.559	16321.951	10117.525	20294.467	8570.19	15564.789	660.996	397.679	302.322	338.742	3829.235	1729.827	219.393	9460.048	149.029	173.682	168.39	1404.346	2609.943	653.397	140.514	1890.576	4086.974	286.614	340.06	268.762	407.892	2806.094	467.467	4025.344	129	0.896	474.57	349.399
11878.597	13925.992	8490.379	15639.316	10119.191	18573.314	8325.808	14305.808	656.279	357.944	292.913	369.949	4044.02	1552.29	222.8	9361.422	150.315	174.947	174.881	1426.581	3028.49	574.715	139.495	1972.796	3620.993	298.054	376.695	266.754	1005.997	2897.29	424.2	4380.517	208	0.788	481.529	349.995
12176.564	13263.76	8700.895	15388.177	10315.189	18523.26	8547.011	14366.675	695.731	520.344	309.877	329.652	3944.59	2706.12	252.864	12133.828	147.807	164.918	145.11	1420.515	3506.101	513.662	150.386	1841.192	3521.486	287.29	496.453	269.254	116.288	3134.696	389.795	3873.49	308	0.893	583.951	352.578
12538.457	13648.194	9194.774	15846.273	11166.282	20000.657	9624.823	16208.129	742.351	465.464	343.141	332.108	4117.192	3222.069	239.359	11627.675	170.366	174.021	146.22	1790.359	3701.103	634.863	127.58	2120.865	3445.338	263.803	844.173	244.589	402.666	2933.662	328.824	4777.264	156	0.939	729.224	349.032
12475.61	12366.305	9062.953	15313.076	10785.09	19377.722	9397.696	15694.68	757.325	381.482	358.495	312.869	4233.906	5321.179	215.529	11590.953	167.155	172.226	151.619	2069.874	3887.607	487.888	104.244	1891.008	3889.66	254.547	760.585	276.586	116.969	3032.087	310.16	4405.05	262	0.754	820.218	353.569
13718.963	15314.795	9674.45	16978.366	11651.336	21594.246	10836.013	18741.567	890.427	499.238	329.027	334.649	5770.883	2163.507	286.81	12735.371	178.486	198.001	177.169	1763.843	5216.634	591.528	136.86	2188.235	4417.635	266.839	1139.389	293.921	113.997	3484.964	429.432	4608.171	103	0.996	979.791	347.617
12327.013	11041.834	9202.152	15648.178	10568.184	18569.274	8775.128	13560.886	928.109	478.798	454.518	392.008	4010.413	2431.612	268.27	11755.02	192.978	173.883	206.346	2215.019	5233.43	590.918	130.889	1756.338	4897.707	267.973	729.327	316.544	114.597	2986.396	319.977	3709.359	132	0.928	1043.053	348.326
11733.526	11802.239	8610.99	15093.8	10440.687	18339.571	9202.455	14357.946	971.657	484.348	569.804	317.979	6666.617	2736.261	241.993	12072.082	179.854	184.113	190.461	1977.574	3485.491	656.784	129.752	2133.603	5046.788	287.294	1478.918	302.533	1173.577	5453.079	369.168	4402.632	153	0.931	1134.33	349.023
11028.77	12643.053	7646.261	13462.405	8692.208	15415.878	6774.667	11529.633	674.777	413.579	273.018	292.865	3027.654	3422.503	226.439	11404.044	139.862	156.599	198.129	1017.305	3399.361	424.41	144.493	1453.576	3389.59	295.763	729.696	261.696	3675.244	2066.147	359.52	3018.561	112	0.932	546.875	349.759
11494.404	11448.453	8315.436	14069.029	9899.581	17215.239	8426.808	14293.9	774.375	400.468	414.206	321.56	3126.616	2397.311	226.341	11897.938	153.975	158.199	155.483	2015.471	3653.863	611.252	151.136	2190.622	3983.755	308.93	1089.749	269.096	1646.506	2743.909	291.921	4880.469	118	0.981	765.381	349.102
14586.047	15968.706	10504.26	17538.608	12417.664	22016.69	11040.967	18426.026	869.998	472.758	330.542	301.743	4657.487	2851.072	235.948	11527.278	167.013	174.668	171.424	2530.836	5489.682	595.017	118.99	2262.293	4449.949	264.156	780.324	297.9	118.981	3164.22	322.551	5085.758	203	0.877	869.441	351.101
14408.175	15173.793	10692.876	18051.944	12867.277	23117.703	11716.262	19287.603	1150.473	413.15	669.946	432.66	5676.662	1600.067	310.794	12738.359	191.897	191.687	165.57	4069.073	5052.672	637.957	135.554	2606.165	4349.643	277.693	1629.516	280.305	141.638	4190.829	326.827	5885.435	380	0.725	957.397	356.595
14137.185	14879.168	10083.157	17383.737	11839.878	21078.402	10196.186	17065.535	946.501	666.453	500.428	445.543	3671.911	3089.936	248.302	12642.107	171.332	208.856	151.44	2160.49	5229.94	670.975	143.111	2347.093	4309.561	254.878	1218.195	308.736	497.053	3146.381	344.516	4672.384	124	0.96	1087.831	350.024
10663.224	12329.347	7746.935	13905.47	8901.611	16850.565	7391.729	15905.335	651.595	492.271	422.784	323.576	2783.778	2478.09	228.531	11013.327	158.537	170.998	153.944	1274.426	2786.055	597.244	132.782	2175.499	4137.154	283.455	449.391	287.66	147.268	2680.508	416.254	3733.441	165	0.794	460.567	353.258
9946.831	11282.169	7096.757	12996.139	8585.873	15852.961	7218.974	12398.667	684.389	441.39	289.143	303.271	2828.096	2593.548	217.404	9525.156	148.91	170.502	152.464	1659.004	2833.173	539.921	132.88	1926.449	3648.556	274.92	462.789	276.637	486.648	2160.408	338.89	4275.705	136	0.93	496.103	351.757
12853.205	13214.339	9217.205	16113.362	11225.359	20405.328	9974.611	17176.051	1012.266	534.042	331.9	349.319	5552.82	3340.845	238.853	12677.292	162.383	161.917	181.938	1998.975	5173.712	549.203	134.211	2301.462	3494.15	278	470.701	258.493	124.814	3278.268	275.495	5055.097	106	0.993	785.236	349.972
14188.329	13890.114	10505.624	17694.681	12433.697	21676.269	10814.406	17906.208	1078.725	651.956	370.056	410.602	5389.651	2948.8	292.498	12690.858	192.816	205.426	176.207	2070.34	5627.061	687.318	139.611	2606.855	4219.63	278.105	1293.801	285.743	114.096	3899.904	330.979	5439.373	138	0.894	975.391	351.87
13813.1	14098.294	9850.281	17475.886	11704.673	21346.998	10508.204	17306.209	1081.546	399.162	948.999	326.202	5519.931	2331.923	261.277	12971.023	155.297	209.031	163.337	1659.474	6381.415	689.584	124.197	2234.087	5348.124	321.734	1134.674	294.585	134.526	4367.567	286.965	4132.668	124	0.96	1168.855	350.96
15056.007	15396.557	10581.263	19006.84	12697.587	23187.815	11107.12	18311.09	901.944	375.78	1002.261	295.464	4678.918	2496.084	265.886	12763.083	157.702	196.099	208.038	1563.829	4561.857	757.402	129.938	2308.716	5472.979	333.475	1284.418	286.939	781.231	3866.892	305.111	4388.818	111	0.964	1175.077	350.644
15983.149	15959.136	11290.437	20697.202	13390.598	24681.994	11831.806	19370.327	785.78	775.277	821.29	449.028	1635.362	5650.173	240.341	11661.444	190.303	209.716	204.29	2134.128	4030.799	808.378	147.92	2513.631	6362.893	341.604	2976.571	306.699	5227.114	3168.633	311.868	4783.331	155	0.909	1223.494	350.229
11322.081	13172.744	8052.228	14593.422	10005.752	18403.565	8695.571	14598.826	778.093	414.766	404.848	256.439	3456.978	2088.386	226.569	10801.9	144.311	135.441	177.145	1593.408	2998.631	483.681	118.712	1747.517	3325.494	272.035	442.229	264.323	764.022	3368.4	330.308	3844.008	142	0.96	634.542	351.986
12421.749	14032.777	8794.54	15140.838	10686.048	19113.235	9384.483	15486.81	1173.548	327.255	342.697	316.038	5823.762	2444.82	209.768	12656.903	165.162	171.383	162.053	1576.702	4348.462	443.611	115.782	1808.168	3873.481	272.261	758.97	268.017	129.776	3752.685	263.574	4057.499	184	0.724	803.158	356.082
13456.244	14026.533	9522.873	15970.752	11221.01	20603.326	10083.058	17641.354	868.211	385.72	372.635	283.156	5400.341	3131.056	221.054	11651.688	169.265	168.735	167.381	2975.384	5591.654	516.922	115.013	2100.89	4749.605	257.614	1019.175	297.55	116.867	3155.607	312.552	4973.153	114	0.99	858.868	351.07
15439.961	15898.598	11177.369	18599.083	12885.26	22389.023	12471.149	18156.394	919.074	421.784	335.442	414.731	4665.92	5262.745	319.011	10169.249	188.824	205.02	230.686	2614.159	3982.567	650.285	127.571	2123.419	4799.37	253.789	1076.686	295.134	174.094	3399.113	332.743	5017.544	128	0.963	898.664	351.266
11349.278	12291.395	8097.13	14978.686	9936.591	17893.555	8835.103	15038.046	1051.431	367.787	369.502	274.522	381.646	2034.815	266.51	9034.162	183.706	223.471	305.023	1128.639	383.72	738.562	278.234	3075.146	3910.96	314.058	2608.48	305.617	21922.804	265.004	286.757	6695.943	123	0.952	1268.793	351.402
12224.638	13047.213	8608.526	15475.962	10002.654	17565.155	7867.961	12552.397	665.029	370.579	277.79	330.4	3461.687	2187.739	215.277	10367.47	142.564	167.936	163.088	951.072	2763.965	446.551	116.855	1280.94	3896.906	280.245	396.367	255.453	113.594	2567.689	287.474	2729.5	119	0.933	528.466	352.718
13589.251	14483.901	10079.483	17277.284	12301.558	21698.521	10759.913	17400.987	939.189	472.863	351.278	316.649	5128.622	3875.694	231.04	12175.597	155.576	172.669	155.809	1772.052	5342.247	579.439	135.891	2107.749	3650.201	287.818	465.236	270.376	120.875	3105.693	281.382	4751.487	290	0.878	776.586	355.455
14388.518	15673.289	10188.068	17870.88	12237.05	22313.59	11001.838	18886.21	1115.34	551.064	410.443	443.225	6150.579	4143.316	296.426	12485.208	184.846	208.26	197.388	2370.23	6143.789	649.676	150.172	2560.753	4152.526	276	2109.848	300.701	110.507	4083.385	409.689	5189.933	154	0.951	1011.623	351.916
10703.162	11044.086	7642.576	13259.192	9212.44	16426.777	8158.676	13560.908	846.231	453.803	439.122	331.101	5045.779	2312.031	244.882	13048.612	179.518	184.093	184.459	2106.973	2887.735	625.032	134.843	2160.373	5051.435	288.511	1214.461	296.163	659.746	4128.803	296.185	4470.535	153	0.866	1122.376	354.297
14150.985	14307.83	10153.073	17999.575	12225.367	22053.924	10821.635	17507.879	880.958	381.827	698.663	340.787	5690.318	2495.564	261.003	12480.058	175.293	201.345	235.591	1922.09	6345.609	666.498	184.506	2224.561	5410.681	326.767	1191.862	281.932	573.166	4951.341	308.01	4199.928	185	0.89	1157.397	353.246
13909.886	15558.386	9037.49	17372.337	10249.982	18545.189	8367.368	14101.508	756.628	1012.165	866.774	426.836	2816.053	2158.32	228.065	12247.583	233.07	237.674	186.895	1897.484	7254.772	614.471	144.096	1855.186	6159.415	287.76	1420.032	321.061	649.02	3290.51	264.526	3170.038	108	0.98	1289.398	352.176
13167.172	13753.655	9433.488	16587.714	11359.571	20685.813	9689.074	16387.059	727.301	276.896	368.619	231.8	5248.853	1806.336	231.577	11264.398	160.57	130.06	138.338	1385.886	4007.862	497.775	128.24	1871.348	3693.571	264.892	371.465	246.159	247.818	4065.743	639.376	4317.317	240	0.81	679.812	357.308
14691.51	16100.356	10572.591	18476.003	12722.521	22975.484	10703.009	18037.238	887.316	384.09	445.677	252.892	4800.224	3034.574	233.977	10695.835	148.852	143.769	152.438	1280.903	3144.448	501.999	124.265	1975.528	3121.659	258.749	489.584	244.126	1268.682	3905.366	323.969	4688.225	218	0.894	689.514	356.289
16147.88	17315.808	11575.543	19685.74	13883.932	24864.321	12235.688	19927.036	808.704	382.917	416.318	300.931	3353.996	4675.047	224.831	11515.538	164.985	183.241	144.351	1560.304	2750.195	516.88	106.979	1984.625	4287.518	254.239	892.83	275.074	111.061	2698.388	301.569	4578.194	169	0.889	827.234	355.328
14164.02	15618.476	9849.869	17314.663	11774.006	21508.158	10299.148	17492.506	911.912	635.86	390.432	375.256	4211.621	5989.28	286.54	12451.877	184.554	193.282	202.474	2762.653	6027.223	604.247	137.563	2361.884	4514.733	272.738	1619.656	315.626	137.511	2826.215	352.439	4839.786	201	0.915	1024.361	356.172
13311.568	14364.772	9255.395	17133.781	11128.649	20554.021	9970.289	16413.016	780.714	588.152	730.311	461.547	1501.013	4282.648	240.036	10708.94	188.064	218.122	173.477	2075.94	5269.502	761.78	135.268	2520.804	5978.409	328.281	1958.963	318.861	524.68	3534.567	292.824	5016.665	144	0.948	1231.007	353.833
13433.545	13545.282	9222.819	17063.937	10586.604	19357.991	9149.749	15025.014	769.067	783.335	746.909	354.988	1555.061	2455.842	235.768	10263.423	234.206	216.517	237.083	1643.44	4007.611	679.9	178.379	2353.274	5960.188	293.019	1316.634	318.474	3088.972	1684.083	282.161	4762.959	142	0.934	1282.211	354.366
11500.64	12948.121	8168.295	14642.513	9560.067	16838.19	7642.838	12830.19	656.058	422.594	287.458	372.472	3177.666	2295.86	222.733	10457.881	148.484	166.443	197.323	1807.033	2996.152	465.016	124.121	1570.815	3556.41	283.756	369.247	250.108	1720.905	2290.004	326.662	3386.884	100	0.967	513.63	352.61
13189.071	14558.702	9515.995	16773.431	11467.683	20944.717	9990.454	16937.635	685.779	364.754	315.473	266.667	5005.31	2925.993	232.516	11489.236	158.395	135.888	210.64	1902.645	4971.631	445.832	126.587	1933.479	3779.433	280.931	325.392	248.206	1173.898	3774.962	695.889	4191.631	196	0.821	664.474	355.02
12429.153	13059.318	9386.687	15874.438	11260.608	19444.117	9470.122	14738.699	855.298	421.189	353.927	291.451	3882.282	2307.153	229.77	11492.337	165.86	172.561	135.304	2345.143	3903.389	551.111	129.363	1809.533	3650.988	275.154	826.748	253.159	208.455	2268.692	293.938	4368.711	128	0.963	724.203	355.203
16203.744	17666.428	11847.282	20357.544	14210.513	25099.338	12710.94	20669.569	977.61	870.379	340.012	332.379	3031.355	3680.714	279.195	12995.246	191.726	198.867	196.742	1874.32	4061.419	638.317	134.318	2492.569	5121.109	276.524	1091.595	289.453	132.579	2427.083	372.71	5199.287	111	0.976	982.446	352.986
12784.071	13701.245	9045.428	16259.366	10561.187	18868.38	8441.236	14001.893	635.716	344.256	277.422	316.195	3552.887	1925.33	219.931	10373.616	144.105	156.581	161.712	937.916	3111.824	449.539	130.235	1423.372	3795.524	292.142	323.669	271.511	222.066	2513.637	373.977	3024.277	334	0.827	538.392	360.114
17377.138	18403.427	12849.41	21474.04	15353.639	27504.773	13700.731	21979.839	833.217	473.961	341.796	317.384	3838.796	4237.91	236.509	11066.203	162.107	174.139	168.256	2192.719	4215.109	572.829	116.227	2109.124	4547.235	255.63	843.625	311.782	106.157	2160.988	323.632	4908.58	112	0.973	862.866	355.473
15876.559	16598.012	11377.761	19486.355	13325.119	24062.161	11869.565	19686.666	928.304	620.883	465.73	439.537	4644.462	2791.17	258.847	12179.719	191.467	204.189	198.487	2076.578	4837.818	604.623	145.199	2253.334	5417.806	297.911	1733.475	306.978	571.546	3804.962	310.436	4885.812	113	0.981	995.633	354.845
15279.735	15492.478	11318.848	20070.679	13957.122	25057.741	12527.266	19705.124	753.219	377.711	537.49	330.772	3774.225	2542.899	236.42	11131.722	178.007	182.037	329.7	1603.68	3544.395	562.363	128.887	2093.718	4937.48	276.354	1589.717	296.929	2835.754	2892.09	317.125	4447.067	116	1	1109.862	354.862
9896.147	11136.03	6824.339	12393.841	8141.805	14320.139	7099.627	12208.01	807.032	376.32	1147.399	463.219	2346.739	1490.036	231.263	11301.376	162.555	210.843	190.407	2499.971	5901.447	774.019	139.581	2453.466	3936.892	383.561	3122.833	320.76	5861.471	4280.521	298.838	4964.041	105	0.984	1241.014	354.348
11652.705	13216.733	8571.641	15805.64	10348.872	19338.571	8739.099	15908.392	755.613	480.241	553.301	357.11	2938.41	2394.772	237.695	9332.359	175.554	164.248	179.35	1588.608	2398.447	645.105	134.189	2351.74	4320.525	297.269	534.461	300.697	795.369	2372.816	346.104	5479.872	178	0.918	448.747	357.163
11603.616	12540.47	8188.507	14760.432	9594.547	16970.534	7661.885	13245.154	621.23	536.757	265.076	342.991	3220.043	2957.726	209.801	9268.277	157.78	175.421	148.125	1735.089	3041.085	510.065	122.984	1741.54	3626.364	274.884	382.198	261.035	141.759	2558.757	309.782	3909.454	187	0.891	506.489	357.789
11401.227	12455.526	8106.763	14538.875	9802.625	18349.761	8338.792	14869.187	666.072	411.254	372.944	350.591	4146.878	2422.935	250.554	11045.903	149.109	155.762	164.979	1909.783	3796.424	577.509	131.654	1849.587	3366.999	284.656	446.6	267.618	286.124	3434.826	344.12	4076.949	146	0.936	598.493	356.534
9835.507	11000.904	7143.542	12102.47	8664.401	15465.938	7654.571	13313.549	765.792	593.109	328.997	354.417	3576.929	2219.063	247.624	11840.485	158.877	161.427	146.045	2118.477	3990.309	536.469	140.263	2207.936	3801.883	292.405	700.396	260.072	318.135	3452	272.305	4713.287	105	0.984	756.519	356.052
15045.026	16289.317	10795.86	18225.189	12904.821	23110.236	11302.557	18652.871	933.162	337.673	344.228	311.85	3920.894	3238.112	235.234	11554.977	166.512	179.803	155.487	1503.719	3319.835	497.731	115.86	2159.259	3750.131	248.31	1151.709	287.492	113.834	3785.331	305.244	4943.095	133	0.946	834.162	356.071
12141.405	13278.843	8729.873	14596.801	10427.869	17866.873	8907.596	14875.796	888.915	478.527	323.604	307.338	4843.953	4737.277	233.351	11543.567	149.672	168.326	162.273	1770.363	5460.745	494.384	121.678	2230.981	2874.16	248.776	1204.776	288.037	266.377	4038.903	303.826	5164.568	134	0.98	842.769	356.164
11779.743	12059.458	8548.73	14306.894	10105.051	17836.797	8834.962	14846.005	803.225	351.162	326.15	325.549	6126.408	2187.541	225.958	12235.648	151.958	167.921	162.579	2154.26	5766.859	549.253	117.024	2161.733	3579.187	253.411	1194.616	279.855	121.85	3861.469	311.681	4973.573	106	0.993	851.764	356.226
14189.607	15300.759	10082.888	17498.199	12000.172	21459.648	10448.171	17647.384	916.86	419.774	546.182	459.836	6398.467	2123.587	265.44	12078.665	173.392	194.607	155.186	2278.914	5333.095	697.97	139.374	2441.434	4640.67	264.429	1437.841	312.499	3594.432	5387.73	307.808	5118.787	166	0.95	1092.416	357.102
14421.103	15459.517	9095.514	18115.257	10152.76	17667.556	7352.48	12770.518	906.597	1094.878	347.837	340.376	3038.273	2173.742	193.345	12635.914	281.502	242.724	200.088	1541.837	5333.774	671.663	161.312	1750.816	9466.661	288.288	459.912	304.855	86.707	3075.658	243.434	2853.871	118	0.953	1328.271	356.025
14340.087	14846.266	10346.722	18249.488	12289.933	22042.327	10354.976	17215.588	664.126	387.13	291.79	273.336	5141.312	3437.606	236.825	11253.91	154.088	142.604	187.684	1572.589	3634.98	510.444	128.002	1790.125	3991.588	273.171	271.318	255.916	529.946	4248.537	744.946	4021.854	134	0.906	656.157	357.321
14946.629	15374.232	10965.019	18205.602	13042.019	22762.422	11684.285	18403.131	1069.961	375.802	323.224	347.098	4267.238	2996.992	281.558	12750.417	204.422	191.244	226.804	2549.814	4653.499	570.364	122.34	2299.018	5176.889	258.208	838.091	301.843	1212.785	3195.621	333.156	5140.924	164	0.938	896.652	358
12344.134	12759.007	9161.349	15301.613	10949.603	18814.319	9617.17	16111.58	962.027	509.088	501.46	524.958	5831.976	2010.125	302.729	12364.542	183.987	181.998	160.787	3671.572	5860.043	675.676	145.437	2773.565	3222.713	277.984	1190.223	278.146	115.702	4775.147	285.892	6103.483	110	0.998	969.855	356.373
15729.938	17038.236	11383.089	19555.154	13514.04	24229.578	12042.443	19811.875	1276.029	517.289	398.029	398.181	6473.124	5756.05	288.918	12711.216	172.239	200.608	188.533	2213.606	6062.519	723.729	140.352	2441.738	3892.145	283.86	1484.987	301.763	107.505	4485.812	353.64	5187.747	121	0.937	1006.55	357.409
14900.753	15643.7	10543.153	18879.635	13068.4	23461.631	12028.806	20806.575	585.041	834.643	292.698	274.377	2379.794	2522.865	242.101	10343.524	160.458	130.694	175.119	1700.596	2581.807	508.726	113.067	2003.492	4246.954	285.785	351.915	260.217	618.258	2690.97	365.175	4300.72	130	0.951	628.031	358.238
13609.612	13486.838	9754.982	16908.454	11681.806	20721.631	10153.407	16776.818	956.161	506.48	444.618	393.024	4666.943	4850.88	288.255	12594.115	195.421	186.849	202.656	2150.689	5650.278	690.972	142.915	2562.009	4644.443	268.756	2412.385	303.966	171.926	2930.274	344.646	5092.105	108	0.967	1016.861	357.685
14908.735	16588.095	9453.116	18428.058	10296.82	18408.344	7508.623	12543.12	849.49	1194.694	325.684	347.239	3410.376	2212.464	207.623	12095.828	255.679	236.459	196.442	1773.771	4894.03	613.051	165.693	1604.219	8100.693	283.517	384.919	305.199	89.738	3443.005	264.228	2708.296	108	0.967	1334	358.278
9422.943	10309.283	6794.282	12131.292	8253.492	14681.836	6927.62	12222.54	616.142	278.319	289.626	332.099	3435.421	1563.704	241.943	10390.853	145.721	151.617	157.731	1822.476	3825.508	546.366	124.864	2064.946	3223.418	286.693	363.758	254.55	478.159	3259.056	386.756	4555.881	96	1	614.479	358.552
9562.901	11254.78	6668.739	11525.881	8090.543	14518.594	6934.031	12382.979	808.924	418.965	309.774	359.827	4947.685	2558.418	243.623	12247.848	148.882	160.414	144.964	2317.46	5159.767	494.437	121.401	2030.556	2021.845	251.032	627.561	238.266	167.189	2821.558	284.638	4477.719	96	1	713	359
10603.635	11608.472	7640.146	13062.809	9235.355	16731.674	8050.989	13820.434	702.176	438.398	311.506	317.872	3535.053	2055.749	240.355	11653.776	159.826	168.014	151.054	2455.589	4002.346	499.571	132.85	1888.463	3683.672	277.639	693.477	256.224	397.061	2862.146	269.687	4477.593	183	0.86	746.888	361.216
12388.876	13446.501	9095.991	15183.257	10971.995	18893.565	9747.359	15443.865	943.006	406.31	310.043	312.695	3153.809	3312.094	234.503	12517.774	160.508	169.986	193.523	2598.393	5010.099	626.478	123.954	2150.455	3442.989	256.664	790.463	305.985	111.524	2135.034	329.124	4855.126	126	0.976	872.286	359.246
12772.236	13021.911	9484.679	16100.283	11320.823	19573.473	10007.466	16227.567	1281.847	1270.256	413.521	406.114	2389.349	3348.381	269.984	12901.092	224.453	208.792	202.948	2236.869	4315.624	588.964	148.888	2411.549	6429.713	290.152	1661.638	282.549	431.256	2745.81	352.373	5124.951	173	0.889	984.847	358.673
17688.404	18287.737	13101.275	22554.399	15580.502	28070.415	13959.194	22183.531	1032.376	456.85	481.366	456.571	4488.828	4210.626	262.119	12424.797	185.355	206.757	190.757	1729.006	5513.323	715.292	144.91	2230.28	5347.899	294.997	1523.806	293.583	106.116	3901.499	398.349	4684.196	117	0.973	1000.338	359.056
13533.022	14621.865	9078.29	17141.428	10356.784	18530.369	8525.295	14380.02	871.88	794.497	1288.129	407.121	2669.579	2886.073	219.039	11597.307	241.64	228.289	179.117	1765.674	5295.278	623.918	162.658	1966.765	6359.817	286.235	1818.234	323.334	426.215	2482.581	246.627	3522.735	204	0.802	1292.578	361.613
10650.015	11400.121	7570.738	13674.415	9077.521	16125.728	7315.032	12336.831	668.389	483.7	268.113	341.94	3523.581	2168.002	212.365	10195.437	146.514	156.556	173.011	1505.479	3466.659	685.123	118.188	1602.762	3062.492	282.577	359.178	265.3	895.122	2714.278	315.152	3381.033	133	0.935	519.846	360.32
13084.2	13506.124	9338.246	15862.15	11041.191	20086.3	9673.398	16484.87	715.221	531.87	341.741	331.574	4276.559	5199.674	231.123	11847.89	147.772	155.094	138.774	1809.78	3654.136	533.74	138.773	1845.96	3587.374	273.513	585.22	261.969	119.843	2620.081	262.141	4223.219	184	0.897	765.179	362.636
10777.394	11224.871	7677.808	13328.287	9174.79	16370.701	7950.249	12518.118	867.473	362.758	811.401	434.007	5258.986	1316.709	238.22	12298.019	171.939	198.723	170.27	2456.897	3969.889	628.942	130.888	1775.63	4190.152	285.388	1550.652	316.256	180.976	5145.235	322.336	3594.089	136	0.895	1077.721	360.11
14420.311	14907.662	10164.213	17872.794	12113.568	22399.462	11016.774	18764.768	880.84	549.86	1037.427	316.262	3753.401	3164.256	248.694	12401.789	193.749	185.122	234.858	1761.239	3606.848	681.654	127.013	2272.569	6036.267	302.774	1536.635	294.717	1547.056	2962.303	290.501	4763.84	319	0.724	1135.823	365.086
11687.473	12270.273	8683.504	16095.995	10881.872	20812.63	9691.518	17406.903	780.807	345.813	307.19	272.809	489.495	4475.239	222.148	7328.196	138.649	166.032	240.685	808.97	361.963	560.555	191.566	2731.8	2232.176	280.155	510.868	271.895	5001.033	391.136	395.475	6904.026	151	0.909	481.175	363.301
10594.074	13395.726	7930.184	14338.374	10004.257	18636.144	9039.19	15877.338	791.984	346.633	300.615	278.728	835.256	2026.824	218.414	7296.316	140.097	161.136	230.498	1070.935	489.432	618.235	184.909	2647.644	2476.562	282.506	608.894	272.215	5609.914	829.241	379.106	6590.834	110	0.955	487.073	361.782
16169.18	16679.211	11282.621	20108.825	13364.107	24701.762	11981.675	20330.093	815.144	572.614	1240.109	355.991	5069.955	5981.876	266.526	11481.278	189.851	196.262	199.584	1739.549	3670.441	697.345	130.312	2516.903	5946.322	333.131	1573.681	286.495	885.466	4409.759	273.43	5153.711	236	0.852	1190.822	365.199
10134.762	11074.344	7244.594	13129.192	9080.468	16998.378	8707.14	15295.41	738.502	413.891	440.18	308.403	2294.704	1706.887	248.936	8976.02	161.757	168.089	188.341	1329.213	2476.081	494.176	168.462	2853.291	4296.766	341.584	1702.647	273.679	8802.129	1856.154	266.1	6585.858	160	0.806	1213.544	361.05
12059.941	12231.961	8862.311	15607.436	10731.197	18866.097	8927.521	14604.648	639.94	298.64	275.851	241.083	4412.272	2271.605	237.789	11202.352	149.982	133.529	160.437	1077.749	3195.108	507.77	113.641	1729.79	3516.02	279.546	380.473	259.005	502.55	4142.899	381.178	3858.11	222	0.891	648.941	364.959
14161.381	15581.929	10616.811	17690.004	12967.111	22397.34	11435.495	17732.688	1081.286	530.453	309.258	315.112	2393.566	4437.598	237.28	11663.331	156.452	192.677	184.445	2855.36	4697.299	542.759	126.708	2082.693	4029.001	265.056	681.314	311.025	109.762	1670.1	317.674	5172.093	134	0.953	864.142	361.881
10833.038	11963.087	8121.456	14491.886	10179.972	18127.49	8794.2	14365.871	539.665	349.821	296.509	330.382	4213.596	2778.24	260.246	10129.917	149.833	153.443	234.417	1853.638	2329.648	520.79	138.966	1903.756	3529.583	296.028	434.248	261.227	1505.123	3509.772	375.279	4548.5	157	0.889	597.5	363.545
13427.237	15164.653	9565.525	16856.13	11432.905	20636.146	9670.172	16485.616	729.024	297.831	289.333	257.448	4742.254	2407.506	250.241	11633.793	146.771	137.068	160.007	1438.719	3467.613	502.645	118.698	1856.945	3120.653	278.653	258.279	261.788	171.788	4135.443	554.233	3932.087	108	0.938	658.963	362.917
13007.786	14197.785	9545.595	16547.217	11562.95	20725.136	9930.127	16638.842	858.358	477.133	329.831	351.936	2875.589	3709.459	253.259	10925.536	162.982	151.529	134.412	1861.694	4381.41	499.587	122.898	2163.014	3280.493	256.898	674.505	251.274	1140.166	1830.442	274.753	5012.687	239	0.839	703.387	366.964
14170.654	14807.465	10352.648	17536.829	12595.51	22223.438	10967.571	17828.105	919.151	458.178	345.998	301.803	4421.077	3508.118	233.06	12210.85	172.374	180.019	156.49	1679.933	4101.451	528.446	119.88	2117.447	4091.451	277.75	1140.789	276.21	132.808	3815.735	316.948	4922.619	275	0.833	831.147	367.318
13207.39	12975.749	9781.505	16196.74	11520.538	19975.423	10316.317	16186.453	913.809	327.134	311.006	330.282	5178.37	2814.919	277.733	13364.456	181.287	174.631	208.942	1946.132	3891.785	592.364	122.447	2186.492	4224.667	252.489	630.674	313.46	1077.964	3921.647	346.381	4807.357	124	0.96	891.476	362.54
12041.273	14331.476	8133.555	14534.795	9918.772	18356.692	8863.857	15061.134	1033.668	695.201	396.339	324.402	3194.978	3110.766	268.053	12806.175	217.882	195.635	187.982	2612.868	5963.768	613.39	132.936	2023.044	5376.768	272.464	914.779	309.02	134.887	1776.289	333.402	4037.616	143	0.86	1037.85	364.444
12263.922	14105.215	8561.001	15140.608	9930.911	18178.552	8065.424	13718.771	593.048	293.45	274.898	298.013	4373.11	1233.78	229.986	10749.16	142.165	166.045	142.95	978.519	3834.67	493.716	143.526	1588.348	4101.336	294.982	311.183	272.489	114.53	3273.166	362.572	3311.895	111	0.964	547.788	363.725
12573.569	11489.755	9460.81	15930.983	11401.314	20036.664	10094.024	15601.094	983.593	436.364	364.331	272.323	4519.151	3421.691	219.982	12143.482	150.216	170.481	163.118	1353.414	2816.888	481.983	112.738	1795.125	3479.498	247.196	964.949	270.974	125.764	3158.878	307.091	4025.521	102	0.987	823.814	363.402
12731.856	12336.937	9898.93	16236.43	11994.047	20438.228	10457.585	15873.036	903.504	608.554	323.581	306.6	2854.561	4271.399	223.991	11426.22	141.806	175.135	169.229	2261.498	4854.708	518.541	122.612	2015.441	2831.562	256.777	761.065	304.022	110.277	2376.404	325.851	4960.65	147	0.967	857.153	365.18
13558.154	14923.945	10447.092	18581.788	13340.592	22678.29	11718.3	17854.924	536.376	380.651	272.249	291.469	1941.093	1353.578	218.756	8842.605	148.366	128.217	190.405	1483.456	2202.661	401.367	114.918	1916.522	3184.961	289.531	338.898	254.284	6816.166	2133.753	349.009	4773.906	118	0.994	626.771	365.025
13021.953	14119.393	9192.724	16183.397	11202.772	20241.058	9529.927	16244.652	740.94	297.203	477.08	246.587	4002.774	2018.414	233.086	11303.872	155.526	160.866	161.403	1143.961	2617.542	517.915	123.289	1900.774	3648.741	271.792	697.587	251.545	1027.259	3627.047	372.532	4297.271	151	0.909	679.964	366.758
11761.699	13284.967	8400.284	14326.117	10272.629	18006.744	8839.611	14349.636	1169.4	284.511	334.081	259.433	5547.587	1728.455	187.777	12974.954	166.187	186.704	158.347	1599.417	2803.872	402.343	111.844	1679.542	3904.398	262.919	844.212	267.204	130.213	3114.12	266.467	3742.897	107	0.958	806.089	365.294
14433.139	15227.781	10515.352	18033.372	12535.663	22035.92	11019.315	17881.079	1056.181	672.587	487.826	467.043	4474.854	4263.54	283.449	12652.721	191.373	188.943	186.788	2222.127	4855.075	663.874	137.027	2378.18	4473.397	294.89	1294.569	288.405	117.265	3800.906	379.603	5078.852	211	0.83	1003.818	366.315
14669.293	15316.86	10524.824	18251.624	12561.26	22791.914	11039.085	18049.454	941.579	494.267	373.491	373.604	4612.538	3908.03	279.06	12202.457	208.496	191.798	211.117	2054.862	5291.033	680.436	149.951	2400.375	5231.915	282.081	1707.918	316.361	1691.747	2889.047	308.461	5178.846	169	0.943	1024.251	365.831
14934.621	15695.128	10561.118	18448.089	12495.588	22503.445	10717.4	18060.194	947.115	410.247	670.483	442.219	8922.077	1915.359	256.887	12490.332	209.227	199.379	161.957	2078.712	6678.405	707.839	128.758	2371.331	5773.41	290.48	1471.766	328.338	378.817	6966.115	269.298	4847.966	141	0.938	1093.167	365.528
13026.559	13719.828	8540.759	17010.588	9713.431	19321.594	8009.228	13194.72	918.773	683.924	364.602	374.74	3623.331	2721.493	213.605	12531.558	241.724	217.134	189.109	1759.185	6243.635	750.714	168.708	1969.214	6871.386	273.183	573.224	322.18	106.616	3847.366	264.596	3379.857	226	0.822	1326.058	367.044
11196.58	12148.095	8110.901	13637.303	9974.128	18010.392	9141.462	15714.172	1052.081	873.861	379.483	321.047	5186.041	4351.049	245.268	11943.834	182.302	181.761	163.433	2520.827	5851.801	535.896	112.057	2427.096	4434.978	261.507	1356.456	281.184	159.48	4780.962	303.092	5528.648	132	0.928	846.114	367.333
11878.449	12142.46	8739.225	14845.932	10340.248	17792.8	8865.278	14639.597	1086.36	534.517	1059.043	729.122	4179.316	1620.699	272.601	13247.774	186.062	181.992	200.755	2169.642	5445.108	621.245	148.269	2416.421	4299.124	281.061	2525.987	287.482	112.204	5840.785	424.015	5144.799	191	0.8	991.191	367.17
12669.243	11546.951	9280.961	16082.923	10706.091	19251.612	9114.028	14754.604	782.279	498.219	804.525	314.478	4788.204	3399.648	244.067	12301.781	165.671	180.811	176.322	1863.376	4205.208	658.226	129.442	2046.198	5254.318	329.123	1195.678	285.345	290.201	4542.638	270.353	4077.877	123	0.976	1181.256	365.866
12866.245	15211.733	8813.958	15858.417	10771.605	19930.574	10183.743	17629.467	828.88	451.468	400.843	296.245	539.752	4218.306	248.466	9024.464	172.223	203.258	277.604	1348.577	1567.699	765.911	183.757	2813.114	3844.085	324.435	1288.841	302.442	10241.997	550.014	283.163	6915.069	127	0.955	1234.335	366.343
14170.747	15859.867	9858.326	18505.615	12227.211	25239.219	11936.789	20768.585	860.884	384.065	575.479	316.318	587.595	1544.809	259.811	8480.997	247.303	239.529	409.445	1130.558	1041.117	856.415	288.27	3075.913	8875.267	316.588	1211.345	317.976	8145.205	906.989	283.12	6825.386	266	0.842	1263.425	369.545
13514.311	15110.712	8667.699	17470.733	9732.071	17920.074	7437.056	12355.118	791.244	722.527	333.581	337.346	3417.072	2454.677	198.697	11733.944	239.898	206.059	186.258	1681.099	4634.716	676.306	165.681	1630.912	7377.991	263.963	459.629	323.179	117.673	3154.176	281.993	2802.5	116	0.977	1336.733	366.629
7502.085	8788.863	5552.101	10461.064	6713.626	12552.672	5521.283	9855.847	685.977	357.697	328.547	322.59	625.254	2561.429	241.04	7888.951	214.998	193.702	138.493	1183.91	941.709	367.54	136.304	2350.284	2036.647	263.012	438.641	348.1	7199.479	1197.754	361.197	6032.731	105	0.941	408.605	366.414
10414.133	10633.963	7659.16	13608.056	9347.512	17076.726	7952.569	13702.493	675.194	527.228	302.423	366.377	4005.447	2624.869	256.33	10480.64	149.844	163.808	146.26	1971.908	4592.657	500.387	154.295	1838.736	3207.27	279.865	433.755	255.725	127.937	3862.471	407.325	3975.913	131	0.921	587.263	368.416
13357.175	14355.201	9771.01	16978.159	12309.425	21946.703	11893.527	20348.076	1012.921	369.572	687.69	342.227	1661.024	1451.874	260.64	9467.516	185.163	167.481	229.816	1129.073	1368.677	762.748	179.936	3190.116	3761.333	327.09	1519.985	306.806	8572.24	1587.771	286.142	7627.226	192	0.903	1124.469	369.198
10605.115	11257.83	7653.028	14116.545	9320.041	16927.905	8430.345	14581.156	919.043	403.787	1000.641	367.979	693.49	1431.38	242.884	8423.572	202.466	180.985	182.003	1576.83	1094.604	568.017	190.37	2961.187	3541.197	315.407	2156.89	330.82	10237.375	1981.383	348.881	6836.237	133	0.946	1282.861	367.147
13380.27	15426.364	9320.693	16088.497	11384.982	20290.312	9896.395	16588.163	812.43	557.701	330.155	304.362	4300.418	5209.965	256.066	11810.427	154.216	167.447	120.046	1590.646	4775.514	508.699	135.662	1960.339	4104.603	268.112	773.245	268.219	125.493	2774.748	251.991	4389.011	116	0.977	769.336	368.526
10192.47	10224.272	7468.721	12376.07	8895.422	15781.232	7904.367	13924.885	1098.632	359.083	341.903	355.91	3906.964	2223.826	233.533	13971.691	148.332	176.356	208.624	2719.807	5186.99	649.533	124.336	2332.092	2741.353	246.508	857.635	313.872	109.558	2842.427	356.307	4970.207	100	0.967	877.27	367.91
12793.661	13712.723	9129.907	15799.288	11023.206	20418.334	10049.016	17424.582	1016.971	723.558	381.554	379.413	4240.602	2894.866	285.669	12227.022	214.953	183.135	229.645	2290.208	4991.262	686.747	156.343	2644.457	5050.581	283.269	1653.518	289.337	2466.461	2681.747	296.513	5686.921	99	1	1014.884	367.641
15234.403	15766.059	10754.615	18930.493	12886.579	23544.937	11219.552	18592.632	1070.95	548.048	394.818	368.207	4202.667	3500.339	283.945	12430.564	227.31	196.935	201.364	2296.088	7015.496	693.498	141.501	2360.302	5887.71	264.874	1500.633	309.305	145.547	2384.738	328.602	4922.527	108	0.98	1034.074	367.657
17400.616	19349.789	12214.341	21583.337	14731.882	26665.604	13337.836	22164.85	905.663	615.033	1373.472	351.744	4318.582	2600.954	261.405	11950.241	191.123	175.778	259.667	2157.592	4586.202	651.269	122.91	2584.286	5012.529	315.312	1826.555	301.32	2781.474	3730.633	282.54	5399.144	249	0.831	1147.629	371.151
11889.965	13299.105	8097.768	14654.408	9567.76	17694.248	8396.979	14441.274	766.696	701.52	688.253	277.728	4381.416	2966.076	242.4	11952.779	167.19	210.809	163.629	1684.921	4126.758	684.202	127.871	2018.56	5199.911	385.243	1763.061	282.597	245.477	3132.117	263.596	3908.431	125	0.94	1208.292	368.42
10779.787	13140.129	8186.145	14755.034	10409.302	19399.59	9557.079	17127.181	786.362	341.845	300.748	282.866	330.9	796.87	232.316	7004.787	156.942	139.259	223.122	699.689	196.894	505.61	211.916	3131.605	2672.192	294.024	362.562	271.931	5443.451	313.264	361.4	7805.491	147	0.952	468.759	370.065
13904.459	15237.899	10157.262	17800.383	12232.092	22284.812	10448.998	17322.206	621.524	251.428	292.947	258.892	3963.407	2294.654	251.397	11098.789	157.004	135.712	140.275	1177.549	2480.109	503.448	110.747	1685.117	3673.654	272.352	302.788	254.539	131.236	3734.903	350.975	3865.746	124	0.972	659.266	368.766
13499.644	14288.986	9799.556	16425.786	11645.187	20864.148	10531.862	16964.663	839.626	366.378	309.587	373.662	4313.117	2543.119	248.673	12463.549	150.076	179.452	204.846	2248.8	4781.682	550.797	122.162	2002.437	3288.917	258.647	743.283	306.975	109	3346.593	340.205	4584.816	121	0.948	886.161	369.252
13541.717	14165.914	10049.849	16698.497	12136.83	20923.281	10537.828	16369.056	934.357	362.38	334.525	362.084	4626.061	2479.111	262.794	13729.47	160.02	183.619	212.407	1920.621	5052.066	576.086	120.063	2203.21	3332.802	272.678	554.974	302.719	131.452	3908.514	355.512	4719.134	120	0.969	892.125	369.525
15062.278	15450.727	11201.419	18793.622	10788.989	19107.439	9159.674	15354.088	947.233	398.534	327.611	336.356	3494.074	2540.776	245.548	15297.922	183.223	183.829	193.936	1843.32	4032.835	526.208	113.84	1974.2	4494.979	266.928	472.699	308.557	335	3642.481	373.145	4187.187	165	0.911	902.227	369.73
15206.761	15441.266	11572.278	19504.493	13969.214	24852.731	12504.345	20082.982	1067.076	473.776	379.172	396.674	4201.419	4219.258	306.412	12260.283	187.943	204.456	238.811	2268.07	5191.166	696.928	139.846	2605.218	4040.498	277.84	1063.558	278.873	1909.857	3092.506	335.342	5729.07	390	0.785	957.749	371.372
12379.795	12679.352	8479.454	14829.964	9903.075	18208.196	8611.794	15060.87	935.124	412.945	472.286	453.397	5235.837	2200.208	248.889	12681.963	193.407	186.953	159.982	2550.403	6088.897	665.455	134.961	2010.139	4715.02	284.887	1272.993	306.946	141.207	4229.742	299.395	4224.566	176	0.784	1068.773	368.767
14570.39	15621.548	10189.381	17769.912	12073.077	21926.485	10613.578	17648.541	1033.554	525.263	686.681	420.364	7282.086	3019.786	248.722	12508.639	202.59	195.394	205.289	2080.204	5347.368	710.269	130.695	2192.915	5655.731	290.979	1400.611	318.748	199.169	5911.684	271.024	4547.809	222	0.814	1086.077	371.275
15316.14	16954.501	10588.045	18583.901	12655.099	23058.998	11300.221	19124.802	849.097	449.837	686.826	405.823	6048.376	2393.17	249.403	11517.907	194.413	203.951	159.882	1801.148	4564.93	638.185	132.71	2292.456	5397.572	302.254	1281.673	339.978	2121.43	4609.971	296.157	5150.882	201	0.876	1109.56	371.749
14999.858	15836.501	10595.756	18915.1	12553.858	23179.685	11100.882	17834.556	761.963	772.177	1200.788	305.417	3751.493	6388.763	241.902	11531.013	170.825	215.634	159.088	1564.089	3150.546	666.023	132.166	2058.742	5836.054	313.12	1743.798	285.66	113.749	3214.174	269.767	3949.281	282	0.876	1199.738	373.365
14030.066	15079.533	10292.615	18367.92	12688.218	22522.334	11641.565	19256.343	867.5	436.826	433.679	329.275	1237.441	2091.722	261.787	8706.325	201.144	210.214	238.504	1195.231	1576.657	618.398	170.563	3430.301	4937.772	332.475	1479.92	288.09	11644.467	1092.602	258.58	8271.579	134	0.931	1227.903	369.806
11626.269	12202.34	8464.213	14767.912	10395.471	18211.956	8733.926	14271.048	666.299	318.801	328.856	286.304	4272.922	2439.551	237.76	10406.372	154.365	157.707	184.86	1393.866	3062.801	495.782	123.548	1748.022	3180.57	271.989	452.855	243.63	684.664	4312.694	266.022	4179.101	229	0.81	675.308	373.683
15163.712	15846.365	10762.068	18885.254	12871.099	23305.817	11291.862	18646.352	919.665	424.363	651.139	418.465	6887.112	2243.565	257.362	12200.356	199.428	188.568	161.563	2075.173	5373.94	639.399	135.339	2157.654	5202.031	299.433	1162.585	330.037	262.239	5468.265	286.667	4420.646	121	0.937	1097.326	369.707
10584.68	11238.731	7297.065	12868.037	8704.454	15438.099	7543.826	12928.17	867.464	456.126	1181.977	340.745	4837.626	1891.959	250.039	12947.645	183.85	173.688	160.336	2286.495	6033.291	646.612	118.717	2191.614	5134.287	317.096	2387.207	289.971	117.517	3713.648	269.882	4077.145	129	0.932	1157.105	371.252
10626.225	11873.13	7211.123	13977.939	8388.807	15055.601	6108.909	10670.511	616.516	1075.993	433.52	434.475	2297.526	2230.976	217.394	10179.1	192.673	249.607	157.784	1378.94	3433.533	573.317	120.003	1525.327	3533.483	262.085	470.062	319.148	491.954	1849.155	405.302	2932.848	125	0.903	392.9	371.5
10765.174	12164.801	7788.891	14022.581	9473.623	17464.158	8057.878	14033.336	605.312	337.543	290.687	333.982	3516.771	1453.449	218.553	10675.769	149.091	155.252	188.414	1709.615	4116.116	2230.875	129.721	1907.215	3267.737	276.689	852.547	255.603	4558.121	2807.662	384.57	3974.073	115	0.928	513.909	371.222
14459.657	14991.617	10456.893	18034.756	12447.289	22776.555	10786.35	17917.802	789.86	484.561	383.795	308.048	3844.967	3905.02	245.467	11374.062	165.724	154.166	152.602	1680.1	3286.771	485.89	123.495	1755.028	4162.451	253.338	813.417	236.395	109.589	2758.231	252.34	4130.327	160	0.963	734.7	371.931
13543.79	15449.908	9909.168	16988.553	12046.16	21429.218	10403.011	16968.605	742.385	492.874	302.886	314.126	3085.061	3240.662	240.954	11154.72	163.466	163.377	158.952	1956.446	4055.752	515.609	130.664	1793.228	3966.635	257.828	651.109	239.99	573.512	2180.38	272.922	4259.811	161	0.88	743.252	373.028
13350.088	14093.734	9797.215	16923.907	11935.182	21850.617	10467.8	17220.247	893.116	479.709	309.718	256.362	3636.937	3504.494	250.953	11733.507	153.12	159.048	140.911	1389.367	3676.131	504.427	141.328	1812.853	3670.1	257.732	624.495	253.635	120.494	2307.064	249.814	3915.559	104	0.961	762.029	371.615
15338.36	16338.494	11284.053	19351.067	13719.643	24940.759	12561.727	20543.64	1002.334	513.958	436.639	392.169	4837.205	3948.475	286.588	11792.148	199.059	205.958	227.444	2312.642	4996.296	644.664	146.957	2492.171	4766.215	263.489	1214.064	273.064	1534.257	3881.505	313.337	5581.481	219	0.926	974.24	372.938
13523.387	15217.716	8659.258	17247.689	9627.704	18604.15	7570.476	12837.302	978.023	827.253	417.482	346.601	3230.103	1988.933	202.204	12218.85	221.63	212.748	189.48	1802.06	3607.23	765.519	179.634	1811.088	6223.611	253.464	931.549	304.415	7263.262	2685.066	313.067	3241.897	101	0.99	1354.708	369.777
10661.962	11820.459	8223.547	15164.801	10169.336	18831.888	8959.252	17502.472	793.319	339.505	347.567	316.331	318.33	1354.691	244.656	7374.296	164.772	155.226	170.462	1345.279	226.204	736.739	122.542	2869.215	1730.434	264.963	519.272	303.2	8996.597	1156.286	316.567	6362.471	145	0.965	432.19	371.721
9461.296	10613.409	7284.156	13190.286	9382.504	17061.37	8914.459	15660.087	805.471	363.636	324.648	341.135	315.538	1722.95	248.08	5954.074	141.417	126.614	159.132	784.89	178.054	359.058	162.798	3455.193	1898.062	309.24	420.363	283.694	7065.885	585.887	285.845	8696.642	121	0.91	462.698	373.583
10958.825	11897.789	8149.81	14915.557	10201.005	18930.364	9000.238	15680.531	762.54	340.019	310.009	295.353	1134.5	1716.42	216.088	7674.668	146.46	153.335	228.602	1112.042	908.963	621.431	182.066	2279.25	3551.872	292.14	518.476	269.269	2806.236	1051.199	290.066	5796.864	100	0.967	482.92	371.61
10407.779	11005.288	7216.093	12982.753	8492.196	15464.141	6897.681	12528.448	594.73	364.313	287.519	331.879	3462.414	1825.543	203.232	10446.945	145.304	167.118	166.593	3137.366	4307.471	744.497	124.235	1859.794	3462.906	289.192	478.499	251.413	444.466	2938.442	326.529	3907.428	115	0.981	505.63	371.091
10325.62	11318.233	7387.596	13155.782	8915.986	15867.908	7384.924	12366.137	680.019	349.356	297.865	383.215	5343.886	1188.935	232.209	10924.737	146.345	161.264	171.496	1657.218	4213.347	471.579	138.079	1641.698	3407.372	295.706	366.345	272.184	318.816	3573.228	453.31	3485.596	159	0.848	544.689	374.123
10313.284	11134.858	7897.247	13854.782	10092.86	18612.152	9477.43	16572.6	614.292	308.802	315.452	359.659	677.786	1286.037	268.32	7574.927	148.965	139.201	153.727	1103.427	639.749	367.928	149.305	2988.78	2228.089	306.629	580.098	257.471	7542.615	1396.42	345.31	7789.676	177	0.88	611.737	373.619
10218.717	10375.859	7533.291	12575.304	8998.39	15512.467	7597.717	11974.491	934.409	300.657	367.089	259.689	4677.817	1255.252	210.364	14281.64	175.928	193.072	160.038	1936.033	3566.386	678.496	114.592	1762.098	4118.767	272.279	1109.518	263.369	405.261	2591.088	291.119	3918.944	176	0.875	803.926	373.42
12663.783	12886.687	9601.316	15845.806	11574.911	19896.234	10082.373	15596.016	913.797	366.825	326.562	320.862	4238.497	2688.818	235.54	12531.141	159.164	169.076	202.708	2081.991	4577.659	569.968	118.246	2030.918	3489.765	244.29	1018.71	319.947	103.805	2950.714	354.108	4470.428	147	0.918	882.133	373.867
13263.011	14340.901	9891.805	16201.203	10797.21	19293.082	9043.605	14559.104	877.792	471.989	376.25	372.767	2781.211	2124.348	269.451	13688.211	206.252	205.744	259.081	2898.328	2753.442	589.626	130.505	2048.566	4761.698	259.829	992.002	275.086	1686.778	2547.49	349.323	4752.336	220	0.938	935.577	374.191
12561.309	13280.144	8456.213	15736.652	9647.798	18760.126	8674.683	15020.345	898.815	569.141	772.939	360.663	1768.114	2051.216	222.787	10650.711	236.733	209.852	274.615	1914.537	3377.905	748.053	228.709	2049.852	6509.51	315.81	1958.711	340.976	6037.328	1593.466	289.864	3819.577	119	0.921	1297.676	371.836
10342.068	11720.18	7880.502	14304.862	9997.272	17100.634	9653.726	16920.436	703.645	366.036	322.965	308.144	302.117	851.883	239.155	5974.442	143.145	130.885	143.108	544.476	175.333	251.889	134.674	3335.597	2208.723	277.479	389.943	291.014	3337.943	339.659	299.202	8833.727	110	0.955	454.255	372.773
14736.337	16483.167	10731.28	17433.608	13077.408	21421.802	11876.322	19545.61	1480.461	364.852	369.242	277.741	933.036	2365.366	259.533	10206.684	196.609	296.568	228.717	7098.314	1355.172	853.876	130.608	2712.053	4492.666	270.578	429.104	270.28	1911.743	652.848	314.202	8878.52	127	0.955	789.366	373.665
10737.335	11803.749	7469.863	12331.851	9016.6	15707.835	7910.137	13267.864	942.844	306.301	334.068	292.557	3631.14	1509.902	236.065	14470.724	152.675	176.768	191.604	2451.641	5466.969	534.637	122.459	2323.773	3418.977	257.909	919.971	315.112	113.023	2555.082	403.379	5301.902	107	1	869.023	372.257
14719.471	14707.132	10785.537	18683.001	12883.497	23394.663	11286.784	18309.91	1017.219	475.75	411.819	419.501	5545.241	3075.096	283.616	12601.288	210.47	211.508	207.874	2185.617	5694.183	710.255	141.618	2387.708	5302.936	278.911	1253.032	298.053	212.298	3921.177	268.606	5037.633	255	0.851	1024.625	376.963
15448.716	15091.229	11395.966	19820.427	13551.396	24466.528	11692.982	18531.855	1248.543	509.452	478.686	406.421	5016.162	3088.433	252.968	12952.981	196.744	196.608	169.072	2102.1	5307.529	660.335	132.08	2090.458	5133.703	291.457	1182.049	314.611	195.063	3374.595	277.07	4377.349	241	0.843	1073.002	374.18
15656.038	16109.759	11059.448	19374.577	13067.227	23753.702	11509.449	18798.732	938.246	417.941	671.199	410.477	5842.25	2552.124	245.826	11902.78	196.66	192.748	161.832	1995.879	4666.101	645.291	139.688	2029.723	5583.825	310.054	1245.471	339.682	141.174	4372.329	263.744	4199.637	141	0.938	1102.365	374.16
11373.302	12612.843	7330.279	14385.924	8382.248	15954.46	6972.672	12478.802	842.717	516.862	1006.925	453.945	5622.229	1987.93	222.787	12008.976	221.315	202.457	184.779	2126.5	7428.043	727.2	176.71	1985.436	5222.697	291.411	1265.218	339.996	146.257	4615.125	239.857	3543.393	161	0.839	1312.252	373.016
9936.652	11263.451	7214.498	12664.538	8983.801	15936.084	7745.479	13605.255	678.854	472.533	302.729	400.083	3325.907	2253.291	277.343	8981.691	155.62	161.082	155.805	1816.915	4455.87	497.334	155.155	2369.386	2643.699	280.671	674.205	237.291	1016.402	3173.09	347.928	5848.418	157	0.889	593.143	375.086
13934.713	14103.404	10318.957	17347.712	13064.912	22102.115	10964.447	17943.105	961.438	537.375	353.718	293.476	3612.814	10091.203	243.347	11649.227	165.898	186.743	152.529	2136.86	3502.985	580.041	120.461	2168.141	3709.357	262.515	1255.237	283.712	188.094	3301.418	349.898	5187.391	156	0.862	837.737	374.571
14827.543	15672.559	10625.784	18380.538	12727.485	23183.602	11222.904	18754.093	972.427	465.248	462.559	461.148	5417.457	1908.887	276.39	12233.074	200.424	193.844	211.47	1958.934	5344.008	697.766	146.401	2455.555	4772.276	277.18	1213.542	291.122	631.513	3709.65	257.816	5215.035	132	0.965	1015.992	373.97
15317.124	16073.663	11062.714	19366.144	13285.648	24314.459	11728.439	18856.745	1072.7	479.742	455.094	419.673	6293.02	2906.071	281.366	12612.698	224.693	213.625	209.603	2421.724	6042.111	685.581	144.477	2258.696	5443.815	291.35	1528.499	303.876	195.466	3992.616	289.891	4769.063	288	0.806	1033.774	378.552
13713.791	14579.669	9552.694	17370.023	11521.856	21319.981	10213.695	17018.609	961.825	545.772	927.081	333.553	3919.942	3503.763	245.88	11606.969	172.77	217.335	173.611	1803.025	5651.558	730.995	133.764	2508.208	4367.079	343.693	1687.594	299.909	546.738	3466.159	283.281	5146.281	226	0.846	1221.376	376.496
11605.98	13108.652	8261.631	15428.559	9668.638	18907.794	8054.371	14650.706	661.127	389.199	802.787	405.642	2657.886	1493.894	246.38	9316.489	200.315	180.476	131.339	1444.363	3263.595	525.102	126.6	1990.401	3437.885	284.994	736.943	320.776	667.975	3214.795	348.967	4212.102	224	0.841	417.33	378.518
11812.712	13238.25	8244.998	14832.36	9812.932	17995.127	8190.557	14585.199	705.542	469.294	510.216	325.264	2788.842	3816.231	210.441	10305.436	142.23	163.076	170.193	1789.363	2255.997	659.191	129.133	1879.346	3532.198	269.238	533.361	265.431	158.098	2301.619	407.356	3987.395	230	0.776	495.978	377.291
11520.519	12338.36	8562.674	14912.198	10592.148	18639.504	9026.291	14968.779	830.965	371.318	414.931	392.187	3249.36	3846.141	249.093	10515.199	169.738	164.874	120.617	2016.581	3735.099	485.079	128.618	2199.032	3682.712	245.325	1314.107	264.456	555.636	2394.749	237.604	5326.592	106	0.949	696.33	374.868
13297.307	14029.333	9820.034	16831.263	11999.017	21374.078	10384.044	17063.903	894.08	481.846	314.532	296.517	3681.485	4437.561	243.122	11559.978	159.836	167.726	137.531	1556.455	4326.15	519.057	137.843	1873.704	3961.236	255.443	520.853	276.861	120.251	2554.78	247.79	4133.849	138	0.97	769.29	375.413
9264.693	10234.179	7017.203	12061.682	8925.97	15905.766	8344.022	13997.349	865.04	417.682	365.504	290.431	354.279	2077.164	269.518	8178.49	185.782	190.817	259.407	903.662	209.499	959.304	232.409	3484.157	2761.122	316.743	1521.225	315.153	12048.088	261.795	291.38	8268.44	112	0.985	1246.036	374.589
13700.449	15276.099	9950.143	17769.408	12166.562	22418.25	10540.224	17627.433	627.516	356.862	286.452	355.153	3059.291	1746.568	251.655	10334.458	153.919	157.867	207.402	1983.548	2930.248	1002.22	148.371	1706.807	3254.908	269.072	340.094	272.959	3155.653	2266.15	314.937	3840.622	376	0.737	563.085	381.399
11170.411	11811.742	8082.298	14183.946	9923.027	18273.681	8611.705	15304.701	760.987	345.708	305.709	308.651	2818.82	4392.422	254.836	9670.388	145.465	127.382	192.131	1267.821	2209.374	456.449	130.188	2251.384	1956.147	316.225	864.311	257.106	6558.071	2993.415	282.694	5438.173	122	0.956	633.861	375.303
10954.692	10856.152	8083.696	14284.545	9874.057	17354.058	8260.945	13385.544	606.024	254.941	313.353	262.759	4466.8	1699.674	232.839	11220.53	151.069	121.586	153.242	1423.192	2634.52	482.492	116.811	1577.929	3369.132	289.594	476.587	253.864	330.713	3688.839	313.679	3649.773	118	0.925	656.314	374.627
10472.903	11398.972	7643.961	13062.67	9334.281	15993.363	7431.529	12222.172	676.767	316.934	319.872	298.716	4564.818	1638.804	232.115	10872.048	156.376	152.003	149.049	1815.168	4314.744	408.392	125.463	1917.31	3129.723	262.72	900.73	241.577	640.256	3563.137	238.701	4784.922	149	0.91	689.393	377.44
13693.363	14554.26	9609.091	16398.929	11268.717	20388.312	10017.533	16949.58	1002.502	395.359	862.348	461.876	4651.057	1610.938	267.147	12244.289	179.519	184.802	209.135	2683.738	5390.583	603.781	130.315	2347.677	3625.908	296.179	1172.944	290.438	118.765	3506.585	310.252	5185.404	130	0.962	1007.069	375.962
12419.476	13577.292	8594.046	14976.726	10117.83	18240.101	8906.652	14538.956	815.684	519.657	592.512	371.534	6164.51	2416.794	247.139	13009.429	171.813	188.595	175.367	3099.745	6860.663	630.274	115.071	2007.897	4708.105	320.147	905.088	283.426	117.183	3558.902	268.602	4028.632	124	0.972	1169.532	376.573
10561.84	11799.835	7326.634	13625.124	9099.516	16588.193	8523.204	15108.005	856.422	505.02	802.008	363.083	311.589	2852.186	247.348	7375.297	190.668	173.732	158.302	1558.212	218.255	590.234	198.231	3202.215	2523.592	308.935	1017.277	341.961	11691.231	1348.269	347.881	7664.623	103	0.965	1284.752	376.024
11350.982	12254.462	7551.29	14870.596	8768.546	16049.988	6938.525	11855.435	871.06	627.948	1603.627	460.106	4535.727	2317.638	222.054	12208.233	223.744	195.928	195.391	2237.029	4735.758	823.2	176.347	2082.423	5472.419	275.857	1370.995	335.124	2810.27	4415.92	332.741	3773.569	181	0.832	1336.29	379.472
11398.75	10988.97	7793.762	15157.1	8738.832	15777.136	6546.328	10767.506	906.097	605.117	509.732	318.9	2650.093	1679.257	212.582	11692.058	236.604	193.392	243.872	2465.1	3725.558	2153.841	178.784	1935.043	7332.58	247.953	1325.863	318.654	11236.713	1908.267	342.046	3628.684	112	0.973	1353.473	375.795
10995.058	12776.762	7914.422	15308.033	9507.263	17968.429	7639.668	13397.495	707.886	420.767	402.348	383.725	2833.425	1900.684	237.859	10436.146	218.885	232.987	159.787	1709.263	3539.635	617.148	119.162	1903.023	4211.849	262.267	502.689	316.639	163.152	3005.151	347.96	3693.288	205	0.731	405.315	381.715
12962.853	13960.977	9395.609	17329.069	11706.323	21330.455	9988.198	16825.848	685.307	448.29	749.21	321.182	2112.786	3412.798	212.263	9272.639	141.684	157.021	175.069	1811.236	1329.361	680.474	137.765	1886.382	4073.127	274.563	846.304	261.903	358.573	1997.943	351.051	4303.791	166	0.856	488.38	378.705
12305.65	14135.931	8671.266	15269.765	10962.591	19194.956	9879.702	16270.091	790.251	422.666	819.81	413.005	6067.613	2156.238	262.404	12442.383	170.544	185.342	164.738	2257.789	3991.403	638.051	156.61	2724.704	3771.968	304.264	2422.205	333.459	2043.459	4901.745	272.683	6154.588	98	0.993	1115.878	377.439
13875.902	14753.293	10724.637	18550.934	13845.658	21808.271	13220.685	20387.061	776.401	364.903	588.732	356.295	1842.584	1299.42	264.343	8970.421	174.908	169.624	210.288	1209.888	1305.583	497.668	204.851	3114.084	3334.667	312.244	1268.809	314.908	7255.837	1733.022	280.434	7682.408	107	0.989	1122.836	376.836
15986.146	14570.69	11641.95	20335.661	13819.167	23246.893	12512.895	20645.825	721.946	365.693	706.146	343.954	3176.996	1283.142	239.6	10272.105	160.39	133.785	279.221	1856.609	3340.881	481.817	144.252	2510.212	3214.759	305.838	1410.07	302.819	3366.587	2570.898	264.858	5895.494	108	0.967	1138.065	377.343
11870.555	11413.066	8525.988	14837.751	10082.619	17697.718	8553.178	13824.701	792.336	512.678	674.314	344.03	5201.726	2941.859	248.316	11896.838	182.101	170.268	179.445	2196.143	6538.015	797.844	117.162	2105.899	5194.166	310.719	1550.55	287.94	493.938	3335.796	278.354	4297.586	111	0.994	1162.734	376.95
11354.861	10402.622	8618.839	15772.364	10931.646	20829.447	10519.78	17384.515	771.409	354.881	336.361	280.808	337.382	1647.026	258.811	7070.381	208.328	193.358	326.115	902.97	189.384	704.395	214.555	3128.716	7178.64	284.344	1030.981	322.712	9805.849	304.571	322.214	7512.033	107	0.989	1255.201	377.164
12169.438	12272.194	8376.39	15331.941	9517.745	17627.082	8190.292	13828.258	880.195	553.297	761.455	367.867	2411.568	2201.465	217.44	10118.31	238.724	196.707	215.468	2442.06	2841.186	722.49	205.665	2236.641	6199.963	340.591	1492.432	346.984	8488.642	2667.37	264.91	4747.91	114	0.92	1300.561	377.404
11381.386	12735.141	8715.582	16145.051	11123.361	20602.135	10102.676	17579.089	695.216	355.614	340.247	327.577	326.305	2240.612	246.974	6017.558	152.428	139.14	148.976	790.217	218.448	266.226	133.221	3186.903	2273.51	289.632	380.868	299.536	5492.855	1042.725	378.906	7391.156	205	0.848	440.056	378.861
13607.078	14086.377	9829.455	16834.251	11742.009	21412.079	10303.6	17392.583	963.98	390.934	385.734	350.172	4139.088	2514.55	241.259	11421.651	157.453	165.98	152.663	1446.797	4994.067	525.315	139.803	1995.048	3752.463	256.27	1130.26	255.204	129.309	3130.185	247.82	4496.268	107	0.958	758.444	377.407
10243.019	10710.739	7443.888	13150.644	8962.738	15686.05	7362.029	12327.489	652.309	580.562	418.145	366.469	2204.195	2652.939	208.817	10131.974	150.427	159.001	153.662	1889.607	2713.601	471.669	119.75	1588.9	2901.629	283.431	543.337	266.296	165.276	1920.335	385.93	3414.672	126	0.988	532.667	378.817
11566.25	12526.987	8558.817	14565.789	10579.355	18454.794	9102.049	14956.958	1068.893	377.442	342.034	309.03	4982.343	1985.699	237.355	12086.257	176.394	189.637	143.052	1821.641	6917.109	529.752	134.807	2123.209	3963.649	270.312	598.659	270.912	126.735	3342.772	296.335	4719.779	125	0.968	775.98	378.74
11350.729	12176.307	8248.508	13797.456	10141.326	17884.13	9121.378	14805.775	1086.92	321.109	304.495	285.965	4201.234	1600.999	231.585	13710.993	143.364	175.058	194.538	1957.693	5873.586	494.826	117.95	2153.87	2895.434	269.008	1096.127	306.448	110.5	3116.617	368.482	4628.234	106	0.993	865.972	378.274
12035.353	13188.253	8748.236	16440.374	11366.413	21729.198	11505.77	19822.099	812.326	404.878	394.308	318.261	822.056	1558.7	278.206	7399.314	231.037	194.921	224.295	835.913	692.475	465.567	224.589	3794.67	5695.791	297.074	951.045	314.276	6172.456	776.542	320.243	8600.357	241	0.87	1266.214	381.902
10419.821	11994.814	7474.221	13947.995	9440.984	17464.722	8906.425	15520.704	934.856	409.577	1336.594	410.422	596.537	1910.789	259.767	8750.411	200.665	177.128	160.595	3377.914	1032.856	687.183	189.283	3325.489	2635.795	306.591	1419.398	345.433	21565.427	2099.416	281.812	7996.408	137	0.937	1291.522	380.383
10980.022	13364.846	8335.598	15173.048	10616.687	19779.383	9933.395	17652.631	641.568	531.436	342.963	324.507	307.074	4437.918	262.147	5824.196	144.587	128.93	146.418	549.273	187.523	243.918	138.63	3129.066	2311.102	313.798	547.524	289.01	4547.467	747.341	332.304	7663.935	132	0.938	451.258	379.811
13483.249	14602.876	9746.435	16956.487	11857.086	21192.712	10171.129	16666.539	781.489	442.691	304.443	247.794	2888.839	3894.378	252.415	10796.977	162.428	138.389	162.07	1258.657	2174.341	532.315	123.612	1995.365	3418.828	298.749	483.984	250.801	994.061	3019.162	253.25	4447.616	146	0.888	637.651	380.342
12412.071	13313.466	8880.91	15469.467	10683.232	19434.213	9117.13	15633.538	661.133	368.075	298.999	229.602	3189.758	3349.55	245.282	10614.357	156.363	139.955	177.72	1445.304	2083.712	504.53	125.491	1825.213	3250.51	279.936	586.598	253.587	1106.064	2863.53	261.659	4122.172	170	0.857	647.471	381.641
12226.593	13418.329	8910.706	15560.077	10913.604	19484.445	9351.103	15511.561	637.705	484.283	298.52	266.576	4362.724	3360.519	240.966	11116.542	158.937	127.326	167.316	1722.519	3947.275	529.893	126.012	1753.83	3510.28	279.276	414.068	258.031	313.226	3774.91	254.59	4063.95	142	0.886	662.261	381.225
12812.698	12051.858	9657.466	16851.98	11766.382	21201.823	10169.569	16650.517	795.207	410.588	323.644	287.066	3352.917	2569.922	225.333	11914.084	146.15	151.915	148.389	1768.98	4216.488	475.381	124.924	1772.297	2939.059	262.627	771.662	247.786	214.706	2231.472	267.632	4016.166	112	0.973	733.527	379.134
16075.363	16740.435	11741.905	19721.864	14168.998	25265.209	12709.35	21005.375	1046.436	433.921	422.973	318.015	4823.117	4502.519	266.495	11275.869	191.799	205.26	153.97	2986.272	4817.094	857.742	125.931	2510.196	4554.22	254.913	754.862	264.561	393.091	3048.219	389.46	6341.903	259	0.906	787.651	384.33
15979.419	16802.561	11667.445	19560.612	14141.599	24875.451	12466.293	20367.411	915.048	420.264	341.16	297.287	3366.125	6396.666	230.985	11875.79	165.435	184.813	168.419	1733.464	3849.679	540.257	118.255	2234.675	4191.239	243.155	1120.706	288.95	145.08	2660.636	363.413	5226.67	150	0.961	839.853	380.72
13069.266	14031.105	9190.752	15827.929	10972.06	20224.739	9944.431	17093.823	1022.296	445.063	385.245	334.245	5660.272	2037.801	265.052	12492.921	191.854	205.818	193.54	1795.388	5513.405	613.096	148.775	2363.725	4826.141	287.997	1096.74	294.301	434.09	3906.397	342.392	5023.179	141	0.953	988.046	381.082
14433.374	14684.322	10097.579	17545.758	11860.485	21413.268	10247.838	16934.071	1208.327	387.981	711.074	370.334	7514.272	1684.2	257.246	12371.964	187.885	195.593	222.039	1972.323	5625.273	671.433	136.442	2126.255	5402.033	308.652	1204.683	330.964	166.122	5202.492	276.771	4366.088	165	0.889	1090.415	382.585
12061.139	13896.787	8159.066	14634.801	9804.384	18279.127	8714.748	14601.797	857.53	578.136	1213.934	334.667	3117.434	3453.746	232.933	11196.091	170.289	193.321	167.796	2597.901	4838.343	576.471	141.188	1835.34	4985.331	311.782	1170.569	284.984	588.223	2700.856	258.643	3634.071	141	0.928	1178.961	381.082
15539.613	16804.194	9925.235	20154.812	10994.315	21207.827	8801.186	14936.514	822.045	761.423	590.268	340.602	3276.23	2135.128	219.811	11679.363	269.494	234.218	227.326	1628.277	5176.306	773.702	158.27	1893.114	9388.943	291.503	695.617	313.2	2557.919	2321.324	352.901	3312.886	410	0.716	1380.785	384.727
12116.126	13241.686	8571.265	15350.334	10279.4	18961.098	8650.399	14966.29	609.005	301.037	283.542	413.951	3805.349	1748.913	238.67	10238.916	143.139	165.111	187.393	2058.147	2444.91	2095.618	133.304	1570.701	3719.393	272.819	364.059	280.654	600.061	2367.485	348.229	3540.767	130	0.94	549.2	381.754
10307.026	12154.617	7623.213	13243.898	9598.768	17158.816	8617.538	14808.677	660.954	300.202	299.307	324.66	1811.115	1781.87	268.778	8535.027	143.795	145.018	148.276	904.777	1724.8	414.886	161.191	2335.02	2177.247	316.566	462.199	244.162	2596.147	2124.159	301.403	5680.145	148	0.948	600.534	382.581
11150.881	11714.33	8194.798	13835.413	9981.512	17300.696	8638.179	14650.721	894.025	345.933	379.553	274.512	1574.181	2236.406	245.782	9953.498	174.545	182.373	175.292	2502.633	1201.537	545.549	180.462	2509.711	3295.775	276.578	1120.81	261.438	5701.092	1604.98	248.472	6965.567	102	0.955	704.902	380.627
12617.73	14001.405	9071.593	15547.963	10983.378	19741.75	9480.599	15961.221	725.415	462.69	382.541	334.656	4961.546	3659.809	242.207	10780.704	161.431	149.471	185.471	2111.221	4045.781	503.405	144.267	1882.532	3215.732	269.379	815.462	259.689	1014.737	3766.733	306.975	4734.123	210	0.812	712.557	385.295
14702.435	16810.701	10880.745	18806.541	13473.746	24376.442	12128.693	19501.196	846.882	404.921	323.391	315.578	2672.451	2531.188	234.402	11667.645	146.074	157.03	185.772	1768.487	4818.492	458.891	130.35	1924.807	3018.793	254.377	716.05	244.227	1551.613	1847.713	303.604	4413.564	118	0.994	739.72	381.22
10906.792	10968.148	7982.065	13052.461	9594.32	16575.904	8233.286	13647.34	965.458	325.256	316.516	313.208	4622.961	1064.055	228.594	13549.924	152.273	170.481	163.808	1790.581	4048.963	541.817	129.267	2267.107	3784.026	250.927	1197.549	302.178	105.213	4268.67	383.305	5075.182	116	0.965	859.319	381.19
13242.848	13598.993	9634.916	16139.042	11538.524	20410.095	10241.005	17125.311	1100.077	403.006	326.839	329.131	3828.145	2997.115	246.745	12673.958	182.142	182.087	262.036	1766.502	4498.139	591.58	123.631	2190.241	4364.471	271.269	691.337	307.117	623.28	2941.779	328.051	4828.555	131	0.958	899.324	381.836
14124.461	15317.212	10413.376	17481.423	12562.617	22417.07	11481.857	18898.439	1076.615	413.968	315.26	335.618	3517.97	2712.305	257.508	12392.046	177.433	167.49	305.329	1688.135	2987.708	563.055	140.836	2262.879	3838.24	263.79	847.968	306.348	623.587	3271.95	349.848	5090.763	159	0.933	907.695	382.909
14435.765	15814.335	10375.062	17976.461	12484.116	22656.12	11133.917	18461.734	1143.527	513.261	443.856	430.287	6062.821	2959.498	272.383	12300.94	185.854	209.05	186.467	2711.406	6059.285	663.505	140.188	2477.233	3795.966	278.193	1184.894	302.286	132.55	4888.137	252.344	5288.812	161	0.921	1010.494	383.289
11230.04	10425.076	8605.67	14942.737	10494.15	18211.178	8831.675	13537.266	1314.79	407.34	512.587	409.678	5500.685	1905.988	247.118	13992.871	193.807	205.571	202.119	2513.008	5374.106	636.699	142.428	2052.751	4048.526	301.662	1822.789	317.296	1304.033	2995.173	295.555	4203.024	100	1	1075.62	380.62
14676.831	15759.178	10031.929	17562.829	11814.748	21720.056	10466.53	17638.286	1128.069	418.25	979.112	395.409	6711.433	2388.591	246.286	12185.283	204.823	199.396	200.443	2161.743	5743.148	662.303	136.727	2140.028	5993.252	321.963	1566.169	347.138	111.91	5213.799	275.5	4341.128	141	0.928	1097.826	382.167
14368.118	14497.199	10085.592	17834.021	12068.307	22090.062	10762.083	17981.864	975.785	712.128	690.346	391.048	5237.782	3097.104	234.09	12231.179	196.084	197.607	162.542	2049.231	4669.402	700.593	138.646	2168.757	5505.742	303.763	1249.941	340.457	132.271	4004.27	288.334	4466.544	110	0.998	1108.373	381.073
8585.682	9713.066	6829.408	12028.172	8970.938	16361.477	8711.323	15412.739	795.387	360.218	365.481	395.108	321.748	1163.767	258.239	5477.43	144.703	133.693	142.412	814.616	177.381	380.523	137.265	3475.464	2122.983	284.313	679.389	256.902	6542.066	1167.653	336.002	9025.738	110	0.955	472.055	382.827
13215.883	13610.436	9645.56	16357.648	11471.804	20403.317	10067.112	16533.837	1250.414	368.445	353.834	326.977	4745.659	1832.775	266.627	12483.829	188.34	190.44	214.025	1875.149	5016.168	642.532	148.085	2387.223	4457.446	281.685	1319.073	296.654	878.115	3420.527	291.6	5151.57	189	0.939	996.204	384.558
11771.473	12825.15	8012.899	15443.597	9699.945	18228.199	8671.007	15195.705	918.484	417.595	699.108	439.563	4103.612	1389.472	228.537	10207.186	264.339	209.33	257.182	3122.47	4535.403	816.042	199.772	2420.247	7189.992	300.911	1570.705	352.522	3629.98	4235.725	300.231	5330.78	126	0.988	1306.063	382.635
13527.153	16019.134	9715.396	17657.886	11398.653	22136.87	9740.694	17336.215	645.398	398.874	737.661	406.775	2283.882	2270.346	246.751	8351.241	196.435	169.321	171.096	1253.631	2359.161	550.834	132.785	2041.041	3747.304	260.068	647.063	310.153	345.772	2416.706	355.244	4548.742	181	0.882	426.704	385.196
14373.764	15224.673	10362.363	17401.065	12292.516	21847.471	10776.237	18047.699	828.116	430.366	385.758	389.54	3075.139	3897.939	238.371	11597.281	154.208	159.337	150.142	1581.041	4506.894	515.664	144.42	2119.382	3450.582	264.507	781.592	275.331	389.38	2658.931	297.727	4798.464	184	0.936	760.255	383.859
12667.87	13092.839	9372.728	15601.47	11378.631	20161.159	10323.945	16967.003	943.138	317.57	314.149	303.232	5587.154	1917.405	238.502	12163.881	150.198	170.585	202.256	1758.595	5039.79	577.913	119.947	2225.832	3897.883	272.973	1109.685	320.01	118.214	3998.161	288.229	5060.396	255	0.845	879.551	386.249
10123.318	9476.375	7491.016	12517.019	8827.72	15328.224	7726.556	13203.776	768.534	395.428	312.607	509.463	4659.071	2358.34	269.496	11486.119	179.483	185.577	172.926	2704.596	8442.649	544.416	133.868	2119.453	3954.29	268.076	997.772	280.317	188.387	3638.678	296.767	4784.878	105	0.971	958.338	382.538
16322.122	17151.442	11625.447	20224.604	13884.574	23314.791	11648.052	18154.438	737.318	599.996	1357.448	374.904	3812.747	2475.831	240.668	11234.055	171.779	171.568	190.76	2555.949	5166.255	550.766	126.922	2137.825	4221.566	296.602	2701.771	308.118	802.9	2761.561	287.277	4596.733	98	0.98	1141.959	381.939
11802.221	12371.268	8490.311	15484.387	10422.32	19338.798	9003.625	16012.135	647.298	477.825	1099.103	306.94	1578.052	3760.775	216.213	8674.738	135.777	140.996	156.574	1381.584	1189.376	648.549	147.146	2086.862	3238.528	275.213	1200.307	267.934	903.623	1780.563	386.485	4850.951	148	0.9	484.919	384.818
11185.71	11736.141	8005.904	13139.478	9617.173	16457.909	8349.329	13944.874	958.526	428.767	344.648	322.442	4171.396	2728.183	245.209	14205.058	157.807	178.534	184.05	1682.048	8425.707	584.481	129.252	2623.079	3012.749	249.439	982.822	296.333	224.422	3779.527	310.355	5662.448	144	0.948	849.111	385.049
14268.022	14770.058	10391.177	17853.919	12306.859	22242.357	10916.213	17919.368	1202.82	397.937	393.436	380.264	5358.253	2721.142	273.181	12778.099	198.324	202.291	204.816	2398.375	5676.87	633.844	134.432	2402.902	4908.258	284.704	1097.032	295.797	138.96	4166.46	272.641	5184.737	139	0.925	1003.644	385.061
12841.279	13486.243	8829.86	15198.674	10246.177	18508.59	8761.876	14667.155	1169.153	451.519	555.188	444.077	4487.583	1453.361	249.634	14198.142	222.159	184.921	191.027	2362.704	4749.434	611.649	144.772	2145.842	4902.505	297.596	1109.296	292.365	303.077	3464.753	297.83	4477.82	133	0.973	1049.793	383.944
12644.663	13072.857	8780.937	15669.784	10392.021	18942.822	9050.297	14673.504	800.694	802.042	842.2	327.522	4181.552	3806.348	247.605	11967.372	190.84	207.218	171.27	2203.877	5444.701	678.294	136.646	2211.878	5205.564	313.844	1534.298	299.697	135.492	3493.733	303.157	4473.731	183	0.892	1201.91	386.522
10517.633	11688.541	7626.497	13244.882	9483.768	16949.258	8455.238	14664.688	546.389	309.513	296.67	356.332	1643.743	2142.859	264.078	7387.904	157.514	145.515	164.471	724.164	1886.493	322.145	155.593	2423.325	2893.067	333.295	440.447	235.69	4748.055	1598.517	268.031	6072.489	229	0.807	590.714	388.867
10053.393	10380.903	7449.067	12524.988	9090.735	15955.675	7867.008	12961.917	786.584	310.635	342.004	298.639	3558.52	1532.711	224.988	13178.91	155.35	191.016	180.284	1590.927	2603.022	501.424	120.467	1893.558	2935.082	256.658	1704.348	262.729	2035.457	2952.627	355.245	4260.523	122	0.945	826.082	385.352
13781.071	14863.925	10337.253	17214.164	12479.543	22185.595	11370.475	18615.777	900.575	368.473	325.898	336.127	4279.194	2722.14	273.008	11984.491	174.627	202.218	238.774	1911.253	5665.623	555.962	134.103	2277.098	3582.449	269.721	925.15	275.554	1150.867	2660.122	335.614	4904.659	193	0.852	944.339	388.562
9531.466	11094.753	6618.972	11601.217	8135.016	14415.59	6881.789	11293.945	914.698	522.982	674.018	445.002	4625.453	1580.783	244.764	15291.521	202.43	176.7	172.179	2674.638	5222.735	551.159	138.968	1915.558	4150.94	283.802	1093.449	303.097	143.469	3861.006	303.254	3915.624	110	0.998	1057.827	384.627
13002.154	12970.995	9172.443	15927.768	10736.151	19017.902	9243.717	14949.132	759.517	607.864	1049.355	367.963	3085.227	3575.805	232.376	11922.935	173.374	186.846	180.11	2436.985	4562.33	590.567	126.965	1909.379	4408.611	301.75	1823.16	301.401	437.698	2366.108	303.916	4055.014	162	0.95	1136.494	387.049
12772.385	13159.579	9135.495	15928.333	10900.015	19803.335	9612.033	15519.398	759.566	536.465	1160.976	355.641	6006.824	2328.658	239.303	12206.612	186.608	169.645	196.162	2004.972	6665.913	602.027	124.116	2024.604	4784.192	304.369	2330.808	295.548	159.638	4270.114	305.543	4043.694	217	0.89	1149.56	388.035
10134.246	11935.833	7735.959	13953.912	9894.156	18329.676	9307.892	16537.682	663.343	380.278	362.68	321.853	365.573	1453.599	237.648	5791.204	151.858	129.264	149.823	529.146	309.991	263.404	135.618	3263.142	2692.254	266.099	417.182	308.534	4153.574	652.829	335.128	8000.776	155	0.847	446.539	388.3
13045.886	13992.901	9512.721	16683.932	11520.936	20904.287	9821.727	16738.137	706.836	360.354	323.554	273.8	3070.026	4484.497	266.138	10321.967	159.228	144.694	149.005	1327.711	2206.22	554.312	122.801	1926.537	3193.59	266.479	712.347	248.311	1346.622	2687.731	252.462	4399.332	121	0.874	651.971	387.558
12573.872	12739.014	9112.169	16057.114	11159.375	20897.118	9795.841	17199.428	679.108	408.172	281.414	290.051	1922.215	4715.812	253.467	10385.314	166.296	131.795	239.529	1207.288	2130.456	380.804	131.568	1974.153	3857.962	271.279	742.512	256.167	2874.221	1585.432	251.822	4648.804	123	0.952	678.134	386.5
14514.793	15105.876	10747.655	18151.088	12986.853	23115.174	11816.016	19448.594	881.464	513.673	316.772	299.206	3628.928	3072.979	263.165	11577.052	193.054	180.159	196.448	1528.13	4345.445	610.953	127.486	2191.056	4971.677	266.002	607.852	294.529	244.38	2591.386	317.646	4803.828	253	0.801	928.923	390.962
15814.387	17219.333	11312.729	19303.613	13287.327	24325.486	11911.692	19700.881	1044.281	487.203	345.113	325.253	4810.523	3871.766	256.13	12480.723	180.115	209.094	195.172	2202.376	4009.804	653.088	142.431	2166.251	4391.369	282.242	999.99	277.604	531.734	3568.557	312.794	4719.242	113	0.981	983.872	386.394
13095.452	15139.872	8903.678	15676.891	10809.316	19412.126	9572.767	16365.157	1010.264	511.392	636.853	423.337	6406.786	2691.189	254.986	13195.614	187.846	189.517	168.491	2294.867	5769.481	670.215	141.677	2411.127	4438.162	313.34	1695.935	332.458	204.791	4486.366	275.887	5068.264	126	0.948	1113.865	386.619
12659.582	13421.805	8499.013	15426.86	9987.573	18489.002	8841.808	15033.043	838.867	487.602	921.813	316.378	4999.233	2431.23	230.954	12328.341	181.456	215.485	184.797	1886.79	6037.446	716.49	135.254	2147.165	4950.417	301.013	1090.827	305.086	126.452	3696.054	348.316	4104.332	137	0.902	1224.252	387.201
14105.864	15592.871	9263.168	18519.804	10746.913	21454.764	9502.063	16400.886	881.136	549.424	1000.341	515.357	3992.916	2162.557	228.301	11431.907	218.778	214.816	238.844	2841.545	6388.851	1593.272	174.2	2154.66	5648.157	259.781	1048.279	313.45	3852.027	3500.54	342.278	3976.898	338	0.774	1346.686	390.293
10989.477	10666.594	7376.327	15311.152	8587.885	16690.438	6953.469	12097.559	733.687	843.178	388.859	431.513	4807.048	2320.141	227.815	12849.628	216.34	178.899	179.552	2152.808	8055.256	775.975	143.452	2201.38	5778.81	257.12	367.923	299.471	388.232	3149.407	380.515	3791.473	104	1	1368.365	386.154
10352.411	12067.064	7259.353	13966.52	8514.799	15219.232	6495.255	11708.183	781.077	696.928	466.253	380.537	3350.97	1362.623	229.322	10189.381	197.411	256.986	158.288	2877.284	4096.769	655.154	129.054	1845.214	3929.405	268.018	414.018	304.324	111.174	2667.161	308.607	3698.524	104	0.961	395.25	386.808
9756.08	10113.538	6803.069	12137.087	8184.999	14758.011	6757.23	11828.251	589.263	511.022	364.821	307.259	2590.926	1812.439	212.17	10737.536	147.928	150.025	179.764	1677.627	3724.873	457.573	128.366	1606.949	3251.342	281.725	738.783	268.645	2257.465	2022.153	327.121	3379.532	130	0.978	526.646	387.738
12021.996	12295.714	8647.909	15425.601	10399.121	18912.91	8680.385	14784.672	617.654	348.104	283.549	348.691	3853.336	1810.609	229.358	10191.799	154.096	152.225	180.651	1457.639	3831.673	734.423	131.948	1654.124	3914.703	257.278	345.442	274.717	408.645	2590.717	285.113	3599.087	188	0.812	541.777	389.606
10678.184	11452.437	7687.106	13384.841	9450.917	16457.746	7967.736	13457.559	662.151	330	300.087	260.238	3207.639	2625.232	264.002	11043.944	153.301	141.922	156.366	1068.91	3058.847	488.089	142.237	2051.864	3149.03	279.06	461.404	246.957	1139.891	3403.681	255.117	4512.993	148	0.904	618.899	388.169
10535.812	11290.004	7713.042	13346.227	9475.934	16311.265	7976.06	12942.165	681.054	317.988	304.39	252.537	4138.755	2436.705	246.959	11265.135	156.635	138.009	140.301	1655.827	3731.541	485.786	120.893	1891.978	3130.332	277.565	259.918	243.018	138.214	4175.288	238.305	4097.07	120	0.969	636.883	387.275
11985.704	11719.302	9198.573	15771.016	11351.786	20027.388	9950.546	15927.481	938.504	311.786	330.995	320.587	2845.155	2583.023	228.47	11474.565	153.368	140.733	246.637	2462.629	5088.654	409.999	133.775	1996.542	2968.095	260.563	549.312	272.804	665.847	1928.857	338.081	4642.254	163	0.9	735.291	388.064
13244.557	13829.276	9635.457	16173.436	11343.618	20091.309	10050.948	16632.077	1085.758	492.973	331.314	372.595	4383.676	4291.485	273.469	12462.03	186.678	207.058	170.134	2250.222	6017.87	607.048	137.083	2267.999	4648.679	273.35	1084.982	296.123	106.783	3656.885	324.142	4964.14	193	0.928	964.946	387.609
13499.671	14198.457	9839.927	16723.864	11680.057	20839.403	10310.018	16685.512	1055.138	379.776	333.409	338.861	5429.212	1989.3	261.672	12929.775	167.896	199.597	169.037	2164.971	4505.113	657.283	141.437	2078.118	3963.486	272.831	1057.953	278.704	117.984	4339.494	332.717	4439.891	213	0.821	976.425	391.664
14294.417	15009.186	9593.573	18261.239	11052.934	20406.988	9356.625	15666.763	858.624	688.042	1009.823	366.16	2277.205	3174.485	213.192	10973.296	248.423	228.118	202.032	1816.909	3348.942	783.188	189.38	1905.663	7265.881	263.228	1406.083	340.052	607.817	2145.887	304.541	3739.434	145	0.965	1314.962	387.134
11500.771	12201.105	8160.291	15881.841	9937.355	18993.449	8305.989	14424.236	698.363	339.565	586.623	419.453	3323.796	1804.458	230.55	9680.596	198.784	191.795	124.315	2372.28	5003.294	598.812	119.25	1804.988	3354.017	271.384	648.549	306.755	120.673	3028.461	313.637	3581.622	151	0.932	414.93	389.454
11060.122	11592.19	8264.895	14517.98	10026.715	17550.814	8304.876	13743.834	506.478	515.846	272.239	427.975	4254.556	1795.065	250.068	11631.59	139.724	163.041	163.504	1639.66	4242.543	485.688	130.643	1682.595	2444.673	265.389	401.956	252.063	247.732	3266.592	257.228	3435.119	135	0.987	578.507	388.411
11728.208	13207.781	8500.67	14925.846	10480.898	18835.783	9144.85	15384.409	704.045	516.665	301.007	295.94	4454.503	3656.481	267.248	10780.672	157.546	129.83	143.863	1727.448	3888.785	607.315	130.286	1990.516	2962.326	261.064	543.692	257.924	602.327	4343.056	249.853	4507.223	114	0.948	658.211	388.123
15442.747	16099.086	11199.505	18825.849	13447.531	24002.448	11946.421	19653.357	843.265	349.759	354.769	341.439	4224.326	3110.951	239.251	12449.61	180.739	201.084	254.017	1807.84	3584.371	531.152	125.606	2235.572	4525.972	240.397	960.223	282.706	1174.374	3080.131	329.493	5275.531	174	0.925	835.511	387.736
16378.486	16874.867	11932.721	20030.968	14281.79	25413.016	12761.042	21015.859	1232.099	401.92	332.127	306.623	3943.674	3135.074	245.868	12196.936	179.484	176.372	211.995	1969.11	3978.422	610.481	125.252	2343.178	4774.232	274.608	752.091	318.39	204.654	2901.082	308.535	5369.3	324	0.846	892.123	392.497
13904.752	14317.174	10427.93	17370.811	12442.418	22077.695	11313.594	18272.719	938.559	389.138	339.514	324.105	4650.906	2649.957	264.208	12490.197	197.825	193.778	233.785	1760.464	5301.201	613.076	128.211	2276.531	4513.54	292.591	961.888	279.475	935.316	3105.523	326.443	4988.107	147	0.918	936.874	389.418
12684.43	13433.094	8608.459	15389.757	10270.608	18974.455	9212.892	15975.079	863.686	469.468	1092.543	325.304	5927.401	7519.598	271.13	11834.009	210.56	204.255	164.878	2146.121	4948.185	639.31	140.86	2489.003	4820.217	301.608	2163.254	307.322	161.288	4857.03	336.205	5241.118	139	0.925	1210.55	388.14
13063.914	14253.439	8588.538	15578.426	9971.477	18730.85	8795.141	15377.635	814.528	799.426	558.741	342.55	4938.047	4054.816	241.403	12482.399	203.248	228.033	173.13	1851.65	5431.507	665.366	131.966	2197.957	5406.263	306.598	1243.925	308.419	169.569	3281.897	304.02	4197.683	148	0.985	1233.027	388.473
15187.306	17054.492	10708.159	20443.34	13628.129	25134.865	13428	22867.775	892.936	472.709	687.76	406.47	1905.981	1610.678	277.6	8620.058	213.211	197.725	169.925	4354.388	1948.235	502.259	182.827	3744.692	4378.904	298.533	1371.314	346.12	9473.103	2153.019	291.859	8619.232	123	0.993	1283.191	388.272
17066.707	17653.838	11871.921	20842.72	14023.359	25703.035	12420.511	20533.119	1089.297	643.869	794.149	394.011	4139.332	4568.172	249.172	11844.628	205.095	194.263	176.572	1922.43	4695.251	677.245	143.398	2266.143	5767.076	331.933	1007.655	329.178	123.555	3203.184	312.21	4725.034	182	0.926	1105.187	389.412
12671.352	13095.169	8901.327	15634.85	10590.053	19541.666	9506.839	16092.96	861.228	358.746	800.706	341.713	6013.306	1525.733	241.673	12909.05	181.436	186.747	269.579	2052.097	5205.233	1185.864	132.754	2315.173	4464.991	309.858	1805.32	300.468	2199.477	3774.993	321.187	4506.68	244	0.877	1165.475	391.611
11767.41	14033.085	7586.187	14927.745	8864.531	15487.115	7055.043	12067.378	812.995	768.414	643.317	380.78	2649.798	1770.804	207.428	13320.257	238.17	196.279	181.824	2450.929	5228.514	688.938	170.323	1848.275	6504.538	260.591	869.057	319.112	513.454	4234.327	287.071	3210.961	100	1	1327.62	388.38
9979.081	11779.639	7102.626	12541.714	8548.622	15940.885	7425.866	13333.187	688.611	436.197	776.119	323.28	2422.694	2395.898	209.031	10215.733	147.25	146.695	181.209	2542.208	2590.48	547.729	139.942	1855.873	2932.743	266.323	963.027	257.421	266.552	2045.878	459.508	3745.29	170	0.877	503.735	392.112
12035.724	12639.51	8601.605	14448.188	10274.131	18687.541	9076.691	15511.645	1102.745	530.596	307.354	320.27	5118.425	2852.691	215.539	12073.019	135.536	169.593	135.551	1453.572	4836.573	476.155	122.89	1835.605	2563.969	274.922	684.688	262.557	119.305	3690.576	346.528	4037.907	138	0.944	774.304	390.065
11166.51	13032.901	7944.047	13352.908	9726.097	17152.305	8613.209	13885.669	1172.219	421.595	393.582	284.742	4656.094	2674.693	217.386	12246.016	151.954	195.235	141.765	1868.797	5001.646	2282.415	113.675	1644.293	2221.334	256.789	634.414	261.956	117.956	2670.39	324.675	3642.688	151	0.942	798.838	392.103
13362.672	14332.42	10024.594	16642.018	12135.366	20854.996	10757.284	16773.325	1096.149	528.639	302.765	294.42	3366.868	3618.578	240.82	12889.528	167.867	159.827	221.102	1842.104	3796.114	559.17	121.172	2105.079	3947.682	264.902	611.702	305.026	122.902	2973.336	304.873	4543.358	123	0.964	903.476	390.72
15238.933	16029.785	11087.821	18574.043	13174.951	23368.038	11942.716	19542.965	930.468	532.901	308.832	303.992	3916.152	2487.907	248.819	11567.747	183.573	175.656	202.39	1586.286	4035.75	574.733	128.499	2200.768	4780.398	271.083	707.436	299.613	134.141	3077.677	333.541	4912.543	333	0.792	919.77	394.419
14607.09	15361.487	10005.397	18807.158	12175.108	23185.642	11544.837	19975.973	880.243	715.189	851.117	371.63	3995.928	2218.256	265.778	9388.908	221.525	217.48	229.913	1793.558	3499.746	644.232	172.077	2926.107	5228.576	294.719	1068.629	331.833	4874.769	3428.923	307.668	6402.037	178	0.927	1275.399	391.876
11660.601	13344.438	7835.857	14423.52	9312.301	17198.401	8579.761	15235.604	938.667	405.219	654.533	364.771	707.329	1372.841	241.955	7843.421	229.204	169.671	193.33	2644.079	1278.007	579.954	213.195	3017.622	4839.929	311.578	1797.136	344.963	12326.807	1386.393	290.889	7357.74	139	0.787	1307.457	390.737
12592.534	14285.723	9210.659	17107.475	11090.637	20656.845	9357.05	15634.433	845.36	333.821	925.344	458.02	3840.868	2176.251	236.624	9382.948	195.914	190.751	158.087	1930.686	3847.967	631.405	129.181	1777.49	3701.741	251.972	992.629	301.548	135.711	3083.378	311.355	3718.619	159	0.933	422.487	392.393
11537.357	12408.214	8332.994	14951.201	10185.914	18503.068	8757.671	15334.406	678.33	493.547	726.332	300.724	1501.283	4744.646	218.498	8611.707	143.54	140.646	191.162	1305.012	1478.368	564.447	163.718	2120.252	3357.119	271.166	1346.832	261.4	5590.867	1525.218	491.604	4947.098	199	0.823	489.505	391.339
13203.386	13719.904	9584.072	16715.751	11641.916	21091.997	10321.943	16725.96	951.854	422.639	365.557	382.277	5929.143	2730.287	263.446	12744.537	192.968	188.752	211.343	2416.376	5944.116	642.837	152.228	2179.625	4498.026	265.909	1253.672	295.245	223.298	3970.236	250.869	4744.542	143	0.952	1011.913	390.773
13013.347	12726.785	9355.488	16082.282	10999.891	19547.716	9351.608	14899.865	986.429	375.408	678.175	391.892	7917.534	1537.329	248.325	12135.081	193.446	182.573	188.186	3047.431	6236.808	585.96	133.1	1942.917	5105.22	321.929	1482.856	328.921	114.72	5166.494	314.941	4044.495	176	0.887	1089.625	393.472
15002.726	18304.159	9481.265	17915.903	11486.503	21928	11076.184	20806.697	969.958	471.366	550.769	344.025	1096.114	1604.298	275.809	8022.644	233.759	194.671	188.93	2681.108	1145.195	530.787	232.799	3930.429	4515.703	292.453	1667.237	361.151	12736.489	1068.275	262.195	8833.528	122	0.945	1295.189	391.738
10858.35	12643.468	7979.199	14614.853	9866.615	17779.522	8367.52	14098.658	716.617	363.381	896.404	531.044	2560.061	1822.16	255.782	8931.87	176.552	168.931	169.676	1488.261	3502.921	583.622	123.783	2152.081	3151.414	264.45	992.412	290.357	389.493	2699.142	324.421	4445.78	162	0.824	435.802	392.636
12452.06	12608.219	9173.489	15883.848	11161.646	20015.927	9586.188	15313.667	662.662	373.286	286.919	303.762	4103.414	1983.545	239.286	12036.377	160.727	144.14	196.506	1748.717	4070.345	452.795	134.431	1737.97	3348.242	262.384	812.976	267.496	149.79	2937.535	325.756	4097.931	188	0.956	706.872	392.947
10597.28	11009.894	7275.749	12754.603	8446.372	15250.343	7318.978	12551.538	792.186	752.681	710.986	379.71	4488.789	3572.127	231.88	12424.983	186.941	178.258	179.461	3106.907	5844.538	601.905	135.887	2189.68	4274.882	314.21	1084.891	297.012	121.407	3159.178	294.461	4373.856	136	0.967	1191.588	392.066
15409.283	16062.398	10552.148	18982.684	12404.146	23386.885	11105.389	18602.82	1004.699	577.926	1215.627	325.116	4112.036	4421.116	251.005	11843.287	212.479	233.877	182.366	2042.293	4775.831	751.431	134.901	2195.743	5600.938	314.481	1426.54	302.227	109.384	3164.677	292.696	4294.829	105	0.984	1216.719	391.748
11600.066	12565.638	8257.27	14391.785	9999.479	17830.451	8427.311	14669.791	672.858	316.645	312.208	257.237	3340.761	2726.531	259.318	10221.199	151.946	149.159	151.056	1240.521	2630.552	627.321	139.398	1929.323	2791.968	273.593	449.385	255.622	1121.35	3590.399	264.471	4346.78	237	0.77	600.745	395.69
11176.976	11832.578	7938.528	13824.024	9708.023	17119.658	8352.935	13940.86	803.06	355.142	292.569	335.271	3387.659	2149.645	265.493	10699.474	145.786	135.72	172.688	2299.19	4230.566	473.23	127.421	1935.056	2636.829	265.809	746.395	265.864	790.642	2582.125	311.986	4447.797	168	0.919	674.952	395.494
11264.445	12200.851	8210.417	14086.048	10003.411	17984.442	8656.292	14481.307	629.733	442.71	288.392	299.549	3552.971	4272.624	223.599	11268.588	152.881	141.66	193.935	2426.798	3868.062	427.106	126.136	1754.641	3136.039	250.036	757.178	277.679	135.333	2269.196	369.918	4017.456	168	0.928	725.839	394.929
16164.773	16646.338	11739.374	20215.901	14128.624	25886.908	12691.694	21331.376	823.463	373.899	310.91	292.558	4218.332	2544.855	237.919	11566.685	163.366	155.227	227.904	1502.206	3861.327	463.363	141.346	2208.478	3869.671	259.353	584.484	281.266	1344.7	2952.181	301.677	5060.637	102	1	759.52	392.549
13206.26	15250.031	9479.094	16185.643	11593.681	21173.99	10551.366	17632.201	890.063	409.068	319.389	284.724	4960.543	2525.541	233.608	12055.227	157.655	157.776	176.342	1502.156	4359.74	444.372	137.981	1990.867	3420.722	256.76	611.224	279.936	512.796	3634.597	318.624	4437.271	98	0.993	765.378	392.276
12894.518	13383.611	9416.413	15889.965	11366.826	19982.424	9837.633	16404.091	1107.799	394.497	338.738	340.954	5160.834	2959.191	241.021	12192.847	159	183.105	148.266	1668.212	3479.851	487.974	117.181	2133.552	3325.428	261.522	946.61	260.963	124.07	4364.912	328.006	4686.764	196	0.846	778.949	396.837
13807.296	14769.569	10018.724	17084.086	11966.165	21026.686	10458.208	16534.078	975.664	501.068	337.605	328.146	4701.601	5243.53	261.749	13310.262	181.498	188.452	189.329	2299.579	3539.581	621.633	133.537	2111.902	4291.708	271.332	1504.482	278.817	724.804	3676.4	268.95	4615.11	157	0.955	984.71	393.022
14053.941	14790.027	9821.814	17478.999	11728.839	21262.931	10060.435	16617.339	833.755	430.814	499.291	353.135	5432.78	2112.898	241.875	12113.998	179.308	211.527	213.209	2282.806	7207.165	608.575	167.821	2165.001	4676.556	306.364	1216.056	293.881	1462.287	3683.039	336.718	4245.129	119	0.99	1176.298	392.853
12801.497	14483.472	8341.867	15277.337	9771.698	18731.305	8750.799	15073.529	841.042	838.064	821.058	357.345	4723.606	3754.707	246.099	11776.173	209.802	256.182	187.768	2392.719	6004.302	707.263	146.158	2238.638	5267.594	276.281	1479.016	324.275	253.258	3260.947	323.914	4447.629	119	1	1245.979	392.954
11514.313	12528.089	7546.002	14074.252	9103.095	16752.115	8073.895	14260.078	835.738	549.732	1241.381	399.733	5751.596	1826.021	259.599	12920.235	213.917	233.543	196.203	2045.787	7280.421	638.275	148.974	2648.611	5085.534	289.787	1391.323	314.978	433.495	4662.507	309.797	4988.128	117	0.985	1255.474	392.44
15126.262	16229.624	9921.808	20209.963	11244.928	21645.77	8991.721	15208.372	908.378	589.064	774.384	376.696	5698.157	2008.349	223.084	12321.594	254.495	258.703	202.866	2077.819	6900.163	736.326	158.199	2151.471	7292.901	326.533	1142.468	300.061	1317.326	4450.784	343.419	3837.419	145	0.965	1382.983	394.452
12073.178	12253.268	8989.795	15207.27	10864.27	19088.646	9346.191	14535.791	611.981	464.004	384.364	326.353	4204.395	2572.866	209.863	10624.206	163.896	139.729	218.652	2086.677	6127.462	446.625	142.584	1668.686	3666.315	245.331	740.486	269.493	110.488	1993.745	389.987	3999.578	105	0.984	718.052	393.805
15668.605	16296.565	11658.808	19641.336	14112.968	24695.815	12314.171	19531.809	1208.071	462.617	380.181	297.961	4628.849	5718.975	241.994	12117.265	169.659	194.149	137.598	1696.474	3815.046	563.736	115.133	2132.035	3601.917	241.762	723.361	265.051	116.94	3553.509	319.967	4785.847	222	0.918	788.865	395.581
14343.78	14682.92	10631.469	17893.249	12927.22	22746.371	11341.529	18270.736	847.453	346.824	332.839	323.829	4638.954	2107.668	232.898	12486.358	171.26	203.291	216.152	1675.132	4563.384	528.436	118.195	2144.724	4384.546	250.106	878.358	279.258	889.234	3577.698	309.841	4985.978	347	0.733	832.491	398.382
10203.492	9916.17	7559.06	12360.626	9055.768	15600.922	7782.072	13054.609	722.918	281.036	306.006	309.394	4289.999	979.071	213.733	12442.59	153.962	164.702	179.886	1441.524	5190.385	468.628	120.121	2215.282	3491.024	258.511	1038.112	294.732	99.588	3604.062	317.506	4971.44	133	0.946	860.665	393.575
10157.758	9382.441	7275.667	12576.821	8469.041	15059.387	7121.331	11122.27	722.666	304.073	892.348	383.428	7410.243	900.189	224.322	10906.271	175.434	160.361	194.839	2154.986	7400.305	480.181	137.25	1417.78	4337.838	290.436	1179.343	327.184	116.185	4011.53	315.432	2871.676	125	0.903	1080.796	394.444
13555.211	14816.258	9590.876	16774.741	11680.082	20993.953	10329.094	16888.863	981.993	414.019	491.759	400.256	5757.076	2002.712	246.285	12261.581	201.045	191.013	164.641	1754.161	5333.971	662.421	134.559	2446.884	4841.184	329.456	1080.62	322.38	332.104	4318.965	297.249	5185.798	147	0.908	1114.861	395.473
13756.599	14510.334	9688.372	16886.991	11464.007	20648.508	9923.685	16294.522	949.736	442.114	446.979	342.206	4453.752	2319.099	226.656	12008.122	194.321	211.595	167.807	1977.951	3113.499	666.692	121.982	1959.496	5081.434	314.509	1118.648	303.006	682.324	3067.526	341.903	4048.735	218	0.913	1131.087	396.202
9293.653	10412.048	6690.527	12185.16	7677.715	14235.573	6251.181	10444.884	1074.202	557.514	479.067	296.476	1352.968	1179.196	232.702	9857.136	215.989	306.437	154.819	4472.033	2599.816	894.078	141.289	1748.94	4316.945	257.764	411.716	297.125	117.353	952.895	330.567	4677.787	98	0.993	393.163	393.878
8112.06	9218.118	6496.304	10739.284	8261.898	14157.961	7511.426	13039.462	1012.384	362.026	564.119	311.959	305.367	1191.521	245.338	6486.932	154.942	154.152	145.516	1533.112	191.996	578.566	140.232	3041.16	2413.599	271.041	397.213	269.912	6486.164	1038.183	329.031	8855.141	136	0.831	470.86	396.316
10417.976	10981.074	7614.98	13483.738	9397.037	16272.597	7668.868	12337.434	602.372	341.561	296.126	354.659	4496.405	1158.534	216.973	10594.301	156.294	140.496	191.462	1249.093	4948.475	396.348	146.446	1614.698	3160.179	262.512	418.436	268.896	1160.089	3361.765	286.582	3236.112	115	0.901	531.717	394.265
17184.365	17895.426	12042.663	20980.775	14129.03	26023.966	13269.003	20547.448	989.086	754.212	487.445	402.707	4371.645	5321.546	256.581	11732.338	186.466	192.109	174.906	1967.183	4315.727	638.797	141.683	2175.698	4626.317	328.579	751.586	321.473	254.121	3832.415	337.97	4658.227	151	0.968	1098.705	395.897
13181.51	15971.189	8061.341	16036.52	9165.618	18724.764	8271.994	14734.392	829.429	461.815	1328.823	466.584	3423.622	1589.515	216.618	11763.994	247.944	217.242	291.74	2747.646	6850.325	788.055	180.654	2117.22	7050.71	265.06	1446.476	299.676	5380.926	2818.472	334.237	3882.256	137	0.974	1360.347	396.215
12396.886	12624.767	9106.235	15879.742	11057.712	19848.987	9543.812	16287.25	692.597	287.5	312.306	322.789	3498.225	2027.529	281.529	9727.299	157.388	142.213	171.712	1415.251	3214.137	482.444	132.67	2176.108	3500.123	280.859	597.325	252.64	960.857	3237.506	302.329	4956.175	156	0.949	651.949	398.013
14315.668	14219.877	10524.917	18347.033	12767.957	22615.819	11007.264	17346.481	979.398	430.573	528.1	379.568	5118.458	2536.563	248.03	12370.839	192.854	182.698	166.859	1884.19	4919.618	632.581	136.722	2221.767	5200.372	340.728	851.299	311.871	197.715	3680.636	343.053	4555.827	138	0.944	1108.362	397.181
13698.614	14728.098	9264.391	16775.673	10867.249	20253.062	9573.912	16265.199	906.703	494.612	824.427	369.968	6486.029	2213.837	251.059	13556.212	219.661	239.116	182.847	2095.485	5635.747	737.052	137.584	2281.219	6207.052	326.327	1345.576	308.798	111.38	4601.561	270.091	4250.865	146	0.911	1228.411	395.288
13170.336	14384.583	8536.346	16080.734	10141.16	19468.997	9219.683	16216.498	856.494	523.512	1279.199	338.127	6663.493	1760.328	259.989	12765.443	225.166	237.437	212.35	1822.209	5691.124	725.273	148.742	2350.021	6032.001	282.404	1185.111	296.559	722.023	4840.89	282.642	4376.081	149	0.865	1261.648	397.52
10131.306	10911.004	7264.96	12914.363	8899.628	15932.972	7493.95	12579.149	657.374	389.866	260.724	320.317	4112.442	1634.852	237.531	11261.714	154.403	153.072	162.252	2283.258	4264.232	580.437	127.91	1554.312	3082.523	270.864	326.578	269.136	211.577	2683.74	256.085	3273.047	167	0.822	553.751	398.494
15410.916	15642.466	11502.769	19299.88	14113.251	24674.349	12786.206	20460.42	1479.24	513.889	333.48	367.499	4411.018	5059.689	250.393	11710.394	175.002	165.956	190.061	2122.425	3568.663	563.738	125.662	2398.671	4258.608	275.686	847.908	308.082	317.785	3912.169	293.873	5721.984	368	0.817	879.122	404.41
11071.131	11894.713	8183.238	13689.604	10057.473	17462.537	8806.791	14551.913	1118.276	463.496	337.306	363.51	5309.503	2331.509	266.095	13022.692	165.949	205.182	164.234	2171.21	6897.434	603.069	131.135	2304.725	3413.152	279.277	1044.424	288.465	125.796	3215.574	317.594	4746.216	125	0.94	949.3	398.22
12353.663	14100.165	8599.15	15093.618	10521.475	19950.903	10056.524	17436.585	893.753	364.982	331.178	313.637	4150.871	1524.666	260.56	12740.429	178.285	171.598	359.345	1879.78	3863.634	601.698	161.192	2420.881	3348.282	275.053	1378.953	285.317	5140.879	2947.597	300.372	5506.158	105	0.984	1000.919	396.252
14701.787	15420.051	10066.643	19335.799	12173.505	23269.333	11512.179	17954.592	801.778	509.865	855.269	313.603	3635.579	1968.671	239.354	10591.01	225.153	208.605	212.7	1424.387	3438.072	650.628	186.163	2380.421	6209.463	291.888	1390.375	335.615	2585.129	2771.22	312.425	4802.38	242	0.924	1292.269	398.996
12598.341	13211.826	9091.128	17410.05	11320.357	20454.85	10448.207	17272.39	795.821	366.418	710.722	317.178	1218.692	897.38	233.23	8795.391	213.856	170.315	198.283	2027.416	1512.599	612.852	215.011	2647.401	4399.342	294.263	1321.086	336.713	8775.469	1456.106	351.461	6514.111	141	0.848	1307.309	396.933
12320.942	13018.372	8263.787	15943.176	9678.389	18287.762	8398.585	14330.005	844.958	840.779	529.375	345.67	2259.792	2787.269	220.034	10783.446	199.157	198.855	184.215	2242.468	4349.375	665.857	178.926	2087.261	4104.766	253.383	733.391	312.839	1849.266	3000.177	289.239	4236.185	195	0.896	1329.756	397.854
12027.554	12952.591	8563.473	15280.558	10362.076	18705.795	8907.027	15337.939	643.316	479.618	860.042	327.235	2872.155	2821.387	213.689	9412.822	151.389	148.167	198.133	1348.345	2489.328	569.733	142.929	1935.706	3781.022	254.177	1138.015	265.238	2901.363	2782.872	340.564	4175.882	161	0.954	497.848	399.084
14958.779	15333.452	10912.999	18328.383	12981.123	22961.89	11277.796	18475.003	884.838	494.71	294.81	298.361	3995.052	4584.189	224.543	11592.486	159.777	172.22	164.848	1391.382	3722.864	517.139	129.791	1964.638	3783.989	254.171	703.494	275.137	265.655	3029.913	315.752	4548.145	271	0.895	753.994	401.006
13042.815	14258.131	9649.697	16217.61	11780.963	20306.004	10208.809	16418.355	985.267	393.811	329.101	299.236	5884.202	1804.834	230.173	12262.663	151.984	161.897	153.378	1658.676	4121.49	464.699	131.948	2086.048	2829.303	254.412	972.176	281.502	222.373	4277.878	282.722	4597.525	158	0.895	765.285	400.089
13468.071	13766.228	10103.633	17042.375	12471.791	21967.704	11470.44	18812.372	847.71	369.876	355.852	327.403	4090.76	2277.237	231.646	11409.343	165.62	172.041	295.901	1776.189	5156.471	491.214	128.01	2327.262	4280.128	256.306	1117.12	284.014	2063.106	2968.167	290.201	5490.525	260	0.838	850.027	402.946
12398.24	13596.426	8998.468	15421.681	10847.181	19564.224	9668.897	15963.307	738.004	325.3	322.724	347.005	4142.119	1193.261	242.047	11763.153	218.267	185.913	360.057	2198.716	4698.033	532.67	213.049	1992.526	5233.435	286.402	1110.393	281.8	3256.785	2387.009	276.751	4482.827	99	0.99	1010.49	398.056
9453.57	10713.939	6451.152	11469.418	7630.95	13974.595	6978.074	11875.054	902.047	387.373	450.317	375.38	7408.271	1136.952	244.268	12811.27	175.724	210.108	169.683	2522.615	7899.222	551.977	139.058	2178.819	3662.936	317.956	1198.016	278.683	263.496	4412.982	280.308	4090.12	102	0.987	1184.608	398.186
11152.103	12678.313	7480.474	13536.375	9054.833	17273.617	8584.603	14673.192	866.844	396.118	686.427	314.81	3697.784	2027.993	238.646	12777.422	209.145	224.826	302.526	3903.446	3783.595	693.06	156.397	2008.733	6333.78	298.237	2068.399	298.196	3592.119	2990.516	356.791	4272.038	104	0.974	1207.212	397.654
16142.902	16485.369	11009.951	20003.639	12872.907	24432.333	11495.355	18927.403	1011.486	509.95	1300.585	314.224	4604.436	2871.542	245.564	12420.928	232.357	257.808	177.839	1855.897	3899.259	735.143	135.794	2058.175	7118.615	313.653	1646.565	300.771	130.996	3383.401	309.106	4048.08	175	0.943	1218.694	398.38
14060.036	14095.39	9303.836	16751.074	10665.224	19708.12	9173.624	15598.9	851.395	632.604	1067.458	353.786	4750.942	3033.542	243.15	12010.337	235.222	249.835	191.88	2082.512	5185.212	761.057	147.368	2255.433	7147.577	293.998	1311.074	313.194	223.834	3514.574	256.356	4370.897	121	0.948	1239.979	398.624
10655.361	11188.135	7964.087	14246.262	10206.336	18393.831	9136.461	15717.254	748.236	359.631	371.586	326.149	571.562	1365.336	236.579	7091.978	150.696	154.416	180.655	1224.826	500.885	557.33	148.136	2551.595	3404.065	297.849	618.771	266.147	10826.658	868.926	321.636	6912.12	146	0.961	485.075	400.61
10276.995	11383.013	7389.581	12791.906	9046.052	16324.25	7804.195	13550.892	730.833	372.341	360.695	408.948	6515.552	1374.76	245.541	11735.706	159.583	150.434	133.822	1647.103	7793.097	504.771	120.253	2048.645	3247.226	250.265	1274.117	267.408	123.832	4498.9	350.786	4478.51	150	0.903	696.107	399.34
12119.858	12630.536	8862.761	15032.971	10626.062	19068.783	9316.613	15586.029	866.19	371.403	325.14	309.889	5381.538	1574.235	271.964	12879.55	183.328	194.13	191.624	1948.497	6812.531	593.892	132.133	2219.766	4311.321	282.109	1129.477	271.859	109.555	3524.893	338.897	4659.441	105	0.984	970.424	398.757
14528.195	14648.625	9659.179	18094.129	11441.917	21528.574	10286.051	17224.038	850.838	537.953	1064.282	377.17	7209.348	2861.648	249.289	10912.237	224.08	228.32	192.877	2244.093	5381.111	762.988	151.379	2358.737	5679.48	279.849	1386.924	311.415	302.126	5056.371	306.87	4746.248	127	0.955	1269.445	398.87
11848.903	13604.276	8611.713	15093.07	10869.979	18655.59	9222.615	14957.542	731.791	326.969	317.671	240.827	2774.372	3172.886	262.924	10870.597	161.92	148.602	133.472	1282.638	2516.221	572.875	134.35	1921.582	2452.245	272.002	244.51	259.283	133.331	3183.712	281.952	4268.269	106	0.962	603.858	399.274
10078.195	10460.09	7161.693	12141.767	8453.159	14573.465	6994.444	12114.038	805.615	283.585	343.377	338.987	3657.603	2289.77	258.199	10519.818	144.717	137.934	140.09	2370.959	4775.471	502.851	126.948	2102.65	2197.515	276.835	824.065	255.984	337.929	3093.667	373.135	4792.808	105	0.984	666.757	399.157
14006.616	15346.201	10226.679	17249.444	12546.726	22045.126	11305.95	18204.121	749.312	464.962	302.428	305.708	3476.181	4374.633	233.039	11531.65	155.056	167.187	258.641	2209.49	2614.161	541.797	173.635	2092.507	3976.918	264.169	519.724	296.098	1280.981	3129.575	294.347	4893.03	150	0.903	898.853	400.733
11336.548	11990.281	8160.513	13717.464	9838.375	16955.961	8574.634	14220.13	809.028	350.665	292.861	291.789	4080.365	1752.967	239.2	12671.44	169.318	167.985	227.447	1672.953	4827.481	558.583	158.186	2108.466	4104.515	260.134	612.295	292.982	683.819	3414.501	272.632	4590.501	133	0.909	907.996	401.154
14502.793	14851.689	10550.024	17987.709	12440.293	22729.802	11016.864	17896.649	981.063	423.397	335.63	317.59	4360.166	3079.604	264.267	13204.844	189.612	184.946	204.382	1726.213	3826.73	618.051	137.046	2186.363	3957.094	285.546	1069.165	278.445	1464.662	2847.787	300.35	4782.61	460	0.64	1001.237	407.307
13800.754	14236.638	9747.002	17364.295	11710.64	21891.805	10566.451	17963.126	914.58	424.037	647.047	388.401	5589.964	2331.942	253.148	12122.579	198.375	202.228	213.819	2668.168	6368.714	757.963	139.406	2477.172	4996.348	313.33	1445.182	282.506	953.321	3868.94	318.668	4948.646	164	0.938	1175.354	401.78
14571.042	16410.067	9736.786	18540.775	11693.546	22173.797	11193.555	17743.161	775.673	1007.459	1257.025	349.085	3833.081	3655.226	250.575	11302.572	208.536	234.405	177.377	1485.541	3478.968	753.459	172.289	2197.915	5766.571	297.479	1555.165	333.97	181.318	3261.687	370.946	4095.458	109	0.976	1278.5	399.28
9090.041	9566.315	6760.137	11227.975	8353.908	14586.346	7352.54	12213.126	648.752	290.838	312.569	255.253	3089.591	1489.62	230.084	10688.818	144.3	181.228	173.499	1468.83	3663.563	295.675	110.308	2088.521	1232.129	247.482	1182.232	258.333	117.308	2140.426	269.931	4853.311	126	0.921	816.349	401.262
10619.901	10832.319	7528.76	12950.58	8828.097	15812.375	7405.444	11898.494	1001.722	372.773	457.326	305.04	5096.328	1407.202	210.673	12501.142	194.337	183.222	183.153	1928.224	4180.238	519.347	135.406	1794.829	5131.316	297.252	1207.562	290.887	487.866	3588.48	310.199	3641.242	162	0.873	1150.815	401.512
11764.98	11055.725	8314.207	14535.795	9803.529	18019.626	8716.655	14438.178	870.675	396.843	1235.622	328.136	3259.885	1749.843	235.131	12254.381	206.778	216.158	251.62	4215.325	4639.548	702.47	162.419	2248.58	5802.553	288.433	2329.438	299.912	2309.132	1683.355	286.189	4639.855	139	0.925	1200.637	400.622
14850.696	16622.09	9334.41	18827.922	10490.248	19955.543	8522.186	14483.297	810.581	1132.821	581.302	288.097	2116.398	4024.803	212.999	10130.43	239.601	241.519	185.867	1432.617	2430.448	753.284	135.258	1553.437	7597.579	254.248	723.489	302.759	567.805	2280.158	297.047	2862.873	141	0.871	1372.252	402.316
10520.368	11663.773	7422.791	12990.79	8969.53	16320.716	7618.591	13879.127	762.887	314.597	318.526	266.66	4115.794	1828.396	263.88	11402.031	152.9	147	143.021	1686.142	3048.254	562.837	138.685	1990.856	2485.876	270.43	265.744	247.974	124.795	4066.203	275.043	4249.9	96	1	612.521	401.448
11189.238	11580.22	8112.313	14050.018	9810.436	17445.71	8184.565	13743.629	675.316	294.958	307.259	295.602	3528.35	2893.472	276.508	10650.385	150.359	140.355	154.751	1454.76	3568.539	532.817	121.657	1871.951	3021.539	272.464	739.026	257.817	677.517	2988.32	350.284	4245.836	160	0.915	637.181	404.669
14252.364	15551.36	9928.554	17068.207	11665.301	21863.044	9925.015	17526.998	724.266	451.831	291.183	314.053	4504.867	4420.49	255.836	10248.596	159.75	156.68	127.603	1887.848	5369.507	553.944	122.379	1889.033	3902.697	273.102	503.966	268.147	122.87	2958.777	364.497	4531.852	128	0.974	683.711	402.664
11022.133	11503.336	7918.579	13525.216	9432.718	17051.722	8116.975	14200.099	829.288	390.625	282.186	298.145	4978.328	2289.096	208.49	11163.033	141.176	152.868	152.605	1932.694	4758.755	500.001	119.684	1851.488	2498.361	271.823	640.414	275.61	95.724	3793.851	294.824	4292.546	104	0.961	735.567	401.106
13132.339	14055.239	9505.559	15865.172	11643.109	20392.324	10507.532	17866.86	808.894	441.427	324.032	346.101	4406.593	2727.223	238.501	11291.942	155.104	175.347	205.155	1953.104	5949.92	573.471	120.918	2567.78	3392.001	261.312	849.698	290.512	165.77	3790.25	285.872	5942.774	181	0.862	862.682	404.03
14368.287	15225.84	10773.963	18341.2	13449.218	23227.102	12590.224	20293.282	1007.88	1033.056	321.34	284.328	3618.28	2197.886	257.837	10905.47	187.313	180.766	172.475	2174.659	5420.523	567.988	119.983	2183.892	4855.932	264.558	717.081	273.912	112.527	3130.526	282.917	4798.468	148	0.974	935.135	402.953
13966.998	15310.924	10066.286	17344.623	12197.523	22068.515	10876.373	17697.801	844.659	356.921	347.004	305.044	2835.087	1782.353	257.045	12052.793	195.566	167.046	258.087	1473.031	2254.216	596.867	167.955	2243.84	4178.696	295.199	1378.225	264.021	6518.562	1732.058	288.041	5078.079	119	0.949	1007.004	403.122
14762.836	15506.584	10409.889	18314.231	12358.687	22854.003	12164.144	18198.559	940.368	631.287	433.427	387.578	5119.771	3707.075	236.508	11563.994	186.406	183.81	168.321	2033.342	4347.341	620.145	143.765	2026.06	4742.085	322.805	834.423	301.566	631.943	3965.786	304.172	4361.942	339	0.807	1100.978	406.94
14758.859	14806.085	10136.961	18176.24	11814.784	21827.286	10177.91	16537.817	946.159	562.973	1172.155	331.445	5256.354	2481.914	247.821	12576.699	215.285	246.197	190.059	1980.834	5310.989	730.372	133.54	2191.279	6335.362	313.419	1005.577	311.992	114.745	4198.872	272.037	4210.301	159	0.9	1231.028	403.104
14953.118	15183.201	10109.08	18239.878	11620.472	21469.662	9939.596	16714.358	969.947	577.553	731.196	366.132	7080.904	2339.781	260.415	12127.474	258.764	268.009	205.395	2003.544	5908.896	745.519	146.076	2389.038	7296.688	304.357	1316.662	314.508	639.765	4495.127	276.822	4519.32	229	0.81	1247.015	406.924
13351.863	14926.189	8920.481	16559.862	10616.645	19900.986	9430.101	16032.343	975.129	570.326	785.46	339.599	7070.256	2417.211	261.231	13008.6	224.872	255.227	193.397	2062.426	5406.078	756.481	147.174	2245.554	5591.139	299.265	1086.769	309.971	338.927	4499.742	314.132	4212.631	109	0.989	1252.39	401.904
11385.469	12377.179	8412.994	15107.552	10286.073	19146.254	9075.988	15544.551	655.277	413.989	670.061	433.416	2184.3	1532.197	239.451	8124.238	138.097	140.843	165.808	1018.734	2526.653	465.791	135.193	2064.522	3322.118	255.072	630.792	286.982	2568.575	2129.195	329.073	4927.576	170	0.926	453.194	403.829
11889.281	13935.112	8451.623	14538.994	10198.563	18156.706	8598.937	14647.299	682.386	371.612	318.531	309.272	3076.832	4826.532	287.127	10346.342	154.154	138.45	156.227	1477.433	3063.558	544.939	131.028	1872.661	3396.495	283.083	335.778	254.496	2206.279	3005.626	386.122	4383.488	124	0.972	643.363	403.839
9636.363	10182.066	7022.063	11913.452	8613.942	15066.316	7339.04	12159.667	656.578	451.858	280.526	336.862	4791.106	3774.604	236.831	11425.576	161.221	141.332	221.832	2258.399	3748.307	451.924	114.352	1774.867	3728.556	242.551	628.249	269.065	197.546	3452.93	312.057	4337.113	149	0.844	713.95	403.943
16508.177	17628.762	12157.093	20330.509	14973.087	25616.737	13339.268	20993.882	877.701	413.256	372.115	354.404	5400.173	3744.016	262.564	11981.365	176.125	180.415	205.78	2363.101	4260.591	593.676	139.763	2644.818	4672.931	288.505	888.946	310.665	751.825	5165.316	317.75	6260.504	122	0.956	890.131	403.352
12151.74	12444.752	8839.661	14928.862	10519.286	18804.627	9270.34	15087.886	898.378	486.864	349.855	316.542	3930.452	3577.203	255.029	12655.428	175.754	182.016	189.004	1997.253	4453.127	584.179	127.945	1971.348	4040.047	272.148	1052.813	284.967	124.169	2601.618	285.782	4235.354	244	0.847	961.459	405.578
13320.585	13531.148	9321.303	16430.788	11168.137	20730.826	9964.838	17246.156	955.805	463.014	360.548	359.455	5544.593	3005.824	237.409	11403.633	176.703	197.703	211.558	2049.413	3426.758	596.377	129.914	2410.094	3344.842	324.491	888.143	284.278	1134.316	4252.401	320.004	5196.788	120	0.929	1124.083	403.308
9414.064	10900.216	7276.88	12704.618	9353.025	16891.873	8747.755	14813.554	664.004	330.811	602.604	305.808	446.27	1305.035	241.426	6176.674	132.692	124.824	144.21	679.986	498.3	314.123	142.49	2682.413	2593.811	269.184	473.584	278.398	5182.406	1000.998	355.025	6999.171	169	0.824	463.257	406.287
10441.823	10948.974	7820.546	13363.455	9563.667	16753.496	8265.298	14225.428	690.764	311.677	312.769	321.455	675.451	931.206	246.099	7891.753	167.706	153.96	167.863	1245.173	557.835	379.75	140.05	2383.974	3209.364	271.206	433.579	267.847	14813.058	1602.075	313.104	6304.463	140	0.801	584.207	406.679
10274.348	11101.356	7353.412	12251.936	8942.36	15819.222	7889.458	13517.635	830.761	376.45	328.341	283.474	3540.739	1359.791	232.719	12305.719	168.588	192.892	168.612	1923.134	5526.555	415.64	111.903	2117.22	3151.665	285.536	975.843	251.082	472.924	3032.143	291.556	4697.78	136	0.905	802.956	406.059
14196.344	14073.844	10530.796	17800.824	12860.139	23303.574	11943.131	19811.584	729.774	637.686	286.015	311.358	3635.719	5734.17	233.998	11485.077	152.029	161.707	190.791	1871.912	4494.668	505.935	124.962	2319.727	3629.365	263.89	684.302	305.515	101.865	3079.866	302.008	5387.565	111	1	871.608	404.122
14470.235	14383.971	10176.38	18169.627	11869.724	21575.697	10052.92	15943.728	1108.926	585.803	1041.308	329.639	4735.796	2881.75	244.311	12999.601	209.349	252.281	196.054	1908.035	4177.754	890.427	138.832	2159.265	5303.761	311.177	1333.928	310.564	187.363	3321.829	280.099	4195.139	124	0.96	1222.855	404.524
13637.893	13402.589	9549.089	17529.302	11316.133	20583.301	12589.916	15373.238	847.454	481.042	1300.686	413.849	6535.357	2295.501	264.124	11506.025	206.811	214.022	177.869	2476.077	4576.319	749.874	167.252	2358.827	5194.851	292.367	1614.983	322.316	132.988	4715.212	365.168	4636.195	112	0.973	1273.241	404.062
15350.516	15564.38	10369.052	20448.464	11937.152	22098.029	9725.838	15529.353	847.238	649.331	783.492	317.063	2011.558	2407.925	217.338	11778.055	252.824	213.836	324.868	1545.729	2583.663	818.387	156.666	1861.058	8255.463	262.38	1490.888	291.185	6431.773	1979.94	290.706	3404.201	183	0.901	1363.074	405.402
10491.571	11161.484	7659.469	13228.193	9310.017	16754.65	8099.166	13972.165	610.022	388.936	297.453	349.203	3248.198	2066.474	243.553	8788.772	158.575	149.915	190.546	2037.212	3415.099	454.016	142.82	1990.489	2702.348	261.241	704.142	258.635	4111.994	2748.06	301.047	4911.465	135	0.923	576.826	406.374
10218.861	11089.564	7696.285	13316.908	9570.396	16419.483	8082.827	13120.624	602.923	358.97	313.884	318.325	3749.737	3164.206	282.986	10905.241	142.484	141.752	151.791	2340.268	4039.207	408.87	127.041	1910.959	2257.837	277.831	633.335	250.478	1312.238	3237.779	353.888	4247.339	144	0.923	659.611	406.576
13310.933	15410.389	9669.799	16519.59	11805.385	20853.729	9769.582	16198.746	780.065	388.757	315.909	392.259	6871.994	2410.593	268.721	11365.373	173.627	158.867	141.43	1374.927	7738.519	619.724	123.879	2122.225	3718.55	283.915	903.331	266.098	102.816	4545.528	352.039	4588.935	115	0.969	689.143	405.239
17333.301	18613.898	13017.279	21699.348	15969.227	26327.563	14727.29	23217.627	976.324	900.696	334.51	315.675	3231.35	2891.306	248.379	11961.407	191.794	172.864	203.65	2059.321	3009.652	573.63	123.892	2253.139	4865.409	267.79	784.289	290.348	137.561	2944.484	339.456	4874.625	142	0.96	921.923	406.359
13489.257	13785.787	9322.297	16601.249	10875.257	20098.355	9475.374	15303.462	873.505	402.751	965.636	299.874	4756.699	1745.04	241.563	11993.056	237.391	242.188	218.665	2494.705	3973.614	721.701	170.143	1986.724	6597.274	318.071	1428	299.052	2389.265	2941.651	373.076	4098.236	146	0.961	1213.74	405.945
14452.203	15678.735	9643.445	17937.79	11463.557	21561.348	10039.769	16748.132	944.12	572.088	1009.84	316.475	6429.329	1861.176	266.267	12532.224	232.192	254.354	208.814	1865.823	4815.271	760.31	145.58	2307.192	6114.786	326.944	1290.757	303.259	498.23	3914.717	273.51	4263.886	118	0.925	1258.805	405.475
10654.614	11042.809	7256.027	13612.95	8542.537	15534.143	13550.206	11402.171	738.149	873.095	1316.932	355.41	4221.166	2841.899	252.916	12311.24	203.647	210.994	175.272	1825.904	3439.669	703.319	182.724	1846.424	5932.088	300.064	1358.692	333.438	145.229	3374.952	367.143	3381.881	112	0.943	1282.491	404.429
12342.11	13518.891	8114.423	15887.946	9183.8	17283.346	7498.393	12544.295	787.109	846.308	577.877	312.146	2775.006	2922.691	213.283	11388.196	220.058	216.416	201.873	1560.167	3395.238	717.482	141.594	1862.397	5453.002	258.779	1455.595	299.792	1158.736	2884.21	297.875	3506.929	190	0.846	1375.621	408.611
12163.285	12841.326	8990.908	15190.258	10870.911	18902.337	9305.307	15041.446	871.724	472.859	300.761	299.727	4245.002	2642.735	208.109	11651.758	142.34	157.517	151.913	1839.926	3807.364	470.579	123.469	1868.054	2777.21	242.671	817.215	273.611	108.568	3214.772	314.098	4310.99	161	0.935	741.73	407.134
12068.144	12458.791	8819.609	14854.259	10695.856	18847.919	9398.332	15822.268	943.415	421.562	328.027	310.806	4199.502	3486.584	221.5	12131.337	163.549	183.046	156.504	1652.183	4392.064	472.493	118.895	2181.53	3609.38	258.459	970.006	263.195	158.171	3942.469	297.478	4720.878	227	0.878	782.174	409.482
11256.124	11748.896	7969.63	13825.541	9430.704	20738.609	9459.557	14029.566	884.051	592.265	438.479	435.888	5983.434	2567.669	247.735	13838.331	213.008	191.432	210.024	2667.572	4379.304	654.339	140.155	1995.644	4436.618	297.957	1301.285	309.659	203.498	5004.06	328.553	4295.798	249	0.809	1063.833	411.713
14667.319	15379.066	9656.212	17500.223	11186.703	20700.349	9711.748	16359.684	867.498	773.279	967.806	360.844	5351.55	2835.342	261.575	12332.987	228.7	245.755	198.852	1884.977	4467.852	728.157	138.243	2319.88	6565.283	288.341	1256.508	308.29	747.995	3870.912	290.56	4522.05	115	0.928	1236.509	407.039
10421.939	11834.829	7791.438	14001.374	9841.843	17645.148	8809.719	14542.387	751.84	313.221	416.613	279.641	1244.177	1064.182	219.58	8897.357	151.388	155.352	203.838	1211.306	1234.756	587.972	135.442	1832.632	3288.8	251.429	1107.463	261.707	2679.663	1172.173	270.1	4795.96	112	0.973	492.759	407.339
10557.922	11398.061	7426.734	13031.676	8862.359	15938.683	7341.42	12719.168	599.91	338.202	269.506	312.281	3613.799	1672.092	223.057	10208.979	150.599	152.457	167.821	1755.609	3816.048	410.634	122.429	1555.965	2998.282	254.756	399.824	271.958	110.192	2653.106	276.613	3302.999	208	0.716	550.356	409.332
14522.973	14773.927	10557.705	18420.561	12671.407	23188.995	10925.382	18878.014	710.633	384.394	329.612	261.336	2598.281	4027.572	257.912	9199.597	161.104	150.38	146.226	1276.874	1938.213	511.537	142.033	1943.381	3627.557	268.301	290.087	254.469	173.234	3001.047	345.027	4722.41	237	0.913	608.285	410.8
13358.535	13395.858	9686.958	16729.878	11642.068	21033.966	9807.672	16393.433	711.796	371.688	304.746	343.685	4136.141	2735.374	270.159	11192.08	154.435	140.386	134.054	1859.289	3911.121	493.514	119.862	1858.493	3308.967	269.998	487.614	267.546	123.046	3242.339	345.961	4252.674	275	0.87	677.955	411.54
12922.021	13444.002	9225.831	15849.193	10970.255	20278.726	9841.174	16342.192	889.183	387.74	311.32	304.697	4821.786	3278.109	255.77	12045.978	174.408	191.617	165.811	2147.444	5364.377	571.223	125.131	1889.426	4006.302	269.743	951.157	287.542	119.694	2947.403	308.273	4146.067	131	0.958	978.889	406.706
12055.241	12955.409	8608.866	15129.556	10456.278	18861.595	9311.069	14789.46	830.981	395.103	338.777	338.306	4754.326	3222.003	229.58	12490.904	170.704	176.817	279.292	2353.373	2336.01	586.727	123.541	2019.979	3564.598	312.659	1043.822	291.941	2419.182	3847.077	312.263	4149.392	113	0.901	1128.783	406.845
15949.845	17123.748	10379.004	22147.206	12154.856	24500.234	10344.26	17634.999	971.717	978.078	678.028	356.034	2990.686	1476.762	226.24	11605.552	234.703	199.609	164.516	1301.772	4703.759	701.519	150.399	1976.526	5552.447	258.999	1079.744	299.966	187.742	3308.508	263.364	3584.538	175	0.943	1398.997	407.511
13708.145	13721.344	10253.844	17333.148	12422.11	21895.505	11222.953	18290.238	1039.579	458.682	329.294	316.161	3834.18	3105.507	252.483	12726.823	180.65	175.97	185.497	2040.009	3783.715	636.752	126.528	2308.728	4389.292	280.979	667.948	281.415	97.013	3296.762	337.306	4980.035	173	0.923	914.656	409.529
10620.35	11568.508	7286.684	12849.655	8746.832	16266.723	7958.178	13737.836	863.086	379.674	552.525	307.792	3290.546	1050.366	212.893	12097.525	219.617	211.956	305.171	3538.159	3638.279	589.805	123.79	1837.765	5708.934	295.083	1032.737	288.485	4355.21	2504.403	289.282	4133.306	108	0.967	1161.713	408.287
11099.648	10985.885	8264.909	13898.278	10141.774	18131.853	9020.624	15087.316	852.15	353.951	331.514	318.763	4284.441	1579.259	219.769	12655.134	183.043	187.503	241.297	1652.244	4849.536	565.611	112.575	2085.419	4402.047	246.386	868.65	268.686	952.382	4504.178	280.835	4605.298	109	0.989	792.197	408.362
14272.778	15259.383	10225.088	17558.583	12146.761	22025.124	10716.595	17455.717	1066.643	525.944	302.843	287.9	3029.34	5202.356	267.341	11393.305	184.345	181.841	157.583	1543.971	3241.666	593.065	128.014	1955.798	4077.602	261.837	795.268	286.061	119.088	1869.733	294.678	4435.122	126	0.959	984.754	409.238
12773.265	12496.098	9405.437	16264.879	11297.761	13958.474	6648.831	11032.583	1079.839	410.096	305.314	353.845	5062.545	978.702	214.984	11851.117	180.03	186.961	203.228	1349.841	3925.773	487.629	123.376	1485.379	4393.331	290.084	1108.35	286.66	208.454	2360.29	310.399	3011.491	129	0.907	1017.826	408.531
9797.583	9972.243	7293.204	12538.278	8840.89	15429.722	7540.47	12004.662	876.005	404.214	590.207	471.163	5307.081	2416.732	253.148	11855.4	169.902	184.351	195.592	3187.832	6810.281	658.493	144.335	2102.745	3009.457	299.565	1219.909	282.239	1201.556	3722.423	316.672	4257.823	102	0.987	1179.157	408.539
11423.692	12457.136	8135.498	14859.125	9683.51	18657.881	8220.238	14987.945	648.865	292.103	526.392	417.073	2969.409	1384.54	239.996	10051.174	160.081	144.294	196.514	1856.549	3917.3	506.97	120.708	1806.026	2516.752	250.407	653.78	269.414	1067.787	2511.1	316.533	3653.96	116	0.977	437.483	409.457
8693.952	8762.094	6612.658	11787.481	8503.468	14724.185	7652.11	12604.533	669.437	340.503	351.462	290.497	291.135	770.063	199.363	6612.78	127.523	135.349	187.722	1053.935	169.255	360.673	130.647	2197.598	2210.46	253.816	555.297	280.093	7186.487	632.355	264.895	6194.957	98	0.993	487.061	410.163
11013.586	12730.33	7808.91	13525.652	9291.888	16764.845	7777.978	13429.281	613.161	431.878	301.715	338.865	2295.509	3750.216	233.517	10158.004	153.937	158.008	179.438	1507.993	2069.003	759.412	124.239	1585.882	3155.467	242.188	724.346	270.466	158.032	1667.132	270.318	3355.689	163	0.849	519.702	411.997
13475.725	13543.641	10113.07	16767.835	12446.099	21100.559	11026.735	17667.283	800.578	441.188	338.179	351.196	4144.363	4062.164	236.791	10653.282	155.298	175.612	211.64	2063.281	4228.859	590.661	117.954	2444.371	3873.127	255.966	739.952	286.795	182.638	3401.782	269.757	5773.501	109	0.976	860.619	409.739
13378.35	13997.726	9922.925	16608.1	12349.737	20978.866	10902.948	17409.548	973.916	416.246	358.528	342.331	4262.844	3548.213	261.862	12696.541	158.888	171.176	164.642	1948.773	4533.831	571.593	123.716	2529.008	3680.096	280.312	669.163	313.498	310.35	4338.484	268.252	5608.461	135	0.923	888.411	411.233
13343.915	14788.674	9414.706	16216.223	11157.644	20625.643	10009.028	16931.07	1086.439	556.664	322.065	296.936	3916.913	4306.928	264.573	11614.043	165.779	181.909	160.408	1697.669	3698.337	581.307	132.494	1996.691	3479.931	274.625	774.235	279.191	127.663	2583.877	298.358	4503.61	119	0.949	992.097	410.357
12308.714	13147.998	9006.838	15906.908	11233.995	21095.289	10692.93	17909.293	696.468	409.555	318.247	377.672	5693.777	1468.796	242.116	8830.099	157.875	137.658	218.547	1870.744	4938.477	549.499	156.235	2539.515	2279.949	307.736	487.315	285.85	3861.868	3696.666	278.867	6213.473	130	0.978	1114.662	410.562
10519.157	9443.5	7698.128	13246.787	8938.693	15998.999	7676.548	12290.322	780.75	353.382	443.533	256.136	738.967	2003.882	235.376	12409.113	185.412	185.621	283.852	1903.696	419.387	617.418	253.772	2008.956	3643.422	313.349	1652.739	292.277	13064.534	427.48	280.539	4328.786	128	0.925	1201.555	410.789
9688.375	10624.739	7009.946	12876.391	8288.728	15018.667	6554.743	11350.984	717.382	251.574	375.355	571.32	4679.329	537.34	212.041	8888.721	178.524	186.057	137.4	2033.368	6421.963	715.245	133.675	1564.379	3028.313	243.476	392.787	283.672	120.152	3200.337	357.659	3215.337	205	0.82	408.324	410.334
11091.143	11709.714	8100.342	14146.755	9913.961	17265.667	8385.004	14084.289	679.567	467.291	311.524	377.048	4296.298	2242.393	243.661	9436.11	157.267	157.866	167.357	3032.693	4276.208	455.056	119.715	1913.007	2928.699	261.202	693.414	264.713	1463.793	3271.973	308.09	4503.635	143	0.916	564.64	412.094
12138.355	12559.857	9224.791	16009.924	11612.479	21085.664	10559.753	17289.875	840.943	1010.801	294.238	266.753	4103.143	1344.455	226.579	11355.505	168.753	157.304	149.389	1676.658	3805.559	487.092	113.254	1978.861	3593.231	252.599	1537.434	285.08	112.075	3193.337	294.995	4604.343	168	0.951	727.917	412.714
15324.063	16148.576	11183.875	18743.541	13389.303	23503.978	11683.656	19195.524	913.258	355.036	315.898	270.097	3078.88	2693.31	218.733	11092.688	161.812	163.602	141.892	1434.096	4970.351	567.421	126.134	2139.057	4007.196	253.247	1065.647	280.329	1821.867	2360.875	298.607	4909.437	126	0.911	753.944	411.349
13658.89	15055.254	9839.385	16604.781	11891.231	21444.034	10690.194	18217.383	996.302	346.372	333.914	306.552	3822.75	2569.774	230.602	10815.901	155.346	179.873	122.437	1761.234	5846.568	552.304	122.212	2146.646	3428.925	262.626	1211.227	278.377	971.008	2913.345	271.268	4901.869	169	0.872	762.257	412.352
14101.459	15105.348	9985.801	16869.943	12055.167	21994.754	10881.192	18353.05	757.349	550.567	349.189	303.835	3453.657	3923.768	233.893	11519.978	169.798	193.205	174.969	2064.787	4839.795	498.321	110.936	1897.833	4814.187	246.51	735.13	264.802	161.302	2612.316	270.976	4456.61	134	0.953	820.351	412.164
12633.956	13693.75	9421.66	15869.395	11808.824	20521.247	10576.082	16339.465	787.632	472.312	331.87	351.593	4034.107	2952.942	225.176	11700.327	153.828	194.089	161.135	2375.285	5396.625	496.59	104.613	1952.089	3696.97	257.61	741.046	265.932	113.818	3419.533	276.013	4649.263	97	1	826.5	410.5
13535.843	14449.13	9439.462	16431.918	11131.999	21029.101	12590.168	16129.099	970.003	389.82	420.267	396.105	4860.033	1388.387	223.093	12188.791	205.956	205.123	210.351	1612.336	4367.473	594.484	157.101	1918.608	5214.428	300.219	847.226	300.844	148.331	2849.889	318.856	3967.029	342	0.814	1086.588	417.26
10619.418	12255.932	7055.32	12671.417	8369.07	15436.148	7533.311	13338.43	688.156	426.191	284.158	301.463	5434.221	2368.765	188.505	11364.259	176.978	169.182	189.571	1848.701	4278.321	478.455	144.832	1788.485	3559.976	296.266	766.646	282.848	1228.606	4035.717	357.804	3699.161	111	0.994	1137.977	411.239
12866.554	13758.236	8564.098	15725.739	10019.196	18441.114	8539.954	14479.155	937.368	452.531	668.627	341.36	6193.397	1825.023	262.052	12142.564	239.66	253.109	200.056	1890.976	6278.081	687.694	153.562	2290.833	5984.327	311.544	1384.054	316.818	614.77	3382.915	269.913	4147.364	166	0.853	1255.627	413.898
12161.267	13240.392	8725.831	15193.11	10639.281	18970.336	9124.108	15595.653	742.716	424.795	314.383	301.662	2436.317	4529.31	264.729	10775.236	157.423	134.795	154.257	1744.886	2194.094	477.589	137.367	1867.276	3209.264	273.919	577.43	268.928	243.967	2100.399	338.451	4289.966	145	0.929	623.583	413.934
11268.135	11023.754	8095.039	14082.824	9786.613	17961.309	8480.437	14470.467	794.803	398.947	276.177	334.397	4405.912	2263.825	228.46	12058.412	156.241	139.112	131.232	1834.827	3958.012	436.504	107.97	1691.399	2805.153	257.276	669.943	270.463	102.628	2759.703	348.262	3827.216	104	0.974	706.125	411.49
13178.62	13197.103	9230.221	16265.508	10989.52	22127.12	10008.618	15922.316	883.039	493.859	359.836	369.21	4768.966	1453.435	227.816	11951.146	203.033	238.164	178.403	1756.577	4431.89	655.396	139.45	1988.302	5638.069	314.309	830.045	295.662	312.48	2672.176	334.032	4070.744	116	1	1094.138	411.862
10720.046	11755.785	7110.553	12267.229	8165.488	14583.413	7099.612	12605.824	843.608	479.907	361.072	343.454	9306.748	2892.877	226.568	12084.005	193.442	189.345	169.283	2638.481	6987.52	587.828	135.913	1967.365	4432.377	296.148	1069.625	277.141	446.038	5578.942	312.011	4156.034	113	0.981	1153.35	412.314
13003.954	13568.25	8366.931	15774.325	9667.618	18470.515	10777.564	13697.259	802.132	816.904	569.6	299.543	4183.186	2068.386	232.321	11365.573	227.26	227.788	194.136	1980.233	4530.851	726.158	175.503	1888.624	7053.125	299.441	783.101	314.563	1561.955	2884.234	279.543	3493.594	158	0.941	1292.462	413.81
9676.238	11991.971	6981.205	13079.197	8173.965	14993.76	6215.812	10816.216	675.692	500.915	306.267	334.415	1965.841	2309.004	217.508	10164.082	149.887	190.504	173.534	1210.018	5172.473	522.493	144.789	1637.904	3173.892	233.484	459.142	258.809	103.96	2245.845	321.11	3113.915	149	0.944	373.581	413.93
12073.505	12080.557	8743.651	15406.206	10421.761	18522.982	8636.261	14747.101	723.385	479.974	351.918	358.791	2965.801	3296.956	246.603	10499.822	155.29	142.157	173.123	1917.064	2832.366	574.502	127.397	1916.277	3041.839	243.889	798.17	263.09	184.218	2249.218	272.023	4011.574	131	0.91	510.966	413.798
15769.797	17534.705	11399.896	19853.862	13679.481	25290.104	12030.151	20672.502	708.369	411.801	327.99	279.779	2625.933	5070.586	261.131	9627.409	162.632	155.359	151.674	1509.694	2000.531	565.756	140.779	1865.468	4132.034	273.983	347.64	257.421	255.066	2922.315	363.248	4322.788	113	0.981	616.137	413.704
11928.259	12928.999	8701.405	14814.927	10609.61	18719.949	9125.376	14704.79	868.512	391.598	278.255	286.014	3813.277	2687.172	224.474	11037.387	164.981	157.564	143.155	2119.52	3766.739	449.235	109.975	1636.107	3714.587	265.541	584.442	276.325	102.232	2675.453	293.566	4103.864	222	0.891	713.829	415.716
12978.588	13326.349	9348.965	15721.579	11284.064	20351.839	10012.874	16584.915	759.655	383.875	337.232	281.973	4093.165	3050.49	214.077	11947.346	161.843	188.946	213.745	1886.827	4687.406	469.772	109.184	1828.403	4020.628	255.53	706.009	261.059	352.822	3314.157	277.565	4120.149	198	0.863	810.465	414.702
10308.106	11543.472	7487.398	12780.171	9292.107	16655.488	8546.829	14179.162	886.045	512.041	331.931	377.915	5898.648	2641.959	256.591	11859.062	171.273	217.805	181.787	2657.286	7121.623	489.879	118.643	2142.381	3388.125	273.56	929.718	281.212	129.761	4225.783	304.812	4617.128	108	0.967	936.38	412.398
10886.664	12381.021	7902.165	14413.943	9688.497	18172.078	8300.029	13903.545	681.58	318.851	382.535	318.146	1880.3	2820.077	229.657	11162.497	157.387	141.778	167.847	1500.333	2979.173	527.432	121.294	1660.281	2960.135	252.936	547.975	273.355	451.5	2363.062	319.655	3295.628	110	0.955	442.573	413.382
10969.943	11513.712	7999.82	13840.643	9727.11	17573.146	8282.764	14012.484	698.619	363.184	378.019	320.227	2806.863	2219.528	279.705	10815.341	150.434	134.341	159.922	1527.657	3001.852	497.364	138.171	1780.588	3013.949	267.039	739.86	257.564	1011.047	2649.062	319.147	4057.422	289	0.75	645.971	417.154
13946.155	15231.232	10112.47	17228.051	12584.69	22035.772	11329.632	18565.447	897.505	328.38	321.033	304.918	4312.828	2604.237	230.034	12034.096	163.523	162.443	174.413	1722.515	3909.27	571.967	121.87	2271.12	3685.056	308.437	620.678	297.376	100.594	3818.085	366.744	5142.033	143	0.952	902.801	413.941
12322.677	11228.702	8799.894	15640.547	10276.157	18800.562	8732.525	13912.232	920.8	486.428	616.984	390.04	6066.894	1829.838	249.613	12906.11	220.039	222.489	208.033	2507.595	5566.737	718.508	146.193	2069.76	5046.575	297.981	1482.529	308.674	227.872	3899.391	287.203	4006.143	161	0.912	1235.289	414.767
10037.217	11236.917	7237.685	13043.65	8767.017	15929.698	7095.269	11551.478	598.215	294.977	482.543	305.351	1763.04	2500.733	220.708	10846.788	147.114	133.277	187.859	1200.393	3844.958	543.638	125.867	1401.676	3328.297	238.79	566.027	276.978	130.873	2505.505	290.147	2769.522	129	0.982	449.523	414.771
11189.228	11883.109	7987.826	14082.555	9696.503	17157.743	8024.522	13645.568	662.333	443.936	323.607	342.579	2678.563	2453.301	231.921	9893.406	150.507	155.034	163.286	1525.638	2947.012	467.232	122.68	1732.311	2932.714	256.106	517.941	273.597	109.021	2228.679	316.715	3658.176	189	0.827	535.447	417.045
11313.954	11721.073	8068.538	14217.645	9773.762	17164.051	8116.584	13659.632	633.418	366.736	274.716	299.558	2952.239	1678.211	239.083	10340.663	153.144	149.954	157.892	1473.5	3003.535	419.623	117.833	1743.8	2892.891	271.097	499.191	265.677	115.576	2578.136	327.532	3680.074	129	0.862	549.841	416.322
12848.611	12351.313	9312.473	15596.466	11174.835	19494.614	9888.237	16926.698	1376.909	363.688	344.211	328.855	4706.269	2230.608	238.761	13082.245	156.803	171.975	179.384	1559.094	3479.138	597.94	120.833	2449.759	2971.884	326.059	600.357	310.105	102.198	3962.177	314.427	5230.498	111	0.964	895.257	415.446
12763.188	13393.096	8795.3	15386.009	10236.777	18490.605	8784.005	14629.095	857.309	587.598	340.743	348.7	6010.181	2854.19	226.849	12204.614	205.878	189.472	209.256	2139.45	5894.075	613.943	127.73	2066.658	5546.489	283.638	1175.624	282.056	588.626	3662.372	317.504	4155.076	145	0.954	1161.645	416.583
14792.66	14972.088	9600.542	18738.236	11194.939	22276.91	10117.624	17515.521	824.064	729.157	775.077	388.808	4293.768	2451.336	228.797	10524.634	224.944	216.984	239.265	1802.189	7311.734	666.504	180.221	2289.354	7452.46	256.039	1066.73	306.901	4276.473	3010.634	262.455	4776.567	194	0.884	1321.541	416.814
14811.725	18788.609	9531.849	18476.336	11402.089	21436.503	10626.177	18591.892	841.452	660.405	465.929	321.863	1021.985	1501.134	227.15	7608.357	226.498	220.576	299.779	1610.27	2380.158	608.224	251.426	2600.424	6329.839	262.41	728.76	279.046	8428.963	1070.208	289.918	6637.856	142	0.877	1331.683	415.915
11628.505	10701.609	8197.054	14266.002	9557.175	17687.131	8557.093	14046.718	858.386	599.246	301.257	296.396	2931.525	4571.693	208.476	11585.065	190.613	166.311	197.574	2120.077	2101.76	585.746	155.707	1899.916	4226.246	290.454	971.464	268.369	5312.639	2363.463	299.69	4114.858	154	0.951	1131.701	417.24
12868.204	13179.492	9032.978	16176.672	10678.48	19209.173	8890.201	13852.159	929.282	456.098	737.589	358.593	7764.481	1662.561	272.793	13286.814	252.266	235.955	212.546	1944.066	6498.441	728.959	147.334	2312.425	5635.393	299.279	1756.789	302.698	285.652	4969.766	274.801	4235.294	106	0.993	1243.104	415.528
12290.332	13678.312	9045.066	15536.165	11170.234	19760.749	9534.122	15520.023	754.329	334.988	369.099	396.598	5129.389	2699.046	263.694	11034.365	163.366	153.906	163.328	2609.449	4642.992	454.762	126.471	1880.702	2933.97	269.604	788.1	272.208	225.187	3217.977	325.664	4417.456	272	0.73	688.268	420.07
14784.354	14939.328	10714.827	17988.989	12769.274	22879.433	11203.738	18889.952	790.819	341.499	289.783	298.223	3735.332	2036.756	228.633	11272.821	151.934	163.488	166.018	1357.647	4489.157	551.214	125.097	2091.085	3888.247	254.58	1023.225	282.909	304.271	2975.63	283.807	4666.504	110	0.955	748.673	416.964
15185.288	16262.415	11044.293	18615.127	13405.161	23800.734	11938.857	19894.84	1015.419	350.006	442.429	335.775	4552.197	2000.639	220.785	10887.3	160.784	187.85	139.606	1653.326	3746.068	511.555	121.616	2174.527	3652.496	265.78	1648.845	275.153	141.952	3698.354	272.383	4942.327	234	0.851	769.906	419.132
12409.457	12903.346	8949.79	15603.818	10796.276	19800.584	9572.102	15490.738	1079.006	436.838	316.596	351.948	5416.94	2120.578	246.462	12675.824	186.179	185.289	207.91	1629.792	4513.228	546.722	123.727	1774.043	4057.98	277.69	913.633	281.886	196.694	3376.126	341.874	3852.619	260	0.759	1014.223	423.927
14494.718	14306.024	10648.188	18449.593	12882.912	21720.763	11827.552	18243.124	1343.357	1300.555	323.916	368.92	2902.779	1971.267	228.302	11797.638	195.452	140.859	168.692	2325.238	3636.235	543.962	142.825	1990.654	4130.127	300.696	956.122	288.3	120.387	2312.772	324.519	4077.244	122	0.945	1099.975	416.918
11194.529	12932.827	8059.321	14203.23	9981.227	17670.708	8537.396	14332.253	611.943	402.433	302.17	316.382	3667.61	1794.814	243.396	10079.314	163.245	154.297	158.641	1593.634	3711.301	466.669	125.277	1814.594	3251.76	269.181	424.759	255.338	131.321	3054.481	379.691	3858.072	101	0.977	554.718	418.203
11227.25	11361.32	8327.354	14006.336	10223.794	17905.437	9196.873	14911.389	707.343	379.621	334.979	415.895	3622.411	5108.333	236.173	12225.038	140.688	163.416	168.975	1962.596	3650.862	480.837	112.733	1956.322	3522.89	292.364	1030.93	298.347	97.838	3898.891	288.171	4545.272	115	0.969	883.161	417.961
9529.907	10081.702	7156.097	12099.971	8898.835	15596.414	8066.528	13100.135	706.1	483.961	301.384	346.813	4358.507	2807.052	244.527	11064.766	155.75	193.759	155.976	2619.511	4859.821	407.381	120.926	1922.941	2876.98	267.409	1005.35	280.532	105.613	3406.12	267.796	4142.823	113	0.969	932.996	418.73
11516.162	12549.692	8288.375	14101.019	9882.064	17747.677	8740.632	14392.313	900.857	351.157	436.949	326.964	4589.577	1553.834	254.77	12481.459	180.124	188.398	177.591	2234.897	4500.024	526.403	131.406	1926.791	3986.435	273.093	1357.744	264.155	243.28	3158.854	268.091	4151.854	166	0.825	957.349	418.006
12364.257	12392.89	9249.765	15515.887	10880.941	19446.58	9321.244	14812.827	1066.3	443.121	327.971	308.539	5062.488	3190.181	256.328	12950.206	185.44	201.513	173.466	2361.737	4749.667	577.837	129.445	1935.126	4084.774	264.857	920.088	278.259	126.26	3187.832	373.928	4312.787	111	0.994	993.023	417.761
18313.637	18664.665	12889.616	22667.753	15155.08	27896.964	13496.999	22113.326	913.089	493.063	314.532	309.955	4059.354	2509.245	211.368	11474.181	210.783	175.706	256.999	1832.564	3120.97	617.217	222.818	2228.961	5539.819	303.591	993.355	275.647	1954.149	2753.238	333.674	4738.374	116	0.977	1139.75	418.681
10379.366	11060.144	7610.416	14477.611	9538.15	17596.929	8616.36	14142.423	888.708	532.704	892.064	346.066	371.021	1990.369	228.284	8472.672	231.008	197.245	175.22	1570.319	244.893	1123.605	178.085	2722.062	5316.154	309.851	1020.85	285.834	19507.717	1274.242	343.475	6843.591	154	0.937	1347.117	418
11802.313	12907.913	8489.536	15422.666	10266.217	19254.739	8724.111	15221.941	681.422	372.856	327.471	310.159	1872.709	3535.65	232.099	9428.029	163.38	161.211	144.498	1343.719	3178.594	566.536	120.209	1784.283	3040.708	246.614	557.684	271.754	146.19	2801.052	326.894	3680.015	388	0.613	432.448	421.881
12920.168	14609.123	9340.611	16098.115	11623.322	19439.666	10379.956	17730.39	910.46	579.438	485.444	339.734	2938.211	2253.887	270.216	11228.004	141.795	132.665	139.777	2180.161	2776.177	478.029	133.981	1992.98	2187.489	265.184	1000.684	256.047	581.735	3003.439	314.029	4554.048	115	0.928	628.543	419.943
12595.944	12798.115	9253.018	15446.784	11249.972	19658.872	9946.297	16290.379	740.661	442.057	338.42	310.397	4063.78	3733.286	230.361	11774.367	151.784	176.751	175.008	2117.543	3957.079	498.207	123.792	2033.194	3506.338	259.373	770.425	268.209	499.415	3420.265	269.894	4866.935	289	0.809	841.452	421.58
12040.819	11688.007	8866.174	15308.079	10517.884	19161.85	11839.16	14340.638	789.529	826.419	521.816	410.902	5069.765	3551.82	260.214	13294.715	209.075	181.862	194.209	1887.037	4108.73	554.213	138.318	1908.528	4313.082	286.156	1068.69	305.877	204.264	3695.984	272.156	4007.782	119	0.933	1065.004	419.223
10403.315	11359.76	7502.65	13961.369	8895.789	16936.611	7240.445	12660.846	625.313	380.105	330.246	348.508	2433.478	1413.029	213.459	9953.243	179.54	192.064	153.314	1761.418	7759.968	584.625	147.063	1811.547	3694.168	234.644	442.684	265.093	744.898	2870.923	313.299	3714.88	121	0.977	390.789	420.475
16220.727	18539.635	12026.931	20814.695	14637.01	26061.676	12855.597	21246.098	677.503	342.11	437.445	310.397	3157.896	3067.021	260.242	9362.75	165.399	142.339	207.317	1914.842	2523.566	566.614	146.095	2027.162	3973.819	268.234	457.576	255.827	767.17	3685.053	345.912	4739.366	141	0.938	613.869	420.124
12718.17	13224.944	9209.034	15410.5	11005.443	19235.375	9602.519	15894.201	801.583	322.558	303.107	300.375	4722.178	1814.66	227.153	11108.103	159.419	161.03	169.595	1788.574	6005.461	547.013	126.537	2048.993	3529.019	409.777	703.453	293.779	271.091	4144.785	309.993	4707.592	250	0.844	743.828	423.316
14668.307	14868.276	10722.832	18005.736	12986.926	23117.42	11520.384	18304.688	838.151	428.445	322.256	294.301	4052.826	3712.088	214.342	11187.717	159.071	183.143	202.487	1778.756	3131.595	534.142	109.857	1763.452	4271.33	253.795	607.329	266.637	132.718	2914.173	264.76	4200.614	230	0.912	818.404	421.817
11244.368	11239.172	8304.144	13710.448	10135.125	17613.782	9050.302	15078.463	796.601	496.185	323.265	333.632	4458.076	3650.827	247.444	11315.698	163.551	157.192	164.874	2244.716	4297.276	522.721	116.667	2115.069	3507.916	270.885	815.068	273.752	119.366	4313.022	265.564	5082.51	106	0.98	854.094	420.311
13781.765	14840.646	10058.708	16883.896	12286.996	21718.786	11258.842	18615.96	760.176	423.544	323.658	387.259	3715	5854.182	230.159	11495.253	153.965	161.793	188.206	2156.5	3165.765	533.531	122.286	2120.317	3982.753	272.902	1061.122	283.345	398.397	3831.564	334.098	5085.38	269	0.915	870.552	424.344
10883.767	11302.541	8012.345	13610.409	9437.663	16779.138	8113.434	12984.062	1280.091	410.51	304.344	357.763	5334.502	2318.532	272.95	13673.483	183.256	205.673	187.99	1632.91	4386.241	565.514	129.581	1874.621	3720.82	279.63	938.048	278.298	151.831	3779.777	413.939	3782.678	111	0.935	1004.266	419.869
11336.341	11864.663	7966.756	13931.928	9516.499	17411.328	8225.675	13158.813	783.383	521.485	304.002	360.4	4992.859	2128.502	210.725	12540.266	181.324	156.591	152.47	2063.179	4306.197	516.907	139.048	1752.649	3962.351	306.468	492.959	282.822	147.883	3438.081	301.013	3588.309	189	0.901	1110.865	423.415
12606.838	12106.787	8642.051	15887.299	10042.933	18743.775	8479.859	13793.692	850.448	419.287	588.752	342.022	3803.704	2044.478	224.024	10857.849	210.715	227.635	224.067	2099.363	4551.086	1416.391	171.264	1801.448	5788.067	295.698	1084.307	301.062	1093.337	2542.524	261.409	3588.855	212	0.81	1273.151	424.429
12732.662	13736.443	8701.981	16422.872	10282.197	19899.069	9227.733	15294.426	798.204	405.991	882.554	347.075	4665.435	1248.602	229.754	11753.271	224.029	202.552	285.319	2695.733	5362.222	676.343	236.881	2061.437	5205.633	301.262	785.737	299.084	2794.229	2819.047	272.508	3819.695	194	0.875	1304.237	423.247
12022.299	12887.884	9351.703	16275.489	11878.903	21556.498	10807.943	18143.231	735.304	351.384	386.876	277.73	325.655	1290.826	247.788	6539.263	144.638	150.689	253.264	1099.225	199.568	520.006	173.063	2486.444	2890.924	257.148	611.571	276.316	8038.037	543.929	280.285	6543.489	223	0.888	489.513	423.249
14988.7	15374.383	11277.705	19598.745	13921.994	24391.24	12285.135	20301.369	687.436	441.269	474.716	290.141	2231.214	2744.201	248.299	9627.197	169.362	146.198	199.113	2302.715	2571.689	507.002	152.427	2182.827	3804.429	261.466	629.518	261.401	1447.763	2676.593	313.826	5140.987	246	0.853	606.382	425.037
9950.581	11961.823	7058.289	12109.367	8563.272	15375.459	7288.152	12562.682	778.132	322.456	375.519	436.558	1930.541	2113.327	286.189	11853.718	146.791	142.397	162.257	1612.95	2945.59	478.098	137.187	1785.874	2786.651	274.284	759.419	259.766	420.283	2151.182	293.524	3722.335	112	0.96	656.214	420.848
14295.573	13896.991	10750.186	18513.921	13081.509	23343.229	11071.388	17383.383	648.69	367.002	290.397	359.139	4892.431	2140.344	276.248	10920.345	156.571	148.866	164.957	1723.75	4418.074	442.746	128.065	1804.373	3112.952	267.264	656.424	274.368	240.038	3664.138	325.18	4139.831	113	0.981	678.217	421.102
9379.067	9564.825	6961.045	11452.572	8435.856	14521.123	7309.278	12150.454	927.782	406.259	331.55	304.152	6136.481	2798.536	211.021	12211.111	138.806	175.73	149.251	1834.717	5967.253	465.301	106.73	1927.055	2016.105	258.326	780.076	256.23	135.822	5203.403	265.14	4257.698	100	1	801.62	420.62
14944.365	16070.144	11031.05	18606.932	13609.352	23948.574	12321.096	19971.444	1088.457	397.095	351.451	303.362	4130.135	2376.604	238.014	12157.264	158.412	172.615	188.25	1590.124	3286.616	563.206	128.006	2290.895	3871.653	286.194	860.171	290.433	484.217	3472.036	298.635	5145.207	245	0.867	899.402	423.329
15961.051	17161.164	11109.588	19473.723	13096.657	23646.1	11363.325	18396.907	995.321	421.025	375.069	299.884	4221.928	2335.701	218.363	11911.871	205.425	177.964	210.294	1571.242	3628.447	652.236	158.404	2195.685	4953.868	303.727	1205.995	283.923	1588.394	2921.719	297.023	4587.644	156	0.915	1146.635	422.538
13234.506	14827.25	9037.116	15845.648	10637.741	19249.953	9308.15	15582.788	900.315	616.353	484.969	324.361	6560.563	2530.736	226.755	12059.111	200.899	179.804	170.521	1872.216	5103.783	643.368	133.23	2061.288	4623.576	295.208	1343.828	278.704	902.949	4358.086	307.535	4223.453	117	0.985	1152.953	420.774
8955.721	10159.164	6400.033	11979.599	7435.438	14221.106	5998.338	10225.005	647.154	624.103	296.857	382.061	2032.638	2893.291	218.578	9410.357	141.403	176.539	173.452	1103.766	5359.987	505.307	136.073	1493.394	2860.807	234.825	483.502	254.065	115.336	1888.085	323.478	2896.127	140	0.874	371.536	422.779
9991.314	10874.086	7118.663	13034.484	8403.034	15416.294	6696.149	11508.368	623.16	366.306	309.284	323.144	1773.896	1741.465	204.55	9562.273	155.44	177.41	132.887	1541.87	3663.728	479.698	124.488	1459.763	2453.961	234.069	412.295	258.878	172.848	2661.635	363.968	2960.08	133	0.961	409.703	423.184
11296.377	11761.699	8172.801	14303.955	9858.499	17385.904	8258.019	13839.761	612.477	504.461	325.622	334.143	3240.07	3088.187	237.031	9123.367	151.113	157.362	180.285	1759.186	3469.933	543.9	125.504	1666.145	3187.487	253.938	657.913	257.297	230.66	2746.029	301.611	3602.659	100	1	512.62	421.62
11845.498	11703.666	7987.724	14777.58	9290.435	17247.669	8079.833	12780.125	783.415	373.456	426.165	349.898	4707.627	1863.752	228.363	11731.654	207.53	193.703	261.647	2301.461	3736.665	1469.463	216.015	1920.41	5159.189	308.116	1378.905	301.941	5812.842	3141.335	337.226	3784.942	116	1	1292.138	422.138
16921.097	17904.398	11763.905	22866.958	14015.616	26633.5	12056.817	19620.459	905.864	891.864	618.95	369.117	3008.857	3875.228	238.232	10028.926	227.252	243.609	218.377	2126.773	9654.812	778.935	179.793	2458.22	7336.879	267.576	905.163	287.881	1685.519	2266.455	322.438	5021.028	162	0.917	1330.698	423.444
10842.571	11377.268	7812.298	13763.547	9235.003	16835.69	7679.762	13464.731	631.461	383.542	362.821	349.23	2531.372	1912.132	234.109	10691.185	144.875	149.166	156.349	1382.664	4593.364	519.133	127.307	1737.857	3250.688	270.131	824.715	292.129	128.106	3279.617	266.365	3516.085	135	0.923	460.604	424.67
12227.752	13129.424	8805.354	15480.237	10826.116	19714.647	9414.369	16381.617	692.624	409.398	337.063	296.129	1953.627	4454.195	239.748	9641.248	159.521	148.286	174.324	2089.529	2149.346	503.226	122.743	1965.563	3064.434	254.154	505.708	268.944	714.234	3398.45	368.336	4638.143	228	0.836	568.075	424.36
11555.903	12893.915	8232.351	13753.677	9924.693	17532.452	8845.119	15141.841	820.085	357.573	330.778	274.933	5294.604	1428.742	203.722	11729.909	164.608	174.378	164.011	1734.233	5432.82	483.804	115.413	2117.974	3134.467	260.499	741.093	260.97	358.247	4266.685	277.637	4641.992	130	0.962	781.938	422.738
11786.042	12685.371	8083.062	14433.334	9814.231	17344.059	7907.514	12973.03	1005.958	440.018	442.554	300.522	5586.662	1767.21	233.472	13668.257	220.006	202.544	154.034	1898.006	4620.992	569.091	142.084	1973.11	5507.749	317.043	993.141	281.825	173.153	4227.402	282.349	3861.187	127	0.893	1181.776	424.972
10818.382	11456.084	7651.416	14051.935	9104.953	17170.771	7664.905	13352.341	837.2	435.392	317.718	344.966	1832.737	2839.603	217.552	9682.893	160.761	170.81	133.501	1719.681	3698.881	545.09	119.816	1692.739	2423.511	251.576	388.663	243.724	120.309	2995.065	438.875	3443.745	123	1	419.11	424.11
11008.444	11659.639	7804.182	13691.053	9477.111	17516.592	8124.99	14401.138	594.174	547.988	319.622	336.271	2834.533	3962.781	238.02	9130.177	142.401	150.304	171.319	2270.477	4146.629	480.593	121.689	1710.182	2937.332	248.142	707.65	274.125	108.24	2666.209	330.85	3704.548	157	0.955	524.379	425.717
11182.595	12414.643	8221.367	14431.464	10224.551	17898.119	8699.368	14354.817	640.787	574.975	324.449	322.854	2804.746	3921.45	233.915	10088.269	151.572	149.475	170.541	1492.853	3176.692	478.951	117.758	1842.546	2644.181	261.538	510.735	269.354	112.232	2674.867	336.09	3983.543	200	0.899	538.815	426.035
10671.063	9551.968	7755.058	13605.815	9350.963	16588.681	7982.792	14156.263	656.086	409.581	301.884	257.433	1128.866	4549.393	253.043	8446.418	172.832	144.928	231.639	1177.856	1082.422	408.031	181.264	2236.057	3568.882	257.918	860.115	262.077	3329.366	1419.286	332.431	5728.827	105	0.953	599.233	424.729
11941.34	11758.003	8927.865	15005.373	10543.415	18511.12	9138.287	14300.65	879.755	340.172	374.569	363.707	4754.26	1800.212	242.992	12057.998	163.119	166.002	146.302	1859.217	3650.375	468.284	120.935	1745.592	3102.002	276.645	1233.267	264.127	101.741	3283.691	287.003	3694.733	135	0.976	955.922	424.315
14571.203	14872.609	10404.038	18083.978	12228.029	22537.912	10877.698	17375.599	893.443	533.72	465.984	407.29	6229.234	1989.415	220.938	12257.326	210.451	186.39	226.865	1983.384	4770.617	633.665	165.326	1921.775	5691.912	293.247	991.253	294.693	171.541	3936.228	274.094	4039.3	272	0.845	1081.279	427.338
9522.791	10656.907	6671.458	11694.42	7745.721	14337.486	6261.193	11591.133	575.899	398.264	322.958	329.706	2205.376	2090.657	214.424	10161.81	149.735	142.658	134.893	1378.212	4722.108	494.144	121.351	1650.72	2854.779	259.408	439.707	268.271	110.846	3620.27	270.692	3318.177	109	0.976	447.729	425.298
12070.799	13976.317	8637.764	15019.992	10574.179	19128.279	9262.197	16272.572	770.773	372.769	318.516	279.228	1286.67	4800.065	249.152	8682.166	165.968	148.644	167.91	1192.903	1929.701	506.109	140.458	2098.026	4284.024	248.942	397.228	264.465	2270.853	2892.155	328.828	5133.059	242	0.853	580.707	429.004
11385.987	12018.114	8273.542	14000.658	9903.957	17953.736	8715.292	15017.122	1011.116	486.577	287.128	243.998	2558.636	1816.991	224.993	11247.996	158.055	185.467	159.144	2995.516	3299.931	552.018	120.602	1830.713	3618.047	257.372	467.486	288.602	108.461	2010.008	310.729	4596.696	108	1	730	424.5
16259.103	15766.233	11904.9	19977.676	14178.317	25027.077	12458.01	20841.614	854.316	349.219	336.839	331.182	5594.296	1488.984	222.185	10868.667	149.705	168.133	204.547	1591.939	4224.959	508.976	128.675	2294.679	2968.733	271.966	1584.089	285.731	754.247	4332.916	275.279	5311.902	174	0.929	760.345	426.868
13046.87	13081.738	9410.9	16435.176	11174.084	19883.911	9622.926	15487.639	826.966	451.473	300.878	319.433	4532.078	2090.854	201.329	11013.753	184.101	154.107	194.165	2308.579	3567.654	592.169	148.164	1950.905	3849.31	286.718	697.023	274.63	925.779	3599.687	274.629	4288.461	158	0.917	1139.373	426.589
13931.322	14056.813	9686.568	17053.621	11454.854	21140.697	10080.919	16797.772	1009.167	622.801	318.744	350.222	5376.011	3433.419	236.282	11954.219	208.594	196.511	163.878	1851.82	4700.992	648.473	131.912	2165.143	5250.629	299.676	1214.48	292.313	121.807	3573.726	285.129	4409.356	150	0.961	1164.447	426.167
9968.354	8668.754	6691.564	11563.263	7467.585	13389.809	6219.04	10219.42	799.92	328.032	381.06	263.511	1262.514	1215.423	245.385	13366.471	205.95	226.285	319.744	1575.653	1995.037	599.834	229.36	1824.09	4302.195	275.583	995.539	302.592	10843.47	626.396	288.883	3703.297	116	0.92	1254	424
11111.074	10267.278	7749.058	15006.269	9257.562	17797.717	8043.023	13458.797	794.224	624.568	770.167	367.842	5361.257	3122.95	237.922	10172.191	199.65	169.099	181.564	2456.406	12067.342	632.365	158.012	2225.209	4028.998	255.777	1227.753	284.719	1075.958	4185.563	326.67	4399.339	132	0.965	1320.788	426.038
16110.89	17649.656	11904.035	20031.905	14617.941	25587.714	12979.256	20956.496	912.974	431.167	351.764	320.292	6096.919	1640.18	225.721	11145.077	172.339	177.389	144.917	1956.699	4456.703	543.594	121.807	2324.021	4213.006	278.334	914.023	288.093	126.662	5207.853	286.786	5346.016	203	0.916	773.978	427.963
10519.189	11115.71	7758.237	13253.035	9492.93	16584.216	8856.191	13711.771	669.32	661.237	308.168	308.635	933.948	1523.082	238.457	9975.969	131.946	140.668	166.234	3105.942	2037.617	374.564	121.333	1393.065	1592.786	259.885	481.747	252.094	125.329	772.681	313.579	3003.862	135	0.923	983.322	426.33
12892.043	14162.847	8817.45	16237.683	10343.481	19186.323	9040.061	14449.6	936.934	414.544	476.504	376.492	3503.824	1586.668	223.266	11357.162	205.037	234.33	267.735	2527.483	4116.371	4924.797	184.62	1895.971	4530.786	335.96	1144.654	287.928	4835.467	2351.788	281.453	3736.043	171	0.823	1280.728	427.336
10100.262	10420.653	7171.616	14286.331	8781.877	17362.103	8088.015	13300.436	874.093	416.488	446.624	356.526	387.097	1359.343	244.002	9304.121	215.789	193.467	200.66	1802.627	439.414	4330.37	179.222	2269.451	4368.292	288.045	752.736	285.39	19514.598	1117.252	295.821	5605.542	140	0.897	1390.593	426.357
9798.58	9896.47	7021.493	12362.565	8617.346	15404.055	7500.711	12913.031	657.276	381.485	656.355	330.791	4569.313	2059.177	250.704	11320.064	154.957	124.303	156.913	2199.484	3010.637	503.739	131.01	1836.847	2934.599	276.881	859.768	267.435	171.101	4499.01	290.202	4173.386	111	0.964	622.689	426.131
14632.846	15756.524	10555.175	18015.083	12900.871	23148.987	11780.666	19402.144	912.215	434.446	361.166	322.639	3850.487	2972.62	245.302	11475.138	173.352	169.93	160.537	1841.456	3876.263	566.542	132.45	2208.054	4105.898	275.075	1082.784	274.163	1682.752	3121.868	322.474	5088.078	444	0.8	931.878	434.986
10366.966	11012.615	7590.236	13287.176	9479.3	17477.877	8881.613	14490.017	703.326	492.481	323.071	397.452	5384.572	3390.843	237.651	10989.441	210.942	157.081	264.307	2280.323	4495.398	473.41	139.824	2267.411	5249.693	285.04	572.727	275.01	2639.828	3343.93	299.823	5447.664	153	0.931	1121.611	428.716
9210.28	10369.791	6908.564	11717.259	8655.736	16266.977	8065.087	14797.874	672.825	360.785	366.035	300.542	428.212	1296.444	243.639	5767.116	143.125	138.598	151.252	617.977	684.089	384.54	150.03	2908.813	1745.823	249.72	715.421	268.572	2113.526	680.331	324.733	7728.901	118	0.925	478.466	428.822
10859.869	11439.805	7856.432	13502.385	9391.792	16738.883	7980.144	13252.147	665.327	518.137	355.308	315.147	2751.744	3682.436	229.73	9622.784	161.153	163.966	191.843	1693.327	2612.022	555.84	121.212	1677.447	3363.986	258.622	625.634	271.181	291.991	2442.198	339.898	3709.811	195	0.853	508.008	429.162
12603.461	13186.388	8879.423	15957.134	10945.397	21036.643	9821.831	17727.929	648.574	708.996	307.282	292.546	2281.253	4487.388	240.886	8804.499	157.227	151.219	183.906	1756.556	2225.688	504.97	121.327	1800.861	3363.249	254.338	445.318	272.48	140.632	3355.624	349.028	4342.854	134	0.942	557.216	429.134
9561.741	10239.828	7167.629	12230.936	8864.144	15372.268	7492.621	12331.355	854.975	441.112	437.853	405.358	3437.525	4096.387	251.399	10617.941	164.218	156.884	137.768	4142.55	4665.731	462.517	104.479	1766.149	2035.96	255.772	1242.421	285.231	284.167	2682.319	274.695	4088.389	133	0.961	693.613	429.102
12889.773	13425.109	9423.129	15726.13	11497.488	19782.957	9959.752	15805.507	729.794	342.688	329.487	247.15	4289.962	2435.5	220.573	11546.756	153.564	167.497	182.602	1455.494	2752.083	556.978	124.119	1909.564	4464.045	255.884	892.298	285.71	631.939	3641.333	279.066	4453.317	246	0.806	830.638	430.028
11466.46	12128.236	8009.128	14134.831	9594.262	18323.312	11263.082	14758.24	860.104	396.253	509.683	378.022	6238.085	1777.818	268.343	12705.337	196.433	187.153	183.787	2017.004	4354.112	566.266	139.574	1952.741	4289.692	285.474	1325.564	286.139	138.091	3627.126	261.497	3997.408	140	0.968	1064.921	429.264
15387.869	15605.258	10855.749	19126.843	12994.144	23783.184	11644.939	18932.802	983.694	574.172	365.835	322.642	5456.472	2533.91	252.048	11765.629	208.125	198.836	259.366	2007.848	4782.178	661.399	157.024	2328.163	5046.637	304.247	1165.201	291.727	2186.393	3736.498	308.763	4828.938	323	0.832	1172.893	432.389
8856.669	9629.208	6290.179	11684.995	7725.665	14809.465	7121.459	11294.339	620.84	306.396	386.142	279.182	957.153	968.01	220.067	10956.524	205.376	208.172	337.843	2375.948	1566.243	541.624	211.705	1320.82	5101.339	278.503	614.966	293.473	3062.782	725.496	286.252	2602.557	124	0.933	1261.056	428.903
10760.938	11103.319	7795.889	13349.643	9355.645	16655.61	7794.944	12746.721	727.987	342.929	330.071	388.174	3127.811	3595.991	289.911	11397.38	155.495	142.218	144.577	1380.519	2335.421	505.534	114.315	1562.757	3281.354	274.9	924.767	271.891	326.94	2649.045	292.154	3424.715	147	0.942	656.813	430.262
10705.973	11280.054	7816.458	13333.71	9426.684	17303.736	8139.651	13696.019	766.509	404.534	321.314	345.033	3279.491	3520.28	276.733	10972.983	165.842	152.679	139.738	1328.877	2289.408	446.72	115.246	1492.693	4056.189	267.784	638.06	271.021	379.821	2554.999	284.885	3252.83	108	0.91	664.037	429.5
13099.871	13659.26	9737.611	16574.664	11953.637	20618.386	10376.259	16659.79	1020.985	382.006	307.581	303.916	5095.895	1451.862	236.436	12044.568	162.299	166.314	151.169	1547.159	5477.645	554.991	127.992	2054.735	3519.768	311.779	537.783	296.248	144.837	4359.943	302.756	4479.859	157	0.921	736.596	429.634
10599.557	9816.263	8059.797	13325.607	9867.07	17158.203	8862.497	14298.265	689.03	318.212	300.376	399.632	4303.481	2386.405	235.242	12081.556	168.846	150.434	315.052	3079.225	2528.694	496.081	130.497	2113.126	3789.177	263.197	724.968	285.429	827.661	4291.182	399.531	5155.341	106	0.993	913.245	428.925
11380.776	11654.183	7965.578	13777.556	9376.916	16823.702	8083.702	13626.992	912.965	452.687	340.941	317.455	5688.489	2030.099	223.316	11173.794	185.808	172.359	165.98	1878.911	4602.984	627.952	132.392	2019.703	3912.014	284.974	1126.119	269.423	552.133	4054.292	285.829	4357.458	217	0.871	1152.574	432.32
9682.115	11093.785	6794.025	13476.866	8352.965	16635.719	7848.526	12568.846	848.865	417.662	442.913	371.431	565.054	1636.289	262.749	9340.343	247.85	212.07	180.885	1297.717	611.352	1297.862	220.686	2487.626	4889.394	283.522	1372.926	285.073	15672.898	1161.079	301.892	5858.675	144	0.899	1400.75	428.708
11301.916	12358.902	8349.565	14739.448	10384.912	19353.908	9851.616	16050.842	680.157	360.775	408.305	384.934	3371.273	957.687	213.388	8765.309	176.8	145.433	162.605	2038.989	2958.499	381.916	142.183	2440.327	2894.306	283.536	406.202	266.692	11528.191	2838.181	314.936	6275.759	188	0.83	1133.564	432.309
13852.073	14556.595	9337.846	16584.47	10760.885	20174.254	9196.227	15406.977	947.971	620.011	532.73	337.548	5292.595	2766.858	244.867	12530.147	237.087	221.23	182.212	2326.637	5396.726	590.897	155.16	1949.225	6045.294	285.775	1093.447	304.54	143.726	3538.08	290.768	3991.828	300	0.805	1205.023	432.86
11401.237	13663.757	7304.279	14484.428	8777.996	17194.883	7327.718	12817.197	767.875	559.526	458.738	303.472	3864.724	1180.478	227.619	11333.74	221.686	234.462	159.321	1840.405	9235.768	626.617	149.383	1910.98	6543.531	414.82	631.613	270.114	277.581	2470.304	306.389	3806.472	98	0.993	1339.276	429.622
8707.619	8417.167	6429.705	12692.076	8153.868	16190.034	7759.282	12875.257	776.421	339.019	343.37	412.183	490.36	1022.599	223.302	7099.949	223.836	198.77	211.813	1091.442	578.176	776.989	183.969	2378.825	5418.192	294.528	675.876	266.839	14244.743	695.849	375.192	6491.943	127	0.859	1353.461	430.728
10829.157	12641.01	7751.358	13416.665	9047.001	16782.461	7665.312	13599.916	616.136	451.317	319.18	302.872	1908.089	2442.907	215.662	10323.705	163.355	154.795	145.225	1365.005	3588.791	494.133	122.228	1738.99	3430.886	244.124	545.389	265.024	107.773	2796.791	305.03	3492.294	128	0.925	451.422	432.273
16751.025	17350.407	12365.406	20696.611	14897.626	25979.762	13168.168	20960.214	860.692	376.949	317.509	277.285	4755.419	1796.765	228.743	11035.229	156.096	183.524	152.022	1538.32	3226.661	509.72	122.745	2125.138	4044.487	272.859	629.012	283.223	144.476	3870.982	289.401	4793.566	327	0.857	765.622	437.31
13807.341	15107.891	10154.571	16977.414	12372.299	21776.011	11023.868	17762.998	750.322	443.174	312.311	263.951	3825.551	3009.931	219.1	11498.549	160.041	170.176	193.099	1496.81	3256.011	483.599	114.533	1986.108	3881.777	261.562	620.444	268.495	1637.392	3220.529	284.501	4655.959	274	0.836	792.285	435.515
12955.965	12640.671	9689.196	16238.112	11813.23	20274.332	10187.975	16172.061	774.998	318.382	308.028	283.285	5986.552	2053.261	215.684	11960.672	147.605	171.33	177.889	1587.283	3482.316	515.366	115.86	2009.87	3437.961	254.533	408.921	268.324	105.803	4983.919	317.684	4543.483	115	0.969	818.787	430.143
14230.435	14370.927	10741.611	17978.748	13249.947	23316.342	12251.704	20115.049	842.596	342.072	300.196	297.613	3275.051	1962.815	225.964	10943.592	149.459	175.487	289.293	1627.752	3180.735	480.71	131.281	2204.017	3527.808	278.238	843.274	277.129	2673.097	2798.632	286.968	5272.43	256	0.838	863.227	435.332
13990.503	14423.125	10625.588	17847.015	13244.147	22885.175	11994.587	19158.788	1019.641	464.109	315.188	318.285	2667.829	2849.194	239.157	12785.997	147.138	159.963	232.512	1615.393	3050.662	515.969	128.982	2332.004	3318.487	260.714	1196.758	285.562	1290.643	2622.718	280.776	5172.021	123	0.964	893.638	431.118
10605.279	10901.275	7536.44	13583.009	9031.002	16593.41	7419.656	13375.848	647.335	340.252	321.012	285.62	2434.841	1629.276	206.09	9048.679	155.688	151.682	142.733	1019.647	3404.533	522.186	123.174	1765.549	2975.708	276.809	390.985	255.464	115.188	2606.591	294.544	3586.146	147	0.885	440.35	433.017
9440.867	10845.643	7037.418	11844.656	8953.211	15655.527	8067.321	14127.238	672.489	317.85	335.938	353.143	313.633	1235.722	241.137	6803.845	153.707	130.245	153.255	1062.122	244.68	327.674	140.8	2523.919	2194.696	307.334	440.785	253.089	13865.275	1082.233	307.482	6641.239	130	0.914	591.285	433.4
10736.61	12080.77	7873.114	13438.67	9701.859	16574.876	8183.78	13302.677	657.991	369.855	675.331	309.366	4543.37	1862.555	256.332	10727.015	163.262	144.953	175.158	2317.115	3305.077	466.36	144.017	1932.953	3834.435	269.433	1101.785	275.073	2156.199	3592.973	312.511	4353.665	122	0.956	633.82	432.213
12365.885	13018.116	9156.513	15217.797	11156.147	19050.282	9801.773	15555.326	702.576	371.368	308.961	264.977	2730.237	2806.646	228.428	12552.954	146.215	161.481	226.54	1725.669	2341.907	458.526	125.05	1956.395	3621.544	258.117	714.304	268.137	1186.751	2324.313	287.702	4539.055	127	0.929	850.035	432.902
13285.523	14492.271	9562.911	16873.344	11740.204	21734.79	10676.319	17014.849	974.252	449.606	331.872	370.953	5368.686	1893.986	230.806	12755.183	191.773	183.815	264.949	2092.06	4472.573	542.368	121.252	1984.149	3914.068	274.306	1251.615	287.244	855.944	3720.954	292.558	4452.503	139	0.95	1021.335	431.853
9916.414	10828.353	7159.987	14665.27	8792.352	17232.529	7785.165	12656.735	840.009	401.625	548.644	411.454	1026.973	1018.069	253.581	10091.352	270.566	222.431	201.369	1362.498	1779.975	927.894	201.947	2273.686	5640.469	294.541	996.274	288.759	17412.22	1618.942	322.797	5202.621	186	0.847	1412.274	432.833
12075.682	12167.828	8780.856	14783.176	10576.458	18969.932	9514.177	16254.915	857.544	450.931	306.802	272.043	4217.872	2403.073	225.445	11323.519	154.797	171.066	215.312	1997.195	4359.415	500.882	120.675	2148.155	2817.112	262.365	654.979	268.662	855.41	3308.221	278.7	4788.872	123	0.936	783.435	434.264
13508.799	13827.444	9971.851	16835.89	12278.883	22009.756	11335.497	19149.525	871.136	335.555	300.899	329.518	4514.886	2676.049	233.019	12146.001	143.845	160.854	195.681	1726.476	3545.692	543.496	128.515	2197.268	3320.666	276.911	914.516	290.558	439.715	3827.718	298.395	4958.105	218	0.809	876.413	437.202
8822.76	9947.812	6529.071	11149.554	8065.521	14120.637	7103.04	11223.437	550.965	518.987	293.71	302.65	3119.436	3492.105	246.3	11094.609	147.514	141.139	157.643	1561.152	4423.991	391.831	119.154	1485.541	2127.522	255.295	776.372	262.183	142.632	2019.761	330.229	3046.241	106	0.993	957.726	433.33
12119.525	12647.042	8655.085	15063.861	10108.995	18558.962	9051.766	14559.016	934.534	425.791	504.796	384.124	5715.953	1686.457	230.811	13967.419	188.901	178.242	203.788	1889.399	6435.65	561.631	124.443	1953.399	4374.192	295.415	1932.408	308.003	127.625	3300.226	296.792	4099.462	235	0.8	1044.023	434.632
11449.679	11680.908	8211.091	14387.403	9643.318	17822.653	8261.717	13842.078	911.158	528.437	422.86	378.42	4921.521	2138.186	199.846	12740.068	180.559	157.84	147.101	1806.78	3487.309	512.344	146.464	1730.833	3540.777	279.009	806.858	266.984	149.035	3366.57	293.864	3486.372	146	0.961	1110.596	434.404
11825.839	12566.073	8002.004	14232.692	9302.886	17500.054	8158.742	13555.366	799.051	449.112	1009.966	363.562	4772.484	2204.509	241.661	13273.85	229.237	226.826	191.566	2699.619	5199.554	643.962	157.874	1912.67	6295.723	294.186	1323.021	303.658	287.569	3032.733	299.584	3958.534	153	0.907	1216.735	432.833
12939.833	13796.271	9475.174	16642.831	11503.659	20989.07	9863.682	16890.954	586.583	483.868	375.941	299.453	1330.372	4134.833	229.579	9187.786	141.054	154.592	160.696	1166.32	2703.135	507.438	129.284	1769.917	3239.213	251.16	966.787	270.596	322.579	2165.763	352.875	3764.069	234	0.932	471.496	437.026
11592.23	12266.016	8526.753	14845.112	10608.598	18950.539	9330.801	15834.549	685.72	802.602	349.272	320.398	2568.301	3171.958	246.378	8892.482	157.731	158.168	171.776	2657.02	2785.296	580.365	120.208	2050.662	3279.116	261.823	733.382	274.234	98.169	2505.918	308.405	4477.739	186	0.907	525.64	435.833
11051.719	10981.691	7565.883	13233.752	8965.672	16432.186	7668.581	13794.049	827.841	304.797	330.557	278.534	2661.994	2631.205	223.29	10376.76	161.413	148.969	174.501	2472.493	2986.542	499.063	116.955	1719.81	2971.936	256.732	363.128	271.211	144.64	4943.893	308.794	3982.599	108	0.938	571.611	433.583
13464.353	12335.86	9978.585	16958.401	12050.862	21644.779	10418.158	17172.57	784.026	364.175	602.819	319.284	3244.647	2819.885	238.762	10944.628	153.02	140.732	147.443	2020.974	5333.199	491.552	106.158	1993.668	3342.476	266.212	875.673	289.637	107.613	2889.864	264.777	4701.201	135	0.923	718.974	435.626
15245.665	14043.354	11162.338	18638.99	13047.196	23493.813	11388.789	19199.992	806.554	334.723	324.208	291.067	4864.184	1193.953	218.236	10578.131	147.37	162.79	156.032	1374.961	3314.295	512.597	119.961	2047.551	3927.729	271.323	1056.286	274.543	136.812	3462.511	253.479	4823.278	128	0.9	757.133	434.922
12892.784	13313.717	8975.058	14469.867	10320.297	16570.209	8072.706	12884.792	659.467	343.163	377.14	242.95	3036.555	3086.887	226.5	11442.903	174.292	149.692	197.57	1290.233	2369.364	749.422	122.535	1861.148	8033.911	260.983	1179.864	281.766	1439.386	2725.83	280.226	4256.354	99	0.99	841.056	433.52
12152.473	11193.099	7759.625	13707.562	9102.853	17471.101	7743.91	13179.748	689.958	324.375	329.774	258.199	385.018	756.267	228.697	8767.368	150.466	187.469	275.02	1930.109	1190.394	1374.968	141.51	2159.488	3485.201	239.906	315.054	266.37	3877.801	471.874	326.319	6209.598	113	0.94	368.774	434.774
14805.712	15847.935	10882.545	18527.709	13305.125	23617.745	11666.383	18866.094	854.238	420.74	405.667	303.441	3920.159	3682.068	232.384	11325.623	163.782	160.245	146.561	1667.36	3767.592	545.345	116.259	2018.195	3907.152	271.844	914.106	292.34	126.944	2996.054	266.44	4574.061	234	0.796	725.192	438.684
10278.798	10927.49	7489.996	12660.797	9287.933	16384.493	8406.921	14307.553	770.959	335.154	299.959	301.027	5684.64	1675.706	204.637	11945.031	150.362	164.478	159.62	2047.148	3629.328	464.516	115.386	1987.006	3004.143	252.153	477.118	282.235	366.348	4663.111	304.995	4411.125	118	0.925	809.636	435.314
13822.334	14355.203	10080.653	17028.327	12225.576	21735.593	11003.548	18104.582	866.634	320.959	287.082	304.931	3939.279	2119.749	239.287	12250.577	178.468	179.767	165.39	1400.99	3415.293	508.775	122.776	2142.289	4682.216	276.927	585.17	279.923	134.796	3866.06	324.508	4858.24	126	0.948	920.159	434.976
13660.322	13953.451	10000.167	17304.647	11959.988	22361.178	10879.764	16733.335	820.784	580.29	354.513	345.252	4380.878	4119.02	251.09	11979.508	190.184	189.708	212.031	1799.502	3582.252	757.636	128.357	1874.117	4619.091	283.247	1171.158	286.354	257.514	2897.802	358.513	4278.873	223	0.907	1013.392	437.433
13365.21	13865.447	9622.901	16854.104	11442.915	21098.825	10097.266	15734.354	838.98	620.606	656.069	365.215	5662.971	3596.299	224.935	12559.569	223.554	211.358	221.727	1878.947	5267.386	586.118	135.291	1779.741	6433.671	278.015	1275.684	286.763	121.096	3081.442	253.281	3731.739	138	0.97	1073.732	436
12641.954	13387.356	9319.01	16130.319	11181.537	19834.154	9662.966	14761.923	832.73	425.944	472.724	381.548	7053.53	1560.001	220.156	12882.307	226.164	185.469	212.437	1803.443	6061.433	581.911	143.673	1902.876	5479.112	282.664	1150.002	284.61	121.184	3772.929	259.611	3914.148	152	0.915	1081.599	436.697
11259.226	12669.707	7952.049	14673.596	9455.882	17980.765	7674.956	13053.876	586.061	350.111	283.013	264.061	1719.046	1844.636	209.156	9284.408	167.24	155.056	152.416	866.904	3565.466	577.854	148.955	1487.712	3302.251	245.535	434.342	242.328	114.446	3381.393	551.177	2970.689	187	0.808	396.094	438.024
13137.378	14652.804	9717.094	17257.4	12398.172	22147.247	11169.724	18641.082	791.447	787.565	325.438	279.888	1773.057	3053.015	234.064	9497.722	156.046	160.896	178.956	2095.014	1709.136	578.889	123.07	1971.421	2335.764	266.823	373.158	265.31	128.625	2976.167	306.674	4518.834	97	1	558.5	435.5
12342.12	14006.118	9097.661	16065.747	11541.939	21404.828	10703.191	18132.16	540.357	1164.297	354.218	287.3	1359.961	2212.166	235.361	10227.486	143.894	133.543	157.466	2832.42	3432.169	414.782	118.925	1831.916	3011.597	256.025	715.986	259.928	247.414	1310.543	293.457	3911.258	150	0.961	607.12	436.84
13068.309	13654.466	9408.417	16036.195	11208.9	20162.526	9534.558	16066.804	781.278	347.111	552.113	319.12	4785.98	1694.354	240.113	10825.273	168.261	162.318	150.371	2749.845	3386.385	587.102	114.834	1932.429	3388.254	266.649	999.965	288.916	467.422	3166.082	285.426	4806.147	303	0.755	699.82	440.929
11746.69	12888.082	8526.794	14516.924	10372.955	18460.281	9129.147	15041.993	896.711	526.842	297.037	319.493	4140.196	3840.52	254.895	11896.436	188.082	167.085	172.317	1700.77	4149.853	447.181	114.898	1883.604	4294.252	297.018	798.154	262.846	134.947	2635.881	330.719	4250.192	173	0.901	949.656	437.627
12196.429	11856.663	8336.319	14945.607	9573.418	17589.055	8149.035	13292.217	818.701	683.484	517.416	371.027	4777.112	2816.822	237.547	12850.155	233.698	242.026	202.63	2451.628	4023.55	640.015	160.112	2044.387	6280.648	303.421	1271.595	318.667	1250.232	3436.963	272.068	4120.816	127	0.929	1225.555	437.193
9139.335	9697.134	6470.844	11099.483	7795.079	14062.381	6296.694	11026.96	601.058	497.416	276.767	319.364	3738.506	2664.017	274.4	10678.031	163.39	132.396	152.804	2023.999	3060.645	423.982	108.892	1519.333	2942.564	258.441	638.399	294.925	276.006	2764.832	317.717	3337.14	96	0.992	677.833	436.354
15586.823	16865.954	11311.947	19153.177	13849.245	24759.414	12706.294	21148.995	841.323	423.775	296.506	329.645	4016.21	5854.994	235.696	10878.834	149.668	170.497	152.489	1563.732	2849.502	575.276	136.741	2230.67	4552.303	262.938	882.824	289.762	127.377	3896.924	297.931	5363.881	146	0.925	886.034	439.26
14843.818	15583.687	10533.786	18284.309	12365.949	22673.899	11042.72	17149.71	849.248	545.561	904.151	350.473	4403.828	4783.063	246.673	12267.117	203.232	205.6	190.466	2274.979	3619.928	607.825	133.372	1903.535	5544.72	289.777	1612.919	287.503	125.385	2525.578	279.373	4001.573	145	0.939	1066.403	437.859
9600.674	10013.152	6404.564	11793.459	7474.333	14098.468	6606.435	11569.18	788.729	461.866	466.454	386.126	5481.362	1168.024	241.495	11439.743	215.826	217.318	171.138	2820.38	9919.602	677.774	151.226	2158.838	4392.495	297.035	915.128	284.601	171.217	3504.094	289.353	4121.176	100	0.967	1279.85	436.6
12722.78	13629.926	8242.794	16196.241	9602.88	18478.169	8077.209	13484.702	819.17	607.113	727.339	332.773	5338.524	1932.661	230.068	11187.051	239.887	256.103	176.324	2236.636	6304.315	702.766	152.975	1773.887	7935.67	439.211	1266.73	265.916	146.248	2999.262	318.289	3234.824	151	0.932	1338.348	437.785
12067.088	12979.797	8746.636	15695.254	10608.993	19406.825	8897.552	15122.724	609.848	495.046	320.373	290.935	2200.807	2839.412	209.059	9491.267	160.761	159.032	146.734	1446.449	2822.548	528.532	118.84	1677.426	3595.118	277.849	404.486	255.305	110.457	2843.978	309.059	3504.211	112	0.973	446.339	437.518
9704.91	12140.527	7146.307	11999.537	8838.209	15590.277	8111.046	14590.309	587.471	446.628	370.697	293.663	731.696	2330.437	255.595	6489.636	151.045	142.151	160.27	771.678	1289.531	377.138	128.671	2921.138	1620.965	261.273	823.95	280.674	2823.267	1029.198	307.344	7128.419	111	0.896	482.608	438.95
9679.033	9652.269	6904.608	11771.982	8228.562	14769.087	6986.947	12212.526	713.365	480.243	329.542	321.312	3727.507	3068.535	238.387	10228.214	150.125	145.435	150.356	2463.927	2901.594	514.818	132.181	1736.59	2820.686	241.237	598.858	269.149	754.04	3266.489	264.371	3941.614	129	0.943	620.151	439.353
13219.013	13745.366	9751.333	16390.959	11748.385	20578.352	10378.745	16931.481	1062.377	384.174	326.327	300.147	4461.794	2323.772	249.876	12698.074	191.425	167.847	185.582	1565.278	4467.747	525.766	118.771	2307.846	4391.978	282.569	1274.096	268.215	1168.983	3186.616	321.747	5115.051	148	0.891	943.162	440.804
12011.735	12953.316	8760.129	15182.172	10612.315	19232.885	9337.976	15165.661	921.837	445.675	422.235	408.559	6272.074	3307.572	240.437	11768.89	177.204	184.557	199.107	2089.055	5613.542	667.235	136.894	2145.134	3989.81	311.027	1593.231	294.775	497.542	3806.343	285.731	4928.346	170	0.939	1033.059	439.794
11697.828	13802.414	7756.689	14195.592	9320.447	17611.764	8482.74	14529.495	718.261	432.418	617.387	335.959	4359.667	1120.406	256.459	12698.527	214.582	219.443	234.328	2227.825	3300.54	477.21	164.585	2292.156	3892.996	304.568	1203.26	306.741	1525.744	3002.05	266.862	4628.123	104	0.974	1234.471	438.096
12341.53	12481.952	8882.508	15617.237	10935.364	19506.561	9358.503	15491.114	751.16	295.632	297.062	257.284	2210.977	3723.43	218.012	10625.412	162.888	165.461	168.617	1645.534	2335.567	504.744	120.157	1632.156	3303.615	255.36	285.734	278.612	207.85	3648.768	333.281	3670.493	170	0.837	573.306	439.076
8632.925	9411.397	6188.093	10666.949	7576.45	13693.486	6392.787	11089.107	799.089	283.599	339.153	347.096	4467.26	1736.742	254.439	10604.775	148.095	138.885	139.55	2303.934	4179.411	438.708	132.371	1723.344	2446.489	282.297	805.702	260.286	265.705	3226.031	277.792	3729.04	116	0.977	642	440
10267.436	11241.541	7205.651	12348.645	8774.793	15512.882	7732.217	13736.643	810.414	549.607	681.623	350.491	4357.793	1162.584	218.121	11975.309	140.303	144.124	132.702	1858.573	4719.633	482.109	127.722	1953.838	2399.695	296.022	1642.915	280.452	132.276	4047.9	265.248	4336.473	114	0.99	741.158	438.763
12826.62	12133.307	9324.912	15750.46	11310.209	20307.965	10100.934	17256.1	861.096	364.051	318.028	282.505	5170.031	2296.014	223.327	11829.838	162.447	167.189	189.655	1810.233	3524.235	533.994	114.667	2087.92	4587.798	258.349	447.194	283.854	655.639	3503.327	337.668	4784.661	151	0.855	816.083	440.877
10516.866	10853.352	7842.677	13535.772	9634.273	17413.756	8550.125	13424.78	837.367	437.9	369.046	380.955	5300.57	2170.99	250.937	12009.235	185.23	177.663	200.228	2453.73	5173.279	768.326	133.704	2023.941	3706.333	279.192	1575.594	282.823	209.801	3651.58	314.955	4665.843	127	0.929	1023.965	439.768
14289.066	14210.318	10152.959	17651.42	12003.384	22360.673	10715.45	17279.062	1082.457	471.23	691.576	383.617	4359.438	3373.331	251.156	12737.434	188.584	191.043	186.709	2335.277	4111.261	644.78	135.044	2116.343	4318.106	272.005	1611.043	298.917	142.463	2630.706	291.283	4536.925	211	0.84	1056.841	441.746
9941.532	10109.906	7140.709	12253.34	8564.973	15593.703	7400.056	13204.737	778.3	469.728	469.208	355.309	2449.513	2454.045	240.597	9143.454	167.217	165.002	177.982	2581.498	3630.928	573.23	121.614	1928.493	2901.73	250.279	759.506	267.026	1787.303	2147.109	325.708	4332.798	172	0.827	508.535	441.227
14251.29	14906.494	10528.706	17772.888	13035.395	22955.333	11684.777	18758.396	789.08	450.421	302.819	254.268	4207.911	4091.911	223.607	11083.266	153.078	166.707	170.758	1745.298	3484.525	525.257	114.265	1870.225	4067.668	259.19	558.195	284.855	270.035	2901.723	318.61	4487.808	301	0.864	822.068	446.184
10119.105	9606.861	7733.596	12758.808	9479.391	16087.04	8398.611	13243.53	718.453	280.443	298.884	254.124	4969.182	1778.241	217.084	12781.004	142.286	163.378	214.222	1686.639	3185.136	553.164	122.68	1968.536	3386.088	266.624	780.789	268.006	147.951	3789.154	289.873	4522.228	116	0.965	846.888	440.681
13930.931	14562.647	10203.039	17328.167	12625.007	22362.824	11514.492	19165.504	1139.972	485.106	297.501	330.187	3378.296	5034.19	243.676	11894.179	144.389	193.726	152.126	1689.49	2716.214	571.952	134.415	2267.739	3730.303	271.156	969.324	288.561	99.97	3325.535	344.837	5167.537	139	0.988	893.881	439.924
14250.923	15123.76	10206.068	17126.741	12287.558	21960.591	11147.438	18846.772	698.238	363.703	277.379	301.219	4446.806	2770.482	222.943	12099.314	144.833	182.469	159.227	1655.924	3694.083	546.736	135.653	2126.461	3187.646	261.656	778.234	293.976	101.451	3542.775	380.279	4849.491	99	1	901.672	439.641
13766.284	15251.065	9518.623	17101.681	11354.83	20893.51	10053.459	16651.959	1036.887	523.248	496.941	356.438	6601.619	1992.537	259.938	12705.102	233.281	219.326	178.98	2344.923	4914.895	680.735	160.09	2265.902	5347.369	288.162	1076.668	311.69	117.338	5031.535	282.818	4477.187	157	0.921	1207.869	442.978
11230.76	13321.778	7268.682	13389.806	8457.451	16420.123	7588.221	12352.846	694.986	573.686	333.848	291.79	3931.49	1364.957	232.268	10825.956	220.953	220.688	216.697	2018.261	5921.844	516.5	134.817	1578.57	6146.373	318.27	677.748	287.363	158.367	2218.061	294.767	2937.557	101	0.99	1260.292	438.955
11137.184	12381.575	8437.358	15272.76	10580.188	19342.313	10090.906	17134.818	1138.444	542.262	935.799	427.406	381.002	2256.263	289.91	7245.825	263.665	212.806	128.282	1781.27	181.244	2587.498	172.354	3590.95	3725.065	328.05	904.841	269.644	19951.571	1691.492	342.032	8673.023	134	0.953	1380.269	439.291
11270.76	12021.629	8003.679	14998.542	9567.054	17503.323	7590.631	12656.733	637.289	267.194	262.202	265.517	2168.342	683.148	207.013	8910.924	174.887	151.527	163.894	671.309	4254.877	518.59	135.804	1325.83	3404.033	255.517	394.647	242.8	105.579	3271.266	467.446	2637.216	133	0.935	387.635	442.214
12855.416	14690.127	9220.228	15485.52	11314.04	19607.53	10152.496	16932.655	989.74	382.565	270.111	336.841	4503.958	2429.478	236.39	12438.399	148.777	190.081	154.447	1823.309	3520.956	560.667	137.719	2234.444	3251.724	267.317	832.554	282.437	95.109	4156.72	351.108	4903.076	137	0.937	908.901	441.573
15403.829	15050.083	11612.096	19428.087	13948.034	24501.258	12441.435	19695.256	923.295	359.069	276.071	284.213	3823.499	3388.043	243.899	11619.467	183.861	170.526	142.167	1137.528	2603.249	530.747	126.693	2080.192	5314.773	250.201	541.218	282.34	155.805	3591.398	301.972	4854.58	145	0.905	921.728	441.334
15269.624	16087.352	10604.688	19046.342	12875.924	23784.504	11709.23	19344.156	949.101	477.2	398.041	342.163	6146.481	2864.686	246.575	11514.505	225.932	206.628	194.641	1947.583	3809.273	726.177	158.826	2115.61	6014.667	296.184	1014.988	296.318	631.542	5028.648	295.112	4475.853	302	0.765	1186.55	446.762
10655.583	11453.618	7654.692	13406.955	9400.241	17105.288	8214.547	14605.556	720.612	325.81	381.599	267.569	1882.16	1982.156	235.193	9316.995	156.02	142.641	223.509	2270.502	1226.494	727.47	145.837	1886.595	2564.796	249.307	766.082	262.464	8167.857	1912.995	280.531	4296.069	153	0.921	547.833	443.565
11131.11	10170.833	8292.908	14266.695	9748.657	17902.313	8363.381	13301.365	870.119	311.775	444.912	386.226	5091.042	1692.956	195.946	11112.756	173.091	142.916	142.486	1976.169	3184.161	499.648	149.022	1608.763	3266.412	265.003	957.393	262.654	124.755	3804.95	291.138	3455.605	131	0.969	1109.332	441.813
12742.443	13759.098	8784.065	15481.094	10421.957	19326.111	9168.209	15465.276	835.319	456.191	677.528	349.691	4947.746	2358.401	221.043	10599.978	195.777	179.221	145.637	2083.322	4757.708	544.035	137.909	1884.473	5158.991	276.988	1179.676	268.936	743.109	3795.237	319.884	3976.307	163	0.9	1128.868	443.199
15114.677	16215.013	10415.131	18748.637	12515.999	23315.611	11322.089	18795.66	1046.493	447.242	419.571	333.674	5743.461	2217.449	258.451	11477.323	223.103	211.158	204.734	1967.654	4349.104	698.489	174.396	2189.344	5726.577	290.175	953.415	311.604	1052.845	4424.521	302.118	4495.781	290	0.73	1197.176	446.024
14496.514	15397.509	9892.01	17808.681	11596.912	21428.38	10122.945	16705.958	854.427	623.002	617.93	390.573	4036.52	2232.598	258.687	11793.837	234.779	240.04	246.574	2229.732	3115.447	632.736	192.303	2380.304	4983.661	316.834	1365.971	313.421	3511.569	3106.861	291.639	5091.658	105	0.984	1230.481	442.271
14191.611	14543.014	9336.451	17013.443	10683.562	20007.006	9236.302	15120.013	857.828	591.859	563.05	360.268	5873.845	2205.262	247.355	11851.534	243.173	234.754	219.778	2353.842	5391.53	642.385	150.51	1987.819	6562.683	299.046	1144.765	302.358	978.386	3444.206	301.639	3914.019	162	0.895	1254.981	444.728
11190.543	12541.856	8266.012	15777.002	10225.497	19091.987	9309.618	15395.391	1027.77	540.169	793.597	482.421	400.356	3411.237	288.952	8248.435	227.1	201.92	179.285	1881.561	208.075	1173.295	165.189	2854.27	2864.119	350.546	1193.004	268.982	32434.203	1207.247	345.934	6749.438	116	1	1388.862	442.138
10501.278	11897.153	7628.483	13422.906	9139.934	16500.599	7552.959	13058.887	559.103	392.87	309.143	294.853	1887.407	2175.54	206.47	8584.56	148.735	163.504	152.801	1724.044	3654.725	474.952	119.485	1643.964	2421.079	265.068	426.57	249.484	119.084	3150.146	330.718	3438.276	129	0.932	439.438	444.236
12785.486	14444.193	9509.075	16654.388	11753.476	21237.852	10499.877	17402.936	592.636	585.039	375.496	302.174	1598.916	6079.92	239.477	8748.097	148.286	149.23	164.688	1394.82	2456.863	536.146	126.571	1982.496	2992.403	259.127	1256.673	278.168	724.107	2440.354	305.069	4479.04	132	0.965	477.545	443.848
10462.323	11686.407	8143.925	14097.539	10468.049	19144.692	9790.885	16524.185	606.287	357.575	306.186	268.579	463.875	952.185	237.525	6579.396	167.84	148.589	220.469	906.338	534.231	339.261	126.063	2427.615	3387.046	269.348	424.505	280.983	5857.501	624.933	296.427	6482.693	202	0.828	490.965	446.441
11289.411	12083.013	8091.061	14186.076	9972.293	17607.138	8632.746	14498.895	807.85	325.43	419.433	272.978	2191.01	3145.131	234.873	9439.678	151.124	153.38	209.029	1914.916	1406.081	609.224	123.812	1669.697	2376.875	254.515	499.845	258.507	1774.419	2677.978	294.182	3876.947	145	0.873	557.19	443.783
10180.963	11833.443	7494.411	12923.725	9271.08	16077.864	7953.187	13092.852	592.694	307.68	297.996	279.404	1463.388	3687.441	221.636	10667.342	151.473	139.179	167.694	1565.52	1855.901	502.428	126.592	1673.612	2377.747	240.591	473.852	264.649	3635.518	2959.116	341.929	3910.669	100	0.981	579.68	442
10506.55	11503.28	7597.381	12794.933	9024.635	16090.893	7613.742	12737.993	766.088	381.944	383.442	305.587	3372.631	3212.236	260.882	10747.843	151.877	137.639	140.98	2232.755	2745.12	502.864	133.355	1616.334	3065.888	254.826	632.323	263.494	248.254	2455.723	288.383	3520.223	188	0.876	631.585	444.181
13593.566	14514.456	9840.643	16855.892	12022.016	20974.224	10412.426	16822.255	847.73	407.095	582.175	293.333	3030.659	3873.788	228.137	10910.084	149.148	153.191	147.229	2130.16	3372.729	523.768	123.65	1950.609	3322.062	295.853	1503.695	280.878	111.385	2500.311	261.88	4512.616	202	0.854	729.198	447.05
11224.231	11122.525	8367.21	14176.828	10480.554	17710.027	9610.214	15844.26	671.622	332.309	306.985	316.358	4691.329	1241.669	214.928	10861.502	164.446	147.21	261.12	1899.579	3942.169	481.49	117.379	2111.299	3852.679	250.437	548.8	288.27	2109.581	3938.573	326.821	5005.362	100	1	806	442.5
11335.139	10981.591	8160.933	14015.497	9568.759	17597.596	8968.118	14163.741	1050.488	442.22	352.798	377.077	5382.63	2021.527	241.409	12806.563	160.056	172.954	230.596	1909.951	5291.056	531.02	123.885	1980.352	3165.276	297.243	1355.862	296.338	227.615	3114.882	287.45	4263.43	113	0.981	1046.81	442.845
9338.531	9020.984	7179.599	12130.5	8766.383	15732.698	8199.552	13219.303	907.674	328.471	366.484	358.833	2332.808	799.354	231.689	7871.968	173.989	146.963	165.102	1949.236	1965.61	389.107	158.669	2253.266	3008.266	278.316	411.703	270.743	7965.054	2052.876	313.753	6203.648	106	0.993	1151.5	442
12063.351	12486.2	7879.985	14792.47	9021.986	17499.645	7789.036	13491.418	890.721	474.931	488.325	402.849	5527.608	1606.713	239	11943.102	224.787	220.924	167.531	2704.483	7630.804	853.999	162.064	1969.138	5543.513	288.57	921.135	277.237	217.878	3034.973	303.297	3614.87	134	0.942	1292.015	443.127
14231.403	13888.189	9098.996	17433.917	10160.855	19602.152	8320.846	14153.198	848.726	687.358	679.824	319.898	4517.62	2621.75	243.29	11830.336	239.7	271.907	166.316	1779.036	5779.104	743.765	161.207	1826.664	7963.748	266.179	962.12	257.31	123.434	2771.919	317.229	3343.907	142	0.934	1333.246	444.176
9989.185	11875.481	7445.828	13703.767	8754.157	16937.827	7175.81	12537.579	726.858	505.276	268.379	275.334	1407.963	3311.001	238.429	8668.717	129.718	166.141	162.446	1632.244	3504.507	825.945	144.978	1685.979	2456.937	240.999	447.814	251.251	1243.371	1595.395	329.718	3567.337	105	0.984	364.557	443.014
12738.081	13461.632	9472.811	16357.794	11763.333	21171.825	10292.553	17164.114	679.332	386.534	307.132	302.866	2638.346	3814.653	241.553	10021.811	149.818	142.817	199.117	1234.253	3260.371	508.878	127.854	1961.454	3771.927	262.201	777.817	253.243	2052.905	2619.744	306.664	4488.833	173	0.901	598.749	446.905
14440.216	14588.813	10451.922	17529.365	12689.89	22509.124	11518.725	19702.213	770.609	449.99	313.158	333.955	4151.488	5314.786	246.915	10710.944	162.474	176.368	216.657	1595.045	3304.531	597.759	124.518	2376.928	3654.959	269.809	917.022	286.457	232.079	4344.115	287.027	5832.735	202	0.912	856.554	445.851
18199.524	18431.914	13658.069	22816.622	16460.583	28888.934	14856.81	23989.189	869.064	440.107	326.281	305.958	4424.445	4456.258	241.967	10545.885	159.269	173.004	149.844	1361.021	3545.505	598.545	137.689	2316.124	4667.203	269.611	664.003	290.773	96.01	3878.876	294.954	5641.272	212	0.859	879.854	445.33
13901.172	14846.022	9751.489	16784.771	11692.284	21379.136	10356.274	17337.427	831.538	431.977	322.251	354.84	5078.587	3873.153	270.209	12497.012	176.276	175.198	152.799	1995.719	4107.861	558.482	119.064	2087.469	4055.398	267.905	1060.183	273.202	107.366	3880.139	301.46	4710.309	312	0.796	972.628	447.628
18759.572	19125.985	12862.004	22659.132	14882.236	27491.402	13427.435	22080.606	879.068	452.271	404.469	338.743	7069.785	2634.614	254.079	11022.447	222.457	227.29	221.263	2244.534	4349.861	731.506	147.566	2182.65	6225.386	282.739	910.947	292.059	829.127	5068.691	286.262	4754.919	148	0.924	1174.439	443.845
12412.094	13450.795	8141.914	15355.442	9614.333	18505.368	8540.607	14753.838	978.323	504.147	431.283	389.987	5343.395	2033.88	252.275	12219.256	227.511	211.291	197.332	3300.673	8573.604	643.493	158.098	2243.898	4741.646	282.008	972.752	279.048	386.082	3168.472	300.591	4323.532	120	0.957	1281.8	444.383
12002.03	12364.513	8560.364	14712.895	10479.456	19091.856	9305.902	15656.172	717.195	488.856	389.051	358.858	3262.293	4494.899	216.273	11595.74	158.749	156.282	151.997	2115.412	4937.387	513.181	116.772	1917.139	3488.952	270.944	1358.658	277.5	244.696	3149.209	263.42	4381.715	137	0.963	717.164	446.836
13860.086	14780.505	10086.141	17469.786	12456.737	21407.964	11174.877	18837.552	1116.379	986.929	405.225	325.419	3293.802	1767.981	222.376	10898.286	156.022	142.696	151.756	1759.988	4585.687	518.14	128.737	2161.232	3612.173	267.468	1669.98	281.218	102.312	3275.446	260.711	4734.991	123	0.936	736.915	444.687
14870.161	15244.18	10534.582	18033.546	11369.421	20856.28	9760.588	15973.805	1045.192	686.156	512.662	468.681	3858.491	7731.362	284.905	13845.876	214.786	199.871	179.153	2710.797	3276.476	707.69	131.088	2392.035	5309.724	291.512	1620.097	285.974	119.281	2949.536	308.15	5415.251	226	0.935	1010.575	447.903
12771.593	13539.035	8936.289	15524.922	10554.124	18949.66	9041.276	14824.967	925.968	382.208	462.741	338.812	6394.168	2255.533	215.068	11481.399	200.635	181.101	160.393	2283.471	5317.996	583.17	137.572	1844.406	5004.733	277.904	967.835	273.206	117.514	4412.648	297.886	3923.553	270	0.839	1117.581	451.426
16079.706	20237.419	9759.11	19935.901	12042.215	24794.905	12265.437	23324.884	1108.162	482.245	628.839	439.877	410.759	1611.7	287.182	7468.237	265.046	251.114	201.089	1590.325	183.924	898.27	243.27	3805.668	5991.801	325.143	1162.923	278.006	15844.484	1057.159	350.825	9127.923	100	0.967	1376.2	444.71
14194.694	14077.495	10733.065	17945.455	13143.557	22127.333	11472.126	18172.728	830.62	343.668	297.29	334.584	5398.262	2386.966	221.99	10882.226	167.338	174.206	149.55	2060.887	3520.574	515.616	139.407	2306.394	3978.98	278.258	1035.109	288.47	95.82	4483.113	386.205	5266.708	106	0.993	901.104	445.528
11976.558	12257.386	8117.355	14556.127	9500.758	17730.792	8454.308	14462.881	1014.115	421.434	992.32	378.081	6431.276	1824.478	255.924	11712.704	220.255	241.311	184.298	2316.013	6529.062	608.654	141.514	2172.268	5040.863	281.912	1175.579	317.078	264.431	4837.426	287.906	4336.468	152	0.924	1220.816	448.408
11697.982	12548.057	7549.058	14542.992	8536.391	16198.809	6963.606	11307.46	720.636	386.573	992.845	360.33	4739.266	1084.54	227.114	12087.478	231.457	265.045	195.775	1652.074	5050.097	684.3	138.571	1566.123	7574.182	265.963	877.372	268.37	300.955	2935.132	319.333	2927.672	167	0.879	1351.979	446.416
12574.333	11705.172	8760.478	17710.183	10840.865	22187.31	10581.462	17911.11	814.634	356.845	379.133	287.355	525.96	1185.735	253.26	7521.416	192.342	208.496	230.807	1139.897	531.696	785.354	239.433	2604.249	3623.774	266.832	556.553	269.638	10538.176	422.752	407.29	6884.605	107	0.989	1370.136	446.201
12600.696	12835.766	9398.29	15723.777	11398.159	19587.016	9972.33	16000.536	830.395	496.566	296.123	299.825	3151.241	3563.551	218.966	11057.641	143.256	153.286	161.537	1700.216	4618.25	476.364	119.112	2006.415	3124.773	243.253	743.191	278.071	870.547	2525.92	309.934	4671.034	177	0.954	786.059	447.675
13279.618	14231.651	9215.01	15948.691	8167.312	14851.007	7130.238	12048.037	886.379	722.079	354.892	430.155	3578.502	5138.109	267.865	15336.879	197.03	180.049	168.84	2671.222	3226.617	482.861	121.415	2094.789	4448.69	282.412	1216.528	267.136	106.926	2124.667	300.33	4435.02	120	0.957	994.833	447.1
[truncated: 5,772 more rows]
