# Supplementary material for: Highly multiplexed immunofluorescence imaging of human tissues and tumors using t-CyCIF and conventional optical microscopes
Source: eLife. 2018 Jul 11;7:e31657. doi: 10.7554/eLife.31657 (PMC6075866; doi:10.7554/eLife.31657)
Supplement: Figure 10—source data 1. [file elife-31657-fig10-data1.zip › TMA27n.csv]

Hoechst2	Hoechst3	Hoechst4	Hoechst5	Hoechst6	Hoechst7	Hoechst8	Hoechst9	pAKT	Ki67	pERK	EGFR	E_Cadherin	PCNA	MET	MitoTacker	A555	pCTD2	CD45	VEGFR	Keratin	PD_L1_PE	CD4	ActinRed	hmC	p21	pS6_235	HER2	Vimentin	Catenin	NGFR	HCSred	Area	Circ	X	Y
18012.035	20891.283	14886.439	26191.898	18828.892	26830.666	16444.464	23843.569	1325.227	707.291	554.033	553.916	3073.028	889.59	371.994	11748.408	441.864	308.18	199.598	773.715	2217.765	1005.194	198.955	6612.038	14299.806	354.906	2581.989	311.905	1940.477	1183.964	329.766	8693.501	143	0.916	935.325	117.661
23465.989	26475.248	19025.247	33670.46	24617.886	34313.532	20793.037	29170.169	1450.314	694.205	552.17	663.632	7865.331	1115.944	374.784	9515.467	468.851	403.366	227.302	1278.333	4849.51	1170.778	204.173	5588.491	16788.448	4350.049	2053.737	325.246	420.951	2796.447	313.21	7010.007	109	0.989	955.408	124.674
28510.027	32098.934	22965.063	39871.254	30860.57	40845.261	28237.87	39558.814	1225.752	684.498	574.761	537.603	3098.025	1288.806	399.52	8881.377	391.426	324.522	198.248	668.362	1087.305	905.85	196.519	7427.68	11115.957	343.547	2978.675	310.572	1923.121	1132.064	324.715	10266.218	275	0.839	920.856	131.518
17259.824	20130.671	14113.407	24306.817	18448.711	27854.355	17580.481	27036.761	1098.344	632.012	524.048	614.757	7695.806	1021.357	370.478	9363.547	359.682	303.807	180.325	1211.379	3562.509	1033.621	194.104	5909.545	9171.823	369.63	2374.752	329.667	1212.964	3304.058	326.648	7578.064	119	0.885	962.87	126.693
18782.533	21856.106	15617.728	27105.348	21209.919	28374.457	19092.644	27360.081	1647.411	769.864	655.518	556.028	1781.611	972.046	411.506	9386.61	737.244	416.374	258.936	1105.26	597.991	1308.146	199.96	6524.29	21971.871	347.819	3397.703	321.158	2479.007	904.698	321.048	9104.885	106	0.993	939.5	128.104
17209.738	20178.78	14556.392	26235.247	19515.946	28812.254	17834.993	25133.213	1327.909	581.13	463.73	556.245	4764.547	1003.658	333.477	9706.035	372.871	302.119	165.609	1239.632	3411.1	860.21	183.028	5919.803	10122.848	326.495	2151.233	360.738	1383.467	2179.478	336.479	7479.108	134	0.931	994.381	128.463
23334.912	25819.81	18584.297	32065.977	23374.251	31413.167	20911.037	29929.877	1304.145	707.216	605.19	674.504	4731.048	1284.177	411.263	9228.833	432.175	363.618	209.593	1047.151	3073.141	1095.252	210.475	6965.31	14697.889	935.983	2774.261	325.195	1237.224	1985.15	322.915	8755.064	100	1	955.5	130.68
26556.804	30589.036	19347.326	32082.174	23960.871	29977.877	18588.502	24681.073	1247.344	690.505	571.768	570.584	4336.473	916.762	360.388	11376.533	366.574	326.239	199.68	902.262	1934.858	967.78	194.148	6109.298	10547.791	347.312	2726.564	304.916	1853.064	1388.285	327.326	8632.054	109	0.976	909.142	132.408
18167.44	19988.724	16196.168	28181.547	20880.284	25830.327	17182.08	23446.232	1140.014	672.567	545.403	547.826	3886.037	1184.591	377.306	9033.2	316.684	284.519	182.947	950.798	1684.459	863.726	186.724	6650.55	3477.487	358.565	2962.567	324.542	1114.275	1737.925	329.599	8684.751	99	1	964.359	133.884
13693.782	18467.752	12881.847	20352.678	22638.645	29684.623	17795.908	23961.428	978.22	540.665	463.712	446.684	2675.591	1469.916	350.422	9397.712	220.241	238.488	162.896	471.391	1014.678	679.685	172.037	6185.732	4690.462	291.927	2109.296	317.896	969.055	1138.592	307.198	7854.491	153	0.866	1075.356	137.48
18897.519	20580.453	16451.192	29459.941	23244.185	33648.301	24358.887	36407.707	1012.601	581.783	504.382	465.483	2206.826	1133.576	388.609	9133.596	347.851	269.399	209.347	558.401	807.525	1074.013	192.912	8026.866	10053.716	339.887	3538.99	319.867	1717.186	730.904	326.65	10757.256	103	1	928.5	135.5
19497.214	23278.23	14803.426	25626.114	19629.03	25098.885	17168.423	23088.34	1158.713	641.83	470.204	526.57	3968.907	1090.618	333.56	10873.004	378.398	313.245	149.957	770.919	1869.832	977.442	179.915	6403.384	7092.762	300.56	2328.12	382.102	602.847	1232.466	332.685	8374.314	104	1	996.154	136.635
30228.04	33252.15	23773.505	39896.179	30000.222	33357.92	22207.094	28338.647	1290.727	696.748	567.28	544.93	2754.761	1130.81	394.449	10555.412	434.061	341.708	215.327	610.699	1474.499	1036.291	187.321	7300.886	15255.653	347.618	3322.296	303.943	2339.427	1005.336	333.821	10193.445	106	0.98	915.915	138.217
21177.94	24124.578	17314.809	30249.89	23538.675	32432.563	23746.697	34750.811	1344.528	703.696	590.383	641.977	2694.122	1069.435	388.66	9867.701	477.825	325.37	214.47	1440.523	1732.854	979.688	178.013	6921.882	13421.03	351.479	3075.151	318.875	1108.934	1209.271	308.4	9565.718	101	0.977	944.074	137.411
16646.653	19868.347	11868.918	24942.508	19465.224	26531.984	17882.993	24960.54	1195.916	695.014	299.148	545.78	3060.536	1178.189	418.022	8321.284	393.729	298.633	150.422	509.61	826.579	810.047	193.513	9545.441	7162.272	282.641	1158.239	386.784	1128.118	1084.99	364.588	11089.38	116	0.977	1005	139
16415.386	20304.097	14634.866	25204.374	22027.537	29090.601	18109.324	25123.574	791.392	471.406	404.602	438.203	4529.001	1003.415	319.478	10965.459	220.374	215.033	154.07	1438.72	892.231	656.61	155.4	5377.987	4944.64	323.248	1524.716	300.289	3304.574	2250.617	300.392	7293.504	123	0.952	1121.24	141.053
21567.387	23819.449	17898.878	29734.36	23424.259	26934.915	19285.656	26523.879	1222.608	665.064	554.965	639.564	3391.724	1017.949	369.291	9467.41	361.001	315.769	188.486	978.023	2887.018	989.789	180.902	7069.848	7041.403	327.977	2197.753	303.321	706.733	1410.61	323.189	9458.68	117	0.917	940.585	143.09
16049.112	19587.158	15977.061	15738.578	16673.545	27073.989	17085.215	24351.467	990.759	430.198	399.263	418.656	3718.192	1095.747	315.752	9638.502	362.386	234.04	191.241	618.804	1045.921	802.051	156.557	4698.58	7713.986	294.368	1430.545	292.305	3709.047	1304.946	297.466	6431.12	126	0.921	1044.317	142.54
21281.628	25473.672	20102.664	35513.839	16809.556	29689.973	19931.819	29589.069	954.512	525.995	458.688	438.341	3299.812	1788.092	329.478	9413.291	255.905	235.021	156.867	567.393	1100.811	591.461	161.054	7063.217	6448.398	296.982	1835.736	282.729	1114.467	1522.637	309.583	8812.365	98	0.993	1109.439	141.122
29768.463	32510.062	24351.858	39937.892	31959.28	35991.755	25793.657	32910.475	1494.172	812.06	663.161	588.092	2204.541	1421.872	404.313	10273.972	441.291	327.576	236.702	510.262	1124.183	872.063	190.907	7795.27	10739.575	346.133	3064.57	321.565	1655.967	862.473	312.055	11273.91	148	0.924	920.791	145.527
24969.018	28843.985	20026.019	32905.613	27026.805	31694.565	23414.916	32561.091	1318.409	745.291	603.219	717.415	5527.295	1250.051	397.2	8840.004	429.271	380.232	193.831	1229.133	3386.711	765.049	195.726	7085.967	10370.678	338.047	2125.979	321.397	565.197	3438.512	323.022	9451.348	169	0.911	952.979	142.873
20334.198	22665.005	17899.497	30521.355	24093.85	29050.647	20303.156	27486.249	1018.968	587.029	488.563	540.14	3983.724	1239.723	369.451	9796.354	379.042	315.262	214.292	754.39	1745.012	1046.21	176.344	6769.303	9389.923	332.843	2155.226	334.428	1260.219	1324.27	337.294	8556.764	102	0.987	974.265	143.118
22846.4	25328.717	18990.35	30801.294	25596.338	31342.214	24321.023	34370.759	1290.064	741.263	596.892	555.079	3205.746	1254.199	416.927	8469.373	418.446	329.328	197.321	726.838	1273.389	918.607	194.179	8108.825	9583.622	329.973	2808.976	345.982	985.132	1073.136	353.8	10637.571	388	0.66	967.99	151.704
12779.528	13857.223	12412.343	20282.734	15384.453	23924.033	17033.623	22636.222	724.756	361.559	496.197	433.308	2426.58	1019.439	306.495	8297.954	297.558	226.939	177.072	389.801	637.636	886.824	155.347	8085.693	8219.357	249.497	1935.419	342.886	2478.338	957.979	282.545	9540.214	133	0.946	1021.214	144.47
22394.507	24786.916	18243.53	28692.02	23449.98	26949.214	21108.646	31467.649	1185.482	670.734	562.545	578.604	3180.77	1064.019	394.198	8206.493	393.828	339.7	202.101	863.495	1993.495	702.477	185.072	8907.986	8924.288	328.084	2436.436	313.996	979.124	1582.3	333.518	11635.379	213	0.797	935.758	150.063
14381.423	16560.218	12507.632	22247.544	18429.027	26714.161	19233.202	28630.545	932.93	577.913	463.821	527.052	5169.006	1041.265	358.652	9015.561	323.665	260.129	194.258	1009.167	2275.253	823.478	184.055	7263.991	5445.189	308.061	1826.91	345.409	2453.262	1832.004	323.21	8946.048	119	0.921	979.592	145.416
19182.605	24090.743	17313.392	29234.74	20948.655	30597.741	19532.97	28723.36	897.438	509.91	444.751	410.612	4977.559	1135.195	322.38	9454.109	232.269	238.938	150.508	600.208	2300.091	635.139	148.065	6282.208	7413.583	283.968	1078.059	281.826	415.631	1485.392	281.768	8072.302	120	0.929	1133.642	146.008
14343.344	18870.727	13009.327	24631.636	15585.224	24512.349	15005.022	23680.643	1235.807	546.075	454.93	432.025	1922.016	1227.299	353.666	10605.191	224.445	198.62	146.75	747.306	688.582	558.816	136.695	6469.808	8705.058	290.534	1221.236	301.863	978.583	820.559	291.415	8764.362	106	0.949	1153.151	145.057
23716.624	26682.023	19534.551	32952.264	27552.49	34988.766	27471.561	41071.14	1209.445	675.783	584.448	544.641	1637.141	1443.109	434.496	8750.738	390.406	300.133	218.772	620.706	666.618	652.738	195.762	9712.393	8666.296	341.861	2862.256	315.949	1675.664	784.409	313.672	13009.93	108	0.967	927.778	147.231
17459.414	20768.321	16890.649	28682.893	16426.526	24827.885	17665.08	26486.414	860.592	531.289	462.483	468.948	5738.492	992.584	344.421	8074.646	212.806	234.574	200.094	907.658	2367.734	707.085	169.387	6518.263	7049.791	268.203	1143.347	313.054	816.287	2329.818	297.381	8259.892	108	0.98	1065.944	147.333
18714.722	22222.724	16818.701	28679.163	19589.516	28024.724	18254.089	27396.186	945.772	487.356	401.444	474.707	4471.016	1126.181	330.456	9747.384	211.78	246.815	155.938	1639.027	1169.687	632.311	164.349	5601.043	5197.156	275.956	1485.063	299.992	842.439	2681.334	277.651	7034.46	115	0.969	1092.97	147.039
17983.419	20586.793	16658.743	30700.144	20519.9	25834.525	16260.664	23694.321	829.252	472.572	422.722	425.206	4271.77	885.481	305.525	10019.338	238.809	235.836	153.696	1702.792	2681.279	597	150.776	5725.582	8451.476	261.059	605.568	291.281	848.271	2085.729	287.72	7193.697	102	0.955	1126.48	148.137
28563.867	31302.495	22650.989	36407.818	30141.668	35104.406	27194.264	38716.575	1340.927	758.082	637.841	683.846	4681.801	1312.902	384.069	8766.921	469.081	393.3	198.083	1177.395	2833.056	775.89	195.246	7772.9	12702.461	337.264	1803.292	335.696	330.789	2979.98	346.311	10283.526	103	1	952.733	149.5
20573.43	23882.218	19038.881	31115.649	23376.515	32215.494	21442.056	29302.174	997.007	452.851	382.503	475.372	5196.307	1101.905	298.286	9263.437	246.809	254.216	175.696	2084.776	2805.02	550.8	163.647	4779.292	9176.281	285.19	425.142	285.296	661.654	3601.19	304.063	6133.519	210	0.899	1101.419	153.181
16564.007	21068.33	15364.751	29051.81	20202.158	28958.408	18429.798	27500.866	1165.401	590.271	493.825	461.632	1761.901	1629.882	362.375	10361.399	228.116	198.065	147.613	448.483	527.242	566.989	141.745	7138.813	6302.321	300.205	1574.839	294.596	993.142	1093.128	284.032	9129.413	110	0.985	1157.964	149.909
28963.964	31909.254	22775.338	34861.93	28956.812	29734.124	23846.711	32310.691	1204.282	653.337	554.699	708.966	6032.673	1551.918	382.415	8542.79	443.425	416.55	200.04	1997.36	4770.393	766.182	182.432	7977.136	14482.707	343.179	1619.816	328.773	374.55	3835.541	331.583	10571.238	139	0.95	946.356	152.104
13102.621	15155.464	12686.749	19923.891	16799.937	23123.702	17057.74	24658.195	1117.735	652.372	387.87	532.443	2755.301	1061.746	382.265	8689.6	351.636	265.078	144.97	497.936	770.828	721.353	186.725	8707.142	3588.938	292.276	2211.386	359.203	961.704	1053.474	352.927	10718.943	130	0.914	1001.246	152.508
27549.98	29655.215	22401.545	36828.876	31251.623	40326.363	31951.192	44934.565	1412.935	784.977	663.554	590.063	2054.657	1933.186	463.844	9384.883	413.823	315.685	217.1	548.5	681.965	820.443	198.627	9833.746	8416.163	346.007	3417.483	321.576	2101.023	908.345	317.174	13809.523	110	0.985	925.445	152.509
15224.401	22149.582	17961.814	29054.634	19020.923	27198.58	21213.142	30554.197	869.717	521.854	454.425	417.237	2963.216	1854.709	351.47	8742.614	197.255	213.86	203.517	462.087	719.879	672.094	167.812	7136.247	4091.477	279.896	1650.054	323.913	1412.951	1516.447	295.043	9186.293	145	0.929	1057.528	154.466
17816.595	22591	17220.37	25696.06	25391.783	32354.076	23055.093	30981.999	879.948	537.808	442.945	407.937	2162.031	1902.606	353.996	8413.352	230.315	255.831	160.091	509.304	970.464	658.811	186.228	7322.538	6769.383	291.437	1402.217	299.613	771.438	963.084	324.114	9420.545	108	0.967	1077.028	153
14138.028	18450.626	13133.699	23553.845	17026.452	25100.092	16387.416	24292.609	1118.112	569.843	466.213	451.427	2061.463	1567.498	357.288	9085.191	232.52	202.12	146.218	403.284	485.07	692.857	149.334	7045.954	4641.017	283.359	1736.605	292.935	1421.356	1163.963	275.249	9116.152	96	1	1147.479	152.448
13783.458	18259.642	12638.402	21812.867	22030.23	30089.079	18068.238	24801.402	1585.352	546.104	455.832	498.547	2118.362	1505.143	349.174	10003.967	220.18	191.767	138.343	740.108	552.317	593.413	144.455	6222.799	6247.361	289.755	1273.041	289.924	1684.356	1358.758	304.641	8291.38	100	0.954	1163.51	152.79
31301.819	34564.539	24327.054	38137.337	30613.168	32373.848	22968.515	28863.609	1518.358	817.226	685.563	608.852	2268.976	1494.964	426.27	13852.201	466.689	342.931	261.963	725.789	906.946	1082.909	186.405	8785.432	12333.41	360.319	4619.318	327.655	2332.937	1019.425	382.407	13476.136	105	0.984	919.624	154.548
25691.394	27725.511	20780.166	32420.939	27687.172	30751.047	25002.746	34413.534	1202.486	678.932	570.441	533.334	2213.522	1218.027	393.301	8908.838	378.972	302.283	175.582	505.398	817.159	873.362	184.195	7611.955	8650.417	339.689	2908.43	312.221	1206.092	849.879	351.151	10431.774	208	0.918	955.365	157.284
18366.226	21657.863	17123.635	27975.888	21871.58	30138.489	20791.705	28339.756	872.377	487.31	425.365	430.927	2781.429	1336.415	297.513	9653.436	257.619	229.972	164.928	845.603	1092.19	636.174	159.14	5694.96	8851.11	273.641	1348.947	287.257	2437.789	1578.154	290.305	7510.908	197	0.836	1122.393	160.266
12791.467	13897.229	11980.159	19779.088	17479.211	24202.625	18270.583	26368.173	1172.929	689.739	518.897	492.726	2913.389	1037.053	379.922	8719.261	392.716	277.838	192.773	518.741	918.89	1000.971	190.637	7433.463	5399.037	302.107	2626.342	336.403	998.238	1014.465	348.56	9552.242	170	0.81	982.094	160.441
14738.176	17833.728	14305.812	23352.855	20709.103	24963.223	18482.868	25859.112	972.566	511.055	418.059	435.592	2414.618	1504.603	331.003	8824.647	199.143	242.001	162.596	751.212	886.003	654.468	186.897	7186.267	2579.338	259.889	1511.007	284.652	631.82	1442.319	315.231	9162.445	147	0.885	1080.221	160.33
20047.688	24735.589	18128.932	31645.937	19436.805	29895.129	18741.225	28219.565	903.916	507.971	432.398	410.384	2317.052	1515.896	329.076	11597.148	205.442	185.691	133.778	412.308	660.128	665.438	152.24	5389.45	7684.072	317.314	1272.318	289.774	2023.42	978.375	302.112	7481.385	145	0.891	1209.321	160.741
22697.591	24751.899	18643.979	28976.029	26565.212	31098.39	27356.542	38362.868	1361.597	775.261	623.458	572.865	2146.049	1702.349	444.469	8967.005	382.363	301.951	189.426	468.17	763.11	765.332	188.777	9934.79	5923.373	351.919	2764.632	310.665	1020.573	899.529	330.452	13687.394	181	0.943	927.771	161.207
17907.761	21336.899	17202.941	27639.64	26018.791	28848.225	21245.754	29835.202	821.109	487.502	428.606	435.125	2462.32	1463.99	337.688	8090.259	198.987	230.901	188.046	766.114	1161.656	625.886	180.005	6534.566	7964.544	264.289	1207.726	314.824	1202.172	1286.514	301.968	8697.044	151	0.932	1064.858	160.123
15701.636	20730.118	14453.475	24491.587	20858.057	29759.377	19229.298	26765.025	1011.087	572.589	482.331	499.677	3205.403	1809.713	347.562	10392.312	224.851	190.41	139.279	650.601	858.774	3614.428	153.94	7254.312	6015.91	313.393	1610.704	309.37	1140.145	1543.229	311.586	9670.087	163	0.858	1186.678	161.942
21323.994	23313.001	17156.995	26593.756	22736.425	25611.954	20824.338	30679.468	1238.667	691.429	564.229	596.688	3695.067	1172.725	383.179	9304.857	384.451	315.052	165.144	962.292	2117.426	854.528	172.678	7361.183	7802.972	321.567	2567.602	319.362	1041.735	1610.456	341.702	10054.715	109	0.976	963.784	160.794
18005.703	20637.035	16794.381	28916.22	23155.362	28659.454	18760.743	25728.206	1021.829	485.459	433.577	488.023	5178.158	1131.562	300.477	9190.412	270.406	233.234	175.651	1016.543	3948.488	529.737	166.801	5342.503	8097.76	277.012	772.584	287.58	426.647	2818.217	291.962	6874.532	112	0.943	1112	159
25772.375	27149.825	22267.584	35095.948	31580.171	35270.874	30867.825	40087.806	1094.714	598.377	521.868	507.101	2226.112	1434.838	398.327	8349.52	341.029	292.929	164.531	511.069	771.124	790.128	180.616	8740.707	8485.647	351.433	2315.834	311.84	1180.009	952.089	345.908	11847.421	270	0.824	947.804	166.385
23892.122	27942.899	17354.132	31089.625	21276.933	32463.045	17153.161	24328.623	1361.667	746.098	570.99	493.724	507.153	635.092	353.633	14229.92	473.779	297.82	266.551	1606.899	207.142	1175.636	191.433	4968.914	12485.527	318.064	523.237	316.885	6972.653	452.87	369.928	10531.517	161	0.868	821.531	163.686
16920.945	17732.453	13610.556	24138.033	18162.736	26985.806	17209.33	24470.597	939.098	513.327	457.807	471.997	452.833	554.275	363.639	11421.998	426.188	243.348	236.65	1118.72	194.614	645.657	202.414	4667.579	17504.732	304.843	506.279	312.336	6124.173	601.667	327.269	9164.331	135	0.949	832.685	163.322
16117.504	19970.207	15067.616	28662.306	19014.145	26942.918	17076.924	24544.212	1163.418	547.42	477.324	508.954	5991.675	1360.168	357.817	11208.416	210.631	188.019	134.237	712.411	1037.413	692.853	155.578	6564.217	6376.477	299.429	1922.001	328.854	1566.64	2259.539	288.891	8715.795	115	0.999	1200.152	162.813
18667.637	23675.744	15627.809	26062.123	27883.888	36016.635	21874.48	27839.364	962.801	540.737	440.327	451.409	2567.369	1771.115	326.222	13073.503	216.568	180.447	140.886	462.218	732.669	741.586	147.81	5715.124	8734.986	319.464	1350.814	288.99	1601.541	1236.965	302.322	8141.622	96	1	1214.229	162.479
20414.699	22420.285	16791.97	27991.071	23319.965	28218.538	20994.66	26061.407	2064.636	659.898	505.358	554.401	4692.95	1145.648	357.569	8831.745	437.007	341.278	149.259	1232.307	3137.216	857.036	184.946	6895.285	8978.902	302.498	1838.264	355.7	932.322	1924.811	342.77	9328.698	143	0.967	994.738	165.017
22371.915	26098.065	20930.819	33283.644	23063.141	31492.586	23740.19	34373.945	1827.281	492.43	398.526	467.477	4055.936	1331.206	305.979	8967.751	229.277	281.626	174.761	975.95	2607.515	584.814	180.852	6094.779	7723.678	267.93	1081.852	284.988	240.643	2223.509	318.198	7863.346	167	0.936	1087.973	165.865
34141.032	37716.568	27471.145	38881.661	34382.023	29352.651	25344.619	31849.033	1364.068	703.729	605.158	557.778	2316.615	1627.465	426.041	8020.863	384.764	365.066	187.652	410.263	811.684	733.706	195.129	10746.803	11925.96	355.956	2424.884	318.055	928.82	1044.774	347.202	14201.919	111	0.964	939.086	165.185
13907.214	17158.53	13259.229	22624.521	17882.049	23164.79	15448.919	21903.197	885.253	539.992	436.772	490.629	3259.29	1229.051	329.95	10380.124	205.897	192.463	138.106	694.974	1132.795	679.564	138.252	6696.14	5235.743	298.612	1580.282	287.878	834.916	1957.632	314.15	8676.344	138	0.894	1176.877	167.732
26470.678	28437.333	21667.84	34263.55	30090.936	35068.042	29401.005	41106.232	1425.778	785.548	622.807	615.284	3389.176	1458.431	444.932	8951.634	446.024	333.512	211.279	931.849	3036.128	4126.32	193.461	9231.052	10848.693	335.23	2102.689	319.487	1344.368	1334.206	394.52	12888.799	256	0.825	921.156	171.746
17007.825	20750.178	14906.915	24902.659	19700.545	28586.967	18920.992	27439.958	1374.721	482.552	414	478.026	5678.757	1042.659	286.371	9552.83	220.523	223.688	148.975	1358.439	2867.974	591.692	143.481	5309.148	6718.029	253.756	752.457	280.64	773.255	3439.41	269.005	6669.204	120	0.903	1144.275	167.15
25507.926	29056.55	19400.337	29024.687	23987.63	25840.147	20259.343	28716.844	1537.92	850.161	670.276	601.329	1722.711	1077.634	441.478	10717.767	504.575	347.211	244.333	598.81	984.34	1404.668	203.592	8483.16	13064.886	350.766	3789.153	321.254	1768.035	757.7	431.867	11870.142	113	0.981	913.252	167.819
18245.763	23224.127	16483.797	29975.884	19282.129	30285.517	19094.744	28321.44	1014.781	586.259	499.117	478.811	3315.082	1450.404	367.341	10055.816	223.229	191.252	141.645	487.767	697.48	698.739	152.171	7400.945	6889.123	309.957	1438.381	317.997	1471.761	1180.227	312.731	10196.011	145	0.895	1211.541	170.259
18067.743	19448.884	15436.731	24070.661	21569.362	27659.233	21705.295	29700.646	1284.623	720.231	521.215	489.982	2338.023	1224.511	346.592	8807.293	421.479	326.254	202.282	488.198	964.374	916.407	177.409	6566.36	6306.473	314.461	2181.955	310.911	919.603	950.713	336.451	8955.965	221	0.844	980.029	171.541
18429.509	22130.645	16881.769	26289.334	27217.141	32598.678	23250.321	31310.693	1065.308	499.299	410.658	515.01	2742.337	1610.259	299.406	9057.512	235.31	245.953	177.435	816.841	1471.306	667.192	163.952	5693.549	6742.278	269.162	1705.253	282.918	1582.757	1820.817	311.317	7462.867	160	0.906	1096.5	170.038
17025.336	15655.322	15698.204	26941.734	18246.511	30321.377	17878.832	22499.921	1696.202	845.682	645.811	583.58	440.714	572.877	352.015	18158.654	596.963	314.462	364.873	1249.027	186.319	2046.682	203.86	4428.877	11505.608	349.572	523.899	367.231	2852.972	441.602	398.176	9075.232	99	1	820.328	170.359
13635.748	16626.785	12543.073	19233.128	22084.331	24634.287	17049.135	23206.093	998.682	475.6	399.474	504.336	4460.706	911.027	293.828	9473.444	233.846	237.369	180.831	957.621	2311.988	559.689	154.632	5894.394	4667.266	270.939	1240.243	295.748	2060.455	2582.789	322.852	7436.916	108	0.98	1105.343	171.241
19405.506	23584.025	18510.715	30282.496	26376.035	31493.241	24630.061	33609.84	994.867	587.82	472.459	455.328	2707.914	2193.446	349.669	9178.697	214.75	194.945	138.216	389.269	641.232	1036.432	133.482	8329.463	5404.763	284.027	1322.968	278.834	908.372	1567.243	301.997	11056.109	303	0.813	1160.856	177.579
13726.527	17174.561	13109.875	22209.183	22013.405	24976.149	16991.968	24521.404	881.152	559.53	439.995	462.703	1927.889	1472.575	343.957	9598.448	201.881	187.577	147.469	535.553	471.032	1044.894	131.239	6912.561	5732.549	292.148	1836.407	282.217	1402.922	1362.813	316.944	9237.347	164	0.815	1170.646	174.866
20541.126	25296.346	18729.464	33397.421	23872.434	34326.274	22040.333	31043.742	925.278	517.591	459.373	472.844	2515.373	1929.88	341.503	10465.455	223.854	193.401	149.451	549.209	586.026	609.784	145.545	5973.034	10814.107	303.283	1422.713	308.201	3081.723	1178.292	308.135	8182.543	176	0.917	1219.892	173.523
15561.819	19917.402	14378.513	26133.586	20274.642	26861.023	16592.877	23983.294	1150.878	525.47	439.032	476.868	3286.116	1600.88	361.025	12198.16	198.344	176.523	143.483	1672.04	1226.412	596.009	143.473	6959.558	7576.659	290.266	1193.721	294.644	1442.109	1671.292	307.409	9170.746	145	0.873	1232.183	173.638
17231.865	21336.004	15375.006	24645.536	27639.971	34140.353	22780.078	29194.684	846.749	516.93	446.888	484.358	4987.657	1265.039	298.928	9228.154	220.206	251.243	148.685	1453.537	2992.474	567.989	132.672	6153.892	7097.217	268.358	669.705	277.395	179.993	3595.912	279.487	7689.404	127	0.955	1150.154	171.917
16807.875	21769.008	14717.573	24800.63	21712.456	29666.657	18965.096	26949.988	1549.953	524.841	456.102	560.855	7849.272	1198.596	342.129	10979.079	213.663	201.603	142.891	695.458	2745.802	593.874	146.745	6692.066	5672.168	295.64	1380.416	322.073	562.738	3268.964	306.779	8630.025	130	0.951	1197.131	172.962
25835.776	29487.39	19467.579	28850.624	25208.775	25896.947	27851.421	41413.107	1298.161	741.187	568.459	526.936	1556.619	1209.523	467.092	14082.324	409.85	296.492	199.845	446.701	797.5	863.841	195.092	10390.73	9526.174	327.559	2148.611	325.482	980.987	612.416	424.054	14803.258	234	0.912	905.342	175.355
20714.641	20542.037	18851.102	28534.207	25347.637	27205.491	23823.275	30581.868	1096.02	643.458	534.789	548.131	2839.437	1264.305	404.59	9214.11	349.401	262.705	156.985	631.112	1561.545	859.697	174.935	9786.668	5897.979	361.161	2204.169	303.336	1122.686	1343.899	319.127	12860.459	96	1	949.229	173.521
19909.71	22115.48	19415.324	31439.191	24220.924	29006.494	22212.689	31028.656	937.331	484.337	398.347	472.188	2649.014	2326.044	301.517	9141.191	216.87	267.986	181.285	690.714	1122.533	718.491	174.954	5559.943	6039.167	264.252	1571.589	287.301	1868.048	1787.168	317.964	7498.034	155	0.943	1089.642	176.332
19958.791	22399.273	19005.523	30866.837	22092.853	30004.304	21343.642	29760.966	837.795	484.309	416.501	487.132	4026.9	1304.925	289.18	9495.031	231.125	266.015	157.477	1404.063	1941.406	609.085	138.538	6119.165	8534.626	261.768	447.913	285.454	1147.442	2972.151	258.996	7700.741	124	0.872	1144.887	174.306
19799.404	20868.083	16861.541	26751.103	23283.185	27788.484	21345.243	28034.235	1081.781	616.814	501.338	610.85	6364.703	1057.956	344.69	8734.196	378.122	305.311	179.96	1883.615	6074.666	1027.415	172.603	6441.881	8278.92	329.924	1412.729	310.662	224.07	2984.763	360.763	8803.75	124	0.972	965.185	175.887
19137.794	21243.585	18623.646	29815.25	22714.344	26021.425	19851.878	28139.167	1905.572	486.034	411.157	472.981	4416.088	1441.268	322.386	8856.463	223.628	278.694	165.999	1163.582	1527.703	670.986	181.587	6258.539	5192.657	275.829	1027.344	287.171	440.24	2481.45	336.107	8203.691	98	0.993	1081.918	173.878
22412.994	25147.516	17973.954	27073.07	25167.92	27788.285	24423.839	36655.365	1300.222	740.196	585.818	575.28	3026.946	1219.654	439.79	8930.44	398.003	316.02	183.588	712.602	2238.745	917.069	184.294	9607.719	7745.91	337.093	2412.717	323.424	628.82	1364.524	346.617	12857.66	168	0.855	928.857	178.589
18768.505	16387.174	12776.624	18459.689	20718.557	24309.428	17867.502	25321.557	826.447	499.712	429.501	339.214	1519.275	1332.947	346.361	7972.001	235.193	199.997	208.142	512.782	618.426	729.688	167.145	7326.315	3313.281	255.132	1153.619	273.867	1123.335	856.801	294.59	9394.034	100	1	1052.38	175.62
15821.87	19370.848	14070.381	23283.135	24139.505	29662.78	21488.852	29648.746	909.721	515.072	424.576	501.011	2905.682	2162.073	297.78	9564.389	208.13	224.568	144.466	635.999	798.814	656.889	150.016	5960.911	5729.022	286.176	2612.014	288.703	3121.526	2463.508	282.03	7919.722	109	0.976	1133.601	175.216
18627.364	21201.957	18187.381	27372.573	20438.405	26777.382	21080.746	30579.497	1108.288	477.096	414.109	476.952	2504.612	1622.92	329.49	8576.432	204.247	257.578	170.02	787.133	600.913	723.805	183.399	6029.495	3789.997	264.56	1667.075	274.067	1692.943	1920.482	321.603	8255.725	155	0.909	1074.932	177.577
22098.796	26469.459	20011.493	34370.706	18637.721	30555.231	19635.771	28941.567	1455.742	570.756	464.916	498.235	4999.704	1534.917	359.665	10625.851	217.446	204.482	169.342	865.645	2442.028	578.948	136.538	7111.446	10404.477	304.328	985.988	286.732	1675.348	1571.227	296.428	9677.48	122	0.956	1241.762	178.246
20567.523	22379.685	19513.369	31118.424	23121.319	29444.26	21430.364	30150.08	1181.491	445.581	395.899	521.483	3735.044	1254.555	282.264	9069.409	251.759	265.051	201.25	2067.597	2969.687	562.266	160.355	5232.313	9666.496	250.442	390.731	283.023	1361.306	2610.396	303.77	6660.601	105	0.997	1097.662	177.633
17826.179	18877.448	15887.281	24614.144	24230.993	26932.991	24754.373	35398.608	1249.259	722.02	589.106	579.713	2501.472	1516.615	427.082	8258.753	356.244	277.183	170.805	516.315	1215.85	870.173	179.59	9723.965	3651.215	340.321	1867.188	307.484	476.397	1164.012	349.136	13558.701	114	0.99	936.868	179.237
16193.559	19175.603	15003.717	21233.882	24294.847	28379.232	20283.233	26606.462	1247.555	456.892	390.041	507.954	5727.512	1088.878	296.038	9413.22	247.558	242.613	187.278	1603.842	4478.965	522.473	158.076	6324.118	5581.072	259.342	503.764	279.02	295.078	3283.195	306.874	7742.613	146	0.911	1103.438	180.356
18171.424	21357.937	17632.158	26879.212	24263.269	28724.238	22027.723	29206.765	903.345	530.031	433.493	470.387	3932.516	1959.284	309.995	9691.252	214.209	237.851	143.958	1041.483	1002.986	612.671	137.722	7918.764	4967.122	280.821	1124.148	278.04	1490.423	2504.21	249.347	10064.329	107	1	1143.453	179.023
16218.162	19430.88	15603.666	27850.044	15695.175	25254.783	17133.612	24363.105	910.578	528.721	429.107	461.917	4588.616	1308.639	341.371	12839.04	200.771	178.686	163.317	418.68	1243.572	654.979	146.061	6392.186	8302.525	305.587	1459.071	315.155	1861.179	1411.107	315.306	8516.247	98	0.993	1209.122	178.561
29793.713	31710.135	24568.413	37926.561	33819.718	38024.189	32762.88	44249.586	1359.675	735.577	592.113	603.072	2243.212	1747.198	458.505	8245.36	391.408	302.189	192.866	577.414	1403.873	1815.995	197.853	10517.999	7462.305	324.231	1803.959	302.348	924.649	977.081	370.403	14741.792	306	0.827	913.683	186.428
22505.525	26461.01	21034.825	34413.327	20569.375	31835.415	21728.497	30840.991	1779.014	543.634	437.335	524.593	7333.365	1134.449	330.701	11165.528	222.674	236.754	142.207	1192.377	2749.249	605.424	137.238	6590.772	8496.155	280.714	776.753	318.773	492.536	3004.69	323.918	8734.991	114	0.948	1193.728	179.588
18252.449	19632.895	15324.86	23623.011	21360.516	25637.41	20320.319	29698.327	1169.152	669.78	525.904	622.546	6963.435	1182.941	366.641	9029.029	396.692	334.505	167.011	2294.789	6866.99	950.181	173.352	7620.611	7591.245	344.146	1201.613	302.311	199.654	3653.673	500.962	10426.262	104	0.974	955.933	180.202
19860.687	22909.1	19727.015	28767.114	25116.335	30280.442	24779.849	33422.626	821.188	486.933	441.679	419.725	2984.372	1883.634	329.02	8006.701	197.961	242.914	191.447	485.679	2118.485	639.794	176.754	6451.472	7859.216	264.391	1484.732	281.842	825.065	1255.819	309.718	8771.556	281	0.821	1065.71	183.92
27364.422	29236.22	22514.538	34421.606	30290.36	32636.762	27573.291	38655.68	1407.134	747.228	596.713	631.434	3529.993	1334.2	427.216	8763.421	401.61	346.068	192.836	914.185	3362.364	1237.991	192.276	9370.041	9238.015	322.578	1831.756	306.522	585.651	1596.573	362.629	13099.309	171	0.9	922.231	185.313
20840.693	22770.582	17225.596	25904.288	22998.882	25041.907	20254.944	27358.033	1113.853	624.481	497.428	596.817	6202.552	1304.517	375.821	8673.601	402.141	414.689	164.352	2272.678	6385.723	883.202	173.706	8737.012	10919.324	363.187	1498.922	285.883	178.947	3228.519	563.727	11605.478	100	1	949.68	182.5
12521.119	12501.363	12512.219	19033.169	17780.992	22867.421	18366.077	23850.335	1115.655	614.907	468.829	434.119	1031.971	925.481	320.459	10609.312	428.041	260.559	248.883	396.436	317.085	2322.47	185.129	5411.311	12802.73	290.544	1035.57	307.427	3260.671	481.811	338.274	8058.047	161	0.921	981.798	183.264
18308.379	19424.589	15075.392	27892.623	21234.45	32733.794	20602.641	27226.358	1090.446	545.752	484.743	472.314	494.562	623.355	439.886	11480.256	429.346	268.724	210.191	2461.952	220.202	832.494	205.895	7292.152	15429.631	328.293	587.215	316.045	11999.963	677.241	307.088	9999.931	130	0.962	830.838	185.223
16904.736	18907.374	16638.554	26323.362	18934.489	23318.371	19660.641	27995.442	1017.458	479.853	408.032	448.115	2749.098	939.936	323.535	8612.589	204.441	251.549	170.056	723.764	599.253	709.778	182.264	5835.338	3793.205	265.316	2135.261	279.951	3229.272	1883.993	326.899	8013.795	104	0.974	1079.788	184.038
21798.623	24468.42	21361.273	33319.173	22576.48	31286.749	25355.138	35241.051	912.553	514.142	428.574	487.349	2163.251	2284.196	298.936	8861.04	198.206	222.274	151.13	650.075	574.554	631.206	156.932	6420.688	5266.778	282.199	2240.378	284.818	1843.072	1784.106	299.579	8950.604	139	0.925	1130.097	184.27
29682.696	32421.144	23396.589	36948.414	31774.677	38145.658	32389.92	47134.793	1580.986	846.761	655.877	621.71	3544.227	1220.684	521.881	11556.909	447.45	355.665	216.956	3341.723	3017.754	808.71	209.118	12543.665	8816.198	322.719	1020.506	318.131	315.417	1100.298	368.638	17326.33	264	0.858	898.33	188.674
18441.442	20471.31	18483.475	29358.18	24158.436	28380.819	22123.854	29803.499	908.705	479.042	405.103	461.006	2573.649	1771.79	314.592	8863.553	211.766	284.755	178.434	678.955	1007.395	650.731	181.09	6041.88	5783.612	246.059	1862.445	277.771	2686.073	1936.667	315.137	7955.677	106	0.98	1086.443	184.783
16844.701	19927.111	16599.519	26509.017	18008.087	25873.412	20663.943	29678.159	930.728	559.29	465.005	462.602	2258.051	1377.557	319.346	8946.3	211.671	195.774	138.384	388.34	474.488	12617.392	134.418	8093.265	5426.887	278.423	1204.062	279.232	1458.436	1758.507	282.196	10738.119	206	0.803	1154.971	188.277
14254.179	18853.743	13236.286	24241.876	18876.652	26501.322	16998.32	24804.11	1006.663	592.378	465.672	484.719	3274.88	1266.832	371.575	10773.423	205.226	180.266	154.607	597.44	1063.684	732.699	127.96	7906.31	4485.425	293.152	1899.04	293.963	1927.79	1595.929	280.206	10407.522	121	0.948	1251.136	186.178
20667.503	23875.964	17001.311	31765.506	22210.578	33479.027	21367.439	29753.028	1434.965	705.873	571.461	572.486	586.121	790.093	456.872	11237.948	511.539	320.272	214.798	2695.618	221.504	1476.513	199.392	8279.734	18786.9	342.36	561.749	335.616	8366.313	704.482	324.954	13656.672	198	0.882	766.222	188.364
27234.088	27861.69	24417.194	36556.035	33878.022	36491.447	32574.849	43909.203	1299.375	730.913	602.361	551.071	2085.644	1903.977	432.726	8088.721	381.656	310.883	182.972	488.823	810.133	930.607	177.463	9682.163	5892.836	346.219	1937.529	302.687	605.995	703.36	326.981	13699.607	119	1	937.248	185.979
16473.188	17707.846	13908.69	21811.829	20323.249	26235.815	20958.215	29683.034	1212.306	713.607	538.214	646.824	6901.364	1182.858	373.04	8762.867	374.125	313.273	163.966	2285.376	4618.634	904.105	182.159	8299.504	5010.466	343.963	1585.532	295.409	207.482	3825.519	493.219	11377.549	116	0.977	958	185.793
16097.187	19285.896	18809.244	30843.691	20782.502	24612.262	19144.352	27629.8	801.19	454.567	413.284	391.894	3282.17	1192.627	290.395	7941.411	227.107	229.404	207.787	720.056	3523.106	589.234	144.264	5979.373	5892.452	252.97	772.818	250.592	567.245	2023.183	285.001	8001.064	119	0.895	1055.492	187.424
15806.264	18243.487	15206.573	22339.528	23659.474	27466.891	20765.406	27395.214	837.959	477.599	393.72	480.226	4294.586	1411.563	300.053	8894.654	233.575	269.343	176.207	2294.446	2610.921	589.372	166.258	6486.041	6746.955	247.016	859.576	278.602	998.244	2855.102	310.036	8286.73	132	0.938	1094.379	186.644
26249.633	27461.473	21972.687	32801.676	29822.016	32590.006	27798.957	37923.578	1391.134	762.434	607.791	559.376	2316.63	1786.843	435.647	8126.918	400.262	330.37	185.423	476.712	645.642	1061.927	189.241	9552.146	8413.54	343.409	2847.475	296.574	873.49	886.608	327.627	13455.728	316	0.764	934.965	193.943
17624.14	21922.976	15460.103	27183.033	17376.805	27292.67	16186.041	23673.433	932.383	531.803	406.992	477.488	4089.892	1133.658	331.319	12858.545	225.123	181.051	170.936	782.624	5888.132	554.046	131.217	5901.999	12305.307	277.064	1061.328	259.92	2401.014	1907.174	311.88	8799.064	114	0.96	1271.474	187.465
16913.51	17000.557	15611.25	23853.565	22693.033	26512.682	24421.89	34582.8	1171.806	687.824	559.347	540.518	3385.976	1553.03	405.955	8213.201	332.355	274.655	173.646	1254.8	1374.018	1040.552	176.295	9598.525	3578.079	339.457	2240.75	291.043	652.869	1287.558	391.587	13350.997	115	0.999	943.813	188.883
18431.863	21238.874	17832.789	27824.895	24083.737	28333.442	22917.04	32020.92	937.063	536.223	451.555	473.232	1879.356	2070.894	296.476	8605.542	211.323	218.895	129.356	341.513	425.924	593.78	153.468	8189.293	6333.237	275.363	1788.352	269.997	1256.301	1478.326	282.229	10690.223	151	0.918	1135.394	191.679
13883.291	13977.634	13333.016	21031.915	18637.09	24090.051	19434.874	26813.049	1001.081	568.538	440.966	440.714	1481.237	1097.025	330.242	9673.832	335.456	244.726	205.814	460.289	467.584	1709.766	169.926	6771.49	5505.293	329.906	1991.823	299.364	2655.134	677.098	381.236	9253.557	147	0.908	967.942	192.813
17746.321	18443.794	14840.112	22141.202	21502.047	28520.415	23088.141	29227.303	1315.288	700.933	488.734	429.157	440.991	981.756	324.403	9872.381	456.91	304.533	265.097	1219.232	146.3	37700.763	180.125	6322.413	8851.064	288.755	530.536	312.613	4866.177	453.317	336.796	9115.249	212	0.862	995.42	194.311
24859.548	17954.101	16090.947	23747.866	17376.561	22449.546	17425.176	25824.104	915.868	444.215	405.696	394.246	1522.381	1376.143	326.85	8420.532	299.095	216.47	191.654	709.331	453.916	1552.304	153.472	6102.716	6245.823	241.634	1120.24	254.806	1359.654	993.741	299.399	8284.341	99	0.99	1049.167	190.985
29305.647	32695.071	22435.438	35185.286	28192.363	31106.538	24136.266	32040.767	1838.624	982.994	758.224	683.511	3140.918	1189.437	553.876	15097.721	549.655	376.807	277.824	994.475	2454.146	1750.803	233.937	12164.274	11557.461	329.198	2250.152	316.816	1424.762	914.636	336.682	19680.797	210	0.851	888.681	196.443
28158.134	30275.407	22498.126	33951.559	28949.715	31286.787	24897.894	36872.645	1530.264	830.87	643.463	603.445	3096.332	1334.528	487.26	7950.43	436.539	339.207	206.122	3275.119	1797.267	799.782	196.115	11695.407	7392.741	331.688	1613.929	311.997	434.063	1178.286	343.213	15125.916	167	0.9	906.835	193.781
27068.253	29600.384	22127.14	31774.049	28174.297	29454.417	21067.594	22916.971	1415.675	776.06	528.171	412.593	443.393	1260.207	309.183	10310.502	509.949	328.974	337.233	1407.423	147.549	46950.678	175.882	4887.196	12699.929	282.802	862.232	320.53	6939.136	555.834	324.355	8598.754	102	0.943	990.441	192.118
18139.82	18574.897	15874.577	23983.188	21349.32	24864.844	19924.16	26621.781	1013.019	573.741	489.01	470.016	2447.821	1085.074	363.968	9867.859	325.806	254.161	193.215	752.713	881.758	1442.681	172.576	7052.255	7093.141	348.461	1759.057	299.98	1213.546	931.716	374.241	10115.365	181	0.882	957.213	195.456
12618.891	15285.12	14871.662	21871.63	19839.431	21554.006	16826.374	23021.101	675.765	447.65	402.401	357.594	4995.123	827.577	277.281	8648.363	155.361	208.744	200.426	598.002	7781.873	558.632	153.31	5966.247	4500.49	246.472	1069.808	266.596	281.948	1981.282	292.791	7952.703	114	0.92	1059.132	194
16104.668	19329.513	16201.041	21720.657	24942.902	30213.035	23473.028	30550.009	770.208	456.059	408.72	392.053	2168.262	1548.326	310.956	8492.426	187.815	223.275	187.343	438.253	960.486	585.848	183.756	6257.142	5040.001	243.132	1623.241	259.755	1066.506	1044.548	301.459	8576.093	280	0.789	1069.775	198.296
16778.111	20873.966	15901.785	28987.755	20074.41	29622.967	19885.028	28363.996	956.248	544.424	454.711	484.142	3919.012	1882.667	344.948	9966.071	191.01	178.749	152.495	418.942	914.497	661.529	134.305	7447.685	5267.048	287.568	1764.868	306.29	2655.739	1841.505	290.213	9716.562	186	0.875	1247.462	195.86
23546.848	26219.464	18564.041	31364.547	22390.167	30457.718	19062.974	25291.606	1765.964	823.191	642.112	570.749	617.774	778.942	428.284	15600.805	532.855	357.221	291.03	4171.311	249.205	1141.576	187.724	7731.399	17476.565	363.419	665.576	327.086	15223.537	748.104	330.271	13364.393	208	0.853	758.716	197.942
24474.228	25539.231	20148.268	30300.411	27101.778	29899.13	24540.633	33884.425	1393.5	770.895	614.307	566.873	2516.342	1323.699	429.765	8444.878	418.744	322.884	196.243	526.616	984.099	1082.928	193.322	8993.51	9038.911	337.572	2443.539	305.1	834.58	918.845	342.951	12627.388	166	0.94	926.542	197.934
16708.955	21536.693	14860.873	27325.018	23202.43	32366.396	20160.164	28994.505	1004.087	525.219	439.383	489.626	2906.1	1958.318	339.688	10727.881	201.878	191.104	161.152	457.592	835.149	635.413	128.846	6527.866	6615.155	276.628	2013.529	281.052	1425.514	1638.75	295.23	8703.402	174	0.907	1267.063	197.397
11821.487	6887.222	10849.135	11679.562	11599.978	14997.415	14151.978	17626.735	718.72	263.072	264.742	434.015	2936.407	373.977	217.775	7852.269	264.143	154.127	172.532	968.513	3004.905	831.528	116.364	2536.449	6713.837	224.128	291.871	302.493	2202.246	527.269	293.257	4721.695	109	0.976	1026.528	196.445
25795.385	27698.177	21029.766	34813.377	27598.904	35224.182	27557.253	37824.749	1542.199	846.695	660.731	629.559	3413.685	1410.411	519.129	14442.005	438.304	332.013	224.433	1602.846	2240.225	841.756	221.556	12446.385	6962.045	317.356	1896.878	304.127	775.524	1139.198	316.695	17266.511	301	0.842	898.414	203.025
19921.02	22869.423	19369.529	29960.184	21554.591	28094.895	23998.031	34010.364	1051.477	528.889	453.262	425.693	2800.853	2081.176	303.241	8857.923	193.87	216.516	122.773	428.116	1367.743	483.238	150.138	8513.671	4765.819	285.012	1032.883	267.143	381.849	1815.118	264.224	10981.024	130	0.951	1141.292	198.6
15984.426	18939.808	15350.899	23095.604	23901.432	27065.091	21843.968	29723.825	981.634	518.58	443.43	451.817	2237.059	2319.296	300.776	9269.325	178.115	202.827	122.24	525.288	950.754	535.008	141.285	8095.171	3957.262	286.338	1165.006	271.079	995.019	1580.621	273.527	10473.961	188	0.896	1146.984	201.378
11392.4	15774.761	14138.793	20473.034	16040.251	21937.138	16524.316	23375.409	608.473	351.193	340.98	400.796	5481.656	993.776	258.067	8083.34	215.04	217.667	212.502	1220.883	6084.135	532.255	141.206	3907.13	3947.269	248.287	695.812	229.995	895.626	3691.47	291.616	5473.266	136	0.895	1052.632	200.706
18306.638	21203.985	17581.861	26144.481	22738.62	29518.036	23727.771	32006.193	940.693	511.947	419.435	440.782	2285.022	2424.935	296.041	8775.171	230.18	240.736	146.933	471.538	584.603	565.25	158.408	7067.027	6399.425	269.672	1632.764	280.099	1952.881	1510.196	283.166	9244.831	251	0.777	1123.659	199.667
21471.578	26006.725	19535.638	30383.429	21932.795	32738.02	25031	35979.042	1258.196	535.949	429.339	471.332	3308.115	2346.414	318.073	9442.417	198.641	226.023	129.186	401.458	920.538	633.463	125.295	6979.753	6801.055	289.494	1468.328	281.614	1181.038	2037.492	282.521	9141.409	107	1	1162.023	198.453
20831.43	22467.081	17200.292	26676.073	23676.289	28821.762	24456.909	36644.469	1208.918	670.796	543.686	541.193	1770.742	1379.993	429.98	8574.066	379.606	284.419	205.805	445.587	538.826	1078.201	189.126	9368.414	6620.432	333.864	3031.304	290.414	3914.972	657.121	318.741	13067.792	110	0.985	916.682	199.745
18359.026	18357.671	15730.674	23456.993	21127.425	25524.757	20656.918	29592.434	1312.554	636.126	519.46	472.236	1458.64	1387.507	377.799	9801.814	516.154	321.409	236.849	479.213	393.528	1742.544	179.832	7456.011	19892.282	359.721	2405.681	277.475	1081.862	768.038	366.889	10789.594	108	0.998	948.852	200.148
19630.158	20702.485	16832.647	23253.999	21532.208	23160.856	19219.81	21613.822	1291.861	697.112	548.548	487.148	919.972	784.697	353.211	10869.798	437.901	334.654	252.177	932.16	288.26	18879.775	190.292	10325.429	8811.31	311.522	1306.164	318.445	4375.076	542.302	331.828	12663.98	130	0.94	989.277	202.815
21483.105	26300.417	19720.979	31045.516	27008.299	33808.203	24770.279	33767.597	1097.307	603.907	492.041	537.676	1732.816	2680.663	358.156	10287.273	211.298	218.361	151.11	583.172	535.432	678.928	133.568	7305.351	5998.367	304.386	1467.553	331.013	1437.676	1303.221	303.135	10074.773	147	0.942	1213.418	204.473
26321.989	27544.794	22947.823	36403.773	30810.326	35581.6	28216.173	37967.507	1232.742	685.061	549.159	557.185	1834.864	1582.526	426.028	8894.717	417.139	312.458	212.217	505.405	736.612	1060.283	188.858	8677.611	10738.357	326.666	2437.662	297.503	3227.346	682.2	297.336	12560.995	110	0.985	912.482	204.445
17209.035	18028.468	17445.624	22212.776	19907.835	23032.086	18646.711	24626.761	1070.503	609.961	430.587	483.219	1374.689	1652.199	332.07	8511.104	320.569	299.986	194.197	459.672	467.381	1959.426	175.762	6239.69	4270.948	285.827	1243.961	309.338	2306.698	735.94	368.256	8828.536	133	0.946	1001.071	203.665
17550.736	20915.528	16744.988	24807.152	26611.808	31723.989	24030.927	31038.888	1259.521	505.562	412.156	468.896	2906.477	1749.963	285.396	9824.269	192.766	218.382	135.151	550.33	1216.285	554.358	128.646	6681.449	7740.492	288.41	1306.299	275.199	2120.617	1937.739	286.876	8817.986	258	0.779	1163.016	205.806
19278.771	19805.07	17163.312	27278.882	23462.548	27417.914	20773.99	28596.92	1212.5	703.424	554.324	548.056	2972.832	1198.232	384.604	8936.224	366.336	291.754	201.621	493.35	905.56	1123.907	183.099	7248.726	5706.543	318.786	3025.955	303.826	1460.5	1009.428	311.229	10677.807	130	0.951	923.569	206.485
15046.047	19423.275	13743.746	23694.624	24970.747	33379.766	20665.098	27237.856	918.458	501.201	405.436	528.282	3512.423	1718.572	327.545	10895.761	182.144	185.64	161.578	573.164	1012.422	636.673	122.861	6284.603	5481.4	291.775	2066.737	272.752	2007.94	1823.332	293.835	8220.293	130	0.951	1272.6	205.069
18870.885	20182.993	14846.589	23925.307	21640.035	22599.3	16363.454	22754.029	1196.538	621.034	385.491	499.822	2043.076	1340.735	328.282	8296.838	371.072	294.279	192.72	384.126	701.704	860.32	163.543	7647.651	7035.241	262.852	704.539	314.943	1837.73	893.629	289.322	10068.672	118	0.964	1014.831	205.127
17065.59	21196.271	15868.361	27059.312	22035.323	29797.872	21102.887	29928.531	973.474	546.427	454.96	510.833	2610.593	2268.909	335.591	9886.271	186.51	180.124	140.682	394.319	666.359	795.076	134.066	7731.893	4187.173	289.82	1356.087	284.853	2809.974	1790.732	301.488	10239.278	153	0.921	1245.814	206.971
20305.493	24999.392	18424.285	31882.581	24610.923	36009.349	24495.321	33094.895	902.62	526.333	428.496	518.082	3750.831	1747.248	328.962	9845.097	188.734	184.593	161.515	609.784	850.348	704.791	128.408	7446.638	6142.249	288.528	1556.281	292.676	2114.103	1925.422	300.011	9908.314	153	0.875	1266.474	208.781
11775.39	13807.581	11673.137	16218.129	18017.024	21576.338	16211.56	22056.827	811.241	458.464	366.586	478.47	2899.971	1136.018	256.856	8990.859	261.89	242.1	165.04	1092.441	1306.673	548.287	158.301	6357.137	9173.616	244.635	1122.958	265.357	3882.366	1961.209	361.02	8291.997	120	0.903	1110.975	207.5
19146.431	21636.812	18852.817	26697.01	23447.752	29686.541	25081.347	32309.307	939.242	533.666	431.025	438.02	3332.882	2529.075	289.518	8499.278	234.995	241.532	133.556	428.74	1012.266	598.994	159.132	7502.1	6112.057	258.596	1800.095	277.014	1339.889	1533.51	275.381	9817.386	130	0.99	1123.269	207.462
14910.914	20408.434	13781.233	24260.897	17948.886	27751.304	18073.142	26976.645	1099.253	613.924	480.259	544.748	2897.701	1886.319	387.301	10501.644	213.191	174.095	157.565	488.956	1003.956	501.481	132.384	9347.123	3230.758	306.569	1911.211	275.747	2224.929	1716.052	305.549	12541.922	111	0.994	1300.734	206.95
28802.135	30746.093	24019.144	37587.837	26155.095	29345.112	23853.391	32115.92	1248.391	700.957	567.787	593.326	1673.39	1246.708	394.102	11434.158	440.743	326.625	227.265	497.989	732.941	1017.558	183.453	6950.657	13024.331	335.934	2705.073	301.532	2126.661	676.875	292.31	10136.125	111	0.964	907.554	208.716
18875.192	21731.74	17699.84	30603.667	21109.631	29956.86	21670.953	29697.796	896.103	495.575	402.618	517.416	1469.201	853.867	310.893	10201.931	193.885	192.444	154.92	1029.149	430.463	763.088	133.207	6123.839	5995.813	290.607	1381.242	314.863	5388.609	1393.355	320.574	8829.496	141	0.913	1236.351	208.252
10715.042	18581.487	16378.623	22399.277	19009.142	25740.739	19721.322	27081.741	651.074	392.316	388.183	401.152	5002.878	1023.65	271.351	7943.221	213.008	233.966	211.121	867.607	4330.069	493.178	147.919	5243.885	4058.319	247.103	904.235	244.306	627.591	2948.191	296.635	7320.081	197	0.808	1053.617	210.165
20616.778	22187.334	20666.189	34615.555	15610.776	26312.421	20299.089	28103.057	1118.856	563.471	503.98	488.706	1140.182	1715.463	314.564	11981.943	237.498	228.127	157.947	419.672	546.808	736.952	137.665	5329.206	11526.541	305.815	2048.896	332.568	1194.61	628.412	291.202	7424.788	138	0.97	1208.522	209.942
13702.132	13677.089	13110.967	19289.234	18348.333	23370.548	18633.877	23425.052	1270.294	678.278	503.074	461.967	424.046	849.665	329.191	11164.459	418.157	275.534	323.67	1536.269	152.208	36325.637	169.982	4924.349	6616.653	313.812	549.391	281.413	5310.653	661.233	393.972	8148.943	180	0.846	970.478	210.156
14288.302	15091.588	12495.883	19981.802	20236.073	24044.207	18214.408	25134.489	882.825	470.548	421.069	347.952	2086.648	1408.294	325.396	8310.287	331.657	194.27	195.487	588.146	685.978	715.735	152.076	6249.125	8257.813	250.723	1628.652	269.346	1980.15	1010.684	293.867	8421.229	99	1	1039.884	209.641
19462.191	22866.701	18423.963	28574.078	23970.19	30500.858	23239.557	31583.194	1075.188	534.475	435.591	480.647	3753.939	2105.32	291.33	11460.114	199.985	216.749	136.625	492.786	1528.522	581.713	124.037	6319.246	6926.992	311.192	2362.939	289.831	2090.539	2040.449	281.026	8585.088	278	0.848	1179.194	214.924
16109.868	18068.687	16143.156	22718.001	17739.165	25196.491	19937.685	27106.34	888.874	481.334	389.467	410.87	2077.313	1696.694	264.081	9352.384	247.828	252.829	165.174	740.42	584.592	637.589	169.003	6386.729	8576.588	257.318	1370.984	271.905	2646.598	1013.068	316.945	8530.841	207	0.817	1103.408	212.292
22586.973	26720.072	21389.052	37187.374	18208.91	29517.174	21874.193	33161.891	956.71	537.325	454.494	495.517	3179.798	2195.479	341.853	9535.99	191.466	197.899	161.407	488.45	827.796	718.382	130.079	7714.288	5129.856	293.739	1785.253	318.077	2984.516	1858.494	301.839	10309.681	99	1	1260.641	210.328
20690.735	15844.858	14923.574	25062.486	16924.435	19878.472	15927.992	23842.827	930.407	485.196	474.159	361.967	2807.12	1113.558	329.84	8140.018	363.903	192.049	168.985	549.025	1126.597	700.133	136.118	6532.57	12201.82	248.176	1912.314	302.708	1197.127	909.567	281.309	8868.474	108	0.95	1032.167	210.833
11952.266	13802.819	12652.173	17593.955	19505.2	21749.382	17160.414	22966.148	719.292	434.697	388.245	363.511	2032.548	1501.252	293.704	8407.23	196.713	237.489	196.851	408.225	704.624	724.938	184.522	5920.899	5994.034	250.731	2477.206	250.744	1572.861	1049.225	295.405	7952.512	123	0.964	1069.508	212.898
10319.425	12535.833	10653.159	13897.371	16129.484	19147.769	14896.914	20189.799	634.263	394.624	325.841	380.441	2056.446	1377.3	253.765	10037.417	182.545	258.607	189.709	493.437	573.485	577.846	177.511	5949.612	3409.996	245.121	2009.896	242.582	1460.49	1800.845	285.114	7794.835	99	1	1079.136	211.106
18357.666	23238.783	16218.822	29395.811	19523.91	29855.305	18602.28	28148.013	990.107	516.15	442.058	552.757	6306.093	1872.222	367.512	12153.339	204.594	199.508	172.012	658.651	2505.458	637.05	130.587	6655.928	6622.612	319.627	1797.329	258.123	2463.338	2713.638	328.771	8738.893	101	0.977	1313.312	212.153
20207.011	20656.453	18025.988	26729.964	24002.981	29076.085	22591.776	28281.881	1461.566	783.948	570.374	488.993	480.238	836.058	326.512	11462.368	476.596	323.082	386.697	1519.705	153.955	31955.517	173.983	4944.247	11325.111	329.19	854.392	286.766	7443.996	560.809	334.263	8469.996	206	0.86	957.485	215.68
19486.093	22081.972	19559.434	29726.826	23952.489	30266.5	25239.618	32714.705	830.305	459.646	393.249	458.292	2733.313	1793.897	261.229	10506.944	194.982	218.629	146.514	575.209	825.977	606.441	129.592	5965.04	9231.275	281.732	1638.76	252.625	2420.714	1438.089	287.335	8471.86	207	0.875	1161.601	216.403
17584.819	19730.102	17361.228	25864.667	16824.219	28872.074	20770.116	25877.146	1148.094	576.232	452.051	530.446	688.834	667.019	320.413	9561.189	230.996	206.583	171.901	2299.484	186.937	481.194	131.676	6174.807	7036.913	288.846	653.415	329.586	7328.361	1069.371	312.965	9337.919	115	0.956	1235.517	214.204
13520.235	14930.68	14059.129	19453.96	19289.531	20922.728	17086.582	23787.579	687.71	443.359	402.486	398.726	3326.967	1124.087	294.651	8245.819	179.876	235.583	206.507	524.179	1856.841	617.368	167.366	6194.388	8133.395	240.503	1565.034	247.966	288.138	2093.811	276.773	8474.907	116	0.936	1060.836	215.828
16445.238	19524.425	15508.005	26476.069	18464.797	27269.192	19642.523	27703.189	815.518	456.193	420.753	513.252	1524.483	1273.624	333.836	9990.177	177.737	179.47	157.586	1360.221	476.261	515.464	130.213	6440.262	7215.962	292.156	1028.867	294.565	6409.867	1690.705	310.346	8891.711	153	0.921	1247.173	216.337
12687.113	16610.679	12084.863	22284.169	18423.02	25549.071	16482.15	24062.419	1225.019	522.798	450.741	584.143	4782.922	1191.348	347.995	11655.962	192.808	166.654	134.58	1024.379	2015.812	500.152	125.708	8274.928	4118.698	291.696	1347.044	266.131	1218.152	3237.675	292.71	10539.99	157	0.838	1288.685	218.175
19027.897	20408.887	14861.467	25481.032	27959.482	26231.479	15152.62	19981.281	1061.903	576.893	471.733	502.945	1317.194	664.418	354.467	13334.292	463.028	277.832	274.328	1861.696	600.848	14406.794	200.765	4608.799	15616.761	323.675	588.529	311.584	17161.743	897.072	376.667	8697.541	106	0.993	873	216.5
20475.933	22145.352	10030.648	23932.326	22253.627	24144.991	19949.454	25021.663	1093.116	586.478	338.423	516.632	2069.086	1822.732	366.994	7776.065	405.817	323.701	151.49	333.812	418.577	687.671	176.537	8044.43	12523.421	309.714	1687.413	305.717	1424.432	1511.252	350.333	10907.592	106	0.98	1004.142	216.953
16274.284	14979.156	13039.557	18304.295	18609.035	23299.722	17987.21	24151.574	871.157	488.68	439.832	266.546	2106.26	1053.094	320.702	8186.092	362.184	203.657	197.432	437.903	648.183	753.967	153.279	6102.9	11837.565	247.263	1658.677	262.671	1487.222	940.836	302.349	8333.784	114	0.92	1040.632	216.816
16497.44	17782.505	16373.034	21898.999	21847.937	26640.281	20943.424	27559.856	711.612	438.303	411.408	316.217	3110.364	1130.648	289.212	8521.352	231.161	237.399	225.395	770.128	1805.299	633.303	158.844	5888.489	6562.165	263.284	1288.027	230.306	659.879	1272.086	285.335	8024.737	162	0.927	1053.66	219.957
14286.507	17762.39	13238.79	21384.278	20042.264	27215.633	19035.468	25476.726	852.63	459.585	424.399	498.742	3031.215	2077.617	328.724	10731.307	172.537	168.4	155.454	578.381	471.432	662.753	136.835	6998.874	3883.785	289.81	1666.405	307.961	1666.234	2027.595	296.29	9410.013	112	0.96	1266.955	218.455
20002.008	21202.164	16163.956	24783.725	19025.848	21928.959	15039.779	19082.315	1206.43	663.35	527.08	551.337	4712.576	735.047	332.434	12307.122	397.644	345.856	213.36	1137.138	4104.809	1137.595	174.905	5290.155	7950.278	312.939	2314.692	279.593	319.128	1512.07	294.256	7864.806	143	0.931	919.171	219.927
14188.482	13593.332	13819.574	23382.745	19926.917	28846.032	20241.158	26351.181	814.268	477.337	375.624	458.554	2709.17	893.793	317.579	12807.327	280.641	256.073	260.886	659.513	1520.451	1457.507	171.423	5303.513	6256.091	288.163	1303.761	275.85	932.015	1450.16	309.561	7857.596	157	0.921	929.443	220.704
15810.681	16102.763	14260.933	22060.856	20277.645	24686.413	19863.831	26635.713	1030.791	614.477	479.01	535.515	2684.924	1302.988	360.519	9137.065	315.584	262.386	169.622	417.547	530.151	834.954	170.216	6618.916	3790.09	295.625	2718.537	290.956	578.054	1766.69	308.856	9390.875	154	0.947	989.292	218.805
16010.105	18617.101	15399.206	21924.063	19158.168	25165.067	20560.208	28927.777	722.173	440.362	364.996	389.729	2415.855	1104.801	249.604	9246.99	204.173	243.727	175.177	1007.266	649.516	546.628	180.181	4953.594	4611.005	260.957	2215.285	260.53	2377.087	1427.153	303.736	7286.909	128	0.947	1090.5	218.734
15629.499	19341.725	14640.708	26039.614	17642.66	25756.065	17960.177	26288.723	1273.965	521.97	447.729	613.902	3490.181	2438.919	359.748	11935.493	186.037	176.686	155.077	636.911	820.004	681.904	128.665	7291.564	4250.697	296.322	2098.012	273.177	3823.978	2311.917	303.284	9700.24	106	0.993	1278.5	219.557
20876.702	24487.404	19075.389	35736.801	17804.128	29091.717	18603.975	28810.824	1188.083	479.162	409.052	600.221	4734.668	1076.756	341.563	10766.572	217.97	227.715	162.389	2217.187	3615.816	442.251	131.686	6948.817	12392.048	301.428	777.444	261.846	339.039	3879.266	300.126	9058.323	106	0.993	1308.745	218.208
21243.271	22123.724	18462.97	27564.255	24705.557	27628.895	22570.01	29587.069	1065.057	605.059	483.64	518.822	3035.072	1270.668	349.254	9175.451	323.487	309.402	177.526	621.348	1007.336	1034.996	160.118	6485.802	6104.266	302.595	2109.05	282.376	695.577	1118.798	325.779	9321.321	171	0.882	979.272	223.108
12278.316	13906.769	12287.182	17185.392	16390.479	20217.737	16355.724	22707.413	733.444	426.766	360.433	417.024	2349.623	1320.086	261.473	9148.599	227.956	221.419	178.332	478.104	1220.864	519.059	162.548	6092.461	5999.099	244.881	1576.458	268.935	1146.528	1211.794	329.828	8325.434	121	0.91	1117.55	219.698
13547.445	16638.596	12860.41	22359.147	22317.93	26531.157	18651.286	24947.23	826.571	479.165	433.847	483.744	3649.565	1745.689	316.14	10518.91	154.668	155.941	148.484	1103.568	971.58	443.366	125.784	7184.558	2201.835	291.234	872.21	305.709	6071.145	2261.215	300.493	9590.592	100	1	1253.32	219.5
15757.707	19278.055	14481.085	26259.112	20059.815	29430.788	18062.402	25115.255	1084.124	479.285	448.597	603.818	4901.783	1357.653	332.703	10557.748	203.848	202.883	163.564	1876.891	3820.629	579.816	125.644	6423.846	9394.792	304.709	1431.38	261.571	1220.586	2909.967	323.17	8801.078	162	0.908	1314.667	222.296
17692.386	18184.704	15459.189	23406.01	20203.99	25998.491	18071.532	23777.507	1534.271	851.916	621.992	490.088	471.809	574.401	299.304	9766.888	498.019	329.031	259.518	1496.776	149.538	7274.309	166.126	4850.399	10039.934	352.251	549.284	290.959	4988.774	514.883	344.165	8354.947	104	0.932	944.471	220.654
18639.042	20831.167	18600.932	28990.654	24031.004	27799.622	21546.248	29553.79	1041.473	501.731	424.28	549.073	5159.788	1491.984	282.412	10792.234	203.44	226.304	140.987	1256.492	2379.428	688.29	130.238	6893.686	8333.664	294.224	1396.47	278.242	2103.496	3587.541	269.112	9137.05	182	0.856	1171.126	223.736
15410.312	16803.799	15836.283	18944.609	20498.315	27586.423	21303.747	28065.301	898.282	422.426	405.647	337.382	1510.139	1060.991	292.576	8037.57	299.869	185.56	183.77	1131.366	655.194	711.303	143.755	5197.261	8624.495	243.323	1668.653	293.687	1601.929	721.591	343.672	7581.607	146	0.936	1033.493	222.034
14577.694	16790.575	14408.796	19640.554	21337.102	24291.992	19280.791	26345.66	780.926	425.508	393.656	363.437	2210.964	973.771	271.916	8711.772	198.383	253.881	171.996	1538.513	829.401	565.483	190.021	6514.186	3718.142	268.273	1360.946	239.779	1755.366	1566.059	304.776	8652.833	170	0.877	1077.165	223.841
12574.235	14166.217	12948.101	18669.966	17147.153	22542.807	17041.59	22343.367	727.698	395.218	354.18	439.408	1213.68	723.679	224.242	18765.151	201.3	223.175	167.797	775.049	304.777	469.663	138.493	4758.867	8292.137	271.294	1599.756	264.772	3570.973	716.926	473.288	7159.175	133	0.885	1141.733	222.831
18199.033	17877.529	16561.013	26306.273	23396.383	31736.453	24136.543	28624.369	806.34	454.035	384.452	385.279	426.373	720.685	292.264	11001.465	308.556	241.701	385.086	943.023	166.228	26559.171	170.308	3744.319	9266.835	311.797	618.288	284.703	6601.026	470.628	343.742	6598.368	219	0.879	959.801	226.24
17807.622	18058.299	9916.531	25368.33	23152.261	26852.31	21684.762	26488.697	784.374	395.206	385.2	392.822	1267.185	1512.75	298.98	8481.065	281.808	263.098	142.621	592.491	228.496	698.21	156.308	6132.505	6914.757	279.133	1754.989	305.875	4455.138	908.954	388.518	8400.851	112	1	1013	223.714
19266.396	20940.788	20206.04	28105.131	24292.365	31032.231	25280.175	32402.905	805.989	442.963	374.033	347.553	2401.092	1638.214	259.538	8846.455	252.629	282.569	191.514	602.829	1067.576	676.445	177.592	5667.078	14470.083	265.791	1899.088	262.868	1835.02	847.29	300.436	7844.849	145	0.929	1091.21	225.921
16655.157	18772.125	17140.516	24980.033	15499.217	24493.772	20492.655	28620.9	821.278	464.946	412.328	405.528	2300.499	1855.973	266.72	11150.512	178.223	220.835	159.594	406.353	526.519	620.895	125.319	6953.372	5055.748	276.865	2042.399	275.939	1416.715	968.351	263.397	9434.85	105	0.984	1158.024	224.51
13785.214	16903.704	12608.044	18019.616	22249.151	25911.607	18603.816	25467.67	758.071	435.905	400.413	389.048	2509.081	1191.447	298.74	9972.178	196.382	179.212	166.859	936.784	434.499	589.28	122.239	5736.312	5686.286	306.455	1242.557	300.225	3148.518	1512.207	289.539	8413.918	142	0.91	1192.049	225.5
15575.761	16309.352	14459.53	21951.433	20581.427	27705.413	20767.364	26180.488	1682.752	887.589	586.858	460.419	479.067	741.609	320.946	12338.783	529.905	354.349	333.802	1590.21	155.05	26292.346	175.58	4571.762	9847.103	341.271	452.045	289.862	5378.834	563.562	328.784	7686.861	137	0.974	945.164	226.128
17898.299	19241.98	18056.105	18168.536	23408.284	28394.877	23348.674	29664.259	837.023	422.491	398.833	259.196	1178.107	880.163	267.081	8186.655	322.625	208.34	266.946	364.465	349.477	826.436	163.241	4284.748	12068.871	252.843	1653.553	270.275	3887.703	823.045	349.776	6615.468	419	0.67	1039.705	235.414
18667.829	21071.226	18565.495	29063.388	23468.58	29430.67	23128.687	31729.256	994.292	548.464	484.677	558.596	4246.402	2264.457	328.053	9855.202	204.974	208.061	136.355	667.174	1705.552	595.995	128.6	7329.884	5878.756	316.711	2170.512	307.359	1887.036	2511.187	292.073	9939.585	157	0.921	1183.048	226.519
19063.678	22851.195	17861.525	27010.438	23343.052	30616.225	24788.324	32832.408	1010.182	481.448	446.586	467.136	2073.174	2445.328	327.363	9560.214	180.527	190.19	143.43	856.537	872.9	395.283	130.149	8666.436	5368.12	304.463	1354.218	316.286	1735.324	1168.764	280.641	11348.212	220	0.891	1242.855	228.645
19179.039	24896.471	16100.355	29068.635	26130.755	36608.853	21960.739	30972.885	920.814	485.87	398.927	442.127	2377.792	2215.12	338.89	11837.631	237.078	210.666	161.674	702.243	819.146	557.604	124.776	5851.976	13679.002	331.534	1433.459	267.572	1786.695	1371.684	304.982	7851.98	144	0.923	1346.66	227.424
27142.695	27515.762	14090.317	33994.405	31785.061	34977.622	21360	26217.347	1061.365	508.247	395.56	381.217	949.58	725.373	239.391	8509.833	397.43	334.403	165.931	985.79	244.161	765.282	135.277	4695.284	13811.999	315.425	1486.387	297.619	6258.754	716.323	372.372	6967.599	204	0.881	1018.191	232.289
13529.031	15159.423	13975.872	20693.903	16201.937	21597.6	17788.899	24159.652	620.433	378.85	311.296	389.8	1718.094	737.51	225.519	11791.356	196.694	211.453	156.08	705.403	299.74	690.444	145.484	5397.586	8049.781	287.384	1051.228	278.438	4771.979	1034.816	473.828	8116.215	103	0.996	1135.131	227.383
12767.417	15257.902	16856.52	15179.176	17511.769	26134.412	20370.21	27211.639	915.112	357.478	342.986	356.882	1925.364	1405.974	270.356	7877.767	311.191	169.741	256.755	574.973	863.894	595.674	136.324	4564.596	8224.63	233.861	1245.873	291.59	1559.941	939.574	339.334	6874.387	107	1	1030.519	229.051
12573.973	14616.443	12443.495	16505.731	17555.427	21581.385	17725.192	24143.365	744.227	435.204	360.006	371.242	2729.028	1771.08	252.226	9402.091	207.196	210.561	164.521	380.39	606.442	454.574	157.611	7534.223	3387.959	257.554	1294.508	282.81	1244.053	1407.155	310.311	10240.821	120	0.903	1121.333	230.792
15365.237	19158.524	13753.423	20990.883	25729.222	29344.138	21384.286	28064.838	981.7	498.909	468.494	487.363	2427.343	2065.499	317.361	12046.151	189.212	191.182	151.412	487.108	628.7	586.772	129.502	8211.936	3194.794	298.099	1489.333	305.121	3784.032	1887.762	255.606	11051.269	110	0.998	1219.627	229.073
24909.292	25557.947	21267.789	31919.462	29009.513	31011.644	24752.556	31292.347	1081.346	586.657	475.044	496.017	2320.662	1320.232	340.724	8232.263	342.543	306.3	149.217	529.615	535.835	748.504	170.934	6518.021	7558.482	275.367	1589.176	301.274	956.332	1313.002	349.928	9550.084	127	0.995	994.594	229.854
12477.195	13027.931	12564.01	16055.093	15070.377	19451.153	15745.463	20923.09	660.05	410.896	404.513	342.091	2278.059	1053.43	274.567	9004.963	211.494	217.092	227.471	999.182	2239.558	595.052	160.955	4945.524	4960.679	244.381	1302.374	233.945	1263.078	1180.985	315.378	6953.651	126	0.959	1052.635	231.325
17847.079	19967.297	18462.631	24936.688	25428.432	31662.149	25098.193	31706.705	784.117	435.788	408.833	329.955	1394.196	1509.499	264.621	8192.284	222.377	267.384	217.695	1158.786	548.513	959.285	191.331	5702.279	10550.061	266.086	1895.524	239.754	2205.645	864.042	297.584	7992.16	177	0.888	1070.681	229.912
16977.486	18374.409	17004.679	24290.467	19682.599	24969.575	20427.202	28609.382	764.414	418.277	374.281	337.403	1532.34	1245.147	238.234	8411.487	240.92	241.139	181.451	539.244	502.577	682.007	170.955	5585.959	10312.028	260.486	1854.044	264.701	2539.336	783.979	299.008	7873.005	125	0.903	1100.58	231.092
18279.653	17785.591	15434.376	22059.555	18934.373	22947.686	16366.681	19505.306	889.059	473.55	413.846	408.823	382.244	626.846	285.034	11679.47	332.146	243.892	351.33	1446.827	149.76	31129.473	160.5	3456.566	10822.562	313.814	404.198	275.244	7221.928	447.476	321.406	6339.299	156	0.832	950.026	232.981
25487.09	26271.872	21360.282	32226.178	28889.071	33031.928	25500.941	32093.838	1149.63	646.984	516.225	532.31	2575.512	1266.05	354.706	10128.339	346.413	348.55	169.959	454.867	657.971	1024.681	172.821	5964.257	7809.274	307.173	2371.49	284.557	1095.558	1122.581	311.911	8917.143	273	0.848	971.822	236.057
28349.436	32910.77	26581.399	44510.546	21166.264	35729.217	26978.905	38015.306	1073.005	539.442	478.301	468.458	4686.932	2306.531	377.016	10535.497	230.549	221.008	180.376	709.673	956.221	517.171	127.148	8715.712	12657.361	330.106	1228.416	268.927	2203.372	1940.059	287.948	11296.679	137	0.963	1342.77	232.989
15567.985	16838.832	12524.638	24807.031	18563.544	27068.316	16877.073	23138.806	883.84	407.217	384.24	449.785	457.36	635.533	316.803	17209.006	271.196	230.786	361.349	815.442	216.884	9079.07	159.74	3923.963	6558.16	336.051	760.29	294.336	25353.044	430.369	370.992	7568.235	206	0.898	697.68	234.845
28132.047	31190.986	21447.377	37043.794	25588.045	32220.561	20427.674	25096.683	2206.378	1075.547	1120.874	918.27	632.435	978.477	397.54	14094.387	629.348	407.703	343.566	1363.128	240.247	20291.88	188.858	4552.672	11020.262	367.824	887.613	380.744	13160.779	553.921	512.15	10175.705	210	0.927	791.719	235.233
13105.757	15687.459	12385.442	18016.784	24238.014	25799.939	19422.826	24581.737	723.576	427.471	393.756	418.385	4028.152	1977.988	285.745	10777.091	177.876	177.221	162.513	470.604	608.224	637.449	121.999	5897.339	3844.224	288.324	1710.984	307.024	3794.673	1843.83	286.787	8454.22	104	1	1195.635	233.154
15667.312	18981.034	13970.204	22576.537	18939.212	26460.808	18668.081	26419.474	736.284	391.158	362.863	430.75	4173.933	1052.716	294.6	11810.261	167.973	199.198	156.159	1341.827	1568.7	450.799	124.554	7120.772	6501.215	292.097	905.769	285.507	1100.481	2140.1	285.567	9358.162	154	0.842	1274.383	236.221
13912.508	15382.163	14647.512	19752.211	19274.282	23066.031	18820.625	25272.567	742.016	432.008	388.488	339.122	2226.541	1554.951	278.761	8295.634	205.036	252.267	206.494	511.071	546.589	719.99	204.729	6572.56	5526.012	264.065	1984.4	242.582	1852.474	1484.876	287.713	8862.34	128	0.936	1076.633	235.641
17380.033	19304.511	17720.708	25801.917	20038.623	24300.287	21088.451	29699.059	949.017	488.541	421.841	510.563	2574.088	2270.85	299.666	10302.201	170.518	200.14	131.661	597.579	648.134	492.182	131.897	7554.774	3247.103	276.689	1272.296	269.834	606.003	1634.163	266.909	10842.183	130	0.914	1156.292	236.154
14514.013	16678.027	14276.842	20516.699	19273.372	23518.74	19833.872	27192.939	928.937	503.203	437.158	566.278	2873.637	2411.745	316.325	9465.392	188.407	182.292	127.303	623.177	749.818	651.044	130.089	7456.977	4089.531	293.252	2128.538	280.21	1507.88	2047.93	275.561	10557.424	166	0.917	1177.446	237.627
17809.775	19721.425	17635.71	26374.286	20906.047	29609.764	22703.19	29195.817	935.583	430.93	470.507	439.743	1784.78	1830.279	273.733	10987.903	204.042	191.469	162.925	417.133	549.711	543.418	126.594	6629.127	5640.836	289.097	1048.093	310.958	3064.719	1237.229	257.52	9415.712	108	1	1216.5	235
14014.545	18162.014	13016.694	22951.958	19578.676	26649.163	17763.727	26337.393	983.721	532.04	469.243	587.631	4642.816	1026.385	364.658	10223.24	211.105	198.996	170.693	1463.484	2661.44	484.823	133.812	9666.015	6048.279	310.248	1018.174	276.85	1504.768	2889.523	321.007	12076.432	112	0.973	1318.768	234.866
17863.541	19276.787	14462.449	24275.345	19712.657	28456.578	18068.665	23390.271	1034.288	589.811	432.355	477.021	456.793	522.76	285.355	8519.849	322.304	262.105	202.829	828.854	159.422	4416.334	175.57	4265.837	6081.431	300.372	577.256	273.094	4945.33	384.223	369.836	7087.933	122	0.985	911.672	236.5
15078.656	14390.831	14087.407	21662.795	20038.72	23495.1	18914.716	24622.765	913.681	485.899	412.352	461.402	1027.288	960.231	322.881	8795.207	282.009	235.426	150.631	1246.98	331.391	617.585	165.225	5961.998	4923.145	281.954	1876.852	296.056	2178.576	692.833	361.642	9037.115	111	0.964	993.626	236.464
17905.799	20019.11	17436.812	25254.036	20041.853	25436.795	21060.779	29276.995	802.731	450.782	364.296	474.645	5307.437	1334.823	225.844	10726.278	196.065	239.703	148.767	708.786	3131.215	505.794	146.755	5890.107	5877.306	250.166	1187.788	276.375	466.701	2614.943	261.157	8374.05	116	0.965	1144.302	237.422
12859.699	14859.683	12780.186	17564.017	21597.93	23525.39	18947.285	24707.697	837.158	469.255	410.891	493.423	3539.525	2125.268	295.559	10914.891	166.265	193.37	135.188	517.495	793.88	577.527	133.572	7587.268	3581.806	284.163	2314.605	278.06	666.842	1975.561	289.177	10305.752	96	1	1166.479	236.448
16581.025	16643.237	14305.743	27184.799	15966.793	27316.004	17622.39	26101.036	1236.333	666.853	702.162	653.564	434.448	904.084	384.424	14075.084	401.712	273.003	284.858	942.355	170.442	16256.603	183.154	5824.969	7444.977	310.739	477.838	375.942	3036.265	406.17	532.751	14174.641	114	0.948	801.421	238.237
15864.919	17631.58	15957.626	21925.945	23588.619	27639.995	22248.848	28723.036	838.492	469.506	393.719	385.339	2258.539	1937.844	273.587	8963.522	249.022	308.876	178.337	486.344	615.472	619.29	164.962	6826.279	7741.207	262.697	1703.581	266.495	2275.064	1143.148	268.973	9185.917	153	0.955	1107.794	237.814
14428.506	15944.419	14521.789	19758.314	19451.216	22402.037	18747.227	25893.065	800.509	443.369	373.853	462.909	2979.032	1010.736	256.253	9186.861	231.28	214.941	157.601	868.929	1761.908	416.079	156.481	7955.239	3754.129	238.373	951.633	250.64	791.143	1962.727	251.397	10470.156	109	0.976	1119.427	238.555
16350.2	19495.132	14302.724	22654.963	18685.101	27844.991	19837.234	27361.972	607.989	345.719	304.148	379.658	2543.478	894.479	236.172	11562.911	156.948	171.894	218.29	592.428	1407.741	399.287	108.261	4500.964	6065.15	296.895	1109.409	282.521	3493.621	826.125	304.245	6430.503	117	0.985	1294.312	238.919
16580.313	21289.543	14666.589	24742.101	17081.028	27185.497	17063.681	25463.981	995.699	517.103	433.486	477.635	2167.305	1153.991	339.994	12258.084	228.224	229.548	176.912	1458.825	790.478	554.71	140.063	6822.849	7875.837	326.404	1484.42	281.746	2498.854	1248.078	279.828	9293.537	117	0.944	1366.244	239.474
14223.112	16406.02	14760.021	19470.781	23046.464	26273.58	20266.971	26854.928	667.696	397.038	377.427	348.798	1749.417	1128.021	258.267	8416.443	197.269	252.795	247.781	429.176	478.058	640.19	197.348	4788.436	9231.57	260.166	2383.984	253	5506.269	1046.849	301.498	7034.282	128	0.963	1065.352	240.562
15888.365	18588.934	14779.803	24005.157	21795.792	27268.229	20633.798	28392.055	762.84	427.198	408.066	371.725	3339.162	1962.519	267.691	11746.765	207.488	184.986	176.328	414.682	761.41	707.662	124.767	7055.771	6783.597	275.618	1098.461	318.263	1765.46	1132.981	260.729	9340.698	106	0.993	1208.028	239.274
15969.223	17188.357	16172.239	23604.616	25196.383	25578.971	21355.794	26934.772	880.933	510.748	433.786	469.92	2860.08	1856.457	274.78	9674.806	176.44	210.057	146.113	468.967	1588.318	585.156	141.262	6743.456	3527.244	269.436	1583.677	282.974	1270.127	1347.819	271.181	9362.926	105	0.971	1149.424	241.167
15435.622	16974.603	12323.993	22586.855	18085.55	29157.765	18583.57	27656.298	905.718	521.848	391.7	375.964	463.95	666.688	333.316	10646.953	332.181	230.625	192.385	505.53	141.558	14551.994	182.06	5852.406	9121.398	275.846	437.699	287.474	2991.682	440.23	309.271	9327.22	101	0.977	899.827	241.926
19601.778	20633.845	15530.589	26380.11	21927.215	33588.813	22571.72	31216.24	1084.791	574.474	479.363	489.285	479.381	740.334	353.997	9808.867	388.442	307.987	260.079	2787.04	165.008	12951.557	183.575	5768.428	13048.802	352.145	845.053	283.598	7642.937	616.821	326.862	9711.7	115	0.999	917.343	241.622
16792.91	16084.784	11297.862	21957.012	21223.489	24945.023	20961.67	27400.699	1009.757	492.905	352.695	457.019	2371.832	1291.613	302.095	9184.295	315.494	251.101	170.419	650.901	481.612	900.504	138.546	5758.526	6525.089	268.38	1616.938	292.42	2556.307	1221.49	329.145	8183.929	149	0.906	1013.648	242.795
15028.919	19669.706	18861.147	26337.199	21464.1	28154.488	22321.935	30543.174	692.696	404.912	387.531	308.899	2571.123	1216.334	260.901	8625.432	177.333	229.395	269.343	487.605	1085.274	721.52	182.469	4490.973	6708.466	262.089	2000.289	233.342	2446.548	912.33	301.317	7013.157	144	0.933	1055.875	241.688
15234.89	20023.433	13719.476	23260.68	23884.645	29814.005	19997.713	27990.12	1222.463	563.601	484.255	514.898	4549.484	1592.361	368.592	11878.731	215.183	218.894	152.976	489.604	2671.245	591.917	133.731	8167.093	3990.844	329.286	2175.72	252.831	1632.39	2523.871	285.686	10087.433	96	1	1353.479	241.771
24089.672	25208.944	20263.055	30495.208	28027.503	33432.628	26709.631	35127.273	1130.839	614.799	517.038	550.842	2260.4	1394.394	379.868	9426.46	349.484	346.015	172.955	445.226	620.241	1125.715	177.567	6241.414	7595.257	288.624	2551.527	291.101	1140.878	1205.84	300.18	9515.514	261	0.805	978.102	247.707
20631.109	20716.455	18444.506	27428.73	25551.627	27579.358	23435.79	32399.755	1070.023	608.351	498.04	511.21	2368.151	1451.325	385.442	9527.195	336.884	322.529	181.276	978.27	681.029	818.389	173.287	7725.396	6091.193	280.015	2392.029	292.135	2224.887	1177.624	304.912	11052.558	98	0.98	991.602	243.286
17064.225	19236.183	16865.334	25435.443	25671.815	28902.602	23103.284	30468.57	1028.242	412.763	413.256	428.211	3577.124	2436.494	282.869	10533.264	197.039	188.981	157.746	368.118	759.474	696.26	120.221	6446.675	6734.344	275.682	1681.142	307.096	2535.309	1684.042	253.222	8939.619	215	0.846	1213.956	247.351
18783.439	23458.014	17789.74	30887.603	29356.983	33817.604	25235.911	33871.702	1043.575	547.787	476.963	489.583	3321.395	2678.778	398.704	10819.574	209.766	198.711	165.718	614.943	788.47	482.004	128.264	10685.839	6647.956	312.798	1291.73	280.09	1177.529	1921.415	310.224	13552.387	113	0.981	1337.872	242.881
17704.821	21256.079	17391.455	31669.738	23208.658	28424.508	20521.784	29626.584	1022.652	530.225	477.165	550.27	3946.027	1944.127	389.619	10832.727	220.78	215.746	152.325	1253.265	1228.608	501.314	135.554	9960.502	8595.667	304.807	1253.387	263.535	994.95	2067.203	309.344	12480.728	106	0.993	1345.745	242.472
19698.793	23751.037	19203.005	33799.329	21774.399	30369.937	23571.36	34446.315	1199.093	545.393	486.519	532.977	3023.698	2205.468	380.473	9760.391	191.472	193.218	169.334	1055.035	1221.227	488.873	126.604	10911.456	4098.107	312.359	1142.564	271.088	477.341	2280.927	295.265	13855.785	134	0.892	1328.881	243.672
16653.12	17874.867	17451.334	23935.046	18002.624	26917.202	21277.278	28869.586	890.451	460.215	372.828	389.897	2433.401	2097.598	256.144	9343.547	228.227	242.452	169.015	541.488	732.004	763.254	162.243	5357.592	5405.166	257.977	2687.786	266.889	2285.233	1254.812	284.56	7632.433	126	0.948	1104.167	245.81
19732.293	22562.024	18854.871	29685.81	23344.651	32380.096	24886.71	33443.081	894.715	440.273	398.393	484.336	4201.203	1346.602	305.276	10182.432	187.382	216.294	191.908	1408.954	2697.051	635.56	124.815	7719.892	8740.678	296.876	1023.837	294.545	2202.75	2632.924	301.156	10333.195	304	0.824	1274.809	249.586
18470.939	22612.339	17079.145	29010.463	18850.726	27171.843	20948.289	31141.45	1035.023	542.828	485.052	463.999	2501.78	2053.848	357.757	10499.61	191.324	211.932	159.601	899.75	677.906	538.615	128.532	9248.067	4706.939	319.466	1477.675	270.54	3197.397	1279.85	302.344	12241.85	111	0.994	1317.266	244.95
23918.817	25273.944	19806.036	29067.496	27011.229	27046.347	22621.821	29242.603	1303.327	686.136	555.089	531.527	2415.07	1537.993	395.893	9580.898	324.042	349.062	190.547	483.955	698.039	826.61	174.165	7133.807	4676.17	295.588	2596.966	300.406	804.102	1028.791	287.373	10782.602	99	0.99	986.056	245.237
21184.966	22228.876	21254.119	33686.245	17498.511	25342.845	21654.537	30448.346	1391.494	491.73	468.057	454.249	3238.482	2444.65	302.313	10370.665	220.667	206.777	145.006	398.891	597.663	666.973	120.494	7708.062	7022.174	290.698	1462.46	313.842	1739.357	1768.464	246.474	10777.978	112	1	1205.286	246
16727.76	19177.889	15874.134	24932.513	20178.298	27910.522	19633.684	27600.197	872.219	467.501	414.753	460.365	1936.095	1727.127	300.953	10638.44	188.125	181.682	165.898	674.37	1079.945	450.428	116.146	7304.061	6313.76	289.168	1724.695	305.397	2812.623	1404.204	288.362	9735.997	119	0.961	1294.45	245.609
20919.683	21735.125	18002.675	30220.927	24277.595	34362.779	21981.199	26863.813	839.962	464.444	381.904	366.207	407.882	777.075	300.337	12967.961	337.499	302.479	288.394	2250.663	163.725	20385.175	176.616	4059.894	12893.674	353.736	699.868	271.081	11098.481	569.698	285.668	6675.69	185	0.911	921.646	248.586
21665.2	22778.172	17622.217	26828.876	25037.395	26274.545	22188.398	30160.708	1089.13	590.77	460.082	508.676	2341.418	1819.682	369.98	8824.319	361.587	317.279	150.593	425.672	731.984	780.065	165.299	6777.07	8253.981	271.244	2538.171	295.469	1633.47	1356.808	290.433	9668.365	103	1	997.5	246.733
12461.007	13875.598	13068.019	16999.405	17763.977	21160.552	17386.525	22526.066	727.614	415.3	355.167	379.136	3157.727	1627.335	253.528	9423.842	221.694	263.6	188.689	470.975	1109.224	680.355	179.713	5372.385	5605.95	237.137	2640.581	235.945	1237.521	1331.796	305.343	7578.078	100	1	1092.38	246.38
12528.731	15187.279	12279.986	18314.481	22803.16	24339.879	18552.243	25448.834	849.732	451.192	423.241	584.187	4508.876	1175.493	307.387	9764.302	161.945	194.213	149.81	1144.478	2724.094	433.589	128.214	9138.477	3981.15	286.951	743.713	330.248	818.608	3565.641	252.883	12064.945	115	0.956	1239.717	247.883
16213.64	20453.571	15067.764	27113.116	19942.718	27782.829	19062.256	26630.727	978.635	525.74	449.787	564.046	2623.284	1613.837	377.23	13572.91	207.774	206.601	192.839	729.701	777.196	603.469	136.836	8503.314	4489.138	316.715	1461.749	291.482	1410.76	1687.723	277.781	11666.154	99	1	1370.106	247.136
20961.523	21032.014	18263.469	30320.597	23763.002	34230.618	22496.434	28393.561	1734.031	896.243	528.244	451.731	498.63	777.445	362.691	13933.05	689.24	377.614	357.107	764.17	167.532	26998.102	182.18	4732.833	20576.341	304.966	641.356	304.192	7041.497	410.534	307.198	8322.424	132	0.993	899.652	248.591
19675.235	15910.744	14318.472	24804.122	21886.608	23339.699	18034.368	23919.639	938.929	370.603	397.341	355.997	2373.814	1230.78	256.807	8733.211	266.112	185.499	212.268	364.001	469.17	765.093	134.785	4778.112	5956.122	235.664	2279.692	307.394	1304.487	1085.436	298.21	7145.519	150	0.903	1030.927	248.247
14974.284	16813.729	17190.482	20925.526	21180.266	26486.071	21666.161	27092.58	614.241	422.932	387.645	294.714	1575.171	1363.923	251.943	8825.457	186.794	214.109	243.206	431.288	506.346	716.304	179.146	4836.769	5913.662	268.018	3245.861	217.627	1582.551	874.679	299.879	7568.178	107	1	1055.257	248.023
13654.762	15032.277	13889.879	20205.49	18018.778	21594.647	18082.18	26024.878	909.486	529.845	408.08	369.672	1701.875	1706.942	264.564	8818.293	221.029	212.241	160.263	311.898	347.941	629.682	148.431	6938.946	6010.62	265.324	2126.926	278.488	1140.7	807.417	256.554	9856.076	149	0.897	1129.916	249.909
17161.724	19126.681	16872.29	24221.493	24399.206	27726.864	23427.732	31240.22	1070.702	479.342	414.598	472.145	5773.378	1952.761	281.336	9496.064	182.503	192.244	133.452	666.61	3180.3	512.755	128.992	8055.756	5849.287	287.397	1249.474	282.398	843.91	2987.31	265.135	10636.746	154	0.927	1166.195	248.474
16121.471	18213.834	15838.787	23788.808	25511.483	26536.849	21449.541	29009.645	1845.165	458.942	433.737	555.138	5574.006	1444.178	288.249	9994.017	185.937	196.246	151.228	869.716	3805.845	596.004	119.791	7653.169	4690.383	276.543	1365.903	287.51	473.208	3833.367	254.3	10659.33	169	0.911	1187.743	249.553
20106.182	24038.55	18820.592	32066.192	22602.758	33240.325	22714.053	31786.479	1514.671	526.399	459.717	576.775	3865.636	1873.022	355.538	11157.22	271.807	262.997	191.859	919.71	1601.432	766.804	133.599	7312.616	15589.367	320.911	1705.896	266.7	1830.186	2504.641	285.776	9475.465	192	0.826	1355.109	252.281
17456.275	19229.885	17343.464	25784.921	25289.022	28181.432	22940.229	30581.24	1849.798	447.152	426.477	500.501	3638.202	1602.081	294.813	9675.486	186.887	188.762	145.164	1521.825	2749.101	644.705	122.023	8085.146	5127.034	279.44	921.454	291.681	1180.486	2658.303	254.851	10997.967	170	0.837	1179.924	251.935
14605.944	15819.345	15014.697	21571.796	18229.526	21010.175	17919.334	26109.281	831.439	467.427	391.945	388.522	1584.823	1226.779	254.266	9046.034	188.314	191.084	145.633	454.592	365.492	622.98	138.401	6246.787	6844.294	295.707	2171.827	281.809	2232.831	1131.243	283.195	9322.704	104	0.974	1140.962	249.587
16045.402	17552.174	16017.582	25821.439	20995.812	23672.261	18869.228	26627.467	860.862	429.691	396.738	526.525	3649.468	1015.177	294.181	10069.181	171.147	193.469	142.388	759.578	1618.384	462.822	126.81	8890.801	6202.062	296.336	923.209	304.222	936.298	2421.38	284.978	11873.629	96	1	1232.479	249.552
19651.002	23023.55	20120.252	33374.1	20126.265	29386.3	24272.772	34487.904	1188.605	582.934	497.835	499.75	3343.716	2818.095	379.963	10446.31	194.138	198.025	162.718	450.512	629.975	645.165	125.55	10547.755	2767.991	339.588	1733.222	279.228	1131.941	1762.509	297.972	13303.642	100	1	1329.5	250.32
12713.309	15237.633	12332.551	19586.312	20030.074	24876.758	17542.557	24244.593	842.193	457.879	428.661	438.283	4594.709	1400.903	307.526	10707.823	165.412	172.848	132.325	575.645	4331.162	512.96	115.355	8014.786	4079.874	285.516	1959.823	302.725	1099.043	2180.623	296.682	10096.922	117	0.956	1288.859	251.286
14649.872	17456.386	14245.224	24541.734	20241.899	27167.387	20676.176	27113.751	905.485	470.004	442.652	449.105	2737.269	1985.843	320.869	11866.685	165.391	175.267	170.268	667.71	1036.255	539.324	125.526	8488.18	2452.13	304.413	1869.829	266.964	3099.847	1255.858	306.146	11208.079	111	0.994	1320.05	251.014
14547.692	18547.942	14042.763	22719.56	23722.245	28059.994	21569.619	28914.421	1011.136	560.843	484.928	459.71	2776.254	2346.18	382.518	9871.563	177.538	183.147	165.596	579.889	561.798	536.188	121.062	11193.239	1875.945	331.05	1275.322	269.216	1867.423	1629.232	293.79	14006.923	115	0.999	1335.883	251.396
19894.197	24021.531	18216.203	32263.359	22547.099	33626.619	20614.267	28774.489	913.559	485.128	452.382	554.82	7049.83	1404.968	355.453	12496.872	258.654	251.863	157.098	996.426	3334.578	656.545	134.223	6595.833	13381.867	304.853	983.345	288.997	934.441	3239.681	296.065	8841.838	229	0.901	1378.194	254.941
23566.687	26347.695	18300.222	34899.064	21559.694	34323.836	16766.44	23503.866	1092.066	621.427	557.023	608.518	3175.588	1261.559	369.873	17507.832	291.851	251.632	165.413	644.589	815.919	1635.245	160.657	5462.266	6715.042	320.219	3133.164	330.033	1145.08	1314.566	358.72	7591.746	98	0.98	522.071	251.153
21829.102	21924.486	18627.005	27030.691	25449.535	28534.422	24142.31	32203.732	1210.373	621.435	517.984	588.807	3661.849	1463.694	392.742	8832.968	368.14	328.142	165.536	674.088	1876.452	804.441	173.292	7519.733	7317.48	280.959	1645.602	293.406	513.794	2164.359	268.704	11044.698	227	0.826	989.628	255.91
21349.667	21896.166	18654.027	26389.949	25310.862	28673.597	23995.055	31423.306	1235.716	532.788	428.049	522.529	3682.135	1341.368	364.576	8486.016	369.494	332.163	149.846	725.533	2140.745	791.435	165.344	6588.746	11303.724	251.8	2063.054	317.677	682.765	1658.762	286.646	9567.36	152	0.939	1001.197	253.132
14176.243	16127.865	13854.936	20288.024	23565.971	26421.497	20894.58	27841.913	847.167	480.766	406.08	450.04	1775.34	2142.373	261.877	9711.249	181.767	190.245	152.827	484.835	347.194	675.338	133.278	6921.437	5842.006	278.033	1826.828	278.231	2661.098	1327.366	271.117	9749.829	98	0.98	1148.347	251.398
16827.628	18573.214	16748.074	23579.497	21490.184	25381.613	21495.222	29717.2	981.003	446.91	388.993	477.102	4842.945	1280.605	266.74	9627.896	193.146	210.233	149.137	1911.619	2379.344	487.56	127.552	7848.196	7589.513	264.025	525.913	275.206	1168.319	3616.59	265.166	10415.138	102	1	1157.216	251.48
14147.602	16234.518	13994.066	19371.093	22780.794	24766.868	20023.292	26539.028	882.813	435.1	420.295	438.604	3113.192	2332.91	280.105	9777.029	183.14	190.813	144.022	432.358	1175.812	717.539	119.756	7240.998	5108.707	287.805	2494.595	303.396	1330.505	2112.526	241.453	10079.383	157	0.935	1195.207	255.022
21143.241	21327.555	16863.576	26310.722	24938.047	28469.851	24705.323	31240.336	1012.03	448.621	403.635	523.54	4463.487	1238.65	262.502	8428.756	368.559	324.4	181.096	949.25	3541.61	727.88	131.364	5016.198	11102.466	243.989	1572.563	298.522	605.161	2552.663	289.377	7529.364	247	0.825	1014.455	255.69
11878.376	14417.149	11192.487	16339.974	19081.921	25356.173	18291.733	24390.936	820.398	385.036	377.336	414.536	4101.921	1766.752	289.539	11276.881	150.176	184.215	151.296	776.714	1468.053	1508.674	122.941	6628.025	5075.65	292.178	2098.418	315.246	3092.385	1983.047	261.701	8875.569	110	0.985	1256	253.964
13413.721	18300.134	16626.454	21366.765	27320.098	30503.834	23846.071	30013.608	550.312	390.445	362.644	304.908	3047.845	1768.43	280.564	9371.46	186.486	229.981	248.04	603.799	601.556	815.586	190.097	4242.111	5731.81	252.982	3287.382	224.775	1579.861	1291.162	283.148	6603	277	0.824	1054.644	259.551
20450.622	22235.784	20875.184	29474.392	27427.188	31102.652	26194.259	34898.373	1062.646	485.57	441.48	441.918	2770.744	1895.27	288.71	9364.362	203.49	208.068	144.521	1448.816	1566.855	713.125	128.149	7118.42	8172.918	296.327	1361.31	282.977	2262.795	1743.147	272.219	10122.82	164	0.884	1173.549	256.787
17772.19	21689.19	16130.793	27524.369	29099.949	33992.204	21678.954	27884.766	1439.806	480.932	425.145	606.456	7058.137	1470.081	329.509	11805.346	300.141	275.893	189.456	1517.173	3290.557	639.164	132.775	6750.925	19835.67	311.187	1210.829	282.195	499.51	3688.67	278.584	8894.991	134	0.98	1361.731	254.769
17443.995	18010.669	14617.013	24691.117	18892.366	29334.985	18302.522	25867.103	1314.418	632.037	509.624	452.382	498.568	816.348	400.097	12692.624	574.6	313.137	358.908	1995.387	183.402	18253.191	194.557	5633.01	24661.036	293.437	679.631	290.173	8950.207	706.647	314.879	10013.504	116	0.936	887.853	256.5
11107.853	17935.784	17384.73	21339.285	16626.775	24123.188	19958.979	28045.734	479.77	414.672	396.413	265.387	2241.375	1632.077	277.266	8891.97	210.923	219.103	227.928	391.553	570.877	732.546	181.392	4949.524	7264.905	264.963	3010.044	215.967	1337.654	1300.692	294.565	7321.152	99	0.99	1045.298	255.449
18055.518	20132.443	18501.754	25074.153	22619.094	30138.012	24346.693	32032.522	725.519	390.424	354.082	352.883	1576.002	1615.093	248.139	9036.868	216.098	271.05	241.545	552.57	454.682	568.291	206.56	5198.109	7620.143	266.199	1843.017	248.503	4263.665	1164.007	322.529	7540.427	202	0.846	1075.975	257.619
20521.616	22370.357	20818.88	30232.621	27579.2	32826.066	27027.565	35608.408	796.097	426.296	387.944	441.184	1967.299	2723.848	259.128	9203.645	184.064	210.746	146.448	505.376	474.51	623.01	138.85	5620.265	8041.475	266.297	2438.717	267.723	1427.503	1738.672	288.11	8550.124	109	0.976	1147.72	257.5
19067.653	21619.281	18994.606	28750.55	20650.853	28719.238	24044.439	33404.74	924.899	432.812	411.42	499.651	3254.438	2854.226	321.06	10087.043	162.907	206.892	141.528	409.169	717.487	608.39	124.689	8203.113	4998.657	301.125	1465.211	318.235	1504.327	2578.88	278.016	11430.171	107	1	1237.743	257.023
14803.308	16240.121	15036.891	24592.512	16141.29	21749.611	17275.207	25719.85	906.905	456.842	412.238	460.624	3637.48	1993.921	319.964	9890.074	171.009	190.027	132.267	362.178	698.826	1944.271	133.378	8138.935	6032.099	307.093	2145.304	312.464	2081.997	2206.111	289.037	10738.804	127	0.929	1266.618	257.075
19082.62	22847.667	17758.032	27726.137	23565.627	31227.116	24923.445	33491.483	957.248	491.294	431.626	445.592	3382.608	2862.393	326.997	10332.526	168.146	189.042	146.478	841.958	659.04	417.211	124.458	9610.242	4727.885	286.833	1344.152	278.924	1250.521	1876.445	298.519	12362.507	157	0.921	1303.844	259.385
17930.968	19557.307	18274.704	25738.789	25192.079	28845.307	23885.022	31167.979	795.696	406.044	384.458	527.703	5117.121	1555.261	252.397	9472.947	167.514	204.123	150.283	1295.152	5310.246	555.379	136.356	6527.241	6381.739	265.362	747.777	268.8	1227.62	3812.35	272.17	9072.169	186	0.916	1154.14	260.14
17052.933	18856.496	17283.207	27003.68	19303.618	27422.916	22044.828	30383.037	826.189	382.301	394.132	438.234	2758.755	1487.811	267.801	9791.657	169.955	164.61	151.069	751.006	704.075	599.302	117.323	5627.33	5220.053	267.65	2122.366	297.574	4191.068	1818.278	263.998	8616.524	162	0.886	1218.222	258.71
16008.446	15851.573	14799.398	23238.518	15175.612	22458.695	13462.896	18042.215	1643.825	789.066	625.526	484.902	503.478	663.635	358.355	14783.326	474.576	301.43	289.208	2733.728	165.324	3394.83	159.499	4361.949	7745.545	322.746	559.147	284.243	6632.321	468.377	340.464	7612.489	99	1	659.429	259.641
23514.326	24316.066	20312.743	30522.635	27070.364	26372.964	22745.78	31068.832	1000.522	363.122	366.133	323.802	4348.602	1107.097	223.92	7883.179	344.561	266.774	220.846	478.958	2952.61	689.098	140.445	3967.655	9976.676	218.887	657.4	290.587	885.367	2693.679	272.414	6394.97	154	0.903	1028.195	260.948
13242.1	15073.929	13835.808	18498.117	25349.03	23985.027	19392.28	25144.847	753.556	397.593	325.065	551.036	3882.509	1188.966	251.525	8969.1	213.935	270.653	188.94	1283.042	4126.671	538.309	192.081	6303.732	4899.895	235.03	1012.141	250.812	1450.584	3273.855	267.536	8439.272	149	0.93	1088.936	261.352
14426.018	16025.27	14888.398	20705.469	18216.058	24124.477	19783.101	27582.895	882.463	461.116	387.338	422.618	1954.807	1653.778	259.873	9224.626	209.071	195.656	157.635	370.182	477.192	653.084	144.639	6796.703	5599.922	265.924	2549.91	265.161	1537.261	1707.545	270.783	9477.811	106	0.993	1129.462	260
17592.039	18733.618	18802.175	27064.984	21979.965	27080.302	22847.397	30745.015	861.153	406.099	372.552	438.156	3304.468	1801.735	259.06	9456.537	166.965	194.728	155.626	833.281	703.652	581.915	143.136	6631.345	5692.452	256.292	1832.052	264.321	1461.93	2304.619	262.868	9629.233	161	0.912	1141.307	261.326
19177.243	21015.226	19978.498	27309.822	27593.516	31349.661	26629.502	33205.198	927.071	446.921	424.866	438.26	4657.899	1835.856	269.342	9507.954	190.51	214.694	154.72	1219.521	4701.828	637.712	138.312	6780.254	8193.306	278.833	1274.595	269.461	888.888	2618.919	273.876	9725.663	283	0.8	1167.33	264.913
17833.297	20690.045	17201.597	25375.054	25356.358	30951.818	24651.71	32238.262	885.327	437.58	400.523	442.017	3265.938	2585.658	306.673	10387.309	173.189	207.451	150.305	587.54	990.329	558.692	127.758	8964.05	6514.555	282.791	1232.77	292.596	1636.67	1984.555	268.906	12138.428	166	0.917	1244.211	261.705
17304.336	20502.12	16675.686	24749.756	26682.751	33266.085	25550.856	32489.14	995.746	588.585	410.997	430.565	2285.914	2093.134	319.834	9779.922	158.896	241.727	135.228	666.63	1140.169	526.442	128.332	8040.757	5061.342	362.159	1830.06	302.844	1416.178	1779.833	302.517	10964.07	152	0.949	1280.434	262.145
10830.425	13488.448	10419.549	16166.299	17367.42	22502.935	16268.923	22138.41	686.533	342.967	330.077	351.581	4418.335	1475.472	262.063	11990.388	142.572	154.372	194.102	359.569	1673.463	425.392	126.509	6868.137	3778.5	287.262	2166.353	262.444	2545.175	1509.263	321.953	8819.024	96	1	1317	260
22919.135	27119.158	18276.691	32865.269	21655.116	32957.346	18425.521	28214.259	1489.392	817.667	680.879	671.894	7227.141	1619.287	461.984	13795.272	405.502	286.577	170.855	799.292	2183.027	1301.943	166.885	7701.515	13147.964	334.844	2216.837	334.5	1473.556	3263.55	343.295	10445.766	96	1	508.479	260.771
19130.498	20004.749	15089.389	27911.585	15986	26256.545	14191.489	25793.022	1118.822	511.957	506.882	405.063	481.83	702.878	326.841	8358.467	385.483	242.277	278.702	1932.941	183	9759.992	165.53	2947.844	13939.226	345.571	578.185	272.468	8529.356	540.176	328.839	6985.2	138	0.908	640.87	261.507
21622.56	16910.975	16328.457	29410.148	27630.333	29095.373	22517.346	26806.8	810.051	386.232	386.97	273.74	4918.733	1215.59	262.184	8109.594	304.654	212.032	223.878	738.45	4918.926	583	170.643	4248.573	8807.665	230.648	1585.543	290.33	378.532	2478.535	286.046	6886.737	118	0.964	1035.686	261.169
16191.045	20050.408	20771.243	27412.372	18823.807	25818.517	21826.362	30772.48	673.32	425.022	419.115	223.264	2909.719	1360.152	280.892	8130.257	248.456	231.325	233.917	773.496	1034.11	876.943	190.11	4948.891	6636.38	263.785	2081.225	221.781	587.806	885.58	282.002	7625.221	107	0.958	1044.238	261.65
12956.317	14414.491	13740.694	17152.461	18592.857	22389.014	18737.141	24362.862	792.253	444.979	362.825	333.571	1854.288	1711.138	243.72	9256.728	227.977	207.76	158.523	365.644	450.462	1156.843	133.407	6813.853	3907.809	246.562	2872.714	263.581	1980.598	887.455	290.731	9827.101	107	0.971	1115.836	260.266
15615.378	18094.851	15348.368	21845.453	30218.58	31536.675	24397.759	29528.846	837.518	410.479	407.909	421.397	1474.948	1917.367	263.784	9778.706	167.292	170.346	137.565	456.312	680.02	538.521	114.63	7836.325	3899.053	274.11	2223.39	307.08	3860.175	1439.567	250.171	10679.263	104	0.961	1224.183	260.885
13687.075	15516.712	13542.086	19772.949	21213.191	23564.272	18392.388	25055.342	912.404	403.502	382.895	481.132	4648.519	1314.516	295.013	11577.8	180.63	199.941	156.45	536.386	2663.69	580.707	127.207	8409.985	6862.035	265.211	2073.265	313.652	422.323	2729.124	256.841	10975.776	103	0.996	1252.791	260.646
18607.64	20281.676	19389.008	27675.435	21519.505	26518.098	23804.417	32079.582	964.728	428.502	421.276	419.177	2214.204	2419.299	279.022	9690.893	169.707	168.68	145.412	476.668	905.781	635.591	128.571	6968.945	4966.562	270.951	2202.415	284.703	2136.47	1514.576	254.635	10233.758	118	0.981	1181.28	262.424
20228.912	24260.923	19407.338	30876.633	25025.714	32888.732	25917.164	34904.768	1180.433	525.672	477.804	518.483	2484.38	2326.811	359.753	10072.953	217.994	218.411	173.676	830.087	663.406	7838.628	132.274	8891.606	7342.54	336.133	1834.774	264.189	1647.907	1470.659	313.76	11943.464	192	0.883	1347.755	263.411
20609.472	22217.424	21919.266	30286.33	27681.756	32113.917	26905.759	34231.243	765.498	420.203	347.357	428.907	2250.372	2390.371	269.234	9097.679	216.723	302.819	207.122	854.652	607.068	677.611	206.609	6235.103	6642.067	244.241	1753.157	243.044	3215.02	1780.346	301.957	8546.268	149	0.94	1080.883	263.466
11362.872	12681.232	12265.044	16166.522	18604.078	20176.773	16548.521	22183.07	730.122	422.273	357.413	346.828	2471.146	1333.934	251.051	9038.918	230.429	205.246	169.052	459.747	1425.889	706.574	167.243	6283.743	4400.831	236.99	1912.794	244.75	1351.706	1164.537	302.033	8901.793	129	0.907	1098.981	263.469
21171.659	25258.203	20303.538	35269.426	24290.555	34100.774	24212.772	34089.378	980.652	515.331	453.892	567.718	5190.735	2216.862	373.269	10570.378	230.345	226.517	149.678	1220.522	1710.26	613.534	138.273	8418.921	9127.203	289.774	1293.531	279.214	635.105	3253.275	289.956	11082.326	169	0.88	1371.311	265.447
33927.937	37050.382	26224.692	44621.022	31303.773	41071.455	23310.916	31627.628	1385.833	681.703	643.112	648.662	5886.367	1523.333	432.143	13963.054	377.84	302.191	189.201	960.272	1165.116	1323.163	166.748	6996.435	16051.942	338.768	2593.824	333.179	3527.403	2934.61	381.42	9968.492	113	0.994	525.022	263.757
18959.463	19060.62	19307.787	23859.644	23005.64	26342.467	21830.344	31853.42	957.279	484.886	408.249	459.64	1811.409	1340.129	364.082	8560.339	380.366	285.062	165.857	474.404	832.63	873.563	162.211	6213.831	11355.585	262.193	1123.892	287.866	4115.557	1366.647	279.533	9136.713	101	0.977	1005.906	263.292
15494.761	15405.522	14048.807	20455.264	19817.001	23387.273	19810.248	27402.334	1008.978	471.172	437.281	432.674	1997.433	1104.701	305.714	8325	316.497	218.641	180.703	600.257	867.092	792.198	146.645	5502.999	5013.822	245.842	1452.827	273.384	3333.846	1339.278	289.955	8150.725	152	0.924	1013.27	265.987
21066.087	22154.982	17018.648	24195.621	23160.028	25980.853	21988.15	31696.491	1204.776	647.152	562.7	564.553	2038.696	1675.899	426.769	9228.773	344.681	298.328	169.141	426.278	699.921	769.062	186.048	7805.333	3701.601	292.575	1749.985	275.258	483.768	1059.286	284.579	11765.213	119	0.961	983.685	265.055
13896.23	15421.785	15220.542	20781.363	19637.283	25430.857	19994.748	25617.22	635.411	340.752	343.249	328	1967.52	922.884	235.42	9042.77	193.494	252.241	266.361	914.931	347.624	520.666	194.315	3980.428	7385.089	328.109	2468.649	235.597	4619.682	1605.266	341.828	6301.022	111	1	1069.392	265.122
14815.75	17130.61	14917.526	20157.958	21843.313	24102.874	20860.69	26898.895	885.615	422.174	399.128	422.207	2751.087	2729.767	291.01	9851.447	187.448	178.911	149.148	480.509	573.856	538.758	120.705	7680.407	4153.606	284.448	2229.351	290.384	2043.369	1755.151	247.978	10875.325	180	0.866	1203.65	266.167
16646.246	20400.187	15093.097	28540.251	17555.627	26713.254	16093.672	24098.601	930.329	498.248	445.314	583.194	5794.82	1112.932	385.141	11582.28	257.558	216.266	157.415	2473.271	2129.18	707.456	143.927	7204.132	11716.366	299.791	1547.836	283.833	687.179	3251.868	290.624	9580.518	107	0.941	1392.107	263.659
21268.681	26044.214	18958.511	32964.673	23424.04	33727.879	21871.454	30423.561	994.005	510.925	454.842	532.047	5539.174	1255.04	369.573	11497.316	253.091	220.703	159.476	1055.996	1769.711	709.284	142.216	6426.775	11382.086	291.82	1620.76	284.42	1475.779	2568.627	311.021	8842.971	236	0.866	1398.843	268.822
16754.876	18621.418	17421.298	27452.745	17806.843	25176.567	20793.183	29984.352	999.374	544.477	419.575	403.065	3532.647	1646.897	322.976	9990.796	153.923	213.182	132.527	492.259	700.715	562.09	133.33	9487.486	3524.995	340.89	1664.916	314.084	550.542	1779.42	284.761	12649.596	125	0.914	1273.124	266.916
16018.851	19068.511	15896.577	27467.595	17505.401	25622.772	20544.396	29723.552	954.495	500.211	462.483	483.515	3369.599	2189.763	342.266	9741.096	219.512	203.757	169.613	624.932	1237.133	521.007	130.031	9796.238	9384.153	318.168	1340.467	259.887	2153.935	1688.746	300.581	12449.676	110	0.985	1337.936	266.064
13951.321	15451.868	14495.629	19895.271	23714.315	24784.402	20520.111	26201.028	833.34	438.393	367.534	422.508	4132.56	1432.858	263.835	10078.18	222.027	204.433	167.274	1161.05	1110.705	524.882	137.733	8291.102	9150.963	259.397	1325.78	255.588	1287.774	2383.774	265.664	11069.343	104	0.961	1130.048	267.096
18559.556	20863.708	18922.016	26269.428	22291.537	30458.81	25620.051	34338.354	929.11	406.8	418.747	402.345	2614.165	3084.065	284.144	9544.419	164.802	166.426	146.088	414.735	437.665	628.655	119.669	7168.878	4075.176	275.177	2646.276	285.532	2275.457	1882.373	246.017	10337.421	98	0.98	1186.929	266.847
13274.078	16438.256	12455.894	17965.601	21276.954	25761.121	19632.271	25875.113	810.283	451.263	391.211	413.219	2533.696	2076.313	317.819	10316.981	137.658	162.645	143.923	571.409	527.148	637.488	125.028	7577.218	3045.614	301.832	2529.846	291.422	1593.169	1970.372	322.817	10031.07	107	1	1291.519	266.949
13768.75	16662.837	13203.924	20271.478	22686.095	25156.007	19428.418	25628.706	864.253	476.547	415.008	416.228	3765.356	1856.301	297.474	10809.032	156.165	180.095	151.576	410.348	976.118	456.704	125.282	8128.787	2457.024	285.74	2618.706	276.348	1504.71	1888.974	317.071	10526.022	111	1	1309.392	266.878
17448.644	20759.131	17398.601	30896.331	20049.739	25649.052	20046.792	29297.495	1055.969	551.764	478.237	523.012	4229.877	1944.591	380.651	10240.117	234.19	197.798	149.592	729.872	782.686	710.39	140.266	9739.374	6778.182	308.503	2342.879	283.027	844.996	2301.42	288.471	12709.219	102	0.987	1363.363	267.196
18731.156	23627.996	17097.283	29313.409	31835.864	34705.599	23908.493	32034.612	1088.189	552.341	492.183	503.445	4582.237	2471.486	376.753	10462.031	229.292	214.819	138.92	477.796	1324.933	580.051	138.719	8626.198	8123.896	307.683	1146.932	269.936	896.544	2309.167	299.816	11082.823	100	1	1377.5	267
24879.505	26586.947	20917.594	29604.916	26293.506	26490.361	20633.661	26209.198	1179.753	640.018	547.226	535.458	2636.797	1512.812	423.686	9817.278	413.704	360.095	189.085	421.781	519.252	951.202	187.685	7030.327	9707.852	288.644	2253.107	275.422	803.017	1550.645	290.605	10471.199	119	0.961	978.307	268.592
22458.45	22395.74	19383.712	31251.195	29167.029	32077.948	27125.726	33625.421	975.689	503.906	426.135	482.909	2287.114	1533.422	374.112	8291.413	333.319	295.016	157.9	458.722	668.096	860.733	165.341	6672.756	6523.472	261.49	1349.418	285.73	3542.518	1350.096	274.424	9676.537	153	0.945	1004.16	269.356
9963.371	18357.547	18510.633	22258.491	21516.215	27411.756	22479.889	29107.226	943.575	451.297	407.652	264.995	2399.689	1530.254	300.917	8354.741	220.501	233.177	255.17	556.071	610.084	874.386	188.44	4863.162	3065.898	240.102	1971.061	212.634	1920.01	776.826	291.448	7493.809	228	0.878	1048.11	270.491
14961.6	16907.239	14891.466	21556.339	24267.675	27057.057	22227.539	28735.356	952.013	462.44	432.02	589.622	4781.594	1436.614	262.966	9008.827	194.712	204.996	155.44	988.859	7589.2	790.821	136.18	6165.294	8092.187	263.787	640.581	259.52	2221.085	2665.654	301.566	8874.403	113	0.957	1156.314	268.314
16181.578	19023.369	15851.612	25641.887	17472.227	26174.488	19876.741	28408.65	1461.456	466.567	437.752	451.423	2592.727	1838.067	298.258	9889.768	215.399	210.245	155.531	1125.957	689.031	516.812	122.871	7541.647	8092.407	306.026	1798.32	266.799	2214.106	1692.061	313.779	10026.602	183	0.88	1324.32	270.893
22845.815	22648.302	17752.311	32142.744	22619.634	31345.816	18633.117	28444.551	1297.635	616.664	597.437	627.689	5135.258	1519.715	459.795	11266.494	371.539	244.985	193.678	689.271	1286.759	1138.889	163.792	8246.071	9137.986	292.233	2274.813	317.575	1288.098	2789.555	337.765	11589.785	109	0.976	505.95	269.014
15786.085	16983.932	13736.207	21018.162	17997.87	24726.946	17117.24	22471.645	1194.271	682.245	516.256	437.565	450.098	948.545	359.752	12180.425	404.034	283.154	300.84	1912.158	174.106	37687.648	188.689	7125.149	7848.702	299.961	732.192	279.317	6625.74	626.192	302.841	9451.361	164	0.884	929.835	272.213
16704.459	15339.452	13526.455	23886.232	24380.635	21566.109	17533.765	22669.963	1053.486	399.062	418.74	346.41	2082.426	1006.803	264.464	7979.562	372.755	186.673	249.225	727.851	851.155	688.709	151.456	4601.236	9749.55	224.017	1755.776	272.741	2976.131	1250.44	270.237	7146.375	140	0.897	1030.736	271.4
15513.289	15442.18	13440.026	26057.432	19000.547	30554.921	17568.77	24116.181	646.42	339.956	372.676	422.341	1527.562	626.679	294.028	11736.428	266.138	183.941	180.412	1021.29	425.936	1023.53	140.027	3375.989	12284.928	307.745	1008.843	308.015	3276.942	1138.142	384.11	5415.441	107	0.971	529.313	269.154
13800.601	16098.512	16404.387	21968.045	20231.949	23845.2	19575.123	25438.928	876.802	377.281	363.831	332.404	1806.649	740.97	250.142	8607.404	169.377	236.849	269.039	1165.285	518.25	625.112	195.597	3872.928	5928.745	272.946	2428.661	238.62	2953.076	1230.625	315.357	6268.339	165	0.88	1060.918	270.13
14962.885	17509.128	14751.623	20463.752	22391.026	28053.447	21917.976	28332.573	912.173	447.772	407.321	417.495	2364.681	2418.834	304.408	9842.374	168.413	192.737	137.625	369.319	930.115	659.897	124.944	7797.906	5502.467	284.986	2051.583	280.383	2239.59	1326.343	282.873	11006.156	171	0.913	1246.588	271.477
11362.46	14135.594	11048.545	15136.175	19220.406	22610.602	17128.901	24310.083	927.909	442.294	415.44	455.425	3727.822	1517.421	327.892	9846.728	137.443	175.459	134.436	673.169	742.172	563.979	133.987	9203.587	1408.968	273.37	1532.983	320.801	2467.29	2743.909	278.122	12104.532	104	0.974	1259.827	270.154
17942.312	22544.285	15162.23	25831.51	21227.999	32710.189	18275.391	24830.348	944.731	486.806	428.078	524.847	6000.348	1204.23	341.262	12799.534	250.686	225.689	169.445	1219.771	2128.299	841.004	140.368	5105.745	14874.673	289.694	1305.22	277.749	1946.015	2914.277	329.628	7062.218	147	0.908	1409.228	271.126
17534.216	19866.241	18548.425	23777.284	23191.281	29640.796	25237.904	31604.374	814.297	463.051	391.723	414.354	2895.188	2436.513	289.31	9346.712	214.498	290.808	214.087	475.056	687.711	740.182	205.877	6392.905	5841.491	255.25	2085.104	260.826	1207.59	1637.867	317.131	8934.94	193	0.86	1081.635	274.624
13748.39	15479.125	14669.117	19054.759	21520.278	21981.314	19339.244	25281.891	720.901	398.111	346.541	458.384	4960.795	1253.229	262.141	10396.98	163.461	193.894	167.624	1111.956	1968.689	473.962	140.206	7538.013	3678.093	235.572	997.088	261.407	496.801	3134.885	253.595	10550.3	112	0.973	1137.018	270.911
22983.881	23235.119	20136.077	29274.02	26898.145	29355.829	25107.211	32648.623	1126.971	599.027	496.202	467.301	1727.221	1197.222	394.593	9296.499	360.475	306.432	188.567	430.964	512.703	4459.074	187.714	6702.799	6529.191	268.447	2159.769	267.878	3106.366	810.833	298.443	10210.523	149	0.94	994.661	273.433
13136.186	15585.252	13103.099	17460.211	17708.249	24839.952	19651.423	26868.494	947.826	424.531	431.063	472.604	3714.673	2051.806	299.459	9751.91	187.978	164.846	132.516	1051.761	703.959	729.244	115.794	9947.145	4868.176	241.538	1422.224	306.32	1882.659	2162.259	239.727	13078.752	96	0.992	1221.833	271.646
26986.367	28285.462	21858.764	30559.025	27879.835	29252.101	23620.807	31568.499	1172.908	612.467	531.185	493.497	1963.296	1303.171	405.229	10206.287	389.567	303.545	210.494	699.105	465.982	11139.706	189.014	6305.782	10002.753	284.955	2090.581	279.89	2702.369	946.61	308.066	9998.977	118	0.994	986	273.203
15971.187	16007.092	16745.071	19716.669	19327.263	22755.394	23565.609	27795.2	1249.665	599.046	442.092	455.193	1937.599	1265.861	290.238	8450.619	406.063	268.278	238.223	609.632	482.365	1067.926	133.905	5858.089	7626.139	254.877	1690.548	281.917	2454.125	1186.812	278.686	8728.218	213	0.874	1020.031	276.12
14552.181	15514.046	15323.961	22858.243	22168.281	24267.28	19639.158	25832.278	789.463	428.003	369.972	407.118	2355.557	2082.606	249.333	9139.106	249.801	206.115	173.558	601.444	1791.088	666.213	152.55	5856.126	7572.676	246.336	1810.009	263.256	2414.148	1621.098	328.768	8440.952	100	1	1106.5	273.32
14832.031	16209.126	15247.594	22532.395	23428.68	22887.816	19325.903	27185.586	806.681	437.14	382.395	371.775	2297.444	1907.296	267.047	9098.446	240.824	192.762	150.738	443.783	1258.051	583.109	139.075	6930.979	4744.763	251.999	2340.277	257.205	1701.804	1529.891	267.514	9850.533	101	0.977	1115.213	272.589
16963.272	18207.377	18095.022	24350.24	22604.621	25253.852	22129.056	29044.652	906.01	439.01	405.09	429.674	1325.717	2125.675	257.727	9245.917	160.951	200.406	162.568	700.237	1616.715	747.446	140.877	6467.626	4931.266	272.541	1763.546	282.377	2525.914	1248.096	304.935	9971.194	107	0.989	1162.537	273.164
13445.582	16987.122	12535.611	19916.506	26226.922	28114.545	21067.438	27376.372	937.704	493.384	443.903	477.444	3706.291	2738.655	315.531	10000.283	201.453	178.179	148.74	886.289	751.181	605.351	132.653	8595.728	5776.337	318.636	1682.632	251.208	2380.787	2403.045	299.73	11219.108	103	0.965	1331.354	272.519
15544.669	19241.097	14150.668	23376.612	23200.812	28788.153	21601.998	30100.225	866.839	452.491	425.485	442.25	2550.906	2159.164	327.914	9811.268	194.057	186.657	171.182	607.575	719.545	6543.688	133.803	7660.752	7742.45	308.101	2241.974	272.151	1704.11	1367.716	318.459	10203.406	116	0.936	1347.603	273.172
14648.497	15705.605	15988.205	23219.642	16858.842	22392.493	19568.539	26740.588	979.01	509.261	447.63	470.773	2561.51	1707.691	273.173	9335.372	203.482	205.874	157.199	443.158	2270.258	881.509	140.625	7758.076	8734.535	257.2	1407.82	267.526	1442.559	1134.114	265.108	10964.249	96	1	1152.229	273.771
20753.317	24577.648	20041.797	35145.76	23593.157	32319.448	23412.331	33413.248	1106.733	520.213	471.472	550.286	4765.788	1624.291	362.964	10302.523	246.905	237.154	149.194	1107.42	1313.923	579.334	136.064	9038.133	9383.499	281.541	1338.606	272.038	898.235	2886.366	287.787	11604.798	154	0.851	1377.331	276.688
28144.471	32947.18	22293.529	37726.371	27278.789	35335.105	22770.817	32753.237	1622.116	814.951	688.228	714.256	5935.601	1536.001	471.026	10496.955	442.801	317.121	200.719	811.983	2054.372	1225.932	163.631	8789.487	17009.793	321.077	2450.219	319.165	919.295	2955.547	315.668	12528.584	188	0.896	502.117	276.133
18315.724	20755.934	14604.182	26253.049	20149.147	30714.842	19402.195	27820.164	1213.422	648.555	519.9	419.924	483.704	874.185	380.353	13737.122	426.384	280.108	256.891	2584.351	190.569	29977.401	200.557	5067.373	15331.884	304.131	752.749	293.761	11666.81	676.066	315.208	9041.064	114	0.977	867.281	275.465
19326.657	19048.323	16383.209	23780.678	20019.07	22156.349	15026.47	18224.1	1135.982	546.814	489.589	509.13	2310.594	1183.385	328.95	11713.416	437.212	337.763	212.343	449.985	532.454	739.744	182.816	3998.687	17632.965	326.614	3045.813	273.131	3252.483	1629.881	272.723	6281.216	100	1	971.62	274.38
13376.149	15209.128	14277.744	17926.068	22622.608	23747.085	20141.898	25698.118	746.455	435.691	364.139	380.144	2825.515	2195.238	257.819	10416.471	212.283	173.263	149.095	557.785	817.123	616.751	139.379	7180.063	3902.949	255.477	2306.518	257.599	1098.724	1186.96	287.852	10318.601	106	0.993	1122.67	275.726
15263.393	17319.566	15573.079	23789.617	17290.978	23737.025	19733.828	27543.634	873.461	429.674	409.528	413.941	3265.984	1966.894	313.328	9706.533	156.211	199.617	137.332	473.42	597.426	637.925	122.482	8269.834	4316.999	281.43	1773.01	312.437	2220.555	2203.105	272.153	11169.848	162	0.882	1255.42	278.784
13397.748	13727.959	19558.899	16321.95	16603.128	19945.275	17569.704	24446.87	1103.803	537.201	447.625	572.189	3367.195	1044.952	367.47	8756.669	326.585	262.561	188.262	570.842	1115.26	952.227	162.346	7800.899	4999.366	259.714	1699.465	272.135	1843.429	2436.251	283.171	10611.146	113	0.901	1008.757	277.031
14905.843	16469.268	15593.499	22608.278	24840.847	24426.49	20707.621	27862.984	852.129	424.47	393.295	413.713	2771.589	2601.348	287.502	9375.613	157.895	159.701	141.446	773.817	507.219	714.811	117.518	7234.96	3299.111	264.173	2240.996	261.616	2091.837	2190.507	257.816	10594.977	106	1	1182.613	276.387
16702.962	19250.444	16447.598	24751.403	18360.958	22914.84	20271.53	29448.446	854.739	448.97	404.504	402.451	3941.599	1878.006	327.819	9815.708	152.46	192.084	138.675	427.3	607.585	631.822	117.184	8839.714	5137.265	269.559	1808.906	303.884	746.024	1973.79	299.774	12298.504	107	1	1277.519	277.051
19362.751	23497.23	18684.045	31747.136	26819.561	32841.175	25440.08	33537.99	1206.908	554.724	506.126	518.246	2673.71	2718.374	369.41	10503.181	229.677	196.751	148.281	509.986	554.99	627.329	143.785	9878.49	6444.994	289.807	1771.99	277.006	1407.463	1760.117	313.781	12753.31	156	0.939	1367.673	278.141
20584.801	24612.825	19410.56	34349.575	27889.028	35150.292	24804.599	33211.639	1015.662	513.25	461.538	549.094	5194.781	1913.496	346.059	10235.691	224.393	214.516	143.179	739.12	1417.531	728.595	135.519	8043.158	8177.003	282.575	1577.686	287.817	766.4	2455.193	298.754	10780.146	142	0.91	1383.901	278.951
20336.538	24189.356	16315.684	30481.138	20768.569	34047.36	20796.899	33705.958	1429.658	787.053	687.786	563.605	3403.54	1264.805	449.152	11324.04	376.818	251.834	164.18	1743.456	895.856	1521.362	158.898	7396.078	11597.645	338.238	2155.712	301.963	2825.162	1714.506	332.418	10832.235	103	0.965	487.976	277.762
23891.549	28777.213	19503.383	34247.001	23868.992	35127.666	21794.639	34087.26	1529.455	809.618	683.821	618.465	4876.366	1281.378	470.513	10919.793	417.416	299.093	190.976	712.605	1484.501	1378.376	159.655	9379.932	14406.257	313.81	2334.349	316.686	878.633	2440.706	333.435	13441.659	147	0.894	511.534	279.963
15909.924	17689.295	16850.558	22286.095	24776.461	28933.181	23794.704	28995.278	730.322	398.374	354.428	422.193	4509.257	1772.557	239.839	9203.943	238.432	203.596	157.08	717.375	3716.107	558.574	146.499	6531.567	5819.367	253.189	1421.43	257.734	789.899	2262.859	288.367	9568.036	177	0.892	1112.393	280.986
17681.159	19031.407	18366.751	27546.634	18192.082	24585.981	21242.433	29670.037	747.964	339.157	368.162	468.319	1627.605	895.373	242.466	8293.153	168.317	172.849	141.559	1545.748	257.331	479.77	119.553	5517.302	5754.052	269.16	1540.435	281.024	3230.031	1515.245	353.804	9534.568	96	0.992	1195.646	277.833
19045.916	21351.279	19441.571	33315.524	16593.269	24661.792	20554.256	31233.019	893.371	490.233	451.464	441.3	2674.216	1716.261	327.417	9969.067	179.511	175.499	143.855	320.241	768.669	508.641	134.324	9447.433	5074.228	307.173	1485.329	268.586	2755.49	1429.449	288.899	12097.388	104	1	1341.154	277.635
21768.148	25409.193	20757.354	33054.58	26507.53	34270.134	26582.033	36045.363	1025.876	478.929	474.838	530.961	2025.151	2154.871	332.312	10218.706	223.451	193.076	156.758	805.007	444.479	578.368	138.819	7994.1	7341.713	299.256	1954.074	272.301	2014.103	1538.676	353.932	11214.488	235	0.736	1359.228	284.032
19428.92	23346.053	18108.282	30993.336	25765.603	32642.813	22811.542	30277.472	1011.862	533.479	481.991	523.569	2803.985	2094	361.409	10660.151	232.365	210.603	158.344	888.99	734.36	797.617	131.293	6941.834	8779.41	292.539	2525.344	278.228	1885.827	1801.905	313.872	9453.173	304	0.696	1396.056	281.635
16166.812	16528.606	16703.098	19990.681	19396.212	24771.673	20586.995	28113.809	1098.907	586.134	469.018	521.6	2979.281	1127.552	389.931	9534.815	355.965	293.075	166.351	771.869	1174.615	921.187	169.537	6362.343	5474.821	270.442	1763.933	272.582	1453.579	1482.478	278.637	9766.171	174	0.792	998.276	282.914
15365.158	16936.454	16089.806	22647.987	18190.996	23638.331	20401.781	28298.953	876.189	430.913	392.399	365.43	2571.285	2497.725	271.892	9247.301	166.442	174.354	152.594	390.056	977.627	762.563	125.642	7239.236	3755.111	275.332	2520.036	268.403	1994.961	1901.314	258.736	10614.744	171	0.891	1175.254	279.64
15085.467	18012.858	14613.907	21448.515	28805.757	29257.198	22843.794	30107.844	950.707	463.597	414.69	470.26	3199.672	2269.361	316.589	9559.603	157.897	181.229	144.79	565.369	662.381	581.157	122.552	8741.159	3875.835	271.497	2080.529	315.785	1597.458	2135.12	307.111	11539.542	170	0.857	1287.347	280.859
20218.35	20927.742	16894.629	25637.122	22817.126	27609.067	20779.767	25211.229	1040.523	533.472	482.497	473.776	1258.52	877.883	340.264	9691.38	338.939	310.304	215.197	1377.611	256.02	16406.871	185.941	3744.978	8284.106	295.22	1526.452	276.114	5233.231	933.62	343.634	6608.213	149	0.906	983.956	279.836
21782.146	24395.596	20667.556	33382.568	27492.086	33868.633	26238.092	34993.439	888.982	452.297	430.039	455.063	2450.079	2782.258	317.475	9607.636	204.345	186.025	133.595	766.654	543.776	520.017	131.368	7882.134	7486.364	300.544	1467.684	268.658	1724.135	1543.314	302.892	10717.002	186	0.855	1348.011	283.935
20474.516	23352.858	19432.166	32262.182	27638.383	33088.544	24681.53	34572.613	909.815	441.655	445.223	524.035	2016.044	1886.764	322.38	9210.587	219.07	185.628	150.881	606.59	446.969	606.155	130.654	7356.338	8705.866	292.475	2048.684	267.568	2253.172	1364.575	348.602	10597.964	120	0.969	1354.183	280.008
10176.771	11846.277	10945.847	14325.285	18054.043	18302.144	14837.5	19995.573	628.786	393.915	332.777	361.265	2569.362	784.037	239.133	9437.602	203.477	206.044	191.87	512.834	4867.006	614.63	179.923	5551.258	1774.893	251.26	2131.184	253.031	2193.762	1633.622	341.685	8069.777	115	0.969	1091.857	281.813
15452.854	17246.497	15541.624	23270.73	18901.53	24572.729	20302.105	28332.464	1152.673	411.475	381.476	421.436	3463.805	2393.23	305.455	9986.304	162.462	190.952	137.304	328.613	1436.895	660.444	109.816	7445.081	4913.422	274.216	3258.864	271.729	1000.386	2190.435	265.148	10389.198	133	0.961	1236.771	281.876
12409.779	15016.433	14479.213	17438.569	21084.902	24414.316	20052.261	25590.201	883.06	554.486	493.736	320.467	1523.58	1375.271	328.352	8380.987	260.982	213.813	242.934	1539.316	465.913	1044.386	170.714	6395.158	3832.581	253.976	2352.938	271.132	2513.35	1008.452	276.244	8868.547	144	0.913	1037.639	283.194
9701.623	15247.302	14569.267	18725.424	19610.458	23548.959	19544.294	25190.31	616.61	507.958	439.067	296.813	2088.444	1314.573	295.811	8277.503	149.275	234.784	293.512	1919.035	760.907	2894.694	190.763	5094.506	2273.22	273.065	2073.239	238.727	4534.51	864.101	281.896	7537.638	151	0.942	1052.884	281.937
15703.415	17132.986	16362.216	23417.36	19073.308	24851.102	20503.889	27873.052	814.782	390.164	336.103	494.445	3320.435	1423.84	236.659	9005.695	263.639	247.658	176.695	1113.043	2781.859	548.386	151.877	5977.065	8772.702	245.644	869.478	259.405	1180.776	2189.406	311.436	8683.486	141	0.928	1103.691	282.926
12127.618	15346.061	11337.635	16248.787	17581.142	23059.773	17456.244	25227.626	846.546	422.453	392.104	398.562	3574.447	1125.096	284.926	10372.344	134.855	169.226	154.466	763.248	726.775	585.48	114.23	8424.37	1786.775	269.511	3093.895	284.752	552.365	1759.479	333.732	10638.88	106	0.993	1302.302	282
15903.119	17378.653	13796.644	21952.956	18571.617	25152.555	16562.986	21034.653	1212.662	656.787	486.845	405.11	423.832	820.348	343.71	13115.761	460.379	314.804	302.033	1713.487	157.177	34021.126	178.449	4438.835	11037.275	328.709	584.696	279.748	7079.549	664.142	295.349	8701.863	127	0.983	923.5	283.5
11077.867	13351.063	12017.215	15035.323	17450.949	19839.369	16013.723	21680.979	655.701	409.15	346.572	344.047	2905.772	1196.718	293.939	8984.375	160.53	246.188	265.027	825.671	580.511	1397.842	206.426	4856.974	3577.389	274.917	2838.865	254.034	3728.209	1244.091	285.061	7518.135	131	0.921	1065.63	284.416
18105.111	19938.605	18436.635	26760.694	24307.976	29898.934	24955.123	32177.526	850.113	353.625	357.85	395.396	1645.533	1644.118	268.676	8711.493	167.794	147.601	132.549	1717.644	315.348	399.67	119.489	7189.867	3582.495	280.356	1659.802	275.819	4406.129	1301.636	282.064	10968.796	157	0.921	1199.761	285.003
18642.628	20840.273	18696.964	27904.929	21538.289	27525.913	23406.857	31955.408	898.057	431.09	397.569	399.926	2246.872	2968.817	317.345	9024.299	167.457	212.692	131.364	412.615	495.626	625.386	122.093	7726.879	5951.072	285.402	1586.913	310.372	1626.29	1566.412	281.01	11089.075	190	0.923	1263.189	286.021
27365.846	30990.957	21131.309	37256.666	25282.853	37542.863	21027.008	31655.622	1525.331	724.813	634.276	550.907	3386.801	1431.255	391.624	13100.849	481.804	291.51	220.888	599.937	1088.867	1836.576	150.525	5646.19	25532.679	333.014	2380.378	322.232	1726.862	1342.148	288.307	7801.625	134	0.942	467.813	285.09
28883.398	33013.245	23524.13	37772.74	27218.166	31982.386	20163.552	29677.96	1418.894	757.941	659.642	679.897	4312.082	1870.871	451.177	11209.24	367.682	288.01	160.212	1418.748	1442.706	1355.727	156.188	7945.147	11236.319	334.309	3103.312	300.179	3028.172	3205.471	319.24	11535.505	115	0.969	484.23	284.196
22230.194	26297.917	17842.416	32585.243	23821.429	34083.85	22168.327	34160.547	1517.959	817.439	716.673	691.959	5589.135	1365.617	461.751	11044.6	379.511	277.634	165.764	1754.994	2716.962	1214.475	153.429	8324.743	8442.033	324.982	1878.279	300.027	1501.745	3236.804	318.381	12650.285	164	0.863	492.122	285.933
20911.121	21883.679	19083.183	32274.617	24728.253	34552.734	22513.03	31914.698	1520.658	807.767	632.27	651.058	1502.688	1369.108	429.082	11200.249	433.022	273.701	233.591	833.763	448.954	1499.336	149.023	8161.263	13618.332	337.854	1524.298	294.019	3486.34	1372.558	439.528	12599.302	137	0.947	519.748	284.296
12218.997	12353.266	11067.392	18874.462	15807.023	24388.851	16547.613	21920.052	1031.524	576.151	446.925	452.068	444.942	747.541	339.253	11076.013	371.031	259.537	212.478	1750.791	157.132	25660.013	167.203	4128.748	9224.236	318.304	436.338	276.621	5302.15	689.132	370.027	7928.125	119	1	933.752	283.979
20650.069	20653.479	18397.064	27287.046	24161.969	26316.217	20365.275	24000.824	1121.095	586.223	493.384	475.555	1467.094	963.318	354.2	9378.12	376.966	349.487	186.999	868.154	386.154	4327.996	166.955	4028.19	8146.096	292.374	2082.872	279.279	3760.342	983.997	308.669	7221.003	114	0.948	992.237	284.842
14162.174	16854.498	13551.237	19356.906	21666.806	26005.984	21860.734	29139.552	820.912	397.806	408.281	411.673	1335.676	2573.539	281.735	9460.548	154.778	168.979	134.55	363.413	510.925	626.465	108.467	8461.817	3686.205	259.226	2303.377	283.372	1950.331	1330.93	259.3	12017.952	106	0.993	1225.528	283.896
21929.472	25048.453	21286.721	31456.551	25735.088	33583.574	28811.517	37640.857	1039.246	464.853	413.361	394.42	2944.949	3037.411	325.194	9177.473	183.215	204.65	147.578	385.804	542.344	515.876	125.347	8747.475	7718.085	279.682	1751.475	300.586	616.349	1539.432	299.981	12177.335	204	0.881	1282.657	287.083
31211.049	35428.523	25397.34	40354.642	30959.981	38051.037	26545.521	37398.075	1664.941	863.955	713.314	699.194	6831.826	1510.47	461.465	9841.365	470.783	329.963	186.439	2289.449	5531.721	1312.723	147	8571.666	20450.272	306.573	1655.313	312.427	353.034	3338.707	315.166	12890.06	147	0.932	505.929	286.861
16149.102	17719.773	17287.866	23457.271	20320.838	25853.891	21630.307	27756.396	699.319	399.655	321.713	515.83	2708.636	1658.583	245.734	8978.92	207.439	285.192	207.753	768.042	3270.824	618.465	195.16	5049.43	6942.043	244.643	1328.783	268.327	2052.906	2270.488	290.472	7383.603	121	0.977	1083.211	285.74
26031.191	29355.279	20730.14	36304.689	26091.765	36072.861	21991.402	32859.005	1702.005	780.753	676.181	653.769	5896.756	1752.932	436.166	12291.995	423.33	283.115	188.984	911.694	1904.762	1607.436	155.844	7067.288	18375.836	320.106	2272.004	310.718	1624.977	2515.582	302.079	10118.43	96	1	474	286
16352.231	17787.089	16507.422	22631.111	20914.578	25486.174	19897.281	23116.881	3032.336	1521.321	888.53	622.185	673.572	903.873	459.9	17294.884	759.565	420.887	306.275	1730.837	223.111	4204.292	169.034	6821.737	7230.417	378.843	461.84	302.9	7599.105	879.654	450.09	12291.242	144	0.948	552.604	287.431
13290.036	15416.49	13713.562	18214.423	24929.895	26046.924	21807.848	27721.991	877.106	460.842	415.03	355.867	2797.742	2041.798	269.381	9034.686	164.697	179.315	163.086	788.035	610.994	647.087	142.328	8093.626	4448.911	272.025	1496.338	285.699	1678.63	1491.94	275.669	11264.948	123	0.964	1148.427	286.354
13856.112	16394.636	12903.506	19999.019	17692.212	24151.567	17921.081	25193.692	1178.999	357.715	357.214	422.585	5057.44	1041.941	270.735	10572.189	172.472	203.914	179.233	933.016	2647.738	545.771	127.223	7899.868	6457.808	277.265	1447.398	280.028	1755.306	3012.964	301.664	10054.824	135	0.938	1317.819	287.181
19856.891	25021.698	17761.162	31542.277	19846.273	32918.901	21197.683	30430.512	1124.374	612.006	524.017	552.12	3861.018	1923.354	378.551	11216.993	250.015	237.311	167.025	741.682	1189.762	692.006	143.962	7889.682	9699.815	298.66	2964.828	272.759	2313.257	1925.246	323.646	10286.068	103	0.996	1416.316	285.869
16304.608	18511.53	16890.902	23320.461	20782.103	25472.233	22342.815	30736.032	914.691	416.905	396.011	465.92	2028.285	2123.84	281.166	9508.773	166.61	174.763	148.494	830.888	471.329	693.6	122.62	8012.227	3401.856	291.705	2600.152	272.829	2227.835	2071.094	249.495	11393.236	100	1	1183.5	286.68
15197.352	17190.078	14899.651	23540.556	25146.796	26321.743	21746.475	28757.861	823.23	417.47	389.522	418.967	2570.15	2393.929	324.346	9395.095	150.854	176.633	135.421	471.375	614.213	584.403	123.339	8089.139	4203.3	271.419	1902.642	302.733	1906.323	2023.135	288.455	11305.382	153	0.866	1271.559	289.363
30700.03	33455.508	23745.978	41431.64	28934.465	39169.727	23280.286	31361.914	1467.556	689.233	608.901	539.079	2895.629	1535.9	400.304	13539.881	486.391	279.432	229.273	567.503	1123.377	1677.248	148.921	6727.821	31652.531	329.348	1732.064	321.179	1885.265	1032.665	284.065	9256.624	142	0.945	462.613	289.852
16078.638	17980.298	16335.903	22172.092	21392.33	25657.448	22032.699	29212.282	757.928	372.399	353.082	368.676	3127.552	1927.823	246.812	9235.287	144.3	179.161	154.699	497.931	1235.227	571.203	135.961	6967.71	4147.897	289.353	1571.129	271.271	2477.261	1840.745	253.534	10382.14	213	0.807	1168.284	290.547
11524.22	13303.858	11586.787	16090.954	21151.89	23412.675	18229.669	22908.654	647.132	296.778	345.339	430.346	1112.361	897.359	252.597	8674.68	148.399	133.994	159.576	1493.141	161.879	272.491	105.192	5892.613	3192.713	272.218	1260.895	273.114	7677.046	1460.481	302.455	9708.066	118	0.953	1211.144	287.924
14466.599	16689.108	14099.875	20486.6	20077.165	23135.432	19672.153	26398.072	756.242	383.809	358.332	346.253	2358.634	2191.499	287.352	9786.997	138.56	197.651	131.758	322.336	537.034	554.582	112.27	7770.417	3425.06	279.45	2468.914	292.666	1102.299	1067.476	271.817	11017.755	140	0.957	1244.1	288.993
20201.808	22889.547	20059.425	32747.006	24538.479	30284.714	23768.568	33403.849	904.13	435.182	417.159	443.894	2578.292	2279.215	316.06	10561.007	207.467	195.652	154.013	481.088	626.715	485.716	128.898	8919.81	6941.68	314.024	1371.701	272.396	1592.473	1749.036	305.948	11688.055	122	0.945	1342.041	288.656
13537.422	15216.82	13915.783	19838.84	22000.112	23834.441	19644.076	26182.821	790.242	378.04	364.155	495.555	3216.114	1714.81	273.695	8947.853	163.359	152.476	146.237	930.66	548.305	578.888	119.915	7074.617	3330.716	287.385	1993.293	279.296	2795.754	2816.058	247.874	10416.43	107	0.929	1187.668	289.696
17555.609	19752.534	16530.001	23516.425	21734.247	27050.383	22189.929	30123.934	837.059	423.871	386.8	437.792	2823.345	1006.404	298.259	9909.695	141.963	186.086	178.049	424.967	609.061	622.042	122.062	8380.553	2992.547	264.691	2396.85	291.465	2519.476	1628.286	310.962	10884.194	126	0.948	1301.968	289.952
16804.325	20675.958	14909.009	23091.321	28126.257	31091.837	23063.74	30155.152	894.029	462.943	441.415	512.126	2433.402	1893.953	302.061	10838.135	213.694	175.442	145.373	478.363	499.072	732.846	141.702	7759.915	5400.303	293.503	2517.405	261.958	3907.038	1443.4	330.919	10509.502	116	0.936	1364.017	289.603
12637.203	16273.801	11755.835	21251.325	15585.912	24671.153	14527.172	20248.405	1192.621	509.581	468.428	530.575	4065.579	845.422	342.167	13186.305	223.251	193.463	144.672	948.635	1397.67	793.381	134.304	6358.971	4505.465	299.866	1717.627	261.367	3271.085	2008.62	292.789	8918.317	99	0.99	1427.449	288.985
18382.628	20482.844	18042.813	27537.979	20216.218	30461.256	25415.576	34512.192	856.668	413.527	388.737	372.697	1990.727	2754.558	272.019	9343.312	170.871	191.877	135.824	294.732	484.009	673.721	101.145	7641.527	5658.256	282.403	2471.934	280.903	2199.808	1038.668	243.769	11151.717	103	0.996	1224.345	289.898
19481.369	19350.617	17987.508	23296.58	26822.491	30044.035	24420.314	31909.986	772.783	437.768	401.832	356.23	3011.376	1495.176	293.842	8270.581	204.653	249.881	250.246	1048.689	2688.159	583.026	169.088	5307.063	6123.612	260.627	1297.961	213.852	446.181	1736.466	280.822	8028.245	159	0.933	1050.242	292.091
11426.834	12930.283	12267.566	15182.025	16213.863	20122.774	16925.648	21929.974	685.186	385.487	330.312	365.361	2249.773	1276.327	231.549	9305.442	236.534	207.561	169.914	620.567	577.31	673.473	158.41	5352	5663.983	260.992	2032.445	270.907	3923.975	1252.864	305.917	8004.548	137	0.892	1101.631	292.245
17014.734	18367.857	18020.252	24892.411	19243.884	24806.464	22175.393	30658.976	931.706	468.987	416.962	352.859	2260.762	2235.623	274.544	9094.795	192.371	202.389	176.826	629.495	519.568	773.274	144.34	7773.388	7582.701	280.564	1691.251	271.918	1994.736	1026.631	270.289	10958.332	124	0.933	1143.548	291.815
14335.037	14713.519	12938.187	21145.844	18296.982	27690.768	18995.273	23475.024	1178.062	636.514	496.681	441.426	442.292	762.555	349.168	12795.604	409.257	272.008	299.852	1723.481	159.483	40449.767	173.917	4146.675	10142.747	292.059	543.224	266.979	6119.991	702.575	308.211	8095.041	117	0.944	929.098	291.56
14828.066	16374.339	15330.09	21916.287	22468.762	24309.074	20861.736	27070.204	828.256	394.735	385.67	385.965	3000.531	2660.263	265.728	9305.515	173.851	156.502	147.609	525.748	416.574	521.799	118.496	8203.683	3404.962	277.595	1923.955	284.527	3732.063	1917.291	264.857	11633.484	108	1	1193.5	292
16558.984	19161.724	16017.998	25433.921	24498.754	27649.712	21880.928	29437.535	945.508	425.139	407.873	445.694	2867.52	2414.204	307.416	10904.108	188.186	180.362	157.428	788.954	644.722	629.677	128.199	8361.368	6064.819	295.532	1856.314	258.091	3253.683	1795.979	311.327	11254.141	143	0.952	1335.143	292.787
18888.604	22612.929	17126.373	29337.102	23882.995	33556.988	22163.828	29204.532	900.076	469.862	425.069	484.232	2833.397	1382.075	305.032	13090.485	215.818	198.782	188.921	783.494	890.353	795.69	129.287	5931.806	7424.338	291.822	2292.671	259.709	3142.668	1425.768	335.822	8235.645	309	0.74	1413.338	298.714
17324.206	19471.437	13445.3	23433.364	18167.625	27234.281	17201.911	21780.721	1054.482	644.241	449.89	445.435	405.53	746.124	325.132	14324.495	360.154	327.023	253.674	2518.083	174.515	39120.281	167.045	3060.921	9339.615	353.186	753.926	271.399	11602.723	898.48	323.224	5854.729	109	0.976	901.289	293.307
14436.981	16537.806	15048.617	19142.686	26882.453	27062.407	23226.729	28587.725	1165.137	472.521	402.832	403.63	2384.553	2863.706	272.091	9589.192	180.093	178.3	155.922	332.194	822.797	620.263	138.581	7605.824	2376.762	272.17	2229.643	262.308	1239.85	1542.556	260.789	10208.842	109	0.989	1132.106	293.124
17943.404	20396.87	17810.563	25355.012	25919.048	29931.913	25562.528	32478.555	880.525	422.809	384.424	361.67	2764.664	3344.717	296.553	9409.271	158.254	187.644	132.105	301.243	578.427	662.055	111.986	8420.18	3846.623	296.206	1920.081	277.585	1765.229	1039.068	251.989	11999.893	193	0.879	1229.122	294.915
14651.653	16381.913	14315.731	23719.957	19658.702	23422.136	17755.357	25465.11	1001.9	414.273	381.193	416.609	4563.426	888.11	282.664	10009.958	177.907	198.024	153.758	1462.729	1959.971	422.988	129.286	9494.993	5760.965	253.123	907.231	282.462	1529.846	3095.921	294.196	11887.551	101	0.977	1312.55	292.827
27301.967	30424.794	22753.25	38163.422	29229.887	36428.788	24759.391	34121.747	1474.313	786.057	708.048	670.686	4668.689	1366.643	460.468	10120.136	381.225	267.644	163.237	1285.684	2043.949	1273.039	152.311	8343.128	11931.002	338.849	1628.475	307.344	1114.917	2995.462	293.605	12799.195	117	0.985	493.192	293.321
26314.157	32117.97	20668.876	34941.814	26851.944	36126.364	25466.576	38479.26	1580.532	885.77	716.654	698.107	6590.23	1613.878	479.343	9070.291	397.585	307.886	148.972	1723.013	3105.093	1174.856	146.362	9372.148	7813.771	303.872	1454.963	306.539	448.1	3439.973	297.298	14261.796	104	1	509.635	293.846
21734.002	25159.637	17076.789	30383.237	22093.158	31001.187	20035.561	27371.002	898.444	522.136	448.62	429.601	448.394	757.556	404.871	12685.979	299.578	248.109	167.698	2217.442	189.302	5065.09	191.136	7005.991	11363.839	339.087	607.717	299.556	11851.123	658.39	335.209	11670.798	109	0.935	875.335	294.417
20241.938	21544.403	16895.207	27883.287	22049.527	31330.862	19977.7	27457.338	1330.81	669.923	483.259	416.376	424.289	833.919	344.683	15959.263	489.666	344.412	335.746	2878.273	179.363	37380.836	161.29	4120.587	13832.079	312.974	657.825	277.775	13036.891	1098.587	292.956	7818.232	127	0.955	918.61	294.791
19469.611	20343.205	19799.257	22076.092	24346.848	30798.075	25895.103	33337.168	971.065	480.401	435.359	348.012	1750.412	2025.031	316.596	8242.488	261.693	240.098	225.092	584.418	567.182	572.984	164.382	6172.521	6128.646	255.876	1244.953	242.84	983.705	1076.002	259.786	9102.859	202	0.92	1043.351	296.569
13008.972	14540.989	13258.626	18314.763	16865.364	21006.135	17351.402	23891.487	782.185	475.294	375.339	437.339	2699.759	924.326	281.7	9042.098	201.787	271.336	265.807	675.399	1022.646	1270.452	214.242	4949.646	4743.644	267.663	3098.461	262.123	3949.203	1813.227	323.887	7440.795	133	0.946	1071.68	293.32
19109.446	20898.455	19520.828	26701.181	21040.065	27965.184	25179.499	34018.111	919.575	434.356	384.687	382.811	2197.016	2517.47	263.281	9101.68	232.836	206.28	162.592	375.596	508.846	581.551	129.293	6708.553	6795.257	266.709	1947.207	273.224	1251.153	1370.446	273.627	9860.364	224	0.777	1121.393	295.393
16089.474	18272.976	15460.251	23219.241	19336.95	24465.958	20413.016	29107.948	832.035	389.812	373.844	376.574	2542.171	2282.166	293.612	9561.054	155.139	201.169	149.482	327.589	545.218	645.189	110.637	7424.598	6015.22	263.88	1824.699	299.433	2330.738	1241.571	286.093	10802.593	104	1	1253.365	294.154
19443.717	21979.767	18680.923	29733.687	24627.488	26903.631	22519.572	31722.02	1183.962	464.88	435.501	442.073	3016.127	2585.965	307.048	11384.731	192.175	203.998	145.616	1089.674	813.34	734.491	137.818	8647.397	6220.42	292.019	2489.715	271.823	2192.735	1413.645	311.5	11770.214	118	0.981	1327.136	294.347
19947.507	22317.801	19059.405	29103.52	17682.97	26765.521	21677.54	29948.7	1215.056	400.99	412.799	481.497	3171.947	2192.977	278.083	11670.371	190.637	183.449	177.616	1123.927	929.424	433.777	135.335	6732.354	6866.051	300.966	1557.112	273.54	900.914	1635.004	324.43	9336.329	109	0.989	1352.161	294.482
13024.17	15720.17	12058.279	20871.092	18708.122	24778.211	17269.451	23314.094	789.655	414.162	395.206	484.495	4422.853	1533.567	290.494	11788.601	177.603	165.582	157.691	693.566	2394.984	550.319	130.494	6642.517	4344.435	270.653	2022.708	264.658	1251.924	2462.303	328.498	8748.079	139	0.915	1385.486	295.838
17110.913	21585.155	15305.697	27829.917	16553.166	26446.568	16897.087	25374.291	1124.816	604.037	526.169	572.93	5078.585	1322.702	374.543	12935.173	242.028	234.815	188.556	2313.625	1772.59	749.531	140.93	7212.386	7225.07	320.902	1825.575	291.77	2595.446	2393.021	287.447	9647.374	96	1	1435.479	294.448
26134.736	29449.653	20802.1	34746.755	27874.547	38782.66	28115.664	41501.365	1463.671	765.79	650.574	645.451	5502.345	1543.107	452.503	10608.772	390.777	292.836	186.232	1123.745	3156.94	1405.875	151.979	8479.319	16876.224	332.105	1506.289	304.71	1081.615	2761.664	286.211	12760.469	160	0.939	480.638	297.4
20083.75	21867.993	20095.768	30945.188	24143.8	31436.054	26581.614	34928.62	931.796	382.949	355.498	401.17	1665.465	1560.706	309.783	9116.731	151.726	170.42	139.124	335.666	455.495	563.084	131.553	7429.555	4941.219	264.767	2220.785	295.81	1316.022	1035.332	315.25	10982.002	143	0.978	1281.605	296.122
16716.117	19140.627	16269.675	24985.326	25634.857	27847.418	22592.613	30258.092	1091.852	411.797	390.203	423.948	2530.357	2259.703	318.096	9487.778	160.688	191.611	125.514	418.319	600.852	591.579	123.291	9064.924	6299.998	260.044	2049.563	286.55	1799.924	2199.32	312.77	11866.774	114	0.99	1290.044	295.86
17087.071	19937.051	16113.506	27302.652	20211.577	28059.216	21269.639	29056.325	777.428	406.685	378.537	428.907	1906.156	2297.752	279.75	11764.004	196.658	180.668	163.311	633.841	561.335	642.714	139.769	6752.863	6503.253	284.843	2080.344	269.877	1946.399	1147.623	319.985	9226.95	177	0.901	1366.766	298.534
18050.597	17118.124	16481.154	21013.351	26326.536	26475.979	22825.499	28273.078	800.493	535.751	428.313	389.695	2504.672	1552.14	329.907	8149.191	200.468	250.008	251.122	642.673	1506.601	677.504	190.186	5729.866	4950.613	265.182	1607.405	234.859	1250.519	1266.489	300.866	8959.003	107	1	1055.519	297.051
18006.064	20014.54	18386.879	25813.69	26457.39	30709.07	25092.086	31697.638	650.097	361.086	304.588	417.342	2352.316	816.779	238.548	8945.473	184.449	281.41	370.274	679.191	1277.671	765.35	196.518	3737.037	4577.008	260.797	1698.186	265.147	7750.225	1382.331	307.922	6176.244	172	0.875	1079.948	298.238
12830.889	14529.794	12918.838	17132.981	25341.364	23252.919	19284.084	25082.741	917.389	360.348	323.971	467.145	3212.351	1485.802	234.676	10113.27	153.685	187.642	161.548	925.436	2380.72	541.736	146.722	6850.092	4993.916	265.153	1524.455	255.522	584.178	2672.198	262.435	10111.477	113	0.981	1153.438	297.65
11650.567	13253.433	11752.423	15983.389	18538.706	20783.509	17809.358	23226.57	713.129	348.513	331.773	404.612	2692.598	2389.841	252.348	9236.837	154.562	149.723	135.406	579.813	459.147	439.565	110.517	7361.373	2318.561	263.645	1634.508	282.322	2068.894	1708.099	275.929	10608.207	106	0.993	1208.528	297.075
14133.973	15128.993	14607.84	23361.077	21569.668	22829.902	17942.215	25740.895	870.411	436.38	393.262	444.506	2792.003	1694.277	311.56	10052.919	156.707	179.481	156.388	342.366	706.971	672.097	121.004	8912.86	4933.74	263.279	2859.662	300.772	3527.651	1894.297	293.624	11669.781	110	0.955	1298.036	296.991
17053.243	18439.885	17024.193	27145.316	20109.307	23274.159	19953.144	27583.32	1157.838	422.55	419.723	373.546	2420.391	1880.769	297.201	10227.418	178.781	185.458	138.606	338.195	889.784	625.594	133.685	9102.816	5376.611	277.627	2300.34	282.065	635.407	959.95	300.193	12054.452	113	0.969	1319.704	297.553
27435.729	32424.995	22013.597	36376.424	28488.362	39301.865	25720.17	37236.443	1511.331	838.288	675.984	683.556	4907.168	1796.326	503.908	9039.473	418.153	341.906	173.426	872.144	2186.74	1325.958	152.171	9919.151	12144.127	297.899	1572.997	303.959	313.65	2698.035	302.709	15083.218	102	0.987	504.814	297.667
18151.019	17823.086	11987.307	22152.132	21167.773	22254.794	17633.11	22983.17	1252.228	589.619	444.323	447.178	1407.491	1538.632	278.94	8434.89	381.864	275.227	189.025	370.617	320.257	644.868	138.691	5900.57	8456.514	265.114	1880.503	269.562	967.363	718.635	242.547	9175.986	108	0.967	1020.685	298.139
18350.421	19445.777	19092.714	26432.44	23916.861	27157.323	24102.883	31742.447	1412.521	422.191	366.355	453.207	2417.719	2374.538	257.483	9450.333	177.326	208.957	169.84	932.076	583.55	576.767	148.201	7307.941	6990.566	269.684	1143.261	271.942	1410.556	1471.95	251.588	10287.398	147	0.952	1146.241	299.69
14957.021	16675.064	14919.352	22833.53	17892.392	22554.146	18645.478	26800.739	843.765	418.965	390.628	478.345	2744.557	1793.247	297.554	9918.945	173.26	186.848	147.934	1080.953	631.674	581.953	129.243	9317.986	5714.942	264.329	1330.655	286.535	2247.387	2510.583	308.187	11956.023	99	1	1307.106	297.864
17521.452	18748.343	15984.686	27609.947	22403.465	29798.943	21157.351	31159.676	1166.164	646.919	568.953	561.861	2736.838	1803.834	418.333	10788.203	295.779	236.259	213.426	743.341	878.969	1471.934	155.999	8081.719	3738.871	296.235	1326.14	298.893	3458.526	1650.562	416.273	12929.816	111	0.994	514.734	299.266
20606.655	19954.512	16258.995	25517.628	28318.442	28976.271	19566.554	25923.513	2204.426	1011.553	613.229	478.583	616.596	1076.038	334.729	15464.655	600.219	330.212	318.277	1564.211	210.096	31446.707	139.914	4525.193	11168.71	351.488	716.108	284.119	12073.526	893.752	390.284	8326.603	173	0.872	545.517	300.72
25653.169	27819.558	20348.257	34318.533	26552.404	35389.558	23348.922	31227.591	1254.273	642.984	518.141	455.293	480.769	1062.801	387.972	12714.82	416.413	348.625	333.104	2974.07	192.401	42310.949	177.792	5041.019	13824.543	358.463	928.086	286.062	13595.531	1243.221	318.085	9893.496	121	0.977	910.946	298.26
11884.92	12185.232	10608.484	18372.713	15440.361	22251.05	15758.238	19475.349	808.73	455.629	383.495	411.333	359.939	621.167	304.728	10625.787	341.293	248.688	186.254	1234.732	135.296	13447.78	166.776	3506.166	10036.77	315.099	396.263	282.792	4029.546	554.456	346.522	6985.73	114	0.99	935.93	299.132
15488.306	16928.493	16241.266	22097.791	21477.671	24018.981	20985.568	28320.941	844.759	493.17	379.96	464.178	2769.635	1590.131	316.62	8840.484	166.485	250.222	229.178	622.622	910.171	644.306	205.685	6237.794	3318.249	257.432	2048.458	253.618	1376.441	2358.955	299.186	8860.423	130	0.914	1061.862	300.369
13555.703	15185.9	13301.55	20368.036	16696.627	20729.749	17719.576	25035.327	865.077	405.471	355.566	417.401	1969.81	2121.304	317.093	10056.772	134.398	187.779	131.628	412.096	462.695	701.622	116.161	7615.626	2682.254	265.016	3065.639	289.915	2378.61	1469.615	283.134	10610.857	97	1	1268.5	299.5
19077.309	23558.153	17254.647	30357.742	23710.042	32700.567	21338.107	28708.216	1116.974	619.894	517.578	534.903	3664.61	1671.953	361.385	11868.777	258.02	237.735	165.305	872.221	820.741	707.739	146.404	7653.45	8082.021	304.934	1666.358	272.088	1517.891	1569.942	280.097	10201.683	182	0.905	1439.676	302.626
38127.408	41091.673	30640.392	44700.79	35524.661	39124.944	26640.269	36372.87	1726.346	839.83	694.988	682.72	8043.707	1482.587	470.54	10519.225	549.522	361.195	206.587	1996.184	5732.609	2447.131	155.917	8512.556	29436.292	326.693	818.469	323.228	280.372	3554.061	288.765	12592.245	156	0.892	472.731	303.276
12222.474	12838.94	11365.316	17203.092	15042.602	21848.022	14758.538	19736.72	1300.53	659.425	491.612	435.918	404.019	705.492	330.221	13983.345	438.465	304.309	279.141	2304.364	156.54	34825.292	180.71	3334.528	9375.755	305.046	443.273	272.624	6764.3	594.403	316.741	6353.634	107	0.958	925.238	301.107
19213.941	20853.621	19969.668	27941.614	28225.095	31998.695	26569.072	33761.597	817.045	444.675	348.121	506.505	3817.742	1667.497	283.704	8627.47	192.55	287.784	257.441	789.729	2264.529	588.297	211.804	5470.687	5553.809	259.175	1723.789	265.455	1183.295	2402.826	298.405	8142.161	173	0.884	1069.76	302.61
13127.784	14475.347	13596.599	17439.551	24041.495	22908.798	19857.983	25271.075	898.426	387.955	340.342	420.754	2786.549	1331.303	236.251	9463.312	205.662	180.597	162.672	902.252	2411.61	392.527	127.344	6888.52	4940.848	270.558	1379.263	268.894	563.942	2286.77	262.797	9678.849	122	0.918	1126.057	302.172
15300.378	16877.519	15410.247	22488.938	18554.261	22868.152	20255.14	28233.618	853.24	372.175	329.43	473.144	2634.468	1696.638	267.331	9091.939	158.598	169.033	144.674	688.757	1440.65	552.426	120.663	8037.312	3948.31	285.159	1653.715	264.624	890.458	2384.071	257.291	11662.376	133	0.935	1190.38	302.259
23751.643	25760.733	18330.724	30113.798	22344.207	29254.182	17536.484	21702.511	1197.77	657.753	493.642	473.563	448.269	748.758	343.495	13883.924	409.222	333.197	315.216	2708.911	190.046	25001.21	172.355	3544.208	11269.85	347.143	889.434	290.961	12099.302	1207.962	323.742	6977.147	114	0.99	904.632	301.605
12016.495	13235.051	12794.569	17402.241	20415.74	20392.186	17119.192	22693.693	1119.043	362.25	289.128	424.796	2169.935	1383.836	219.046	9693.751	203.249	223.028	166.03	709.143	609.846	662.753	165.693	4993.981	3547.139	249.676	1548.622	254.1	1696.357	1284.993	282.623	7489.035	100	1	1097.38	301.38
14928.273	16963.451	14554.45	21719.885	23265.362	25465.162	20132.356	28146.179	858.1	402.229	373.524	417.543	3560.34	2001.737	306.339	9597.109	142.341	200.002	143.794	853.343	647.535	504.359	112.165	8250.962	3538.885	269.478	1619.849	280.495	2962.792	2080.105	261.878	11711.121	119	0.921	1248.517	303.029
15067.289	16815.15	13275.704	20515.7	16493.152	22766.786	14493.254	18061.12	1637.806	896.961	579.503	461.559	458.063	573.863	324.494	11022.006	450.622	280.6	330.375	1610.873	185.29	3562.898	147.444	3833.184	6075.38	341.387	612.567	280.733	6352.811	885.08	370.403	7930.108	130	0.889	529.215	302.262
16234.463	17930.037	17443.704	22513.814	26170.877	29282.479	23704.809	28541.154	647.741	370.608	314.301	338.02	1451.404	1345.189	242.026	9536.265	189.83	266.814	284.504	497.324	450.951	679.898	194.388	4248.968	4132.054	270.077	2328.163	270.625	8421.296	1032.495	295.533	8514.823	210	0.888	1085.324	305.224
15171.311	17090.139	15400.037	20093.35	21447.666	26198.663	22282.136	28743.732	789.701	349.136	334.322	399.483	4943.29	1778.841	233.712	9319.808	150.857	183.994	154.883	838.537	4202.242	570.847	135.721	7101.648	4704.741	278.933	1177.687	272.065	1262.976	3102.738	253.029	10491.651	220	0.755	1173.823	304.477
14472.162	17076.204	13291.656	19463.918	21599.08	24713.613	19663.168	26791.661	942.604	445.449	412.468	483.344	3130.323	1859.728	304.306	11333.332	169.042	173.265	137.402	690.564	706.077	687.14	141.379	8469.618	2810.213	275.571	3028.006	264.435	1315.422	1617.71	301.634	10954.117	103	0.996	1327.587	303.18
30468.617	34041.598	22877.568	33755.065	25568.403	29303.008	17918.896	26366.609	1596.466	785.355	643.445	574.164	4426.832	1230.836	411.995	12832.108	493.891	300.646	219.493	994.223	3097.515	1629.429	144.401	6323.321	27198.309	323.743	1324.373	297.207	703.377	1644.377	306.908	9696.496	107	0.989	465.164	304.164
21366.689	24531.749	17147.622	28179.176	21470.672	28374.684	17857.433	27026.225	1301.831	697.772	604.812	583.597	2416.485	1324.084	453.282	10124.082	348.897	264.746	192.176	891.526	890.859	1652.563	147.715	8810.283	10237.438	310.272	1389.159	289.002	2533.595	1390.399	351.589	13612.494	96	1	507.229	303.479
16610.679	17179.954	14259.694	23956.843	18426.974	26463.083	16560.823	22023.583	1071.314	558.043	426.323	398.713	413.806	997.648	344.903	12475.317	346.079	284.983	331.771	2901.314	178.762	47344.957	175.286	4331.677	10058.718	298.836	783.441	274.725	11796.969	1011.855	324.657	8239.149	119	0.921	916.45	303.618
12787.537	14934.902	15383.042	15048.831	16079.408	22314.668	18990.649	25288.373	1020.932	531.887	487.825	314.439	1354.094	1573.593	335.069	8164.063	295.9	230.013	217.604	348.895	411.318	567.389	154.622	5869.755	5717.68	267.579	1579.753	253.137	639.483	634.527	250.402	8921.171	96	1	1037.771	303.521
14440.208	15781.122	14725.546	20580.781	25577.737	26049.541	21736.561	27812.388	904.996	428.22	369.557	383.513	1378.761	1864.893	246.543	9417.192	216.577	162.357	156.633	649.548	441.488	552.791	126.651	7039.605	2919.737	275.921	1178.369	284.616	1555.05	947.052	286.828	10156.202	96	1	1118.479	303.771
20135.483	22694.716	18861.582	33878.993	15980.618	26632.879	18586.39	27704.09	905.195	465.076	411.996	431.111	4018.89	1455.995	283.999	12939.747	215.819	206.337	185.495	847.093	1067.409	667.008	126.55	6641.908	7934.058	312.275	2035.729	260.73	2326.643	1609.629	312.872	8966.458	99	1	1404.601	303.672
16483.798	20162.594	15032.598	27343.045	19051.422	27124.281	16053.744	22068.834	1128.516	617.674	522.007	528.238	2915.709	1212.626	342.982	13606.855	265.971	233.123	185.097	667.654	936.328	662.339	150.406	6381.673	8767.428	289.459	1535.974	272.55	2098.754	1054.69	288.432	8975.482	156	0.853	1451.885	305.282
26623.874	29851.648	21304.638	36389.247	29386.54	39185.684	28314.184	41151.061	1510.462	802.02	665.798	662.832	5488.077	1475.654	480.299	9813.254	413.838	280.145	179.879	1376.645	3176.971	1303.415	147.666	9454.939	13939.049	346.479	1086.27	314.993	1604.795	2740.659	294.997	14259.375	145	0.965	480.603	305.534
14754.531	17269.258	12978.315	23469.82	19076.607	25834.443	18407.696	24082.266	1426.767	846.574	627.393	816.175	615.117	813.601	403.225	13549.613	357.665	271.583	254.66	1608.331	248.996	2593.544	197.235	7425.769	1227.472	314.251	552.525	324.319	12231.612	533.672	431.324	14196.752	133	0.973	770.019	305.756
21366.312	17592.004	16136.689	20382.414	28808.008	28749.254	23878.74	30330.113	807.784	494.572	432.097	321.142	1680.273	1441.46	326.327	10078.913	197.609	233.64	259.656	451.828	400.695	576.159	174.789	6766.076	3893.032	267.55	1592.342	232.73	1382.128	983.027	270.804	9912.161	191	0.859	1050.955	308.924
14558.088	15755.567	15368.664	21512.239	20328.913	23552.985	20630.147	27422.423	1280.607	469.872	412.984	409.09	2632.332	2343.39	256.514	9635.342	190.861	195.659	167.973	455.61	955.068	685.358	148.486	7187.545	4185.904	288.842	2448.658	262.196	1216.012	1743.459	258.039	10161.71	107	0.989	1138.874	305.098
17104.996	18518.885	17640.617	26234.113	18410.493	23735.248	21039.314	29235.091	858.021	409.014	378.834	392.875	3879.233	2311.819	301.055	9231.403	160.216	208.986	139.637	643.944	596.05	633.36	116.34	8234.84	5973.438	276.888	1309.039	284.201	2217.347	1648.177	257.074	11894.273	111	0.994	1241.734	305.05
16252.957	19076.382	15281.356	24374.673	22080.618	28586.704	21217.93	27398.746	1098.64	471.876	425.762	508.307	4196.998	1826.089	291.131	12024.885	199.533	177.618	164.236	1010.881	1173.564	735.876	142.311	7876.372	5321.513	285.189	1982.404	262.878	3874.102	2433.362	314.361	10437.285	166	0.895	1373.404	305.355
16702.201	19526.64	15835.34	27441.395	20433.844	26881.191	20325.058	28531.585	1062.902	462.164	421.229	510.122	5041.6	1717.442	282.461	12004.292	216.296	203.447	173.65	500.111	1325.092	769.249	127.179	7568.648	7709.856	297.289	2002.097	275.323	4390.073	2386.268	303.432	9896.299	130	0.951	1385.231	306.669
24848.786	26998.51	20363.245	34024.593	26264.007	35659.471	24189.17	35441.283	1329.761	690.176	606.386	613.536	3002.96	1338.002	441.784	10430.983	338.944	274.38	184.727	1258.875	919.52	1297.287	141.7	7626.909	8838.924	325.103	1551.68	307.377	5929.621	2166.968	396.635	12499.224	237	0.806	490.951	309.698
21643.771	22839.052	22656.328	31416.984	24905.754	30451.416	27390.647	36196.506	960.961	383.862	338.72	426.527	4096.516	1626.725	228.411	8759.062	272.738	238.766	163.51	845.667	4846.323	504.934	144.71	5832.236	10029.54	260.949	917.422	269.199	534.257	2109.075	276.199	8959.631	218	0.921	1106.702	308.757
15305.528	16603.758	15756.971	23506.673	15883.811	23275.116	19840.34	28546.036	861.747	392.727	374.225	385.506	2765.392	2645.469	278.419	9064.514	150.948	173.081	140.338	599.469	541.24	540.794	118.427	8410.94	3141.357	272.737	1567.008	275.048	1088.274	1474.814	243.689	12195.633	124	0.933	1221	306.5
15338.016	15802.403	12927.291	20607.401	16750.757	22507.408	13850.744	15937.494	801.9	365.004	363.385	434.155	379.42	652.305	241.413	13337.593	409.937	319.299	284.97	632.957	161.164	5515.673	187.871	1914.094	17683.242	494.997	522.743	287.22	12766.853	359.532	311.248	4263.33	128	0.936	963.008	306.812
18225.575	20472.303	17996.36	25810.664	31104.242	31202.033	26821.463	33584.713	816.384	389.906	343.882	403.634	2515.138	3907.137	286.393	9468.24	186.161	162.667	142.083	395.129	865.889	565.092	122.383	8337.741	4139.844	285.388	2653.315	265.934	1489.644	2075.358	250.435	12449.188	150	0.961	1196.507	308.187
15023.596	17363.426	13798.712	20983.312	19931.857	23844.533	19456.035	27792.579	820.307	402.948	393.123	428.293	2516.227	1928.179	282.019	10338.803	151.128	170.837	121.275	573.234	452.636	2673.561	137.887	7807.43	2965.847	282.83	2490.439	286.424	2201.341	1795.3	299.815	10464.565	103	1	1311.5	306.733
16632.965	19125.019	15968.538	24994.707	19099.865	26558.858	21120.142	30083.69	767.239	414.354	396.081	402.868	2920.395	2054.498	268.083	10775.411	173.099	173.778	156.601	423.865	660.168	499.387	136.745	8310.535	4567.837	289.591	1503.606	262.547	1984.114	1536.225	295.295	10757.739	173	0.832	1341.523	306.899
13337.572	15992.935	12548.891	20958.577	20728.126	24546.893	17419.589	23988.388	887.274	465.926	404.145	474.33	3826.887	1425.039	283.535	12013.636	194.267	173.136	183.195	488.981	1110.76	667.627	122.646	7839.638	4635.942	285.192	1855.655	262.552	3445.404	2056.779	290.601	10208.653	135	0.923	1393.974	308.285
12471.512	13715.409	10755.318	18722.842	15059.129	24502.076	15731.661	23330.36	1014.515	561.982	459.654	457.751	629.187	756.444	353.436	10078.6	277.486	201.295	204.529	2595.213	254.154	1852.396	140.89	4981.914	4369.45	322.871	678.275	282.175	10142.939	1175.345	406.256	9282.699	160	0.806	511.456	308.819
17179.396	19347.573	13699.938	24575.508	18688.553	28723.479	15286.929	20242.441	1041.167	548.388	463.981	397.31	419.494	911.613	341.458	17364.288	304.526	235.335	284.702	1966.46	186.767	8279.139	167.865	4185.497	6388.389	305.901	493.82	297.521	11165.297	586.893	345.866	6819.366	121	0.977	744.55	307.872
17366.32	19581.017	18137.755	23463.846	33861.801	33845.459	27762.341	33188.955	845.381	469.131	376.041	404.299	2345.801	2576.241	300.462	8595.912	198.247	277.502	238.749	580.873	1850.967	663.447	213.519	5795.914	4777.81	289.41	2092.254	276.611	1030.202	1530.771	288.33	8797.143	154	0.903	1074.006	309.13
14770.241	16013.438	14978.767	23476.997	16831.775	22747.871	18649.137	26388.709	895.641	401.295	385.369	374.329	2958.762	2484.065	306.33	9897.305	166.552	191.789	157.514	342.206	598.769	752.18	110.145	7413.002	7446.293	272.887	2302.887	284.461	2691.105	1212.241	302.167	10451.349	154	0.937	1266.792	308.442
22497.998	22934.475	20062.606	32304.929	26107.249	30595.981	19860.369	21138.659	1418.627	631.578	484.979	398.449	500.511	983.495	367.185	16469.12	487.095	276.278	383.613	1202.07	188.05	41241.223	146.429	4883.379	26445.802	306.864	616.755	295.102	10000.91	391.398	349.95	9155.401	102	0.987	539.735	309.118
18320.04	19427.742	15148.464	26341.468	19175.008	27024.743	16110.789	21811.708	1091.079	633.132	522.139	518.68	514.482	886.783	436.596	15517.766	317.437	281.089	206.254	2502.783	207.652	11182.49	201.326	7753.892	6009.8	359.068	542.607	288.119	10319.245	1073.311	340.48	14882.871	104	0.974	884.827	309.5
20317.408	21183.246	21916.303	31198.048	20668.716	26341.887	24361.239	33101.304	762.245	471.35	390.9	487.908	2790.207	1641.605	310.27	8307.082	208.22	281.335	210.386	613.717	2213.266	626.442	215.054	6143.337	8515.411	278.708	1314.572	276.35	765.065	1872.719	286.603	9264.385	126	0.988	1065.389	310.159
18307.068	19837.721	19177.314	25456.772	31708.324	32881.375	28624.614	34745.574	832.895	421.243	368.293	331.096	2575.409	2535.979	261.409	8538.406	260.882	186.364	150.931	366.665	2645.127	534.799	136.199	6248.703	7034.916	279.754	1725.563	275.8	979.155	1024.95	288.79	9830.695	197	0.84	1114.495	312.876
16584.019	18281.594	16858.681	22335.617	24839.214	28505.688	24354.004	31104.994	1028.852	345.165	317.97	448.683	4104.211	1429.806	240.633	9062.624	163.227	193.359	154.451	1058.646	3482.167	532.336	146.351	6215.164	7561.26	274.97	1155.434	262.537	759.178	2492.474	263.583	9752.485	253	0.772	1152.346	310.579
15721.837	18009.636	15473.838	21923.038	22861.561	27107.539	22968.999	30579.229	792.71	368.489	350.382	316.496	2381.205	2356.286	288.538	9780.243	141.382	172.473	122.245	587.776	804.306	431.847	119.202	8856.805	2159.954	257.866	1745.076	283.718	1231.453	1135.84	247.887	12425.884	146	0.925	1228.158	310.644
17509.124	20173.094	16113.479	24587.659	26067.75	29598.082	22604.966	31087.195	1086.136	409.934	395.636	503.896	5431.734	1353.019	292.778	10398.504	192.512	208.01	156.809	2033.565	1692.729	431.269	137.788	8501.472	5798.724	265.821	1007.142	276.175	732.204	3612.588	293.996	10981.835	154	0.903	1323.994	310.903
17446.434	19462.035	14379.717	24762.468	18656.425	25470.047	15359.851	21464.823	1250.518	567.447	499.83	521.091	2804.819	1395.981	382.115	14794.833	307.061	210.403	226.492	813.435	499.027	1326.773	143.995	6079.334	11258.623	307.378	2454.896	298.01	3831.466	1194.771	277.455	10108.637	116	0.965	458.345	309.741
15324.107	16194.236	13013.929	23714.591	17747.9	28797.468	17155.006	24003.84	1002.354	543.18	415.253	439.37	427.335	745.98	357.024	13504.155	345.124	287.975	250.566	2673.275	194.308	19551.648	176.623	4564.706	10127.006	326.581	613.178	282.704	10053.049	893.394	312.959	8222.742	127	0.955	893.327	309.421
11822.575	13784.884	11300.23	15519.167	18410.318	22859.544	17079.565	23112.762	780.361	364.799	313.947	579.185	6347.001	1035.301	293.526	10330.139	126.145	207.419	159.871	931.764	1617.807	450.149	109.075	6169.475	3050.274	258.053	767.198	275.635	4623.729	3212.956	262.826	8154.565	100	1	1254	309.5
12745.379	14678.883	12486.308	17180.345	22738.709	22017.146	18163.678	24918.609	1126.311	442.369	408.8	375.849	2354.635	2068.739	310.814	9558.684	171.532	197.391	147.103	554.2	487.037	686.287	113.192	8790.067	5927.786	279.32	2514.682	283.108	1866.031	1030.874	263.309	11859.697	104	0.974	1276.029	310.5
16015.544	18833.42	16927.377	25522.211	25546.079	28504.883	21839.451	29939.297	1066.58	449.243	451.535	433.14	1753.481	1580.528	308.206	8805.334	255.888	229.923	212.02	911.266	331.991	1125.378	165.722	5366.192	2895.742	253.067	2459.097	276.176	1572.046	1028.232	252.303	8461.499	166	0.94	1034.693	312.837
13426.533	15840.728	12582.261	19494.421	17035.606	22377.406	17553.755	24462.527	861.246	415.052	403.922	441.518	2429.418	1783.144	272.425	11830.218	183.573	177.301	162.97	377.467	679.754	834.96	141.842	7218.631	4159.541	281.204	3421.133	269.305	1885.707	1380.627	358.095	9448.68	114	0.977	1362.535	311.281
20854.603	22297.309	17406.593	27810.407	21956.665	29031.18	19693.758	27955.51	1143.311	602.58	497.607	507.769	1103.298	809.655	373.005	9419.757	315.352	230.204	161.332	1948.768	348.773	1979.179	138.285	4865.158	10394.8	340.286	881.363	286.224	9687.636	1176.339	462.414	9315.366	100	1	501	311.5
19650.088	21128.054	17192.503	21850.758	18798.655	21170.015	14367.071	16443.055	2015.589	946.637	668.196	448.193	516.467	1570.732	322.628	14484.821	515.463	308.119	338.398	1321.795	186.165	53359.73	137.828	3789.472	10967.292	300.893	481.577	294.373	8932.276	866.025	295.634	7465.497	102	0.987	531.627	311.922
15616.04	16903.21	16447.187	22262.491	26191.814	25369.315	22340.398	29372.559	861.041	429.901	378.714	333.843	1433.297	2097.448	273.549	8693.634	244.395	181.3	151.193	485.815	414.995	533.781	141.122	7305.431	7304.287	271.258	1370.919	259.406	1107.318	798.032	276.368	10741.96	119	0.895	1122.029	313.181
17091.772	18534.442	18210.363	24319.856	24733.199	27831.784	25105.936	31461.633	828.348	394.1	354.35	337.365	1565.257	2960.504	260.677	8795.562	194.13	180.825	163.381	425.67	595.018	533.132	134.911	7207.694	5061.324	284.776	1433.01	259.645	1280.991	927.095	276.51	10920.869	213	0.848	1131.124	315.796
18451.514	19852.56	19422.301	27360.933	19906.258	28104.259	24550.086	32919.421	655.632	332.669	301.37	419.559	3452.722	1288.368	243.345	8600.709	140.374	176.524	188.53	815.443	2688.307	528.55	138.433	5650.789	4768.429	286.929	1345.124	255.642	2538.773	2449.814	279.627	9483.678	141	0.928	1170.443	312.663
14634.283	16364.109	14703.482	20914.537	23858.554	25273.817	21106.525	29002.466	749.561	363.471	330.758	330.258	2095.562	1942.984	261.718	8576.461	187.613	156.161	137.854	312.659	429.966	480.863	116.064	8060.449	5454.881	271.941	2895.155	251.506	2137.12	2016.039	237.588	12336.472	103	0.965	1204.121	310.937
23883.652	24963.937	23526.169	36412.914	22187.738	29253.922	23426.421	34306.169	1124.5	342.592	370.83	473.295	3307.78	1454.479	254.346	10577.514	212.844	258.46	157.423	1849.932	1084	1310.882	132.69	6372.835	11140.412	268.153	633.696	295.911	2559.811	3394.096	295.654	8787.021	107	1	1318.481	312.276
16983.571	20514.375	15246.446	21489.411	30819.303	34484.658	26816.538	33160.045	1020.778	417.479	409.094	440.829	2823.156	3620.959	256.585	11655.177	189.484	186.061	174.685	423.245	888.291	586.632	135.833	7956.037	4238.533	277.046	2850.647	258.903	3919.215	1294.639	307.248	10294.51	98	0.993	1348.888	311.153
20224.034	21631.807	18446.733	27526.618	15962.048	20629.478	14072.632	17422.623	2355.997	1175.209	745.46	553.54	521.028	1016.279	307.264	17369.577	657.694	398.423	417.435	1498.317	175.431	49375.073	160.327	3656.902	10479.363	352.853	1237.657	327.469	5184.491	368.764	398.622	6726.947	97	1	571.5	312.5
18311.974	19505.635	19337.251	27195.115	19968.944	26105.621	23822.818	32117.744	790.171	392.545	349.635	341.244	1839.556	4457.398	276.303	8738.357	182.02	172.784	146.543	774.686	400.509	405.7	122.537	8802.323	4096.855	277.803	1322.36	276.541	1328.548	1447.248	248.517	13005.228	159	0.91	1192.896	315.689
17034.312	19150.93	16758.447	24912.536	20889.57	27629.103	22446.472	29770.891	1005.291	374.003	344.255	490.091	5270.239	1223.234	273.144	10129.386	146.468	190.077	147.739	843.391	2686.943	594.558	123.794	6945.177	4657.036	269.864	2119.162	275.659	1872.217	3238.438	304.607	9643.012	234	0.851	1292.137	315.111
23729.272	25663.328	19124.599	31492.719	25142.716	33178.338	22225.069	32806.376	1454.192	770.933	633.853	602.546	4179.218	1569.84	455.526	10992.363	402.585	273.437	189.926	1053.203	1597.595	1374.78	160.164	7712.659	14560.791	314.97	1176.714	300.447	1227.658	1337.184	337.949	13635.233	145	0.929	473.403	315.238
13626.386	15371.02	13708.75	19726.372	22435.834	23194.776	19343.953	26579.224	737.273	380.768	343.375	344.514	2367.019	1866.168	285.425	10080.727	152.549	180.385	141.832	372.669	769.661	540.445	122.169	7589.033	3088.204	268.629	1923.431	258.58	1037.064	889.927	253.595	10693.396	117	0.973	1237.235	314.697
15627.063	18278.353	14945.332	23727.135	19109.225	26790.334	20207.842	27134.284	1189.583	473.607	423.464	537.194	5660.621	1526.769	300.217	11290.838	213.156	182.324	167.603	546.321	1070.979	708.552	128.624	8618.488	5235.12	281.537	2199.361	267.118	4356.625	3222.13	290.828	11067.734	96	1	1386.552	313.521
12796.547	21552.075	21006.293	22734.854	26936.284	31603.851	26937.269	35151.627	901.085	499.692	433.788	420.149	2002.128	2695.089	341.068	12437.752	238.474	240.893	233.565	901.1	497.603	555.944	171.265	6071.157	4166.48	298.006	1598.88	232.997	1083.141	1513.626	271.976	9318.245	236	0.852	1047.051	319.983
15840.599	17886.201	17221.604	21759.404	24530.416	30079.139	25008.548	31341.255	846.245	481.849	404.501	386.195	1846.083	2664.513	313.817	8658.893	192.981	254.043	193.669	477.492	1165.164	655.491	217.384	6490.204	2652.189	281.42	1902.162	292.281	860.028	1005.016	288.548	9846.706	182	0.896	1072.231	317.434
15798.211	17772.352	15898.133	22553.569	21992.77	27583.614	23297.145	30885.664	760.526	347	337.385	289.615	1834.287	3077.459	258.858	8844.268	171.212	173.477	149.072	293.707	485.319	595.843	114.286	7216.326	5101.369	269.264	2519.324	267.957	2027.27	1045.049	261.276	11506.453	168	0.897	1211.905	317.179
15398.324	18048.953	14230.686	23276.692	18893.803	25947.812	19091.365	27738.025	792.628	395.068	380.641	433.012	3321.251	2127.774	266.083	10600.414	187.356	196.577	153.159	1278.9	489.286	719.333	137.885	6788.699	7154.462	275.901	1920.056	274.763	2660.96	2063.819	347.544	9433.451	135	0.923	1376.063	317.641
20259.61	21609.062	21357.295	28636.696	25807.153	31017.183	27940.855	35256.549	773.351	394.625	352.485	411.853	2497.756	1989.192	249.278	8401.413	266.02	234.092	146.766	599.259	2579.818	514.568	149.891	6185.834	8697.344	269.457	960.688	271.451	788.094	1523.99	295.969	9826.813	308	0.793	1103.224	322.37
19436.792	21142.834	20522.229	28753.048	23401.682	30739.445	27479.806	36123.585	747.039	356.883	343.21	331.822	2119.827	2494.218	263.766	9256.174	142.069	177.386	197.056	377.186	441.567	559.619	132.406	7158.632	2888.883	280.198	1886.47	250.501	2038.291	1145.554	265.94	11447.162	151	0.877	1173.904	319.262
13710.434	16218.046	13155.475	17652.957	16995.979	25662.542	19613.313	27261.995	862.43	360.927	322.558	478.715	5143.826	1749.914	278.623	11204.809	139.468	226.855	166.596	1266.129	2419.459	508.506	102.854	6856.164	4087.068	260.911	903.899	287.477	823.528	2767.533	256.772	9349.42	113	0.981	1254.155	317.465
19106.798	21363.353	18372.283	27379.622	24697.002	31352.869	25309.628	32287.236	863.117	395.975	405.35	462.603	4417.693	2131.474	268.168	10544.554	188.67	193.989	140.768	1257.052	1684.457	601.288	131.513	7530.979	6603.298	297.227	2048.602	273.635	3218.706	2712.379	335.261	10175.939	214	0.842	1342.766	317.603
17293.773	17944.612	18976.137	26217.783	20750.956	26662.853	23722.475	30597.137	723.566	351.954	319.622	427.71	2335.876	1504.749	248.219	8868.238	177.918	191.272	167.388	620.997	1839.233	522.052	138.986	7200.568	8107.47	284.788	994.932	259.827	733.033	1748.107	272.065	10685.6	113	0.981	1144.535	318.296
16736.103	18396.433	16305.285	25512.258	22275.354	26589.673	21120.053	29131.236	973.648	417.328	392.655	390.243	3013.765	2401.092	270.097	10040.65	183.573	173.689	134.172	547.187	686.266	874.425	127.799	8387.841	5518.69	278.236	2870.625	270.875	3511.852	2460.613	307.459	11075.021	109	0.976	1306.739	317.95
13971.318	17688.305	13319.008	23595.154	20033.149	26373.556	18828.373	27067.021	1060.864	556.977	446.897	475.19	4116.719	1488.377	337.519	10195.513	188.959	175.594	154.846	510.518	1026.184	547.199	151.578	9790.517	2210.806	300.96	1302.517	262.764	1362.944	1566.856	283.026	12964.717	143	0.906	1425.801	319.353
26090.53	27438.11	21414.298	34276.943	26811.515	33921.263	21241.045	29227.328	1604.691	783.075	659.259	552.937	2089.941	1324.471	419.385	13141.098	471.949	273.392	216.895	739.453	1225.183	1751.313	155.198	6273.39	23437.501	309.731	1587.2	316.168	1651.786	627.466	347.104	10469.062	129	0.954	467.136	318.492
19292.93	21001.864	19769.093	28122.019	20804.447	28251.689	24765.015	34082.69	943.897	387.573	343.633	342.346	2293.374	2852.273	284.882	9247.645	142.239	177.582	127.752	602.925	498.344	464.231	116.211	8463.623	3298.551	266.74	1548.114	269.108	2545.125	1177.861	239.14	12139.783	106	0.993	1225.5	319
18704.283	20174.004	18387.792	27738.102	26359.961	30389.912	23774.287	30591.647	946.327	394.172	374.485	471.777	3516.594	1336.969	256.697	10349.418	199.115	224.68	168.028	2546.687	1612.899	462.387	129.193	6690.856	8510.542	267.127	971.152	276.708	1971.495	2933.107	318.012	9815.674	265	0.8	1322.425	325.089
14362.183	15645.994	12277.378	20069.952	17116.149	22894.084	16200.025	22371.722	974.29	560.519	462.907	494.245	3321.565	1075.711	357.145	11248.756	343.382	288.964	203.065	720.487	1020.376	1063.107	188.038	5452.386	6673.135	287.267	2387.666	280.406	459.521	1723.014	307.867	8907.601	123	0.964	952.654	321.167
17793.896	16902.042	18539.813	25722.496	18803.475	26055.799	20889.704	26885.435	1137.718	434.772	415.587	472.922	974.41	1130.94	295.411	9411.087	323.426	237.458	231.025	975.453	353.667	1151.067	156.84	4137.611	7389.814	272.098	2178.363	263.378	1989.588	867.607	255.734	6529.62	185	0.911	1037.386	321.608
17509.529	19434.419	17745.258	25225.186	25815.36	29770.808	24832.22	31896.48	712.78	343.573	308.577	364.412	2647.681	2626.534	275.265	9902.465	144.309	195.158	138.957	720.511	686.546	367.249	111.629	7326.454	4304.172	282.792	877.822	257.697	817.759	1306.09	249.544	10210.115	105	0.984	1231.224	320.281
18186.237	21593.853	16955.288	27159.223	25591.864	30146.928	23373.543	31958.126	964.769	473.36	415.572	562.926	5189.995	1203.837	315.387	10396.271	205.907	215.907	166.863	1084.375	2902.898	550.661	139.281	9586.027	6265.053	258.809	1217.347	268.995	825.213	2963.727	296.293	12285.154	135	0.923	1393.974	319.73
13102.467	15997.338	12373.053	20226.537	22117.896	25423.734	18683.927	25719.431	1224.354	491.339	427.149	558.052	5235.489	1716.001	311.168	11026.127	184.576	165.807	151.003	596.115	1956.646	674.618	135.549	9172.52	3030.384	282.615	2085.85	260.795	1788.554	2463.491	314.22	11761.583	133	0.909	1403.831	321.756
13211.844	14557.733	13630.536	18197.272	24944.487	23573.009	20836.044	27297.465	771.887	393.566	359.692	335.101	2250.709	2796.917	266.013	8945.319	160.098	173.582	156.035	301.886	1048.28	602.078	152.047	7987.329	3286.953	270.698	1957.777	265.466	1086.654	1370.854	275.875	12239.184	112	1	1152	320.714
14570.098	16849.604	14507.371	20882.705	21281.183	25200.778	20944.735	28776.03	883.411	397.536	369.628	332.09	2019.229	2173.945	294.391	9503.796	131.452	180.718	135.881	491.03	567.572	437.399	106.677	9963.814	1456.885	253.503	2021.264	265.493	929.6	992.8	248.723	13547.209	96	1	1271.229	320.229
20779.32	21754.597	20583.581	32817.149	22510.162	26917.238	22336.353	32653.797	1029.747	370.731	372.512	463.004	3608.978	2573.303	265.581	10711.344	196.723	225.44	171.608	1223.462	793.175	642.968	134.543	6879.308	9105.17	285.134	1810.954	273.094	2080.28	2065.413	324.898	9504.295	111	1	1314.608	321.122
18249.336	21596.669	17040.022	30934.342	13486.593	26502.802	16034.955	23523.743	1055.541	554.767	482.956	529.649	2207	1300.533	286.572	15018.638	260.99	276.279	158.858	694.749	795.016	782.355	148.737	6104.404	10704.367	316.465	1736.729	288.063	2012.622	1278.86	280.89	8245.044	148	0.9	1457.338	322.527
29493.672	30320.314	22640.418	34616.463	26788.485	31565.771	19938.966	25434.737	924.867	468.125	408.68	385.814	731.922	581.449	308.052	11211.683	279.72	236.444	485.95	618.38	235.512	902.909	132.68	3644.289	12461.215	299.579	909.774	285.461	10120.969	479.275	434.614	7115.211	105	0.941	452.662	322.205
21117.405	21652.323	17033.434	29005.635	22643.497	34453.197	21460.721	30467.921	1026.149	541.462	463.88	416.655	1070.252	621.011	317.528	11311.558	303.888	221.653	353.909	659.29	449.811	1220.161	129.873	3082.43	14049.555	307.39	1518.489	285.123	8163.061	500.398	479.471	6362.767	109	0.989	458.555	321.638
14412.514	15604.91	12794.242	21168.046	19006.031	25874.316	19454.167	26461.626	1122.342	627.46	522.453	547.541	3450.13	1176.819	398.99	11545.006	398.68	311.145	213.118	670.804	1491.754	1177.198	188.855	6123.455	6585.394	294.677	2107.815	296.217	403.527	1351.802	309.804	10219.767	136	0.93	964.206	322.485
16709.747	18560.26	16136.006	25332.172	20573.362	25862.173	20592.253	29246.278	999.796	356.643	362.377	493.672	6005.936	1330.637	252.722	10985.794	194.639	207.364	159.847	1540.773	2361.185	507.259	127.719	7144.001	8288.385	291.59	1539.359	283.167	1065.289	3868.937	323.515	9594.092	123	0.964	1331.598	322.037
16437.772	18486.909	16173.579	26766.83	18053.065	25382.591	20123.373	28671.524	871.154	422.17	393.542	424.202	4472.373	1998.085	277.823	10649.175	191.127	181.962	153.488	433.696	803.994	759.238	135.687	7823.884	6565.29	271.84	2533.502	270.71	2696.032	2321.492	328.487	10339.198	159	0.878	1369.903	323.267
16274.587	18046.663	14087.68	24651.749	18062.934	27238.315	16972.035	22081.408	1462.738	794.379	603.278	528.808	539.682	826.431	404.651	12285.97	449.948	296.44	250.392	1691.037	206.713	4990.07	184.582	6375.496	14584.616	333.228	500.229	309.541	7922.493	554.013	323.719	11030.217	125	0.968	760.02	322.932
16952.456	18486.883	17343.623	24559.716	23220.223	27129.912	23821.207	30355.383	898.118	394.57	360.836	334.465	1925.026	3421.616	278.918	9225.834	168.793	177.112	136.958	373.31	389.184	579.115	122.445	8061.189	3692.479	276.709	1805.413	266.813	1860.445	855.062	250.065	12026.278	182	0.917	1220.302	325.11
17132.914	18947.598	13924.208	23082.098	19519.083	27549.417	19192.278	26842.13	1117.08	650.792	529.816	534.503	1890.275	978.924	372.681	11609.803	408.018	327.331	203.917	675.162	787.154	5988.749	200.63	6184.08	10358.032	309.748	2741.345	297.756	1582.568	902.998	316.112	10160.074	118	0.925	941.373	323.432
10489.853	11893.103	11028.237	15904.991	19051.598	19735.936	16661.13	23732.206	636.429	358.747	330.993	320.323	2167.597	1546.553	264.038	9390.452	143.247	126.667	135.769	280.96	830.31	386.089	116.415	8710.647	1016.153	259.614	2744.498	271.134	1598.39	1434.702	266.131	12268.221	106	0.92	1206.906	324.311
16087.364	17936.461	16318.506	23262.562	21148.754	27226.663	22126.84	29327.951	869.312	408.158	350.946	400.324	3975.625	2545.154	293.227	10075.31	155.722	198.624	134.486	408.415	973.239	723.012	111.888	7542.766	4189.657	265.975	1611.546	271.04	2717.541	2014.064	267.128	10572.537	182	0.926	1254.687	325.989
21125.005	23664.306	20263.358	33325.2	25633.978	33089.657	26180.221	35600.495	901.796	443.673	399.916	424.728	4051.682	3040.557	295.228	10046.847	209.324	203.491	171.343	921.467	1684.159	720.306	134.784	8172.111	9773.959	290.512	2010.474	260.259	1505.363	1780.696	330.31	11009.948	102	0.987	1380.637	323.951
20895.998	23959.796	19906.362	30893.223	26722.605	33062.268	27031.921	34675.774	997.3	476.973	413.087	449.899	3409.64	2642.694	303.508	9893.846	207.267	213.628	163.461	1174.434	1224.78	544.919	140.726	9423.875	7880.558	268.005	1274.718	268.872	1106.669	1622.58	309.791	12613.041	209	0.923	1388.577	327.189
18417.181	20342.146	15487.274	26394.802	21191.527	30253.377	20055.079	28833.74	1033.603	603.614	472.664	483.064	1689.847	887.978	348.605	11105.027	393.814	303.256	226.942	474.427	817.575	1609.731	186.057	5209.084	14631.047	308.868	1962.673	279.246	2989.911	693.075	321.64	8586.602	148	0.891	931.534	324.507
17550.139	18527.953	18744.519	25244.54	24222.013	25392.549	23844.025	31877.038	976.671	428.725	379.78	344.113	1429.479	2566.053	261.748	8908.597	224.659	181.802	143.685	420.558	450.239	465.424	142.654	7702.674	2214.773	278.879	1232.583	266.083	510.393	1057.594	286.988	11601.3	103	0.996	1113.791	324.617
12791.784	14503.102	12681.45	18434.104	20854.972	23848.539	18651.935	24972.914	648.665	338.659	313.678	460.637	2904.664	1399.268	255.255	11886.23	144.377	201.029	166.501	993.093	1413.113	387.815	110.905	6176.746	4753.062	309.492	516.185	248.707	287.047	1516.792	254.704	7856.157	99	1	1235.399	324.672
13429.643	14981.847	11301.411	20730.617	14715.578	24915.737	14310.114	18909.849	764.907	405.983	340.002	596.868	332.28	547.852	295.561	17561.579	298.852	241.918	247.034	824.205	195.369	1558.622	150.66	3553.55	13692.264	307.17	936.332	293.083	21994.294	423.872	470.869	7274.326	115	0.928	553.691	325.483
23606.569	26325.415	19555.759	32432.278	25414.975	31415.223	21600.719	27959.887	1217.717	686.152	549.5	546.107	1994.462	1147.942	405.402	11084.786	399.87	315.555	198.199	440.942	703.359	1096.277	194.281	6529.581	12166.626	312.685	1836.336	293.419	3937.173	789.066	330.374	11001.26	169	0.88	925.251	329.293
18337.152	18064.039	16659.182	25991.394	23414.586	29073.671	22957.52	30056.063	1370.964	755.371	602.266	562.688	2190.317	1573.281	441.67	9914.605	423.797	359.288	214.381	484.569	470.24	914.082	185.222	6788.613	4529.646	294.455	3284.982	273.214	249.321	966.392	293.489	11149.765	113	0.994	988.288	325.482
15117.877	16879.358	15738.813	22468.206	19709.277	24682.469	22092.18	31014.193	818.527	389.265	339.086	334.069	1399.724	2914.798	276.019	9298.12	161.046	148.032	148.519	765.518	391.877	441.456	117.593	9161.439	1697.277	265.951	1542.705	259.769	1151.479	1373.217	255.034	12986.772	103	0.983	1199.985	325.947
19231.882	21186.569	18947.146	28453.724	22183.785	28372.672	24144.428	32218.168	1107.678	397.393	375.565	463.851	4415.835	3081.95	272.145	9838.43	178.398	210.856	144.941	720.871	864.478	635.818	118.069	7761.884	7111.976	277.856	1886.674	276.369	3836.568	3312.351	301.359	10409.647	209	0.883	1301.289	327.218
16624.221	20965.185	15122.73	24343.344	22819.245	31568.147	21147.01	29099.324	1014.574	581.479	457.574	536.948	4094.935	2021.216	327.09	10447.986	245.748	237.652	161.523	1299.731	3136.271	650.817	148.495	8320.754	7567.469	309.976	1623.82	258.563	796.667	2334.834	286.109	11530.511	129	0.932	1438.337	326.469
15782.515	15887.981	17513.449	25639.13	17066.264	21388.945	20031.647	28058.4	738.814	388.426	345.173	340.119	1754.453	2339.422	278.041	8510.017	191.809	181.79	157.149	299.72	463.757	506.13	141.566	8152.649	6430.116	288.044	1370.25	274.652	682.646	1134.947	273.015	12370.47	104	1	1148.635	327.154
17434.523	21020.803	16443.7	29273.13	20882.388	31060.309	21383.77	30869.618	1043.05	570.32	446.852	537.358	3913.981	1577.586	337.795	9490.962	241.844	217.969	153.649	1248.215	2175.757	546.547	151.382	9296.444	8006.444	296.783	881.501	268.33	603.291	2271.965	284.589	12585.44	130	0.924	1430.223	327.408
24737.233	26989.067	19530.711	32089.405	23762.862	31394.491	19186.815	27292.847	1938.027	920.989	761.37	635.488	1735.243	1255.055	459.845	14068.358	577.073	311.159	264.664	805.844	1185.369	1952.75	158.646	6546.577	30283.88	342.827	1357.752	327.225	5766.741	581.094	369.78	9769.258	134	0.953	439.881	328.037
15215.785	15723.051	13705.57	23131.018	19716.503	27881.717	20171.794	28244.398	1185.913	680.997	576.712	592.341	3440.87	1233.818	436.993	9803.122	373.843	297.085	186.862	635.619	2134.62	988.791	199.618	7222.375	4656.366	294.691	2321.236	293.526	503.021	1426.551	309.219	11919.493	112	0.973	947.134	328.759
17266.406	18705.3	18449.321	24118.919	24336.363	26675.277	24131.163	31783.601	839.789	426.934	370.371	335.577	1087.4	2048.183	264.235	8166.822	183.847	193.988	149.355	350.764	238.267	554.81	145.935	7577.746	5043.542	287.455	1494.882	269.657	1018.861	579.991	265.286	12310.526	140	0.932	1156.057	329.45
16156.961	18519.838	15797.296	21966.772	22611.15	27591.422	22593.513	29541.897	804.45	357.548	333.666	415.966	3967.324	1186.516	263.402	10083.334	163.145	207.795	139.479	665.056	1534.447	464.71	112.731	6431.799	7516.791	272.106	1432.247	260.44	914.033	1678.741	251.912	9649.072	144	0.969	1242.125	329.458
21368.486	22066.761	18058.987	28853.093	25400.214	33079.676	24811.435	32835.305	1370.485	646.457	519.365	783.298	5688.21	1325.472	405.22	9765.416	410.955	353.992	195.641	1296.95	6383.594	854.449	173.723	5455.48	9630.574	318.39	1889.259	283.991	805.223	3603.669	300.086	9074.325	450	0.71	978.504	337.049
14863.432	16732.522	15426.006	19148.597	27237.196	28679.151	24893.784	30821.56	889.491	382.972	374.043	334.099	2439.043	2350.528	268.258	8736.131	218.849	183.32	157.74	493.532	1862.207	441.405	134.646	7571.207	5086.059	305.73	1440.135	265.22	596.128	1503.452	262.877	11862.388	134	0.953	1129.47	329.343
15735.826	16380.263	16108.084	25176.058	20805.554	23808.196	18584.661	25045.74	759.999	360.403	330.855	554.897	5846.171	1863.555	246.077	10482.241	167.196	197.066	164.612	1107.278	1959.879	511.315	122.11	6266.448	7400.194	276.69	1239.04	278.051	1875.588	3475.771	318.874	8793.68	145	0.905	1312.831	330.355
16106.825	17225.694	15466.716	25594.054	13080.826	23865.653	13932.478	17801.824	2113.018	1140.073	668.818	464.349	346.478	743.599	326.256	18888.024	617.225	372.336	305.723	677.403	140.39	40714.008	166.991	3166.224	7032.382	299.157	443.699	286.127	1906.851	337.08	301.093	5645.04	104	1	747.154	329.635
12134.781	13923.5	12857.506	16337.292	19642.244	21886.915	18658.878	25440.218	1017.138	471.489	386.585	423.617	2801.638	922.754	297.069	8715.466	206.486	266.923	182.533	744.173	1940.165	605.732	185.442	6712.837	4332.978	273.496	1213.932	279.318	433.767	1463.978	287.714	10038.999	98	0.98	1088	329.5
11644.289	13262.751	11156.247	15925.209	18961.09	23720.394	17542.857	23283.63	1037.061	359.477	376.061	471.619	4291.91	1648.145	253.549	11113.833	162.376	161.399	146.883	1566.094	1501.524	634.453	114.09	7349.447	3844.701	293.144	2728.976	284.681	2289.092	3884.16	315.753	10035.278	107	0.971	1333.014	330.313
18215.547	21921.255	17351.453	29218.259	18272.786	28943.689	18406.658	24824.557	1534.018	852.222	660.089	587.079	4150.035	1040.037	379.409	11469.906	338.578	254.957	175.791	1244.839	1102.788	1028.363	167.986	6969.599	11493.356	330.786	2242.91	282.25	4892.954	1340.509	280.594	9476.517	118	0.964	1474.424	329.771
12976.809	14707.502	11594.789	20108.815	15948.266	25877.998	15162.392	21648.167	1377.637	731.181	595.701	494.551	511.257	745.145	459.983	12943.643	364.692	270.271	179.807	3348.188	227.147	1138.793	153.73	7079.362	8351.914	331.785	613.56	297.518	22476.711	1310.118	314.83	9204.072	160	0.788	530.881	331.119
16264.499	18180.14	17365.045	23887.526	19232.782	27341.254	21781.995	29988.148	818.273	457.329	404.789	529.156	3130.605	1223.501	312.999	9577.372	225.193	246.31	239.735	995.701	2681.634	575.031	173.817	4985.611	5907.64	283.972	1189.801	265.92	376.967	2556.484	280.834	8175.668	133	0.973	1052.049	330.981
15597.325	17142.141	16753.748	22734.046	20688.226	24810.487	22953.354	30566.846	681.275	369.792	344.455	296.031	1977.796	2334.216	267.251	8670.371	162.754	182.64	156.906	481.43	421.496	481.837	131.417	8509.08	4163.809	287.143	1414.617	266.764	813.71	1064.44	255.732	13155.455	146	0.925	1172.397	332.26
10961.565	12768.522	11288.916	15356.643	21023.454	21261.765	16849.269	23357.388	923.849	449.939	390.622	414.73	3310.816	1901.184	311.674	9891.349	149.762	185.292	142.428	587.059	643.207	688.584	110.859	8857.722	1984.784	263.311	2009.635	257.37	3287.371	1915.289	273.421	12198.738	96	1	1262.479	330.448
15745.369	15725.171	14421.948	23938.053	20078.766	28157.029	19489.642	24736.592	858.188	479.133	401.025	520.964	412.315	651.759	308.816	14386.181	239.154	220.646	224.01	1104.356	175.572	728.469	147.493	3957.935	7167.356	306.787	477.244	287.717	13399.864	406.077	526.236	9481.612	187	0.899	563.42	335.238
14101.589	16832.588	12059.074	23287.006	17120.095	25857.254	15507.909	21322.793	1384.122	825.801	588.396	574.087	838.962	1030.164	397.161	18001.889	377.846	292.386	246.538	902.48	416.774	2979.422	191.914	7237.841	3193.191	316.715	1270.502	317.488	2776.656	532.977	324.868	14206.973	116	0.977	798.517	331.371
15061.392	17199.958	16225.278	21543.448	24692.74	28026.83	22616.917	29823.111	853.735	533.741	443.885	405.976	2870.447	1662.636	342.073	8461.474	197.372	253.576	238.385	683.917	1747.619	776.501	200.598	6368.961	7084.247	287.892	1368.848	287.751	852.802	1304.1	309.451	9850.323	137	0.912	1061.529	331.5
13832.234	14957.288	14642.031	21037.417	19954.81	23514.779	20344.726	27555.59	720.439	353.626	339.222	293.745	1596.338	1492.933	267.252	9185.571	170.116	141.806	152.203	373.071	302.078	369.33	121.499	8072.051	3561.034	278.586	1487.399	265.847	1713.837	1184.919	264.161	11986.768	186	0.786	1199.565	332.919
14470.886	18280.858	13261.376	21143.51	18616.719	26582.472	20429.424	29707.819	1037.806	567.518	478.186	523.172	3758.877	2033.772	350.65	10280.051	202.032	183.915	147.326	689.481	567.168	782.876	152.821	10422.444	4294.219	303.288	2090.514	262.023	1385.281	1957.99	295.013	13486.079	101	0.977	1413.896	331.649
17896.253	19112.449	15688.596	26335.652	21382.856	31486.287	20413.066	28639.557	1355.127	645.509	559.242	518.243	545.871	881.226	472.615	10242.94	420.627	264.988	199.465	3927.907	239.93	1065.997	151.6	7636.361	18917.77	295.511	552.474	305.16	23371.694	1035.412	298.865	12324.177	315	0.767	507.995	337.049
17403.199	19373.109	14827.414	24473.421	20372.954	27110.473	19923.054	25599.259	1557.172	886.505	634.872	579.218	581.772	946.489	426.371	13572.874	401.865	308.858	266.883	1950.162	201.602	12538.441	192.955	7541.137	5684.163	349.025	545.918	315.415	5765.556	560.248	338.778	12724.253	162	0.895	766.87	333.858
15295.601	16302.36	16701.86	22324.144	24960.101	27973.917	24049.926	29320.749	986.156	353.792	333.488	392.729	3620.057	1429.114	250.095	8986.187	224.889	193.181	144.562	2953.806	3971.804	465.271	129.271	6837.665	3671.075	287.968	786.85	269.729	298.994	3114.707	278.615	10359.753	126	0.948	1122	334.143
14613.01	15766.955	15773.549	19220.973	21075.182	23797.879	21971.573	27735.742	708.366	405.793	374.978	357.234	1177.381	2451.236	262.887	8437.666	244.97	208.542	150.937	474.093	402.701	9113.252	148.255	7197.776	3608.616	280.295	1225.672	267.493	2152.151	863.766	310.49	11220.76	103	1	1100.5	333.5
13861.192	16034.478	13153.348	21699.629	20407.554	25259.542	19549.365	26366.59	853.508	443.945	383.517	495.505	4300.001	2348.945	291.241	11583.716	187.589	171.1	180.508	436.329	813.619	777.354	133.625	8100.76	5688.996	292.16	3915.148	261.371	1638.715	2394.819	317.235	10839.226	115	0.986	1380.952	334.517
16155.733	19456.479	15215.984	25162.216	21044.983	28805.536	20672.344	28139.11	1078.86	578.642	439.59	564.566	4945.819	1255.665	306.587	10538.051	230.905	251.636	158.085	1096.694	3138.54	633.053	147.992	8801.214	7602.869	315.827	1343.093	271.073	572.935	3024.324	298.253	11801.902	183	0.901	1437.09	336.719
25393.733	25927.16	21215.066	36628.266	28824.973	39027.708	24976.561	32466.517	1223.155	566.893	498.751	529.796	2069.163	1286.753	426.233	12290.4	413.542	215.492	247.019	731.889	795.564	1574.746	141.981	7419.974	24885.486	306.007	1408.328	309.193	6290.342	1171.791	356.507	11269.225	160	0.939	447.388	336.45
17951.774	21018.648	17063.078	27864.973	21128.16	28604.203	22028.806	30439.066	1020.756	548.455	438.435	528.601	4764.165	2059.643	328.67	11330.532	217.391	234.666	169.855	868.459	1208.901	812.187	148.324	9060.047	6891.081	307.216	1524.998	267.862	3549.189	2302.465	299.763	12101.281	173	0.923	1424.702	336.899
23457.837	25419.912	18425.949	32368.83	24049.979	35371.135	20803.305	30043.984	1373.547	666.771	554.617	635.94	4616.059	1231.53	384.021	15138.255	428.194	255.036	203.871	1262.192	2712.891	1887.55	146.598	6243.658	22799.115	346.233	2070.754	312.393	2755.115	2012.207	318.133	9317.802	208	0.811	413.058	337.442
15705.539	17198.588	13131.47	21452.069	19000.382	26121.844	19068.325	26519.387	1428.058	689.623	565.398	723.021	6573.477	1320.162	427.568	9615.337	396.067	344.955	185.175	1587.099	4913.117	851.279	193.117	7050.327	5302.033	303.514	1293.345	284.665	147.68	3093.69	283.843	11311.239	103	0.996	959.869	335.413
14828.236	18721.173	18741.204	25292.703	21037.821	28087.501	23190.646	30291.358	1069.44	510.388	432.243	448.471	3109.932	1444.72	321.182	8854.661	298.191	276.896	250.934	767.02	2284.643	631.454	188.001	5442.208	7771.915	273.05	1131.144	269.25	388.631	2074.796	267.258	8823.594	138	0.944	1055.319	337.29
11165.945	12376.53	12374.447	16210.556	22832.43	22294.152	18441.033	24039.146	888.622	535.614	442.878	382.846	1326.459	1314.399	327.13	8298.4	214.902	265.429	188.665	485.196	535.519	549.949	206.788	7889.429	4703.795	285.364	1471.571	271.925	774.933	747.464	283.728	11326.737	113	0.912	1084.757	337.916
14157.508	15544.201	15069.543	19236.022	20389.069	23763.149	21448.942	28114.941	849.82	353.401	332.95	363.219	3467.355	1327.796	258.262	8861.969	191.421	167.837	153.413	1123.857	2073.695	492.947	130.695	7737.821	3043.929	315.852	651.724	257.729	151.511	2135.701	271.582	12020.755	153	0.911	1133.461	338.65
11377.048	12586.412	10705.391	20029.148	15537.254	23857.245	14074.611	17652.984	1200.91	725.302	521.432	429.472	746.082	542.464	327.72	13721.261	351.653	262.087	210.919	441.836	409.648	1383.236	162.142	3690.822	3759.423	298.034	1005.273	291.013	4092.145	345.826	283.666	9005.044	103	0.965	813.044	338.209
15031.05	17302.131	16684.426	20962.592	25385.901	29936.765	24363.388	30322.941	1070.284	645.391	506.461	463.101	3066.336	1691.19	361.575	8713.6	249.326	283.068	227.048	650.93	1788.613	824.908	225.989	6250.067	6652.98	290.78	1613.358	294.408	332.688	1260.907	268.612	9549.943	202	0.908	1068.703	340.361
16367.734	16848.975	17659.335	24701.713	18042.352	22197.5	20781.75	29745.53	1377.547	378.032	351.021	447.756	1661.001	1897.321	273.34	8510.459	271.218	194.035	150.015	776.512	390.033	390.464	137.2	7425.668	4842.994	275.249	768.297	265.509	452.543	1223.342	290.486	11464.871	135	0.923	1110.411	339.256
16050.509	18607.404	15606.031	24989.421	19319.543	26813.848	21898.892	29057.314	990.996	518.606	444.407	533.375	4531.768	1963.711	325.604	10915.861	191.505	169.286	163.38	654.537	892.551	748.213	151.077	9791.585	4485.146	298.868	2887.087	254.867	1773.793	2556.392	303.934	12745.493	105	0.971	1413.167	337.805
17623.033	19189.007	18532.521	25496.59	25226.742	28220.251	25434.504	32441.344	823.149	380.269	353.766	311.021	793.6	2719.968	281.211	9362.529	180.522	165.32	148.372	290.56	296.959	350.69	125.576	8488.577	5550.216	282.871	1333.959	265.855	1563.029	713.584	261.071	12769.579	148	0.985	1202	340.797
18457.732	20889.31	17972.759	26908.677	20495.218	28287.161	23864.565	32935.963	1247.774	419.848	407.441	482.975	3378.387	2777.262	280.084	10246.777	184.941	173.691	153.657	596.245	585.766	707.686	128.504	9141.349	4972.514	291.637	2776.068	273.334	3248.14	1853.04	307.362	12864.314	149	0.92	1360.983	339.735
15160.324	15525.661	13555.285	20333.474	19247.945	26543.575	19920.104	26581.579	1301.37	659.116	479.865	691.055	3398.341	1352.438	403.963	9478.247	397.214	303.484	169.241	1210.31	3349.74	631.507	164.488	5124.869	6187.83	287.784	1755.944	277.952	3320.497	3132.297	280.436	8904.504	160	0.884	994.662	340.762
17756.299	18872.277	15755.323	26032.813	22218.5	28368.872	21371.429	28569.31	1252.479	704.753	586.197	593.226	3791.037	1541.435	440.485	10518.558	382.851	327.658	182.576	1154.614	1830.67	939.709	189.882	7141.069	5877.673	314.345	2035.161	301.926	638.519	1868.007	308.394	11931.64	193	0.86	950.215	342.588
11413.022	13039.878	11257.149	15371.62	16178.279	20235.041	15223.14	21299.605	798.091	350.578	314.738	469.106	3040.894	941.666	256.532	12048.898	157.019	198.017	168.674	1071.909	1043.318	470.144	106.38	6065.92	6302.037	260.615	620.57	257.149	738.353	1765.865	234.779	7820.722	103	0.983	1252.053	341.015
15065.574	16343.957	12768.62	22414.101	17873.102	26364.236	17350.745	27036.61	895.595	484.863	422.567	502.009	2401.412	1664.247	353.657	12348.831	264.12	185.283	198.292	1058.445	892.769	1114.059	127.079	6272.609	6975.036	286.62	1889.226	308.838	3084.76	2028.669	274.977	9718.312	110	0.985	461.509	342.555
12788.916	13679.649	10795.548	17786.477	13915.878	19912.211	13066.066	17891.805	843.262	441.26	378.22	381.696	377.703	579.476	342.923	12483.621	273.089	191.425	182.821	4587.973	196.306	719.934	147.393	5353.417	7115.966	273.628	457.5	280.42	17573.882	703.711	307.873	8607.252	100	0.967	524.03	342.37
21188.551	24494.221	17302.141	27242.909	20032.005	26974.665	15928.755	22138.915	1470.714	750.415	583.185	504.917	501.665	708.812	460.297	11537.985	460.61	360.642	204.227	4136.551	235.972	1107.022	157.017	6328.963	20421.05	350.982	705.368	301.057	24727.331	1367.515	359.607	8442.239	102	0.987	543.422	341.667
17674.975	18076.35	14972.849	25438.414	19765.134	30060.544	18528.28	26471.697	1016.072	537.246	470.743	482.398	448.751	697.517	388.452	10509.039	377.902	237.252	219.718	2035.031	175.73	783.38	164.382	6165.008	20091.051	319.354	415.369	294.824	9389.618	521.643	364.27	11102.329	187	0.871	552.222	345.302
18104.1	19386.539	16009.339	27455.79	21365.942	27429.354	17616.181	21202.816	1306.762	766.1	607.187	536.471	1758.303	1051.615	392.519	13582.152	461.521	320.228	195.963	502.351	627.079	960.21	188.166	5632.224	13328.704	327.586	2194.18	301.698	233.927	638.701	331.522	9873.152	102	0.987	917.667	342.225
18865.336	20987.476	20669.739	27303.163	24174.905	31770.644	26182.387	34595.562	840.203	517.327	451.992	440.719	3052.003	1629.268	341.057	8278.291	200.156	281.272	235.756	495.846	1596.657	574.388	206.236	5762.374	7049.863	267.295	1570.468	272.826	377.027	1617.857	254.629	9376.293	117	0.956	1060.859	343.167
11841.406	12991.671	12962.136	16739.507	17650.121	20284.287	18560.323	24813.713	741.764	430.594	386.076	395.597	2406.264	1636.565	288.563	8708.627	233.93	216.442	161.65	496.392	507.616	5192.205	149.342	7618.47	2688.814	277.663	1418.142	272.243	1931.011	1699.161	290.878	11787.883	132	0.928	1100.045	342.856
13931.136	15445.712	15014.433	19397.33	22036.425	23576.605	21436.162	28889.777	758.262	373.244	337.192	312.604	1896.561	2693.711	269.703	8593.58	164.676	144.003	159.561	337.997	670.008	369.183	143.511	8010.792	2917.106	283.588	674.395	250.68	720.688	751.334	268.396	12673.971	99	1	1141.359	341.571
14610.869	16327.068	15168.179	20841.295	18186.391	23237.945	20126.201	28035.661	876.738	411.699	364.372	320.765	2399.147	2200.01	283.861	9659.667	177.934	181.15	134.025	431.714	1000.721	486.301	119.663	8029.085	7677.801	276.532	1851.68	258.431	1003.213	801.05	274.197	11705.688	98	1	1236	341.5
16680.812	18587.722	16849.831	23704.856	18618.915	25667.441	22115.729	30462.538	848.402	400.85	391.317	388.222	2960.933	2314.422	293.681	9046.07	160.271	197.509	132.983	821.331	729.744	549.103	117.736	7962.373	5765.982	260.711	1363.213	262.663	3142.481	1618.971	274.909	11541.999	187	0.852	1264.837	344.623
18083.619	20707.427	17481.792	24471.754	24065.502	28508.454	24018.199	32883.368	1044.446	432.767	407.716	369.068	3045.992	2365.383	276.553	9657.637	166.68	208.793	122.928	322.386	1237.268	627.6	117.758	8158.715	3718.095	269.46	1349.938	274.535	2097.284	1353.792	273.829	11450.856	102	1	1283.784	341.52
15000.203	16965.662	14713.453	24333.675	17030.411	23866.579	19327.57	28267.342	931.301	451.605	377.763	430.609	5559.245	1690.849	265.051	11483.473	191.89	164.949	150.709	1169.573	766.108	697.717	133.974	8462.099	5277.788	287.519	2446.707	260.425	1973.994	2267.735	324.651	11323.466	111	1	1391.122	341.392
23812.168	26163.194	18844.549	31842.08	24271.879	34126.687	20536.181	30392.552	1619.947	744.108	623.537	690.234	5275.854	1539.919	416.104	14101.018	417.938	284.227	196.725	887.372	1450.001	1849.844	157.467	7043.475	18436.223	352.119	3298.712	328.854	5439.062	2356.043	304.271	10036.373	193	0.95	404.272	345.526
16946.031	19250.686	17324.6	21386.029	25925.02	32442.304	27896.476	34961.953	1222.972	357.035	329.527	403.64	2090.034	2622.209	265.627	8683.142	248.833	188.473	139.952	869.843	1738.01	404.293	132.017	6600.318	4047.389	276.377	723.767	273.963	390.186	1596.252	285.064	10793.582	131	0.931	1115.76	342.935
15384.658	17205.055	16260.979	20462.184	23781.236	26502.778	23877.581	30379.068	634.16	364.643	321.728	316.309	1574.167	1436.288	265.233	8487.707	160.985	174.899	162.207	740.859	580.648	349.11	144.325	7134.434	4337.816	293.724	1292.645	268.052	1247.106	1082.955	283.308	11565.214	240	0.81	1165.421	347.742
14239.169	16125.517	14415.337	20207.507	18277.621	22570.884	20447.783	28388.313	766.285	367.869	341.331	355.698	2165.606	3182.157	270.135	9284.673	148.431	160.894	136.587	769.726	608.081	557.063	123.665	8582.014	3372.951	259.716	1144.081	256.798	2249.585	1563.607	225.729	12693.572	113	0.981	1224.412	343.659
12075.536	13262.136	12930.301	16940.628	21279.333	21739.463	19298.571	24585.297	715.726	382.365	355.869	346.439	4397.117	1246.505	267.297	9043.608	189.546	176.618	152.488	890.068	2226.642	414.589	152.884	7902.06	3005.171	286.178	729.882	264.105	175.989	2311.641	270.984	11643.432	100	0.981	1155.3	344
17234.961	18580.28	15022.757	25450.251	20929.372	27147.889	18930.945	25870.458	1232.682	709.484	586.46	673.97	5285.605	1111.163	428.2	10744.398	387.581	300.888	172.302	1202.454	3710.628	950.997	190.035	6933.219	5411.833	315.386	2120.628	311.298	466.528	2363.73	310.413	11618.69	114	0.932	936.711	345.868
16880.346	18940.747	16405.108	24360.056	22488.741	29620.084	23452.165	31977.217	848.196	365.096	370.695	434.216	3318.99	2660.382	258.408	10549.574	177.504	181.707	143.608	807.959	950.811	738.94	122.8	7032.064	5725.251	293.106	3219.758	254.802	3277.233	2002.646	329.801	9833.895	129	0.932	1341.756	345.539
14637.191	17051.944	13640.513	19319.354	25441.853	29530.62	23198.617	29210.483	1412.371	396.082	353.865	504.946	3857.164	2031.272	270.836	11373.429	166.522	145.916	148.932	684.231	955.536	718.831	127.694	8082.878	3200.629	278.194	2996.586	274.611	4317.735	2497.936	323.871	11013.937	146	0.936	1365.856	345.301
20054.028	22910.226	18934.684	30991.895	23076.263	30959.1	23778.616	32503.379	988.39	510.767	419.548	605.864	4719.383	1362.218	285.595	10811.106	245.254	245.107	143.684	1334.981	3784.645	651.238	160.413	8096.422	11802.348	297.399	1131.147	257.822	2583.571	3343.217	338.261	10967.218	159	0.857	1429.84	347.399
20711.222	23343.539	16694.485	26070.517	20984.699	27316.128	19563.849	27345.767	1237.078	709.139	570.291	545.884	3462.022	1217.525	425.675	13163.054	413.953	335.575	188.748	949.069	1699.122	1041.002	192.902	6172.41	10815.976	304.99	1781.065	308.56	466.569	1042.891	318.837	10805.44	100	1	928.62	345.38
17253.383	18588.207	17536.172	24233.506	22691.161	26882.249	23069.819	29706.212	864.435	412.209	383.398	456.284	2707.197	1179.773	266.471	9849.912	168.917	188.189	138.584	948.328	634.852	671.159	116.789	7813.933	5307.568	285.405	2306.589	280.812	2803.982	1579.913	287.844	11194.293	168	0.961	1298.446	347.226
18156.675	19967.467	17650.101	26059.488	23107.501	27991.519	23534.27	30542.066	904.677	389.563	364.798	408.934	3769.678	3215.147	242.603	10329.669	185.193	188.317	146.376	992.511	1255.543	822.683	131.526	7606.984	6736.552	285.524	3021.451	264.908	1610.315	1831.434	289.068	10440.676	156	0.949	1323.468	347.519
17228.591	19879.433	16123.88	22910.794	23706.407	28483.323	23883.464	31176.619	1064.493	501.803	441.061	466.26	3415.826	2722.818	293.033	10677.492	229.252	195.002	156.766	518.19	629.576	847.48	134.813	8994.737	7426.745	305.665	2487.482	263.904	2512.236	2288.889	300.706	12005.716	182	0.905	1380.544	348.698
19700.053	21279.332	16344.795	25896.082	22938.483	31847.207	24337.871	35497.409	1402.439	727.516	587.437	772.324	4861.826	2372.2	459.849	12884.764	366.028	253.835	214.35	937.8	1626.583	1385.645	148.523	8455.726	9940.82	313.571	3591.112	312.38	1926.508	3313.675	294.354	13331.831	141	0.938	478.45	347.741
14872.064	14464.62	13691.034	22534.505	21349.5	28138.716	21025.937	29069.655	955.993	451.756	398.041	415.96	1647.743	2020.641	289.577	8703.057	331.991	286.105	185.184	344.432	330.331	697.604	142.496	6078.529	9511.942	260.027	1201.908	283.785	1921.58	901.334	220.866	9620.857	198	0.819	1018.99	351.707
16054.352	17865.139	15949.098	23352.989	20055.963	25968.734	20810.103	28549.561	958.608	370.373	348.146	466.887	5354.86	1205.809	246.975	11276.445	154.044	189.806	140.193	1592.39	2247.635	538.556	126.661	7586.643	4382.394	276.197	1378.491	272.818	776.095	3269.029	291.685	10112.288	274	0.718	1314.095	352.515
15775.968	19320.067	14188.234	23149.679	22288.141	28980.856	19902.596	28097.832	1029.478	647.82	462.588	484.438	3538.581	2052.99	303.728	11273.025	222.799	261.237	140.847	473.398	2600.999	836.852	149.787	7783.964	6989.747	311.937	2824.146	271.846	2535.311	1242.184	280.625	10464.095	98	0.993	1446.153	347.112
24063.77	27369.693	18480.915	29341.841	20488.617	28684.248	15726.471	24248.376	1532.328	791.357	630.466	652.142	3982.809	1394.571	389.898	15025.918	456.962	285.751	194.315	628.839	1028.2	1535.348	167.754	6017.088	24257.367	371.84	2216.679	331.541	3399.05	1779.958	266.078	8726.765	98	0.993	393.878	348.163
20095.236	22007.231	17347.978	30443.208	20241.654	28599.463	17048.282	20975.689	1583.303	904.569	654.29	527.216	837.141	887.143	339.622	17229.317	437.097	336.289	256.386	771.678	382.466	23216.395	170.418	4516.693	8564.172	316.534	1980.179	305.255	5628.299	394.941	282.194	9662.971	129	0.97	809.167	347.864
20153.18	20089.309	16280.547	27264.428	24362.889	30306.119	23801.275	32016.715	1210.311	587.297	414.609	769.917	6008.559	1410.222	354.574	8844.915	418.686	403.507	161.528	1341.017	5333.036	707.601	156.706	5556.084	11932.958	288.327	1130.522	300.097	306.798	3977.678	267.739	8793.461	145	0.965	999.224	349.272
16862.234	18676.429	17295.257	23946.786	21157.768	28670.547	24370.708	30470.95	1048.219	431.127	401.223	415.955	2985.956	2345.242	285.896	9580.626	180.444	211.431	127.218	374.573	589.456	756.674	113.421	7508.752	5257.402	285.177	1701.197	277.55	2734.217	1498.233	261.308	10648.358	142	0.92	1283.796	347.754
12722.84	13827.895	14054.963	18589.999	20084.347	21488.319	19260.354	24771.129	636.091	317.271	305.947	382.268	3154.055	1504.977	265.489	8937.313	165.348	190.095	168.868	1425.309	1027.169	450.233	123.991	7386.45	4921.029	274.074	1124.364	289.211	722.127	2545.707	257.306	11462.772	107	1	1176.547	348.977
14093.638	16480.448	13311.982	23208.585	20760.042	23058.653	18024.706	26322.227	1152.087	525.067	430.818	634.34	4201.294	1654.886	278.848	11079.755	196.835	177.672	152.091	696.146	2638.97	705.432	153.977	8686.64	3771.127	293.764	1975.684	262.667	1826.683	2591.259	297.446	11440.835	101	0.99	1420.837	348.5
19665.411	22193.201	16146.041	25446.383	22945.193	28269.006	21663.29	31667.446	1677.641	832.446	652.859	735.813	6510.162	2603.132	480.534	11739.181	342.924	248.727	176.222	962.202	1354.225	1059.479	140.415	8788.438	2353.65	330.461	2302.762	314.878	2935.738	4245.246	335.992	13951.552	116	1	445.138	349.862
29293.943	30686.576	24193.662	36173.946	30565.969	35475.688	25880.224	36353.711	1731.964	709.723	556.593	824.593	8505.375	1750.529	436.624	10693.502	391.607	336.783	181.497	2282.801	5656.517	943.37	142.581	9117.493	14563.392	322.064	1630.154	314.992	525.669	5853.686	277.303	14033.552	152	0.924	458.717	351.691
29576.187	31399.099	23948.845	35320.33	30685.996	36825.582	26682.537	37601.943	1767.347	818.941	659.765	674.585	4647.713	1961.426	457.015	10619.436	400.118	285.205	189.13	1273.065	3469.006	1449.354	139.903	8518.492	13873.034	317.539	2465.85	326.281	1797.055	2151.683	272.018	13525.216	162	0.917	470.012	350.858
20610.38	21449.415	22286.102	30018.727	19782.568	30094.584	27342.004	36605.916	810.937	366.385	323.095	491.804	3435.025	2255.43	269.325	8418.788	261.001	199.899	143.139	1293.367	2115.569	496.392	139.979	5963.622	5543.976	257.361	787.054	278.888	269.086	3338.481	264.519	10073.66	125	0.94	1112.644	350.332
14988.348	16211.847	15308.656	22384.968	21083.01	23841.131	20850.583	27830.62	742.938	381.505	351.601	332.466	2394.523	2751.855	299.138	8911.438	152.825	166.559	132.262	418.339	826.06	523.883	130.701	7605.694	3710.12	269.241	1479.124	267.957	371.813	1472.712	250.808	11558.451	109	0.976	1229.05	349.986
15938.336	16812.628	16463.161	26402.279	20139.757	21332.261	18164.037	25942.989	914.311	386.871	355.865	392.828	3887.532	2120.003	242.512	10821.744	161.647	169.844	132.251	466.24	1065.973	711.239	119.842	7919.295	3570.818	285.348	2807.173	255.911	2008.347	1909.021	292.161	10681.04	106	0.993	1333.792	349.745
15594.392	17586.149	14862.159	22795.633	19160.926	23589.662	20401.568	28270.958	1026.792	493.946	418.66	462.168	4668.086	1984.778	288.323	11291.824	192.455	162.024	146.958	1113.691	1242.74	712.564	139.581	10141.338	3487.077	268.141	2979.92	261.09	1524.631	2274.29	299.592	13368.068	108	1	1393.5	350
16317.843	19331.576	14619.128	25623.509	16955.244	26451.315	14675.512	19891.958	1046.887	498.744	467.428	533.053	3787.484	1006.525	311.588	17510.443	243.821	215.972	158.935	561.384	1804.203	824.613	131.255	5137.252	10364.97	330.269	2062.522	269.936	2808.066	1320.684	303.391	6844.426	102	1	1499.794	350
18053.364	19089.641	15695.178	23975.029	19674.543	25299.217	17216.276	24332.066	1145.268	607.683	527.841	600.28	489.846	723.604	374.242	11331.127	348.711	252.065	196.592	5775.198	220.581	850.563	163.581	5333.164	12100.015	291.068	664.536	315.659	22039.679	528.17	308.44	9214.066	99	0.99	544.015	350.551
19340.089	19137.673	17608.759	29501.536	26426.834	34208.668	26947.831	36059.225	1200.672	648.517	524.527	715.607	2391.917	1427.597	424.153	9560.822	356.793	312.476	173.612	653.351	1502.797	855.321	158.519	6350.017	6237.642	294.556	2036.224	299.265	1528.694	1245.275	318.675	11001.36	127	0.94	979.358	349.705
16093.389	17717.899	17003.03	22451.38	22426.44	27499.434	24048.838	31982.398	804.294	451.275	406.762	376.324	1768.136	1859.816	309.81	8481.322	213.785	260.627	170.978	482.09	455.777	563.062	171.521	6745.397	4168.029	270.35	1693.716	263.948	957.887	1084.867	285.746	11003.838	155	0.923	1094.255	351.952
10182.65	11513.351	11090.4	14001.263	15412.088	18594.899	16799.231	23139.942	696.069	374.905	340.518	295.978	1552.246	1369.023	280.899	8972.869	179.828	148.99	171.933	343.601	480.877	420.051	125.038	9302.346	2786.58	278.307	1450.558	264.68	1432.778	741.403	257.85	13381.999	119	0.933	1195.996	351.693
15529.107	16602.754	16023.681	24709.756	16469.729	22948.438	19543.339	27728.127	851.744	416.31	367.643	408.016	3088.997	2102.137	262.692	10937.19	180.691	179.632	145.198	1927.608	609.186	650.097	123.055	10138.135	4904.234	269.992	1362.721	270.29	3899.3	1647.588	297.195	13339.61	111	1	1359.122	350.392
22538.962	24000.294	19424.373	29547.096	25437.534	31344.871	23754.456	34154.522	1587.875	760.988	597.275	673.422	5663.924	1630.659	488.684	11004.615	393.421	268.876	173.262	1345.61	1914.523	1097.305	143.31	9518.56	8461.953	308.839	2235.18	308.316	1231.177	3305.305	264.944	14338.247	142	0.96	488.099	352.88
17219.215	18204.207	15021.871	24747.123	20048.074	28786.107	19297.488	24946.813	1017.626	579.403	512.319	528.618	2459.563	1113.941	385.941	14654.289	383.599	295.637	209.142	576.408	771.732	1205.327	173.587	5316.978	10849.573	303.909	2327.994	310.002	935.102	970.797	305.264	9051.271	129	0.932	942.105	352.802
14991.229	16795.036	14671.316	20061.616	16392.301	22681.165	18801.608	27404.363	767.014	379.402	360.341	406.361	2724.443	1195.867	272.722	10763.731	176.802	222.573	157.772	1749.178	960.651	495.395	131.145	7619.669	7441.095	277.458	614.571	279.74	1916.217	1338.366	262.534	10233.343	129	0.943	1247.174	353.035
20709.058	23896.445	19311.739	30382.415	29207.675	35723.577	27497.601	34268.961	935.685	503.804	381.628	746.059	5078.27	1383.009	265.362	10281.692	204.382	227.417	143.702	941.321	5447.611	626.905	161.177	6491.952	8296.048	288.488	855.055	257.303	3656.192	3547.989	446.504	9251.504	147	0.942	1437.105	353.119
17979.688	21112.136	17044.997	28612.636	20962.166	30343.647	21168.572	29636.693	1055.543	779.874	481.306	542.789	5089.679	1764.671	306.865	11026.625	238.194	278.273	152.504	844.567	4234.49	757.543	151.952	8426.86	8759.075	329.989	1333.087	275.153	2337.688	2638.898	280.032	11234.314	151	0.886	1457.725	353.573
21499.131	21207.837	19431.299	29253.706	26241.489	28142.923	23613.487	28877.907	1380.727	729.047	537.359	663.328	4070.476	2297.459	417.622	8908.53	476.152	435.183	198.698	1063.551	2908.717	748.479	176.633	6796.377	11164.676	298.391	1537.4	292.114	435.918	2140.484	274.75	10732.358	144	0.969	992.583	354.375
15794.279	12504.191	13404.493	17788.269	11139.504	18346.933	15171.696	21337.808	839.93	516.183	449.007	406.725	571.281	1147.409	315.159	8720.844	195.473	213.542	241.855	407.677	268.062	554.224	189.006	4968.651	4093.195	264.792	1877.964	256.707	1022.76	436.807	259.14	8112.365	120	0.941	1056.917	354.142
13948.841	15341.854	14595.02	19326.371	23327.808	23424.5	21261.968	28523.851	648.577	348.796	324.752	314.006	1637.311	3621.007	267.261	8595.733	225.793	170.538	145.031	374.198	303.326	438.515	121.264	6955.697	4133.361	277.011	1307.66	244.984	670.013	1338.432	299.882	11515.747	102	0.987	1125.108	352.637
16027.121	17025.308	16692.473	22524.487	22122.756	25337.229	22474.692	30179.007	1607.911	354.933	337.505	454.728	2836.369	1741.375	241.099	9181.447	211.779	171.311	162.981	1165.558	3413.263	424.866	135.341	5933.567	6636.604	296.593	816.468	269.308	764.945	2097.838	269.903	9836.664	164	0.854	1139.439	353.677
18604.629	20547.893	18138.566	29890.788	24415.967	29175.106	22936.103	32175.893	953.516	464.32	376.003	452.314	5655.397	1670.623	288.795	9972.223	232.534	219.817	164.841	1291.381	2753.514	576.821	148.222	9557.34	10011.72	270.706	1483.629	257.519	2408.635	3940.625	291.021	12280.612	112	0.973	1406.92	353.045
18605.03	19254.51	15529.331	25010.121	20530.783	28413.704	19508.404	26153.436	1105.647	615.608	521.542	559.525	2965.44	1218.217	361.502	12786.742	401.164	299.161	198.396	843.294	1451.943	1208.211	172.182	4500.725	11388.187	316.438	2269.391	318.184	510.024	1261.778	328.775	7876.789	113	0.981	949.819	353.845
15114.982	17443.799	14485.327	23044.537	25446.583	27701.255	20230.388	27327.697	891.776	483.154	398.194	502.901	5468.158	1361.667	274.551	10443.286	194.757	174.741	160.23	794.796	3291.096	772.177	159.275	9035.688	5459.303	273.152	1924.716	240.789	1491.428	2974.167	308.795	11873.514	99	1	1414.359	353.571
30772.84	33109.639	24988.242	35251.687	29710.767	31547.473	22938.77	31104.657	1690.303	783.132	615.229	736.031	5229.159	2353.066	463.708	12035.343	410.118	348.698	184.281	1024.588	1940.978	1064.198	137.284	8288.226	13141.845	335.273	2459.636	317.415	1605.898	3088.415	288.176	13010.115	143	0.893	452.724	357.283
29464.125	30332.378	24929.046	37882.852	32329.418	40192.122	29712.032	42368.897	1700.432	787.599	602.488	661.052	7972.107	1852.05	438.398	9936.689	498.409	306.213	201.371	2342.747	8504.716	1197.962	148.674	8172.8	24714.599	319.504	1026.571	337.974	548.831	4348.103	286.478	12801.569	111	0.964	465.824	355.248
13385.474	14191.6	14556.802	18938.977	22565.262	24759.846	21705.631	26717.83	669.948	364.466	325.315	355.687	2069.263	2384.907	285.097	8640.597	247.738	157.922	133.475	411.658	913.017	430.727	132.185	6550.309	2748.061	269.841	1387.808	256.392	724.854	1518.586	284.625	10834.515	119	0.961	1114.87	355.592
18688.542	20024.062	19582.048	25926.283	26188.83	31155.275	27412.024	34046.528	797.194	319.051	304.594	463.025	2976.713	1601.772	239.584	8716.637	174.052	181.121	165.555	944.412	4232.404	369.927	143.155	5106.148	5845.49	284.064	557.678	270.732	961.705	2341.98	274.936	9066.67	216	0.921	1149.722	357.171
16841.145	17676.761	17432.211	30282.47	17345.816	23921.926	18664.855	26821.278	983.802	507.937	403.766	711.059	4180.862	1126.963	273.688	10301.357	228.542	216.462	155.969	1109.632	3765.228	643.174	163.703	8458.94	10342.127	289.894	633.296	266.049	1328.702	3674.04	338.749	11246.475	109	0.976	1426.546	354.665
30917.662	34360.754	24340.656	33008.137	28970.359	31597.133	25255.797	35841.761	1767.235	802.066	650.487	911.966	8564.602	2231.719	484.287	10867.247	409.477	331.811	184.828	1580.161	5407.894	1056.556	152.229	9418.529	11518.232	318.587	2127.989	306.234	993.293	5890.023	259.598	14737.134	134	0.98	479.321	356.97
19551.406	19543.111	17775.144	28708.461	25740.937	31929.252	25945.689	33987.156	1199.057	664.947	525.181	637.764	4301.25	1497.478	417.531	9607.489	367.775	332.334	169.271	1044.738	2536.049	878.82	166.511	6787.623	5297.502	294.723	1388.662	296.736	364.745	2569.253	292.721	11195.018	188	0.904	976.91	357.048
14874.406	16409.918	16314.028	22358.505	20363.752	25628.598	22318.216	28568.684	1033.851	553.696	478.058	441.961	755.633	703.771	328.319	8993.072	230.413	284.016	247.666	712.111	392.295	1956.351	258.143	5408.342	6475.457	287.211	1528.146	284.101	4874.229	621.653	314.567	9903.713	148	0.948	1074.216	356.142
15989.909	17665.269	15786.139	21888.857	23776.762	26239.959	22327.105	28705.917	795.77	383.852	371.393	432.252	2405.808	2939.217	272.544	9965.418	172.298	187.345	145.685	431.373	606.46	749.928	120.053	6396.208	5720.147	288.486	3007.874	265.695	2376.531	1472.468	301.173	9980.333	161	0.935	1292.637	357.363
22053.881	23481.431	22248.012	34872.329	19543.009	27620.801	24071.043	35460.398	999.435	432.453	385.488	458.42	3733.927	2707.335	289.515	10210.577	209.701	195.32	151.398	490.829	1363.035	828.854	135.046	8246.004	8099.872	297.221	2518.034	254.718	3394.637	1812.855	305.406	11667.093	103	0.965	1375.927	356.772
20491.276	23186.077	19137.522	28828.023	30723.655	35000.981	28951.153	36047.627	1017.373	446.569	383.559	478.019	4999.961	2976.849	276.407	10366.563	210.56	202.895	152.047	829.918	3451.93	703.029	147.83	8662.565	7519.324	297.331	1881.444	259.353	1886.634	3244.539	293.297	11636.92	214	0.893	1399.22	359.855
15920.805	16807.373	17239.499	22962.02	28125.732	26794.376	23984.286	29697.952	690.007	332.941	319.118	335.348	2037.426	2084.294	258.045	9154.142	168.05	161.205	162.5	717.211	2234.07	326.938	153.364	6400.868	4267.942	275.729	903.156	275.447	596.931	1058.962	308.479	11289.192	111	0.994	1158.734	357.05
12116.485	13757.645	12990.899	17417.643	22286.49	23563.988	20128.609	26074.059	646.417	392.73	369.552	345.077	902.474	1284.244	291.881	8992.628	185.404	264.603	163.998	491.375	439.19	1347.474	205.715	5166.587	3964.996	271.783	1794.199	271.133	2267.863	682.872	282.299	8848.772	100	1	1085.62	357.38
16763.597	17781.425	18067.279	23242.566	22832.443	28178.019	25360.87	31760.735	1579.444	382.64	351.736	406.717	1246.504	3060.652	270.086	8537.536	239.641	188.051	168.188	679.393	395.608	385.306	124.003	6639.526	7438.277	286.726	1189.517	261.147	561.839	1005.491	275.659	11217.022	170	0.939	1130.359	359.541
17762.456	19387.889	18819.33	25365.441	26310.794	27509.916	26055.052	33142.962	706.316	350.957	343.943	327.197	1566.877	3471.581	290.633	8645.864	174.21	171.253	158.475	397.485	251.557	336.831	127.458	7763.14	4207.354	254.57	1138.067	277.312	446.901	764.561	260.4	12603.994	201	0.85	1185.142	361.784
12764.13	14279.833	13337.861	18497.516	21276.373	23924.928	20405.161	26691.272	734.248	366.301	347.617	423.199	1640.593	2523.758	296.709	9145.285	158.988	149.582	135.865	762.988	363.873	479.175	121.784	8532.187	3622.63	279.064	967.163	273.673	1112.148	2052.9	247.857	12404.285	104	1	1219.365	358.154
15405.521	17178.426	16029.78	20982.909	23606.964	27681.485	23647.631	29662.778	817.92	382.855	355.45	347.061	1973.981	2687.359	274.4	9216.59	159.958	177.189	128.887	357.249	986.028	588.352	127.595	7526.593	3885.106	266.841	1605.804	263.327	1344.665	951.311	266.864	11314.42	112	0.973	1234.991	357.848
16701.062	19024.257	16639.707	22356.568	24714.179	30244.558	25517.061	32302.05	844.683	408.919	386.509	332.724	2514.71	3009.474	285.921	9451.199	181.586	205.547	139.128	411.702	653.033	597.574	122.664	8107.84	6006.771	257.75	2018.894	275.23	2145.905	953.622	261.908	11435.432	205	0.893	1254.495	360.373
14260.066	15581.192	14599.641	21744.371	23457.633	24255.586	20338.233	26656	756.93	390.93	351.45	408.63	1744.14	1870.767	267.502	9604.219	154.041	172.996	126.113	527.334	511.21	600.331	118.341	6760.297	3733.767	275.583	2138.185	255.852	1945.439	1020.543	294.498	10605.922	142	0.971	1281.648	360.197
17828.993	20003.296	17391.643	31233.722	18781.186	27310.627	18513.631	26191.564	1118.072	672.355	493.37	563.657	3589.143	1294.371	328.377	12085.959	235.169	242.841	151.425	2186.145	1036.488	874.674	134.466	7677.869	8885.003	361.118	2455.521	255.111	3849.805	2297.078	283.121	10319.816	143	0.86	1480.843	359.164
24416.233	25389.649	20799.289	33370.722	26741.436	33473.19	20451.635	26896.592	1042.264	539.325	500.97	550.507	3739.468	1758.009	362.123	14212.135	276.78	237.529	178.813	522.901	839.279	947.086	159.9	5596.442	11167.353	315.278	1779.216	335.159	2912.454	1748.632	239.337	8740.898	100	1	394.5	359.68
30467.923	33111.909	24478.368	37184.716	30358.585	33738.594	24431.359	32752.629	1486.362	726.244	593.814	609.267	3035.414	1879.434	423.595	12176.604	406.922	272.232	187.986	766.956	1333.188	1323.76	145.756	7672.051	21517.197	313.353	2149.684	307.668	2152.391	1360.034	285.587	12309.616	159	0.91	427.248	362.399
28694.009	31663.882	22960.301	35509.312	29360.178	37825.048	28232.61	41008.323	1470.401	737.677	624.722	579.133	3901.801	1841.057	431.051	11378.983	351.118	261.522	174.34	878.805	1230.189	1292.624	146.917	8011.299	17597.741	325.372	1965.55	304.501	4381.5	1598.641	290.379	12756.429	100	1	433.38	359.62
30126.498	31473.619	25047.278	35771.128	32092.64	35913.487	27430.06	36253.875	1542.943	745.841	590.349	634.765	4815.116	2451.313	433.934	10995.867	468.862	288.08	192.619	1052.784	2791.82	1141.699	142.416	7225.976	20024.337	321.34	2123.202	317.887	932.909	2624.786	271.949	11907.539	231	0.908	462.6	363.327
26267.058	28502.351	20700.161	27639.414	25148.357	28329.225	22057.313	34450.204	1919.032	834.832	669.398	674.439	7828.872	1615.494	467.448	10157.722	438.927	308.836	192.981	2837.576	8048.781	1450.013	152.202	9392.572	10548.929	327.794	1222.391	328.128	373.025	2868.508	280.321	14525.168	96	1	471.552	359.521
22492.893	22819.534	20043.915	29482.97	28168.005	32836.001	26342.059	36310.022	1515.472	805.139	629.138	730.086	6270.305	2449.683	490.585	11093.027	390.56	266.191	165.558	835.804	1458.862	1024.611	152.071	8569.487	4516.124	305.881	2838.619	288.414	1705.202	3804.109	288.845	13503.857	150	0.926	486.487	362.06
18998.237	21273.317	18255.621	26699.625	26777.748	31160.002	26655.008	33289.466	1028.342	435.893	397.044	460.518	2794.097	2954.989	262.639	10431.69	206.82	196.367	155.702	1650.669	710.104	730.595	137.671	8861.342	8282.294	290.939	1964.118	272.954	2509.131	1841.187	293.513	12146.123	159	0.923	1379.953	361.984
26208.021	26871.894	22417.014	34896.9	29744.116	33152.858	25679.528	31317.659	1348.422	676.136	533.946	711.357	4408.529	1641.255	416.413	10524.52	431.543	399.58	182.546	1202.165	3298.026	897.534	175.673	6067.576	10173.826	294.662	1140.469	292.823	347.045	2685.981	295.34	10835.274	185	0.89	968.5	362.651
21916.199	22489.431	23367.882	32283.852	23066.448	30454.586	27469.396	37092.794	748.189	368.412	361.281	357.036	1815.84	1502.406	270.81	8456.887	253.252	272.948	177.309	955.466	1592.264	486.112	159.288	5451.163	10025.344	247.911	839.405	264.814	3174.454	1107.058	287.34	9541.732	131	0.958	1096.775	361.989
11990.954	13308.86	12415.306	16466.705	19777.416	20532.71	18896.685	25758.287	644.536	339.166	333.278	356.256	1283.657	2458.313	262.508	8711.987	145.169	157.604	154.084	302.303	414.721	452.968	123.614	7137.847	973.135	253.619	1055.565	271.06	1718.922	1208.522	275.505	11369.278	106	0.98	1174.085	361.179
14471.332	15774.407	15523.623	21295.923	20179.018	23137.25	20894.084	28646.519	752.926	365.423	340.939	315.98	1262.753	910.809	263.724	9426.712	160.717	148.216	154.8	270.165	383.62	350.5	127.101	7708.945	3321.723	269.184	1584.159	266.048	728.167	715.163	267.012	12498.463	115	0.999	1206.657	360.622
14707.198	16520.722	14030.282	19978.493	23551.687	26114.418	20621.856	27241.093	918.756	369.541	366.064	389.714	3550.672	2731.069	250.105	10491.22	176.996	177.503	140.366	333.008	810.644	859.462	121.456	6965.123	5250.928	278.602	2910.923	257.12	3520.171	1576.822	302.557	9809.031	107	1	1348.453	360.977
12198.65	14178.332	11720.388	16290.899	16515.973	22474.422	17293.305	25123.137	1065.684	419.009	373.702	416.237	3503.355	1501.478	255.372	10537.528	165.826	149.196	145.101	1630.17	656.754	889.5	125.648	8742.256	3208.817	295.898	1963.489	273.591	3709.082	1325.271	273.101	11954.369	119	0.933	1358.592	361.534
21400.733	22966.623	20884.737	33742.664	25248.863	30503.303	25534.998	35238.405	980.158	410.832	358.592	559.871	6972.095	1804.116	253.897	10136.119	214.944	228.658	144.028	793.502	8079.964	597.423	137.715	7846.707	10046.879	287.604	1499.746	263.104	301.955	4625.345	286.7	10652.33	173	0.84	1390.818	364.691
18420.42	21663.006	16558.438	27767.904	22266.454	32369.331	20167.008	26648.68	1129.652	633.344	523.441	552.07	3929.599	1872.284	342.862	13407.775	266.071	240.895	151.955	830.743	1363.413	946.499	134.465	7102.438	8285.903	330.554	2338.222	260.206	2396.979	2129.004	284.648	9477.542	105	0.971	1491.405	360.662
23253.548	24260.786	19331.946	31467.08	27460.492	37406.321	27978.101	40117.375	1402.153	672.063	546.102	635.167	3453.115	1894.917	410.846	11445.768	367.894	243.329	201.41	964.085	2318.252	1144.083	135.29	6887.904	15136.868	309.014	2574.82	318.108	2889.461	1657.087	299.372	11306.52	234	0.835	436.171	366.107
14553.404	15362.723	16349.251	23075.333	18782.834	23183.294	20861.186	26765.704	752.094	403.871	380.629	344.067	585.989	698.053	285.783	8566.704	190.141	252.533	223.502	653.203	327.019	1299.882	265.005	5486.644	6078.757	273.246	1336.799	276.596	7552.508	424.81	310.516	11332.264	148	0.934	1077.75	363.054
16807.097	18060.03	17507.838	25528.894	18906.31	25487.518	22105.379	30079.202	1042.12	489.982	445.275	377.466	1315.79	1548.734	283.71	9489.41	215.991	206.882	156.745	378.22	359.476	657.086	123.376	7008.204	8820.854	281.831	1748.33	262.871	2753.916	556.109	302.685	11057.846	192	0.903	1272.51	365.156
19228.541	20528.032	20118.133	28360.118	26769.096	30300.93	27687.147	34485.154	689.965	335.222	325.115	400.688	3058.236	2905.303	272.72	8806.447	178.023	186.245	158.698	804.205	1968.871	358.017	120.924	6767.348	6731.407	266.208	1285.733	281.225	789.116	2242.865	254.219	10841.051	235	0.865	1197.257	368.755
16494.548	18610.321	16420.542	22269.242	26064.625	31018.202	24709.744	30990.013	848.6	360.882	346.39	382.556	2532.831	2253.785	232.689	11045.238	153.455	171.698	141.996	521.409	1149.289	595.095	133.082	7436.675	2919.862	269.477	1709.951	264.573	1495.643	1672.186	295.384	10523.261	107	0.958	1319.78	364.519
18485.617	20293.862	18097.067	26327.876	27559.498	31381.223	25313.999	32119.386	911.217	360.512	341.149	352.084	2707.728	2978.528	233.522	10038.594	169.757	177.314	150.928	537.896	658.03	4065.536	120.503	6444.959	6328.113	290.882	2445.792	258.919	4874.885	1264.025	309.947	9329.973	270	0.803	1343.074	367.637
19614.604	23175.166	17367.089	30363.295	22096.202	32570.619	20008.939	27729.196	1311.925	563.014	494.963	741.271	7627.317	1047.252	355.755	13376.384	280.149	247.284	169.383	2100.355	5112.601	869.279	135.242	6281.313	14441.017	316.729	1361.338	278.221	2042.429	4190.894	317.221	8745.529	239	0.798	1503.182	366.718
22495.485	23268.042	18704.806	26559.233	23493.401	26894.405	19709.295	25639.558	1360.098	704.146	569.977	554.35	2468.244	1729.949	380.832	12142.157	387.422	241.895	183.482	522.854	561.642	1568.592	122.358	4762.387	19209.765	313.022	3492.616	315.957	1291.217	1278.655	299.403	8002.52	109	0.976	452.95	364.739
30362.566	31154.508	25795.888	37459.463	34053.287	38115.036	30090.289	38543.053	1592.745	704.909	590.412	752.261	5848.277	2931.751	426.904	10539.542	406.205	322.543	182.322	1529.254	4717.982	995.806	144.945	6951.026	12378.237	318.829	2936.061	297.701	2503.249	3667.45	276.647	11675.142	343	0.809	475.497	370.302
13561.809	14088.033	14911.126	22329.313	24114.343	23507.46	20194.701	25769.273	633.005	359.013	330.798	370.566	812.521	742.397	270.692	9484.849	197.756	260.239	173.177	586.027	394.018	1249.036	199.934	5352.915	8004.217	260.458	1298.514	265.478	4331.716	522.503	292.089	9080.38	115	0.999	1088.343	364.622
15165.446	15608.036	15946.587	22682.215	25460.776	24476.989	21918.598	28445.599	809.286	331.545	287.832	438.461	2027.806	1542.501	242.004	9003.307	158.239	178.583	162.96	697.849	1523.618	514.585	140.848	5253.405	3608.843	264.05	765.349	261.714	798.178	1514.976	288.783	8992.45	97	1	1153.5	364.5
17357.64	18394.745	18114.115	23698.265	26453.969	28059.747	25386.814	30881.979	781.378	310.606	300.749	333.101	2596.086	1553.126	242.198	8921.928	161.967	205.204	173.035	599.951	2494.65	477.463	144.025	5336.342	5641.491	258.594	748.055	266.538	1440.113	1687.839	273.62	9389.845	192	0.903	1159.906	367.771
21831.222	23843.646	18325.997	30492.398	25666.145	35675.898	26693.853	37423.654	1282.052	685.878	569.658	585.696	2470.827	1845.305	448.081	13036.176	396.735	261.847	216.923	685.706	655.005	1609.689	168.98	7955.136	14780.537	311.94	3219.967	290.021	1557.802	1063.882	306.865	12609.357	218	0.93	551.284	367.289
15184.472	15541.461	16912.497	21379.73	20472.973	21781.176	21381.404	27814.436	683.436	337.383	336.475	367.688	1382.194	1876.122	268.053	9136.168	167.426	154.549	170.919	573.486	288.637	303.383	146.879	7292.735	4470.792	271.843	902.336	277.186	493.767	698.788	269.581	11831.655	111	0.994	1147.05	366.734
20188.203	20738.43	21694.628	31250.581	23954.816	25727.554	25461.15	35032.069	732.808	339.603	323.076	335.867	1295.086	3085.203	275.863	8576.916	137.266	176.651	157.17	274.329	1030.279	344.52	138.98	6994.778	2985.418	271.775	1099.433	280.992	662.467	1040.679	264.749	11662.831	110	0.998	1169.827	366.627
17680.207	20283.505	16793.714	25106.037	21129.202	28402.059	24175.171	32882.473	859.797	394.955	371.041	422.094	2344.453	3016.89	255.092	10226.715	189.02	184.497	138.614	664.544	786.374	671.337	131.331	8385.589	6295.714	316.168	2193.376	267.491	1767.883	1537.458	287.803	11826.42	109	0.976	1369.95	367.261
19464.496	20889.822	19579.198	31104.214	24491.757	29845.2	24006.362	33188.906	957.359	397.339	367.183	512.286	5500.798	1629.219	239.79	10283.128	244.336	232.802	171.63	2161.897	5097.909	647.353	137.275	8400.606	13639.746	280.55	678.04	262.77	1143.935	4045.411	281.532	11249.401	100	1	1384.5	367
16889.17	19345.436	15485.722	24551.145	21800.851	28716.82	22891.371	30955.302	1339.387	711.882	491.323	610.282	5196.018	1792.557	363.947	17076.563	229.615	239.59	152.547	1066.044	2537.6	943.127	138.403	10827.457	8825.442	322.526	2094.133	251.151	2684.196	3223.927	298.418	14347.595	191	0.928	1466.312	368.563
23979.799	26870.474	19055.609	28177.678	23593.527	28548.599	20303.746	25853.065	1363.314	719.195	569.325	503.462	1933.782	952.396	385.205	11090.509	459.821	280.232	245.519	626.226	918.691	915.878	158.205	5961.012	19050.335	310.272	1832.271	291.27	2609.405	1281.675	345.658	9463.591	158	0.951	530.291	369.424
15919.714	18127.89	15874.038	21225.253	23019.76	27211.747	23826.935	30860.989	896.682	439.071	383.583	403.178	1722.764	2960.087	286.292	9010.402	180.928	188.589	131.229	397.213	427.018	664.668	126.387	7436.457	6083.909	290.875	1974.979	268.831	1477.827	1224.745	270.173	11317.598	141	0.938	1241.819	369.84
17106.935	19016.205	17137.106	25157.132	25382.246	28550.157	23709.422	31433.966	919.942	371.554	344.209	405.9	4208.593	1914.137	251.051	9856.991	178.134	209.084	162.179	916.117	2039.968	577.784	127.466	8241.475	6109.338	262.405	1871.025	269.511	965.255	2208.636	289.831	11338.153	162	0.886	1294.87	370.71
16020.663	17783.883	15671.888	23169.999	23732.307	26235.389	21299.163	30166.541	988.128	347.565	335.995	412.661	4813.483	2071.158	237.285	9860.735	177.86	197.658	150.722	1198.671	1872.043	704.488	125.965	6484.066	6261.382	335.214	2581.866	263.049	2445.974	2273.758	302.041	9367.178	99	0.99	1301.056	367.48
18487.314	20223.814	18572.997	26335.174	20553.32	28581.75	24389.475	32896.808	1076.514	362.783	336.5	380.118	2935.014	2463.609	228.674	10430.792	155.349	182.162	135.254	517.894	870.588	674.722	129.548	7814.528	4056.817	284.339	1779.623	258.496	3466.034	1137.309	293.233	10925.434	101	0.977	1315.292	368.49
21457.736	22624.75	21827.276	34974.504	18970.133	26148.244	23110.15	33905.859	838.846	356.198	342.766	365.607	4094.006	2795.964	227.323	10569.464	170.217	202.731	141.409	445.566	845.97	759.417	120.006	7241.919	6735.492	291.675	2308.191	276.9	2922.338	1611.574	299.332	10264.02	111	0.964	1331.869	367.788
20921.76	21916.505	16513.356	24096.136	19976.449	21604.661	15327.273	19063.906	1253.776	676.392	548.149	601.742	2986.103	889.269	355.876	12308.202	443.352	392.609	182.791	865.734	1622.299	863.835	165.188	5039.838	11627.591	297.66	1684.789	322.783	616.434	1075.021	289.372	8817.942	102	0.987	959.049	368.637
14700.686	15493.33	12714.22	20425.265	19324.781	24880.213	20047.395	28528.675	1163.159	650.039	518.107	598.26	3703.273	1207.07	412.524	9566.428	365.767	316.464	157.343	594.278	1394.492	851.332	167.492	6847.864	5679.108	300.825	2136.108	294.866	1067.017	2094.102	295.674	11487.421	166	0.917	975.62	369.139
21160.935	22394.243	22413.096	29204.642	27070.992	34052.828	30086.002	37856.615	801.003	357.013	348.429	432.305	2852.811	1711.951	256.922	8417.464	287.785	292.925	168.252	1105.685	3202.743	498.948	160.044	5074.129	15799.154	260.998	652.709	262.237	882.681	1969.276	279.59	8609.519	255	0.835	1100.684	372.7
19688.96	21209.064	21015.683	27152.976	29169.28	31617.722	30233.214	36208.041	938.84	377.094	354.747	335.433	1166.731	3862.41	294.195	8812.023	162.037	172.369	164.427	322	305.637	330.632	135.442	7571.886	3519.81	260.61	1394.527	282.229	312.198	1000.597	256.184	12286.079	232	0.861	1175.737	371.892
16095.248	17531.917	16017.636	24230.5	26902.448	28308.208	23154.395	29413.208	803.921	326.941	337.817	401.87	3385.486	1641.268	234.475	10099.744	158.248	162.355	147.591	928.243	1160.823	599.57	130.401	6542.177	4196.901	321.508	2662.572	274.261	3792.629	2092.98	294.973	9624.326	216	0.786	1305.227	374.167
17957.796	19435.332	17317.332	24700.465	30914.223	32256.938	26572.42	31085.723	960.716	459.566	404.198	428.372	4782.976	3187.378	267.634	10502.197	214.945	183.978	156.117	564.728	2860.414	777.779	145.727	8098.2	7576.732	293.879	2613.649	265.372	832.323	2592.719	302.784	11237.41	107	1	1397.051	368.481
15932.148	18220.344	15204.817	22478.328	22770.41	27446.201	22067.838	29643.859	1118.787	490.959	409.544	515.162	3344.385	1962.638	285.865	11254.736	205.258	180.681	165.659	614.271	503.951	740.455	165.56	9457.876	5045.859	303.445	1733.972	269.846	2667.944	2441.372	287.02	12752.424	115	0.999	1417.091	368.839
17824.76	20597.328	16641.011	24759.723	21343.874	29051.942	23214.445	31491.453	1053.716	594.336	453.966	570.772	5181.206	2615.955	298.755	10842.05	210.423	213.291	171.736	692.552	1558.741	784.104	168.507	8405.12	6120.345	306.625	1154.645	267.367	917.169	2692.32	321.406	11287.889	103	1	1437.5	368.5
15475.285	16435.587	16987.52	23229.103	18183.919	23216.185	21165.457	29139.784	822.74	468.761	407.106	358.212	1247.499	1724.458	310.074	8566.629	203.25	263.835	175.818	375.206	430.949	709.035	227.306	6735.806	6765.955	257.384	1632.745	275.469	859.26	591.837	282.901	10952.952	107	1	1082.743	370.023
11970.887	12738.374	12907.579	17343.667	16428.378	19512.844	18584.866	26190.331	627.54	350.237	338.585	284.518	1441.744	1874.675	270.302	8773.089	175.574	126.092	153.885	243.633	235.081	295.125	131.559	8148.183	1738.794	274.857	896.028	265.002	429.202	551.581	264.818	12335.227	97	1	1138.5	369.5
17656.418	19330.242	18505.819	26049.072	21786.91	26133.059	23880.976	33238.888	745.745	353.583	348.927	346.047	2555.569	2135.855	277.539	8903.422	170.081	183.6	147.61	1236.569	536.032	448.578	122.553	7632.951	5952.113	282.839	1223.053	286.042	1407.418	1308.919	264.559	11913.559	124	0.922	1216.556	370.694
19298.467	21306.372	19548.96	28487.144	25546.3	30683.938	26792.138	35257.641	791.295	393.187	373.378	417.607	2178.434	3592.479	278.659	9675.937	183.335	207.618	164.778	882.975	500.531	646.907	122.177	8197.159	7480.272	263.582	1301.782	275.884	2490.709	1336.83	271.988	11757.738	105	0.984	1287.776	370.176
29530.724	31540.407	23381.158	33306.621	28002.83	32179.35	22977.32	32920.129	1513.695	729.126	613.162	713.237	3937.7	2510.065	450.083	11665.385	406.083	298.234	178.11	891.777	1652.637	1085.99	154.005	8338.789	17627.966	302.992	2082.2	309.325	1542.59	2009.189	284.79	13763.919	134	0.953	419.493	371.604
20999.067	22508.549	21626.216	28770.419	30084.728	31970.249	29526.515	36727.275	788.425	364.031	344.975	416.709	4127.567	1963.671	280.804	9170.771	186.27	202.874	164.38	966.968	2936.484	447.896	129.485	7333.594	7604.356	268.381	1263.827	286.973	422.781	3102.861	248.685	11293.288	209	0.923	1205.347	373.916
14139.562	15695.581	14529.001	21181.151	20553.001	22559.693	20623.073	27295.477	892.858	388.901	354.882	352.679	2536.832	2673.717	277.65	8950.502	171.095	180.078	135.249	508.411	831.293	530.426	124.56	7867.15	5992.212	279.86	1542.133	269.376	868.907	1160.476	272.147	11859.835	109	0.989	1232.39	371.225
15697.24	17194.904	15558.968	22068.078	23339.503	26381.897	22079.52	28833.711	898.037	415.605	374.126	428.918	3326.27	2512.294	270.014	11101.79	188.204	160.928	151.303	948.048	628.024	680.119	135.52	9070.831	4925.963	307.114	2105.031	282.221	1855.526	1679.637	286.381	12229.799	140	0.897	1372.186	372.05
12744.873	15979.133	12130.496	19726.794	21894.981	26194.211	17954.477	25104.445	1208.473	684	516.155	610.139	4231.058	1379.213	386.219	15067.613	263.475	217.069	167.016	1003.847	5662.073	2114.355	152.758	10156.988	6144.522	344.708	2467.674	244.204	8629.781	1877.055	305.802	12871.636	97	1	1486.5	370.5
21485.536	22518.012	18168.266	28133.647	24468.009	28158.986	20483.121	28209.331	1279.8	655.558	525.086	697.25	6058.428	1259.412	411.192	10579.426	386.72	363.585	176.63	1433.723	3782.206	787.04	181.612	7286.384	7311.374	281.466	1535.52	309.578	343.249	3547.966	287.178	12193.327	109	0.946	966.573	372.665
15072.4	16427.012	15819.185	21398.776	27917.922	27037.132	23826.507	28902.737	754.997	364.05	335.675	389.061	2318.119	2195.855	281.692	9118.009	158.612	177.525	151.892	1322.535	997.906	427.713	121.112	8586.062	4334.287	275.139	890.251	284.145	1159.845	2282.632	256.683	12694.11	126	0.937	1221.96	372.627
15107.385	15953.916	15838.028	24033.937	18895.988	21831.503	18485.674	27057.112	966.945	490.973	430.94	343.733	1249.466	1683.352	302.849	9686.739	209.708	202.276	151.085	304.336	494.01	673.401	124.142	7729.345	8830.834	282.701	2252.88	280.166	1206.955	588.276	278.186	12140.327	107	0.929	1279.201	371.388
14565.006	16859.167	13883.252	21545.955	18470.343	24669.744	20269.509	28927.819	1306.087	519.733	423.08	519.032	3989.533	1896.423	292.247	11227.821	196.014	179.06	166.305	452.053	1357.417	765.72	156.214	9754.912	3841.612	312.992	2134.183	269.273	2973.859	2501.496	294.646	12593.983	137	0.952	1426.858	373.193
20438.892	21264.941	17640.835	27531.669	23936.657	29333.308	22959.207	33409.551	995.894	503.432	484.243	629.958	2049.504	2198.722	419.925	12357.135	261.627	197	182.587	2279.312	595.992	1495.02	140.499	7707.451	4797.265	305.75	2665.445	312.005	4619.574	2758.212	330.873	12436.111	137	0.937	445.734	373.201
26065.379	27403.673	22021.88	32080.712	28992.214	33641.11	27111.149	36633.08	1508.159	807.448	648.806	634.146	4597.134	1649.748	470.274	9699.709	439.348	280.93	178.436	964.861	2624.488	937.169	173.573	9276.006	11891.958	314.04	2221.643	298.904	1125.452	2955.317	352.887	14014.216	233	0.808	540.298	375.195
23507.531	24193.152	19867.871	31239.376	28089.117	30925.522	25060.441	31777.245	1229.611	641.501	475.917	563.332	1743.381	1335.667	389.775	8975.955	385.28	346.457	160.249	746.911	369.298	705.968	166.622	6384.182	8871.965	335.945	1540.328	280.641	2110.207	943.619	302.158	11152.085	101	0.977	986.173	372.896
18645.597	20391.637	18180.914	27019.195	26962.667	32090.495	26601.813	31885.836	771.708	349.704	307.22	375.766	3739.965	2879.787	244.133	10285.074	162.632	191.999	143.759	836.779	1047.247	3625.382	130.59	6397.409	6302.326	282.759	2081.245	274.832	2043.287	1980.001	312.239	9492.252	111	0.994	1335.5	373.176
24065.065	27083.805	22551.147	34915.492	20891.574	28830.427	22012.231	33235.22	1325.874	819.457	612.473	812.975	7419.376	1207.176	389.239	15710.99	294.765	288.215	263.107	832.223	6724.755	1707.368	153.122	12632.405	9028.364	375.531	3454.696	280.596	6946.835	2898.114	337.147	13313.617	101	0.99	1474.807	372.767
23242.612	25799.739	21411.212	35623.195	24911.945	36002.451	24120.258	31961.954	1195.429	580.067	511.347	827.343	4822.634	966.145	369.975	11886.057	274.818	245.232	169.392	1265.957	2026.364	863.406	128.566	6781.679	14348.317	340.031	2249.33	280.152	3639.074	2959.244	321.531	9762.275	144	0.899	1504.035	374.236
34233.133	35383.213	28026.866	40673.202	36614.335	41284.088	32865.363	42804.087	1738.069	686.267	559.83	794.742	7140.866	2261.281	401.893	10811.833	436.842	362.881	191.955	2039.222	5029.723	1046.272	142.641	7078.876	19040.041	303.22	2233.101	319.941	625.578	4880.258	295.284	11790.943	310	0.874	431.181	378.245
24552.054	26499	24177.506	36516.002	27624.928	35674.397	30441.178	39896.974	974.355	403.984	367.132	510.744	5911.141	2136.172	241.884	10063.025	238.453	251.372	167.021	1482.546	6297.311	601.041	132.75	7571.441	13297.115	302.452	851.902	276.249	848.469	3306.328	283.033	10699.292	135	0.949	1383.826	375.581
20899.643	24061.475	18722.78	29518.008	24599.108	32686.674	21484.035	31232.575	1314.384	792.678	624.601	798.44	3658.722	1070.854	388.91	18334.687	314.48	277.829	366.803	729.826	11054.418	3710.904	171.22	12244.823	7199.855	383.529	4515.903	290.61	9620.55	1492.722	398.07	12398.393	122	0.985	1480.68	374.467
16394.384	20150.123	14329.077	24638.992	20896.82	29173.297	16733.541	23765.174	1553.539	592.961	502.553	595.39	6586.426	1004.147	370.37	16489.043	256.029	214.124	185.653	671.237	3501.155	978.73	135.35	6362.789	9484.566	315.083	3025.852	275.366	2161.946	2362.99	309.142	8595.912	126	0.948	1514.849	374.397
18788.9	19461.672	16765.59	27734.137	25129.694	33336.089	26106.768	35577.092	931.785	485.592	440.302	575.275	2372.714	1569.384	414.705	13595.549	297.89	206.645	179.002	1109.396	475.209	892.102	149.986	6893.779	3220.486	343.33	2324.376	283.948	2873.745	2146.159	302.267	11265.21	182	0.896	512.802	377.231
20450.936	22172.867	18187.18	29698.875	26028.712	34050.277	25732.902	35160.829	1372.799	723.958	621.476	593.858	3340.462	1839.965	481.297	11990.994	343.337	251.669	189.573	689.175	759.209	1346.914	173.211	9011.603	4975.364	313.446	3895.974	284.715	608.45	1401.639	351.224	14628.858	136	0.967	556.912	376.169
19601.571	21552.509	19429.93	26263.309	25839.434	30598.035	26742.361	33660.02	1139.207	411.093	378.202	474.024	3570.777	3608.239	266.325	10259.798	185.001	199.654	158.679	508.143	834.361	685.521	135.846	7627.656	6043.904	300.845	2400.607	269.282	4929.706	1783.573	296.659	10656.836	185	0.932	1314.192	377.603
14696.283	16089.408	14661.205	22202.842	18347.881	25449.974	20082.641	27162.377	923.851	480.681	399.041	505.685	2673.994	1597.171	267.034	10614.648	187.449	162.722	152.952	412.177	493.346	901.653	153.213	8298.477	3950.073	309.893	2560.522	260.415	1834.265	1762.276	302.161	11544.064	161	0.859	1413.879	375.68
19946.433	21655.589	19563.418	30535.176	23197.95	30118.482	24666.276	32907.03	1063.605	573.277	435.505	542.292	3081.734	2177.275	290.702	10466.777	203.886	202.165	161.725	732.935	809.162	665.716	149.624	8044.565	6320.063	317.905	1330.796	269.263	2291.386	2226.552	292.368	10811.423	176	0.878	1442.608	376.67
13961.177	14721.499	12138.075	18913.871	17213.68	23350.652	18946.091	28855.15	687.909	351.587	354.964	512.555	1653.63	990.708	337.782	12704.053	194.849	153.225	168.674	1339.367	426.997	801.249	123.595	5507.885	2962.225	289.415	1770.345	297.207	4326.09	2972.222	332.696	9288.241	106	0.993	453.5	376.33
12072.466	13562.257	13011.884	18206.906	14257.694	20538.233	18023.93	26413.68	769.79	469.489	435.284	394.237	947.386	1876.817	315.638	8829.503	214.227	224.871	195.499	304.206	374.438	635.143	230.473	6214.63	3206.905	275.219	1745.176	277.961	1364.052	502.121	297.357	10341.324	100	1	1070.32	375.5
23299.699	24421.772	24692.598	30964.039	30220.451	34613.935	32986.798	40193.783	682.641	314.424	327.879	348.526	1516.015	2488.939	267.707	8543.003	174.779	197.198	173.05	548.487	1549.227	390.714	140.968	5938.804	8260.684	263.308	993.127	283.967	1081.457	1588.234	258.344	10649.199	199	0.886	1157.389	378.817
12981.222	14149.305	13617.077	17766.37	19926.984	22054.467	19755.426	25719.218	1105.974	323.115	311.807	515.642	4659.372	1376.255	278.065	9403.977	174.589	197.777	167.907	1145.76	2620.138	404.995	122.948	5662.442	6180.807	257.834	773.315	291.002	462.48	3777.472	265.97	9293.579	145	0.939	1186.362	377.7
16182.177	17401.027	17228.305	23651.863	19478.807	25495.562	22686.26	28818.291	805.207	370.568	379.721	384.66	1260.109	3050.68	273.126	9964.204	169.059	175.958	148.307	622.909	449.801	534.231	117.223	7769.13	5004.749	269.917	1519	290.126	1697.468	714.725	276.959	11892.002	122	0.956	1285.607	376.738
17033.915	19026.411	16131.511	22663.278	33263.019	30870.044	25832.215	31216.007	1057.621	453.49	399.839	491.12	5320.648	2385.295	270.209	10728.193	212.728	174.969	143.989	810.898	4585.711	647.771	142.605	8986.213	7025.3	315.211	2470.91	270.793	1428.213	3041.888	288.385	12255.783	141	0.964	1390.876	377.33
19286.624	21695.458	18551.149	27806.014	26265.686	28538.797	22862.775	31628.15	1123.128	677.772	497.054	505.792	5071.497	2295.925	314.703	11336.272	242.369	237.679	182.712	564.37	1158.818	822.371	148.553	9183.322	8376.92	327.991	2011.302	279.325	2850.966	2213.679	306.982	12528.394	117	0.985	1452.073	375.919
19641.287	11875.273	11982.231	14140.752	15572.632	20815.624	15755.565	19817.75	1025.023	369.794	335.598	291.651	1198.925	597.606	239.187	10108.689	337.029	194.052	265.37	310.231	1325.4	773.985	155.967	2333.484	7294.537	264.835	416.907	207.475	4900.581	503.903	289.954	5160.696	114	0.96	1048.57	377.509
17085.514	17896.48	18372.781	23771.427	22741.383	25283.328	24364.169	33139.246	654.651	373.694	354.599	339.409	1150.558	2504.978	287.015	8892.58	170.38	144.253	163.687	210.76	271.072	344.399	132.365	8117.597	2150.186	265.188	869.145	269.844	643.408	808.593	249.862	12704.019	105	0.984	1139.348	376.805
18186.421	19866.681	19040.634	25946.962	30590.823	31048.985	28037.539	34534.147	824.36	411.299	389.158	383.655	2971.406	2957.009	318.573	8923.339	166.883	177.103	161.221	385.059	973.186	524.891	126.212	7509.53	4655.901	272.532	1876.325	292.113	1179.28	2080.524	263.507	11706.149	161	0.912	1213.556	379.661
18931.019	20068.785	18723.088	24951.877	19106.339	25096.724	23456.152	30964.404	866.141	365.423	383.007	570	1793.396	1432.928	259.397	8409.805	155.763	175.69	133.742	591.796	4027.771	348.828	119.287	7636.762	3793.375	258.845	442.595	281.497	902.136	1926.48	281.013	12285.391	195	0.888	1267.638	380.285
30445.111	31140.628	25763.074	37375.855	32896.642	36924.07	29157.027	40918.106	1512.762	733.945	609.888	697.642	3446.828	3164.079	430.109	11383.481	370.827	308.943	201.955	733.696	1058.708	1151.625	143.441	7552.873	9706.155	332.415	5154.207	311.38	2449.564	2849.926	335.421	12663.12	115	0.956	440.387	378.665
13788.275	14927.15	15213.176	20536.011	24305.935	23583.51	21009.66	28548.555	836.365	496.322	443.404	374.701	1267.891	2037.717	323.471	8115.725	203.229	243.447	177.731	320.677	362.109	568.233	240.623	6962.831	3864.643	256.878	1643.767	262.913	449.418	541.601	277.288	11271.006	107	1	1079.453	378.023
14821.01	16348.26	15366.239	19675.403	27348.686	28138.88	25964.786	31930.733	576.025	329.844	309.509	327.18	1029.19	2689.704	268.172	8688.813	160.855	144.938	175.143	365.988	266.919	340.729	135.349	6844.615	3035.961	258.885	1359.828	265.656	520.729	772.279	259.11	11416.923	121	0.989	1145.616	378.326
21872.651	23618.467	22211.474	31479.837	23317.157	30747.373	28112.927	37501.131	896.836	415.553	367.278	378.737	1978.668	3379.852	294.456	9154.124	200.071	195.488	144.835	347.473	380.583	614.843	128.01	7111.811	9894.582	287.454	1764.559	256.704	1126.624	850.217	261.724	11247.774	103	0.965	1241.646	377.354
33357.746	33693.33	27825.728	39921.614	34930.459	37880.313	28888.94	40712.463	1511.927	697.121	602.353	682.309	4487.508	3041.555	421.153	10320.064	454.187	297.104	191.363	1108.266	2371.745	957.649	145.454	7922.783	22263.746	312.273	2039.629	322.426	1305.678	2226.498	289.781	13362.576	127	0.94	421.138	379.508
16472.718	17358.442	14355.585	24302.152	22400.446	30376.626	23539.046	32816.82	1112.787	607.231	480.953	619.079	3239.9	1510.362	404.694	10157.872	354.162	294.871	159.411	595.409	1392.288	906.71	166.225	6093.342	7257.37	288.047	2306.27	285.863	901.512	1650.056	283.523	10688.749	126	0.921	971.96	378.817
24760.003	24928.628	21620.735	32773.511	28468.862	30071.917	24591.58	29293.009	1303.475	648.945	491.781	533.923	2583.48	1787.399	385.079	9844.538	356.663	322.13	144.64	705.02	790.718	769.958	155.786	7344.173	7648.943	299.16	1745.984	288.901	1439	1461.423	282.513	12009.531	106	0.993	986.104	378.5
13095.342	13327.589	13297.287	15855.886	23006.268	23946.554	19031.057	24713.948	664.849	354.303	429.498	440.598	1896.894	1778.374	269.454	8322.135	286.999	180.645	162.276	491.897	1289.635	505.858	178.679	5620.906	9687.698	228.837	1727.875	254.738	1814.07	1739.558	236.673	9267.658	130	0.962	1029.292	379.931
17095.022	17826.298	18643.095	24748.813	23091.474	27086.107	25613.111	32859.924	638.924	344.892	335.561	310.755	1083.96	2334.373	266.953	8591.085	192.867	140.306	153.82	320.049	263.674	331.519	132.616	7221.16	2863.84	266.096	904.979	269.68	880.968	669.276	264.326	11874.126	232	0.861	1135.168	383.918
23917.936	26775.151	22341.011	38249.45	23644.102	33968.392	24246.957	36171.352	1195.358	588.699	528.077	578.821	2941.513	1886.336	362.655	11213.373	288.182	276.156	168.174	1037.377	1217.734	833.451	133.981	7834.297	16135.767	344.227	3237.063	270.49	1933.193	2009.668	278.698	10475.879	120	0.941	1496	379.75
23320.219	23777.483	20457.671	33630.404	28701.616	34443.761	26064.808	33426.511	1236.174	676.297	557.529	603.778	2763.716	1729.911	428.43	11419.754	371.594	331.042	155.315	552.529	980.673	870.101	179.219	6802.364	7843.312	278.709	2259.4	306.37	575.151	1012.401	280.431	12127.219	98	0.98	964.969	379.561
17710.676	17788.231	15555.863	24496.191	23377.354	31227.626	25436.176	34465.679	1163.275	607.288	421.248	546.065	3258.038	1488.103	347.807	8562.552	350.182	304.341	127.406	1161.399	1747.691	611.863	148.31	6857.398	6219.248	267.704	1207.469	290.923	655.108	2190.589	271.387	11324.526	145	0.929	993.907	381.493
20659.759	20965.302	22369.511	31401.087	22873.606	29652.797	27309.924	35557.177	800.212	372.99	353.763	438.894	2685.499	1458.323	256.156	8318.963	264.297	274.912	157.97	804.161	2346.942	449.32	179.699	5540.443	14510.53	256.652	751.472	248.846	530.347	1649.661	268.25	9533.008	164	0.915	1098.573	381.073
18324.121	20634.897	17839.525	22989.595	35365.522	33008.55	27888.292	33404.529	771.93	323.082	304.374	373.442	1638.223	1494.65	246.702	8454.784	177.271	188.338	151.383	457.562	2350.584	460.87	126.989	5801.427	7286.679	255.99	904.157	267.494	1830.464	1196.214	286.276	9933.498	163	0.891	1250.862	381.5
18668.775	20213.885	18393.286	26537.524	22808.882	28841.899	24135.31	31789.01	801.736	342.624	327.221	430.227	4954.478	1409.86	238.623	10088.108	180.037	225.697	164.826	918.511	3011.411	480.222	129.616	7606.173	8340.613	291.959	856.745	261.293	527.807	2869.947	298.742	10607.676	190	0.893	1331.784	380.879
12561.706	14061.048	12210.399	16477.457	19590.924	21156.803	17581.944	23575.59	716.815	337.617	311.18	407.304	4012.705	2442.368	224.977	10490.223	149.99	159.894	152.191	1158.722	1466.091	3401.969	128.414	7196.231	4851.626	289.951	2108.205	262.899	1906.976	2125.472	299.101	10351.25	114	0.99	1343.956	380.14
22483.895	23837.595	22839.134	34318.625	25228.6	33298.12	28285.554	36587.849	914.89	384.242	348.63	531.974	4227.211	1889.696	225.584	10111.52	209.54	230.591	160.591	1112.214	4947.873	543.386	127.72	8025.446	10975.532	299.457	754.437	291.102	1144.719	2707.597	286.105	11300.963	215	0.863	1380.719	382.681
18211.007	20798.094	16631.07	24211.791	28341.163	30822.642	23775.979	30338.15	1080.578	660.896	497.081	550.318	2986.653	2352.859	339.499	13036.097	268.13	215.772	166.549	906.538	1155.692	1135.28	156.837	9769.847	10554.617	320.772	2487.471	263.092	1946.679	2140.175	309.672	13013.97	106	0.993	1458.104	379.5
19350.228	22131.593	18749.782	31863.032	18667.408	27401.179	20249.453	31138.959	1415.671	706.267	589.936	549.86	3715.224	1728.14	399.872	14052.31	286.294	243.964	194.23	592.999	5279.603	2534.025	162.806	10306.017	12133.542	382.013	4531.846	284.119	5909.73	1863.519	309.799	12806.863	107	0.989	1489.463	379.836
24357.808	26411.547	19712.094	28209.914	25360.633	27347.155	21880.727	29514.723	1649.758	743.057	614.639	654.328	4911.349	2084.507	465.313	11368.683	398.584	270.427	164.669	715.396	2176.351	821.497	158.94	8220.927	8995.892	307.38	2054.706	289.869	1369.393	3438.085	371.736	12994.986	100	1	529.38	380.62
15290.71	16559.062	16188.265	20297.061	27567.547	28330.503	24907.45	30598.232	687.36	358.545	347.521	345.079	1949.209	1328.331	251.747	8220.135	250.114	218.826	153.421	657.802	1916.746	416.605	154.624	5916.491	7453.254	262.746	1328.753	254.745	3504.905	1043.725	275.646	10237.945	201	0.868	1107.953	384.172
16443.653	17918.642	16023.568	23450.498	17493.257	23394.684	20788.529	29272.466	848.948	393.375	354.543	440.421	2478.267	2301.737	246.765	10481.497	185.606	162.683	150.096	384.629	725.628	722.523	126.037	8571.576	5288.596	312.616	1973.96	290.541	1948.625	1304.953	315.792	11924.454	109	0.976	1367.665	380.665
23593.325	26546.314	21915.784	34144.328	27647.208	36074.523	27246.165	34908.752	1260.89	605.183	531.862	559.059	5062.438	1921.042	366.024	11587.65	272.77	271.196	171.567	830.613	2899.35	955.668	131.488	8316.23	12762.861	327.757	3296.372	270.791	2312.426	2876.022	291.541	11371.45	345	0.751	1496.648	387.935
22893.807	23280.49	19434.206	29332.695	27472.152	34608.342	27933.871	39835.137	1413.023	653.766	588.472	750.783	3727.971	2754.927	426.65	11836.405	340.785	269.396	186.222	805.759	1099.406	1013.872	143.544	7536.302	7584.285	305.091	4553.01	317.493	4511.99	2996.454	344.319	12472.706	210	0.869	445.7	385.514
25631.263	28244.709	21554.305	30953.237	26259.383	29676.13	22664.845	31187.924	1487.941	783.56	631.031	588.39	2881.245	1596.978	437.017	9976.669	423.479	294.787	208.407	709.745	773.188	1103.39	166.377	8925.868	11106.394	317.018	3310.472	297.651	1133.421	1642.233	302.87	13770.615	125	0.879	549.236	384.044
12961.234	13721.013	14119.697	17749.625	20290.304	22468.369	21211.232	26601.981	977.812	427.228	405.335	394.675	1451.935	1584.866	301.515	8989.814	162.494	168.318	160.832	328.833	421.933	324.029	138.338	7329.758	3608.719	259.635	1774.124	288.462	1270.063	1062.759	273.61	11623.567	125	0.952	1175.372	382.676
23168.559	24602.742	22818.639	32975.558	19963.473	28707.353	25664.265	36197.861	1431.565	578.265	450.609	516.601	4282.863	2245.277	299.095	12059.727	208.734	243.037	172.504	475.401	930.373	979.966	146.728	9850.944	5792.111	321.486	1806.593	270.221	2251.302	2429.418	277.062	13009.35	114	1	1426.5	382
18710.382	21110.559	17274.767	25169.983	28748.119	30802.298	25223.751	32435.286	1555.773	603.398	465.428	476.729	3349.538	2495.147	302.122	11333.191	209.716	210.717	168.872	445.866	819.186	857.91	145.23	9908.335	5362.029	323.507	1517.524	271.257	3004.779	1564.71	289.781	12962.395	134	0.953	1433.627	381.634
19913.763	22691.557	18715.174	32708.84	21729.338	28476.057	19208.006	27117.944	1141.977	598.346	522.683	507.651	4231.951	1335.637	367.744	14052.111	257.401	237.931	159.103	654.486	1378.984	832.123	135.364	7414.502	11334.415	317.19	4322.912	277.558	2280.964	1417.424	301.637	10450.09	136	0.895	1510.338	383.669
19024.546	23330.588	16190.946	26883.086	27261.102	33783.967	20021.624	26532.307	1097.804	578.067	492.907	536.547	2282.864	1107.037	343.843	16367.199	255.149	214.991	183.398	628.153	1384.071	1072.978	128.353	6220.17	9363.097	308.307	3719.495	277.946	1471.937	1419.079	301.065	8822.572	131	0.876	1520.324	382.958
14837.696	17532.773	11600.292	20771.926	15272.137	23306.641	13783.615	20894.831	1030.92	555.058	482.546	480.437	3102.189	1013.627	346.213	16397.878	267.353	231.273	219.017	539.957	994.218	1277.583	153.816	5963.408	11045.573	341.616	1602.275	326.931	2622.832	1314.447	377.642	8715.114	96	0.992	370.354	382.833
34936.19	36337.572	28484.327	38919.036	34345.558	34743.352	26346.992	33381.627	1473.223	729.131	617.597	605.193	2804.297	2119.683	401.325	10442.018	367.015	309.842	167.701	805.759	588.789	1192.503	153.944	7723.664	13807.685	306.858	2584.029	331.173	3822.033	1508.509	291.113	12623.171	150	0.972	412.12	383.56
15875.05	17275.514	17645.715	23615.611	20140.493	26192.986	23246.661	30747.733	946.527	556.988	493.935	412.268	1540.025	2002.661	335.43	8374.309	245.508	230.949	215.832	348.17	418.894	597.873	224.475	6579.008	5891.906	269.257	2020.825	270.916	1231.88	885.608	283.02	10616.919	205	0.874	1069.949	383.12
25867.845	26798.188	27143.451	38160.555	25137.519	33001.935	31001.274	39799.238	877.086	360	353.418	427.346	2943.26	2913.054	271.871	8923.759	195.434	237.969	146.062	764.231	2292.563	544.553	124.559	6716.166	10804.918	270.378	1285.792	270.029	687.127	1856.186	276.055	10909.956	176	0.904	1243.08	385.267
15032.401	15421.152	13052.161	22036.502	19740.578	27191.093	20618.978	29283.006	957.582	456.423	378.174	581.892	2479.095	1294.3	324.689	13204.048	311.526	184.156	191.05	736.374	2159.337	1176.175	114.538	5509.053	13185.641	287.898	1395.564	280.189	2076.917	1800.9	284.632	8741.919	102	1	462.549	383.755
30793.87	32361.601	26022.835	36473.439	33835.457	35480.376	29042.74	36651.486	1559.951	761.473	625.799	644.457	3954.574	2779.094	445.142	10914.261	415.703	308.736	161.691	872.622	1251.936	1071.7	152.895	7868.142	9485.023	313.738	2801.122	300.95	1984.762	2451.125	297.697	12685.889	255	0.91	509.343	386.429
22406.9	23014.209	18766.984	29619.338	24859.939	30715.737	21622.349	25510.06	1281.623	707.25	561.884	574.386	3217.895	1350.498	362.03	12421.366	395.114	363.69	172.96	558.689	1012.479	869.758	173.896	4960.446	8033.05	291.604	2447.493	303.7	586.617	1194.081	282.309	9058.842	211	0.844	959.235	387.784
20906.959	21394.684	17795.287	28739.747	25932.694	32650.576	25335.857	33724.044	1191.816	647.365	515.003	572.038	2807.905	1783.894	397.412	9582.955	393.864	311.806	170.536	582.24	1213.638	932.425	166.068	6204.264	9382.704	293.366	1863.663	298.628	503.236	1354.874	284.066	11037.398	154	0.927	974.864	385.253
17971.367	18966.31	19200.86	26256.3	24930.989	28422.849	26481.852	33662.048	895.047	430.958	393.7	404.361	2026.347	2540.302	310.579	9148.3	169.217	176.612	160.636	326.311	473.26	476.616	127.088	8019.427	3633.412	272.887	1930.318	298.238	892.587	1468.269	278.788	12135.509	119	0.961	1206.366	384.752
16757.678	17442.105	17082.119	25579.057	19244.304	24156.191	20652.148	28126.286	832.615	317.319	325.09	386.164	2634.97	1076.679	216.528	9538.083	166.63	193.573	167.037	879.701	1503.188	588.512	130.298	6152.514	7669.398	292.388	1699.723	274.059	2878.001	1526.057	331.726	9647.094	190	0.857	1300.332	386.189
18139.155	19366.73	17386.041	27319.548	21908.45	29652.803	23167.688	30962.147	994.214	577.243	450.019	499.995	3027.115	1838.569	293.264	10033.067	228.138	195.281	158.904	762.822	594.7	817.88	141.053	8372.913	8281.238	313.888	2371.637	259.024	3085.066	2553.131	310.563	11282.291	111	0.994	1449.986	383.662
25658.851	27574.45	21891.894	31481.969	28321.987	31522.674	25933.036	36413.881	1300.799	665.433	539.248	550.756	2129.994	2136.819	448.384	10838.782	372.786	269.23	184.028	528.164	564.59	991.537	144.822	8383.274	8573.768	296.682	2877.257	296.873	1434.631	1430.712	322.579	13260.73	108	0.967	520.139	385.528
23894.881	27122.821	18516.661	29019.19	23753.273	31526.783	21778.653	30506.445	1702.358	900.058	821.493	612.583	2008.771	1643.547	495.055	18071.402	488.217	322.008	283.018	746.592	998.452	1470.641	179.52	8370.588	15573.209	340.11	5599.812	307.786	338.258	825.594	304.698	15229.763	181	0.891	678.528	387.307
15143.901	14959.339	18034.338	21660.352	20641.586	24508.694	20378.168	27533.497	1216.175	625.537	328.722	580.205	3567.997	1655.517	309.845	8318.858	334.948	294.598	119.321	796.792	1728.548	585.334	139.824	7438.399	4431.988	275.544	899.035	279.118	358.003	2591.802	262.058	11565.061	98	0.98	1001.714	384.816
20267.836	20574.975	22152.15	28680.528	25508.043	28405.475	28195.324	35154.573	681.012	338.449	333.097	366.539	1564.239	3352.105	275.661	8302.46	172.652	159.995	172.426	343.852	406.917	318.347	138.381	7209.39	5586.166	254.587	1097.36	283.669	537.659	1379.509	256.142	12006.28	200	0.838	1147.94	387.57
14662.688	15295.016	15603.488	19103.939	27128.731	23556.538	23133.346	28670.816	660.961	362.247	341.084	331.533	1561.546	2885.244	293.121	9441.45	139.248	149.774	161.113	287.062	347.677	443.967	139.826	8115.421	2141.053	273.729	2024.217	288.958	626.394	1211.324	256.647	13413.658	115	0.999	1164.187	385.117
15349.65	16601.533	16378.89	20601.51	21501.337	25516.592	23681.785	30865.54	967.403	382.959	359.526	438.893	2415.869	2100.363	294.952	8925.02	184.041	199.141	156.064	726.215	1144.414	354.491	125.454	7347.716	7162.956	253.039	905.774	310.202	501.808	1941.769	282.161	11602.374	144	0.948	1185.882	385.826
29187.273	29146.85	24604.25	37003.815	34245.884	40464.798	33073.696	43761.322	1383.894	697.038	586.304	655.5	3145.267	3655.424	417.573	10061.689	343.068	294.485	163.373	576.223	731.272	1074.006	150.38	7577.403	8663.746	323.893	4082.308	327.803	984.015	1905.947	292.192	12751.99	114	0.99	419.842	385.763
17399.836	18373.37	13714.078	19048.222	18122.631	24231.388	19244.478	31869.391	1341.357	650.44	538.385	620.674	4084.974	2169.612	412.348	11369.111	357.857	223.804	197.902	661.931	920.091	1055.655	136.54	7461.304	10891.243	300.781	2747.898	296.125	4199.592	3149.862	288.766	12155.885	99	1	452.641	385.641
22025.846	23811.627	19103.766	29058.307	26474.052	31408.751	25969.394	35947.213	1427.45	753.934	615.813	599.88	3280.497	2542.416	479.984	9472.691	394.202	268.036	170.229	659.613	812.673	852.813	162.915	9448.318	6074.847	298.5	2928.772	283.138	1294.289	2431.784	357.856	14660.885	164	0.906	539.226	386.348
13989.909	15428.112	15095.932	19484.579	22216.759	22776.862	20927.912	28602.493	835.589	494.29	443.922	391.88	1318.584	1974.542	332.274	8316.47	214.96	274.436	174.035	864.024	1152.96	585.873	232.378	7176.721	6412.039	264.98	1517.697	271.552	409.085	920.048	256.578	10986.759	104	1	1082.635	385.846
18815.23	19032.795	16242.577	24620.177	22631.343	25354.155	21311.732	28429.877	1156.471	640.659	452.326	558.848	3970.457	1182.289	340.091	8782.602	345.819	320.814	147.599	1336.084	2700.238	695.24	151.78	6939.134	5458.495	268.136	873.804	280.166	127.726	2445.296	268.766	11414.314	130	0.914	992.415	388.392
15237.535	10625.48	10380.488	20309.071	14667.049	17746.762	14024.654	19148.453	831.534	363.882	376.44	314.504	2329.158	761.999	276.993	7881.042	344.975	176.106	178.769	821.189	3131.182	561.322	178.365	5093.483	9675.409	224.248	704.761	259.411	255.37	2090.651	247.342	8512.592	101	0.99	1036.252	386.975
18471.267	19604.981	19459.467	25213.795	33948.237	32753.1	30986.851	36071.952	686.191	347.44	328.921	351.475	1708.177	3172.978	282.093	8451.806	164.686	164.891	170.126	294.416	545.609	413.569	146.083	6686.44	7187.064	265.953	1858.94	294.104	732.485	1103.408	243.865	11605.933	110	0.926	1155.064	386.855
17002.253	17640.695	18616.85	25539.184	19397.473	23553.41	22857.843	31221.604	765.565	373.441	370.031	341.553	1967.918	2396.352	303.044	8911.21	171.696	171.45	158.146	289.321	373.858	454.413	124.459	7659.484	4360.738	259.564	1599.028	298.137	688.637	1153.816	282.213	12425.584	120	0.969	1200.575	388.05
19491.668	20653.491	20363.735	26994.938	28470.973	32412.792	28102.228	33213.018	872.19	365.004	350.549	462.439	3208.035	1972.665	273.173	9047.052	194.385	218.619	152.714	684.375	4028.856	498.393	126.233	6889.349	8767.065	272.353	841.464	274.795	957.492	1891.389	278.392	10990.455	170	0.886	1248.041	389.918
28751.096	28987.513	24356.635	35402.673	33359.883	37962.323	31232.406	40681.487	1568.493	645.958	541.718	832.865	6724.128	2072.458	383.263	11474.205	344.629	296.6	183.627	1473.043	6418.03	949.082	144.916	6563.139	11039.584	300.161	2097.811	317.258	1575.104	4611.795	302.386	10750.775	402	0.72	436.848	395.826
18489.106	19770.485	15647.621	22691.847	20438.849	24418.938	17631.511	23915.157	1220.731	540.674	445.186	782.562	2765.289	2014.765	381.219	12147.651	349.991	231.269	180.62	679.772	974.156	1057.885	137.748	6530.821	12807.067	329.358	3100.541	289.56	3882.357	2231.197	334.935	10543.45	99	0.99	475.237	387.944
25406.284	27221.949	21398.433	32056.304	29631.088	34499.474	28235.157	37594.721	1571.336	773.019	613.168	621.554	3267.629	2462.435	450.703	10092.913	419.539	304.601	174.918	816.767	987.187	980.292	148.169	8648.132	8858.293	319.474	2548.636	297.657	1368.115	2140.723	348.568	13858.456	174	0.865	524.96	390.023
19274.088	20227.94	17243.321	26759.971	24340.426	33527.431	25786.035	36917.558	1387.939	752.244	617.876	632.999	4700.296	1543.524	436.475	9977.166	389.857	268.022	204.462	1009.423	1295.942	1153.579	161.959	8654.918	9119.343	307.196	3692.614	300.48	1407.038	2127.665	309.866	13955.404	101	0.977	554.649	387.896
19909.476	20518.444	17167.505	27307.176	25506.49	34770.934	27792.955	39813.75	1221.942	650.5	516.212	558.977	2726.721	1797.033	379.154	8880.43	358.25	287.485	152.05	684.017	1514.67	863.839	166.135	6169.654	5503.69	283.144	1444.067	296.455	457.51	1198.064	289.066	11128.981	105	0.971	979.9	387.9
18355.265	19860.676	18515.55	26765.911	20122.046	28977.863	23764.995	32682.035	833.968	327.244	314.832	456.121	4278.674	1557.458	225.498	10053.041	163.993	214.832	161.501	1603.821	3792.709	363.024	126.024	7650.631	6886.707	304.873	368.463	261.88	654.541	2816.291	283.365	10611.848	181	0.843	1333.356	389.472
17121.173	18902.726	16623.325	23646.186	25273.144	28629.603	24233.248	31642.79	931.653	402.537	402.306	508.9	3654.494	1494.139	241.789	10173.178	166.431	189.73	137.838	2353.06	4585.432	409.843	140.071	9781.746	4425.309	286.71	500.147	290.551	506.851	3715.119	277.347	13292.433	119	0.949	1388.651	388.945
20879.736	22818.452	20174.033	31889.093	24233.084	30114.392	23686.829	32991.694	1280.362	624.664	525.624	777.362	9637.707	1590.119	336.932	12952.643	308.841	243.128	264.752	3048.428	4840.21	1276.605	136.185	10851.702	15893.183	329.39	1693.11	278.349	1080.577	4655.829	298.406	11642.465	170	0.894	1466.059	391.235
27158.602	28891.217	24064.867	34520.7	32302.405	35282.128	29489.825	39877.301	1534.381	809.755	661.87	624.97	2431.906	2767.403	481.648	9818.922	414.623	285.359	161.72	499.57	568.884	956.853	153.29	9107.15	6691.99	317.386	2145.415	295.263	958.133	1736.917	352.687	14605.762	105	0.984	532.157	389.043
27863.981	29489.147	23616.925	35719.983	31981.174	38190.861	30334.126	41517.521	1742.748	926.098	882.734	650.888	2705.835	2252.068	541.477	12111.939	480.461	335.753	258.049	746.325	1164.868	1386.933	182.862	9916.807	13086.12	332.821	6507.276	298.312	375.366	1076.815	293.116	17795.91	361	0.77	690.63	395.35
15059.318	16618.747	15673.962	22005.364	25647.396	25750.015	22997.353	29404.29	806.693	391.18	352.204	401.654	1136.456	2659.213	285.542	9472.186	156.724	167.763	142.918	478.058	437.066	480.28	126.805	8002.111	5270.1	272.33	1425.468	266.627	703.751	785.859	278.445	12124.071	160	0.915	1231.925	389.888
15911.739	17342.453	16227.182	21019.983	21277.606	25437.818	22572.337	27852.917	755.794	331.741	317.539	381.101	1270.033	1129.743	237.358	8470.265	163.9	162.831	125.334	296.379	2918.37	311.732	118.22	6405.516	3912.94	264.72	828.818	279.954	531.648	981.466	300.388	10767.51	146	0.901	1272.979	388.836
20239.277	22003.021	20253.175	27920.19	26510.235	29308.403	26905.106	33888.547	836.99	371.841	359.419	401.264	2681.961	3300.019	257.569	9824.147	169.567	192.526	158.999	551.072	560.728	621.71	143.991	7893.769	5193.511	318.559	1720.091	274.377	3018.874	1492.551	288.707	11688.765	227	0.931	1308.663	393.161
20052.738	22021.775	18793.363	27556.395	28110.393	32920.119	27339.826	35167.613	1207.911	553.66	461.716	477.707	2908.134	3049.302	279.13	11751.271	217.628	212.062	160.931	509.71	628.066	833.045	136.404	8820.423	7186.467	318.738	2398.371	280.883	2567.34	1692.088	291.026	11428.886	193	0.879	1435.495	390.754
28425.635	28494.736	24977.223	36583.811	34140.684	37814.683	31490.453	40668.378	1297.559	615.175	500.472	704.954	5240.6	3058.165	381.167	11048.178	380.838	308.608	175.838	1122.172	4316.101	881.727	130.915	7448.748	12443.964	316.472	2234.9	288.715	1889.682	3335.36	281.808	12333.378	198	0.91	464.899	392.343
19899.818	20609.66	16760.474	26641.454	23843.674	31759.729	23507.191	32476.101	1754.355	617.458	529.345	594.437	2898.804	2248.305	391.323	12296.783	400.014	243.483	224.015	681.257	1104.99	1217.176	139.883	6270.399	13345.327	322.941	3036.177	292.264	2271.998	1580.004	304.166	10450.252	109	0.964	484.647	390.161
14025.446	14110.091	15596.065	22083.459	19128.486	20695.313	20117.983	26892.441	689.987	407.444	364.459	326.73	2096.532	1935.612	288.372	8763.612	194.772	229.502	134.791	557.942	963.118	379.076	185.811	7434.15	2876.325	265.853	1304.008	259.826	382.47	790.837	249.677	12048.374	106	0.993	1096.896	389.5
13211.266	13827.942	14512.536	18281.764	21873.953	21875.245	19994.777	27100.517	662.126	369.696	356.355	331.025	1193.759	2640.407	281.89	8425.072	247.068	160.438	124.387	376.83	295.178	400.944	134.396	7552.882	3376.144	276.519	1376.675	267.995	678.792	845.407	279.945	12331.985	100	1	1121.38	389.38
13859.173	15384.546	13779.799	20293.922	19043.701	21690.982	19583.233	27060.913	765.878	359.414	333.154	388.504	3180.856	2957.82	269.583	10171.869	157.246	186.376	164.607	408.927	585.084	731.06	129.618	7097.178	4433.311	278.138	2730.47	275.842	2502.691	1289.006	290.378	10667.27	116	0.977	1289.328	389.707
13699.01	15277.725	13510.518	18138.037	21698.915	24136.985	19982.355	25696.22	1146.239	310.355	291.103	553.401	4512.426	1280.902	237.605	9820.192	145.91	158.146	161.265	989.629	1432.686	398.173	140.316	7392.415	3399.411	289.456	973.265	264.353	948.394	2165.053	314.485	10996.539	124	0.96	1319.742	390.21
19957.931	20664.969	20192.345	31153.038	22033.462	28504.682	24222.167	32497.477	1065.153	521.275	422.609	505.996	3534.517	2744.716	275.118	10777.177	216.391	221.14	167.496	450.753	661.314	900.1	135.664	8820.386	7319.469	310.629	1841.659	285.335	2541.588	2220.85	286.391	11922.792	108	0.998	1425.852	389.852
21064.659	23822.812	17071.631	30272.729	22887.602	32206.419	19105.611	26971.439	1517.581	766.847	629.833	568.565	3120.299	1671.351	396.993	15077.893	308.98	246.17	211.055	588.526	922.801	1291.085	150.094	7159.752	11306.432	339.109	2169.339	350.443	2410.993	1097.273	322.144	11148.264	99	1	359.328	390.601
19791.3	20451.737	15888.097	23520.84	22009.767	22015.3	18485.41	24507.477	1000.009	568.569	314.654	484.441	1521.731	1974.332	270.792	8636.286	352.403	316.681	149.647	314.681	618.517	676.735	132.19	6491.188	7074.857	269.484	774.337	289.672	880.484	1108.122	246.366	10460.665	102	1	1010.52	390.216
18164.393	18038.453	12928.7	23640.53	22706.207	25043.818	22062.828	27820.13	965.309	543.08	350.589	437.905	1848.629	1729.353	241.703	8230.5	292.67	265.449	157.866	364.14	601.968	535.577	114.144	6006.779	4058.677	241.117	785.416	285.351	846.501	869.332	227.828	10106.16	163	0.9	1017.629	392.77
12888.279	12938.692	14317.883	19601.135	20389.311	19472.818	17967.446	25196.373	686.705	387.292	359.069	329.531	939.212	1531.495	262.723	8297.736	251.048	184.179	134.156	397.551	263.72	431.682	135.896	6350.203	4007.581	265.56	1526.304	277.89	2871.914	687.073	290.269	11108.898	97	1	1114.5	390.5
15683.122	17160.148	16270.807	22085.337	20436.344	24571.732	22576.847	31266.103	1016.557	421.984	380.794	400.091	1773.325	2333.19	307.886	9013.498	192.709	191.317	161.191	317.374	437.313	655.906	128.594	7626.189	7227.862	266.806	2214.041	302.419	986.748	1119.376	275.42	11922.914	131	0.896	1212.332	390.653
17082.239	19106.239	16151.305	22475.998	23516.106	28582.065	23383.307	31334.744	872.817	379.409	348.751	364.834	3317.776	3193.067	235.191	10332.594	185.299	208.211	152.623	353.948	996.06	696.761	125.101	7714.776	8421.387	318.891	2310.002	289.54	2880.028	1216.205	282.064	10955.279	169	0.911	1357.044	392.169
17248.824	18535.854	16321.947	23196.841	22167.346	26649.6	22128.672	29267.814	1200.462	546.182	431.403	561.91	3732.332	1468.162	277.182	11145.189	210.978	181.235	198.604	828.216	1371.028	784.644	138.834	7914.292	6672.979	299.314	3062.999	256.797	3670.132	2841.166	287.957	10726.211	157	0.955	1450.672	391.232
22267.29	24991.195	20742.64	35900.44	20137.777	31819.587	21549.076	30289.227	1175.169	533.083	477.759	632.008	6781.328	1154.582	348.482	12322.36	266.556	282.326	175.036	1620.44	5782.888	670.945	124.161	6067.336	14859.771	306.402	2406.524	291.371	1380.658	4883.284	290.247	8545.299	208	0.785	1515.322	395.534
21082.484	22228.807	17981.146	28314.642	24138.52	29760.265	20955.967	30537.237	1544.019	777.853	660.974	747.106	5696.395	1381.63	440.217	10223.858	366.5	288.605	202.851	908.793	2504.946	997.187	148.421	9928.526	5929.142	319.635	1993.663	331.053	1912.079	3554.473	277.895	15220.967	126	0.948	387.127	392.849
23191.33	23070.507	19989.882	32855.123	29627.935	37464.174	28721.501	38633.833	1268.949	629.959	542.491	638.961	3828.704	2938.942	384.473	11360.662	293.489	265.264	177.44	571.897	902.094	1118.385	147.698	6363.805	6394.562	305.738	3895.67	309.99	2170.497	2301.794	298.642	10260.273	110	0.985	421.709	391.991
30702.744	33480.657	23463.171	31698.084	27985.429	31563.772	24183.932	35156.879	1847.825	635.078	547.464	792.29	6682.379	2198.602	406.235	11613.946	311.219	314.179	178.258	1082.86	3754.603	1010.785	147.378	6716.915	8396.081	317.748	2116.932	324.912	1699.685	3685.145	298.291	10808.105	104	0.974	428	391.471
23086.049	24219.033	19601.192	30881.609	26257.981	34417.936	27379.339	38147.77	1525.492	807.103	806.401	631.159	2358.358	2004.571	511.562	12753.414	455.573	309.791	284.864	785.603	894.4	1097.4	171.816	8720.88	14560.843	325.129	5443.111	292.84	390.623	1270.321	293.894	16326.745	153	0.965	699.016	393.755
22985.845	25239.295	19205.784	30879.371	26312.619	34407.571	25713.124	34507.864	1264.975	707.61	687.013	607.371	1237.892	1212.028	415.296	13010.634	414.308	277.142	243.401	740.066	651.279	1090.312	243.088	6324.552	13491.856	309.47	2513.78	285.218	7070.317	653.626	298.583	13515.99	297	0.831	714.406	396.635
19427.34	19683.132	16931.439	25410.373	22998.102	27451.67	22232.973	33136.104	1167.264	627.543	471.408	529.371	2814.9	1396.042	348.134	9114.705	338.438	301.095	144.183	773.942	1601.867	836.157	156.34	6261.594	5191.343	282.904	1558.892	291.797	545.221	1263.315	290.425	10970.415	96	1	985.771	391.229
16962.695	18105.108	17768.96	24775.516	25984.605	26463.04	24330.29	31632.676	889.616	417.733	382.2	363.073	1748.038	2816.877	303.95	8906.572	185.138	184.029	142.683	531.029	382.269	503.22	126.971	8520.88	6473.228	262.984	1282.227	279.421	601.397	1254.67	266.876	12993.249	157	0.935	1222.22	393.424
13893.148	14948.803	14156.623	21992.993	19210.685	22321.131	18581.36	27248.696	938.235	450.737	382.301	509.953	5848.918	1125.934	257.916	10450.02	198.796	192.348	151.919	599.321	4650.787	523.374	134.612	10945.056	6702.339	314.27	1815.597	292.568	910.028	4051.199	266.499	14447.077	129	0.932	1400.236	392.314
25828.186	28446.085	20314.037	28302.826	24556.756	26942.076	19193.427	27270.263	1199.426	611.328	565.121	562.46	3977.225	1913.978	355.135	12546.365	300.075	302.339	175.505	812.318	1065.216	1035.793	143.253	5615.377	7025.411	293.316	1876.277	326.84	2914.53	2044.485	261.24	9212.871	120	0.998	406.133	393.35
25881.344	25745.772	22087.181	32376.156	29563.414	33333.522	25138.977	34563.905	1129.617	559.783	520.162	619.034	4000.015	2420.723	363.976	12173.249	299.119	267.68	165.763	587.651	931.687	1110.267	142.039	6588.87	7293.77	305.826	2781.225	312.052	3132.458	2240.338	288.781	10731.662	126	0.937	414.976	393.802
15570.133	15235.586	15119.83	21563.751	20820.301	26172.53	22082.548	29824.879	1160.444	569.088	311.37	632.841	3310.41	1398.392	290.238	9121.291	313.214	281.257	130.207	788.978	3843.294	655.6	138.905	5809.538	6092.658	262.765	1060.762	283.037	685.64	2237.333	251.18	9744.281	290	0.771	1001.748	400.141
14878.465	15504.431	16386.022	22361.035	19911.018	23021.863	20459.203	27747.38	952.351	388.391	356.348	607.183	2988.743	1292.609	281.405	8423.783	202.269	232.811	172.093	1402.644	4144.206	515.768	229.816	5578.113	6976.244	243.263	779.979	264.074	248.275	3076.292	263.729	9043.021	209	0.792	1081.065	397.624
16751.215	17145.544	16291.813	26636.05	24447.988	30201.414	23495.962	30615.512	1417.148	781.441	627.89	697.572	6811.852	1700.736	438.366	10060.083	367.866	253.206	182.99	2404.735	3633.125	762.429	151.818	10239.014	4190.21	328.172	2011.843	304.753	593.923	4110.156	330.775	15733.944	107	0.971	553.846	394.388
20768.171	20598.576	18588.82	29338.279	25613.838	31403.822	24846.615	32260.787	1116.426	618.886	489.394	561.189	1755.48	1898.012	372.761	9148.176	337.12	298.735	195.019	509.3	490.054	814.377	162.93	6044.778	6288.234	285.074	1734.035	297.377	1869.705	1169.766	279.435	10713.74	165	0.911	978.845	394.955
12455.87	12973.189	13991.225	18448.035	19986.163	21755.726	19786.911	25164.36	633.483	358.53	339.604	339.825	1123.196	865.749	256.127	8376.822	219.797	216.168	133.808	776.907	366.336	415.95	162.667	5867.807	6374.393	281.519	1376.446	260.67	3384.058	815.007	280.492	10378.998	158	0.904	1104.354	394.399
13762.913	14076.79	14944.552	18784.912	21259.958	22156.995	20959.135	26748.995	631.819	357.298	331.752	309.18	1391.95	1405.235	259.464	8608.316	208.906	144.779	142.246	666.112	385.976	343.116	131.499	6420.551	2971.378	268.091	1178.365	268.518	1508.852	870.664	267.822	10846.807	160	0.862	1132.769	396.075
17085.42	17262.574	18534.921	24253.898	20573.082	23389.179	23694.547	33498.51	747.921	393.718	355.306	374.19	2720.375	3013.733	305.602	9358.969	170.138	161.518	159.203	341.378	747.321	411.521	143.459	7452.543	4196.207	258.541	2312.28	279.682	1012.969	1664.375	258.13	12702.264	147	0.918	1158.255	396.214
14634.904	16025.622	14046.076	20930.498	20786.926	25314.415	20641.797	28988.065	978.629	474.466	382.696	491.802	3691.074	1584.005	253.752	10465.299	198.15	197.865	147.87	383.53	767.938	689.639	132.999	9160.358	6715.605	311.788	2499.554	285.073	2375.769	2178.54	291.25	12235.942	126	0.937	1408.667	394.944
23590.812	25127.417	19958.556	33251.815	26588.998	34098.107	21954.605	32205.433	1368.336	716.293	619.182	609.142	3448.842	2138.205	436.06	11888.756	343.4	273.475	213.154	633.329	992.913	1250.881	153.211	7536.937	14650.556	333.93	2350.369	331.971	3398.562	2020.05	353.875	11432.351	196	0.854	367.801	399.214
21420.887	23440.45	16630.852	22249.495	20870.161	23260.837	17814.277	24700.442	1367.687	673.762	580.455	676.088	4085.928	2065.236	386.868	11096.988	358.598	272.36	160.745	704.845	947.374	899.058	134.188	6449.352	6149.349	323.152	3337.226	313.721	3477.439	2906.71	334.757	11145.461	105	0.971	452.062	394.938
18348.058	18517.019	15684.242	24641.11	22855.793	30123.589	22791.764	31861.034	1142.853	555.846	474.952	521.725	3325.939	1766.366	381.396	11492.599	395.346	226.984	218.278	741.341	1571.059	1069.206	132.039	7225.401	17359.384	299.071	2380.627	285.867	2957.562	1956.732	280.721	11346.912	173	0.946	490.298	396.512
18770.443	20084.537	20014.234	25593.14	30324.943	31467.348	29273.474	35205.954	766.87	389.977	357.666	371.311	1977.583	3565.478	306.374	8879.873	172.986	190.173	148.924	335.586	383.462	459.703	136.596	7810.351	5907.219	263.062	1437.296	304.796	794.486	1366.038	298.438	12693.5	362	0.829	1182.362	401.058
16918.735	19080.077	16327.41	26186.322	22874.864	26403.179	20048.538	29384.625	1332.549	639.046	546.029	644.17	7981.664	1316.875	358.544	14125.151	239.679	210.046	190.66	667.813	7719.714	1108.6	137.992	11597.516	5505.398	327.251	4344.001	261.799	597.802	3680.575	294.962	13677.962	122	0.918	1478.664	395.484
29571.658	31058.449	23723.991	29395.161	27610.055	27930.982	21352.553	28313.922	1625.626	794.329	638.086	642.139	4193.231	1853.455	422.291	11114.534	477.744	345.281	178.144	715.321	1245.805	1327.809	149.457	7430.672	16096.063	314.805	1817.825	314.901	3163.358	2662.763	288.976	12142.946	107	1	503.276	395.257
16396.526	16909.298	14589.101	23343.591	20703.013	27910.1	20950.247	28716.543	979.502	508.144	481.025	518.165	2319.151	1901.905	396.5	13440.481	274.295	239.99	203.001	567.106	496.641	1043.049	160.06	6412.21	6127.111	302.09	2422.885	276.02	1339.639	1544.414	373.896	10448.071	165	0.911	569.112	397.136
31264.191	33143.059	25124.608	36248.738	31332.867	34046.323	25575.274	32640.269	1954.516	1012.828	938.147	670.971	2297.017	1992.775	516.49	13772.424	565.06	358.946	301.217	812.177	1060.972	1483.475	177.431	8555.367	19176.065	344.909	6645.896	307.978	406.447	797.856	313.502	17053.407	181	0.912	680.804	398.135
28059.84	28154.564	24211.758	34014.027	32549.526	35222.361	30025.784	38889.566	1604.914	722.004	582.543	828.12	7095.827	1938.996	415.839	10354.016	442.307	326.972	159.944	2039.111	4617.954	847.813	141.234	7691.116	10951.579	299.531	1371.308	299.895	538.002	4825.117	315.763	12637.576	230	0.82	513.826	399.926
21405.333	22895.801	19180.419	27881.609	25398.546	27572.876	23088.458	30529.162	1476.113	761.181	630.507	590.538	3047.168	1617.68	458.287	9899.588	399.711	248.009	181.895	745.224	881.699	1313.347	148.484	9539.863	9946.561	294.248	2281.17	301.316	2278.538	1584.508	361.56	14411.152	133	0.973	541.192	397.974
17009.723	18116.734	18148.686	25100.833	21829.033	26713.668	24819.349	31767.283	847.811	410.036	374.6	376.351	2320.043	3142.303	303.21	8651.134	188.94	196.129	151.442	280.311	499.693	532.242	129.266	7883.496	7880.662	266.31	1380.026	302.191	677.585	1340.716	277.131	12318.661	114	0.99	1213.956	397.14
18913.771	19535.214	19534.069	29868.823	20736.467	24869.913	22627.05	31704.586	1070.623	542.678	446.091	392.684	2356.332	3449.196	313.266	9788.95	229.179	244.484	183.762	339.507	545.622	701.136	130.085	7873.727	8720.012	300.878	2433.359	288.605	2188.765	1271.364	281.205	11404.703	102	0.987	1284.392	397.127
15560.847	17275.272	15682.993	20964.545	30878.194	27428.714	23944.846	29183.033	922.39	387.693	346.25	354.329	2897.667	3015.357	263.011	10090.999	172.13	205.669	174.029	452.38	1713.148	583.152	134.326	7409.622	5413.327	294.836	2429.329	276.683	1982.006	1440.44	291.253	10917.07	150	0.926	1294.06	398.54
18492.399	19972.376	18382.326	26540.609	20709.537	28558.468	25060.406	32134.95	842.381	364.928	320.25	462.481	3907.889	3197.718	247.033	10775.537	147.336	179.052	161.95	1024.19	1244.349	585.561	135.648	7927.159	5020.294	319.243	1080.145	269.716	2630.216	1531.545	300.212	11604.119	113	0.994	1336.544	397.261
17342.81	19121.575	17189.719	24632.916	25006.72	28902.432	24304.817	31672.955	956.293	450.396	381.154	391.401	1940.633	2782.079	247.947	9777.597	196.474	191.71	149.533	390.955	489.045	695.957	129.316	8779.44	6820.209	338.242	1560.939	296.412	1407.318	1017.782	295.713	12950.546	201	0.868	1379.873	399.913
15998.06	20252.69	14013.452	21761.09	18368.677	27479.211	16404.429	22665.276	1465.485	609.292	482.354	423.381	4282.51	1100.229	357.437	15166.164	262.252	219.586	164.192	390.192	1751.602	1066.131	153.721	5801.05	6971.016	320.359	2605.534	304.182	1708.643	1681.067	300.276	7598.36	145	0.915	1540.838	398.969
26174.525	26462.027	22801.272	32374.994	31241.715	34447.724	29804.431	38844.66	1843.405	727.938	586.551	700.184	4104.746	3161.256	418.299	10445.995	349.411	272.838	173.864	733.089	2008.432	874.42	136.463	7433.317	5969.326	330.978	4301.039	310.752	2188.082	2734.092	310.791	12673.404	114	1	470.5	398
22901.923	23964.2	20064.415	29850.552	28109.797	33688.792	28415.546	39189.185	1384.537	707.31	577.01	613.064	4726.683	2195.521	436.431	9840.822	387.093	270.921	175.535	1459.474	1393.822	5657.81	143.358	8668.73	8568.081	302.736	1684.803	304.41	2866.441	3544.151	361.007	13634.662	203	0.885	528.224	401.628
17480.644	18212.167	18860.59	25724.092	19847.538	23225.242	22986.895	32417.482	730.406	375.614	345.618	339.586	1815.946	2761.86	293.283	8680.748	194.529	195.734	153.887	285.375	395.157	399.704	123.938	7731.828	8739.325	266.565	1189.705	317.582	582.053	677.261	281.452	12647.562	100	1	1198	397.22
20454.232	21486.821	20754.796	30561.033	23476.637	29861.578	24598.403	34310.998	865.959	346.98	337.698	380.401	4696.766	2222.091	238.82	10230.648	179.616	228.588	165.494	478.419	1714.502	572.192	126.237	7673.169	7814.611	357.569	1316.95	293.559	828.305	2142.303	285.637	10937.129	109	0.976	1350.472	398.821
16892.886	18109.921	16777.424	24740.196	25665.149	27512.27	22982.358	31261.478	1004.096	455.913	389.265	426.813	1573.843	2301.116	262.138	9664.292	231.159	203.968	132.778	1104.237	367.388	561.09	131.866	9816.231	9755.554	334.231	1180.506	300.095	1070.25	1542.913	286.076	13512.384	99	0.99	1388.167	398.015
21564.083	22136.775	22007.395	34344.852	20032.741	29590.597	24599.872	34774.092	1234.821	519.615	438.113	486.468	2086.187	1828.666	272.034	10908.146	225.858	202.162	161.143	456.549	560.651	820.527	136.28	7614.841	9126.858	323.619	2752.009	285.465	4400.363	1305.869	329.385	10384.171	138	0.933	1435.978	398.5
17989.078	19381.626	16779.869	26005.583	29613.21	29326.863	23742.954	31409.195	1216.711	496.384	383.655	664.079	2681.594	2264.451	269.714	11114.423	225.802	198.141	159.561	935.498	1009.812	791.063	128.237	7522.299	9433.857	327.056	1724.853	267.736	3273.162	2152.903	282.34	10096.26	113	0.981	1443.881	397.854
15853.19	18124.611	15092.434	24077.762	23555.695	26649.768	20977.046	28645.169	1415.429	647.141	546.781	545.755	2631.395	1972.733	374.689	11254.883	247.5	198.766	144.437	483.109	718.71	837.328	130.411	9750.597	7211.729	329.325	4007.462	255.948	1640.278	1969.491	294.186	13335.916	141	0.928	1487.067	400.16
33824.733	35121.368	27944.571	37648.282	35769.125	37494.71	30869.575	39072.377	1438.361	670.302	570.693	646.178	3548.973	4057.236	419.587	9988.503	393.764	302.944	166.124	582.782	990.297	1049.508	141.131	7618.857	11888.558	316.239	3126.683	296.469	3095.585	2545.126	265.399	13401.989	153	0.921	458.729	399.997
23563.656	23824.709	19610.076	26534.128	26548.67	29710.141	25853.956	36483.958	1677.815	715.057	585.561	641.601	3532.282	3072.287	424.849	11162.848	377.905	253.462	166.013	622.003	790.427	998.581	141.736	8217.111	9255.908	313.942	2984.843	293.906	2247.766	2562.418	297.679	13619.979	194	0.933	480	401
13522.033	14045.194	14756.711	18863.859	16214.498	21590.994	19834.681	27531.557	695.83	376.143	360.235	331.357	1245.691	1929.001	270.802	8469.547	233.01	179.256	129.436	1146.709	274.12	390.315	147.479	6168.271	3988.611	274.217	1613.994	267.979	1668.028	1029.074	296.318	11081.143	166	0.845	1117.946	401.988
11472.343	13033.957	11787.353	15297.697	21702.857	22856.749	18682.121	23238.915	709.891	387.518	330.924	594.588	4600.984	1145.097	267.562	9234.044	166.356	174.955	155.268	979.642	3099.937	572.15	136.988	6250.892	3934.762	266.115	903.887	278.938	576.777	2737.001	310.243	9837.252	108	0.967	1238.361	399.556
19964.123	21479.97	19306.485	28979.219	24839.13	30599.82	25622.216	33093.203	1218.045	572.203	485.189	565.035	5568.023	2312.747	315.831	11070.387	246.251	200.768	158.232	652.123	3087.193	892.176	129.274	8566.23	10145.907	314.986	3367.507	271.02	1218.665	2515.394	288.815	11576.522	126	0.948	1461.286	400.262
14569.332	14485.809	13396.808	20510.495	19208.612	22337.033	17754.426	24069.005	738.824	409.928	409.834	433.292	2627.858	834.005	294.359	12484.147	190.704	169.598	176.002	1819.963	906.962	679.91	124.45	4870.408	1505.712	269.349	911.91	322.342	2956.267	2101.785	279.9	8597.659	109	0.989	399.894	400.124
17066.18	16145.037	15457.716	25058.706	22857.72	30084.715	21130.117	28771.989	920.46	480.67	429.565	678.435	6427.75	1724.717	314.252	13779.198	276.05	249.503	192.596	1179.616	3039.044	1036.819	130.068	4817.872	6389.046	286.276	2359.158	317.851	993.51	3939.252	290.742	8032.125	118	0.981	413.195	400.619
20784.009	20973.243	17510.724	28176.906	24850.241	30867.007	22826.371	31023.838	1429.922	648.576	522.683	649.419	5408.252	1231.635	404.283	10784.899	395.66	361.288	174.342	1241.292	3278.222	867.687	178.055	6644.23	10548.756	282.652	1226.402	299.542	657.12	3751.044	277.412	11333.691	157	0.907	969.258	399.761
15804.979	17445.454	15773.946	21914.785	23383.429	26469.104	22990.413	30582.524	1009.754	400.057	359.545	462.639	3300.178	3155.255	278.167	9757.733	178.197	186.28	165.733	321.267	529.922	786.807	150.035	8467.7	5647.163	337.151	2100.92	280.552	2339.109	1913.642	308.51	12271.061	209	0.903	1323.591	402.404
27679.631	31385.822	21659.34	32463.408	26704.101	33998.563	22444.495	32305.09	1555.702	750.716	651.094	751.3	5307.473	1645.939	417.35	11295.782	366.105	311.499	181.667	2121.305	5329.492	873.256	146.47	7736.707	10030.976	315.873	758.911	347.351	527.413	3117.588	281.996	12443.397	151	0.932	380.136	402.56
22501.246	22828.342	24019.81	30634.361	28742.687	32846.346	31276.96	38080.582	817.299	336.432	322.404	323.945	2982.304	1605.248	249.888	9064.298	280.222	236.099	177.493	995.607	1797.149	645.922	136.291	4610.91	18192.49	260.678	658.514	271.929	830.126	1736.339	280.518	8529.718	385	0.798	1136.723	407.134
16928.262	17838.763	17607.962	25314.746	21381.223	26181.56	22778.327	30191.749	1019.188	487.59	433.256	414.263	2922.286	2224.136	293.898	9657.444	228.965	237.032	164.591	438.047	1270.37	1713.87	126.937	7346.667	10112.96	310.513	2074.647	277.689	1330.655	1260.642	291.249	10906.369	249	0.76	1280.058	405.837
15894.917	17472.475	15534.923	22004.177	26002.621	27985.889	23419.006	30749.552	1069.682	464.823	377.461	500.051	3644.571	1749.172	253.987	10207.139	193.4	208.435	141.799	912.067	1573.079	517.003	132.679	10939.027	6466.24	306.885	1143.92	285.17	930.961	2904.885	266.81	14307.773	160	0.915	1411.612	401.85
21826.388	23169.691	20766.167	30807.007	27434.455	33216.422	27234.212	35335.858	1265.33	494.782	387.746	622.423	5878.545	2576.667	253.972	10328.128	221.917	239.78	160.578	1796.571	3584.263	730.597	126.369	7372.549	10111.757	411.919	1270.359	271.504	1327.27	4146.199	289.706	10256.408	271	0.89	1450.673	405.777
18238.528	19700.332	15944.615	23938.105	22134.185	26991.377	22040.581	32032.772	1397.094	735.533	606.733	618.859	5615.901	1722.575	446.236	10363.365	378.888	247.332	188.105	2684.268	2579.973	716.443	145.937	9010.394	5265.439	301.44	1222.339	294.718	719.304	3436.794	300.439	14370.035	99	0.99	548.268	401.975
17961.969	19890.191	15669.029	24997.43	21868.864	28999.778	21629.464	31302.669	1548.814	876.773	751.353	566.234	2002.262	1480.996	473.433	12233.966	375.148	255.477	181.613	611.242	995.698	1113.889	163.848	7720.522	4014.352	339.062	2888.004	310.873	595.587	685.086	280.027	14160.434	102	0.987	654.569	402.186
13938.764	15340.607	16148.7	21904.221	20571.804	23128.07	20687.597	28092.747	772.051	484.257	430.454	369.094	2312.042	2028.907	307.934	8342.517	171.59	175.749	237.588	347.437	417.473	448.398	175.393	6596.154	2785.738	243.627	2033.828	248.03	928.416	1519.628	273.811	10880.515	100	1	1060.62	401.62
15721.214	17051.558	17534.96	22911.957	24474.03	27299.388	24482.12	31207.376	826.057	474.145	432.021	400.815	1640.274	2786.302	300.547	8105.808	199.471	174.191	224.616	442.381	468.698	444.847	193.621	6769.106	3284.948	255.338	1519.793	249.717	1019.076	1473.507	272.202	11087.311	100	1	1067	401.5
15137.649	16172.775	16123.635	20763.342	23054.52	26184.725	23947.389	30099.737	667.816	354.485	332.921	431.885	1980.562	2162.321	281.181	8847.31	186.339	186.625	149.08	589.559	1382.827	380.968	121.931	7395.78	7180.019	259.661	809.822	294.24	586.758	1298.758	288.196	11826.819	174	0.877	1200.632	404.489
14507.16	15891.973	15049.181	20245.822	21191.296	24489.46	22128.277	28097.12	912.385	389.396	346.127	466.661	2076.93	2558.979	307.157	9020.358	173.166	187.282	147.954	1368.081	491.397	712.159	130.797	7283.49	5181.161	265.958	1200.589	277.046	1435.515	2207.996	266.045	11341.094	132	0.965	1226.841	402.962
16089.376	16831.972	16841.02	26444.414	16385.932	22215.361	19586.085	28765.736	867.825	394.797	339.21	368.085	2473.036	2556.187	237.789	10311.443	174.139	175.543	145.456	273.513	579.712	805.284	129.296	8110.629	6118.175	359.373	2369.617	294.513	3001.183	940.119	288.69	11752.07	106	0.993	1371.406	402
15593.064	18609.302	14701.139	23040.503	21966.085	26407.325	20770.675	28512.069	1471.662	708.612	567.374	605.101	1399.151	2150.661	367.785	11960.809	247.427	198.088	147.971	740.558	388.206	728.243	132.609	8454.768	5476.142	303.561	3354.668	274.548	1051.169	1179.534	299.499	12272.744	113	0.981	1502.119	401.907
33318.98	32938.513	28474.33	37996.585	35575.079	35346.73	28384.216	33654.148	1522.456	652.497	550.324	801.482	5656.468	2264.004	425.594	11502.108	424.357	368.305	149.565	2037.154	3758.354	891.651	137.034	7591.448	11777.075	306.282	1193.669	297.025	1529.87	3138.124	313.547	12478.312	106	0.98	508.075	403.113
16725.688	17762.11	14796.904	24612.169	21168.135	30451.373	22012.772	28833.727	1199.293	668.811	634.354	526.682	1978.07	1420.876	428.311	18548.74	408.301	256.552	277.917	757.209	1168.758	1637.688	186.171	6365.356	14069.523	284.095	2143.611	287.613	1922.71	750.533	273.533	13691.056	223	0.835	732.697	404.209
12915.661	14071.199	14048.422	18135.209	23781.198	25213.414	20966.315	26193.938	860.492	383.623	350.885	559.169	3721.87	1305.438	255.753	8285.331	201.652	252.793	146.57	1703.21	6557.164	913.141	216.13	4593.321	6942.111	258.457	740.108	271.392	787.838	3506.331	272.282	8024.535	205	0.877	1091.071	405.656
18007.432	18364.078	19652.599	25966.207	23008.777	25585.615	25224.291	34201.056	729.069	375.822	340.659	373.104	1908.415	1980.075	297.055	8986.191	187.355	185.942	154.136	424.528	763.491	421.887	150.771	6757.339	8116.225	260.851	1810.823	287.855	1552.821	1278.136	279.043	11747.91	159	0.9	1166.821	404.292
20771.663	21706.704	21550.533	30507.004	27636.317	31936.221	28251.316	34503.034	1175.87	462.58	396.655	478.439	2748.165	3070.859	281.187	9343.227	233.57	253.943	183.71	925.81	1754.548	567.44	133.258	6540.58	13715.167	309.686	1451.991	281.254	1615.05	1940.463	302.199	9842.333	151	0.942	1289.526	404.116
16816.331	17767.39	17219.88	25539.91	25083.33	27230.226	22895.119	29489.211	837.519	359.53	340.544	421.716	2132.378	2017.648	252.907	10442.879	141.24	173.775	153.499	588.902	637.903	568.918	132.522	8381.801	3835.441	328.343	1613.09	278.617	2366.344	1316.453	291.967	11933.846	107	1	1344.949	402.481
16762.29	18541.254	16083.116	22503.217	23239.416	30068.5	24874.834	31758.824	1026.642	425.942	350.882	450.745	3095.718	2775.881	264.225	10664.222	195.969	214.578	148.226	459.236	687.141	665.414	122.809	8594.733	8182.746	338.662	2210.52	308.782	2049.979	2117.534	307.956	11895.531	107	1	1392.257	403.276
21181.853	23006.688	20588.986	31682.774	23521.872	29384.515	25167.513	33972.57	1110.676	537.338	460.061	568.321	7227.286	1518.287	303.135	10670.644	200.528	241.709	141.008	1209.636	3387.887	1284.741	126.461	9306.316	6920.655	300.999	2253.775	254.818	610.29	4573.433	292.186	12209.885	160	0.915	1473.506	405.125
18805.785	18649.082	15252.56	25525.453	24755.842	28495.556	24718.24	30715.68	868.15	481.066	321.181	434.666	1888.518	1483.226	218.857	9007.113	279.312	273.361	169.292	347.541	357.088	657.241	124.078	5013.786	6937.335	258.684	957.017	290.438	3439.704	1114.716	237.54	8623.49	179	0.881	1017.947	405.433
13416.258	13975.73	14475.692	19905.304	17022.401	21289.163	18945.724	25399.778	855.815	488.665	450.869	382.031	1488.126	1836.584	288.49	8626.82	242.04	191.704	213.127	440.781	431.869	403.324	150.178	6638.074	4464.948	262.389	1326.933	231.86	518.265	1512.787	282.017	10776.818	135	0.949	1051.033	404.856
19344.351	20535.82	20028.664	24470.716	37795.927	33499.809	31203.507	35847.611	729.879	368	342.412	393.553	2448.388	2798.96	272.321	8705.549	209.746	174.034	176.605	804.44	1549.174	513.825	139.473	5971.904	8296.829	257.436	1314.729	278.435	853.122	1490.368	282.744	10209.098	161	0.931	1147.388	406.196
16656.409	17928.456	16662.809	23923.726	23517.597	27017.883	23487.989	30120.901	874.984	361.075	366.458	419.053	3037.661	2381.232	249.478	9673.366	159.419	172.336	167.227	362.436	1146.997	623.6	153.32	7581.921	5127.723	312.231	2028.311	277.251	2263.649	1848.644	289.892	11379.127	163	0.923	1312.31	405.623
19429.394	20528.702	19641.908	27322.499	19366.007	27674.43	24454.325	32391.805	829.452	358.425	339.465	416.31	2726.986	2018.02	246.024	10063.562	164.189	190.02	149.482	716.111	601.994	618.291	136.874	7150.195	5744.732	329.605	1853.378	263.016	3852.907	1089.9	349.103	11178.795	98	0.993	1338.724	403.653
16906.683	17532.879	17354.046	26053.431	19513.258	23354.769	20783.191	29477.1	991.066	468.159	378.061	466.337	2671.05	1566.489	259.561	10701.732	186.133	197.577	134.618	463.073	683.099	563.526	124.129	10119.387	5599.484	307.827	1251.933	298.862	1297.622	1717.203	273.038	13471.566	97	1	1402.5	403.5
24558.294	26382.502	19797.992	34780.033	26055.85	37318.346	21940.132	30215.738	1406.718	669.84	599.039	517.976	2428.142	1484.435	403.469	13837.637	419.913	536.182	262.799	577.646	1189.509	1627.099	148.766	5306.198	30676.327	336.636	1433.389	363.133	1504.476	799.703	309.191	8649.679	107	0.946	353.668	405.098
29643.642	30369.86	24647.556	32866.421	31858.177	34066.867	28841.883	37594.29	1394.97	684.027	567.463	647.248	2924.899	3248.1	410.529	9672.241	366.513	262.342	152.732	703.54	593.275	975.987	132.934	7136.387	8439.45	314.873	3207.382	295.488	2385.891	2304.145	335.8	12853.683	181	0.891	465.61	407.804
30851.85	32145.353	26235.152	35266.912	32919.862	32883.808	28378.227	38294.889	1557.536	711.56	598.967	805.703	7535.423	2196.771	425.656	10213.266	409.156	331.271	172.741	1578.107	3243.72	978.987	145.236	9046.973	10388.092	288.958	2137.328	300.389	1586.263	5644.069	359.971	14505.179	122	0.985	520.434	404.975
22063.359	23480.38	19216.984	28789.423	26525.313	32525.568	25829.227	34836.831	1355.372	741.812	626.299	580.992	3079.305	2042.011	430.157	9909.04	379.993	271.741	179.787	677.872	1025.012	1131.738	150.254	8270.921	7140.175	318.672	3051.694	296.089	949.331	1703.42	343.088	13400.335	149	0.944	559.661	406.037
22561.22	23637.238	19857.322	31887.216	27481.839	32956.496	24737.558	32381.633	1187.845	679.72	684.892	537.569	1078.698	1097.915	418.877	10024.774	382.035	261.984	185.063	593.748	589.583	1933.803	251.737	7347.434	10880.214	312.245	1815.869	285.465	8147.706	526.201	305.605	13964.08	179	0.933	709.556	406.383
18853.386	19781.243	17028.211	28210.495	25178.791	34601.429	26162.662	35831.283	1162.737	642.059	640.348	478.275	837.473	796.586	404.949	11076.944	431.958	274.4	236.688	489.492	560.946	2277.578	364.711	5979.045	15092.178	293.426	1810.209	268.903	8561.768	396.074	274.597	14091.168	116	0.977	717.879	404.457
19721.258	20343.125	16585.423	25297.454	20516.911	23106.883	15914.655	18805.056	1445.301	663.938	532.581	580.007	3208.994	1284.74	327.376	12220.803	371.968	377.409	173.448	784.891	1694.437	1237.454	170.902	3999.57	6731.733	287.441	2083.03	298.794	428.686	1735.587	279.084	7502.842	105	0.971	960.805	405.033
21930.875	22783.305	21663.236	32310.033	28567.829	32470.309	27712.652	35333.194	1347.407	505.948	407.148	513.884	2474.841	2738.196	266.311	10053.093	206.297	205.24	164.284	1394.37	559.053	686.965	138.139	8142.958	7525.836	337.082	1351.044	268.611	2891.939	1677.238	297.059	11228.411	108	1	1440.5	405
22861.222	23495.663	19415.83	30348.457	27638.555	34105.079	26781.897	36361.606	1128.373	552.224	559.528	530.482	2384.604	2998.356	409.73	10440.628	308.491	229.035	198.713	843.479	864.915	832.528	146.107	8803.902	11982.923	296.418	1228.313	326.575	2516.335	1255.272	283.654	14307.207	169	0.947	388.175	407.583
32079.237	31665.918	27919.824	39205.736	36866.204	38618.301	31838.325	38789.818	1649.162	594.441	502.487	773.263	7118.276	1715.432	357.123	10384.416	336.591	250.477	165.646	2472.797	9161.225	875.385	140.87	7245.595	11928.099	288.289	1338.798	311.383	603.305	4875.356	295.121	11864.01	153	0.965	439.127	407.206
19066.644	18852.757	16638.026	25032.68	24587.222	31683.831	25853.944	37804.465	1559.598	651.846	546.396	675.079	3273.989	2511.847	378.037	10789.888	305.045	231.811	176.784	667.865	1359.38	809.501	149.976	7126.198	3757.41	301.273	3867.565	298.805	1383.606	2717.653	315.457	12054.429	140	0.921	447.179	407.064
17868.165	18720.505	15221.538	24188.556	22088.143	25312.782	20319.819	27638.964	1202.355	586.57	462.788	625.664	1676.089	1338.563	378.714	9438.992	338.263	322.678	155.811	557.069	922.308	748.744	177.612	6142.54	9827.119	273.032	1430.429	290.069	1929.243	957.367	288.797	11089.313	103	1	978.267	405.5
16252.749	17394.534	18870.489	22908.991	25144.486	26542.773	24589.89	30582.477	713.929	389.845	414.88	411.457	2179.73	3047.561	305.55	9121.937	183.596	180.44	149.483	621.651	1114.106	447.952	123.933	7864.837	5608.748	264.848	1044.423	295.691	1430.337	1492.912	282.804	12404.829	271	0.745	1206.902	412.456
18473.407	19072.599	19098.88	26598.127	19363.389	26003.338	22423.603	30445.363	957.118	372.939	353.161	446.217	3131.438	1788.835	251.172	10257.895	167.203	178.733	145.217	821.311	680.233	622.21	122.629	7818.338	5506.216	378.166	2127.654	287.428	3546.537	2025.189	302.303	11392.424	104	1	1354.365	406.154
20940.086	22271.067	20596.923	31923.111	25543.104	29824.887	26429.414	36051.392	1408.129	499.486	413.589	519.321	4331.893	2488.877	273.611	10534.562	189.873	209.222	151.404	409.333	729.62	704.466	131.036	8279.117	5728.83	336.632	2669.14	287.352	2976.132	2217.944	330.104	11500.205	103	0.996	1431.587	406.131
22708.961	24462.483	18417.789	29362.293	23302.402	31686.665	19072.027	29949.106	1304.001	667.429	588.605	591.318	4445.715	1264.946	394.71	12069.936	371.001	414.345	228.019	627.141	1419.42	1267.537	140.461	5933.385	20698.321	317.356	1875.595	344.294	4313.687	1941.456	325.351	9208.604	101	0.977	360.797	406.748
22663.848	22018.338	20257.837	28385.386	28499.762	31936.762	27157.206	37491.424	1324.166	629.572	544.111	583.204	2937.156	3310.391	420.57	10377.37	314.433	225.164	169.057	524.848	586.51	856.032	139.942	7730.122	4834.759	303.023	3508.137	294.286	2584.964	2216.846	324.687	13614.82	215	0.882	476.57	409.867
17194.985	17224.46	15204.369	22263.663	21560.863	25378.212	19280.626	25827.738	1134.352	590.657	483.939	556.875	3519.475	1948.895	372.537	11474.454	317.752	219.82	206.042	684.432	1088.926	902.501	123.375	7840.185	5482.051	286.911	2867.307	281.645	4531.787	2413.616	289.076	12216.735	101	0.977	492.104	406.381
29445.499	31961.251	24682.127	36256.244	30366.053	32753.692	24241.727	31065.756	1575.416	820.163	712.513	557.304	2265.865	1592.55	446.436	11172.668	478.676	327.984	203.531	1119.933	1022.128	1424.291	163.008	7531.537	19557.703	354.531	2669.638	323.763	709.886	821.105	284.549	13275.884	143	0.952	647.101	408.563
25008.362	27048.862	21668.476	33222.178	30527.308	34706.441	29461.904	37732.637	1243.7	688.739	698.528	504.863	1992.053	1825.213	455.777	10261.048	372.398	270.313	201.489	566.85	873.905	1173.198	153.727	8242.536	11130.18	326.776	3468.693	286.805	926.579	810.767	285.054	13423.915	248	0.892	673.669	409.177
23418.3	24433.282	20809.505	32391.747	28556.516	32570.712	25856.779	34214.164	1328.973	748.446	749.581	545.447	2307.413	1718.318	432.748	10217.753	404.589	299.89	183.758	568.196	904.435	1175.028	150.214	7095.956	10289.723	322.154	3147.811	281.094	542.9	1014.848	297.448	12822.692	108	0.967	687.398	406.972
14690.438	15122.573	16312.95	21133.884	18181.182	21941.556	19585.879	26833.762	865.108	483.343	393.606	371.298	3333.466	1103.873	293.024	8740.375	245.969	284.756	156.327	743.775	6023.007	613.126	193.285	5120.863	11298.21	260.5	1258.78	267.133	1609.904	2238.078	278.685	8765.995	110	0.967	1101.918	407.545
12202.952	13666.707	11786.271	15704.008	23374.214	23710.231	19429.344	24278.721	831.149	358.291	323.624	368.768	3553.225	934.275	219.799	10864.067	133.191	142.981	142.586	670.005	570.381	646.82	122.516	8030.807	1649.537	347.8	2105.293	290.836	4362.383	1943.028	282.979	11458.765	99	0.99	1360.763	406.944
14363.815	15894.435	14655.25	24726.815	18471.731	23366.762	18093.954	26325.926	1301.591	692.274	594.156	512.189	2381.896	881.049	347.005	10919.568	239.818	183.866	128.995	843.291	784.826	691.664	122.074	10623.069	4888.297	336.275	2334.407	271.287	1200.441	1518.631	286.654	14127.077	116	0.898	1494.914	407.172
14496.408	13165.393	13217.468	21507.306	19348.336	25449.706	17548.259	23788.34	816.527	393.23	406.952	556.691	4434.562	2017.075	292.086	15007.663	211.451	204.3	197.115	711.566	1919.883	931.453	124.915	4099.107	3097.978	264.92	2171.711	297.692	1945.939	2459.265	276.367	6617.408	111	0.994	411.014	407.662
23746.076	25126.771	20313.318	30108.044	27480.122	32778.234	26460.266	35487.53	1347.397	691.909	564.717	597.53	3472.918	2277.149	401.716	9666.791	365.565	270.134	165.391	1059.768	1223.236	1275.3	139.621	7638.771	6190.329	299.121	2725.938	294.69	2031.148	2288.153	400.931	12754.46	137	0.937	535.595	408.157
19090.363	19757.693	20071.914	25984.478	29253.833	29284.884	27617.081	34267.562	948.257	433.838	376.48	516.467	4061.013	1859.085	279.421	8960.437	221.294	195.688	193.042	1153.506	3142.635	514.276	147.585	5794.253	8039.039	242.278	1161.085	281.107	2022.134	2533.914	274.486	9772.066	175	0.943	1155.974	409.534
23942.46	26477.827	20076.47	29489.806	26669.289	31529.522	24957.744	34262.92	1414.95	739.975	606.035	615.054	4811.921	1996.532	425.775	10784.623	380.617	290.5	182.121	1694.995	2405.089	1159.886	127.548	7935.154	6794.329	298.388	2324.16	302.662	1333.02	2537.978	290.708	13258.838	109	0.976	548.252	409.794
32340.401	35028.054	27581.089	40844.994	35779.562	39423.192	30506.139	39947.516	1573.692	828.638	747.238	567.257	2236.709	1768.973	480.356	9245.078	471.505	315.023	172.987	582.744	860.339	969.671	165.99	9111.651	16524.502	344.798	2382.275	326.568	393.601	906.357	284.849	15032.308	139	0.891	652.622	410.953
21723.984	22253.82	18428.422	28919.215	26150.257	31780.319	25212.556	33601.841	1239.899	551.871	424.857	739.269	4479.92	1486.251	336.032	9605.137	396.048	418.006	158.039	1244.523	4604.523	770.747	169.178	5625.998	12407.814	263.046	669.078	287.48	761.219	2424.228	279.364	9911.548	102	0.987	984.402	409.157
16794.16	16466.024	14205.792	22166.598	21071.758	27311.155	21538.136	30712.045	1130.605	591.791	411.34	621.838	5366.181	1115.129	296.141	8934.797	340.592	299.253	141.615	1309.878	4719.803	582.566	154.816	5400.944	6378.052	261.461	754.937	282.535	357.226	3262.26	292.057	9316.761	128	0.947	991.359	409.117
11275.986	12885.61	12802.208	14931.407	20832.223	20680.167	19056.194	24923.374	929.232	496.455	416.904	376.673	1890.443	1668.928	311.236	8374.591	216.984	173.938	207.562	479.13	499.81	521.476	196.975	6890.483	3778.828	265.569	1126.407	250.083	578.468	1296.168	281.53	11193.766	100	1	1071.62	408.62
15874.989	17249.206	16677.458	21939.757	24671.146	26155.935	23819.418	29998.571	767.674	403.094	370.008	429.269	1903.806	2603.782	304.089	8947.161	174.219	169.381	140.608	406.947	485.334	462.8	127.76	7376.564	4194.665	260.92	1475.152	282.004	695.663	1438.283	294.6	12277.906	214	0.896	1220.098	413.173
17892.441	19057.689	18454.176	24250.987	18947.958	28121.3	22653.865	30788.448	827.604	464.236	384.284	475.404	5605.841	2821.914	298.782	11425.697	201.305	245.152	195.456	1536.33	3104.711	555.963	120.059	6919.438	8051.421	418.995	289.408	275.826	371.99	3125.746	272.378	8965.724	104	1	1259.365	408.846
19229.379	22829.638	18303.072	32040.03	19392.896	30006.414	22044.333	32107.885	1459.438	671.05	571.775	529.803	2630.494	1574.187	400.071	11735.596	260.865	234.666	158.104	440.918	1406.226	613.754	144.262	9442.805	8985.418	322.403	3410.918	300.808	1742.843	1325.722	311.002	11870.167	127	0.918	1521.555	409.476
23900.025	24845.857	21219.623	31757.621	29002.16	33713.864	26912.409	35488.083	1367.335	700.094	584.94	614.09	4131.512	1910.178	399.808	10224.487	367.917	265.981	165.594	1044.289	2177.037	1051.953	130.324	7853.813	6847.447	297.766	2897.144	304.13	1581.422	2465.517	333.322	12945.545	116	0.965	541.983	410.397
18605.722	19485.39	20179.792	26924.824	20060.789	26857.825	24872.546	33524.894	864.876	414.297	360.867	552.315	1620.646	2037.056	259.053	8474.193	234.545	228.319	159.239	1322.273	1336.533	1117.74	227.602	5271.386	11764.607	266.713	935.276	281.405	760.076	1065.027	273.068	9339.303	104	0.974	1084.01	409.471
16123.454	16985.75	16684.923	24395.942	21028.982	24730.448	20850.85	28923.94	1192.562	429.389	412.035	443.178	3289.242	2552.742	294.587	9952.453	189.273	200.007	159.465	699.369	1676.669	507.121	124.234	7533.167	5169.459	302.873	992.35	283.832	383.472	2148.55	267.584	10850.075	137	0.963	1272.682	409.938
15054.002	16474.944	15141.786	20752.965	21487.306	24174.497	21200.103	27934.336	1164.503	332.34	319.977	536.378	5391.34	1088.151	238.786	9494.249	161.971	199.485	173.012	852.482	5898.231	467.362	134.667	6995.362	6149.133	289.225	1636.019	276.512	623.801	3054.785	289.746	10751.773	152	0.901	1298.395	410.48
15458.265	16895.186	14856.45	19611.097	25648.028	29602.478	23683.973	28861.443	864.243	401.296	333.996	463.123	4727.957	2095.372	228.894	10782.059	188.379	206.95	149.909	889.657	1565.153	580.044	119.602	8002.758	7967.446	317.483	1560.898	313.685	1831.828	2796.459	308.111	11082.072	153	0.897	1391.99	411.755
15432.227	18433.355	14482.788	23180.8	21305.272	26535.632	20606.48	28887.528	1307.401	665.382	544.042	649.297	2872.107	1907.496	368.875	11265.645	245.503	211.418	145.267	801.303	1788.647	656.991	132.442	9664.036	5463.559	306.563	1745.31	284.217	2087.604	1870.35	326.937	13051.09	133	0.946	1507.207	409.282
18980.594	22924.867	18174.56	30960.896	21514.495	30997.878	21097.822	31496.036	1350.655	669.663	572.368	546.561	2411.251	1467.827	428.98	11712.023	297.127	239.511	148.954	917.677	529.053	783.286	147.327	9392.5	11407.887	312.737	2666.268	306.105	1428.646	1675.989	312.117	12495.427	128	0.875	1527.859	411.289
25398.956	26068.367	23084.446	32459.81	31266.392	35160.249	30807.368	41333.137	1277.612	607.553	525.094	644.245	3561.809	2678.938	411.797	10740.504	365.6	289.752	216.626	761.033	806.315	1150.289	136.347	8478.286	11384.39	287.537	2711.08	296.255	3780.252	2293.886	357.65	13652.297	110	0.985	525.355	410.718
27443.808	29457.211	23004.381	35569.021	33397.129	40742.439	34185.984	45545.943	1434.389	776.131	737.285	528.235	1608.362	1918.5	481.057	9338.645	415.966	273.956	167.163	466.955	649.755	882.012	165.246	9445.191	13985.711	331.693	1725.395	304.745	362.815	593.417	288.501	15558.788	206	0.89	659.117	413.971
22554.906	21974.227	12462.967	30254.246	28103.1	31958.452	23307.852	29225.325	888.31	484.085	298.752	535.014	1909.193	1052.714	210.475	9580.484	275.643	265.513	172.192	515.85	351.953	637.829	117.179	4806.217	6762.377	270.772	764.679	296.762	5743.751	1172.74	276.636	8654.299	208	0.898	1014.303	413.332
15200.19	15877.458	16381.895	21807.871	25043.677	27103.053	23605.392	29426.125	679.198	396.035	342.815	327.921	2173.018	1517.796	255.615	8597.232	207.869	226.17	136.699	541.353	2279.521	602.441	174.297	5322.821	7769.496	266.214	1257.815	267.206	588.471	995.9	286.943	9458.775	211	0.813	1108.036	413.846
16881.795	18455.138	16708.098	24825.307	21803.617	25847.548	22736.309	31207.908	817.81	363.535	333.979	579.594	3575.493	2644.201	254.18	9827.456	196.671	203.22	159.844	870.695	855.474	662.977	148.753	7725.561	8952.261	322.878	1905.311	280.944	1499.871	2675.484	307.182	11219.236	110	0.985	1329.673	410.745
21667	22898.97	21819.038	31082.351	28737.244	31461.089	27765.623	35882.258	1120.412	504.486	407.119	465.437	2486.171	2549.766	290.367	10484.633	214.373	210.25	145.424	479.528	759.232	812.437	130.701	9694.987	7842.364	303.782	2138.763	294.822	1074.224	2028.163	265.129	13484.575	110	0.985	1421.809	410.964
22268.202	23617.499	21672.366	31294.756	36627.093	36203.241	31425.891	38047.056	1044.177	489.371	419.995	463.405	2674.043	2769.41	278.101	10626.604	202.674	206.155	167.278	853.185	417.957	706.595	141.347	8508.964	6468.83	330.656	1924.545	279.66	1894.021	1602.872	322.875	11942.38	121	0.948	1435.55	411.26
19490.83	20758.605	18159.175	25677.526	25451.849	29886.778	25856.852	33408.925	1154.207	534.338	447.86	542.19	2693.918	1899.62	296.323	10418.232	210.965	185.885	141.762	1668.173	565.928	724.191	125.783	9053.262	6355.59	330.199	2372.799	280.626	3160.154	1974.475	308.286	12587.56	209	0.876	1461.031	412.83
17350.8	18984.788	16140.936	24361.107	26597.279	28371.994	23675.283	29498.551	1033.093	533.024	449.696	441.835	3047.779	2314.567	312.771	8932.483	201.64	174.141	136.933	347.101	1321.487	458.268	123.235	8223.207	4836.818	296.392	2326.485	268.986	550.112	1376.835	303.497	13234.44	109	0.989	1478.417	411.096
19354.291	23733.533	16676.049	28349.015	20184.651	32360.653	19623	27849.609	1306.483	596.91	477.88	498.708	3861.895	1115.858	391.681	15721.604	312.025	263.479	169.2	628.937	2133.143	761.638	158.284	7228.892	15182.461	331.751	2132.131	302.36	2309.727	1754.967	299.263	9803.469	228	0.889	1552	415.083
29545.21	30479.956	25220.821	34636.571	32846.65	32249.128	27107.637	33825.472	1367.426	672.03	571.758	699.368	3435.851	2179.637	399.319	11053.257	338.83	269.996	149.435	811.437	1311.542	5153.003	136.71	7371.378	6198.439	293.331	2474.219	286.569	1688.752	2134.232	325.826	12546.885	150	0.972	515.32	411.82
21051.983	22125.772	18873.252	28706.88	26418.036	33873.186	28074.675	39710.413	1237.174	710.327	714.569	508.797	1984.093	1536.834	431.11	9280.216	373.582	275.474	180.068	517.589	792.524	1094.048	149.051	8571.838	9185.336	334.511	2860.827	261.094	363.535	806.933	282.564	14178.75	143	0.931	686.059	413.843
24601.512	25094.098	20099.097	30895.9	26528.996	30622.336	21645.469	26793.027	1306.411	708.485	569.608	578.635	1968.778	1258.423	393.325	12447.939	469.273	359.596	182.912	437.521	634.97	1017.702	197.144	5828.063	15249.841	288.117	1856.927	308.74	1969.576	763.118	312.04	10444.86	152	0.882	971.803	413.566
17704.604	18710.682	18589.065	21950.466	28613.565	28779.654	27496.096	32477.497	951.453	424.018	378.653	419.456	3484.183	2091.736	289.865	8976.818	212.092	196.775	170.119	985.36	3005.048	467.336	154.692	6846.583	8562.675	243.838	915.926	292.461	514.244	2658.264	266.769	11007.718	162	0.927	1165.883	412.599
15329.173	16621.301	15132.473	22206.285	24542.032	27601.526	22425.073	28236.543	853.235	336.6	331.521	416.248	3278.644	2464.24	232.007	9665.137	150.764	176.206	152.324	338.475	2238.414	623.116	131.86	6809.217	5206.97	334.73	2332.111	283.088	1823.453	1757.29	294.259	10122.362	109	0.989	1345.61	411.555
14693.259	15794.61	14695.322	21036.528	19349.116	22973.505	20797.272	27573.56	1263.517	455.519	378.41	433.329	2707.478	2099.035	265.347	11249.703	166.214	172.729	134.371	511.753	670.429	704.808	130.259	9726.647	4768.257	320.077	1882.618	294.662	1948.972	1746.491	290.757	12930.636	103	1	1405.733	411.5
24664.614	25003.837	25505.74	37930.194	28892.481	33605.76	30572.134	38326.279	1272.195	475.927	403.802	537.517	3932.793	2538.878	290.044	11063.803	191.904	218.528	155.909	404.546	619.888	770.277	132.516	8765.797	7360.714	318.499	2854.475	291.652	1518.145	2538.944	299.427	12208.002	150	0.946	1429.073	413.247
20149.146	21256.903	16741.307	26539.221	23251.904	29703.598	21454.115	31612.29	1523.898	762.91	665.999	613.541	4269.664	1912.528	428.219	11281.931	344.298	250.267	186.433	1307.248	2386.888	1018.229	136.832	8303.93	9197.913	313.199	1698.524	354.581	3975.909	2387.089	304.546	13151.319	196	0.865	374.699	415.209
24147.214	25026.977	22064.558	32013.099	30207.903	35454.679	28371.562	36796.48	1396.177	742.012	618.547	565.933	3630.258	2312.561	413.843	10416.63	421.893	285.142	178.078	1156.332	1985.099	2013.482	141.772	8371.783	12589.051	311.902	1854.572	304.046	538.355	1653.403	313.391	13618.285	153	0.955	558.324	414.657
19763.542	21484.692	16319.766	23747.278	19667.13	24245.172	15647.684	19947.958	1516.177	816.658	690.566	554.867	2100.687	1066.577	404.413	13929.217	427.098	266.896	236.469	1208.305	1040.802	1627.924	152.382	5018.047	11631.327	357.069	3994.979	299.406	1876.15	813.795	300.531	10801.563	132	0.903	638.364	414.636
21451.043	22522.413	19024.652	29457.756	27564.757	33618.572	28529.798	38913.619	1364.405	774.195	759.943	548.581	1867.89	1617.696	462.168	9889.222	381.778	260.016	171.517	500.526	881.868	931.593	163.139	9283.147	8270.601	313.006	2664.421	278.886	1571.918	683.719	270.19	15144.469	160	0.906	706.712	415.606
14216.323	17283.517	17293.742	23722.496	22192.183	26503.227	23424.75	30621.242	562.911	426.729	378.807	573.274	2930.258	1367.578	267.25	7875.047	164.57	201.007	219.947	1992.455	2617.248	403.037	153.783	5417.883	3940.049	261.128	798.401	246.714	513.411	3009.558	255.823	9197.16	165	0.902	1057.185	415.039
16606.059	16710.33	17838.473	22920.179	25668.797	25299.959	23310.68	30604.905	605.136	356.889	327.06	356.871	1587.414	1961.362	256.111	8612.085	213.882	211.936	126.305	580.759	1000.625	407.764	150.286	6058.86	3431.126	270.767	1355.187	270.419	1180.703	928.841	295.385	10682.905	136	0.941	1115.735	414.191
15606.505	16420.401	16419.336	23623.082	19215.361	24754.225	21333.435	28429.134	774.867	379.632	369.048	374.661	2571.232	2465.124	292.443	9479.1	167.964	173.375	152.658	426.018	783.449	672.314	128.518	5923.59	5405.357	270.863	1400.664	277.248	1290.819	1210.964	297.66	9733.851	161	0.889	1234.773	414.177
16082.642	17226.997	16617.038	24243.233	23537.904	27766.985	22478.81	29969.568	688.983	389.059	350.758	369.721	3116.206	1941.522	283.608	9135.743	184.364	190.848	170.006	462.302	677.692	761.597	134.48	6249.445	6996.446	283.521	1473.965	277.066	2328.143	1097.833	304.561	10871.136	102	1	1242.48	412.216
19324.986	19838.257	20112.649	30560.415	18205.829	26038.739	22873.34	31551.582	976.455	422.666	349.773	483.618	3679.976	2119.529	250.073	10862.502	199.489	212.951	166.658	959.387	551.876	785.462	126.641	8473.096	10045.8	335.709	1327.339	318.192	2462.187	3004.086	275.982	11567.137	109	0.989	1385.894	413.124
21600.488	22767.137	17904.651	24546.034	23903.004	27418.979	22565.212	31720.834	1382.94	647.409	563.945	615.97	2903.686	1770.287	424.43	13626.11	375.687	263.115	214.1	718.336	896.919	1775.451	145.39	8064.354	13526.457	301.405	2956.718	301.1	1909.584	1722.245	315.12	13300.303	169	0.957	503.707	415.5
17570.371	19345.721	15453.63	24915.481	22409.986	27813.6	21009.053	29892.539	1241.341	733.98	700.319	541.04	1986.693	1336.274	451.486	9983.758	365.616	237.684	176.636	508.891	717.599	1236.744	166.677	9432.341	8231.446	294.839	3012.128	282.265	2760.978	685.889	278.065	15256.274	115	0.928	716.143	413.787
24749.898	25769.312	19909.866	29536.932	26205.173	30268.968	23201.654	31669.521	1180.828	632.581	510.048	603.908	3341.304	1356.582	383.797	9686.442	374.752	436.122	163.871	665.278	1993.965	813.775	181.694	6783.702	10673.944	279.226	1144.306	312.878	671.018	1496.503	288.559	11815.451	102	0.987	981.118	413.667
21937.634	18078.493	17138.543	24783.81	28680.062	33624.666	26597.415	32775.318	980.113	317.258	361.767	581.5	1601.29	1428.793	239.056	9231.474	289.517	162.532	165.882	2197.331	338.903	579.487	176.09	4012.251	8058.198	237.851	1438.13	301.047	2748.506	624.846	279.107	7669.048	98	0.993	1035.622	413.061
15845.459	16725.009	17523.855	22112.8	25103.755	27349.128	24761.28	30165.872	680.592	398.629	355.498	382.257	1234.201	1437.412	254.126	8581.089	184.045	213.665	144.96	697.038	996.826	698.414	214.986	5311.093	5650.593	283.065	1302.119	262.924	1909.37	1015.02	287.831	9453.82	279	0.803	1093.013	419.704
11995.44	12830.352	12180.173	18098.359	21369.815	21296.673	17724.726	23958.259	854.674	393.91	353.96	421.479	2893.776	1876.367	247.781	10079.32	135.081	145.335	158.423	517.394	595.934	627.772	157.516	8300.123	2272.729	324.66	2180.588	272.083	2683.466	1675.833	310.064	11942.08	96	1	1320.448	413.479
21141.318	21992.908	21905.043	30424.739	19586.965	27720.856	25747.023	35342.765	1203.59	485.567	413.18	470.564	3949.685	2685.91	273.61	10317.766	212.399	202.545	145.406	393.552	725.921	789.107	122.161	8991.341	9690.147	308.727	2429.306	291.108	3114.705	2111.722	271.143	12525.015	111	1	1415.878	413.608
23500.516	23097.851	20159.768	28979.996	28723.925	32405.726	26945.951	36432.637	1346.538	665.254	545.32	786.686	7674.031	1755.403	386.381	9958.853	331.87	267.03	163.674	2195.99	5790.847	804.859	145.469	8358.151	6072.021	300.666	1757.544	305.563	1685.087	5847.831	295.897	13672.568	172	0.927	441.721	415.75
15798.092	16000.615	13739.356	19048.218	19118.847	22270.84	18830.17	26639.072	1391.855	670.334	546.654	549.393	1760.186	1445.178	370.035	10417.394	384.198	212.563	207.316	909.773	908.21	1108.976	134.993	7546.452	15351.805	293.994	1252.214	311.234	2837.867	1024.544	331.402	12586.766	117	0.973	490.825	415.466
24505.124	25193.63	21398.318	30253.818	27540.494	30344.087	23570.516	31454.531	1328.239	659.936	546.746	569.539	3950.679	1599.17	382.371	9692.353	402.031	263.803	194.491	1117.697	1773.116	1126.742	132.889	7412.825	13316.193	294.412	1626.441	285.091	2910.999	2154.055	339.241	12280.316	195	0.92	534.418	417.474
14488.061	15057.669	16374.358	21522.41	16485.7	21311.075	19951.84	26774.962	638.992	425.121	355.359	450.375	1124.731	1766.268	271.668	8257.765	204.303	173.676	167.936	370.002	599.537	491.427	217.149	5263.719	6157.464	270.627	1132.092	270.93	905.925	782.003	299.613	9352.743	121	0.885	1080.649	414.888
12820.414	14062.112	13488.725	16940.932	24091.976	22351.259	20532.574	25917.834	693.041	375.422	351.337	453.347	1920.579	2334.828	300.796	9481.659	139.074	161.933	133.071	436.72	730.571	466.766	118.338	6924.083	2956.537	251.543	1409.624	287.672	1022.057	1642.723	296.803	11242.502	111	0.994	1194.986	414.662
19542	21182.347	19459.201	27733.04	27077.598	33253.974	27348.646	34571.475	823.588	324.231	304.358	616.747	6008.304	2200.665	217.992	9960.864	177.703	219.854	167.991	1206.072	6450.46	547.509	140.368	6594.794	8305.1	321.978	1550.013	279.154	856.235	4386.521	317.418	9673.977	186	0.916	1335.21	416.887
10853.612	11936.619	10694.42	14174.904	19884.243	20677.388	15975.142	21034.81	848.756	332.485	305.119	378.88	3329.372	1687.255	220.366	10845.178	125.224	143.929	153.566	1221.009	898.722	690.861	123.685	6584.251	1606.844	352.18	2662.54	285.694	5416.295	1763.565	270.718	9427.435	97	1	1352.5	414.5
12197.318	13595.042	12062.189	16394.574	16329.365	20564.116	17419.876	24600.899	886.006	379.965	328.566	431.474	2430.432	2115.613	242.354	10576.85	157.847	159.249	156.49	621.7	431.192	722.662	120.938	7975.869	3786.744	352.918	2006.825	298.913	2136.674	1867.572	289.608	11313.911	105	0.984	1368.052	414.481
15108.137	17261.56	15245.671	23506.679	26465.047	28161.654	22419.988	29667.119	1108.53	549.775	473.813	641.915	4424.201	1171.259	341.715	11135.482	212.53	219.178	135.118	1809.036	2179.575	616.455	129.77	11414.845	5525.649	324.041	1244.859	274.053	759.366	4599.321	292.403	14290.621	106	0.993	1491.5	415
16619.621	20866.586	15344.049	26329.55	23364.18	32115.025	22478.008	30708.658	1343.991	685.742	578.803	567.19	3098.614	2012.837	435.008	12496.561	264.721	233.47	159.061	597.484	534.686	784.824	149.321	10262.022	7226.5	318.116	2221.637	290.206	678.488	1773.224	303.71	13386.386	105	0.984	1531.281	415.052
27004.511	27180.325	24026.867	33088.471	32781.349	36148.575	31508.496	40371.024	1452.732	684.769	562.155	639.918	3547.587	1968.542	401.772	10024.079	357.228	249.097	174.251	1247.418	1043.719	11491.264	137.237	8166.131	8104.975	297.407	2458.736	285.379	3693.261	2554.595	338.536	13629.9	306	0.85	520.147	420.186
28021.825	30370.408	24709.623	33941.404	30339.369	30961.359	24032.266	30131.964	1343.308	695.531	580.772	527.404	2753.658	2327.328	395.497	10722.397	376.966	315.352	179.488	707.621	937.308	6977.671	128.482	6509.41	9027.069	315.782	2688.898	288.792	1071.436	1352.502	292.402	11258.198	99	1	552.106	415.864
19976.229	21497.959	17873.639	25865.996	23307.067	26445.029	19953.353	28665.746	1427.45	758.626	631.885	557.921	4340.029	1174.242	419.906	10683.732	430.233	268.838	193.051	1609.966	2351.863	907.153	160.782	9593.552	13369.654	316.062	2097.336	300.613	340.814	1785.237	364.816	15014.46	96	1	567.229	415.521
26882.342	27891.556	24676.013	39035.165	36093.415	43140.336	36224.624	45857.339	1303.296	721.484	718.143	532.241	1964.179	2279.269	449.453	9061.96	400.88	275.85	177.54	521.394	788.496	967.105	151.787	8989.413	12074.951	324.059	2242.585	289.197	529.889	871.84	268.932	15176.919	101	0.99	680.401	415.53
20334.473	20004.005	17242.71	27853.731	25383.949	31214.769	24777.638	32138.922	1006.227	571.255	398.505	545.358	3455.103	1335.419	317.629	9481.911	348.249	333.945	147.469	942.568	1867.165	712.502	164.657	5892.49	9110.986	290.749	1028.4	296.344	1745.347	1773.78	285.181	10282.416	233	0.824	992.105	418.53
13470.498	17432.285	19699.861	14484.855	18699.166	27031.69	22399.057	30426.313	914.277	292.457	356.102	413.676	2538.105	720.253	223.276	8847.987	252.674	148.453	156.541	1097.506	463.634	487.776	166.691	3949.029	3864.175	239.549	1357.244	297.898	2449.001	1168.865	259.421	7603.691	187	0.92	1031.184	418.714
17517.892	17683.899	18897.647	24316.82	26478.585	27368.59	25457.523	31432.286	721.31	340.866	322.617	477.243	4368.9	1598.06	238.695	9146.831	200.378	156.927	167.084	1071.383	4833.836	477.28	141.017	5264.127	5706.998	250.648	1215.605	260.868	866.681	2690.715	264.327	9182.904	201	0.895	1144.838	418.699
15326.341	15786.527	16414.178	22864.856	21278.63	22963.949	21726.696	29259.468	767.582	420.9	360.819	420.761	2119.392	2741.652	312.656	9173.295	164.485	172.335	141.975	317.215	421.332	548.029	135.164	7768.091	3729.243	256.225	1638.26	307.075	1045.128	1698.875	275.512	12273.978	109	0.976	1186.885	415.665
14491.325	15706.237	14878.937	20794.728	20342.179	24921.267	21158.263	27967.952	822.953	389.173	348.257	410.607	2334.88	1475.889	247.982	9711.467	157.636	173.81	269.546	374.623	915.741	633.185	153.77	7522.122	4767.645	330.087	2653.712	281.664	2791.725	1319.673	309.202	11224.157	109	0.976	1314.592	416.546
22830.325	24311.576	19637.76	29994.947	26597.841	29221.394	23527.105	31775.375	1304.792	739.632	730.659	514.588	1763.218	1290.172	428.538	9343.46	354.785	255.369	195.957	616.114	732.247	994.551	153.823	9174.507	7526.165	325.322	2497.769	264.83	965.63	753.324	298.492	14893.529	122	0.929	694.393	418.27
16511.734	18082.398	15100.139	24107.636	21998.917	28704.296	23726.464	33953.758	1268.177	730.341	686.78	553.267	2431.595	1471.46	460.549	9713.05	393.384	247.71	192.494	538.143	852.966	1150.017	166.356	9468.899	10920.308	294.773	2979.381	289.641	2617.35	904.025	266.608	15609.291	100	1	721.62	416.62
13831.197	15772.427	12307.869	20511.352	17910.845	25860.786	17867.643	23584.713	1392.422	774.85	645.083	573.021	1124.202	963.961	439.611	14691.243	443.297	269.824	266.796	867.718	602.728	1947.078	188.3	6061.158	11778.639	288.304	2384.194	285.717	3904.369	490.554	287.816	11733.411	159	0.848	752.343	418.456
18030.439	17967.225	17692.782	20812.056	20207.394	24464.977	20280.562	27838.133	1013.033	530.004	250.061	590.612	2296.297	761.246	223.083	8531.72	339.908	264.13	162.043	1459.554	1980.215	458.654	123.521	4044.954	9685.98	276.527	401.424	290.653	3095.649	2078.937	275.254	7868.779	102	0.955	1005	417.5
13040.294	14436.128	14315.562	18055.628	26231.61	24442.171	21267.918	27197.832	673.823	472.683	398.477	410.743	2308.063	1760.081	268.226	8254.662	211.858	167.959	210.048	400.652	2755.559	443.351	179.949	5306.619	5152.931	264.285	1032.597	260.319	852.349	1537.017	299.438	9129.382	108	1	1069	416.5
15646.244	15464.871	16734.121	22205.51	27390.163	26045.74	23716.285	28532.709	889.611	412.717	402.302	575.339	4107.542	1598.032	255.102	9118.404	208.746	167.133	179.609	854.308	5323.919	444.066	142.318	5246.54	5168.155	244.528	1366.79	278.118	1472.254	2756.506	276.861	9161.758	107	0.971	1153.836	416.332
13085.767	14088.114	13438.855	18013.877	23913.697	25945.191	20707.124	24665.851	594.352	339.372	320.901	499.829	1534.303	765.241	258.827	9664.769	159.084	165.799	177.429	2157.353	499.512	445.347	125.472	4631.368	5495.33	269.062	719.196	261.737	6557.326	1508.9	322.056	9249.498	127	0.929	1246.909	416.972
22523.519	24182.68	21725.896	29953.966	31094.399	35016.182	30990.393	37637.78	1100.619	494.112	405.095	592.051	3050.571	2120.555	277.649	10139.757	220.189	204.449	144.955	1709.026	529.825	3697.855	127.329	7501.965	8481.723	376.121	2486.318	281.984	3265.859	2407.756	335.367	11030.482	322	0.816	1439.41	421.95
21732.472	23737.337	21199.295	32031.378	21353.696	28190.396	24050.226	34179.845	1106.026	546.867	480.401	515.928	884.014	2022.067	308.339	9158.658	218.198	215.886	135.902	867.731	268.368	464.032	124.426	9234.329	6513.637	319.684	1670.367	277.702	775.558	1296.519	275.499	13735.196	117	0.985	1485.073	416.748
16308.324	19677.493	15100.34	23475.43	27990.693	31325.005	23976.321	30925.566	1398.84	683.202	589.015	559.873	3164.823	1945.852	391.129	11260.765	247.181	217.275	141.683	490.294	2147.907	687.36	141.356	11209.154	6287.439	319.365	2282.882	286.769	1767.742	1492.462	305.896	14326.476	125	0.968	1510.18	418.028
23523.746	23977.725	20092.448	26700.282	25420.587	27288.815	20442.525	26608.157	1308.936	608.663	511.854	627.177	3126.341	1463.609	366.975	9978.661	323.733	245.791	156.007	1517.595	446.293	980.411	135.969	6267.541	7036.076	321.329	3087.1	305.463	4413.643	2704.575	367.703	11191.012	121	0.937	470.764	418.021
24094.859	12720.19	11554.787	28339.732	26864.106	27609.818	20774.007	23423.976	877.392	330.127	341.92	573.358	1234.127	694.109	213.634	8869.284	264.19	145.68	180.136	2904.466	250.783	487.674	171.346	3604.392	7872.598	261.44	1472.868	289.489	8329.376	750.261	284.502	6947.028	113	0.994	1039.518	418.288
14459.875	14992.874	15232.801	19586.357	24240.526	25065.989	22621.646	28207.624	556.276	324.82	293.628	346.156	1853.657	1620.342	238.24	8533.042	229.882	191.092	137.216	591.864	1634.413	364.309	141.616	5092.078	4809.536	265.97	1416.121	259.204	1195.931	1211.697	304.717	9750.01	103	0.996	1121.646	418.209
14868.644	15517.258	15850.551	21756.159	22289.455	21901.863	21196.986	28799.123	719.715	383.354	334.543	409.229	3949.356	2366.839	287.451	9212.593	185.895	167.29	142.549	338.046	2237.775	558.658	134.047	6852.372	6986.733	252.785	2287.973	281.108	741.457	2582.023	259.43	11025.896	104	1	1176.635	418.154
18619.85	19900.651	19143.21	26523.858	23278.593	29319.153	25429.744	32739.582	1121.144	368.496	360.455	432.221	4299.729	2073.698	269.326	9486.612	191.652	232.818	152.543	1122.893	1900.792	567.622	129.092	6778.051	7826.548	324.639	814.896	281.893	742.419	2408.215	293.888	10554.669	278	0.812	1282.529	420.068
16004.421	18166.641	14931.729	21534.356	29061.396	28479.048	24110.983	30681.085	1177.734	565.185	459.475	434.171	2482.008	2730.161	328.427	10199.927	208.353	167.751	129.508	635.889	625.291	562.422	121.864	9964.388	4553.07	312.74	1552.334	263.184	2179.335	1548.152	283.802	13810.099	104	1	1470.635	417.846
17600.068	17647.921	15614.186	22128.27	23019.993	28492.304	24272.326	34343.49	1401.005	639.014	524.082	556.869	3065.82	2195.323	380.03	10464.08	278.968	201.429	175.192	1013.635	2067.875	984.036	140.304	7332.814	4340.914	305.564	1645.801	281.692	2822.34	1830.053	304.752	12644.323	189	0.861	478.177	423.257
24915.185	25714.517	21922.426	32251.303	29750.917	30181.595	25191.455	32959.398	1409.764	786.593	762.438	587.406	2159.324	2072.395	448.967	9252.803	396.969	296.032	181.591	446.665	605.536	828.081	154.121	9088.344	8078.271	317.278	1735.227	300.375	382.984	1312.815	291.379	15134.477	140	0.921	675.136	420.307
17261.233	17469.943	19139.446	25225.239	23744.265	25303.871	23217.152	32011.651	738.672	402.538	353.763	326.145	1631.611	1891.342	261.904	8338.327	207.881	229.922	144.38	485.648	726.768	687.35	189.421	6011.501	8572.004	269.693	1417.851	263.994	1971.972	835.846	268.627	10368.789	96	1	1101.771	418.521
18553.693	18720.017	19802.06	25149.448	21675.428	24751.52	24351.494	32929.776	659.114	348.705	307.894	326.675	1687.28	1722.381	243.617	9040.461	260.424	191.29	144.115	1308.49	668.677	584.045	142.144	5131.346	8952.796	263.395	1131.045	253.629	997.002	1126.613	288.656	9419.504	119	0.973	1130.996	418.643
13195.575	13830.48	13467.825	19253.952	17480.897	20958.241	18266.133	25312.588	928.462	437.384	363.518	483.568	4247.265	1840.61	263.279	11088.919	184.953	165.347	141.085	736.874	831.083	800.622	135.922	8665.325	6623.149	307.201	2280.864	305.8	1482.305	2363.691	294.807	12104.515	102	1	1401.794	419
27060.009	26886.494	23143.208	30716.075	30026.771	30879.341	25406.452	32224.744	1357.776	659.225	575.83	768.31	5478.715	2393.534	390.564	10539.202	346.823	286.681	161.403	1085.687	2554.476	896.006	152.964	8573.343	7538.001	311.483	1426.814	305.342	2136.927	3703.57	298.659	14316.555	133	0.973	433.756	420.305
20737.989	22287.878	17666.546	25115.339	23337.881	27693.246	21786.396	29540.51	1297.587	655.527	546.428	662.807	4573.687	1485.611	383.764	10952.824	343.603	257.433	171.01	1337.721	4642.005	5439.778	129.328	6832.719	8493.774	295.328	2076.365	277.448	1760.236	2381.546	298.405	11403.567	216	0.867	544.662	422.472
20747.116	22362.092	17603.872	26091.723	24799.557	29385.344	24297.752	35308.594	1326.751	746.854	712.168	533.47	2033.131	1449.136	457.761	9511.958	395.308	280.822	172.34	487.476	708.355	983.198	158.13	9707.967	11749.803	318.969	2254.333	284.596	687.086	842.516	277.502	15655.062	163	0.932	666.475	421.837
16276.438	16976.207	17566.666	22278.096	31591.599	28185.286	25729.609	30971.35	666.3	332.606	297.875	404.725	3165.63	1525.543	247.876	9163.636	225.588	176.546	150.892	2216.679	2066.196	438.839	139.75	5573.693	6210.999	260.113	964.458	257.206	1154.112	1752.082	278.569	9517.791	116	0.936	1136.931	420.595
15523.671	17680.196	15596.895	19814.302	29097.045	28419.438	24823.879	30429.883	902.778	428.234	384.375	433.091	2237.666	3155.213	287.396	9246.638	170.204	196.33	158.487	454.604	699.983	496.142	139.136	7939.429	5584.164	317.794	1866.153	265.367	1083.832	1200.362	323.168	12439.677	150	0.903	1300.647	421.087
18798.711	20036.945	19103.035	28103.422	22424.339	29728.14	24995.831	32737.055	891.522	325.58	311.701	571.777	5323.815	1728.395	220.731	10148.67	182.071	223.833	168.649	1690.946	4272.459	571.757	142.701	6605.742	9046.517	334.576	1195.32	280.352	654.366	4089.9	310.199	9961.197	239	0.87	1326.839	423.328
14036.141	15538.988	13679.684	18682.227	27383.302	27748.852	22368.85	27326.791	1178.499	351.659	317.746	458.117	4909.214	2521.997	221.727	11062.468	146.24	172.272	165.899	400.512	4549.79	714.126	134.752	7389.206	3906.235	337.124	2961.288	284.31	3701.532	2520.851	321.254	10501.23	104	1	1341.365	419.846
14996.641	16302.561	14835.057	20357.846	21130.349	24781.04	21571.926	29073.039	1033.531	469.086	398.45	450.388	3576.174	1965.549	258.305	10418.635	189.605	174.444	144.707	789.038	559.819	595.045	119.41	10129.943	5227.33	329.993	1801.455	294.942	1626.084	2820.564	269.564	13453.539	214	0.794	1414.065	421.678
19098.472	20003.59	16077.469	25338.345	22672.273	29884.959	21181.741	28225.312	1356.216	689.014	586.065	509.735	2486.546	1516.337	338.929	11556.508	364.472	244.204	193.73	466.825	665.176	948.563	134.319	6805.08	12775.267	286.812	1326.002	336.237	2741.764	1306.636	249.339	11226.689	113	0.981	394.969	420.35
26953.637	28034.909	24005.651	35082.72	32515.136	34836.176	28726.57	36020.222	1476.051	789.747	720.897	534.451	1866.771	1710.601	476.611	9596.201	417.377	271.106	163.581	577.283	839.708	944.812	156.859	9672.839	13651.931	333.074	1564.017	302.575	546.435	660.706	290.257	15776.23	230	0.82	653.843	424.552
18786.047	18742.809	16663.895	26941.32	23296.647	29713.7	21504.124	24274.082	1205.635	694.227	535.578	542.232	2617.428	1081.789	341.301	11921.758	400.468	307.988	151.961	499.174	754.698	926.676	188.736	4400.828	7664.655	280.951	2013.739	298.745	1509.18	782.563	302.353	8442.264	108	0.98	971.824	420.63
18092.83	18932.069	20337.621	28162.821	26398.218	29228.432	25771.536	32853.498	613.945	397.747	354.717	579.843	4326.829	1354.754	247.566	8523.335	167.354	188.21	221.007	1551.972	5704.78	483.316	152.088	4704.239	5698.559	272.486	782.163	255.366	419.47	3530.804	281.358	8425.241	194	0.838	1063.768	425.108
17710.449	18066.652	18634.901	24872.805	24969.889	27622.92	25043.494	32181.568	916.616	335.19	306.972	476.016	4005.24	1388.553	243.715	9462.203	189.297	180.604	160.785	1108.824	5010.653	437.552	141.576	5598.184	9457.923	250.732	643.921	273.613	225.685	2794.47	264.96	9319.23	183	0.889	1165.445	420.833
16440.51	16935.153	17773.844	24095.942	24467.707	25775.528	23218.052	30543.497	688.137	368.364	333.48	414.483	3116.452	2020.98	273.301	8876.88	185.119	182.059	143.055	337.454	3304.225	577.005	132.301	5688.263	8768.951	236.823	1905.575	298.51	786.752	2279.726	278.325	9823.741	156	0.906	1182.769	423.596
18876.495	21850.598	18481.599	32535.822	21618.145	28530.551	22652.41	32575.182	1364.346	665.391	561.381	551.981	2079.144	2185.633	419.826	11258.226	258.515	238.987	143.785	619.534	453.057	736.18	141.012	10093.928	8727.028	346.104	2351.991	293.108	1575.947	1770.789	297.778	13031.657	162	0.94	1522.883	422.327
20262.414	20851.906	16184.821	28757.003	19560.581	31063.055	16291.427	24336.325	992.745	494.922	461.163	714.953	10113.376	892.361	345.777	15676.104	280.169	247.275	198.472	2132.016	5701.35	911.809	138.663	4947.544	11896.607	322.716	982.757	326.463	1769.801	4119.715	301.522	7519.683	141	0.913	323.259	423.734
19474.24	20169.909	16197.444	24218.234	20287.045	25786.521	16407.16	23371.875	1286.72	681.035	591.75	552.245	4238.676	1090.138	344.633	12535.954	272.083	248.183	180.101	1183.994	3030.868	911.534	132.286	5222.638	5460.393	320.372	1569.317	339.218	2159.662	2108.044	302.045	8620.324	145	0.905	369.169	423.038
19354.803	18573.183	17733.865	26429.467	25676.51	31371.002	24928.944	34397.369	1028.04	477.319	458.611	556.563	2780.505	2051.931	366.483	10628.347	271.789	186.312	181.799	1030.123	494.201	791.286	145.869	7705.281	7909.432	305.658	3089.889	300.551	5149.44	2370.013	317.626	12800.646	138	0.954	450.971	422.964
26280.09	15475.71	17054.864	25196.287	13852.623	20536.541	18749.615	27240.158	559.738	421.325	372.434	518.565	2335.892	1166.157	257.119	7982.618	178.49	186.933	191.668	1638.38	565.908	441.863	151.305	6231.405	5968.659	268.168	1095.96	237.532	888.127	1510.939	256.887	10256.096	107	0.917	1052.528	421.78
21273.652	22332.848	22300.514	31340.093	29656.933	32603.02	29102.933	35233.332	949.466	431.249	407.892	401.404	3290.042	3389.759	297.951	9337.172	188.759	216.194	159.371	347.633	1590.544	636.624	137.133	7574.858	7164.447	321.966	1413.067	277.301	853.787	1297.402	307.233	12293.987	120	0.969	1293.158	422.258
19589.358	20734.991	19742.362	28736.317	24286.913	28807.563	25747.859	33629.058	1347.463	565.748	461.814	481.858	3627.399	2706.872	336.117	10314.418	221.68	182.366	134.98	689.616	802.563	672.194	126.137	9837.306	6158.606	313.532	2487.202	278.929	2223.193	2334.857	288.933	13699.236	110	0.985	1466.482	422.445
14633.977	16596.783	14457.053	21443.549	25368.261	27104.3	22567.719	29360.867	1376.938	611.456	523.276	564.04	2968.289	1749.086	352.246	11681.905	208.793	175.243	135.142	1135.716	982.96	644.822	133.182	10918.176	3003.851	334.81	2719.686	282.256	737.67	2954.428	306.214	14862.742	122	0.945	1489.795	422.484
16336.529	20134.604	14978.011	24854.806	24002.552	31855.944	22324.04	30463.776	1212.863	646.561	556.362	593.228	4076.935	1559.697	411.622	11672.549	243.51	228.568	151.79	804.617	1930.292	717.402	140.39	10401.912	4039.147	379.618	1839.101	282.279	1754.435	2896.169	289.121	13215.054	119	0.933	1531.315	423.542
23053.472	23029.01	20909.695	32021.766	30468.068	35617.789	30301.626	39250.719	1291.379	696.988	693.536	530.746	2758.448	1426.764	428.108	9595.542	378.928	277.176	226.142	894.787	1799.716	1078.542	148.313	8898.217	11213.107	317.234	1914.038	276.192	1524.936	1022.653	292.389	14689.884	298	0.814	694.701	428.225
15590.028	16584.948	15941.313	21351.056	23209.538	27085.802	20799.889	25574.271	1079.53	307.736	285.231	272.398	2234.531	642.148	238.987	13268.368	205.428	255.809	168.913	1070.053	366.246	625.428	122.169	3363.71	17291.725	265.482	670.106	276.922	536.009	1495.747	307.128	6110.584	196	0.881	1230.531	425.515
22444.734	23966.962	22225.935	33594.128	20564.701	29215.201	25409.566	36370.55	1239.755	639.629	513.193	448.567	1115.882	2021.157	319.006	9834.165	232.036	180.166	144.614	431.536	268.633	399.363	128.468	10401.353	6285.342	322.035	1469.523	274.709	1292.461	595.554	275.894	14571.566	173	0.852	1477.575	425.28
20650.228	22326.74	20312.765	32353.955	20367.519	28129.314	23691.073	33063.109	1666.641	641.467	565.723	581.281	4821.991	2270.009	363.101	10946.012	249.826	239.302	136.498	480.149	2429.048	756.479	133.094	8955.607	10644.429	323.242	2741.016	277.36	1220.229	2399.779	308.884	12490.897	109	0.989	1504.298	423.124
20136.515	21049.274	16977.982	24924.039	22576.083	26826.808	20847.025	28775.929	1087.324	532.595	483.196	511.218	3462.65	1994.063	331.311	11680.85	265.678	277.534	165.663	471.557	629.976	875.68	139.623	6872.66	4665.477	303.99	2513.709	301.647	1718.407	2036.888	327.351	11630.113	130	0.94	418.169	424.431
22038.811	22390.949	19146.361	25461.088	24130.598	25116.512	19590.847	26374.801	1266.765	606.249	499.71	607.97	3502.109	2212.177	371.826	10740.628	316.366	260.268	152.978	522.396	1026.84	1316.896	131.942	6810.792	5728.376	324.938	3819.639	291.783	3818.802	2047.21	305.686	11072.386	108	0.967	501.713	424.009
30063.672	31606.153	24757.769	31271.816	29761.726	30532.198	25133.925	32846.362	1382.205	693.149	551.804	616.089	4381.772	1937.957	390.708	10463.768	366.107	310.43	172.248	886.968	1263.086	5174.083	133.187	8055.042	8881.442	321.445	2338.795	277.757	4763.825	3088.182	305.753	12864.722	156	0.939	509.577	424.994
16169.238	17794.276	14123.165	23240.911	20648.335	28956.901	21947.075	31307.899	1037.417	547.78	521.115	566.134	3058.064	1388.062	406.96	11733.407	349.816	234.302	217.655	610.493	859.92	1111.699	152.984	8376.706	12939.109	302.979	2734.341	288.127	4360.33	1466.501	417.19	13289.099	99	1	572.601	423.672
22110.184	21657.074	20180.722	32791.745	30009.561	36509.078	29483.193	38020.288	1109.879	634.585	490.205	521.888	2428.802	1929.543	388.498	9913.772	386.504	334.67	154.858	449.355	1085.672	730.089	198.758	6302.904	8116.373	274.251	1469.545	309.841	608.437	1194.353	297.101	11454.388	161	0.902	983.401	426.376
19122.899	20884.824	20732.531	26772.737	31885.657	33329.627	29676.045	36109.88	648.842	352.447	329.496	643.388	2947.42	1584.117	234.722	7908.79	182.494	171.157	199.038	644.115	3818.725	499.189	176.828	3827.111	5329.501	265.285	599.078	250.477	843.533	2739.247	302.449	7553.371	187	0.908	1074.099	424.404
14816.681	16561.482	16089.544	19967.98	29869.916	29280.65	24648.91	29636.362	673.48	346.012	317.279	579.959	2685.239	1296.519	219.072	8499.522	183.778	187.062	171.97	951.677	4865.742	514.698	212.152	3905.547	5857.851	265.969	635.691	251.433	813.329	3112.949	303.957	7454.323	182	0.905	1083.313	426.764
17102.942	17796.963	18658.859	23852.259	25686.18	27775.96	25888.778	31515.439	647.175	359.957	317.211	336.868	1229.13	1910.963	253.778	8154.325	210.961	211.176	135.409	439.066	761.165	522.29	170.388	5479.032	7561.214	277.635	1573.223	254.75	1065.797	638.246	307.233	10175.429	359	0.756	1113.829	431.33
17288.341	17582.958	18583.206	24173.367	24218.171	27175.409	25024.582	31769.845	751.69	396.234	342.07	445.587	2189.241	2200.74	266.363	9600.543	192.8	169.996	161.724	839.658	1261.729	506.051	143.581	5736.043	6534.018	253.917	1222.572	261.751	1052.084	1612.501	281.006	9868.89	137	0.937	1154.865	424.354
14924.389	15394.799	15404.024	22946.612	23215.175	25553.705	19246.176	23836.663	758.835	297.704	276.448	356.597	3434.625	646.582	235.189	12784.041	186.168	245.344	191.229	2985.555	914.948	609.025	121.648	2980.967	15199.372	260.833	496.803	262.742	585.121	2125.757	305.502	6221.779	121	0.937	1239.88	423.864
25763.891	28048.121	21800.057	33554.954	28253.53	32444.043	25049.091	32256.21	1520.077	837.877	719.47	565.189	2214.728	1440.154	463.096	11756.106	489.478	306.207	220.069	521.928	783.796	1159.896	184.852	7903.594	14528.993	289.648	2654.881	287.195	853.384	753.364	275.532	14004.498	192	0.924	746.271	427.245
17051.376	16915.587	16357.735	21297.751	20965.636	25652.364	21013.472	27238.083	1032.529	529.583	273.004	635.485	5587.54	1008.543	201.515	8528.007	320.491	302.267	174.374	1016.098	4680.212	508.126	130.127	4539.089	6537.561	249.321	930.695	305.271	715.665	3819.94	244.791	8529.678	160	0.929	1007.875	425.8
19031.056	20569.558	22401.464	30228.935	23135.133	29372.038	25709.181	33381.78	721.531	385.038	345.506	659.878	3000.033	1444.173	245.595	7872.673	146.712	220.695	211.124	2970.792	4353.444	508.275	161.01	4920.714	5090.13	253.343	434.951	238.967	424.037	3604.884	275.015	8538.261	102	0.987	1057.775	424.304
16660.782	16533.064	18145.961	23407.57	23050.069	24978.006	23645.866	29825.439	712.448	385.671	353.279	423.927	1848.691	2243.762	259.65	8752.28	218.15	141.695	162.551	444.123	1000.897	469.983	141.153	5523.247	8122.004	269.37	1725.45	248.323	1431.203	1198.708	287.527	10040.417	98	0.993	1147.939	424.378
23062.581	24697.251	20034.737	28469.07	26952.377	34029.239	24992.383	32077.773	1330.243	677.567	573.235	563.144	2924.108	2502.562	388.201	11802.668	336.314	271.211	190.404	742.64	826.246	4382.707	144.37	6546.89	7891.742	306.385	3202.688	281.695	2074.264	1837.656	334.667	11620.135	234	0.821	552.573	430.209
21942.598	23643.088	18141.167	29217.019	24084.794	34231.102	23600.631	34697.591	1747.65	945.507	776.184	621.487	2054.419	1358.923	504.331	11350.004	540.11	318.517	271.654	662.341	850.849	988.282	192.303	8520.318	14973.187	307.365	3671.412	291.243	436.611	809.682	286.206	14952.703	109	0.946	755.445	426.289
17046.361	16775.395	18526.85	25638.199	23408.381	23230.591	22640.901	29901.162	724.544	407.278	352.012	338.292	1055.528	1935.018	272.408	8547.525	257.324	205.248	146.051	413.864	595.019	516.891	158.065	6287.268	8851.539	268.801	1461.25	258.864	833.672	1050.79	302.021	10870.288	107	1	1124.743	426.276
16438.07	17109.114	17415.954	21444.591	27165.086	27653.953	25781.857	30583.382	648.004	368.478	323.058	348.682	2449.306	2291.031	269.853	8760.337	217.475	163.207	143.199	531.963	516.129	401.629	147.461	6694.606	3625.653	270.346	1254.014	261.023	790.547	1760.233	281.578	11109.555	122	0.956	1131.402	426.418
16521.315	16945.242	17640.806	23543.912	28596.837	27897.725	24619.946	29328.754	660.68	319.762	291.458	571.824	4675.856	1542.39	252.295	9498.031	179.973	184.556	145.499	1005.931	6328.424	543.466	132.048	5008.213	9409.024	247.752	1182.65	281.672	657.943	4272.016	255.772	8862.55	137	0.912	1174.5	426.193
16346.413	18230.056	16130.62	21775.183	22662.272	26838.601	22806.549	29909.969	1017.852	446.878	381.204	404.36	3935.469	2190.01	255.522	10521.639	178.952	192.099	159.836	336.469	732.665	653.824	124.589	9042.934	5359.354	331.192	1976.004	312.837	1645.121	1743.56	265.711	12357.293	103	1	1378.733	425.5
17255.969	20197.44	15068.328	23360.4	25768.559	29700.868	19270.078	24386.083	1250.354	638.173	469.027	495.59	4264.935	735.053	380.779	14508.201	320.017	243.602	187.802	423.33	928.313	2236.041	162.848	6151.769	12509.145	321.115	1611.717	287.134	3367.841	2018.74	320.112	9328.375	112	0.973	1562.089	425.964
17305.13	17850.917	13862.409	21298.586	18764.32	24844.818	17988.969	26333.431	1263.374	678.46	559.649	498.298	2663.631	1420.963	351.52	11756.949	335.632	230.136	192.552	1400.878	2197.944	1029.862	135.292	6638.084	11957.08	284.811	923.543	336.308	848.112	1216.74	281.139	11280.049	119	0.961	388.021	427.5
16406.326	17210.327	20945.363	22834.067	25788.42	26039.194	23352.588	29608.365	553.917	322.046	396.379	560.374	1661.213	1114.146	264.205	8722.944	163.707	218.67	170.852	848.763	2792.266	454.663	121.281	5470.156	6228.839	240.014	1099.84	275.786	1556.988	1830.321	321.574	9913.201	110	0.985	1200.491	427.445
15047.369	16526.299	14884.26	20000.817	25194.061	28130.837	22904.486	28692.975	832.903	377.253	336.763	459.07	4381.067	2594.31	228.392	10424.817	173.435	193.941	168.544	523.845	4306.152	636.237	137.829	7054.192	6272.172	351.056	3210.599	286.697	1794.645	3202.022	289.16	10165.46	125	0.98	1336.876	427.476
22445.385	25585.58	20822.883	35782.823	24270.532	34760.526	23434.579	32899.765	1239.191	639.545	583.623	611.326	3331.46	1258.711	415.14	13299.315	293.101	253.982	161.877	1170.182	1082.494	1108.776	150.12	7724.023	11295.228	367.749	2684.506	296.86	2611.279	2052.31	304.782	11107.318	136	0.915	1552.221	425.978
27558.418	29681.07	21572.759	33054.225	25597.665	30452.167	19147.866	27665.546	1193.872	597.926	544.527	612.962	4656.814	1612.885	374.319	12746.862	323.233	296.158	182.051	884.246	4154.353	1098.011	134.83	6356.655	17659.284	316.683	1423.985	372.692	1648.346	1861.322	314.932	10306.329	103	0.996	352.131	427.587
17411.056	17857.23	14851.551	24450.647	20380.959	28633.156	18701.205	28046.07	874.947	442.702	441.306	538.214	3867.884	999.402	295.484	11975.193	265.096	216.654	197.498	916.289	6564.019	886.326	123.262	4820.473	15084.32	302.199	575.643	345.831	1543.591	1879.504	336.999	7893.459	153	0.965	360.879	429.193
27406.091	30068.994	23393.214	33634.319	29634.512	35720.793	25639.005	33548.305	1392.103	700.681	605.919	540.797	3154.801	1646.265	418.595	10668.962	421.877	303.01	196.409	904.539	1112.63	1339.164	154.514	8413.154	17291.551	302.288	2168.35	282.549	1263.684	1523.058	389.03	13661.966	182	0.905	564.808	429.495
21174.741	22185.649	18543.607	26562.644	26210.068	29407.72	25774.258	34268.57	1406.256	772.794	718.129	523.52	2876.007	1263.25	466.086	9720.014	402.172	264.127	175.841	1055.09	1300.528	758.823	148.939	11472.245	11178.774	316.724	1146.01	290.539	456.058	943.7	272.356	17727.501	139	0.961	661.723	429.45
22342.596	23503.182	19424.409	28495.628	28135.622	31759.94	27829.642	37020.229	1437.7	797.036	745.265	556.626	2245.755	1610.382	461.245	9196.794	406.629	264.685	179.878	561.759	1039.03	943.041	151.06	9941.254	11951.091	314.429	1239.203	276.14	365.384	911.535	288.362	16142.15	241	0.921	674.882	431.064
20600.86	21281.71	22215.726	27947.824	26339.282	33485.99	29539.605	35660.465	763.018	292.688	260.917	598.225	5334.278	1314.025	225.427	8822.57	212.228	217.754	167.173	1332.442	7338.598	467.201	130.361	4169.456	16630.248	252.227	455.893	275.054	574.177	3865.398	269.2	7853.849	125	0.98	1167.34	428.276
15600.406	16192.094	17018.248	22709.486	22717.814	26252.226	23565.232	29311.762	666.787	380.807	330.691	419.208	2151.333	2945.782	296.27	9327.433	158.951	181.042	139.586	488.011	656.094	493.657	133.333	7068.074	5484.901	255.027	1967.46	283.688	2379.808	1625.175	280.345	11703.65	159	0.91	1193.041	430.733
15091.274	16021.653	15263.874	21653.101	24422.438	28546.427	21384.12	24377.874	598.354	295.035	288.261	329.637	2473.042	520.109	216.97	12059.954	182.21	181.697	212.227	1316.931	1676.285	517.278	114.844	2726.716	14362.726	271.76	617.676	255.07	4482.034	1675.209	333.104	6006.268	141	0.871	1245.755	430.223
10954.495	12075.227	11014.978	13893.758	18733.819	20414.237	14887.411	18141.623	1381.576	308.909	306.781	334.355	2121.147	628.179	221.601	15012.787	195.658	258.227	203.418	560.384	541.016	634.621	113.858	2821.682	14578.105	284.098	292.002	279.463	1847.816	2118.843	300.079	4630.896	130	0.966	1256.477	428.662
17312.596	18527.166	17283.171	24745.48	19528.242	25520.522	22900.548	32171.111	1510.731	579.698	464.302	509.325	3052.799	2062.199	335.338	11087.251	204.374	170.219	144.863	456.249	1004.623	725.177	128.038	11333.29	3772.281	301.814	3281.398	278.576	1210.891	2387.04	278.109	14409.032	124	0.933	1461.306	428.048
21509.624	23945.726	20727.745	30308.815	32779.676	35771.908	30442.546	37755.731	1195.406	581.717	469.45	575.658	1742.432	2730.262	328.089	9993.011	200.137	213.207	141.817	969.908	927.413	587.291	125.231	8798.278	5220.713	336.315	2184.617	272.611	432.331	1713.051	295.569	12710.37	154	0.951	1482.87	428.753
24390.096	26120.935	21032.457	31729.84	29563.39	33124.091	28266.461	37741.79	1398.57	778.45	712.352	560.757	3207.671	1557.042	448.266	9864.587	398.008	277.887	180.156	1226.118	1697.652	968.293	165.14	9254.453	10370.151	319.253	1854.005	280.198	808.697	1211.938	269.85	15216.384	298	0.814	721.268	431.604
18543.259	17522.539	17379.255	25878.587	25667.749	31070.619	25197.744	33805.102	850.484	424.156	401.314	517.141	3639.927	2366.391	332.828	11472.714	234.29	188.47	183.622	504.786	639.828	903.556	136.707	6379.891	6506.012	289.789	2486.764	283.91	5559.321	2385.305	307.794	10581.844	118	0.981	447.805	430.051
21707.62	21738.729	18911.573	25140.469	24750.707	24944.476	21741.969	29464.516	1357.398	677.073	545.849	595.979	4180.595	2444.87	368.982	11232.964	293.249	217.182	166.336	510.557	601.648	958.21	146.296	8448.016	2633.515	312.026	3406.285	291.98	3259.215	2832.131	305.734	13606.917	123	0.993	464.695	430.516
14496.353	13536.386	13173.172	18536.955	18833.003	22693.169	18389.287	29329.344	1131.304	580.139	467.212	598.451	3639.603	1661.711	357.392	10197.682	300.516	212.366	157.251	582.305	815.006	1039.915	138.051	7838.732	4710.804	275.805	2724.91	291.797	4650.262	2296.585	322.511	12529.369	97	1	495.5	429.5
27421.209	27521.279	24431.848	34363.264	34708.218	36763.695	32908.458	40958.602	1436.114	712.442	583.398	677.236	4651.396	2282.112	371.025	10044.276	395.636	315.983	171.096	1093.202	3182.434	1174.285	136.219	8730.104	10528.64	287.512	2364.123	294.037	1346.777	2835	319.958	14162.368	183	0.86	518.828	432.664
21434.027	22229.682	19682.555	30607.781	27645.296	34363.848	26440.283	35922.681	1233.842	587.942	542.803	545.132	3044.922	1821.495	394.092	10857.105	344.855	277.926	195.251	1102.177	1470.681	947.694	159.285	7767.801	10466.451	303.98	1905.981	288.126	4246.435	1584.515	455.777	12775.961	146	0.936	574.253	431.116
30131.608	31579.991	23300.72	34374.208	29352.019	29354.523	20778.616	22862.564	1259.351	683.9	543.993	482.159	2238.296	1061.355	346.753	11797.527	467.519	395.738	171.822	491.326	761.67	842.952	200.299	4457.922	16127.014	302.218	2034.783	302.925	599.099	725.24	296.111	8315.605	102	0.987	974.814	429.431
19491.707	20157.423	21945.938	29554.844	26682.093	29778.006	27415.325	33885.425	645.791	381.079	330.265	544.812	1917.963	1313.621	241.272	8279.137	179.634	154.183	211.899	572.752	1366.953	471.727	158.479	4450.61	6016.303	280.973	1116.437	249.963	946.057	1383.017	311.548	8646.706	150	0.961	1070.733	431.613
17557.957	18480.852	18419.543	23018.508	29018.038	30340.281	27138.431	32605.36	1033.288	337.823	298.16	461.716	4230.062	1888.737	244.724	9238.476	217.924	194.902	174.365	1166.242	4944.319	502.358	137.125	5418.663	13287.376	253.977	847.876	263.939	816.637	3053.747	277.527	9489.925	294	0.789	1160.959	433.867
13780.138	14718.053	14539.58	21124.803	19365.05	21635.095	19568.271	26849.339	1022.575	533.674	460.931	472.772	2574.959	2461.957	313.511	9663.34	223.923	206.011	164.649	408.592	1039.492	602.488	142.253	8162.484	8788.68	334.234	2546.501	270.528	400.36	1640.838	331.036	11921.224	122	0.945	1299.967	430.279
14536.165	15201.296	14434.21	21820.865	20444.641	21208.395	19110.246	27413.738	984.656	477.545	384.009	472.277	3309.044	1649.758	269.648	10904.836	159.29	167.084	149.506	618.966	986.527	610.903	124.716	9751.916	2664.575	318.984	1898.641	287.83	717.719	2965.609	275.978	12976.47	102	0.987	1405.265	430.147
16915.599	19278.809	16165.236	26873.987	20530.68	24295.505	19985.886	29929.197	1263.722	628.464	549.332	574.649	4341.82	1198.952	375.843	11148.571	225.2	247.085	139.995	702.655	1398.397	646.146	136.999	10599.928	6155.976	330.686	1823.159	279.031	1106.732	4050.63	320.704	13508.23	96	1	1509.479	429.229
24194.426	25007.163	19034.46	31495.508	23443.673	32329.258	17982.065	24387.225	1173.776	587.848	478.899	527.277	5098.265	1003.763	324.592	14538.057	303.608	282.699	192.331	2115.149	2655.277	2090.271	139.587	4230.646	16874.541	355.75	864.738	347.646	745.02	2166.756	357.943	6858.152	265	0.734	319.16	437.843
23987.435	23694.27	19371.699	26482.986	25505.144	28337.662	22941.649	31974.305	1426.432	705.602	619.05	552.03	3537.812	1890.334	384.591	10290.078	375.112	258.559	163.967	796.718	861.967	915.261	144.161	8514.726	13121.422	325.29	901.845	322.157	2488.892	1710.815	302.196	14252.861	140	0.957	411.843	432.179
20212.622	19265.229	18101.41	25256.665	24650.718	27390.921	22264.997	31927.355	1330.423	684.727	577.557	636.746	4227.369	2277.229	389.421	10512.802	291.651	210.666	160.175	530.099	695.865	1088.708	157.839	8225.345	6047.615	313.241	3917.921	274.388	3815.867	3584.374	333.089	13280.195	104	1	472.365	430.846
24725.192	25682.33	21690.228	27962.55	27330.259	28998.028	25709.464	36466.653	1522.93	738.304	620.846	707.28	6866.965	1928.282	403.827	10091.257	398.471	307.359	176.46	2210.027	3001.163	1023.393	138.288	7887.178	8861.671	294.277	2227.285	298.29	1217.896	4706.694	391.125	13125.8	102	0.955	524.5	430.971
15426.856	15869.917	15909.401	22360.645	16418.453	22596.434	17668.143	22991.492	1394.531	315.033	269.802	235.237	2110.003	615.398	218.729	15096.895	256.69	308.851	206.9	477.062	305.937	908.174	120.726	2588.296	26463.324	293.212	321.186	281.427	357.2	1485.872	299.919	4606.741	111	0.994	1224.977	431.239
16065.221	17510.414	16276.842	22218.228	22345.001	24622.848	22868.082	29933.989	863.892	427.495	411.278	403.352	4040.02	2579.692	293.639	9557.016	170.954	194.986	152.926	425.194	923.652	603.102	122.638	7813.69	3414.304	312.155	1360.368	276.048	694.783	1672.113	292.194	12081.691	151	0.942	1286.321	431.341
13823.907	14869.915	14413.722	19358.105	17918.964	22363.154	19482.871	25767.897	964.609	370.359	346.769	409.032	3526.216	2658.835	254.213	9738.807	160.23	181.084	150.989	368.509	645.024	807.429	132.072	6260.477	6028.801	330.202	3108.222	279.383	2400.257	2054.688	357.087	9995.734	103	0.996	1309.413	431.131
17814.205	19081.115	18088.952	25834.196	25628.248	29112.842	25265.218	32574.719	925.807	431.739	362.881	435.383	3201.662	2595.245	261.425	10298.354	162.305	182.157	138.309	494.135	544.675	677.765	122.926	8572.766	4268.209	318.918	2288.459	318.479	1389.754	2790.038	299.572	12004.955	107	1	1389.547	431.023
14588.222	18055.558	13112.12	22741.221	22779.77	30520.628	21379.438	30069.31	1253.941	643.933	543.633	596.446	2713.897	1940.013	411.281	11601.073	263.327	244.479	145.971	486.065	986.478	800.586	141.513	9572.458	6966.941	322.171	2920.216	277.158	3149.657	2821.044	320.708	12819.611	101	0.977	1534.936	430.559
23562.131	24146.72	20699.343	29143.568	28611.857	31670.451	27303.086	35653.495	1202.828	603.169	529.241	581.613	3974.866	2003.817	375.272	10126.702	333.474	273.776	176.326	1541.888	1262.045	2195.353	136.924	7192.55	9651.319	303.119	2844.119	266.284	3448.55	2542.183	367.107	11991.99	189	0.842	532.918	433.325
23017.813	24250.538	19479.113	27121.582	25253.667	26917.289	21972.021	29858.233	1377.591	755.351	709.787	558.18	3217.798	1158.322	425.293	10081.482	376.067	299.28	172.05	872.48	2740.588	951.618	151.694	8358.621	10011.833	324.45	1305.345	271.542	1144.39	979.385	264.354	13766.445	134	0.953	709.881	433.112
15360.707	16143.816	15885.666	20357.708	23692.185	24991.232	22800.396	29653.334	952.169	353.819	317.205	434.541	2355.232	1851.339	235.474	8470.525	231.295	152.925	152.043	601.528	1347.47	464.224	137.971	5498.823	6687.907	253.222	1258.702	258.752	1012.298	1430.915	301.581	9657.8	123	0.964	1144.183	431.378
15738.819	16496.29	16111.29	23145.855	19212.768	25759.528	21760.231	27186.197	830.818	361.838	323.357	531.889	6363.007	1202.173	216.514	10438.594	178.993	223.692	155.441	906.949	3791.966	633.729	134.458	6188.973	7465.101	331.761	2525.714	286.785	629.108	3356.576	327.535	9678.793	113	0.981	1327.783	431.872
15689.518	16672.974	15805.598	22838.702	25720.923	24706.983	21876.757	28645.313	1069.452	459.794	376.503	440.272	4027.381	1868.086	256.741	10431.104	168.752	171.969	153.625	497.211	606.163	551.117	121.256	9549.222	3263.701	313.304	1702.155	300.744	865.034	3027.297	312.159	12984.564	106	0.993	1396.5	431.896
17121.009	18368.36	16908.73	24766.212	25141.293	27225.879	23179.302	32007.545	951.499	455.203	372.831	527.448	4710.142	1774.572	256.3	10351.902	175.019	182.276	140.569	673.665	2250.687	573.303	118.035	8649.501	4573.601	306.293	1206.815	285.591	741.368	2616.805	286.295	12200.119	116	0.936	1413.922	432.379
18246.859	18480.475	18909.727	28219.581	23263.879	26027.977	23146.857	31251.399	1138.725	528.194	418.163	559.12	4068.918	1665.419	268.638	11773.684	211.286	181.357	149.245	547.809	2845.735	748.56	128.209	9022.804	5848.329	322.098	3590.467	279.835	1625.464	2472.419	321.437	11511.948	172	0.94	1432.302	433.244
21537.649	24448.417	20442.991	36095.227	21822	32424.046	23509.287	31457.36	1292.603	628.156	590.754	640.642	2958.07	1436.755	418.266	12897.148	320.198	282.152	178.475	1032.433	925.793	796.783	158.514	8173.03	15057.135	360.701	2670.829	292.02	2664.526	2056.674	299.335	11067.158	102	1	1554.549	431.48
33597.537	34842.655	29012.846	34844.156	34256.848	28928.745	25340.222	32322.409	1439.005	663.604	541.879	650.045	5523.595	1427.127	373.243	10417.273	422.88	338.802	155.759	1100.163	3933.695	787.32	128.294	10668.05	15609.702	299.145	1393.172	286.225	971.173	4333.666	298.075	16286.988	101	0.977	512.411	433.134
25044.865	26888.243	21662.577	34306.07	29184.166	35381.222	27096.432	36071.264	1328.461	721.412	636.219	558.056	2097.982	1449.275	450.088	9729.376	415.02	277.27	197.083	539.424	737.437	1044.615	173.686	7921.362	13432.36	291.553	2298.543	272.938	2458.151	768.219	278.439	13384.467	313	0.793	751.5	437.021
16876.684	16385	9253.418	23644.711	22271.917	26672.107	20969.82	27317.072	911.749	514.02	272.833	674.498	4606.012	1015.043	206.513	8837.553	362.925	310.492	165.36	843.573	4114.246	558.533	132.792	4202.168	11416.63	262.647	974.318	307.608	950.16	2933.833	259.739	8155.043	112	0.904	1005.286	434.509
17741.536	18889.707	19551.381	25809.924	25763.794	29807.629	26437.799	32852.283	637.036	352.385	309.619	560.954	2280.484	1325.199	224.855	8086.117	203.979	194.634	199.531	989.603	3413.298	563.049	190.57	3958.619	8356.292	276.853	733.769	262.446	1735.648	2025.642	303.247	7692.66	181	0.912	1080.086	435.55
13093.151	14126.814	13982.087	17490.688	22801.753	23425.718	20250.105	25937.217	750.543	373.314	337.251	441.497	4502.861	1111.106	223.595	8898.962	202.577	232.519	154.028	1508.645	8781.193	472.05	216.6	4955.177	7463.943	269.587	667.718	266.89	913.797	3327.513	301.602	8298.921	130	0.924	1092.669	432.262
12208.416	13366.833	11923.401	17547.624	17742.658	21408.804	17617.258	24974.198	833.942	372.995	333.532	522.892	4768.395	1222.852	233.532	11040.262	182.064	178.187	164.589	588.003	1451.01	682.699	124.529	7408.308	6230.708	327.186	2472.608	333.495	1928.045	2318.683	276.199	10698.604	108	0.98	1359.63	433.139
22623.856	23294.145	17962.569	28290.519	22892.066	29429.233	19264.049	28423.482	1291.931	614.631	521.177	635.022	5034.732	1099.287	365.819	12335.851	415.581	263.499	206.51	2027.254	10757.461	1002.455	134.165	7330.342	26051.513	310.32	660.74	376.511	745.478	2321.16	333.499	11616.473	119	0.933	351.164	433.66
24433.061	23855.573	21770.58	34214.09	29970.63	35169.938	27379.603	30566.105	1315.011	661.668	524.838	515.647	2799.313	1606.466	343.586	11093.663	390.602	326.655	177.426	486.735	748.917	779.119	198.43	4160.971	8833.437	293.467	2368.73	307.005	641.6	1432.245	297.995	7950.655	145	0.954	978.128	435.141
17732.757	17777.812	19209.78	26056.943	27676.162	26958.002	24483.018	31565.709	658.941	335.989	300.031	407.343	3260.508	1572.674	231.72	8858.972	240.741	182.734	149.113	1524.288	1877.402	489.851	139.308	6346.781	7283.609	253.942	825.155	254.736	480.853	2783.396	262.515	10393.419	170	0.916	1138.176	435.835
17767.069	18732.916	17618.509	24838.233	28065.397	28939.155	24284.868	31071.381	931.709	441.865	375.302	591.989	4524.71	1347.743	237.991	10439.415	184.692	199.713	136.735	1374.131	3830.323	760.824	120.032	8698.889	5436.395	293.503	1159.79	284.309	577.387	3832.049	284.802	11780.338	157	0.931	1421.162	434.831
15902.795	17070.495	15653.703	24074.212	19469.917	24481.329	19752.633	29384.55	1027.234	482.829	414.921	610.711	6570.622	925.884	267.61	9751.901	192.305	180.825	134.117	1513.352	8560.437	492.225	121.257	9098.124	3945.084	291.754	1281.687	278.575	745.759	4534.533	266.253	11811.319	115	0.917	1452.413	434.639
21221.153	21616.277	22532.753	33799.281	19144.613	26803.08	24803.941	35006.529	1243.994	614.206	519.407	526.859	1232.288	2101.971	337.644	10104.208	227.522	199.669	146.428	702.55	226.612	501.798	130.429	11265.052	6066.978	329.997	2401.192	274.774	385.422	919.88	286.081	15258.091	105	0.984	1475.719	434.081
19858.665	22503.741	18637.057	28200.991	27356.745	30309.334	25612.927	35089.094	1510.971	681.826	583.784	585.545	4014.858	2560.828	373.639	11296.389	244.503	232.702	145.903	444.694	3435.3	683.534	138.87	9960.11	7295.381	339.915	3449.868	290.904	1236.245	2305.461	289.705	13497.186	103	1	1493.733	433.5
16002.551	16569.553	12989.283	19932.458	19028.322	26743.97	19272.187	29256.412	1225.986	676.094	567.983	660.413	5169.154	1360.625	365.717	10927.924	295.151	232.663	178.33	1837.717	4187.646	934.546	132.102	7279.36	6146.491	305.205	1194.883	338.775	677.435	2326.629	279.398	12637.301	100	0.967	387.91	434.76
18828.486	18592.728	20226.019	27761.986	18677.413	23684.48	23256.456	32260.343	685.727	372.331	323.594	339.045	1779.087	2030.541	260.232	8396.015	252.379	196.884	137.326	763.007	357.456	524.899	144.938	6554.597	8497.191	280.327	991.577	254.659	851.642	1111.546	286.072	11209.594	136	0.956	1129.287	436.838
16300.973	17388.038	17428.372	22531.241	22246.25	26834.681	23618.976	30906.675	675.252	383.389	345.634	458.308	2886.275	1809.021	289.218	8909.667	186.624	191.459	150.22	693.415	3032.067	385.248	139.483	6711.086	6495.044	268.906	1039.763	280.674	1547.833	1762.975	318.962	11522.092	192	0.903	1205.87	437.432
15805.434	15878.173	16114.478	21821.579	15622.391	21712.043	16352.889	21213.868	1023.777	283.88	285.676	274.612	3697.013	387.162	206.101	15240.153	227.258	274.404	206.128	830.594	1704.35	590.687	113.255	2171.415	24660.299	286.624	723.03	269.777	676.278	2322.921	325.68	4201.924	98	0.98	1241.969	434.561
16412.293	17483.397	15959.079	22454.374	22673.572	26633.818	22772.326	29667.844	1049.922	455.75	382.46	673.972	3487.572	1932.165	270.493	11330.797	205.89	186.258	131.28	1035.92	1186.203	829.879	130.837	7156.27	6720.172	315.985	3857.583	263.21	2293.861	3285.841	287.007	9644.131	111	0.964	1442.041	434.527
22700.933	22297.41	20794.565	29983.101	28046.707	30914.209	23066.73	28916.686	963.943	480.225	426.991	488.579	3791.359	2680.867	329.878	12318.655	254.182	213.131	173.309	453.714	782.977	891.687	136.849	6772.713	5100.766	293.231	2704.453	297.589	3058.018	2453.458	304.382	10921.446	103	1	443.5	435.5
25975.861	26572.626	22303.178	28629.949	28660.485	29367.691	25280.537	34277.994	1388.261	671.957	555.259	686.732	5741.253	2101.282	373.652	10386.014	326.033	268.967	146.424	1088.851	2599.825	800.355	135.066	8460.008	6682.705	294.35	1706.302	283.565	1593.746	4146.237	312.181	13723.192	204	0.881	505.221	438.716
19981.632	20628.453	17955.156	25053.594	23935.61	27587.566	22221.314	29526.747	1037.262	500.949	451.463	529.699	2536.005	1191.862	320.963	10698.715	313.705	266.854	180.35	1741.079	867.986	7526.463	123.468	4687.134	10329.633	293.923	2102.09	270.118	4011.758	1802.934	302.813	8534.085	151	0.932	539.864	437.268
28108.21	29101.005	24700.498	35056.191	34145.375	37001.601	31598.85	40031.137	1429.425	766.406	725.975	534.003	2712.696	1680.484	443.1	9183.486	404.251	288.183	179.643	756.451	1511.831	910.613	145.007	9833.142	12721.86	315.109	1120.446	272.628	412.725	834.086	293.098	15865.334	221	0.804	684.396	437.464
18471.771	12885.249	12241.294	26691.236	17064.267	21746.979	17790.62	23865.606	921.431	307.252	348.487	304.581	3378.447	1422.064	232.672	8377.007	271.776	162.239	156.463	567.789	1343.129	475.982	153.6	4581.696	4576.783	268.251	1529.4	319.409	717.454	1545.453	247.3	8446.978	102	0.987	1035.843	435.637
11554.206	17209.814	17874.832	23182.318	21815.082	25516.981	23476.936	30382.321	766.519	442.809	386.35	302.553	2208.725	1893.078	253.97	8131.154	207.698	186.655	177.731	338.894	510.308	500.04	148.282	6420.447	4033.995	274.522	1303.044	252.965	1011.954	918.062	276.267	10994.695	188	0.904	1052.181	437.011
13094.993	14434.097	13140.593	17032.917	20146.037	23396.969	19629.983	25957.256	930.365	418.349	346.951	418.584	1817.886	2352.254	246.058	10102.651	167.564	179.926	159.339	429.323	744.361	711.731	132.518	7457.68	6425.55	336.877	3318.874	300.079	2236.212	1395.1	303.249	11085.264	136	0.967	1336.36	437.316
17994.231	19225.968	17931.505	25279.368	24079.332	29430.422	24970.831	31391.714	938.832	365.884	335.147	592.156	5548.087	1562.743	225.865	10369.667	190.06	229.885	164.026	1547.733	6789.128	531.933	120.891	7020.011	7920.669	319.454	1196.296	331.241	1021.129	3777.898	294.104	10382.9	277	0.87	1367.644	439.424
16868.901	18332.086	16055.21	21963.313	27082.213	28772.595	24416.905	30320.671	1223.365	500.728	411.08	428.571	4290.716	2197.956	278.997	9516.558	191.618	169.177	126.778	438.427	3421.912	809.437	123.591	9082.094	4232.021	307.686	2008.544	281.093	341.423	2448.2	263.819	13054.982	150	0.972	1461.333	435.847
14381.952	16356.253	13610.778	22489.714	18840.689	24450.718	19643.417	27655.783	1237.856	625.829	529.214	610.079	4227.511	1321.504	375.631	11361.419	236.349	238.801	140.85	688.542	1295.731	648.811	131.57	10331.779	6179.561	330.114	2439.86	283.763	1269.981	3558.377	317.454	13351.516	120	0.929	1512.967	435.967
17168.535	19544.852	16982.115	30170.306	22126.814	27940.107	21262.078	30910.734	1359.114	702.312	599.143	590.229	2137.124	1978.532	433.531	11473.092	286.821	260.705	149.958	489.273	511.21	856.856	143.081	10696.948	9365.716	334.791	2684.056	288.786	2877.984	2291.124	330.523	13960.987	105	0.984	1532.052	435.481
20748.828	24509.804	19300.678	33156.798	24408.105	32216.938	24377.407	34476.581	1438.548	655.608	552.673	645.569	3970.935	1994.661	430.98	11798.215	279.164	279.068	143.122	1059.263	1329.315	834.347	151.056	9553.613	8886.519	320.293	1944.947	284.934	1952.123	2835.138	316.521	12643.031	202	0.872	1543.792	438.208
18049.226	18235.607	14373.694	18999.969	20209.799	23730.149	19827.888	30899.632	1535.436	793.923	617.951	630.852	3452.016	1826.98	390.584	10434.026	366.113	261.591	206.739	700.617	1343.158	1058.821	152.465	8405.618	5169.401	317.893	3130.413	289.486	4196.09	2301.677	297.017	13332.884	103	0.996	484.209	436.383
23109.284	23782.781	20159.155	26825.398	26536.9	27156.975	23194.779	30581.184	1089.766	555.199	448.029	607.048	3464.477	1393.856	346.282	10271.053	280.957	243.352	182.37	1026.202	655.957	908.679	133.002	6364.986	5959.689	290.253	2433.333	281.861	4838.804	2363.116	336.363	10767.083	101	0.99	495.163	436.5
21987.36	23771.723	18952.417	26207.053	24772.158	29952.31	22018.51	29183.33	1422.63	720.068	625.183	594.062	5823.627	1300.33	416.449	10513.169	400.441	295.941	179.001	1919.317	3587.739	818.218	154.956	9586.89	13348.595	308.201	1208.889	274.931	387.119	2840.482	403.37	15190.831	127	0.955	569.319	437.846
22573.511	24275.795	19435.105	28045.626	25667.147	25713.65	21882.971	31252.2	1425.496	797.153	716.644	548.691	2219.713	1575.83	451.348	9309.496	382.002	261.802	162.096	579.15	595.121	919.762	167.378	8930.099	7375.014	313.162	1572.148	282.052	743.991	859.882	271.769	14896.237	113	0.981	730.376	437.704
17618.693	17304.959	13011.337	23930.824	22214.232	27761.212	21186.944	27976.848	883.437	510.698	299.328	566.791	2958.128	1156.77	258.077	9790.705	329.368	319.656	151.911	710.812	2027.998	671.759	146.752	4705.819	9596.408	273.202	900.633	287.876	1944.962	1707.071	266.952	9049.703	152	0.901	998.822	437.421
16979.182	17685.464	18399.007	24374.635	27371.725	27128.78	24701.103	32425.728	989.745	503.136	396.768	419.113	2833.992	1695.188	269.344	8826.041	208.556	228.905	153.236	458.787	3813.418	510.526	212.295	6265.654	6443.312	284.387	1301.741	259.372	363.63	1512.736	285.509	10417.672	116	0.965	1102.638	436.69
17591.268	18877.535	18221.631	25239.831	23881.414	28319.127	25120.058	32227.954	1028.365	462.555	419.098	466.503	3451.413	2169.135	285.115	9163.667	204.671	220.578	160.107	606.519	2973.8	508.319	130.928	7767.084	8554.133	330.987	1578.942	284.334	741.878	2423.401	327.957	11805.768	376	0.728	1296.255	442.085
18596.478	19054.799	19089.047	28014.657	23362.964	28007.145	24780.333	32178.82	1042.147	471.596	397.519	504.2	4927.869	2116.944	273.325	10996.639	185.177	196.203	141.593	603.603	2326.399	663.25	121.425	8848.389	5667.072	300.591	2037.587	291.08	822.659	3211.597	278.913	12193.583	217	0.846	1411.302	440.486
20300.189	20519.217	16991.798	24176.748	24447.828	31115.213	25714.8	38081.384	1405.202	681.722	582.281	627.176	4712.295	2261.131	398.539	9821.468	322.906	258.4	143.946	1193.614	2432.109	712.448	137.562	9235.224	5252.772	311.83	1594.217	304.917	2437.263	3210.377	296.742	15706.833	193	0.92	420.205	440.593
16642.763	17191.301	13941.048	20677.393	20879.995	28065.773	22750.182	33724.074	1130.241	599.66	466.126	590.324	4385.76	2279.148	347.765	11473.593	268.901	209.044	176.864	493.477	724.251	908.154	140.084	7399.68	3403.761	298.895	3956.548	308.512	3345.054	3134.505	315.91	12073.311	103	0.996	449.383	437.898
26103.8	26174.057	22742.406	31913.539	31835.808	35100.988	29669.419	38250.15	1393.567	657.109	548.44	636.922	5112.015	2479.3	359.182	10247.759	315.496	251.672	151.579	1091.601	1531.24	943.048	146.096	7815.817	6946.309	306.517	2899.461	289.603	3310.588	3497.183	314.386	13038.207	240	0.839	475.721	440.65
18512.332	18652.762	20299.638	26867.916	25486.512	28800.981	26129.186	32336.403	1110.026	314.896	278.801	519.496	5739.798	1535.725	223.911	9574.89	221.102	189.426	163.287	1796.001	6301.686	443.711	131.209	4720.284	9109.521	260.53	520.41	261.523	290.995	4563.225	286.996	8474.355	177	0.86	1149.212	437.466
15800.2	17511.277	16044.461	20964.535	26076.301	29962.961	24748.849	29818.48	561.425	341.368	295.689	320.83	1590.805	1261.482	253.113	10140.627	203.484	219.773	179.316	520.918	1438.131	430.821	128.966	4890.074	14457.442	267.268	610.378	281.871	2499.896	860.65	382.529	9088.971	106	0.993	1213.538	438
20764.833	22530.207	20472.043	28655.81	31281.189	33706.638	29427.129	37854.987	924.508	414.798	364.2	421.007	2612.678	2647.002	267.89	10286.413	161.594	182.86	148.451	680.261	495.342	567.948	129.105	8889.883	3407.991	323.752	1575.433	319.41	1715.241	2143.572	299.3	12627.122	99	0.99	1387.167	437.985
18855.807	19736.053	16974.826	25036.786	24353.663	29629.813	24445.336	34952.75	1406.835	774.089	709.054	524.149	1898.163	1564.214	462.313	9427.872	316.759	231.605	166.068	513.493	736.768	983.642	148.562	9759.697	2754.792	311.926	1437.909	298.976	385.619	638.001	298.121	16094.988	100	1	653.5	438.68
19134.095	19912.235	20638.52	26907.177	27272.875	30557.762	27461.878	34387.757	969.978	396.403	338.136	526.792	4372.17	1526.869	238.417	8330.665	201.536	243.33	157.361	1770.177	5666.249	511.554	212.107	5031.494	9503.979	281.613	649.229	282.911	500.944	3339.198	290.216	8830.678	284	0.775	1098.521	442.095
12150.831	12581.848	12750.323	18229.575	19605.235	23290.903	17150.27	19949.022	580.6	303.274	246.84	245.046	1671.001	584.881	213.527	18004.613	186.28	247.4	202.669	464.91	297.774	957.299	134.641	2227.091	11326.621	268.7	220.263	288.914	161.872	1599.728	307.414	3747.537	102	1	1224.48	438.216
14512.041	15148.364	14579.208	21678.255	20689.376	24466.377	17622.389	22450.249	705.39	281.081	253.75	216.481	2025.366	471.83	210.953	16839.565	205.407	260.713	180.953	573.441	496.146	758.3	116.719	2203.377	18138.436	266.364	369.02	263.226	141.062	2341.122	320.837	3876.915	99	1	1233.641	438.328
9246.944	10103.722	9358.855	11288.053	15468.033	16781.386	12214.268	14872.257	618.688	265.19	287.698	196.787	4528.616	497.014	203.82	16733.968	257.93	274.145	237.027	946.061	671.045	774.756	105.984	2382.272	21632.463	288.967	245.084	292.638	145.6	2300.85	290.179	3892.922	102	0.987	1261.882	439.324
22025.629	24994.966	16131.193	25583.356	19232.903	25149.866	15323.2	21116.362	1504.322	796.369	629.779	520.908	3800.676	1033.009	338.051	13178.034	400.733	299.441	223.194	1511.044	2296.111	1281.437	137.637	4784.54	18592.93	320.843	677.953	369.055	607.608	1140.892	259.546	7766.667	98	0.993	340.276	439.378
31236.746	32097.731	25374.87	40450.556	32763.078	39605.79	27258.178	36848.723	1671.391	722.512	599.625	639.392	6595.872	1242.372	400.604	12426.293	478.649	342.814	206.397	2042.119	8863.423	898.709	145.746	8738.399	31242.772	313.237	390.689	385.025	182.414	2651.581	369.645	13684.8	135	0.938	350.367	441.374
22535.152	23963.838	18458.266	29145.926	24228.382	33444.625	23151.657	36920.869	1543.704	701.426	572.544	575.184	6056.891	1170.87	390.863	10942.336	397.308	290.104	194.289	2097.213	8635.236	979.313	143.153	8723.217	16197.301	327.363	579.844	390.143	217.122	2743.91	366.401	13603.086	119	0.921	357.046	440.996
20135.54	19812.872	17359.274	23980.472	24055.896	27744.137	22611.967	32243.619	1496.32	709.161	575.051	680.625	3072.123	2309.775	385.954	10196.047	309.604	221.837	165.314	566.408	821.09	822.194	141.374	7988.996	2706.833	312.25	2248.499	289.382	4158.278	2258.546	297.881	13548.319	140	0.968	458.314	441.786
21977.596	23236.527	19085.749	27979.277	26097.239	30327.704	23091.78	28131.878	1442.864	792.27	694.903	563.05	2840.224	1630.599	428.572	12446.737	401.648	309.986	170.271	1029.506	1866.005	1000.99	158.667	7419.964	9565.492	341.477	1882.25	306.533	822.752	1150.876	297.331	12786.482	156	0.906	634.321	441.686
17990.17	18057.449	13033.81	23038.833	23937.326	28071.922	25026.415	32508.384	1095.805	608.706	273.33	417.103	2424.07	1446.243	220.474	8512.454	366.871	282.493	179.37	368.845	653.268	632.437	136.839	5650.618	8485.806	274.56	888.913	302.828	752.54	1119.053	262.984	10068.358	177	0.909	1011.455	442.579
12553.333	13239.555	13419.501	17839.612	16885.534	20025.138	18589.572	24822.151	593.897	353.064	326.607	463.55	2078.786	2477.759	277.84	9385.807	153.169	160.475	152.845	600.089	1157.973	610.196	141.269	6570.745	4344.335	259.931	1475.621	276.785	1874.98	1504.525	280.709	10555.345	109	0.976	1186.28	440.5
14450.47	15394.359	14752.758	20686.496	17620.898	24594.729	20289.568	27013.938	1193.651	362.223	335.067	556.085	3055.835	2173.919	231.438	10500.818	181.505	185.859	176.677	1048.601	1449.359	727.211	130.016	6872.801	7834.603	335.989	1992.805	307.826	1390.063	2068.242	303.807	10274.285	173	0.923	1352.049	442.049
25548.178	27095.205	25094.48	37779.805	28139.844	32696.634	29520.345	39703.345	1492.123	644.341	567.641	499.4	2932.483	3229.037	376.443	10748.086	267.4	246.508	147.303	427.911	772.752	703.847	134.373	10640.904	11497.871	352.16	2735.911	291.288	1918.749	1383.939	294.389	14277.922	162	0.96	1492.08	442.13
23204.18	23166.759	20098.291	29494.598	27406.464	30533.186	24463.299	32070.473	1201.735	659.833	557.893	610.343	5014.74	2851.044	386.526	10734.285	277.399	243.324	168.679	1127.97	1764.529	782.905	132.107	7746.946	5179.895	331.891	1335.553	346.039	2373.089	3302.11	281.338	12988.558	194	0.892	385	444.773
29690.824	30808.014	25007.258	34454.892	32801.604	35104.081	28464.941	36979.631	1424.483	711.721	620.508	592.892	2928.606	3150.171	419.418	9848.807	329.456	280.066	138.094	505.873	1034.315	730.432	146.171	8856.053	7049.202	323.785	1254.732	329.041	1926.598	1954.978	299.982	15176.224	147	0.942	411.276	441.643
30954.5	32385.054	27678.522	36634.71	36359.843	35285.392	31798.506	37555.396	1436.581	673.017	566.514	585.466	3856.296	3183.642	371.728	10613.362	318.639	306.313	144.314	567.814	906.756	878.003	134.94	8884.232	6001.793	297.015	2756.295	281.815	1710.629	2971.783	339.474	14481.782	124	0.922	516.581	441.403
23402.479	23113.152	21640.441	32380.039	31439.713	36532.329	31288.969	40794.72	1258.217	698.193	684.608	515.124	2809.692	1971.671	426.071	8971.698	367.014	280.944	182.275	819.122	1078.242	984.316	140.42	8405.693	9541.632	331.183	1513.124	279.458	1147.06	968.736	292.202	14238.249	114	0.948	692.491	441.351
22016.296	23114.949	19091.408	27506.748	26873.418	29354.496	26194.914	35391.709	1385.882	769.385	685.012	557.433	3460.345	1583.249	440.11	9681.543	382.215	274.235	164.904	820.833	1428.967	946.357	157.169	8959.838	9103.489	327.252	2322.536	290.895	1105.785	1305.589	274.299	15004.238	162	0.95	720.5	441.784
11359.942	10972.287	13934.406	12373.686	14018.752	16574.015	18772.569	22701.336	1041.98	539.42	293.024	464.835	3507.238	593.689	184.327	8089.288	329.516	229.805	182.415	924.876	2773.131	451.632	127.536	5241.287	5594.36	245.532	601.729	303.567	521.841	2057.351	229.618	9261.838	108	0.938	1022.954	441.111
20488.577	20696.891	22036.972	29242.566	28444.721	32392.558	29021.598	35354.494	773.512	338.206	300.619	414.32	5388.664	2022.618	243.482	9160.596	221.895	177.831	171.16	1338.929	6600.647	460.528	132.435	6227.156	9114.023	257.678	700.203	261.538	385.358	3484.547	279.605	10145.488	106	0.993	1158.5	440.67
20672.678	21927.892	20732.957	29318.645	29472.197	33021.965	29099.944	36446.719	974.495	419.038	371.028	418.421	2915.379	2889.828	250.09	10319.99	186.747	197.33	154.186	501.65	736.909	685.933	125.664	8311.262	5956.471	316.869	2029.584	317.561	2401.285	1830.753	283.172	12060.272	214	0.878	1384.336	444.14
18941.205	21873.343	17205.388	21541.463	27960.073	34416.208	29543.662	36982.441	1135.177	468.31	381.926	497.734	4180.059	2272.937	255.943	10353.57	187.23	204.203	151.943	1579.284	1618.779	494.238	121.585	10087.297	4563.006	293.196	770.417	309.962	431.556	3544.132	283.023	13445.857	99	1	1396.641	440.672
18851.165	18698.625	16753.438	24237.189	23956.317	26115.234	22269.802	30392.34	1187.922	614.907	525.246	561.611	2968.207	2140.477	361.951	9908.948	317.602	236.537	186.376	1017.856	497.257	2210.295	130.819	8291.377	8565.885	279.057	3763.233	279.821	2331.17	2077.856	356.874	13504.052	115	0.999	527.839	442.091
15309.534	15908.834	16849.495	23248.781	26305.704	26032.828	23612.777	28664.186	657.748	391.061	334.973	474.378	1551.385	1510.173	255.011	8492.225	194.179	187.713	187.752	1471.494	902.413	488.037	201.214	6001.445	6041.441	278.534	867.148	284.711	1666.407	1111.696	290.719	10424.099	98	0.993	1085.653	441.724
13766.684	14418.501	13603.269	17291.55	20789.404	23069.328	16488.865	19133.494	953.346	307.289	272.027	236.5	4199.138	496.775	223.632	14676.982	204.146	243.591	198.534	1621.062	3350.547	519.476	105.132	2117.292	17053.78	278.955	458.653	271.802	566.341	2612.827	324.168	4218.918	108	1	1240.5	442
12255.615	13465.757	12477.249	17631.495	21877.296	20577.143	18488.058	25212.059	819.665	395.829	375.036	427.119	3481.077	1734.204	263.793	9702.512	164.265	173.263	156.174	611.462	616.745	685.731	136.056	8150.605	4850.782	317.953	2417.246	289.623	727.848	2893.484	335.772	11823.818	106	0.993	1308.538	442
17029.832	18268.016	17030.763	22926.794	24863.636	27640.517	24185.406	31240.196	1097.11	501.666	427.889	476.971	4107.456	1998.976	266.578	10972.288	206.126	202.849	143.22	547.518	1229.668	651.277	121.408	9947.571	5459.331	285.4	2369.475	285.435	1483.438	2770.603	274.741	13222.382	246	0.785	1422.114	446.443
19459.4	21142.997	16690.57	24970.942	23730.373	33893.696	24016.153	32248.338	1328.421	693.387	568.903	586.054	2902.686	1832.822	348.186	10921.051	371.754	249.171	202.002	1247.348	648.324	1528.6	137.942	5834.075	10830.286	291.496	3079.436	283.582	2793.741	1755.801	346.799	10678.053	149	0.93	550.305	442.581
27100.55	29355.093	22990.75	32445.934	30004.764	33892.17	27062.143	36774.47	1489.89	773.549	716.049	543.18	1783.468	1885.358	458.62	9416.137	375.369	271.858	183.581	473.375	700.657	1058.155	158.256	9044.21	9659.103	317.735	2138.086	296.702	784.329	672.651	306.787	15297.96	113	0.981	649.19	443.367
22290.011	22473.617	19895.128	27610.363	27011.95	28952.944	24553.004	32179.29	1427.797	780.239	696.983	504.905	1927.757	1457.678	434.429	9142.725	420.397	252.896	189.603	576.177	767.086	1060.646	151.904	8734.04	15211.605	314.451	1016.688	291.022	1064.676	659.335	284.743	14384.732	111	1	669.608	443.122
23648.659	24994.88	20641.638	30998.725	28621.435	32015.672	27599.79	37194.082	1376.588	737.5	667.193	537.704	2115.617	1904.962	442.655	9287.059	348.677	262.896	160.43	477.285	663.401	1057.068	158.835	8178.835	8591.106	308.942	2304.845	271.497	2137.079	821.406	282.499	13959.945	198	0.882	738.313	443.328
17528.449	18637.496	18856.808	22705.114	30110.208	32717.008	29175.123	34229.788	659.867	362.977	322.884	416.2	1825.718	2856.878	244.92	8676.002	251.925	183.308	144.259	854.171	440.984	545.387	137.478	6499.024	7167.021	273.293	1165.554	253.12	578.387	1091.114	284.781	11082.522	106	0.993	1135	442.208
14944.86	16402.088	15336.595	22198.858	19041.874	23651.525	21180.891	29815.187	1507.911	476.338	407.409	446.476	4263.578	2465.171	276.224	10002.257	198.497	197.052	176.933	492.305	1324.774	669.749	136.49	8678.915	6978.828	339.656	2395.959	288.854	2483.289	2003.996	327.988	12163.292	103	0.996	1318.112	442.869
16805.466	19875.328	15766.82	24770.944	26587.478	30495.348	24314.936	31836.959	1290.241	676.097	575.737	569.957	2682.984	2627.248	430.851	11472.347	251.976	226.098	140.026	610.563	486.231	790.971	141.061	11192.054	5429.222	328.143	1750.84	293.624	1246.762	2331.031	306.364	14371.663	111	0.994	1527.05	442.734
15083.412	16234.31	12539.236	20578.645	18008.253	26071.819	17991.449	27717.994	1048.881	561.996	501.887	571.275	4901.03	1193.831	352.971	13785.55	247.603	241.55	253.682	1165.093	3530.359	893.995	133.033	6604.269	7138.765	300.524	1015.267	376.729	1842.132	3098.166	293.436	10270.191	137	0.902	365.12	443.982
22945.926	23990.743	17806.663	23298.934	22924.923	25948.358	21427.965	31380.815	1364.029	667.116	534.46	576.544	5349.386	1186.349	355.431	11574.124	442.487	289.119	171.689	1573.148	3209.251	939.751	139.498	7689.659	17577.187	313.939	1238.24	318.564	855.141	3201.558	296.95	12927.164	121	0.977	438.161	443.814
19862.731	18869.279	18332.441	25032.149	25402.499	28067.968	23324.807	31345.392	1192.2	605.698	487.654	549.812	3534.017	2408.6	333.387	10957.645	324.352	247.338	174.703	573.386	1037.494	1062.629	145.407	7059.134	9145.089	282.385	2458.86	289.132	5076.365	2140.1	314.241	11367.953	121	0.977	491.161	443.988
21721.46	23244.434	18799.748	27047.955	25700.485	30220.07	24070.211	33473.87	1413.536	770.129	691.647	568.999	3368.454	1385.793	439.962	9702.847	421.728	288.952	178.281	1073.484	1967.464	780.438	156.206	9404.478	13119.495	322.49	1652.282	310.493	504.381	1359.07	304.888	15439.932	116	0.936	642.836	444.552
24539.654	24470.011	22378.245	32788.491	33009.617	36042.416	31552.144	39215.789	1368.171	741.003	708.937	509.081	1831.093	2225.986	441.292	9364.518	398.305	276.654	181.711	436.587	510.955	989.084	140.27	9001.627	12278.035	325.364	1689.978	277.108	967.895	806.12	296.252	15113.148	106	0.993	686.67	443.726
21425.877	20963.544	19156.078	29820.812	27128.31	33395.598	25225.138	31518.587	1007.229	594.544	400.207	439.17	1889.392	1785.759	325.358	9853.763	343.737	322.966	149.434	426.369	593.204	883.124	167.146	5895.462	7463.189	265.542	1383.631	289.819	598.01	795.862	264.713	10720.835	150	0.88	993.96	443.647
13238.21	14518.388	14694.288	19123.91	18596.868	23144.633	20638.981	27800.934	844.817	401.508	335.625	436.37	3490.833	1337.026	225.596	8011.169	198.322	178.098	205.321	922.323	5034.631	536.346	160.127	5705.081	5773.586	278.613	835.551	279.742	464.285	2656.783	268.638	9708.933	133	0.935	1074.229	445.297
16179.131	17036.873	16992.036	23036.739	23130.085	26648.2	23650.152	30253.534	986.629	369.889	333.224	479.784	2665.164	1674.255	284.082	8748.244	190.714	200.703	151.348	883.721	2883.25	551.915	128.691	6424.853	8427.239	258.692	922.24	276.984	695.517	1808.824	284.176	10825.348	234	0.861	1199.077	445.632
15998.396	15892.018	16543.73	23914.708	15850.89	22537.057	17028.824	21769.59	689.481	315.315	275.807	251.389	2687.527	572.702	230.728	13948.112	217.544	241.752	202.928	1918.714	1706.755	741.23	118.369	2409.209	19245.363	259.629	269.612	256.32	599.658	1570.032	332.133	4909.425	109	0.976	1230.665	443.885
20515.632	22219.901	20079.272	29800.936	31800.091	33821.253	27922.201	36223.851	1415.412	652.918	587.753	560.793	2249.124	2618.14	373.407	10612.612	257.196	203.482	167.373	552.077	373.044	1184.441	134.329	10016.905	7613.714	338.3	2519.466	292.454	613.33	1315.463	301.507	13804.277	121	0.977	1498.698	444.55
22275.85	24852.082	16283.479	23509.291	20492.947	27874.674	20053.869	30206.248	1153.304	659.94	534.35	525.183	3848.501	1780.472	365.398	11925.309	284.986	276.584	219.41	1227.305	953.633	940.561	130.36	6206.458	5983.569	324.237	1121.49	357.769	1920.982	2294.519	285.51	10517.761	113	0.981	375.208	444.748
22444.837	22955.574	18753.255	24981.02	24363.874	27085.77	21181.78	29206.121	1304.471	611.874	527.739	530.461	3449.328	1615.399	366.18	10453.35	430.057	262.61	206.135	950.619	2086.006	1038.158	139.313	7943.276	21888.193	306.543	1187.952	323.028	1790.465	1846.739	306.111	13077.118	187	0.891	431.666	447.842
22514.844	22448.017	19284.517	25835.307	26181.457	28990.907	25064.04	35494.09	1221.897	626.904	524.819	620.548	3624.236	2859.173	360.041	10423.04	315.387	243.356	176.992	745.53	722.814	838.686	146.79	7770.539	7183.76	320.728	4027.963	304.121	2506.158	3064.131	307.35	13108.29	117	0.985	450.346	445.244
21556.087	22010.344	18433.652	24559.21	25257.597	28961.456	25096.973	33184.986	1408.805	769.426	709.389	555.543	2494.281	1386.101	419.011	9349.466	391.1	259.622	190.78	529.719	892.26	973.735	143.885	8970.752	11633.402	318.519	1262.984	284.015	1351.538	938.05	304.214	14838.691	116	1	675.862	444.862
17832.359	16510.556	15343.377	23760.606	28858.546	29128.642	21688.675	27473.017	846.391	312.439	368.361	570.542	3105.14	1255.069	207.079	7927.43	278.467	221.962	175.073	1070.999	3466.839	452.505	141.9	4832.823	7363.392	235.946	1177.253	302.728	560.429	1427.361	251.593	8960.076	161	0.898	1029.233	448.407
16680.213	17594.483	17169.337	24093.763	19008.241	26035.808	22024.92	28578.751	1148.644	347.166	348.345	428.563	2154.741	2074.288	233.192	10614.617	193.428	223.166	154.045	1099.704	1406.994	524.082	118.225	4640.782	9160.394	309.807	1293.85	268.569	3032.546	2284.846	345.107	8383.929	308	0.786	1276.916	449.185
19695.501	23076.768	18005.94	32021.52	22280.642	32146.574	22272.387	32659.344	1396.322	578.475	496.22	775.535	5755.337	1618.898	417.66	11481.176	233.055	244.526	133.08	1847.143	2924.395	662.002	144.581	7784.535	5255.608	312.841	1245.816	279.071	2674.207	4165.001	296.604	10996.21	116	0.936	1550.371	444.733
22023.87	22076.673	19961.438	27546.571	29124.783	31780.283	28173.704	35519.853	1318.009	694.99	565.636	565.744	3323.068	2413.208	358.974	10321.591	329.102	273.536	163.1	862.333	557.021	6217.469	143.961	7149.169	6074.639	295.238	2395.434	277.397	2613.231	1827.16	382.479	12341.14	136	0.967	519.375	446.919
24101.136	25100.391	21083.659	30122.426	30216.629	35113.133	30176.123	40498.083	1423.996	760.662	699.965	548.607	2313.502	2422.26	445.991	9198.505	340.363	256.534	169.479	512.67	706.278	852.583	157.633	8916.285	6071.65	313.163	2100.031	287.904	1056.234	1004.808	294.729	15223.921	207	0.894	654.722	448.302
22301.649	23448.675	19997.893	31213.061	26614.941	31478.483	24318.499	32740.959	1206.405	652.355	584.51	544.958	1089.598	991.847	409.964	9756.952	361.986	243.265	197.213	558.131	499.101	1153.43	169.225	5930.243	10819.994	299.06	2425.89	263.49	10392.701	526.78	296.997	10631.323	100	1	760.62	445.38
16923.426	13908.621	14936.638	21371.671	17446.122	21379.943	18704.04	25824.029	783.584	434.688	387.279	352.353	2604.643	1050.587	237.339	8169.024	242.391	174.617	176.156	1273.24	1820.608	511.931	167.184	5673.929	6835.021	280.964	1063.018	244.179	866.252	1209.349	248.399	9781.997	121	0.948	1049.426	446.236
17606.656	17527.692	19136.796	25546.928	16738.319	25090.297	23275.239	31781.333	686.621	373.452	316.565	303.642	1339.819	2351.648	251.495	8221.355	248.221	187.942	142.344	340.311	368.003	538.198	146.195	6337.248	7694.031	286.566	1311.986	248.578	780.759	824.686	309.563	11227.698	96	1	1130.229	445.521
18531.442	18651.28	20344.891	26330.654	23953.205	27007.498	25315.056	32214.197	828.637	386.874	343.671	381.614	2454.19	2554.988	259.901	9203.57	214.762	149.334	166.246	562.54	1335.111	546.395	127.082	6747.529	6019.368	266.703	1208.285	247.748	791.358	1395.046	297.478	11277.994	99	0.99	1155.268	445.975
16210.807	17677.28	16388.627	22080.935	24145.013	27541.952	23896.548	30205.798	949.248	414.76	360.119	402.311	2473.994	2804.111	264.707	9614.58	169.888	182.975	160.096	276.714	437.353	557.299	130.329	8520.449	5020.349	320.742	1966.894	288.026	2206.87	1625.19	299.472	12682.239	213	0.9	1334.106	448.603
17999.1	19083.412	18445.642	26162.089	20508.377	26449.884	23888.353	31221.552	1494.04	759.471	578.973	505.724	1102.462	1574.767	342.212	9454.247	271.56	199.081	153.42	678.418	231.858	703.617	142.551	9644.743	4509.314	344.442	1930.717	273.35	720.505	989.258	295.999	14596.418	249	0.74	1471.99	448.801
17349.124	20787.469	15296.008	27009.686	27673.963	34144.211	22248.621	29493.174	1254.819	519.021	452.327	790.383	5393.167	1387.32	381.56	11930.543	267.696	269.932	151.01	1443.348	5522.779	660.416	143.993	6100.19	10375.325	299.636	1463.669	274.618	2834.168	3607.518	297.489	8580.735	109	0.946	1557.372	445.463
22358.399	22107.645	18984.514	30042.598	25900.881	32704.521	21568.413	28707.046	1245.903	556.251	496.331	598.963	5773.396	1052.032	316.93	11926.38	321.548	270.846	183.305	1749.698	7308.74	849.879	135.249	5340.728	16782.785	302.79	478.803	385.514	446.856	2620.103	412.413	8671.564	158	0.864	353.19	447.93
24629.005	24789.467	20507.107	29437.313	28406.991	32807.443	27118.546	37154.072	1335.208	679.299	567.486	570.817	3583.634	2368.112	381.192	9928.676	321.615	253.795	151.392	1109.578	1732.656	813.477	132.335	7661.106	7897.096	319.334	1458.477	333.711	2372.716	2402.526	284.958	13160.223	220	0.823	402.45	451.6
20729.27	20061.068	18768.63	26078.644	26457.08	28726.001	23986.949	31843.679	1534.328	597.265	495.898	749.03	7785.467	1748.074	333.714	11393.906	296.216	241.956	159.129	2464.471	4606.039	865.683	142.567	6937.653	5865.275	296.511	1792.885	288.778	2216.406	4990.888	328.741	11742.233	143	0.952	483.269	447.738
19678.269	20183.409	17388.896	25028.475	24424.32	28662.718	23766.63	31555.743	1300.608	671.805	551.501	571.618	3722.878	2064.184	369.522	10307.04	335.453	247.801	180.96	833.917	686.56	1986.601	143.469	7878.548	7421.917	285.238	3531.036	268.907	2614.767	2362.093	355.838	12698.188	150	0.912	532.087	449.447
14900.896	15448.194	16046.12	21531.059	18700.367	23114.533	21015.267	28284.393	907.493	312.223	290.374	483.949	4034.672	1465.012	230.93	9367.565	224.169	162.099	166.257	961.599	8135.55	389.532	132.118	5298.695	6568.566	252.133	1164.181	262.739	588.385	3282.766	288.766	9242.392	96	1	1146	447
23282.381	24426.352	23320.898	31750.905	26373.747	33655.544	30650.724	38921.74	1033.462	435.474	371.83	467.513	3144.42	2796.737	252.309	10237.405	182.23	209.705	140.144	560.333	890.726	654.333	113.877	8756.74	7952.179	303.266	1260.595	304.116	2302.381	1997.386	294.94	12361.383	109	0.989	1396.894	446.839
17676.962	19374.225	16797.788	23971.272	31293.192	31829.603	27746.573	34786.247	946.582	444.036	386.344	473.071	3285.788	2982.868	258.763	10018.835	184.485	222.303	147.185	538.745	829.74	563.259	118.702	9075.484	6019.915	287.949	1304.334	304.53	2139.117	2369.564	316.243	12512.183	109	0.989	1402.39	447.225
18513.903	19697.202	18153.506	25328.969	24008.944	29338.928	25258.994	32653.407	1281.743	487.45	396.637	556.174	7715.098	1729.304	262.843	10910.279	226.179	218.745	147.831	1083.865	5543.258	513.523	136.987	9158.95	7476.593	299.741	1374.625	267.19	638.956	4680.858	277.789	12276.555	115	0.969	1446.196	447.683
15841.924	18478.716	14764.642	22904.475	24443.912	26784.354	21640.338	30770.537	1483.616	622.713	566.892	556.473	2947.194	1944.778	381.874	11432.036	272.092	230.636	134.599	734.893	699.39	701.678	133.695	11586.813	9253.146	338.432	2605.978	281.217	2206.561	2917.818	308.387	14445.299	99	0.99	1512.237	447.298
16372.851	18937.462	15341.489	26984.058	19593.181	25511.054	20193.166	29188.621	1505.66	816.612	633.025	702.379	3402.713	2298.541	488.662	11547.08	306.237	254.542	133.121	657.172	1354.858	817.888	152.153	10277.069	7202.075	320.033	2066.773	268.436	1014.84	2516.264	317.724	12919.729	116	0.977	1539.095	447.224
15784.335	19890.253	14114.333	24313.513	21474.508	31149.623	19107.59	27075.958	1211.491	621.104	517.308	599.316	4394.72	1433.764	398.725	12675.005	288.989	279.041	151.299	543.451	2768.595	793.966	158.882	7871.597	8550.67	313.969	2252.266	282.517	2249.092	2324.687	286.643	10469.021	192	0.787	1567.099	450.641
21250.425	20727.5	18885.372	27177.551	28271.575	31746.193	26432.221	35558.219	1397.164	705.727	587.625	632.697	3240.656	2463.511	419.768	9849.789	302.47	216.156	134.234	848.357	1758.941	597.212	143.708	10348.773	3749.846	333.529	1562.872	332.085	1264.829	2423.071	320.105	17259.58	109	0.976	415.362	448.115
31001.506	31338.162	28471.588	37842.454	34735.337	34883.336	27065.932	31974.49	1538.616	762.844	594.884	544.935	2640.21	2083.194	360.881	11452.445	476.423	292.148	218.06	943.165	914.479	1705.49	141.507	6822.565	20931.164	283.683	2187.51	289.035	2528.336	1074.11	291.718	11605.948	114	0.99	547.579	448.368
25607.952	28076.051	21675.305	31210.715	28404.709	32472.204	24242.441	29411.332	1415.864	754.444	644.797	583.742	3531.857	2229.874	447.957	10244.596	364.364	291.569	172.708	582.089	1140.25	1255.629	167.694	9250.424	10548.483	299.571	2523.418	298.311	1916.545	1795.17	417.614	15062.268	103	0.996	572.102	447.383
21106.431	22495.994	17932.382	25592.77	23895.836	25591.294	21203.4	29376.745	1335.414	728.28	651.462	587.808	1891.349	1192.575	418.207	8958.114	379.689	265.27	177.634	546.488	962.268	1772.158	156.471	7008.868	10241.905	317.138	2097.293	269.466	2770.884	761.022	290.064	12912.932	112	0.973	728.268	447.884
13958.717	15285.769	15702.232	20538.585	20791.606	24168.278	21371.05	28425.42	645.135	408.557	366.913	415.01	2520.13	1880.517	247.54	8069.585	165.108	191.395	186.177	802.851	3252.887	388.719	141.871	5605.485	4469.466	286.286	991.3	274.333	518.602	1886.516	264.732	9774.413	225	0.87	1060.478	451.442
21015.174	22655.306	20450.831	29406.276	27755.509	32101.094	28132.867	35938.455	1236.668	614.348	540.907	457.452	1497.474	2908.667	352.815	10562.03	237.261	206.253	140.892	449.296	357.905	644.425	131.656	9961.456	7419.191	352.415	2447.891	282.739	1238.394	1042.657	294.986	13993.598	237	0.887	1485.264	450.973
21140.485	23960.718	19898.724	32425.69	25712.013	31568.802	25901.988	37003.123	1240.093	633.055	553.953	567.3	4174.658	2875.01	398.399	11738.49	245.238	241.377	130.955	468.852	1010.437	782.098	139.51	9624.43	7878.97	326.926	3266.718	291.388	1678.945	2947.355	333.156	12674.232	110	0.955	1523.445	448.618
19257.823	20601.192	15649.939	26421.35	20547.537	28355.379	17933.389	27278.999	932.909	531.907	458.989	389.45	1816.832	1210.187	349.192	12568.009	262.282	194.698	192.806	526.781	1134.385	1065.248	140.141	6373.708	13645.768	305.144	717.737	367.941	1583.498	958.519	325.221	9796.294	106	0.993	335.792	448.745
25189.527	24857.699	22151.164	30219.797	30245.29	31496.888	27083.549	34423.796	1172.086	567.787	493.433	746.101	5155.345	2181.339	346.149	10715.202	344.629	280.61	176.322	1431.698	2857.886	755.571	136.66	7946.405	12297.28	320.213	1957.475	306.653	2876.416	3801.832	337.516	13405.955	161	0.944	445.183	450.786
21801.72	20876.685	19678.458	27359.138	27594.807	31553.88	26239.867	38020.471	1452.478	583.551	491.124	674.457	3951.229	2483.252	355.668	10430.603	265.628	203.541	125.207	1250.466	2571.841	851.929	148.834	7797.653	4652.039	285.96	1952.087	292.87	1484.669	2451.957	332.537	13110.775	117	0.944	473.944	448.697
21203.64	20726.324	18487.26	23512.766	23773.487	24769.812	20633.938	27976.74	1141.062	574.827	476.201	606.06	3448.708	1335.162	325.179	10678.225	299.026	235.051	152.446	1026.499	3196.559	1378.233	136.412	6700.615	9712.382	290.024	1587.23	279.342	1492.118	2162.579	305.583	11037.663	148	0.891	508.27	448.784
16577.773	16799.635	15185.555	21768.302	21268.803	24118.412	19962.956	29207.674	1273.253	687.834	625.158	514.381	2243.408	1974.559	413.511	9284.338	337.053	240.25	192.494	480.594	733.569	964.938	142.435	8100.293	7371.596	314.878	2104.192	261.654	1325.785	1307.367	296.807	13305.66	134	0.916	665.993	450.582
15459.012	16318.71	16687.376	19926.38	25057.317	26559.632	23570.609	29426.962	1022.537	569.722	445.765	427.92	3424.532	1331.149	283.04	8171.449	262.219	264.907	164.169	1248.935	3879.051	697.25	208.58	5499.596	11553.411	301.111	1026.142	280.293	304.769	1672.531	294.03	9142.115	102	0.987	1108.431	448.853
19945.066	20627.118	20938.044	29268.574	22536.516	28571.641	26352.016	34740.974	1105.837	437.013	383.953	451.637	4289.409	2261.999	258.505	10349.017	208.555	190.716	162.431	514.592	815.781	679.791	124.856	8397.635	8771.454	313.152	2763.888	311.175	1810.252	2090.932	291.435	11972.042	252	0.728	1379.964	455.048
27883.623	28711.447	23002.511	28600.058	28958.573	29647.772	25890.047	36944.278	1604.786	746.287	607.118	622.331	2772.208	2469.962	408.864	9938.679	339.739	276.667	165.865	432.505	529.495	758.522	153.838	9563.728	5213.968	328.383	2495.56	302.91	2267.426	2240.442	308.202	15062.484	134	0.916	463.672	449.993
23868.278	24038.737	21584.563	29338.665	29719.204	36188.268	28811.898	37880.672	1654.97	853.621	687.913	620.478	3048.793	2367.892	413.615	11644.765	413.658	301.204	214.275	780.752	1133.025	3452.526	157.18	8747.929	9450.245	287.507	2995.263	299.498	1931.83	1427.572	337.075	15062.153	117	0.985	553.756	449.654
19796.797	21104.421	17136.097	26248.568	23163.179	26957.306	21222.624	28499.163	1312.179	710.839	622.77	548.029	3059.003	1368.503	430.127	9806.843	401.99	279.706	175.121	620.409	1167.181	1160.751	165.941	7608.266	11961.99	299.214	2378.968	265.202	3310.858	944.629	271.983	12701.758	146	0.946	753.199	450.788
19709.3	22356.746	16636.92	26526.529	23578.362	29836.723	23474.569	32132.092	1421.886	788.485	678.217	561.365	2617.317	1304.894	451.383	9817.756	400.122	310.266	193.802	574.664	1002.803	910.67	178.882	8410.894	8728.037	296.721	2776.373	264.84	1314.574	963.514	274.411	14176.832	158	0.882	765.399	451.892
22205.877	21779.574	19037.8	29069.934	26071.171	29896.352	23061.475	28103.85	1050.755	605.271	466.553	456.731	2939.136	1329.697	333.282	11156.794	382.076	347.115	156.375	511.752	754.183	944.266	176.613	5676.065	9163.81	289.777	1805.261	301.044	304.227	1041.195	277.396	10387.36	120	0.969	991.008	450.175
16302.975	15847.712	15802.373	22249.803	21375.495	25221.109	20983.13	28866.092	760.465	387.739	366.105	345.37	3236.586	916.74	219.358	8141.338	244.853	200.417	160.632	297.273	2768.028	383.954	154.536	4762.887	5323.65	278.824	632.382	280.656	232.591	2884.221	233.681	8457.898	140	0.874	1041.557	452.357
14951.768	16128.241	16340.291	20587.232	23106.191	24621.657	22516.011	30342.067	665.887	421.373	361.06	331.786	1982.827	2008.207	256.07	8108.881	199.395	177.7	186.894	297.226	962.82	448.033	196.89	6446.782	5189.194	321.967	1299.032	287.741	467.593	934.728	277.251	11319.715	114	0.99	1082.833	449.895
13689.646	15214.861	14335.463	18043.062	24644.651	26416.469	22712.992	27071.279	729.971	413.46	361.122	345.857	2834.19	2254.521	297.913	10147.879	193.772	192.022	183.027	784.952	860.846	530.842	127.728	6131.197	6773.112	291.659	946.884	269.544	448.525	1308.304	301.75	10284.652	114	0.99	1213.833	449.833
13498.582	15202.043	13418.667	17592.989	19522.957	22977.696	20527.656	27946.197	1914.635	410.574	385.186	446.569	2830.605	1286.79	269.902	9554.378	165.613	191.422	150.703	1965.63	2904.306	458.743	134.248	9164.087	4165.695	329.931	879.048	294.719	722.285	2769.724	315.338	13082.09	100	1	1311.5	450
17802.49	18974.93	17607.005	24949.167	24767.196	29172.97	24318.825	32348.282	1106.231	529.219	429.157	497.953	3319.135	1824.171	294.448	11006.837	222.472	193.798	141.819	1094.32	577.453	702.286	138.3	9222.178	6809.241	313.008	2922.648	270.671	1568.191	2944.888	293.279	12671.831	212	0.907	1438.665	453.764
22770.528	22752.754	18171.871	27007.167	23906.694	27581.447	19066.115	24734.372	1375.721	742.524	600.467	552.663	4871.592	1465.418	373.649	11889.816	338.442	240.144	174.374	1409.024	1229.929	1151.576	134.727	5728.111	11682.457	311.57	901.736	345.882	1277.888	2375.429	299.287	9877.75	102	0.987	373.843	450.598
21427.16	21265.834	17562.219	28027.397	26170.847	29813.679	24410.657	30037.012	963.848	533.765	308.307	432.477	2728.123	1691.521	269.646	9503.738	303.617	307.345	172.983	363.889	573.251	716.601	149.398	5457.443	6517.467	273.755	1668.568	305.082	646.14	1413.976	285.385	9858.792	199	0.859	1004.495	452.761
17360.675	17536.089	19057.255	26128.377	17900.858	24609.485	22204.285	31357.199	1053.14	473.229	357.658	391.376	2641.236	1548.021	259.774	8107.103	223.935	232.172	178.787	524.137	925.918	553.623	219.819	6249.698	9721.558	313.105	759.409	291.079	429.505	1272.183	287.469	10564.289	96	1	1094.771	450.229
12082.044	12650.299	12964.54	16289.729	20014.423	21183.259	19929.471	25462.429	734.917	436.387	363.92	359.833	2239.169	2117.058	293.287	9343.425	179.358	138.505	157.29	264.821	557.497	500.117	139.853	7573.309	2373.815	253.767	1508.884	263.45	763.484	1041.534	272.461	11826.898	96	1	1165.229	450.771
13206.043	13054.303	14530.35	21432.605	18207.419	19605.292	17933.744	24930.731	659.411	428.041	340.332	426.717	2044.729	1939.38	298.919	9245.144	178.553	176.02	154.398	539.92	1133.844	564.011	139.096	6863.712	6754.548	259.938	1268.151	283.094	1467.175	975.173	280.776	11163.798	97	1	1190.5	450.5
19969.956	23034.803	18648.352	30972.45	22001.271	31390.848	23930.288	32455.752	1340.254	674.458	569.95	630.56	3195.029	2426.633	442.619	12280.896	268.861	259.483	134.07	697.03	793.578	734.677	146.969	9967.523	5626.144	324.585	2370.093	282.087	2724.967	2018.066	287.712	13363.228	107	1	1553.481	450.949
21064.034	21420.708	17855.25	22762.903	23257.795	26398.175	22366.241	30312.459	1553.115	714.563	573.067	555.008	3058.387	1639.161	345.75	11101.118	437.077	266.707	172.305	642.344	1601.034	1152.945	155.04	6917.212	18196.664	305.6	2243.064	290.783	781.171	1403.286	327.18	11843.678	154	0.927	497.656	454.195
27342.176	27671.632	15553.257	33300.37	31889.288	34559.957	24220.818	34768.9	1040.194	494.521	333.733	436.778	2531.441	1442.36	210.532	8548.654	304.789	360.768	192.745	908.435	2985.462	435.838	129.321	6589.717	9398.157	263.77	1226.695	304.361	298.786	1163.381	240.597	11083.412	142	0.971	1017.387	452.514
13562.565	13732.029	14811.402	20041.755	24859.61	26341.279	22124.752	26456.163	832.246	412.472	347.778	385.257	2034.83	1823.193	248.729	8326.718	193.819	209.756	163.188	505.838	1194.595	545.373	216.989	6022.287	6640.004	317.38	931.48	274.694	573.337	927.489	305.367	10388.011	105	0.984	1100.776	451.69
15438.424	16322.577	15166.882	20568.264	28007.809	27039.898	23757.889	30672.188	1017.684	479.813	406.809	461.079	3386.041	2078.86	276.646	10364.888	197.806	209.47	153.689	591.186	556.644	659.712	121.243	10346.848	6408.621	293.995	1593.962	301.58	2589.177	2420.53	311.669	13930.423	150	0.951	1405.373	453.213
30584.328	30790.448	26186.769	34781.728	33526.481	31974.919	27411.395	32662.03	1659.33	765.343	608.922	579.374	2419.128	2553.456	353.852	10704.864	350.243	265.24	159.211	465.16	603.738	906.304	144.42	6853.661	8188.677	336.924	1950.889	319.957	2864.006	1686.287	323.928	12091.113	110	0.985	457.691	452.9
22650.207	23427.511	20458.729	30440.912	28616.751	33298.635	27292.932	35084.657	1371.675	674.636	615.559	513.752	3106.306	1555.023	415.364	11091.022	435.547	268.113	207.879	834.177	2123.637	1265.053	161.742	8738.663	20134.049	298.305	1891.855	291.874	1551.344	928.52	401.249	14452.065	155	0.943	578.248	454.268
[truncated: 7,902 more rows]
