# Supplementary material for: Highly multiplexed immunofluorescence imaging of human tissues and tumors using t-CyCIF and conventional optical microscopes
Source: eLife. 2018 Jul 11;7:e31657. doi: 10.7554/eLife.31657 (PMC6075866; doi:10.7554/eLife.31657)
Supplement: Figure 10—source data 1. [file elife-31657-fig10-data1.zip › TMA28n.csv]

Hoechst2	Hoechst3	Hoechst4	Hoechst5	Hoechst6	Hoechst7	Hoechst8	Hoechst9	pAKT	Ki67	pERK	EGFR	E_Cadherin	PCNA	MET	MitoTacker	A555	pCTD2	CD45	VEGFR	Keratin	PD_L1_PE	CD4	ActinRed	hmC	p21	pS6_235	HER2	Vimentin	Catenin	NGFR	HCSred	Area	Circ	X	Y
18126.771	21056.954	14080.513	23376.808	14417.847	22507.294	9467.948	13555.448	1011.657	1498.227	348.96	1169.496	544.116	2212.47	374.085	11649.303	217.251	240.948	172.658	1353.152	4476.877	463.029	146.663	2647.192	7480.517	331.84	319.686	305.895	5525.632	574.935	373.226	4114.623	112	0.932	939.321	161.188
19452.067	22095.534	15051.734	24787.934	15879.863	25196.784	10895.51	15217.642	940.801	921.265	359.984	1132.26	405.082	3277.644	374.237	12977.56	236.103	213.678	264.965	720.386	8910.079	11442.91	131.027	3076.633	9313.405	610.043	386.895	285.11	12878.227	344.857	316.462	5318.553	111	0.923	878.212	161.509
17625.948	19650.618	13829.536	22069.272	14432.109	22227.465	10827.088	15502.577	739.471	687.061	329.604	380.942	335.09	3201.128	323.224	9221.966	180.378	168.457	205.748	955.383	812.595	15059.643	127.985	3138.985	7406.591	321.861	318.291	284.113	3410.546	387.639	341.483	6896.836	151	0.826	812.242	167.997
14340.397	17004.603	11318.429	20523.139	12678.841	20935.469	9012.143	12884.56	1236.124	1327.177	356.166	931.354	996.457	2526.893	308.882	12922.487	209.352	242.693	189.739	632.19	17681.504	590.92	157.242	3123.875	4958.029	591.513	434.594	275.865	16031.563	562.043	429.051	4225.384	113	0.912	1033.535	168.013
15508.112	18499.109	12741.968	22026.413	14603.491	22032.806	10044.052	14744.878	812.713	1721.808	339.326	1990.611	489.413	2634.064	363.578	11607.319	183.561	223.915	156.221	573.595	6794.145	633.968	127.882	3261.24	4220.067	317.817	339.382	287.435	11384.786	486.293	332.44	5235.663	151	0.886	890.421	171.401
18164.637	21097.392	14660.034	24773.105	16790.867	26024.245	11558.271	16232.614	924.058	1533.566	333.953	952.24	466.828	3259.519	327.04	10504.453	201.695	192.508	173.645	506.599	13351.623	19525.893	129.502	2883.8	6455.328	538.787	389.628	287.82	10043.134	384.846	327.116	4806.444	137	0.937	904.909	171.069
14456.004	17012.483	11457.656	19813.878	12851.184	21408.476	9630.735	13715.62	835.401	1142.491	321.187	963.376	444.697	3313.335	328.084	10195.048	191.55	217.913	182.252	756.585	12989.809	4099.542	132.52	2973.191	4388.481	323.077	326.008	284.377	11714.292	476.137	351.375	4773.179	115	0.901	913.77	171.787
16223.8	19143.055	13474.155	22677.431	16092.57	24593.348	12207.733	17740.066	828.994	1467.284	333.309	1619.014	451.671	3314.636	359.534	11699.241	201.527	208.851	181.862	1762.25	9773.977	628.262	130.568	3359.802	4554.991	294.839	349.679	286.105	12976.422	531.838	371.91	5669.19	129	0.892	851.174	172.36
14355.293	17200.261	11625.527	21147.556	14027.828	23677.341	11076.999	15695.345	746.217	441.901	361.246	824.939	486.539	1449.62	309.092	8614.322	189.911	213.096	167.654	1759.17	2500.334	862.082	144.542	3844.045	4152.082	348.823	298.115	289.095	5497.297	655.136	387.491	7245.834	184	0.83	1012.223	175.429
14492.699	17537.459	11628.528	20484.358	14539.688	24425.585	12267.08	18787.125	1073.643	725.449	358.798	1163.717	438.79	6228.059	394.476	9177.646	174.868	191.659	150.427	781.277	2505.601	5149.482	136.598	4586.88	3838.5	510.221	365.524	276.492	6325.86	517.986	345.828	8195.062	150	0.88	820.46	174.5
16983.914	19232.71	13898.338	23485.41	15859.834	23954.862	10618.392	13837.703	1114.315	2618.881	335.686	1037.325	652.294	3569.154	310.73	10948.806	209.139	254.125	192.489	645.241	21582.945	488.953	130.755	2541.452	5451.439	387.301	348.541	290.345	11231.73	430.032	336.853	4036.57	137	0.926	928.179	175.69
20650.453	24643.782	16858.735	29104.094	21189.72	34175.413	18367.441	27355.554	1115.559	1137.025	391.542	845.683	500.834	12630.491	420.365	8908.143	194.695	212.923	144.165	804.372	1793.466	14150.572	140.229	4995.5	5066.421	463.648	395.277	283.891	6934.916	470.73	351.854	8437.818	134	0.916	811.254	177.769
19944.014	23061.43	16979.698	29050.212	20946.685	30168.13	15186.146	21866.077	953.824	2214.637	351.771	1447.753	556.6	4208.211	380.292	10288.279	202.191	230.276	165.806	1348.99	9377.59	653.195	119.808	3722.985	5180.096	309.178	335.92	275.571	10818.044	444.46	358.3	6471.849	102	0.987	849.676	177.118
18829.128	22124.627	15912.247	26602.665	19557.097	27568.538	14286.322	20747.202	864.906	2214.973	350.701	1484.202	539.238	6814.226	365.899	9460.628	197.165	239.347	157.397	943.062	5639.866	3297.846	123.769	4019.319	4872.136	309.909	340.144	272.931	8767.044	395.264	319.893	7438.173	194	0.924	840.552	180.634
19751.98	23271.29	16438.587	27930.571	19650.133	30177.962	14511.087	20537.129	1515.831	2027.842	376.983	1789.151	813.536	4646.121	370.591	10858.407	221.951	273.106	225.435	984.441	8814.853	565.563	142.229	3302.457	5087.374	327.061	344.386	300.455	20306.681	618.397	358.01	4957.982	243	0.884	943.479	182.965
15994.701	19077.775	13219.47	23334.128	15772.498	25388.361	12045.199	17284.744	743.877	802.297	353.668	1030.7	588.945	1772.565	331.151	9552.701	181.931	238.417	168.412	779.845	7213.912	949.903	135.008	3486.359	3988.846	430.663	594.493	285.433	11542.441	373.093	338.75	5628.74	149	0.852	990.903	180.607
19232.864	22966.368	15274.808	28141.87	17211.469	28685.935	12925.281	18453.846	922.456	1659.75	407.315	861.622	526.636	6226.454	382.04	10417.143	227.537	312.003	154.741	654.487	6199.904	1106.269	163.078	4175.521	6295.923	295.901	401.343	269.832	12603.264	405.816	405.686	6287.744	124	0.907	1066.984	178.992
21167.029	24927.826	16036.309	28163.712	16657.294	28567.879	12232.226	17280.9	903.664	2921.285	371.772	1265.609	538.097	4182.41	368.881	13010.536	237.452	365.285	192.533	648.426	11323.189	6806.074	155.58	3236.311	8167.852	327.025	376.069	276.447	16019.67	385.4	415.011	4162.519	98	0.98	1075.959	179.224
14792.335	17322.52	12293.787	21562.931	15109.933	22110.084	10596.653	15368.827	1029.322	551.587	337.538	1962.829	449.61	2812.752	335.832	10957.464	176.736	195.74	146.357	614.114	6447.525	1268.062	136.383	3087.687	3769.205	349.456	402.018	294.746	13708.474	411.366	317.249	5102.563	108	0.938	898.889	179.944
17449.394	21253.605	14059.327	25225.801	16919.659	27968.614	13498.736	20125.296	857.887	1204.199	370.49	1398.188	468.699	3016.473	351.803	8861.945	188.534	248.824	153.725	739.537	4302.809	603.966	135.788	3987.924	3762.383	378.244	436.211	283.164	11387.28	415.808	347.684	5872.075	117	0.944	999.38	181.15
22247.079	26151.404	18135.41	30436.807	22506.545	34661.969	18442.025	27424.092	949.45	1888.706	392.538	868.323	533.64	9459.379	393.406	9319.906	191.042	229.289	147.652	688.971	3288.929	3480.218	138.49	4832.583	4990.292	301.332	353.133	290.693	7387.606	452.59	325.123	7756.958	134	0.942	802.545	181.843
16657.101	19252.654	13476.414	22913.486	16455.054	23769.388	11786.317	17410.965	1208.009	900.127	314.952	790.134	513.47	5136.102	325.295	8850.132	185.298	204.531	137.66	1496.599	7585.358	430.526	118.144	3412.834	3221.82	286.898	317.741	275.293	10210.473	601.863	336.895	6688.273	136	0.941	857.162	181.162
19144.68	22096.198	16175.113	26677.087	20243.422	31318.176	16641.056	24325.315	893.818	932.617	388.657	1328.089	649.894	7060.998	429.074	10320.437	181.882	206.006	169.74	1050.506	3957.754	1992.82	134.974	3747.976	3192.173	313.534	391.896	269.111	8880.36	534.861	339.947	6364.904	233	0.845	766.178	186.899
25099.213	28202.954	21743.882	33685.922	27066.599	36947.423	21342.896	29973.867	1196.904	2180.966	389.956	1359.258	557.208	9839.077	435.502	10621.501	187.251	239.655	173.042	1037.789	5081.941	1679.067	134.034	3966.057	5402.49	313.018	387.466	271.903	10775.358	532.786	355.481	6522.83	242	0.88	785.843	187.508
21743.965	25090.921	18375.519	31237.648	23775.075	33778.533	19109.479	27759.24	1152.341	1491.696	388.284	847.366	513.338	13675.235	417.154	8756.912	192.734	211.55	147.993	898.097	1600.533	6643.394	134.835	5053.741	4768.33	300.304	372.351	285.064	6699.893	520.619	329.21	9547.266	133	0.946	815.703	182.312
16960.634	20295.082	13689.192	23819.435	16588.179	25807.979	12347.003	17967.192	829.044	1080.67	344.704	2074.35	845.987	2043.374	402.713	10887.144	186.705	239.239	187.248	516.793	9487.316	485.605	133.66	2972.532	3693.972	360.877	326.313	290.787	20304.686	462.223	376.229	4245.162	109	0.976	953.5	182.5
18984.835	21778.704	15552.992	25837.284	18082.408	28120.912	13784.633	19280.237	943.115	2268.573	395.489	1199.802	811.749	5043.557	396.783	11407.577	194.736	205.478	169.932	614.144	8855.059	3815.097	124.795	3730.733	4540.171	355.495	363.167	276.858	7785.629	478.445	361.544	5716.132	205	0.885	742.632	187.198
14848.138	17995.301	12229.014	21080.037	14871.6	22902.067	11375.637	16377.867	833.701	760.108	326.716	1490.258	650.572	1919.273	331.166	11119.538	179.57	192.589	176.203	630.681	7889.029	444.001	127.872	2678.639	2417.719	369.398	320.873	302.735	16338.701	399.753	341.34	4015.261	131	0.931	965.76	184.103
19028.701	21888.78	15759.595	26345.222	19349.21	29320.626	15122.144	22112.178	814.112	1990.025	384.847	1210.628	585.001	6521.654	383.809	10161.673	169.075	230.401	151.9	610.575	5495.368	3575.993	137.703	3876.129	4067.448	301.517	369.968	281.603	7043.031	392.134	349.251	6558.219	133	0.92	793.733	183.944
13043.526	15583.941	10829.138	18848.372	13298.558	20527.199	9921.315	14848.387	1006.358	744.12	389.051	1524.535	574.293	2901.84	349.679	10904.871	208.689	215.116	202.66	803.299	11389.577	729.952	150.333	4140.619	3031.901	325.178	463.917	278.627	13200.447	391.196	307.188	6051.159	114	0.948	925.719	185.035
18839.688	21630.771	14607.047	26650.64	16283.164	27472.078	11700.314	15624.251	1388.91	2786.673	374.036	1283.897	626.483	2985.429	347.372	13584.599	228.648	315.697	214.698	744.826	14779.322	8403.017	158.683	3275.366	6030.303	298.397	345.25	275.488	17979.079	486.679	387.802	4204.968	121	0.948	1080.12	184.236
23498.114	26661.117	20176.931	31296.047	25029.828	35470.997	20417.53	28984.862	1182.034	1521.781	404.309	1358.071	548.427	9346.27	464.499	10366.319	188.613	233.273	195.734	811.738	3926.706	910.352	130.968	4092.699	4884.138	319.253	378.703	277.556	7677.046	448.401	317.575	6801.193	205	0.942	775.359	188.217
21889.014	24811.137	18831.715	30579.443	23778.115	31862.856	18067.669	26099.016	932.839	1863.88	369.296	626.543	504.889	12347.063	385.054	8778.131	187.489	223.054	150.541	1097.421	2734.511	5859.33	140.043	4742.195	4727.933	283.379	373.755	286.22	4418.172	545.073	340.031	8625.317	189	0.853	805.659	187.886
16259.553	18008.653	12791.72	21506.946	14010.925	19467.078	9277.051	12627.146	710.167	346.996	295.583	591.52	320.888	736.338	271.225	9297.436	187.531	204.153	359.921	998.932	1466.502	943.619	162.757	2406.337	5124.778	268.267	289.111	266.56	11233.845	662.556	586.318	5020.521	100	0.967	1045.27	186.03
15349.113	17885.973	13108.958	22271.393	15885.648	23125.906	11776.482	16789.115	1545.109	1649.418	394.817	1933.536	516.716	4474.717	361.236	11177.095	222.829	214.944	218.065	1184.742	7457.423	585.803	146.212	3837.04	3537.416	476.825	351.046	305.283	19542.79	421.556	345.534	5660.459	119	0.961	934.5	188.366
13713.914	16166.808	11344.144	20201.141	14123.501	21650.991	10348.908	14739.545	843.639	449.68	322.683	1204.048	639.227	1598.759	307.707	10825.187	172.099	235.386	176.242	1567.734	7710.771	531.455	129.201	2830.873	3095.031	392.212	415.204	282.11	15693.481	475.793	406.736	4447.672	141	0.904	987.457	189.16
16920.01	19462.617	13993.396	23131.017	17329.008	24678.573	13649.033	20138.363	714.781	732.482	310.2	860.906	413.859	5967.687	340.653	7952.634	183.337	210.99	144.994	671.63	2422.091	5407.226	122.963	3796.864	4118.586	319.443	327.442	275.837	5030.459	331.987	319.952	7682.814	223	0.759	853.54	190.213
15552.32	18594.39	12738.821	22838.715	15733.801	23985.542	12110.639	17864.797	817.632	512.861	362.825	1083.906	508.773	1866.067	330.528	8893.04	186.685	238.518	183.777	857.383	3941.323	471.33	135.383	4068.835	3842.232	528.446	370.282	286.15	14264.872	460.111	386.028	6243.97	105	0.984	999.243	188.452
13700.111	16479.961	11127.797	20625.329	13365.963	21812.478	10470.871	14824.822	975.101	474.158	395.342	777.693	464.133	1486.518	330.647	12496.143	220.892	296.751	209.188	1382.766	2276.051	5779.393	166.716	3943.291	5299.114	305.156	291.926	260.453	22842.187	607.906	414.625	5648.53	101	0.977	1071.173	188.351
22132.251	25377.175	18463.057	30445.464	22364.286	34712.383	17969.244	25872.499	874.383	1612.651	389.196	1153.409	953.438	8312.443	394.566	10602.201	196.536	250.116	173.882	826.463	7842.211	3568.957	125.365	3696.146	5076.901	398.378	383.807	266.422	10060.093	666.247	331.956	5751.432	186	0.903	756.36	191.731
20084.319	23279.175	16835.87	28527.09	20373.32	28384.942	14032.566	19541.159	752.16	820.037	350.682	1370.79	1021.865	2042.654	370.894	11284.115	202.293	306.128	194.072	464.37	10946.406	438.193	129.694	2865.485	5084.456	370.436	378.716	296.551	18663.479	421.986	359.4	4021.294	120	0.969	967.475	190.2
25060.93	27828.634	21826.252	33340.627	26073.886	36646.897	20217.271	28072.011	901.234	1260.973	391.602	750.879	710.749	5371.962	369.723	10328.827	203.426	214.655	251.56	1038.093	3888.134	33376.704	128.097	3808.119	6795.174	314.068	414.054	267.838	12180.032	525.5	343.77	7282.853	448	0.814	749.192	200.212
17668.517	19588.108	14723.734	23983.714	16370.471	24300.682	11702.943	15059.965	1258.423	477.148	336.894	510.298	411.736	1135.908	285.009	12648.45	207.225	217.275	262.672	1027.094	4653.959	47216.351	152.398	2809.593	6611.255	284.011	376.632	300.784	11976.588	544.019	380.195	4959.184	120	0.969	1081.942	192.475
15280.262	17929.176	12917.269	22212.815	16124.123	23152.094	11578.833	16806.331	841.461	373.059	342.825	1684.645	848.759	1511.609	315.041	10624.542	200.32	250.591	191.934	595.225	6324.092	518.99	131.229	3254.463	3984.135	386.489	336.278	277.62	15106.862	465.729	335.846	4852.664	197	0.897	955.185	195.155
17771.082	20012.821	15029.54	25318.106	17813.996	24008.545	11600.863	15355.941	838.739	2568.585	326.15	1246.033	518.147	1684.943	315.422	10563.027	192.157	306.924	193.192	495.816	6485.091	546.757	126.182	2234.295	5329.431	361.748	333.273	278.903	16836.421	393.36	373.02	3224.794	119	0.99	980.088	193.374
17148.121	19622.959	14524.635	23959.094	17084.659	26137.189	12366.824	17177.747	820.539	1961.269	368.488	1087.602	1029.826	4984.074	376.123	12201.543	185.096	203.842	233.072	598.982	14316.718	15128	123.708	3126.009	4634.79	368.437	368.707	266.959	10851.868	516.728	351.7	4657.314	112	0.973	733.634	193.054
25762.481	28609.007	22580.408	34854.822	28156.035	36431.557	21408.351	30086.179	784.849	1420.59	369.078	988.593	513.755	10195.726	420.829	8815.376	185.674	223.377	190.865	686.937	3275.397	7146.454	132.527	3744.131	5218.352	302.365	355.382	273.969	8153.038	431.084	323.166	7179.922	318	0.806	777.767	198.84
18993.976	21841.854	15969.302	26278.085	19442.516	25920.559	13284.45	18959.315	824.893	1786.939	330.836	1764.01	476.412	3848.516	363.762	10882.61	187.593	248.702	175.716	853.148	12980.679	466.136	131.505	2930.907	4784.109	465.716	360.328	288.126	10888.638	402.106	308.919	4964.261	222	0.792	901.716	196.23
14569.463	17491.763	12403.547	21306.594	15098.995	22603.658	11456.669	16929.266	757.862	440.715	351.577	1029.271	1085.645	1847.067	290.645	9592.327	194.254	226.15	218.333	2426.897	6828.735	456.857	148.18	3634.729	3772.5	314.411	323.746	311.222	9590.096	615.378	330.413	5464.071	186	0.855	924.935	196.435
13975.512	17571.897	12055.298	21923.07	15076.532	24315.862	11916.82	17700.276	824.742	393.764	363.414	1127.631	551.078	1794.641	378.245	9474.688	187.576	253.083	177.382	698.415	11329.902	946.551	148.467	4678.784	3493.352	863.611	302.539	272.551	10661.05	412.951	372.398	6878.056	106	0.962	1019.34	195.113
17753.971	22021.982	14672.409	26802.807	18055.74	28377.661	13764.612	20897.266	877.242	402.411	375.257	715.6	525.446	1498.539	348.114	9362.392	205.877	257.94	177.815	935.912	8671.618	1151.745	164.994	4904.129	4244.405	562.451	293.869	271.198	6340.394	399.313	644.521	7089.668	120	0.952	1027.1	195.6
18157.842	20969.401	15426.094	25752.303	18515.179	26366.46	13003.984	18015.23	721.338	451.194	331.397	1650.743	738.702	1769.574	327.727	11213.773	196.885	293.292	205.192	669.52	9734.223	635.122	121.488	2764.159	5379.677	412.281	429.75	291.212	20318.296	437.522	336.957	4429.421	132	0.938	967.5	197.25
13588.413	16130.203	10991.824	20105.002	13744.998	20761.041	10210.318	14570.62	1027.809	335.76	303.963	457.968	468.759	901.9	282.459	9007.34	175.695	227.288	152.744	1271.642	4162.043	974.844	168.072	3121.047	3636.971	309.676	269.356	258.787	4675.262	394.311	772.325	5540.093	117	0.956	1033.491	197.679
26715.184	29869.621	22779.862	36307.023	27868.448	39069.355	21316.953	30590.704	852.566	1826.722	393.347	1112.387	568.118	10352.555	410.26	9496.102	194.361	256.328	219.589	885.734	2619.153	2979.291	138.979	3836.923	5154.216	311.918	380.99	263.426	11562	530.213	327.82	6478.38	139	0.961	764.291	197.824
20127.91	22907.395	17525.401	27119.501	21497.312	29858.963	16700.233	23550.346	887.416	1006.119	325.682	854.037	571.388	3570.642	326.233	10173.714	180.127	203.027	223.376	1810.726	3407.221	20015.476	139.903	3277.313	4968.552	278.971	346.002	272.792	11837.11	504.843	324.945	6499.267	260	0.814	816.112	202.119
14656.452	17045.103	12635.238	20681.06	16199.34	23248.511	12779.49	18924.271	1043.39	689.522	301.734	1422.545	969.033	3110.969	312.534	8919.881	175.91	172.821	142.256	999.931	7697.542	558.864	120.065	3837.9	2852.579	396.413	329	276.938	7873.958	498.179	304.209	6998.652	183	0.889	848.511	201.216
14052.313	16472.758	11945.831	19081.649	12823.194	18459.426	8740.46	12508.43	697.362	446.8	288.913	1003.09	409.543	1242.17	280.816	12028.846	176.796	216.735	211.689	1339.86	3534.901	429.589	122.755	2490.434	5277.815	286.63	308.702	272.168	11617.809	619.613	352.851	5226.6	133	0.8	880.718	197.289
15540.429	18036.721	13400.878	21990.426	16163.01	22899.539	11480.793	16379.218	831.297	1593.203	325.39	1819.354	641.33	4582.838	368.695	10790.697	185.351	266.445	181.525	1032.313	12375.622	463.536	127.318	3072.774	4730.238	306.698	333.58	297.142	10064.838	425.681	309.84	5614.669	102	0.987	890.118	197.333
18218.067	19840.768	14761.13	24436.357	16060.814	21499.734	10355.891	13425.856	1041.176	390.332	339.932	408.646	347.043	954.255	264.691	10939.201	222.569	216.789	308.108	859.334	1962.479	54250.15	142.975	2480.33	8569.154	305.699	375.544	286.578	8021.105	387.252	386.099	5283.735	100	0.967	1092.91	197.54
18050.25	20379.151	15356.275	24157.042	17809.357	27597.451	13322.141	17783.747	882.115	891.481	369.557	640.291	613.749	2522.417	336.149	12543.475	183.966	191.977	304.525	717.362	3633.455	48807.467	129.961	2866.812	5023.172	315.036	387.257	277.386	10514.434	398.641	308.888	5706.598	98	0.993	724.061	198.653
13266.659	15383.691	11468.719	18705.429	14279.964	20971.309	11089.814	15827.695	728.104	807.835	280.983	1431.235	457.623	3445.48	357.405	9331.043	164.62	215.786	167.758	882.173	8310.524	381.486	119.348	2922.572	2718.41	279.636	330.9	281.07	14448.968	417.652	313.811	6230.483	144	0.913	859.604	200.701
17450.601	19314.79	15362.9	24747.098	20014.362	27719.657	15377.017	20720.411	793.703	449.459	288.657	781.64	430.751	1843.932	288.431	11327.586	178.23	156.673	293.684	1936.403	1075.914	42478.315	130.2	2606.417	5344.337	262.7	355.781	277.493	8618.141	368.257	299.036	5743.404	127	0.929	822.933	202.311
17147.504	20154.012	14702.693	24987.254	18635.272	27221.671	14888.985	22179.678	877.486	546.343	369.089	1186.776	826.661	1839.272	362.249	10022.872	207.881	214.573	207.72	2269.352	11868.828	479.02	144.385	4588.584	4292.204	356.191	339.627	311.798	5472.559	675.555	343.431	6617.954	252	0.858	936.214	203.897
11918.629	14573.653	9541.056	16739.154	11612.227	17400.601	8602.023	13069.835	708.001	362.423	334.953	955.02	794.934	836.278	302.944	10884.623	175.806	235.045	204.211	1074.252	4330.475	629.888	130.696	2965.643	3449.774	391.264	321.526	279.397	10430.798	484.536	350.317	4537.152	111	0.935	992.896	201.356
12551.278	14754.579	10414.399	17650.677	13144.686	18137.581	9503.572	14109.579	926.681	402.505	332.22	1462.883	809.364	1169.996	314.203	10182.596	210.989	211.712	196.683	1350.19	11192.62	455.302	130.94	3109.958	3729.389	434.55	321.342	291.732	13086.271	784.89	331.444	4639.533	109	0.918	946.014	202.05
12927.737	15337.275	10911.876	18778.847	13475.292	19558.732	10404.679	14850.759	808.787	353.193	336.323	464.238	386.19	784.461	273.945	9091.042	191.414	165.63	203.343	949.63	4051.702	29999.987	160.636	4029.311	5439.122	316.038	372.983	259.031	8508.832	398.085	429.033	7483.005	111	0.964	1019.635	203.743
14582.506	16629.765	11733.02	19413.045	13848.763	20067.999	11244.219	15466.227	953.077	388.634	352.676	355.347	370.965	894.24	319.513	9768.993	200.402	188.901	230.417	829.427	1969.754	30936.663	148.053	3721.615	3614.488	312.65	338.617	292.593	4983.135	307.684	354.749	8281.033	110	0.967	1114.455	203.273
19067.267	20847.92	16959.92	26799.727	21335.061	28787.724	15769.556	22311.13	818.351	1157.315	367.661	744.419	490.792	6673.553	366.804	10359.431	179.702	215.422	280.356	924.385	3913.693	12230.774	137.079	3349.186	4828.277	302.008	397.162	271.104	12399.487	404.522	324.518	5805.783	98	0.993	766.347	204.061
17584.439	20155.705	15141.792	24327.719	19103.004	27275.064	15178.037	21126.491	804.971	1212.327	291.484	982.385	476.834	4356.433	321.949	9371.009	171.717	215.032	174.48	1742.531	3747.011	1912.161	128.687	2797.644	3593.697	272.097	305.351	268.981	9502.957	430.783	290.835	6043.856	202	0.9	831.574	207.089
14195.349	16185.206	12099.796	20082.528	15268.457	21731.806	11456.168	16204.02	1179.307	1182.991	311.149	1594.94	463.925	2931.161	327.199	11456.985	181.859	174.605	193.493	940.958	15861.147	499.749	135.648	2783.464	3766.849	563.355	334.958	283.099	14398.506	409.559	316.801	4360.597	112	0.973	905.821	204.107
16112.719	18666.841	13577.456	22799.996	16887.485	24601.146	12671.241	17864.273	779.48	337.215	340.805	1003.235	456.714	789.534	299.081	12020.175	193.125	253.812	218.83	2198.698	5164.526	2663.458	129.164	3115.021	5113.752	326.627	295.047	293.402	23061.919	591.66	375.524	5389.672	192	0.883	971.719	206.495
10878.565	13144.986	9332.955	16020.676	11933.815	17670.457	9165.375	13771.256	1025.061	318.837	314.001	1754.795	412.372	833.484	348.794	9835.96	179.89	195.601	181.678	798.716	10423.957	512.519	125.423	3137.813	2161.978	344.663	294.411	283.499	6792.624	347.581	404.169	5056.239	98	0.993	958.112	205.153
14074.336	17235.684	11791.397	20753.681	14817.273	21600.27	12614.324	17780.132	830.777	385.366	325.911	346.327	365.101	1144.252	281.141	8607.278	174.035	214.318	203.916	1891.773	1557.916	2544.223	155.158	3921.011	3974.513	294.144	274.187	243.922	9978.752	454.555	396.561	7261.68	128	0.963	1075.117	206.203
16032.647	17232.16	13915.224	20770.74	17092.945	21261.85	12286.846	17062.826	763.172	437.745	332.055	443.436	427.618	1996.633	316.686	8746.769	181.07	165.411	231.317	1429.75	853.094	49018.117	134.156	3172.503	4703.224	273.28	352.274	278.454	7174.11	527.445	299.343	7971.703	111	0.964	781.662	206.59
17181.052	19519.154	14868.954	23270.099	18672.978	25093.789	14547.35	20439.718	1131.427	1158.301	305.421	1661.778	588.848	4092.481	365.458	10954.013	177.591	217.931	189.974	776.641	17586.073	421.132	130.192	3181.971	3732.261	295.785	301.912	285.752	14210.067	583.968	348.642	4915.637	212	0.859	890.193	210.877
18704.177	21669.559	16011.352	27457.887	20561.127	29591.002	16691.146	24152.06	730.521	1262.832	342.823	1667.617	896.481	8436.176	349.976	9899.363	170.711	197.975	174.483	2805.31	9545.418	453.512	147.165	3422.359	2863.375	290.149	320.378	330.63	14417.139	757.69	341.509	5398.119	188	0.856	925.255	211.149
14059.924	16594.603	11960.708	20536.44	14815.24	22272.891	11352.569	16324.67	669.067	335.984	334.992	806.492	779.475	1552.992	283.193	8520.718	176.319	227.562	163.978	1380.505	7787.32	748.036	131.752	3373.547	3492.874	853.233	293.538	267.579	9353.411	596.26	380.819	5629.797	228	0.741	993.522	209.013
12958.747	15741.838	10708.245	19270.009	13394.407	21206.452	10952.126	16281	1785.469	417.597	331.615	776.722	421.62	817.058	305.908	12907.181	196.791	267.425	220.001	2090.338	2450.322	5755.666	167.929	3637.33	4372.511	340.746	306.739	261.571	12200.377	392.293	381.069	5938.941	117	0.917	1030.705	207.295
19430.397	21892.188	15786.805	25234.718	18984.676	26602.816	14138.044	20843.398	860.663	979.245	384.187	592.273	521.408	5441.572	318.388	9248.553	193.881	200.598	186.966	948.397	2409.518	17895.855	125.783	3833.768	4663.21	274.575	361.468	256.052	7852.593	490.5	332.681	8032.203	117	0.944	723.38	208.44
22381.72	25535.856	19633.97	32135.671	24985.138	33415.961	18931.172	26528.217	888.96	1814.679	345.216	1483.44	772.884	10047.517	343.63	10050.598	191.048	222.698	163.934	3537.829	7826.985	484.437	146.304	3287.942	4874.636	328.533	327.489	375.133	13114.824	504.581	332.037	5335.611	179	0.861	915.506	209.064
16502.9	18558.794	13589.909	22695.159	15914.215	21455.513	11070.647	14966.174	804.94	348.866	321.245	366.333	354.537	807.956	273.473	9132.849	196.092	182.049	218.525	1056.452	1777.465	41808.047	146.525	2964.387	6843.394	284.028	380.899	240.446	6981.51	360.154	406.675	6458.83	98	0.98	1055.99	208.398
13502.872	15103.444	10993.131	16723.966	12734.513	18194.385	10342.904	15251.734	662.683	367.747	319.746	271.826	343.19	443.136	249.273	6826.997	164.288	129.726	133.074	429.61	724.629	11057.6	112.037	3641.272	6749.587	281.005	264.074	272.287	1591.938	514.487	339.144	9263.292	100	0.967	681.16	211.6
17488.46	19879.852	15106.675	23930.646	18418.487	26544.321	13771.312	19703.131	852.697	837.818	374.255	515.09	637.92	4651.662	312.396	9783.418	187.278	212.83	220.281	1958.964	1713.34	11813.137	127.772	3258.559	4043.834	289.063	347.433	260.856	13063.906	509.451	330.513	6464.997	155	0.957	717.274	213.235
13712.359	15347.483	11735.242	18255.77	14290.742	20105.944	10709.508	14918.233	1107.382	449.856	258.594	1280.51	617.249	1465.563	310.783	10828.596	165.793	215.86	163.044	1908.117	19150.682	447.061	123.163	2358.246	3370.905	353.454	283.044	255.86	10160.643	460.225	351.016	4334.444	125	0.94	852.172	213.196
19018.288	21903.111	16658.79	27682.349	21401.833	30802.731	17334.099	25041.709	851.859	668.565	382.025	1591.323	571.843	4368.739	360.951	9734.563	194.87	228.15	228.162	1351.859	7799.831	496.002	140.587	4658.01	3995.494	316.659	363.192	303.848	7275.895	518.732	341.74	6802.629	194	0.912	935.381	213.68
19896.642	21595.338	17760.068	25413.962	21529.36	28179.236	16413.937	21994.455	745.072	1394.823	314.484	819.636	472.34	3467.416	306.381	9580.181	178.216	200.039	266.803	1253.251	3693.658	1267.326	142.757	2621.963	4598.64	307.896	294.311	273.844	8615.16	431.684	303.553	5662.928	310	0.799	787.865	217.842
13041.872	14834.179	11117.189	17396.145	13725.747	19150.366	9721.592	14136.475	857.285	954.816	298.644	1156.25	533.067	3751.023	322.518	9187.522	172.5	238.239	160.458	777.475	7344.597	1207.535	143.093	2954.819	3728.109	264.967	318.604	279.815	12530.843	595.451	351.131	5631.504	152	0.892	805.007	212.888
15231.202	17533.456	13483.836	21407.691	16854.699	23942.349	12455.855	17658.96	669.971	1497.254	282.373	1645.02	639.422	3692.679	321.413	10920.19	161.865	219.757	175.328	1244.606	13521.154	372.64	136.004	3002.234	3375.926	400.096	296.579	286.995	10752.503	455.593	358	5045.534	127	0.929	873.72	213.398
13390.158	15173.065	11352.929	18638.346	14455.136	20428.351	10592.072	15392.154	766.143	449.259	275.727	1629.264	769.774	1768.247	315.24	11381.101	161.212	218.769	180.506	1008.804	15754.508	403.178	130.402	2784.336	3540.258	359.336	300.336	287.797	6759.453	466.302	353.213	4255.552	103	0.996	881.383	213.131
19329.092	21804.63	16893.818	27111.344	21047.592	28696.709	15755.961	22590.391	936.896	1185.51	336.675	1466.964	502.163	5608.133	331.328	9652.524	175.021	189.313	166.058	943.642	10885.165	413.216	143.198	3685.759	3720.172	285.592	374.765	331.094	14196.407	429.47	306.433	5952.798	154	0.851	910.195	213.435
15504.303	17127.706	13550.968	20537.085	17275.942	23454.553	14142.505	20084.977	698.738	366.153	338.68	351.243	452.865	1057.94	304.266	9212.657	163.673	140.946	224.299	2147.494	439.3	44941.012	129.054	3484.06	2916.944	302.904	323.093	271.35	9513.266	643.434	342.876	8413.85	142	0.956	758.162	215.042
12657.798	14778.437	10708.253	18258.907	14150.048	20531.237	11902.9	17730.643	737.092	330.822	332.665	1473.852	481.471	1418.249	302.996	8091.198	182.132	175.893	167.523	643.577	2723.619	450.076	130.757	4077.764	2576.759	352.015	302.652	277.629	6272.4	343.561	383.222	7405.752	116	0.977	958.681	213.75
17334.831	19223.854	15401.635	23793.681	18729.727	25595.245	13647.975	18749.87	692.851	1036.588	290.63	1263.882	507.291	2933.166	335.385	9608.67	190.47	244.345	193.696	1335.559	6215.669	645.983	137.752	2866.098	4457.373	298.367	313.092	279.248	17160.21	345.373	281.058	5505.886	169	0.84	827.612	214.352
15398.521	17903.176	13297.372	22271.919	17071.776	24875.395	14284.385	19774.119	738.052	477.001	347.785	1104.006	844.65	3130.253	344.666	10271.123	190.684	211.574	204.323	874.733	15905.842	1149.642	135.062	3682.122	3592.414	384.663	299.238	278.584	10397.551	560.7	347.436	5569.258	171	0.954	969.886	216.254
18049.967	20391.325	16057.076	24891.108	20079.054	28215.779	16251.598	23324.23	730.549	466.752	372.552	487.103	524.662	1943.239	333.958	9678.738	171.43	147.755	271.424	1451.899	1506.33	16540.807	137.029	4172.433	3572.877	355.218	291.495	264.496	12890.517	503.423	351.676	9374.804	110	0.998	750.855	215.373
16728.278	18645.567	14286.991	22582.234	18024.391	25068.222	13209.19	18081.233	774.792	655.529	287.565	1184.312	576.9	2203.232	374.788	10447.421	185.563	216.864	178.84	1544.751	9486.792	760.01	144.731	2636.155	3949.84	418.27	303.601	266.744	23341.184	534.974	328.535	4519.269	146	0.901	816.329	217.993
14451.841	16556.329	11866.69	19621.769	13740.605	18735.003	10034.377	14093.539	896.909	352.103	331.302	411.287	339.883	636.7	292.015	10503.315	196.185	180.284	210.415	932.784	1803.32	28642.462	132.704	3792.684	5051.882	284.379	342.26	269.812	5162.395	428.206	351.108	7548.563	106	0.962	1103.623	215.972
20181.733	22409.911	17892.917	27362.468	22276.298	30862.073	16836.63	23196.357	830.559	1783.277	331.043	1427.223	550.693	6144.231	338.531	9774.087	178.957	242.27	210.395	1142.552	3943.433	4634.988	128.169	2897.909	4647.81	329.532	291.138	259.735	11143.469	492.145	297.254	5485.312	183	0.94	775.872	220.003
14352.648	17192.044	12466.594	20726.538	15938.428	22213.145	13285.197	19401.77	650.613	825.619	323.665	1439.923	1185.162	4527.798	330.8	8412.851	171.055	179.527	161.472	928.58	6774.011	593.417	135.148	3858.125	2093.763	344.57	292.2	263.588	6811.049	711.266	404.082	6896.459	125	0.968	982.46	218.46
9814.487	11754.208	8473.445	14511.567	11025.418	17047.688	9108.136	13188.352	683.212	314.693	322.223	688.041	408.603	783.357	270.532	10313.231	165.741	164.05	186.894	3887.469	1436.875	1035.843	149.311	3625.968	2135.714	297.929	263.66	281.813	9244.967	722.594	560.02	7582.081	98	0.993	998.439	217.122
16447.505	18657.371	13802.105	21504.12	16785.84	24417.52	12718.557	18060.066	809.928	461.979	345.87	436.605	470.115	1569.319	271.297	11634.855	174.855	172.902	238.834	1978.33	4148.915	43354.199	117.924	3131.656	4607.995	399.582	313.641	275.779	15108.549	418.026	308.524	6583.189	96	1	701.479	218.229
20358.937	23154.17	17642.783	28514.612	22388.16	31259.585	17894.853	25783.129	1346.328	940.506	343.377	1658.32	531.35	3987.94	350.375	10069.841	175.559	197.142	167.757	551.231	10918.898	372.379	133.629	4337.896	3773.792	320.208	340.704	300.631	10023.433	348.129	301.576	6260.345	133	0.973	906.778	219.011
13479.227	15624.617	11573.114	18731.607	14884.479	21110.904	13163.602	18536.049	893.246	343.46	318.777	457.523	371.473	759.924	250.967	7512.294	168.15	159.523	181.292	988.338	1430.068	27231.277	148.19	4807.754	1919.329	298.11	365.033	260.763	4657.05	505.931	409.75	8543.634	108	0.967	1017	217.778
17023.202	19166.348	14450.318	22877.418	18183.833	25744.12	13506.323	19753.32	848.644	520.46	375.242	460.574	524.192	1689.299	291.788	11826.608	179.872	184.691	247.419	2220.192	5051.941	35279.915	123.078	3500.057	3360.33	442.729	340.141	261.319	27973.536	440.577	298.781	6744.969	100	0.967	707.17	219.29
19612.759	22002.854	17123.842	26267.722	20699.403	28522.877	14748.174	19288.879	1152.521	1447.236	297.641	1174.555	667.232	4603.679	340.844	10149.231	206.79	339.091	193.966	999.016	10679.192	700.817	132.636	2405.351	6733.953	392.064	306.149	285.239	14444.59	623.045	306.042	4118.981	115	0.969	809.987	219.857
21168.369	23676.38	18466.969	27841.355	22945.226	30301.682	18085.763	24687.226	903.102	329.037	282.17	1539.123	535.271	1671.472	317.186	10152.962	178.544	230.149	183.613	1982.16	7566.675	383.894	121.783	2802.068	5041.509	514.162	301.893	274.8	12400.895	737.672	346.781	5266.934	196	0.893	864.546	222.541
15358.538	17650.575	12745.246	20790.493	15950.144	23117.834	12507.942	18068.359	624.864	1266.92	331.366	1141.387	705.324	1820.075	266.918	8765.241	184.67	245.006	163.696	608.657	8120.616	518.153	128.762	3418.928	3444.178	332.086	324.685	277.394	9324.308	474.272	361.438	5898.233	175	0.853	956.449	223.346
14405.729	17052.65	11719.946	21487.162	13908.233	22394.935	10991.944	15415.328	908.714	386.623	367.929	774.135	593.432	982.283	306.729	9339.274	202.388	247.168	171.357	1123.711	2290.652	5829.288	154.55	4260.504	4008.472	335.475	304.41	298.297	6598.291	342.83	342.279	7081.823	107	0.941	1121.033	220.463
13987.428	16459.802	11688.634	19534.134	14173.88	20801.124	11143.764	15446.734	820.411	392.123	322.158	325.289	334.579	642.045	290.457	8480.404	218.989	191.189	192.911	1117.899	500.867	28417.806	170.178	3512.567	3265.741	303.366	356.846	297.534	8373.49	321.869	324.063	6700.937	102	0.974	1182.48	221.549
12286.697	14050.934	10674.538	16704.669	14119.375	19128.354	11858.423	17384.497	646.463	454.02	291.361	1110.858	499.057	4439.234	335.926	7338.42	182.141	171.873	148.337	1303.03	1647.122	2136.965	131.925	3897.947	2448.051	277.358	279.993	286.464	6315.479	529.241	277.26	9569.348	171	0.807	834.395	225.471
20308.485	22463.78	17237.671	26631.289	22011.732	30456.708	17975.145	25172.537	684.425	510.824	294.585	1096.147	768.242	2067.364	320.295	8654.356	181.153	226.09	172.438	1446.41	7284.228	549.116	126.7	3574.959	4329.878	359.627	296.291	283.354	7894.644	563.369	345.728	6459.872	361	0.713	872.231	230.849
11208.985	14133.931	9226.439	17983.032	11816.167	19792.294	10029.406	14846.749	894.901	393.378	360.194	1262.715	1261.253	1099.506	385.869	11097.101	202.441	203.739	167.526	1506.503	6257.757	5604.533	162.515	4853.142	2345.58	377.646	328.972	322.899	5957.951	748.453	325.26	7522.791	106	0.962	1155.142	222.255
13618.271	15791.565	11836.257	18701.359	15225.07	22328.078	12650.072	18721.148	781.324	385.132	291.386	1512.569	666.277	1602.086	283.284	10032.292	173.759	179.524	165.164	1854.233	4851.738	401.521	129.817	3816.327	3225.553	309.315	312.558	277.637	12153.008	727.716	362.14	7351.252	154	0.917	846.253	225.37
10839.333	13740.432	9110.202	17008.932	11678.466	20034.565	10475.603	15866.728	631.024	366.784	347.866	509.969	395.235	1121.678	280.338	7590.905	174.48	185.824	178.145	1157.868	794.086	828.391	143.844	4593.436	2713.274	320.07	274.254	255.613	2308.236	435.131	390.324	9555.279	126	0.871	1079.016	224.008
19135.163	21185.881	17119.662	26256.943	21261.869	29325.521	15415.875	20440.382	713.863	661.988	302.638	1277.468	850.086	2570.065	311.497	10812.795	194.022	301.797	182.351	739.049	19676.407	602.813	129.855	2698.108	5653.322	457.118	296.48	286.643	15545.128	355.622	288.605	4299.644	161	0.954	811.5	226.748
17460.068	19516.172	15521.229	24707.573	19945.321	27333.974	15358.628	21420.864	971.25	969.994	317.632	1521.408	512.312	3069.838	338.421	9625.638	159.084	186.196	153.768	878.426	10593.581	383.05	128.994	3626.788	3416.625	307.791	313.935	300.898	10315.608	454.166	334.257	6166.571	154	0.881	907.273	226.175
18192.06	20381.487	16250.207	25097.191	20836.026	28484.117	17322.293	24148.701	768.524	902.622	340.373	1385.946	494.263	5602.901	361.353	8647.278	172.489	196.288	160.064	712.963	5221.297	389.403	132.692	4136.253	3745.385	298.583	337.496	321.87	6775.426	484.189	387.351	6874.278	308	0.762	921.64	230.451
18037.045	20492.961	15527.431	24858.075	19398.322	27320.951	14574.12	20338.877	856.647	476.491	333.081	1376.474	870.465	2471.739	295.452	9688.205	193.456	289.637	175.381	709.813	11464.129	593.274	133.989	3073.679	4963.725	465.628	336.606	302.505	10420.85	551.814	387.75	4963.959	268	0.839	948.851	228.642
13802.84	14834.083	11953.163	17422.57	14661.199	19306.593	10694.129	14808.271	711.129	324.836	283.715	414.869	397.024	910.05	258.087	9577.917	157.021	141.515	241.722	935.868	540.163	50414.181	121.165	2281.71	3746.447	261.982	305.415	256.774	6421.704	326.241	335.071	6157.334	112	0.96	726.786	226.688
16449.421	18522.228	14158.295	21827.281	17580.666	24672.985	13255.008	18929.11	764.406	949.609	328.326	1505.86	634.791	2783.754	329.343	9916.939	171.21	233.051	188.819	924.476	16395.617	765.088	135.33	2894.572	4135.889	438.058	305.927	263.994	11045.784	381.635	328.684	5142.108	124	0.972	768.153	226.137
12077.81	14707.675	10436.298	17854.726	13375.97	20590.788	11497.911	16783.122	677.478	300.472	311.173	728.982	426.807	1539.093	302.524	8363.189	169.245	201.999	185.235	2168.041	5511.209	27049.815	145.402	3529.993	3325.763	529.902	364.185	263.602	7836.922	516.446	398.101	7126.311	99	0.99	1013.732	226.48
20788.986	23063.715	17816.099	27916.417	23365.683	30949.134	20015.232	27625.782	800.416	1518.002	352.314	1819.014	484.032	6644.406	378.991	9537.662	179.056	202.917	174.585	594.77	4531.814	466.36	134.541	4138.846	3791.313	323.802	360.235	317.265	5765.218	377.103	388.873	7019.35	160	0.939	930.262	229.956
13905.327	16033.784	11902.549	19636.225	15197.395	21233.174	11638.527	16688.133	741.232	856.834	336.796	641.528	830.663	3924.127	283.455	9614.606	187.579	287.686	198.684	1032.943	13450.447	856.445	131.89	3837.59	4685.095	342.277	421.122	287.715	8801.319	633.157	389.444	5678.16	133	0.946	968.079	229.102
17349.038	19009.708	15436.248	23623.296	19629.888	27200.163	15727.6	21581.628	905.07	465.939	270.055	1542.265	611.438	2815.949	305.537	10454.605	168.701	232.258	220.152	1159.743	7418.99	467.025	135.242	2702.248	3939.678	338.67	280.674	279.441	13541.762	464.675	354.84	5136.008	312	0.747	854.199	233.497
14166.335	16953.992	11914.875	20439.537	14975.173	23463.021	12558.658	18111.375	780.249	337.289	339.295	1721.312	608.68	1009.371	400.431	9380.911	184.915	250.569	180.979	2046.317	7921.387	12462.487	152.276	3555.455	3611.566	321.634	415.577	267.403	10672.262	411.756	418.332	6613.135	102	0.987	1024.539	228.431
14687.698	17406.804	11740.986	20933.414	13941.862	22579.299	10749.825	15227.563	931.475	1016.44	364.668	1314.79	496.348	2990.4	352.323	10751.507	249.498	308.168	216.167	779.222	7076.676	14055.276	197.336	3797.034	4806.769	357.182	398.325	278.394	12163.491	398.801	365.763	5655.021	108	0.898	1220.185	229.537
17247.28	19877.806	14338.795	23147.881	17320.202	24772.164	14616.417	20405.217	948.623	430.11	389.925	386.337	408.955	944.322	311.099	9287.312	217.552	186.726	188.117	2111.529	935.116	39728.033	153.905	4495.441	5513.962	296.805	374.185	307.584	7692.135	399.757	350.332	8999.658	159	0.887	1132.116	231.041
18148.469	20117.069	15752.831	24246.196	19861.862	27934.938	15404.868	21945.17	780.784	827.857	326.027	1665.051	650.778	3278.898	336.885	10054.314	177.078	233.588	177.539	853.912	12764.108	728.905	142.911	2936.853	4116.789	379.822	308.706	264.462	19597.672	420.745	316.784	5354.951	161	0.944	763.512	233.177
14574.226	16585.466	12936.328	19997.108	16175.176	21711.675	11660.893	15953.649	901.466	346.626	291.392	710.43	1489.419	1883.223	281.66	10156.332	170.03	281.71	216.386	670.694	13260.862	357.142	129.336	2779.478	4847.957	353.466	298.645	303.499	7860.028	757.491	340.339	3902.501	117	0.944	890.56	231.611
17238.791	20017.47	14906.557	24408.935	19207.168	27252.974	16718.045	24443.319	778.308	342.136	333.245	976.283	599.444	2195.758	312.624	7696.071	186.764	244.36	156.801	748.361	5190.718	795.203	131.324	4334.327	4094.12	850.494	310.193	273.207	5974.371	405.388	358.138	7466.201	217	0.864	982.15	235.565
13587.549	15409.007	11570.454	19677.872	13975.125	20145.8	10261.486	13664.505	704.08	279.232	281.405	270.832	315.135	644.565	228.05	9727.178	203.141	252.459	241.48	1154.791	1897.689	15635.317	151.773	2118.593	6249.307	288.496	300.152	268.769	10074.937	295.467	376.839	4388.139	103	0.952	1054.762	232.102
16042.439	17732.797	13690.158	20583.527	16712.392	23784.139	12715.305	18066.426	1171.39	1256.35	283.074	1242.182	671.466	2561.467	330.279	9759.092	165.677	218.142	175.075	1105.63	7071.528	694.727	136.854	2375.953	4198.164	287.482	279.316	264.575	8865.445	358.386	296.73	4892.713	148	0.948	774.122	235
16768.739	18479.967	14496.157	21953.027	18072.692	24164.779	13161.415	18175.166	1015.411	727.899	297.553	1337.863	726.44	1725.246	307.737	11188.382	191.983	226.058	173.943	1277.981	15026.37	599.959	136.346	3035.329	4177.828	299.938	306.749	289.606	14622.01	606.548	274.907	5539.926	129	0.943	816.174	232.314
14172.203	16137.696	12190.645	20317.931	15577.867	23144.349	13428.002	18695.111	810.956	346.023	333.673	654.526	415.385	1072.552	281.185	10731.737	181.362	181.523	285.922	1044.541	2592.783	48399.504	151.453	3577.274	3619.588	288	405.775	251.89	12503.605	298.04	385.19	7109.938	128	0.9	1028.312	234.492
13187.574	15304.412	10628.925	19596.992	12767.938	19522.882	10385.898	14419.553	724.516	365.716	321.546	423.012	383.729	729.544	286.301	8443.563	231.758	201.66	194.709	647.42	764.025	26253.848	167.647	4125.247	5389.985	294.569	321.822	308.741	3802.877	315.481	350.102	9253.283	140	0.874	1203.621	233.807
13722.06	15543.192	12459.437	19014.649	16073.665	23032.273	13348.664	19136.327	633.236	332.645	277.377	1435.932	509.579	1885.621	300.384	8715.14	163.517	202.15	146.943	796.296	4042.123	328.322	141.512	3528.333	3080.12	295.914	268.014	272.832	8250.405	376.248	351.201	7063.878	140	0.957	843.214	236.171
15723.917	17471.546	13869.073	21600.203	17763.953	23634.368	12804.395	17256.923	737.79	348.961	282.587	529.837	1803.147	2239.013	270.004	9091.683	155.264	254.707	186.232	680.642	13956.39	285.659	119.114	2452.92	4373.145	392.697	306.394	300.955	6078.579	975.447	315.358	4465.212	115	0.999	897.604	234.883
12922.579	14418.757	11129.557	17360.802	14062.835	19573.209	10677.099	14639.09	865.962	313.343	264.43	389.31	1718.163	2035.483	284.345	10393.824	153.226	217.378	186.466	795.128	20951.207	396.481	123.206	2310.737	4227.69	407.674	307.873	309.138	8428.322	961.888	344.188	3546.862	135	0.923	906.019	235.648
16171.886	18000.651	14481.688	22740.02	18195.83	25650.862	14111.745	19374.085	739.439	467.608	312.659	1697.795	874.403	2937.708	307.398	9375.705	174.252	276.776	193.298	1157.535	14674.839	465.263	136.183	2863.906	3992.085	361.011	363.857	297.83	8704.001	811.768	372.541	4762.966	225	0.819	946.336	238.171
19753.6	21789.654	17121.72	25894.99	20975.737	27720.206	17743.878	23645.436	837.607	344.26	326.142	320.013	365.574	1061.131	252.489	9905.377	185.264	175.467	273.684	2017.394	426.294	46584.821	152.505	3388.698	5233.179	273.133	388.846	251.681	8696.485	348.025	383.667	7352.764	204	0.901	1038.01	237.814
15526.939	18178.389	12427.212	21716.452	14237.855	21939.561	10401.906	14622.767	799.283	383.315	315.339	396.255	388.944	1015.739	264.337	9622.934	207.201	304.073	174.384	1832.44	7471.067	2693.32	141.783	2844.761	5820.255	306.661	341.08	273.226	11746.057	407.744	364.284	5275.798	116	0.936	1097.759	234.888
18605.877	21337.352	14770.748	24485.079	16829.82	24259.183	12556.966	16821.947	1123.696	509.605	413.042	947.806	543.875	1292.537	335.449	11685.549	285.326	264.352	285.897	1466.658	3904.169	33762.759	194.726	4415.337	7296.171	455.955	428.032	296.676	9538.385	457.295	364.466	7263.361	140	0.957	1227.114	235.443
14008.121	15853.424	11892.076	19366.345	15190.971	21484.487	11855.133	16587.894	713.765	338.002	322.513	1510.649	644.298	1830.876	315.396	10114.357	171.006	252.786	250.12	1415.722	11159.736	715.38	142.082	3068.755	3826.67	1255.366	353.352	299.4	9643.514	701.065	399.781	4834.586	111	1	958.608	236.878
14852.815	17435.929	12498.982	21885.782	15220.16	23208.212	12595.293	17155.916	972.545	446.374	418.77	424.601	443.084	835.201	319.468	9466.853	240.81	234.743	201.591	1360.424	1225.887	22103.121	169.246	4526.048	5690.922	295.726	402.717	318.971	12872.954	396.289	324.626	7818.604	198	0.829	1130.146	239.682
12854.7	14519.288	11015.311	17472.202	14634.727	22081.711	12716.364	19223.361	873.918	329.15	300.962	1719.018	642.798	2099.261	337.362	9793.39	158.204	143.806	163.648	1492.071	7603.597	470.128	136.221	3434.396	1437.132	317.135	261.54	259.382	11750.38	660.764	349.635	6593.328	129	0.97	754.337	238.298
18600.329	20129.416	15895.822	23286.871	19429.413	26372.433	15184.84	20862.49	976.911	768.655	305.837	1094.19	585.24	2711.622	307.362	11291.795	195.02	209.307	282.376	1203.502	12402.386	614.633	138.87	2890.435	5801.674	297.024	277.721	281.071	20157.292	358.853	277.987	5003.637	148	0.948	797.486	239.459
12742.603	14091.29	11028.461	16564.061	13901.203	19298.822	10683.211	15055.443	1420.762	462.067	282.81	1122.023	539.662	1480.344	322.345	10913.022	172.238	227.403	188.205	2020.506	11428.44	544.408	143.396	2437.112	3918.263	283.45	298.043	260.71	18271.18	412.31	335.509	5121.959	101	0.977	779.926	239.649
13801.634	15753.475	11280.064	18038.034	14796.359	21563.98	12779.346	20139.866	936.305	316.188	284.643	771.506	520.595	1864.696	305.184	8062.598	156.651	145.73	150.5	740.824	3592.608	400.928	130.895	4450.108	2086.567	314.509	268.988	278.211	4166.312	435.286	344.98	8164.244	113	0.952	883.358	237.907
17858.743	19438.39	15658.83	23354.938	19544.481	26901.213	14873.732	20746.633	993.799	656.992	315.75	1814.418	816.097	2420.949	345.696	9759.721	179.342	236.553	167.061	914.412	8666.07	664.206	142.886	2921.564	4242.935	402.755	288.436	261.407	13253.959	449.79	334.503	6106.12	265	0.845	766.021	243.885
15498.839	17421.449	12988.509	20381.671	16191.415	23759.902	12686.92	18255.393	688.381	357.768	299.454	1449.158	1038.5	1364.508	327.803	10285.56	159.229	198.869	173.555	1209.552	12427.645	741.336	124.364	2625.16	3488.867	467.068	330.309	256.881	11767.618	691.059	328.561	5386.935	185	0.881	722.495	243.711
13409.62	14882.489	11589.498	17654.402	14965.331	21054.887	12501.458	17752.837	539.275	253.681	262.893	818.469	454.119	1208.059	294.065	7996.088	142.906	162.089	144.724	1443.758	1830.703	343.302	134.28	2917.434	2638.296	268.191	264.735	296.554	5678.166	397.709	397.032	7575.522	117	0.956	859.056	241.158
18042.37	20679.078	15801.963	25573.879	20545.027	29000.005	18041.829	25538.7	876.291	476.165	359.473	960.239	835.345	3570.06	345.085	9282.104	183.49	245.948	184.447	1006.743	10392.282	861.796	135.189	4641.44	3547.037	493.249	394.543	287.791	5409.984	551.91	403.903	7786.314	515	0.512	980.119	244.655
19158.823	22202.302	15589.402	28167.113	19234.585	28022.81	14574.305	20176.958	1096.617	1570.104	364.244	1473.804	717.234	4078.265	350.368	10501.783	227.706	291.36	230.878	1224.108	14625.065	766.283	190.518	3974.3	4972.555	438.75	341.387	289.795	12424.691	550.446	302.431	5318.765	181	0.824	1236.55	243.892
22354.735	25448.432	18438.665	31119.074	22955.515	31630.442	19306.109	25950.531	1010.396	1474.069	377.387	1514.955	822.289	4653.15	355.442	11842.802	221.542	257.176	203.231	660.388	16891.245	609.151	178.855	4215.38	4155.558	408.887	448.981	286.759	11801.672	501.436	307.94	5044.29	199	0.867	1245.133	245.309
18932.329	21616.277	14863.831	25867.02	16355.669	27320.391	11821.335	15947.423	1834.935	690.329	327.54	1138.819	516.841	2055.31	288.553	13813.737	239.824	250.512	275.94	651.663	9317.048	562.969	175.477	2485.052	5137.921	355.482	301.049	280.263	27584.395	328.636	311.056	2805.238	100	1	1261.38	240.38
21488.042	23216.151	19207.639	28027.463	24258.271	31731.022	19202.765	26222.496	931.492	606.774	297.788	1487.68	708.375	2384.344	318.873	9754.337	187.58	269.324	210.403	1389.491	8221.55	591.991	159.955	2889.436	5128.518	315.921	303.474	287.464	12012.112	592.062	302.585	5849.281	569	0.81	808.308	249.335
11331.753	12616.435	9948.025	15215.448	12972.453	18114.851	10676.717	15361.468	549.479	236.506	235.025	1226.57	386.505	983.513	271.007	8174.076	158.024	187.547	150.543	1083.912	5169.866	346.05	145.774	2607.538	2679.972	312.402	251.201	275.266	8215.019	393.824	353.807	5935.623	145	0.929	829.921	243.466
19349.957	20855.986	16886.513	24937.44	21422.142	28741.533	17380.695	23549.22	838.96	573.022	291.228	1134.732	647.65	2147.603	279.06	8817.448	162.577	204.352	171.385	2023.761	5932.071	518.956	129.173	2887.534	3900.967	337.519	279.494	285.548	10140.804	571.355	335.397	6269.353	246	0.764	867.589	245.488
13748.69	15716.575	11771.577	19787.199	15784.574	22231.85	13891.876	19586.076	774.876	516.094	326.478	834.584	452.707	2648.607	311.538	9913.036	184.453	198.049	203.396	1580.092	4416.131	1668.024	141.791	3897.016	2787.942	330.136	306.401	274.275	9261.597	436.011	405.637	7303.534	128	0.936	1000.688	241.992
12370.24	13529.929	10512.35	16226.995	13511.738	18875.25	10024.934	14135.648	592.071	424.17	247.151	1452.175	589.513	1423.89	295.409	11172.411	147.22	176.649	175.518	1484.089	9967.871	450.452	129.251	1826.449	2329.923	396.72	255.982	265.023	12646.226	644.873	335.891	3253.132	110	0.967	746.5	243.318
16483.926	18144.496	14408.676	21236.554	18140.403	24200.381	14538.055	20362.88	753.176	1317.734	321.648	1490.023	610.489	4681.083	342.873	9286.857	176.278	234.39	195.203	943.178	7559.667	671.461	139.36	3270.316	4020.06	309.22	312.277	281.407	13290.782	280.357	289.297	6771.775	149	0.965	788.842	244.151
12396.498	13641.378	10982.421	16550.473	14255.523	19802.902	11323.9	16035.212	749.211	329.33	252.011	1719.761	623.803	1274.076	307.239	10720.97	174.913	193.516	170.74	2389.955	7534.517	375.358	145.625	2547.949	2709.633	306.774	267.904	292.274	14411.255	558.265	324.396	4537.311	103	0.996	822.345	242.898
16461.463	18382.939	14253.059	22072.66	18432.127	25311.826	15259.955	22280.33	627.58	364.514	284.611	1125.543	486.624	3888.143	299.871	8431.129	150.685	181.899	149.389	1231.386	6246.359	419.971	130.071	3893.761	2426.978	293.154	293.319	291.673	7218.982	408.377	363.256	7439.663	168	0.884	884.042	244.554
12474.299	14146.149	10566.983	16629.191	13268.322	19059.091	10407.367	14882.878	625.235	369.825	287.156	1103.198	1942.977	1882.324	251.901	10807.176	159.44	260.469	181.88	1186.12	9960.778	1015.251	124.579	2422.423	3322.786	311.907	381.187	324.342	10982.879	871.273	350.918	3946.717	99	0.99	920.944	243.51
18386.091	20065.802	16126.145	24809.371	19394.373	26368.968	15101.428	20136.217	831.558	360.409	336.437	361.591	381.963	1009.02	249.886	11517.55	214.589	213.352	368.782	1929.462	359.275	43544.604	150.339	3286.756	6681.205	307.221	346.593	269.625	15488.243	344.442	394.794	6695.376	244	0.87	1029.316	247.484
14144.372	16942.53	11305.207	20519.748	14264.992	21895.492	12030.183	17447.353	676.673	399.38	308.571	586.253	372.749	1279.626	281.281	7633.997	200.495	217.781	163.599	1338.018	1048.041	870.192	159.547	3621.385	3789.124	300.638	318.528	328.269	6289.801	696.079	311.353	7615.842	119	0.933	1190.861	243.483
17875.209	19729.801	15489.487	23553.644	18885.409	26333.202	13833.275	19638.23	1203.192	450.588	295.372	1239.087	662.534	1959.903	304.961	10104.063	173.503	223.546	169.03	909.792	8744.446	494.32	132.254	2610.435	4609.485	337.684	278.081	237.061	9478.586	385.606	333.714	4814.914	125	0.925	737.372	244.204
14710.639	17633.866	12002.656	21723.338	15056.402	22947.822	12088.443	17139.193	748.071	1433.312	335.398	1160.57	470.875	2810.008	355.874	9326.951	225.74	255.922	250.329	1469.079	7128.518	949.049	177.688	3659.963	4372.915	323.324	297.125	304.74	9745.51	552.895	348.756	6101.135	119	0.87	1225.458	245.256
19926.059	22883.37	15893.97	28503.775	18313.991	26496.445	12282.81	16923.908	1433.452	1546.49	368.463	1346.351	687.376	3775.979	363.189	12628.12	265.013	329.104	221.144	893.087	12431.751	547.93	168.938	3150.67	6050.492	369.847	309.591	287.452	20754.244	433.481	318.39	3765.437	125	0.952	1259.188	247.06
14588.21	16813.274	12916.331	20365.683	16663.219	24574.839	14009.263	20419.447	941.94	543.734	335.465	1308.385	633.22	5157.881	317.536	9001.658	183.196	230.814	140.605	708.817	7961.674	460.976	127.781	4022.146	3226.919	363.802	369.697	313.062	6138.024	461.905	354.328	6606.898	201	0.824	939.654	248.296
17531.502	19307.632	14949.057	22481.082	19352.368	25809.061	16225.905	23938.675	1253.487	481.694	321.051	1610.448	644.04	4970.771	334.438	9416.678	183.927	228.264	190.737	1102.259	4807.116	5388.625	145.916	4465.855	3180.211	292.901	273.62	277.327	8007.856	515.802	346.142	7598.933	149	0.93	846.862	249.03
15628.759	18480.46	13020.975	22625.853	15767.017	24286.248	12027.533	17285.423	1283.704	1934.689	367.04	597.141	747.381	4645.239	369.136	10263.965	208.818	293.779	176.015	1223.909	13443.106	2292.361	146.553	3514.884	4081.291	365.481	387.082	269.788	11475.536	477.294	392.381	5692.012	165	0.934	1074.597	249.191
16700.55	18151.417	14541.806	21880.596	17307.848	23854.231	12154.403	17234.385	742.901	372.749	316.806	278.178	376.678	873.039	250.75	8566.767	171.848	138.701	188.745	1016.06	403.952	53528.932	121.917	3027.512	5780.914	264.221	342.607	302.746	5298.59	419.85	347.493	8252.618	107	0.958	675.21	248.248
20160.828	22280.213	17441.692	26883.787	21802.793	31813.267	16910.471	24190.948	806.758	416.326	316.964	1864.494	1104.254	1548.68	375.785	10065.245	173.83	235.818	215.328	837.498	11880.888	678.274	129.113	2844.842	5052.8	408.137	294.115	260.582	11714.694	445.502	284.714	4932.454	194	0.856	715.376	252.448
13721.384	15882.187	11402.899	21121.121	14503.498	21520.23	12162.524	17082.356	684.327	967.715	303.094	656.653	406.484	6391.384	307.638	6825.453	209.673	258.239	158.489	930.816	1714.094	772.213	158.641	4294.574	4195.284	319.945	339.544	331.071	4595.284	486.473	337.343	8802.202	99	1	1186.136	248.106
12701.672	14868.057	10744.791	19903.723	14263.763	21170.361	12055.144	16520.139	691.748	885.944	321.786	898.226	366.322	3828.703	337.069	7832.301	191.102	222.507	186.349	732.466	6707.654	638.079	166.788	4231.095	3030.65	318.201	294.127	298.381	8672.35	394.067	322.706	8535.876	115	0.956	1218.952	249.648
22204.831	24486.304	19375.09	29454.863	24173.562	34595.129	18503.615	26134.808	968.602	850.111	310.061	892.773	1008.805	4411.653	295.951	9600.308	189.163	284.686	166.946	894.577	11094.19	479.623	129.969	2883.437	5955.73	340.132	279.518	259.765	11307.887	478.79	304.481	5185.78	193	0.928	738.288	251.987
16718.633	18034.135	15046.866	22393.474	19489.56	25881.097	15296.476	20491.224	1007.458	414.497	298.493	1543.383	1089.015	2983.725	291.706	10181.84	160.086	236.343	176.722	1085.066	8535.694	534.109	124.519	3018.122	3879.577	358.463	288.469	295.144	11778.9	562.641	305.169	5429.047	154	0.937	874.617	250.097
20097.836	22908.691	17287.579	27988.455	22116.626	30947.772	18760.135	26028.515	916.56	352.053	431.775	826.953	629.085	1840.015	303.371	9812.219	201.295	291.957	207.609	1778.047	5929.294	6881.448	142.257	3654.209	4435.458	466.607	631.356	289.967	7889.738	415.845	437.206	6453.69	289	0.853	1015.877	255.026
17098.431	19105.012	14759.28	23031.881	18061.362	24961.333	14509.598	19691.671	839.082	344.614	320.317	437.006	344.412	898.73	252.533	9536.815	196.886	201.585	238.341	1817.247	1621.183	39604.904	141.436	3538.653	5309.823	270.73	375.818	272.735	7698.43	419.693	384.886	6932.253	138	0.97	1054.819	250.681
15526.752	17030.316	13184.328	20006.358	16324.175	22458.942	12651.476	17489.865	708.218	346.414	289.109	935.507	454.996	1252.922	249.067	9399.039	171.899	189.251	228.385	862.762	6601.825	29130.148	133.486	2593.705	4910.622	285.979	368.534	322.852	10390.63	407.323	334.096	5578.978	121	0.937	919.186	250.963
14417.049	16475.917	12650.545	20589.689	15352.107	22795.375	12627.057	17285.284	629.145	314.372	308.888	578.743	457.403	993.975	257.151	7406.973	194.096	219.563	172.304	1939.192	2077.472	12222.775	146.293	3152.336	5233.403	330.666	312.85	275.901	7046.723	364.88	400.677	6785.879	139	0.891	1046.586	251.349
13341.013	15843.709	10800.505	18060.124	13056.674	19388.534	10605.289	14586.714	779.454	361.623	306.191	317.88	311.949	736.754	276.368	9736.567	195.295	184.207	213.596	1382.212	1007.13	40957.031	139.557	3102.243	4744.396	292.148	354.128	325.252	10211.864	487.607	325.541	7035.811	108	0.967	1141.5	250.361
14272.637	15498.436	12810.867	19043.408	16132.894	21897.05	11991.493	16785.76	648.863	379.847	268.996	1197.463	518.906	1951.957	299.287	9380.906	156.213	217.612	187.65	760.294	6346.858	954.529	129.217	2612.468	3603.438	410.783	299.493	281.502	7114.639	309.081	307.88	5165.668	153	0.945	784.206	253.408
15275.387	17294.747	13447.982	20371.412	17758.601	25018.252	15667.479	23271.148	805.101	388.904	309.576	1442.706	578.581	3448.791	322.197	7958.985	180.71	200.835	139.894	637.046	3098.036	484.829	150.494	4605.01	2692.067	296.443	280.483	277.616	6008.037	452.612	318.741	8531.388	164	0.919	837.768	253.543
15667.708	17045.771	14146.782	20785.773	18441.264	24636.736	14810.879	19619.713	1003.01	1849.431	277.901	1157.289	502.849	6007.376	311.633	11579.815	166.447	235.81	252.39	1012.962	10175.109	715.084	129.743	2624.142	4098.237	290.049	325.477	282.191	13161.363	391.651	289.182	4791.71	248	0.724	858.577	258.827
14900.09	16234.36	13438.964	20465.039	17474.186	23535.532	13522.663	18189.797	922.69	434.932	273.059	1550.99	649.8	3536.272	288.498	9186.086	159.139	231.044	161.45	1252.596	9993.578	485.215	129.502	2930.44	3503.785	362.153	338.619	294.526	11694.307	441.298	386.786	5359.203	172	0.927	889	252.884
14138.461	16215.993	12407.21	19670.446	15997.675	23354.129	13065.001	18927.48	1026.82	349.741	334.239	1017.763	521.786	2092.707	279.329	9870.647	180.154	258.361	156.066	733.449	11716.526	577.763	133.362	3388.561	3098.131	351.129	318.778	303.757	8066.422	335.69	376.972	4953.911	143	0.952	949.794	252.815
18352.632	20784.585	16201.711	25819.83	21068.85	29520.399	18434.884	25845.291	780.585	345.813	362.106	760.067	825.35	2316.58	360.838	8687.451	192.485	275.927	170.09	678.87	11443.57	839.876	135.138	4347.389	3999.017	473.173	482.318	291.039	9220.066	579.082	415.843	6680.131	255	0.801	989.716	254.476
11596.794	14052.753	9555.03	16864.084	11650.732	19140.565	9637.261	13972.687	728.86	347.626	310.543	295.123	493.198	1069.969	261.611	7506.625	200.205	215.738	185.566	485.731	5000.382	9847.665	135.391	2806.523	3240.407	407.587	375.697	297.822	6663.913	286.962	331.8	5748.861	101	0.977	1129.649	251.926
21436.179	23368.624	18739.249	28494.507	23587.966	32967.237	17886.998	25907.287	778.774	354.152	319.954	1691.972	673.703	1430.636	369.105	9344.822	169.065	227.983	213.154	705.151	8085.283	610.647	127.581	3024.981	4507.596	355.763	269.543	264.103	10854.743	301.866	310.238	5579.588	209	0.857	720.275	258.156
22362.008	26179.407	18831.587	33619.747	23837.639	34265.164	19312.173	25575.118	856.421	2007.869	374.388	1349.677	838.538	5698.144	341.642	10446.019	219.623	296.963	192.295	1785.84	12137.724	528.461	171.692	3812.177	4575.058	325.759	377.894	305.957	11053.342	595.892	363.441	4994.306	111	0.964	1249.338	253.311
20358.41	22891.478	16358.128	29404.871	19006.144	23375.812	11049.874	15342.543	1367.385	3627.526	371.71	1488.977	917.346	4046.838	397.514	11767.093	275.354	328.076	197.526	871.493	14386.512	682.246	155.982	3158.697	6281.008	347.551	357.167	296.416	14822.621	526.131	332.305	4112.039	134	0.953	1265.873	253.881
19523.704	21395.412	16253.408	24595.145	19530.044	27594.386	15154.258	21210.126	733.268	816.964	327.413	377.726	395.641	1359.127	274.259	9444.937	173.407	151.268	200.268	1112.268	2541.633	44355.853	124.692	2864.989	5975.931	279.763	354.827	290.601	8138.431	467.414	350.122	7497.986	215	0.838	661.356	256.109
16242.47	17930.992	14048.443	21323.646	17887.394	24840.58	14373.912	19725.961	727.206	743.592	290.492	1575.325	561.073	4307.327	306.306	9473.766	173.906	249.385	173.679	1149.481	13376.796	7323.994	133.329	2781.05	4514.788	367.238	399.57	318.579	17608.048	476.935	363.056	5310.881	249	0.748	916.813	258.504
17720.311	19301.262	15536.467	23157.696	20051.984	26601.284	14960.073	20833.181	970.953	910.766	310.159	1727.182	655.902	3972.522	313.228	9736.941	173.781	237.058	216.693	721.982	7202.468	13380.427	137.383	3499.507	4009.722	258.516	268.032	279.45	9631.169	491.296	312.211	5940.246	105	0.984	848.281	255.748
19203.795	20793.966	16449.428	24492.897	20223.441	27539.296	15199.9	21219.036	1041.145	1164.879	294.491	1295.27	700.511	1933.503	340.839	10220.533	174.681	249.731	228.293	864.59	9667.508	706.981	127.066	2298.121	5740.073	655.982	287.108	270.079	12783.959	329.225	315.079	4330.543	294	0.678	704.173	264.354
13843.132	16640.933	11466.104	20641.076	15269.409	23197.948	14055.636	25073.115	653.008	395.797	306.326	395.135	362.153	1338.632	271.596	8105.429	190.015	226.693	177.636	502.392	875.259	15821.387	155.267	4521.517	3918.336	326.898	315.62	301.137	4623.301	306.058	305.429	9273.547	220	0.749	1209.95	259.027
20881.025	22595.946	17952.306	26859.799	22973.351	31852.847	18020.566	26620.903	789.767	516.93	336.655	937.146	913.111	3151.706	320.797	9233.395	185.273	227.615	158.581	1467.826	6701.552	559.345	132.705	3864.443	4446.195	364.905	255.344	251.135	11758.234	441.707	328.877	7038.597	115	0.956	743.413	258.743
13657.362	15056.576	11556.138	17671.18	15494.123	22140.018	13022.835	19140.096	1000.042	301.81	283.399	1445.662	581.335	845.905	339.139	10346.923	153.989	228.644	175.842	1983.525	5145.961	559.043	132.776	2927.784	2771.56	301.296	283.673	272.397	14872.48	559.216	358.151	5607.597	136	0.881	774.088	260.272
12223.465	13622.541	10794.789	16476.571	13737.403	19576.726	11489.41	16228.943	563.515	308.373	285.074	817.197	369.209	1272.943	229.766	8132.985	159.374	193.999	152.061	1578.133	3491.575	781.308	130.066	2740.401	2703.545	291.843	350.586	306.005	10580.6	631.617	361.875	6131.014	146	0.888	930.651	257.836
17507.694	20239.087	14442.412	26289.329	18292.167	25956.107	14485.095	19273.858	858.505	1292.354	370.551	1262.219	587.858	3695.519	327.55	8800.913	213.792	288.379	185.659	1146.097	7762.089	499.607	168.536	4824.861	4439.608	339.3	355.217	292.345	10838.668	474.706	384.827	7371.602	127	0.893	1246.098	257.988
22037.618	25577.791	18157.742	30863.279	20434.273	30469.483	15249.896	21718.907	805.507	2481.621	349.23	1424.609	710.279	4405.402	363.686	9620.22	240.267	321.393	191.146	746.705	8522.588	586.627	152.694	3367.569	5322.211	392.752	326.858	289.304	18143.096	581.904	337.799	5071.203	206	0.765	1282.99	262.306
23453.586	25923.091	20855.03	31115.312	26412.806	36295.375	20667.494	29958.527	847.063	990.371	336.146	685.455	1084.901	7132.247	340.3	9670.758	186.535	282.957	160.067	631.754	14554.308	522.699	127.259	3731.205	5297.963	520.627	315.924	274.673	8802.863	615.867	284.712	6687.323	125	0.98	735.3	258.916
11789.462	13497.37	10259.385	16267.96	13390.877	19082.756	11419.638	16483.639	770.089	487.005	342.862	1152.599	466.383	3160.737	307.309	10226.478	170.823	219.119	167.781	1728.714	12893.992	655.497	130.4	3619.471	2570.548	330.024	308.077	281.955	10012.806	642.756	397.598	5909.829	172	0.827	959.087	259.628
17649.02	19634.467	15580.583	25322.624	20383.749	30119.279	17951.589	25132.002	748.114	354.276	363.541	616.516	947.777	5230.122	384.669	9187.995	188.116	259.789	199.645	922.331	4856.841	880.168	134.681	4114.382	3614.616	485.472	502.54	305.657	7421.524	618.442	352.195	7324.961	186	0.886	999.043	261.522
12119.375	14096.888	10198.045	17711.948	12949.921	19927.356	10689.399	15343.706	869.91	333.028	367.07	461.545	406.287	922.825	321.948	10400.094	198.688	215.284	214.96	718.488	20517.419	16241.084	138.94	3280.151	3643.909	290.855	594.43	280.462	7332.325	333.495	356.874	5616.871	99	0.99	1070.48	258.732
16322.937	17864.287	13968.204	21813.114	16344.539	22649.919	12929.321	17128.446	777.143	356.202	329.073	329.558	326.05	802.488	265.902	8704.948	218.307	185.783	230.037	746.091	1450.058	39408.389	130.452	3096.761	7331.811	314.24	381.299	304.58	6011.495	340.291	334.792	7031.635	108	1	1129.5	259
18424.689	21324.518	15712.452	26838.473	17076.957	23939.299	11245.796	15948.517	926.739	689.53	369.879	1517.464	926.139	2049.374	341.919	11508.874	253.393	283.954	197.57	613.687	15405.113	658.089	159.718	3616.107	5575.119	503.883	363.137	287.426	19850.583	484.351	393.518	4578.687	127	0.903	1290.098	258.705
16452.955	18387.559	14400.571	22523.558	18078.012	27245.382	14368.83	20664.953	772.371	385.194	342.327	301.501	388.498	1019.55	274.793	10577.836	165.233	147.458	213.316	1334.298	2744.775	49825.977	134.93	3370.465	3948.098	270.003	371.987	288.026	8833.61	413.093	357.739	8658.987	135	0.923	653.678	261.589
16628.77	18128.628	14482.224	21356.063	18572.598	24570.303	14514.536	20666.362	983.533	341.187	331.696	1450.598	695.496	1176.291	367.564	9955.555	174.986	249.872	185.679	1129.117	9709.789	1239.595	126.105	3287.492	4295.176	368.283	257.535	266.898	8535.696	424.767	341.253	6859.218	146	0.911	760.479	262.199
14342.597	16271.596	12506.702	19607.201	15505.056	21786.284	13267.079	18312.531	684.077	335.792	322.375	731.542	374.422	834.13	274.649	8767.309	189.288	188.828	264.26	1072.681	4015.224	24224.249	151.192	3758.716	4620.58	282.75	371.716	267.504	5330.156	359.536	376.254	7763.596	177	0.871	1045.777	262.404
18835.851	22107.045	15507.042	27527.59	18374.738	27750.678	13736.459	19569.157	842.209	1034.462	349.41	1259.895	735.837	2962.521	348.146	8865.242	233.47	276.302	182.588	650.783	8156.662	561.714	153.739	3597.609	5495.626	444.286	321.942	286.205	10820.723	465.351	339.124	5865.336	138	0.884	1274.797	261.159
19187.024	20889.347	17415.258	25869.167	22579.722	31022.684	17671.046	24924.363	1128.184	337.471	325.926	1367.46	700.359	1321.591	364.053	9442.803	163.075	253.449	158.863	888.12	7320.175	604.405	127.123	3336.145	3881.173	367.859	276.08	270.198	9549.733	310.808	305.751	6608.025	193	0.928	768.635	263.821
14236.981	15596.917	12489.927	18699.872	16654.247	22162.258	13880.345	20564.657	756.583	389.985	310.337	1680.209	524.905	3409.063	342.758	8484.275	168.583	195.41	133.62	660.709	5727.424	393.548	141.711	4130.707	2567.106	310.884	285.188	278.49	7426.569	448.568	301.005	7834.667	113	0.981	838.535	261.058
17489.565	18841.349	15979.641	23256.182	20690.644	27095.411	15871.932	20976.433	910.777	1295.381	287.251	1608.348	494.845	6068.218	312.937	11196.977	171.633	241.826	200.542	573.771	9353.511	1946.896	129.478	2634.595	4583.557	269.188	297.328	284.744	15667.043	405.913	259.157	4522.979	103	0.965	850.791	260.82
17558.484	18965.336	14921.418	22170.558	19391.805	25668.062	15974.887	22403.933	1325.188	770.854	278.791	1411.033	577.038	3605.813	334.711	9688.454	171.937	264.953	149.574	3076.981	5299.398	597.59	142.213	2596.462	3859.63	296.759	266.749	285.252	10102.183	711.813	326.02	5235.142	133	0.973	815.274	262.883
12476.061	13487.998	10674.789	15481.524	13874.133	17793.428	11101.319	16093.563	742.926	740.487	290.739	1813.458	476.838	4408.258	382.712	9768.166	162.357	201.914	153.796	992.163	12371.027	477.809	145.075	3623.567	2872.441	279.569	271.733	288.62	11311.044	407.015	305.546	7530.67	110	0.985	829.1	261.745
18957.051	21273.166	17110.7	24955.533	21149.358	28487.166	16938.086	22894.039	669.069	743.494	283.977	1466.709	432.095	4097.122	324.585	9211.6	155.607	253.89	161.246	591.279	6512.039	443.834	124.501	2859.117	3760.24	460.744	348.818	298.938	10571.582	388.02	354.127	5531.648	111	0.952	902.878	261.779
17675.597	19641.155	15908.856	24008.681	19770.041	27410.257	15317.272	19825.734	611.217	1130.683	315.796	954.149	684.672	4343.836	252.972	9365.128	186.797	329.371	144.864	1545.683	5676.753	711.627	128.115	2702.099	5191.717	357.712	363.07	309.079	13699.061	684.455	393.588	5317.42	212	0.827	943.481	263.571
14783.03	17696.47	12344.967	22342.953	15765.814	23956.62	13320.487	18603.39	869.896	989.804	375.171	644.239	523.562	5272.217	321.686	10073.936	207.348	269.603	252.084	897.252	5448.001	16379	155.898	4771.623	3348.314	318.236	416.511	312.214	8287.885	499.139	370.494	8218.566	99	1	1176.864	260.894
12435.081	13667.685	10761.645	15698.754	13676.848	18840.952	11108.988	15932.549	796.265	298.585	290.901	1435.775	622.636	748.998	329.168	8320.368	165.072	196.092	169.638	2370.163	3274.123	484.415	137.567	2775.42	3839.761	285.74	293.586	299.945	9910.668	646.457	353.834	7021.413	164	0.771	798.89	267.085
21982.699	23586.954	19592.205	28066.279	24919.126	32280.912	20217.266	26412.891	607.911	3159.904	277.256	724.9	499.146	7085.262	287.376	10978.137	161.964	234.502	279.393	1034.743	10198.501	589.407	130.043	2386.997	5017.5	270.313	345.586	275.776	20899.112	715.35	308.854	4891.703	284	0.86	870.563	266.282
14725.294	17095.105	12057.696	21629.934	14691.623	21446.798	11013.475	15788.541	994.794	1074.557	386.81	1087.268	597.918	3809.579	347.229	9682.334	253.829	256.81	209.836	1270.053	7654.512	507.993	162.579	3639.737	5439.675	563.912	303.515	281.53	12027.228	578.529	346.594	5793.094	122	0.929	1265.549	263.139
12317.624	13626.085	10515.502	16231.771	13025.647	18558.55	9966.972	14343.976	520.028	389.672	282.636	300.221	331.608	1745.119	237.239	7416.636	165.673	127.122	175.826	980.957	245.415	20089.754	122.786	2553.784	3927.221	254.51	311.097	289.86	4015.058	383.912	330.087	8125.606	139	0.779	664.263	264.996
20397.851	22278.997	18146.864	26988.711	23058.552	31900.844	17797.07	26190.855	768.278	427.643	327.667	1251.12	1154.894	3166.045	356.104	10599.015	167.115	243.133	206.433	1124.716	15271.431	531.335	127.132	3362.643	4052.281	520.92	350.103	271.237	7214.396	529.335	312.053	5763.228	233	0.872	737.212	266.539
22583.811	24586.101	19939.817	28966.075	24216.989	31606.66	17384.346	24107.959	788.068	2092.669	331.816	1409.848	828.954	3358.839	355.048	9627.255	184.55	272.271	201.171	1162.464	8415.112	965.689	126.123	2989.538	5651.277	406.651	300.164	280.98	8138.139	419.583	319.154	5978.326	178	0.95	695.556	266.64
16002.858	17274.671	14138.011	20209.836	17768.84	22950.663	13523.163	18711.603	701.113	836.17	292.972	1443.056	588.196	4286.376	297.151	10436.833	167.841	241.276	170.314	550.659	15727.4	505.791	130.908	2947.843	3782.393	321.386	311.838	287.767	22338.132	373.825	284.225	5154.061	114	0.99	844.895	265.167
20563.098	22795.124	18154.424	28916.041	23260.755	32712.211	19327.866	26024.799	874.865	331.309	327.394	659.993	776.88	2185.268	308.149	9487.6	197.344	313.227	231.401	1792.742	8650.82	1034.548	134.289	3252.303	5215.474	405.556	384.613	293.617	6851.443	521.079	367.561	5622.524	293	0.901	1010.654	267.111
13763.256	15069.816	11720.937	17685.751	15404.767	20447.796	12315.055	17356.664	535.379	784.701	267.005	1090.724	1056.44	3658.18	297.541	10636.803	156.134	222.154	185.701	1148.746	12742.393	594.448	133.927	2498.125	3365.013	334.507	346.878	292.688	21947.757	584.446	378.109	4556.186	108	0.967	885.38	265.944
19718.142	21149.398	17744.063	26236.426	22655.202	30392.868	17911.476	23968.411	724.595	779.716	296.121	1702.446	531.666	5936.808	358.319	10490.619	172.735	254.43	193.33	1341.331	6877.616	1150.216	137.301	2630.637	4277.809	1033.805	503.042	306.137	19755.387	514.051	325.564	4851.147	175	0.943	915.06	267.374
19156.969	21035.563	16265.123	24532.342	19710.899	28550.762	15490.361	22150.731	863.447	417.722	362.829	505.582	431.461	1039.718	283.582	9953.344	184.498	158.407	210.097	1750.239	1568.714	48636.333	132.692	3418.246	6190.255	281.299	395.386	281.406	8002.356	447.126	335.392	8510.381	361	0.791	646.082	272.843
23598.742	25550.848	21501.267	31071.953	27406.998	35669.125	22354.75	29402.837	609.243	3025.321	283.033	951.189	752.928	7326.887	332.033	11641.101	162.438	250.378	239.1	773.864	9916.236	517.122	132.651	2433.936	4766.343	295.212	400.261	275.084	22387.733	480.456	300.778	4481.66	143	0.978	879.395	268.71
15755.537	17339.482	13544.802	21024.979	17473.269	24572.531	14057.094	19134.511	573.766	811.839	325.31	1069.002	675.138	3507.854	255.177	8670.262	180.943	245.836	165.204	1240.256	2951.009	685.015	128.439	3188.524	3583.937	341.49	370.995	296.509	11747.107	718.117	377.642	6375.789	170	0.81	954.729	269.865
16405.616	18280.604	14456.886	22697.591	18173.995	25912.876	15477.299	20899.604	1033.737	312.591	324.626	1580.12	552.31	860.473	271.531	9634.08	189.128	211.762	208.584	2013.851	9563.38	16806.852	144.267	2910.232	4078.334	309.369	760.38	296.402	8424.22	459.807	373.741	5609.483	308	0.796	1033.74	273.919
21648.705	23422.727	19308.21	28669.667	24560.87	33040.012	19010.829	26919.112	802.621	489.492	318.672	1302.453	803.904	1868.05	365.833	9297.975	170.303	271.4	174.977	1046.735	6801.949	3154.068	129.451	2947.526	4645.384	555.828	287.385	268.184	8819.397	353.138	321.861	5855.769	641	0.695	716.077	280.863
19533.503	20858.3	17027.316	25000.295	21792.097	29899.773	17660.372	24632.544	1042.878	361.057	294.727	1634.508	656.88	1793.902	378.914	10856.396	171.588	278.359	136.899	2183.151	4090.378	497.845	140.95	2875.925	4101.557	346.538	276.888	302.658	13029.594	434.855	311.292	5165.203	145	0.929	810.824	269.197
20461.1	22012.146	18782.323	27166.908	23792.26	30839.372	18900.06	24558.954	624.663	810.993	286.298	1340.327	411.265	4013.374	313.202	10297.892	170.992	262.37	240.481	900.726	2668.485	991.015	132.238	2411.965	4772.564	451.62	361.085	292.473	19235.054	455.512	368.285	4855.569	170	0.873	905.012	268.965
16812.465	18213.233	14798.819	22199.501	18949.911	25753.2	15207.019	20753.814	727.464	795.983	314.542	1781.795	503.118	5529.923	338.28	9998.623	177.849	254.809	163.216	1233.339	7290.223	507.455	127.479	2730.078	3665.947	383.535	426.288	298.754	16079.415	661.713	392.623	5581.321	198	0.902	927.061	269.071
18286.367	20838.177	15134.527	27131.639	18422.133	25572.42	13043.14	18190.837	1199.447	2976.95	328.853	1294.742	948.482	6628.649	314.225	9879.064	234.52	304.647	203.29	644.101	9451.59	562.479	150.759	3518.605	5537.628	400.745	311.968	280.166	15612.238	650.423	311.269	5265.347	119	0.973	1270.861	267.912
15441.422	17501.193	12427.449	19560.248	13839.289	18910.563	8690.915	12839.833	860.795	1352.486	376.883	721.447	487.765	1010.926	292.995	11048.996	184.661	216.314	152.352	764.314	17487.638	843.836	180.849	2372.732	4646.958	542.534	462.433	259.423	6440.066	471.558	308.272	4265.603	148	0.859	574.074	271.973
12931.599	13702.943	11578.329	17019.46	15360.566	20617.471	12516.557	16937.091	1484.125	271.764	236.24	1314.989	524.103	1263.45	268.448	10560.639	144.548	247.979	146.064	4223.402	7078.465	422.963	131.793	1843.151	2453.867	407.523	258.62	292.402	17616.942	529.128	324.928	3758.907	103	0.996	818.684	269.869
13331.118	14684.833	11877.511	18300.581	14441.557	20162.37	11745.754	15361.489	628.482	274.965	300.081	959.91	393.623	1067.754	237.01	8921.944	176.161	169.814	201.845	746.107	2646.137	36480.689	126.593	2776.37	4175.856	319.823	376.973	296.988	11241.109	331.871	344.26	6471.062	180	0.85	989.722	272.65
21384.07	24216.159	23027.774	35186.207	20837.199	30681.968	15457.751	20738.82	801.83	2012.711	407.979	1804.622	934.01	4490.517	374.313	9669.839	229.139	314.824	296.654	899.51	6338.841	603.747	144.846	3611.856	5161.961	341.808	371.575	354.108	13872.616	542.578	367.71	5315.954	140	0.921	1289.1	271.5
14742.515	16248.936	12793.517	18873.738	16718.086	23036.887	13854.729	19331.291	794.19	397.757	273.729	937.62	900.862	3105.656	260.811	10451.411	159.321	245.47	152.093	1219.429	10240.834	421.368	130.532	2685.248	3569.445	287.389	292.749	279.026	7217.937	516.831	295.585	5420.793	205	0.799	833.89	272.924
22494.192	23898.472	19945.482	28125.182	25088.327	32316.011	20377.951	26596.833	709.241	1446.909	276.582	804.408	489.541	5285.081	284.593	11204.344	168.751	243.29	409.506	1836.673	5073.83	634.222	135.936	2458.955	5519.25	285.972	345.541	288.559	24869.449	787.269	363.711	5058.055	112	0.973	864.241	270.866
13301.427	14330.992	11072.019	17453.544	13082.675	18439.299	10097.522	13497.676	696.104	285.719	308.509	300.853	291.456	639.123	243.476	8426.372	204.673	168.007	211.366	1423.881	1461.737	30754.187	137.715	2719.334	4561.667	282.347	352.249	289.175	6683.149	425.93	354.354	7388.143	108	0.967	1101.454	271.509
13810.289	15409.393	11810.133	18727.562	14252.079	20131.47	11663.487	15020.91	732.524	338.615	302.538	273.1	274.88	603.59	272.42	8142.667	201.019	183.08	178.29	473.241	206.572	39998.704	135.379	3345.071	5731.923	289.176	327.953	298.001	4510.331	297.298	340.555	7948.806	111	0.994	1156.5	270.5
14099.608	16514.211	12072.206	20563.77	15474.944	22536.84	13492.732	18446.282	670.808	335.31	308.319	298.65	314.905	835.354	277.641	8870.574	185.105	188.868	232.911	892.071	267.289	30101.112	139.025	3552.021	3832.063	303.513	352.511	293.122	9318.757	319.373	320.233	7851.599	158	0.927	1169.741	271.81
13840.39	14672.196	12661.155	18074.862	16302.395	20587.01	12012.891	15019.66	698.366	809.454	260.758	1238.51	648.23	4515.047	301.369	10995.653	159.918	275.05	161.171	736.189	20039.336	387.195	127.054	2184.653	4364.299	278.144	310.63	282.639	24974.475	346.555	304.921	3922.689	105	0.984	848.014	271.157
14669.613	17311.771	12485.423	20579.875	14663.369	22915.495	11972.546	16641.989	773.835	305.55	286.575	305.875	336.619	801.501	273.33	10059.821	214.571	290.353	219.606	2133.986	2171.998	23958.011	143.972	2395.674	4506.86	316.683	360.924	288.322	8831.532	559.777	363.849	4965.498	106	0.993	1079.792	272.255
10499.151	12400.443	8787.142	15442.308	11691.957	17827.703	10204.474	14333.723	846.967	357.399	301.775	307.064	318.884	857.962	271.799	9010.957	207.54	201.055	247.61	687.354	552.67	39593.699	141.176	4413.62	4449.302	318.689	318.378	297.026	5166.854	332.87	309.54	8315.069	102	0.943	1188.853	272.02
23147.265	26497.645	19574.407	33693.899	22133.587	34140.399	17831.316	25224.848	793.2	2576.977	332.591	1359.707	837.274	5573.274	356.974	9568.304	214.041	310.144	181.066	817.371	7345.132	563.322	150.795	4012.563	5290.496	327.713	313.863	291.707	12361.571	539.617	373.282	6186.116	117	0.956	1280.654	271.526
17072.621	18761.037	13251.209	21204.848	13138.376	21570.298	8687.129	12739.611	743.47	323.097	342.209	600.966	782.684	631.319	276.063	10882.22	192.979	218.673	162.979	807.569	9656.358	482.885	135.837	1923.035	5951.911	353.52	340.404	255.803	4012.186	416.516	342.68	3063.414	101	0.977	539.955	272.936
20631.408	22092.672	18098.874	26744.825	23456.848	31770.243	18820.064	25895.814	1122.085	345.175	301.179	1720.634	761.753	1386.415	412.746	10870.378	184.947	330.797	158.76	1594.518	3259.413	552.285	142.184	2862.15	5712.346	390.909	283.052	314.825	14751.041	456.2	362.598	5266.214	142	0.971	804.373	273.141
16478.742	18115.061	14619.48	21970.511	18480.286	25446.905	14824.572	20112.872	620.523	446.883	326.676	783.744	820.911	3418.017	296.003	10135.062	186.333	266.764	160.702	1213.319	11203.013	724.448	129.504	2946.295	3731.178	306.611	350.72	303.807	14235.94	614.559	353.001	5387.063	160	0.939	940.481	274.156
13827.246	15661.741	11979.219	19380.781	15263.965	20948.869	13335.653	17396.575	785.619	355.375	328.679	305.397	330.116	815.418	281.168	8247.774	201.57	191.142	248.855	650.348	308.722	45534.073	139.518	4131.658	5324.207	307.282	354.09	286.69	5681.301	289.593	317.592	8494.592	117	0.973	1181.568	273.107
13030.692	14077.84	11787.076	17150.462	15220.235	20147.763	12450.14	16157.511	543.728	715.554	254.532	1286.114	334.275	2564.125	304.765	11221.003	154.35	202.583	222.264	1287.845	3305.279	1356.038	136.776	2057.326	3725.416	281.683	363.777	286.77	16817.348	485.721	333.02	4038.12	107	0.971	896.612	273.098
15151.667	17052.267	12699.44	19877.447	15838.516	22945.89	12210.693	17816.815	965.342	383.464	307.556	1376.294	689.986	1348.396	333.358	9586.351	184.255	239.277	174.061	1784.87	13728.032	715.076	131.872	2945.332	4206.848	312.059	290.953	299.063	14423.775	505.244	319.802	5737.557	208	0.757	682.683	276.947
22071.98	23876.394	19728.596	28931.431	25129.05	33024.724	19463.617	27627.542	868.276	364.767	312.576	1606.037	861.209	1470.884	357.178	9791.782	165.202	265.564	199.413	1504.583	8128.637	3036.16	117.894	2719.713	4710.336	410.485	286.5	265.826	10561.351	474.29	355.444	5705.857	291	0.904	733.778	278.696
15232.937	16638.68	13318.974	19811.747	17193.435	23663.019	13639.015	19320.856	772.037	352.059	303.725	1689.085	1130.165	1414.41	323.767	10152.223	159.74	233.588	149.981	1257.189	12230.649	783.881	124.03	2740.274	3695.555	384.18	274.048	259.529	13562.474	598.179	330.099	5360.953	144	0.958	750.507	276.722
19395.08	20592.201	17523.164	25286.149	22503.941	29747.059	17854.006	24216.953	763.846	679.629	287.068	1421.44	1152.148	2771.589	381.151	10767.738	176.567	291.817	158.941	782.68	6308.313	1748.035	131.801	2731.488	4827.963	315.475	276.539	309.146	12722.892	542.837	316.792	5061.951	277	0.789	809.681	280.63
21851.016	23151.007	20131.404	28201.202	25548.085	32384.655	20572.448	26475.868	890.071	1312.934	275.928	1111.607	651.133	4964.272	295.93	11468.845	157.024	278.374	243.798	1373.385	12229.279	538.863	133.536	2435.556	5356.543	701.866	404.551	281.995	28030.949	578.178	367.757	4532.669	119	1	858.248	276.021
23856.685	25158.669	22093.834	30020.812	27679.285	33642.039	22808.585	28923.256	689.917	1806.598	284.398	1219.533	478.735	6097.353	326.448	12584.03	167.6	233.542	429.27	1414.539	4872.023	539.202	138.96	2578.657	5116.408	263.089	480.729	278.303	22977.093	559.915	344.474	4956.58	374	0.776	880.393	277.901
18534.788	19676.236	17024.655	24465.008	21663.414	28002.078	17173.538	22047.236	651.092	2307.593	297.621	1485.768	389.127	6308.737	296.576	11512.775	175.226	223.419	358.191	875.576	5995.374	791.13	130.613	2207.134	4981.234	276.418	509.37	305.807	26284.108	442.433	346.965	4070.097	177	0.901	906.997	277.444
23372.356	24320.335	21617.334	30126.693	27414.596	33838.117	21383.722	26821.521	833.886	1769.145	276.264	939.37	595.97	5581.843	283.137	11409.399	168.073	278.388	373.073	2235.006	4846.363	531.418	132.874	2428.79	6074.456	295.964	317.669	275.373	24446.026	625.139	399.224	4881.307	134	0.991	865.343	276.918
18452.757	20037.039	16333.901	24158.315	20865.649	28111.001	16812.555	22687.4	874.756	2011.897	302.903	1352.193	465.317	6689.767	313.342	11027.617	177.015	232.904	207.61	712.968	5976.562	508.202	136.907	2496.012	4143.808	407.882	532.556	301.737	20960.473	393.358	348.948	4666.066	308	0.838	919.432	279.964
14684.83	16619.117	12486.204	21941.554	15168.182	23434.433	13078.751	18387.028	736.816	986.536	317.135	950.28	650.811	3865.913	324.123	7022.715	182.32	193.788	169.38	851.992	4725.769	478.817	140.693	4552.1	2989.016	323.423	297.717	282.509	6585.789	524.309	356.647	8687.099	175	0.823	1279.043	277.837
17087.533	18402.326	15267.648	22778.968	19355.017	25836.377	14739.512	21090.645	684.7	790.485	304.811	1129.788	578.69	1207.357	344.095	10198.55	170.727	210.726	200.432	1333.646	6364.922	686.15	132.261	2664.979	3890.347	429.532	296.781	267.674	13749.009	370.441	342.623	5194.534	170	0.939	704.176	279.494
19622.957	21435.393	17527.873	25804.133	22856.812	29914.679	18668.539	25737.526	714.477	691.641	327.914	686.4	951.346	4631.753	331.185	9034.222	175.031	299.804	167.537	1502.701	3803.85	4213.915	123.127	2986.222	5650.768	305.994	336.694	287.504	8942.68	397.051	330.27	6782.23	253	0.845	761.263	282.061
19578.724	20764.024	17867.134	24629.999	22312.618	28530.039	18582.163	24752.792	777.892	380.179	310.76	1130.935	787.943	1646.579	350.86	10309.752	171.558	238.698	180.001	1464.685	1852.814	17917.897	135.007	3136.224	4939.531	312.032	286.749	309.543	9656.292	480.402	310.073	6979.078	279	0.867	798.116	282.944
17966.627	19181.874	16339.879	23333.454	20946.552	27515.615	16499.822	22299.737	788.475	399.967	292.98	1472.077	1458.76	3751.596	310.236	10938.793	167.405	268.428	165.431	957.471	11635.97	561.94	129.599	2709.348	4437.786	405.271	350.215	289.749	7099.384	748.985	284.237	4875.179	309	0.871	830.215	282.555
21750.76	23515.257	19639.478	28655.858	24229.528	31902.469	20415.933	26605.245	760.639	362.723	333.113	789.836	511.004	1240.212	286.971	10323.248	197.144	258.116	247.738	1796.602	7349.075	28836.812	133.784	3187.179	6292.709	338.37	410.828	318.329	12873.788	424.277	351.534	6640.74	443	0.731	1003.699	285.064
13957.574	15245.229	11930.524	18311.179	15413.619	21133.367	12638.095	17974.694	557.412	327.288	316.113	717.34	377.596	1168.916	239.025	8266.576	165.182	207.159	206.816	811.323	10113.736	875.16	130.992	3182.639	3013.254	303.83	309.092	290.351	7804.652	301.36	360.395	6595.763	161	0.898	963.798	279.63
18563.631	20675.305	15856.236	25547.308	20289.812	27092.665	17679.941	24176.733	818.591	379.042	334.657	364.545	340.292	925.841	272.466	9218.364	212.883	203.299	225.328	1111.488	424.538	42655.183	160.547	4347.537	6185.524	325.264	357.605	302.864	7637.818	402.605	359.735	8815.959	391	0.658	1210.464	281.221
17550.113	19293.633	15393.584	24040.931	19134.03	26459.898	14932.7	20202.195	766.689	360.597	297.828	1352.475	414.295	976.621	287.443	9532.178	185.506	265.806	291.473	1169.298	12692.139	3400.388	138.05	2690.494	5126.797	354.11	430.201	306.905	14767.206	396.604	334.618	4874.343	200	0.813	1014.7	283.605
18214.991	19286.723	15944.831	22506.096	19960.65	26088.898	15679.612	20839.354	821.842	1060.9	309.009	813.333	794.259	4969.217	298.078	12083.295	164.165	283.047	185.618	797.487	19306.717	432.343	126.643	2240.742	4921.615	508.231	363.367	267.755	20008.878	367.59	310.011	4237.547	153	0.955	849.186	282.023
18558.53	18998.608	16708.228	22724.217	20892.927	25388.04	16351.567	20871.524	964.591	741.893	533.503	789.261	508.174	3073.001	262.299	11804.58	153.78	201.453	228.894	1388.834	14349.922	452.637	128.137	2099.566	4337.514	476.587	718.548	275.348	17121.708	541.555	400.491	4317.937	269	0.78	855.243	286.965
11906.231	13105.222	10488.695	15753.301	13435.957	18297.336	10454.594	14731.452	664.04	1282.871	308.979	832.684	390.075	3922.723	337.712	10750.322	174.644	211.209	208.612	1516.417	17432.107	587.567	122.772	2498.276	3444.7	290.826	427.852	299.505	21441.606	459.695	364.407	4499.964	101	0.964	933.054	281.005
16923.662	18653.435	15061.358	22425.291	18498.629	26488.964	14185.404	20309.056	864.863	394.703	364.984	662.533	444.125	1110.828	286.472	10006.816	174.24	153.918	211.249	1987.397	1790.071	46991.375	122.852	3409.463	4164.112	281.404	406.478	285.479	8316.011	433.555	334.254	8259.61	134	0.892	641.067	281.403
13624.148	15980.767	11259.546	20137.44	14891.788	22900.998	13595.262	19820.038	573.697	673.001	287.242	572.79	390.724	3491.145	286.291	6465.049	177.637	203.545	165.788	401.765	1289.536	6266.285	140.424	4710.771	3811.197	297.914	298.591	281.473	1967.306	375.818	288.606	9041.342	190	0.81	1253.505	282.179
20000.447	23161.92	18931.302	31385.453	20465.074	29706.736	14625.015	20056.656	1135.248	1822.726	347.008	1540.829	1326.198	4485.971	379.587	11393.096	229.514	328.726	218.539	711.88	13927.904	1054.038	169.905	3320.863	5143.711	491.726	382.824	304.634	19088.483	574.229	443.734	4256.662	260	0.845	1313.831	285.612
18565.47	20391.881	16249.644	24910.279	20444.391	28412.499	15287.294	22196.445	728.285	391.678	303.31	1133.712	615.078	1591.243	297.963	9408.752	184.583	261.057	187.261	828.19	6451.879	705.732	132.427	2882.458	4832.939	317.814	273.665	289.841	7820.683	340.3	323.234	5837.513	171	0.891	684.383	283.629
14477.496	16894.475	12309.748	21460.826	16222.39	25039.503	14030.938	20822.562	706.109	338.893	321.063	1336.512	602.892	1137.925	321.518	9177.467	202.092	268.268	178.936	1171.935	4805.28	4554.703	148.985	3844.793	2895.189	306.751	363.599	293.624	9802.468	468.865	348.578	6826.556	199	0.816	1074.741	286.691
17952.435	19290.316	15375.5	22240.017	17755.629	24739.827	12792.869	17100.684	660.196	360.859	323.398	404.539	410.07	710.282	247.977	8545.291	167.032	176.095	250.095	1576.275	850.796	22014.116	120.593	2225.127	5936.87	274.418	352.43	285.817	6549.556	502.096	389.759	6220.156	178	0.848	628.719	286.208
14183.291	15206.553	12853.351	18575.597	16461.625	21685.28	12166.965	17108.634	686.513	320.606	293.793	1012.012	977.794	1084.243	281.097	9891.109	156.951	257.087	180.529	2162.657	6784.558	1199.502	127.425	2374.814	4158.538	353.117	278.827	270.081	11618.501	566.907	347.757	4883.001	155	0.887	746.242	283.694
13270.975	15150.017	11476.939	18922.052	14094.577	21274.537	11725.046	16238.975	632.428	297.364	303.024	877.855	500.828	625.395	282.843	9401.847	194.314	253.637	323.365	2126.264	10352.301	1094.628	174.872	3093.253	4364.007	309.418	331.204	317.089	11216.133	752.667	389.465	6756.986	187	0.852	1052.404	285.767
14131.676	15510.685	12069.179	18541.178	14232.46	20524.685	11558.08	15610.412	776.137	347.932	319.694	320.772	286.492	737.957	268.046	9576.899	196.54	180.938	222.526	574.58	592.83	44028.861	128.974	3322.925	6237.104	305.632	360.993	274.104	5415.102	326.67	324.091	6649.955	114	0.99	1130.228	284.175
12589.621	14457.908	11138.237	18543.766	13905.446	21508.192	11691.718	15029.755	748.248	339.169	308.089	310.158	303.294	821.548	264.432	10031.495	209.111	201.079	318.937	1234.82	319.217	47463.433	126.472	3136.204	6560.691	301.375	351.067	267.695	11439.79	384.139	366.429	5891.471	113	0.952	1171.5	284.5
22010.401	25375.131	17778.681	30543.506	20396.155	31426.933	15902.737	22337.908	1369.276	733.637	364.589	1371.552	544.02	3242.036	401.53	12973.183	251.972	296.047	258.209	995.555	9160.609	31271.564	161.737	4179.378	6193.457	562.196	539.52	335.253	19708.693	421.719	442.887	5419.422	146	0.972	1333.082	284.774
18602.391	19565.393	16741.997	23427.135	21056.552	27044.298	15921.89	20399.519	791.774	1628.19	322.814	1131.433	670.698	4482.723	290.223	11972.583	158.762	275.598	170.158	1141.021	11157.864	487.891	126.695	2178.36	5235.445	367.884	396.764	274.307	13360.912	478.906	334.958	3968.977	334	0.765	839.91	291.946
12257.738	13942.271	10458.29	16455.526	12281.062	18224.321	10236.84	13975.613	1072.657	311.559	292.324	268.967	281.491	645.634	249.074	8314.645	213.17	168.9	262.306	998.144	306.225	33702.369	126.541	3098.785	5412.688	294.628	391.562	292.961	5440.758	385.429	310.656	7451.835	102	0.987	1112.392	284.637
15689.509	17697.743	13325.674	21495.826	16036.595	24298.862	13093.273	17486.606	793.406	660.17	365.379	440.103	321.887	1173.935	286.77	10167.297	223.644	207.307	310.835	1590.335	1216.479	37041.865	135.775	3927.92	7316.889	308.593	416.151	286.908	11248.265	374.927	304.605	6793.824	140	0.957	1121.443	286.621
15006.435	17174.985	12501.435	20374.08	14926.015	21689.484	11695.582	15630.857	760.782	361.5	315.649	336.372	401.664	813.309	257.986	8883.897	214.281	267.529	211.652	1429.967	367.649	18217.911	155.195	3610.401	6220.112	368.857	315.863	276.637	13134.072	546.104	356.835	6760.632	135	0.898	1194.848	286.493
12611.34	13365.298	11062.683	15388.89	14148.064	17652.766	11217.124	14510.296	720.634	525.23	293.474	971.612	1099.566	2258.822	241.712	10945.775	159.274	239.347	215.733	1750.582	3487.13	453.139	135.251	2634.014	3758.133	269.945	434.637	264.644	23166.042	637.11	338.45	5155.961	109	0.976	869.188	286.858
18457.92	20539.45	16080.073	25682.007	20201.059	29300.916	16706.397	22635.43	898.603	411.002	315.587	1319.275	642.47	1320.583	321.479	10000.236	199.75	314.926	225.092	832.4	17945.246	5107.19	146.563	3105.53	5860.924	361.012	347.167	306.321	13226.896	388.279	377.615	5314.444	190	0.846	1026.605	288.153
12216.179	14571.8	10441.232	17948.286	12654.522	19808.876	10592.663	15617.643	631.361	667.616	305.364	611.351	564.211	1808.179	386.278	6827.624	190.202	198.392	186.199	679.691	2632.773	938.233	140.323	4206.857	3175.231	384.827	291.05	285.639	4926.105	465.83	332.927	8739.557	102	0.955	1289.618	284.686
19133.844	21342.544	15588.453	25634.566	17478.08	25184.398	11438.434	17202.16	717.521	456.725	359.299	585.615	1147.225	1017.958	262.094	9892.957	194.47	276.556	149.359	820.783	13603.056	672.263	147.308	2383.999	5933.483	539.365	320.876	273.241	3394.962	710.018	296.863	3615.468	130	0.951	540.731	287.538
20787.187	22050.119	19232.627	27101.622	24235.806	30668.859	18864.832	26254.783	903.974	375.976	327.327	855.157	723.842	1800.386	331.347	9566.94	165.943	239.775	190.279	1763.669	4579.591	21470.155	128.525	2985.193	5134.255	320.654	296.899	265.962	9060.407	377.427	355.233	6682.667	211	0.911	727.448	290.073
16676.82	18106.747	14730.22	22289.022	18485.238	25304.417	13975.848	18676.508	786.642	795.935	346.03	727.503	655.711	2169.474	282.038	11147.157	191.788	316.49	171.828	1152.572	19073.771	920.586	138.73	2465.127	5000.609	369.523	357.066	294.788	12747.854	365.908	409.937	4275.252	178	0.885	957.382	288.556
16490.146	17940.853	14650.201	21704.391	18588.028	25164.871	15752.736	21414.702	673.362	297.482	321.469	880.451	377.789	979.167	291.89	10691.318	175.405	236.464	208.55	1473.391	7919.121	36256.844	137.943	2908.289	4575.122	338.9	407.66	295.996	9968.975	479.082	394.106	6227.645	200	0.883	987.655	288.27
18016.807	20612.82	15164.084	24677.293	18016.903	27282.449	14599.437	19468.335	903.94	393.324	349.365	343.405	345.178	1038.281	284.059	11440.581	244.09	224.078	339.718	1354.656	356.195	52088.543	141.454	3596.496	9011.898	319.133	375.308	282.448	11353.746	373.866	342.883	7254.267	197	0.926	1179.764	288.708
20019.163	21687.336	16228.59	24909.799	18171.419	24098.098	11201.676	16035.915	819.746	365.213	352.925	609.83	444.498	873.155	253.732	9563.845	197.108	231.252	201.949	917.603	4551.835	25662.717	130.761	2004.591	7956.985	530.539	365.049	272.687	4589.342	348.424	313.454	4223.699	162	0.816	584	289.068
16346.112	18606.157	13818.44	22747.156	17673.314	26199.025	14888.778	21356.979	915.979	334.456	316.742	1020.524	466.497	1204.603	289.676	9804.565	191.024	229.417	222.179	1532.489	7505.552	989.393	146.529	3358.239	4261.596	355.654	385.98	312.324	7339.904	523.054	355.481	6132.638	185	0.87	1036.992	289.689
13821.571	16393.866	12431.554	21330.519	16056.321	25141.036	14077.337	20676.364	747.118	384.433	375.204	1768.448	960.29	1582.481	370.173	9210.227	206.789	217.634	173.053	1016.989	6739.12	1542.563	145.267	4996.256	2382.814	297.892	380.316	304.419	12207.239	735.749	376.102	8103.729	169	0.832	1070.175	291.104
14246.92	16740.963	12578.452	21691.389	14849.333	22236.762	11847.992	16856.729	784.607	1099.613	335.195	1478.908	660.594	3081.743	440.76	8690.789	205.833	244.462	207.197	1030.58	6888.562	601.336	153.321	4437.159	3341.949	680.587	331.872	298.564	12556.274	602.231	355.693	6299.687	139	0.891	1299.507	287.428
18048.639	20536.91	14925.246	27167.992	18237.509	26326.468	13337.364	18553.332	1454.602	1263.347	349.611	1527.782	693.806	3588.502	411.936	11967.721	237.815	278.371	229.668	937.218	16312.007	9233.551	163.786	3930.142	4326.241	394.275	455.195	318.173	20633.404	557.974	555.915	5200.384	153	0.921	1325.775	288.873
16860.877	17768.398	13911.858	19989.433	16553.318	21647.531	13027.471	18281.85	612.188	374.944	343.976	322.265	381.109	751.495	248.707	8103.233	173.337	144.263	152.141	1625.002	859.961	41773.066	120.253	2544.908	4963.728	282.026	361.325	282.228	6326.88	571.95	359.208	7645.54	100	1	609.5	289
15673.9	17411.694	13857.947	21486.696	17963.07	25491.336	14724.479	20099.36	657.002	375.33	341.556	1115.528	538.598	2510.793	283.572	10497.927	174.374	267.797	154.879	2020.028	11897.2	2562.746	141.749	2858.136	3972.866	325.478	341.49	300.05	12539.327	526.65	377.184	5596.652	235	0.791	970.662	290.015
17627.939	20533.829	14463.804	25135.747	19043.713	27209.809	17220.049	24223.947	704.552	1151.401	314.335	877.079	458.53	9306.589	320.9	7345.965	186.343	277.667	169.695	432.671	2484.438	591.163	143.93	5090.579	3923.364	312.514	356.678	283.677	2760.572	386.833	304.877	8717.169	155	0.957	1250.481	289.726
16940.225	18873.277	13576.967	22042.208	15004.465	23558.717	10204.235	15102.899	653.349	922.388	354.425	878.525	792.263	1069.718	271.084	10941.764	188.761	215.353	160.791	981.412	10332.385	474.68	152.236	1974.431	4084.558	328.471	355.731	265.111	6472.51	463.241	306.217	3166.533	166	0.865	526.633	290.157
13369.235	14466.2	11515.349	16857.067	13438.666	18373.898	9796.062	13626.677	566.311	318.526	275.621	259.779	298.654	569.583	212.127	7242.501	161.24	170.717	229.155	1322.144	322.321	9779.636	171.66	2004.715	4808.387	281.254	322.65	288.77	4044.853	390.725	286.092	6221.472	101	0.977	649.649	290.173
13237.858	15137.602	10977.568	17776.376	14497.54	21879.853	12155.287	18894.647	910.631	417.84	345.589	775.963	502.414	2391.762	310.862	8937.647	175.086	175.612	160.294	1165.78	2961.705	5004.593	140.855	3763.396	1992.138	275.223	329.301	293.356	6551.35	508.486	351.894	8554.455	106	0.98	665.189	290.113
18798.014	20486.887	16720.693	24949.083	21326.386	29082.823	16787.289	24201.088	747.004	531.55	323.776	849.647	468.972	1982.962	294.755	9175.128	172.681	216.469	222.775	1425.504	3575.18	2250.559	137.149	3153.233	4063.712	278.089	290.81	283.096	10833.374	475.043	331.862	6760.683	288	0.82	672.851	293.365
15040.388	16298.496	13602.292	19445.911	17592.487	23160.003	13852.933	19041.83	681.475	487.042	296.883	952.901	1036.878	2330.168	279.827	9927.133	168.815	244.095	181.284	935.218	5878.191	447.397	122.279	2727.874	3810.862	337.161	290.346	288.129	12953.972	665.852	326.983	5397.152	259	0.811	817.149	294.847
13132.8	15373.055	11452.703	19401.236	14860.481	22458.328	13025.205	17993.928	835.315	379.013	340.109	375.977	359.184	1043.637	294.144	10152.558	204.453	200.734	248.334	1880.8	422.182	39518.882	146.258	4600.717	4477.746	311.137	350.448	278.223	16368.924	823.339	348.352	8905.037	185	0.843	1166.122	292.511
14107.213	16759.222	12211.566	20982.731	15894.413	22858.048	13916.074	20257.903	805.797	759.831	323.959	963.469	447.772	4819.103	362.711	8142.205	204.9	209.222	173.089	653	2321.201	7908.88	145.185	5334.546	3071.965	327.863	300.526	295.034	4126.046	354.623	332.333	8759.072	173	0.892	1286.24	291.766
18370.974	19837.263	16638.257	24527.6	20388.684	28919.083	17488.918	23990.742	752.408	360.725	328.795	602.444	877.088	2590.027	333.282	9054.021	166.237	268.922	154.695	1682.562	2024.237	9614.47	128.609	3051.099	4628.82	380.408	301.99	279.906	7381.133	666.113	379.177	7507.091	153	0.907	760.827	290.513
12267.384	13143.756	10872.837	15368.236	13454.245	17425.602	10569.557	13614.162	712.036	339.187	312.736	335.372	679.231	1092.86	260.132	9602.572	179.395	178.013	223.508	2535.695	878.925	37316.15	124.497	3259.288	5132.657	317.911	311.863	278.037	6953.109	502.465	359.934	10962.247	134	0.906	770.306	292.194
20595.964	22011.647	18935.022	27149.992	24066.164	31075.953	19246.649	24981.825	878.461	2457.023	298.506	1552.863	449.092	6244.121	302.863	11023.137	180.328	240.32	252.242	1060.911	7261.378	706.408	160.694	2411.911	5028.925	325.121	476.753	297.527	14983.58	534.722	333.953	4880.689	241	0.884	913.122	294.251
22179.682	23543.795	19875.786	28595.003	25075.047	32213.96	20004.368	26476.12	913.858	2461.181	323.005	1418.38	459.141	6811.469	315.328	11086.405	184.631	253.941	218.335	1181.265	6357.515	536.535	153.151	2713.682	4306.854	286.402	410.238	289.604	16880.221	472.339	398.812	5206.97	174	0.961	922.057	292
11817.813	14082.197	9981.185	17367.363	12938.58	18848.343	11922.758	17533.631	830.405	552.143	300.673	744.947	385.765	4960.837	316.743	6877.81	190.035	194.778	160.017	354.766	1515.586	540.815	138.919	4910.948	2819.341	292.808	271.818	278.254	2769.37	351.501	358.934	9466.834	117	0.985	1272.799	290.44
14235.911	15310.001	11980.239	18101.417	14071.296	19046.932	9588.588	14377.307	527.901	1684.907	323.576	779.757	426.654	947.995	279.125	8949.017	170.073	142.93	150.968	703.449	7256.415	860.2	143.13	1951.753	3097.922	305.334	327.426	254.823	7445.275	379.15	320.019	4024.046	98	0.993	568.837	290.878
14334.121	15497.133	12282.782	18402.138	15398.832	21677.663	11617.401	16702.645	617.402	521.848	289.525	1708.595	551.983	1125.883	307.154	9751.951	168.942	212.812	199.666	1974.191	7841.219	611.204	130.387	2077.889	3774.013	314.427	308.215	288.081	10546.201	489.503	326.583	4436.361	167	0.922	694.153	292.985
14912.452	16156.696	13515.645	19595.051	17239.976	23171.449	13337.154	17935.816	586.685	340.431	279.184	889.946	878.937	910.923	374.335	9553.093	156.691	244.994	220.722	2559.546	10016.293	4667.794	128.375	2003.076	4644.213	361.538	366.053	272.554	8291.639	638.63	363.174	4910.234	122	0.985	739.516	292.213
18326.145	19598.618	16921.214	23204.856	21350.089	26972.499	18135.773	23906.642	709.15	415.388	323.834	921.902	789.112	2115.1	345.292	10493.713	171.71	219.774	182.057	1723.705	2938.433	16016.949	127.333	3034.051	4232.229	327.485	311.446	312.463	8148.934	467.03	334.811	7125.943	270	0.911	796.233	296.185
12333.075	13220.346	10618.363	15849.892	13718.037	18355.029	10707.126	14281.71	796.27	2147.462	304.355	1287.907	348.581	3687.379	277.421	11661.349	170.404	202.94	181.771	1818.974	6646.307	612.591	135.233	2048.508	2905.657	289.11	372.603	285.39	18562.399	648.626	460.035	3734.881	111	0.964	931.338	291.095
15865.597	17736.282	13290.08	22149.923	16658.258	24440.092	14200.472	19121.254	886.273	376.589	339.076	305.401	328.545	1047.759	283.559	10902.717	209.753	197.9	380.626	1067.004	496.439	50768.173	153.363	3676.824	5410.943	348.422	382.454	283.342	11007.885	430.103	318.089	7625.774	118	0.898	1187.381	291.263
19337.657	22033.937	15488.156	28022.789	18451.271	28379.44	14517.72	20608.875	1041.776	525.281	369.881	1400.427	593.615	4394.61	369.832	10143.205	252.168	297.742	257.568	1398.154	7966.744	10623.927	161.211	4704.653	5146.351	1105.44	508.463	310.825	13804.922	1279.848	395.672	6520.581	130	0.978	1336.815	291.577
14535.737	16421.941	11552.509	19201.727	12619.273	21600.815	8956.984	13562.639	674.342	374.004	328.119	696.121	1493.78	1163.308	271.976	11562.011	201.808	203.49	171.712	804.073	13784.65	499.018	148.957	2320.503	3321.213	383.287	385.337	275.821	4579.565	655.046	284.263	3599.429	119	0.895	507.357	293.307
16706.011	18163.326	14984.2	21862.844	19053.976	25961.347	15005.035	21079.658	960.631	344.493	329.369	805.913	881.249	1675.369	311.972	10546.395	166.833	278.971	179.423	1230.931	6418.608	6246.461	123.311	2710.049	4287.141	371.053	373.665	272.412	16195.76	362.53	324.449	5930.24	244	0.84	754.844	296.893
13049.801	14520.338	11524.595	19423.753	14926.155	22466.133	12876.038	17224.846	692.091	331.936	313.388	344.566	278.619	804.862	277.024	10313.505	182.082	199.77	296.173	1160.591	567.661	41010.875	121.34	3188.769	4412.113	304.961	366.601	278.609	10486.335	368.46	367.308	6313.873	126	0.948	1126.937	293.437
17280.621	18878.942	14999.922	23093.293	18304.822	25386.511	14666.669	19930.887	661.374	431.449	302.392	1342.453	423.316	1239.245	273.052	9695.556	187.855	260.746	225.912	1227.512	15116.201	15844.968	132.365	2916.238	4286.63	341.013	356.94	322.445	18148.015	406.938	359.005	5950.041	123	0.899	1021.817	293.313
13705.987	16044.345	11321.375	20228.873	14962.018	22419.092	12955.497	18748.072	742.254	801.797	312.723	989.88	617.295	3394.132	305.127	8179.349	185.904	271.098	189.821	612.188	3720.974	500.195	149.624	4862.909	3408.631	350.695	394.097	287.14	3657.635	418.84	384.192	7633.002	133	0.935	1256.5	295.282
20332.891	22823.139	16047.017	28684.389	17631.883	26162.748	11932.399	15540.952	1264.318	2928.387	321.711	1131.808	525.228	3066.686	366.825	11969.132	265.323	304.881	228.519	842.649	7061.451	3184.145	152.551	2566.674	7735.147	346.866	394.683	324.226	23196.1	643.907	333.73	3214.329	175	0.912	1350.614	294.963
20632.008	23241.02	17077.333	28170.145	20667.202	31031.08	15007.318	23025.138	979.916	399.797	402.095	662.972	1628.138	1213.364	320.826	9075.548	198.189	246.117	154.757	1422.464	7821.791	743.06	148.918	3334.267	4552.26	424.97	483.31	275.201	1848.854	992.068	317.765	5746.929	184	0.885	540.87	296.902
13790.622	14865.533	12340.046	17258.262	15870.513	20164.748	12889.394	17696.671	927.38	871.588	286.463	1128.795	802.069	3811.856	264.276	10662.476	150.638	236.674	204.771	974.26	8052.556	371.069	123.582	2426.097	3584.677	313.967	411.134	262.194	11913.357	576.133	307.874	5094.549	167	0.87	865.59	295.841
19141.674	20595.89	17071.342	26231.329	21598.575	29327.254	17522.182	23164.588	724.401	560.284	319.21	1467.344	531.795	1549.788	302.544	11201.879	188.269	275.611	208.36	1156.522	10873.91	11250.491	135.149	2915.943	4202.024	352.235	433.16	327.475	15208.038	372.648	340.612	5235.335	241	0.86	1013.488	297.388
12294.903	14351.696	10273.043	18014.014	13584.19	19315.644	11593.045	16722.728	674.867	1232.805	316.343	833.977	381.418	4021.424	304.856	7351.182	178.514	286.052	164.731	554.885	4237.502	775.846	154.786	4478.019	3160.069	342.918	364.054	293.853	4523.482	343.36	305.332	7461.162	107	1	1242.977	294.547
17730.111	18927.474	15783.202	23101.184	18919.278	25801.887	13634.732	18788.665	714.912	367.345	336.391	313.894	335.999	757.269	245.986	10802.611	174.41	146.845	216.502	1909.531	356.595	48365.216	123.299	2288.067	5581.996	269.416	330.113	279.882	8041.627	466.599	352.216	6037.75	111	0.994	599.761	295.977
12831.678	13957.955	11562.714	16390.012	14720.068	19475.291	11605.701	16807.285	726.616	388.653	311.951	641.716	782.007	2254.943	313.629	10362.652	175.433	219.037	194.804	1046.268	5932.738	496.561	122.896	3224.252	3618.39	381.562	286.607	302.789	6718.662	462.062	292.084	6104.986	104	0.974	810.375	296.096
21283.894	22328.486	19912.651	27185.448	25346.082	31275.228	20874.652	26751.086	741.889	1213.515	291.927	829.635	542.274	6489.229	264.967	11395.096	173.223	236.501	500.624	1461.863	6561.562	523.542	139.28	2464.695	6013.866	793.799	408.503	272.898	19832.733	425.703	367.756	4712.6	432	0.872	879.812	303.454
11087.122	12936.131	9726.463	16091.987	12694.566	18150.515	11604.556	16009.365	963.781	338.819	305.591	282.549	273.565	555.052	247.317	7604.981	162.003	157.651	177.667	776.313	328.293	23665.089	148.149	4818.272	1534.388	298.9	300.949	286.063	5981.012	383.501	349.605	8511.606	110	0.915	1225.073	295.818
15810.352	17305.002	13821.469	20713.263	17131.115	24534.065	12882.766	18714.01	737.656	414.863	299.156	1481.728	707.202	1270.113	255.348	10166.434	173.697	217.339	176.666	1670.508	5608.39	677.437	134.602	2549.308	4037.39	390.073	287.44	296.386	12559.246	559.736	338.392	5088.9	137	0.947	686.274	297.967
12620.252	13886.927	11092.156	15802.008	13824.837	18233.855	11816.599	16901.27	677.849	396.144	322.396	390.851	629.288	1154.743	319.295	9025.039	175.563	188.124	195.698	1277.493	4668.612	17425.208	126.059	3653.811	3251.871	273.587	275.99	285.729	3448.328	415.612	347.755	11246.364	130	0.951	781.608	298.569
11132.246	12091.171	9938.108	15153.399	12967.545	18100.407	11123.664	15591.306	784.538	279.787	310.586	575.364	422.349	876.262	286.819	10721.985	167.367	155.305	226.257	1337.883	4247.457	49012.828	141.996	3047.078	2233.96	309.97	405.806	289.123	8750.376	379.749	407.136	6064.796	108	0.926	983.259	297.602
11916.536	13803.237	10463.116	17426.487	14392.537	19781.604	13065.97	17849.304	882.057	376.639	338.551	386.251	304.577	617.742	260.164	7016.295	210.656	189.725	152.466	2450.017	218.879	3634.647	148.934	4939.451	4572.152	353.245	295.409	280.11	6821.902	672.841	540.622	9461.816	172	0.835	1217.012	301.203
17990.683	20384.015	14732.314	26248.259	18253.747	25086.338	13375.469	18656.822	736.899	1360.769	317.701	1432.88	497.799	3911.97	380.557	8753.064	220.501	295.174	200.896	651.63	13423.804	1599.345	146.79	3400.5	4535.707	333.042	376.772	300.514	19473.232	458.833	312.695	5939.796	149	0.92	1324.131	298.661
11965.837	12813.846	10916.613	15260.898	13942.925	18232.585	10943.249	15258.169	876.456	314.259	293.436	1748.007	785.145	2259.716	291.946	12548.937	146.236	255.056	169.556	552.473	14362.776	489.814	133.448	2493.792	4217.14	578.205	408.719	286.017	23915.299	403.35	306.966	4366.969	101	0.977	828.351	298.748
14219.995	15481.02	12143.184	18551.546	15966.121	22410.527	13269.864	17851.837	1024.013	579.984	299.431	1564.26	562.111	1521.943	359.077	10616.84	172.699	196.01	167.033	1757.84	15950.667	822.749	128.028	2355.272	3379.929	319.313	330.075	288.179	16617.802	699.436	414.93	4583.79	114	0.948	940.886	299.009
16398.283	18190.042	14656.957	23607.146	18665.971	26131.705	15506.813	21173.794	1147.141	340.172	307.327	1214.119	687.469	1443.497	306.429	9322.823	198.249	238.348	198.826	1261.625	2959.445	662.089	135.592	3511.35	3668.026	318.204	348.283	330.317	7660.164	424.06	378.357	6309.489	113	0.981	1038.093	298.819
12891.434	14917.808	10983.26	18572.375	14583.364	22106.372	12476.869	19057.115	760.568	345.385	320.299	1374.668	818.645	1310.454	322.56	8639.719	193.07	194.995	165.199	1657.326	2109.695	725.853	135.423	4651.264	2609.559	310.257	357.959	309.771	4835.427	652.018	351.476	8447.494	124	0.944	1045.968	298.831
13853.645	15059.417	11877.68	18055.279	14279.383	20026.74	11624.491	15555.89	648.767	351.325	318.482	263.274	281.241	646.902	261.357	7659.437	180.674	183.771	349.259	646.596	248	6841.833	135.268	3734.117	3634.726	296.231	315.951	262.613	3629.132	329.984	312.663	7326.172	137	0.902	1137.018	300.018
13945.795	15411.886	11947.44	19466.32	14537.337	20948.83	11645.82	15256.117	981.011	424.332	379.531	441.468	368.18	1060.105	283.584	12242.749	259.098	217.278	355.492	2398.86	398.545	39002.478	151.282	3390.301	6723.226	341.045	372.027	279.767	20010.627	653.686	395.343	6499.337	119	0.961	1178.803	298.702
16431.095	18673.936	14032.689	23071.115	18050.83	26189.698	15923.681	21595.783	830.473	380.259	345.754	368.673	335.017	1008.972	291.305	9794.452	218.013	192.44	307.405	1662.873	379.377	34234.461	157.205	4086.108	5025.809	319.856	368.568	261.396	14332.979	625.948	462.226	8448.802	390	0.67	1186.995	309.064
16394.783	17746.213	14436.695	20606.772	18319.882	24870.768	15542.436	21769.318	709.985	354.245	330.491	539.473	658.994	1030.544	320.163	10034.265	164.419	229.231	255.04	2192.99	4517.987	24933.25	135.827	2819.061	5121.145	271.32	328.173	270.332	10317.75	467.622	343.987	6622.04	187	0.863	735.372	302.126
14726.146	16563.357	12911.029	20159.896	16298.806	22692.368	14431.096	18995.739	835.208	354.951	324.57	323.464	303.15	806.444	258.295	9703.958	194.342	177.242	273.968	1109.361	419.811	33265.053	159.395	4198.533	4426.268	303.541	362.605	290.015	10750.04	419.703	387.634	8251.025	213	0.855	1234.354	302.815
15067.648	16365.767	13181.278	19578.827	16544.167	22728.49	13134.833	18640.571	631.784	348.093	330.903	322.227	361.721	786.401	244.674	8354.279	174.215	175.613	193.053	1208.751	391.592	4486.68	129.042	2784.126	3813.412	269.872	305.621	293.629	11410.837	405.65	330.103	8400.697	173	0.824	616.939	303.124
13858.086	15247.204	11807.211	17607.503	14383.98	20356.491	10597.864	15216.116	634.73	368.344	307.871	1092.48	374.804	884.93	254.597	9988.61	173.634	199.037	287.884	1223.609	7721.647	8036.209	128.884	2033.355	4119.41	326.05	298.258	304.934	11756.664	385.512	294.054	4933.037	116	0.925	656.466	301.638
15650.543	16548.99	13699.166	19378.349	17732.6	22738.274	14613.417	19144.789	722.33	1449.635	281.669	1527.062	483.439	6760.523	278.043	11255.55	152.627	211.41	194.676	1713.251	7039.232	421.142	120.356	2043.773	3527.37	378.481	449.936	281.793	14952.98	577.826	363.289	4243.553	132	0.965	850.735	301.826
17621.183	19013.27	16048.524	23376.487	20722.327	27018.913	17265.737	22382.5	1650.347	884.185	322.573	1614.995	561.676	3384.664	305.535	11059.874	179.451	222.013	159.935	1213.108	13386.922	756.623	125.766	2619.638	3794.486	376.209	346.637	283.947	15101.489	495.672	382.587	5017.04	179	0.933	933.159	302.64
15025.818	16754.489	13405.227	19892.676	16751.265	23388.089	12878.948	17609.412	811.143	273.379	342.41	932.258	689.049	1225.85	319.639	11468.554	184.455	317.954	179.732	911.476	27872.34	1052.005	126.952	2459.894	4532.35	342.808	335.231	287.421	23334.366	401.887	457.332	4170.422	104	0.932	953.183	301.288
20672.124	23531.049	16679.893	30252.137	19780.682	30448.388	12982.307	17182.758	1364.264	3510.276	337.115	1742.421	520.175	6651.712	380.635	11693.452	259.309	356.82	195.003	846.73	8721.459	793.865	152.831	3110.182	6378.944	354.986	385.082	328.512	20782.896	523.768	328.415	4036.191	118	0.981	1346.195	302.28
18920.351	22055.12	14935.857	26802.696	16912.781	26192.004	12557.053	16190.567	910.33	1869.439	326.964	1080.064	492.217	3078.297	357.721	12244.232	228.348	295.175	240.359	628.125	8015.585	858.513	150.076	2817.832	5330.283	392.144	398.328	303.568	12826.051	435.186	374.539	3399.97	118	0.925	1362.881	301.881
13156.28	14431.555	11025.725	17042.434	14183.198	19882.264	11633.111	16737.274	942.099	284.103	332.706	1102.113	562.288	1138.944	296.553	10391.675	169.524	210.808	163.335	2004.999	7808.191	1300.182	142.41	2890.727	2845.158	360.779	424.514	284.147	10772.753	438.171	329.98	5316.654	116	0.965	965.164	302.672
12677.408	14041.111	11007.243	16855.317	13632.691	18506.496	10242.681	14398.994	589.068	297.818	301.018	1431.042	520.006	799.721	286.629	9468.725	176.956	325.194	163.146	711.763	13290.401	1825.3	120.704	2596.563	4552.134	448.256	344.542	327.828	8870.108	286.235	352.358	4795.888	106	0.98	998.321	303.651
22858.246	25278.751	19442.38	31074.89	23982.377	34534.825	17329.232	25995.146	955.812	360.867	367.856	758.851	1001.794	1215.44	325.314	8867.189	188.311	223.356	138.945	1148.461	6148.935	689.175	146.311	2921.166	4092.268	357.408	369.956	274.456	3277.773	661.603	312.273	5453.693	291	0.894	543.479	306.222
12153.224	14105.604	10409.576	17886.455	13616.547	19998.07	11708.66	16229.818	694.872	348.593	318.332	464.985	329.2	1350.769	263.709	8705.977	177.169	183.957	251.837	1393.036	878.971	2711.236	170.912	3984.969	2947.817	288.434	294.763	281.591	13552.858	374.478	458.794	7370.833	154	0.937	1248.558	304.403
14229.562	16178.14	11309.487	20448.946	13966.813	19165.115	9852.893	14001.455	1075.303	1879.262	329.531	1167.704	460.028	3261.433	333.26	8686.311	207.36	257.776	173.639	1226.97	6959.443	619.693	143.147	3494.055	2766.346	322.54	349.784	303.331	17188.158	724.232	348.689	5856.292	115	0.956	1334.796	304.909
13118.346	14380.661	10864.974	16665.067	13721.632	19212.906	10181.131	15301.164	584.476	375.364	303.959	1145.281	558.186	824.528	333.047	8923.745	169.982	214.244	166.243	2368.306	6449.527	634.776	126.49	2482.068	3796.635	323.144	345.036	294.633	14110.283	565.126	364.773	5766.995	100	0.967	668.18	304.52
9547.226	10486.616	8598.907	12642.454	11641.327	16559.24	10028.719	14828.864	644.806	337.616	298.436	545.663	514.933	745.847	257.883	7723.316	147.876	148.941	187.096	2891.286	456.709	5288.735	137.973	2950.26	1974.425	269.13	280.039	272.746	7570.854	448.342	356.267	9908.965	155	0.773	718.268	306.874
13634.521	14790.077	12322.578	17935.824	16350.285	22093.351	13311.572	18940.693	819.198	644.448	329.195	672.04	819.575	2980.483	345.783	8593.867	177.429	206.473	150.428	2263.088	13777.504	3054.903	123.331	3375.067	3467.008	355.82	308.026	294.274	7249.926	528.724	342.737	7912.405	188	0.892	787.527	307.521
18327.421	19428.95	16943.899	23749.2	21904.101	28257.249	17318.91	22332.012	656.894	1246.427	299.879	1118.079	823.874	7780.642	274.463	10926.106	161.414	260.984	162.577	1517.623	8709.735	548.026	122.766	2330.909	4532.953	299.738	429.296	274.118	16498.041	613.591	349.169	4821.339	315	0.845	838.871	309.027
19802.633	21050.582	17824.406	24974.295	22869.406	29232.216	18183.939	23011.143	737.246	2123.04	279.275	886.809	650.961	7108.729	263.058	10796.034	161.919	268.243	192.494	973.212	6557.882	482.22	118.767	2088.034	4982.326	291.335	451.264	268.977	12027.987	387.734	332.836	4162.928	234	0.842	859.338	306.803
15725.683	17011.224	14382.402	21049.13	18605.633	25059.888	14898.566	19831.649	1057.881	1014.117	308.004	1205.621	630.394	4309.876	284.733	10919.038	180.965	258.48	146.507	703.683	16881.262	746.077	124.641	2945.14	4038.348	349.436	332.787	286.905	17523.56	477.674	355.777	5297.574	218	0.875	923.757	308.647
15640.182	16930.414	13622.856	21345.098	17317.052	23192.562	12931.072	17840.418	827.958	332.274	314.966	1626.765	452.252	1527.521	277.713	10383.738	180.528	339.711	173.348	577.524	10716.115	1335.156	130.334	2506.713	4766.445	488.145	359.158	323.528	15498.372	264.301	362.668	4049.784	108	0.967	1005.472	304.361
13315.753	16002.048	11572.563	19077.838	15172.682	21609.037	13494.443	19405.067	984.317	464.05	415.502	353.448	485.177	810.494	316.98	8788.847	236.404	247.439	170.632	3511.26	343.127	3058.873	156.821	6574.189	4553.834	339.611	293.04	279.698	14163.43	1510.286	333.492	10639.95	135	0.898	1207.411	305.122
21127.132	22441.744	19587.285	27878.363	25471.654	31453.609	20673.301	27129.6	882.442	1912.829	320.444	1100.534	652.685	11141.975	292.31	10042.1	178.33	246.622	206.693	769.674	9525.828	893.227	130.871	3077.151	4976.2	397.338	402.566	280.436	17327.121	432.188	373.744	5864.732	274	0.851	902.642	309.365
13901.262	15776.639	12558.877	20396.955	16529.892	23227.546	14817.157	20799.383	951.812	314.877	311.172	920.213	634.415	1929.685	294.37	7641.636	196.01	196.21	178.61	623.408	2298.96	6541.711	137.697	4172.618	3211.363	388.491	310.564	330.308	2272.055	425.185	372.27	8468.87	139	0.94	1052.248	307.507
14211.092	15882.844	12161.716	19055.376	14770.902	21012.836	12156.686	16121.71	930.535	343.992	310.452	389.881	359.313	900.469	289.819	13404.308	220.935	207.839	273.938	5842.968	3197.821	39426.048	144.977	2970.305	6143.04	267.229	429.992	309.031	16487.598	782.615	331.695	6061.147	125	0.968	1085.988	305.82
22992.658	26484.704	18677.333	34404.192	23192.021	36012.612	18589.321	25354.367	1143.627	1110.005	362.078	1659.234	597.249	6252.095	392.81	11128.837	256.066	357.777	172.939	650.476	9159.539	599.768	161.486	4305.722	5718.374	966.119	389.532	315.345	9511.257	473.819	365.413	5596.449	241	0.853	1356.587	308.537
15962.04	18351.756	13752.458	22287.344	17645.895	26127.351	14763.095	21039.188	939.084	607.269	297.281	1659.911	668.119	3347.141	309.308	11092.901	184.635	294.171	190.266	824.047	21144.803	959.822	134.91	3076.02	4003.047	424.392	400.926	341.43	18847.161	399.894	369.549	4705.711	111	0.952	1024.014	306.545
13720.287	15979.287	11616.823	19834.315	14883.182	22166.529	12887.286	18045.845	632.08	748.536	293.733	738.405	327.916	3308.182	278.319	7103.597	191.282	205.284	213.052	764.313	1364.318	500.163	172.532	4289.442	3651.957	383.552	317.781	273.235	5700.962	375.603	472.186	8288.603	175	0.861	1274.694	307.483
17142.213	18164.781	15163.209	22218.596	19838.445	27308.416	16235.509	23127.095	921.964	347.978	333.684	484.304	665.922	1380.635	381.274	9595.265	178.746	279.023	224.844	1267.219	7687.096	14512.394	130.212	3008.45	5874.195	302.595	375.064	271.703	6562.748	311.362	312.123	6889.573	104	1	738.635	308.154
17415.877	19081.418	15467.395	22664.087	20167.625	28052.217	17187.454	24018.45	766.261	357.618	350.655	591.402	776.368	1428.836	314.749	10167.517	170.479	229.58	211.46	871.467	6609.522	22932.128	132.911	3057.492	4315.978	313.471	498.08	277.899	15213.933	326.502	281.87	6429.671	146	0.879	747.205	308
16151.179	17587.196	14906.507	21082.638	19331.613	24847.954	15652.196	21416.594	795.085	879.509	312.433	1052.284	927.798	4433.482	293.39	9408.706	164.732	227.71	215.273	1816.661	4594.664	510.414	116.038	2810.072	4089.646	544.364	312.4	299.878	10227.53	706.337	351.611	6367.263	331	0.741	807.464	310.252
15440.25	16724.59	13384.478	20061.528	16785.012	22842.049	12695.282	17747.324	673.594	325.996	372.344	1177.991	906.462	1084.822	272.036	10018.048	201.106	281.161	142.963	2459.03	14198.671	3617.805	135.16	3013.301	4881.875	410.026	311.492	272.489	14893.837	588.794	340.341	5642.137	104	0.961	955.106	308.125
12176.084	14468.824	10172.036	17737.093	12858.35	20125.362	10696.187	15299.67	854.891	416.053	266.522	788.01	580.216	1566.857	262.141	6946.829	175.627	251.8	178.052	529.108	3128.065	1523.844	149.822	3348.716	2778.382	304.655	303.329	267.978	7471.384	642.048	410.372	6907.98	174	0.765	1299.098	306.695
12126.878	13898.65	9740.323	18078.882	12836.416	19909.633	11043.165	16466.901	640.285	468.405	299.15	614.703	417.551	2023.9	321.497	6591.036	181.811	265.458	139.311	823.897	2861.249	351.268	137.333	4472.288	2469.549	316.93	336.707	303.484	4907.624	600.505	410.158	8353.993	141	0.858	1324.018	307.365
16592.895	17687.739	14750.117	21149.407	18321.417	24601.872	14606.24	20306.748	587.645	342.97	292.387	603.163	443.136	822.794	235.826	8825.219	162.273	151.813	243.404	1569.606	2755.844	15934.943	128.683	2270.1	3302.387	312.32	321.262	318.846	9095.918	596.273	313.775	6147.104	172	0.905	652.581	312.302
11613.915	12697.215	10329.454	15177.757	13027.831	18116.824	9898.59	13987.624	609.184	575.259	291.407	1230.084	412.902	1125.743	270.001	8998.106	173.947	183.295	166.54	1509.982	5037.444	758.803	128.427	2158.511	3376.544	510.899	279.113	281.602	4711.213	508.493	308.438	5774.63	114	0.96	689.158	309.158
18422.322	19944.451	16633.251	22989.885	20871.288	26399.479	17670.714	24131.428	749.381	402.544	356.095	465.142	608.012	1340.092	276.704	9903.974	166.201	221.12	240.57	2628.41	4711.252	27796.086	144.228	3268.899	4223.874	273.34	341.295	285.013	13791.147	394.887	343.185	8650.072	182	0.867	726.192	311.764
13830.32	14814.874	12994.937	17562.592	16182.884	20252.252	12610.167	16545.694	591.736	639.576	262.607	757.023	482.375	2646.972	246.138	10434.018	143.021	183.604	345.726	3041.298	3736.511	392.283	113.007	1988.107	4092.764	274.358	289.318	287.104	22547.615	462.751	310.976	5469.638	118	0.994	824.542	309.525
13313.356	14563.88	11474.782	17919.92	15311.134	21842.173	12749.002	17906.215	958.054	296.276	463.95	907.984	458.139	1038.747	284.531	11189.487	172.309	280.22	156.315	1479.907	15715.163	7598.606	138.116	2775.951	3236.118	372.184	818.084	294.499	15162.067	352.486	317.223	4724.57	154	0.927	971.701	309.955
12106.385	13179.308	10456.404	16165.929	13518.905	17895.02	11320.953	15693.871	635.029	301.935	281.799	473.698	291.772	743.143	276.475	7139.267	183.191	155.869	184.916	1369.985	456.137	26644.214	132.154	3187.953	2586.583	261.711	280.872	315.546	4281.411	434.078	392.345	9002.026	101	0.99	1059.748	309.025
11887.427	13856.226	10092.715	18572.515	13467.726	20870.561	12021.375	17117.68	884.894	521.836	312.345	678.143	497.848	2236.176	319.447	6575.559	187.624	223.801	145.292	804.43	2064.491	519.56	148.726	4728.197	2535.858	313.42	375.128	286.102	2808.848	498.539	343.19	8435.869	147	0.82	1314.201	308.915
15313.007	16842.991	13256.092	20255.275	16780.648	23965.672	13060.48	19289.851	1000.819	418.538	332.364	1130.464	629.571	1098.499	385.079	9994.542	186.64	183.025	203.874	2524.16	7074.436	925.051	132.021	3058.206	4208.584	315.28	436.633	308.45	15339.001	729.736	311.539	6081.868	98	0.98	662.469	309.684
11128.176	12264.942	9700.506	15019.431	12774.512	17988.581	10718.721	15309.662	719.172	304.803	350.257	842.265	665.985	1035.741	274.965	11626.832	178.449	182.846	234.492	1313.234	11650.179	41735.645	135.183	2927.138	3392.578	370.776	495.696	284.789	12582.213	453.355	338.809	5361.632	137	0.937	982.427	311.792
15128.077	16348.983	13639.563	20948.107	17240.998	23343.488	13161.662	16849.801	1001.081	313.28	275.652	748.305	431.592	1273.476	253.21	9502.965	188.821	305.295	182.308	903.856	9549.41	1278.821	129.398	2223.818	4984.495	388.123	326.504	312.875	13437.238	305.181	391.552	4267.915	131	0.896	1008.019	311.179
16946.578	18878.489	15116.928	24341.969	19597.363	28275.149	16106.666	22031.994	959.264	408.988	304.214	1630.078	1156.214	2618.534	374.095	11752.218	193.874	277.248	314.563	767.682	16306.132	4746.706	133.649	3211.842	3788.209	409.075	374.698	353.819	11892.945	562.452	325.445	4727.674	279	0.792	1031.5	311.812
21467.004	24193.925	17817.088	31665.35	22023.123	32513.217	16969.285	22297.828	834.857	2176.497	338.987	1939.993	582.814	7801.406	402.665	9832.244	246.739	375.375	171.809	718.407	8520.953	613.959	151.45	3634.47	5398.413	705.018	387.67	311.787	19043.733	448.32	337.284	5155.739	251	0.906	1345.556	313.755
20534.328	21756.841	19206.737	26564.05	24592.171	29630.242	19898.23	26314.533	976.886	1242.912	315.228	991.99	526.323	8552.585	316.312	9596.965	177.187	232.683	272.089	1086.685	9061.668	577.158	141.899	3234.918	4483.631	305.864	386.536	271.863	22725.121	420.365	370.323	6348.162	193	0.928	891.666	312.707
15679.599	16698.521	14643.76	21268.506	19445.827	25175.423	15577.618	21347.718	806.085	693.567	313.749	1524.667	1165.871	4559.278	311.492	10601.862	174.825	229.747	173.307	649.789	16651.757	652.332	123.762	3242.511	3963.087	359.676	371.545	282.292	13132.634	708.761	376.3	5623.369	137	0.926	912.719	311.602
15843.211	17512.863	12731.671	21117.274	15062.901	24703.031	10961.036	16330.713	589.387	339.398	301.294	492.027	390.812	908.252	283.994	9094.042	205.368	192.37	158.933	1061.536	5320.633	433.188	159.493	2180.498	3846.462	302.658	299.097	275.453	3418.183	410.552	288.125	4370.679	138	0.898	502.601	312.471
19025.135	20360.38	16653.757	24281.606	20455.058	27124.604	15663.714	22163.518	695.284	364.099	339.013	378.167	383.598	826.62	238.806	8100.54	186.231	153.155	198.243	1402.61	1111.616	46809.388	124.099	2480.735	5072.274	260.411	347.553	296.322	10465.355	436.224	332.11	6894.46	296	0.787	586.686	318.547
15283.248	16446.01	13231.983	20720.178	17368.674	22601.826	16316.72	21341.87	782.244	391.206	373.211	406.913	385.745	692.807	281.59	8152.39	213.331	175.476	171.137	3866.083	312.82	4578.58	144.653	5542.948	4326.225	321.931	313.534	281.909	13872.052	776.197	432.831	9633.988	136	0.967	1212.721	311.64
21149.077	22923.915	18296.642	28725.211	22162.838	31593.48	14853.302	21589.616	736.442	345.423	314.08	553.521	1565.134	902.726	265.418	9645.027	189.982	279.64	138.847	515.497	15921.141	668.333	138.755	1945.45	5105.109	396.247	347.227	266.776	5450.098	634.951	272.486	3375.07	105	0.971	535.805	313.195
10520.814	11360.545	9156.452	13772.254	11964.319	16885.536	9203.172	13287.706	517.358	343.452	253.659	809.379	386.596	868.322	267.681	8483.483	154.373	153.153	160.623	1272.059	1473.365	563.613	136.534	1985.804	2307.669	277.588	259.939	290.731	6287.453	483.15	315.152	5221.709	130	0.924	676.615	312.231
19913.384	20963.807	18536.542	25837.339	23985.629	30710.602	19470.77	24069.486	760.779	2840.157	298.469	986.253	510.861	9817.616	294.577	11064.655	169.977	253.868	214.766	1355.712	5652.076	3165.844	118.353	2321.61	4725.274	485.609	546.627	266.411	17417.429	359.4	358.666	4520.194	252	0.81	855.881	314.841
13100.006	14595.055	11631.744	17987.5	14595.906	20511.224	12593.056	16756.86	670.427	338.488	299.968	320.232	293.592	698.809	278.785	9307.148	196.036	177.302	224.466	1374.523	328.146	37940.932	142.568	2921.349	4256.039	290.986	410.974	294.117	6233.141	435.639	331.341	7608.385	151	0.942	1109.719	314.454
15176.635	17144.612	12696.787	21434.267	16838.74	24181.83	15804.033	22228.408	660.556	461.058	330.507	318.825	314.377	2005.762	267.04	6596.526	182.047	195.827	180.169	368.84	474.656	8213.161	138.762	5077.916	3359.035	324.021	313.417	288.985	4283.09	510.934	638.56	9596.974	231	0.865	1267.167	315.561
15015.864	16492.09	13206.57	20691.407	17582.914	25058.79	14062.987	20845.454	1417.356	382.378	314.251	1356.666	698.522	1322.269	353.335	9576.59	169.249	183.443	224.276	1145.61	6235.858	757.217	129.659	2772.737	3049.716	311.933	396.089	302.334	7941.808	756.917	323.231	5900.603	144	0.876	665.493	315.035
19458.164	20669.433	18041.375	25194.433	22905.133	30152.268	18501.269	24794.782	821.274	388.226	356.047	458.485	684.554	1210.453	276.665	11226.003	189.161	236.379	250.147	2431.524	3596.526	38043.151	132.654	2876.584	6830.948	327.667	391.954	276.155	17972.078	447.971	349.411	6746.359	453	0.668	739.807	317.067
15426.938	16130.117	14143.545	19727.547	18480.007	23159.157	14610.21	19190.263	726.076	1668.839	261.738	1080.254	428.883	4203.932	256.566	12084.7	165.028	179.956	459.828	2182.738	2947.944	489.087	118.967	2074.272	4949.167	273.271	420.757	274.298	18075.356	510.69	383.007	4364.712	147	0.967	870.024	314.452
15433.163	16497.918	13982.087	20817.693	17763.098	24485.335	13960.799	18647.964	626.206	288.218	399.954	827.495	600.153	993.113	289.02	9860.888	178.023	297.852	125.278	1057.347	22137.213	1909.955	133.013	2779.256	3718.005	395.177	660.414	295.962	16970.086	343.26	363.406	4943.266	100	0.967	967.23	313.73
11196.308	13109.293	9555.724	16587.783	12781.049	19529.577	11483.42	16681.949	771.644	353.768	340.095	370.135	353.785	953.521	277.581	8456.702	202.155	201.519	200.291	2291.7	388.687	9753.89	154.536	5082.841	3640.813	318.502	305.917	268.837	9924.696	667.247	425.639	9898.738	190	0.803	1201.347	316.316
22693.527	25895.559	18453.553	34043.13	23474.441	36672.11	19059.854	25551.029	1676.225	1250.332	375.215	1780.445	939.007	4616.848	413.72	11039.373	267.84	348.575	178.7	733.678	14739.904	671.499	172.159	4493.626	5995.62	495.79	366.666	313.149	9638.977	605.06	401.68	5677.718	166	0.908	1362.5	316.133
16989.183	18318.978	14537.894	22471.477	17526.27	24280.59	11559.387	17335.046	617.437	372.406	322.805	665.605	1571.44	1050.192	277.694	9268.883	180.382	234.846	146.929	733.049	8143.821	643.453	136.649	2066.931	4336.966	425.608	428.81	276.161	5039.229	565.871	262.447	3819.852	149	0.874	543.44	317.634
11626.561	12837.347	9834.652	15424.542	12086.232	17213.186	8363.202	12485.044	1165.716	319.037	304.745	785.552	1540.869	801.283	289.183	8915.223	186.043	232.66	142.57	1055.212	8542.85	1037.656	132.14	1991.05	3859.478	348.963	332.256	290.094	3681.454	752.401	320.627	3817.441	127	0.893	567.476	316.642
13936.685	16233.333	12226.239	20197.17	15422.526	24126.353	13191.121	18170.312	781.179	380.204	318.473	461.452	369.843	1513.749	318.653	10260.521	216.806	234.913	241.411	2330.376	4157.003	33353.947	150.965	3440.48	5478.4	340.734	405.767	310.789	14096.285	664.668	370.404	7746.585	187	0.86	1083.495	317.291
14483.731	15388.797	12850.198	19316.54	15824.951	21053.718	13526.187	17142.805	514.954	304.744	294.091	280.321	256.017	443.465	254.924	6029.696	183.728	146.125	174.041	402.406	153.047	14605.816	138.523	3052.626	4809.455	287.157	312.451	256.02	2867.214	308.809	322.996	7846.301	118	0.994	1174.22	315.517
13060.178	14736.679	11124.015	19414.526	14225.125	20339.545	11030.718	14469.053	600.525	326.59	274.078	782.453	391.324	1188.001	277.485	7546.055	180.886	259.521	237.482	631.922	2223.759	16670.388	152.866	3143.21	3347.268	313.684	356.958	260.744	8258.266	374.919	391.385	6273.275	117	0.956	1304.226	314.714
10657.629	11747.143	9903.52	14288.748	13420.076	18101.992	12132.164	17282.074	509.695	297.162	305.465	299.912	502.367	491.66	255.809	6487.961	159.788	136.522	144.092	953.386	906.638	12966.019	116.053	3137.331	1313.007	262.561	309.525	274.285	3374.571	506.433	365.803	10820.391	146	0.888	779.466	319.582
17244.706	18342.334	15946.92	22620.146	20916.578	26767.284	17191.2	22543.761	800.928	1325.392	295.374	1075.097	529.248	8548.772	300.931	9942.026	164.475	229.252	182.63	886.326	8048.242	575.105	127.596	2851.337	3711.043	290.258	433.152	270.024	16097.293	438.8	311.498	5971.826	312	0.79	880.696	322.067
12449.059	13540.434	11321.835	17219.701	14202.881	19412.051	10840.243	14582.594	985.341	291.727	272.87	930.77	488.877	787.087	276.865	11101.619	176.789	270.418	167.812	1762.805	11599.652	851.549	134.572	2483.283	3743.51	356.322	344.503	321.471	11894.632	388.691	338.914	4452.955	117	0.917	1003.158	316.483
16465.714	18374.852	14244.466	22860.945	18432.701	24643.778	16347.985	21780.696	705.883	308.241	418.855	311.926	299.176	640.004	280.332	7471.844	192.858	171.356	150.373	644.411	221.03	17577.598	141.853	4107.774	7353.637	295.558	307.543	291.002	6216.212	924.437	1220.843	8866.289	138	0.981	1241.304	317.587
13226.443	15111.341	11310.306	19923.362	15402.852	23613.678	14120.061	19886.537	616.375	316.332	409.158	298.599	298.74	726.454	262.68	6769.618	178.679	184.433	149.093	580.31	202.463	4275.67	133.943	4269.762	5780.655	289.253	287.897	294.712	6325.274	786.603	903.35	8734.893	195	0.79	1253.541	316.782
18033.648	20573.437	14267.644	26378.986	16195.275	24754.408	11515.46	16177.308	972.814	547.831	356.223	1263.198	1003.625	2111.209	342.483	11658.17	255.159	307.928	167.885	559.677	12864.052	509.627	165.782	3442.395	5789.843	402.099	418.904	304.541	17130.714	597.989	362.758	3939.286	105	0.941	1380.757	316.5
17404.891	18391.238	15920.433	21944.917	20213.63	26235.926	16020.173	19644.099	777.576	2851.376	317.327	1328.06	563.663	8610.127	289.4	11250.405	182.248	246.536	195.768	2189.799	4167.135	8437.793	119.806	2674.053	5475.698	375.089	403.744	269.241	21351.034	719.045	422.048	6355.185	245	0.881	841.745	321.965
12160.22	13376.982	10971.499	16268.416	14378.515	19118.141	11886.28	16869.977	549.573	306.204	300.604	521.674	444.781	2228.188	247.406	7233.183	163.468	177.072	139.362	1000.427	2906.781	700.289	120.659	3392.539	3118.889	466.462	251.066	300.106	4485.906	393.219	356.066	8918.469	119	0.944	934.979	316.962
21620.27	24477.879	17793.008	32266.371	22693.19	33522.318	18427.108	25186.095	1057.685	1134.592	362.871	1875.681	597.259	5022.145	413.315	9156.213	266.071	340.852	183.811	963.788	8109.33	626.3	157.734	4564.105	6013.815	867.558	389.751	313.327	14309.175	461.689	407.392	6428.413	250	0.892	1355.664	322.864
13908.736	16264.36	11921.955	20644.509	15898.161	22691.285	14323.768	19654.502	699.423	412.941	311.636	800.887	372.694	2628.103	302.657	6601.688	183.934	227.508	162.709	593.098	1346.976	4325.856	142.235	4583.227	2367.921	415.641	321.192	288.064	4632.594	426.543	322.791	8668.348	289	0.67	1324.04	320.784
13669.958	15327.115	12159.869	18363.583	16091.677	21938.89	13976.139	20054.519	623.795	394.972	351.798	626.434	347.587	968.171	260.151	6997.475	185.61	138.085	130.009	705.52	2517.106	2369.541	122.392	3288.72	2184.315	290.179	272.926	305.724	3694.825	347.274	337.732	8694.595	115	0.956	613.161	320.326
13497.893	14755.283	11313.183	17482.472	15099.277	21531.959	13130.451	19335.753	721.618	288.934	320.666	1740.043	421.459	1198.527	346.58	8978.398	170.599	179.139	128.626	1382.384	1634.226	6909.138	128.413	3488.672	2837.094	337.143	295.756	274.673	9650.268	403.443	300.039	6681.219	109	0.935	947.528	319.867
13146.623	14559.484	11408.179	17987.254	14680.638	20642.997	11575.336	15994.608	749.437	374.423	274.202	1340.918	490.131	1711.326	311.294	12092.211	178.015	243.038	289.903	1164.651	11055.557	27793.29	133.326	2533.697	3560.935	409.003	403.201	355.834	22394.761	377.188	372.418	3967.108	129	0.932	1023.384	321.105
10396.846	11116.553	8888.613	13739.656	11606.33	16022.884	9272.035	13278.711	844.61	250.774	299.951	1130.813	338.989	560.107	295.55	8739.754	167.869	223.083	192.358	1359.628	15695.973	1734.983	139.71	2342.25	3171.771	489.057	304.28	284.508	5822.252	459.394	337.287	4747.79	104	0.932	963.615	320.538
11493.527	12712.364	10212.872	15671.797	13138.065	18711.448	10480.211	14568.824	911.25	292.793	287.181	1271.158	391.101	803.464	314.843	10191.935	174.483	277.584	161.175	1114.952	14291.795	3278.843	131.633	2405.192	3546.461	423.414	356.422	288.846	10443.505	359.77	324.98	4412.472	195	0.832	986.418	321.603
21596.998	24390.855	17527.148	31843.066	21527.731	32370.709	16477.369	21798.493	1563.853	1229.812	370.476	1579.094	872.821	3963.903	376.49	10281.283	262.575	370.279	188.209	681.688	10102.081	642.68	157.725	3979.508	5747.305	529.75	384.712	304.313	11576.876	619.241	356.879	5093.161	184	0.857	1369.995	321.712
12853.565	14150.953	11383.487	17265.276	14230.217	20837.583	10972.471	15618.891	564.647	331.833	321.087	391.779	420.45	1105.837	265.018	7290.442	166.763	178.663	157.857	488.59	7228.827	20357.84	132.706	2160.908	3445.238	310.527	327.13	284.816	5518.029	366.27	359.464	5767.691	139	0.925	576.838	323.406
15218.964	16572.073	13470.426	19648.526	17543.538	24318.026	14990.558	20199.691	613.119	386.746	323.026	661.487	790.843	879.531	265.25	10139.767	155.476	233.513	206.843	2432.294	6125.176	4245.08	144.66	2646.955	3540.859	263.956	279.413	279.83	17500.712	686.756	346.61	6829.802	114	0.948	718.632	321.588
13965.572	15088.313	12647.67	18085.359	16532.847	21568.284	13543.023	18432.112	691.391	359.701	324.159	1072.352	792.902	3720.906	309.861	8237.593	178.829	220.223	197.575	2114.046	4027.612	602.483	120.286	2970.873	2899.464	1239.178	297.127	287.99	8246.077	674.251	338.104	7586.198	215	0.773	801.458	322.053
15118.003	15706.03	14150.215	19650.839	18533.437	23266.956	14845.052	17340.868	819.26	3377.441	264.778	841.311	407.267	6154.366	257.633	11306.069	167.582	218.168	281.393	1360.465	10762.875	940.838	123.19	2052.313	3977.913	266.937	401.98	269.907	20646.336	429.522	351.771	4225.776	143	0.989	863.521	322.437
18787.619	21339.208	16414.619	26359.928	20740.057	30542.987	16128.61	21457.113	1951.717	862.281	309.982	1328.29	1662.532	3055.96	352.273	11535.611	219.147	379.4	215.893	479.174	21067.202	1156.164	130.59	2646.641	6262.16	694.769	447.766	336.828	6479.272	841.36	328.885	3771.625	117	0.944	1042.594	321.748
16958.252	18803.584	15149.977	24264.233	19176.036	27534.239	14978.138	19732.737	739.007	894.961	305.961	1697.15	1560.44	3239.177	335.763	11657.84	196.216	327.45	235.647	492.944	23088.226	1813.656	132.857	2711.206	5231.934	507.601	425.723	337.609	10134.993	788.654	322.503	4175.975	207	0.875	1048.133	324.911
16493.889	18411.288	14728.188	23375.271	18795.899	26133.097	16177.552	21200.525	1174.26	427.643	390.902	350.622	371.063	1037.426	300.919	9240.664	253.783	213.452	308.305	1573.638	368.459	27118.94	166.125	4708.567	4900.116	315.69	336.652	270.733	17344.929	736.551	436.648	9809.553	190	0.914	1189.768	324.363
14640.249	16744.18	11996.865	20589.092	15248.007	22111.477	13376.397	19150.084	648.695	319.107	330.083	290.083	322.397	529.485	268.218	6878.065	195.342	187.813	187.03	775.628	263.213	9220.578	143.207	4141.761	4391.432	320.293	338.882	278.268	5868.935	773.781	990.359	8161.85	192	0.863	1294.438	322.193
12737.285	14080.949	11217.363	16891.638	14270.604	19864.503	10865.589	15653.019	620.276	328.277	316.158	356.713	341.82	1547.453	279.704	8478.035	170.686	161.176	184.64	1330.144	792.391	24656.551	119.397	2539.146	3742.055	297.907	308.222	306.374	5530.011	375.424	270.512	7064.881	124	0.972	623.306	323.008
17034.857	18317.658	15389.375	22629.362	19551.725	26556.382	15620.191	21753.055	660.559	355.625	305.232	563.063	500.543	818.28	243.256	8458.497	175.666	159.473	173.611	1560.329	2051.392	22693.932	127.129	2488.04	4544.908	286.765	307.855	327.453	14816.088	1352.238	334.966	7101.572	329	0.765	653.837	329.916
14303.924	15605.971	12560.188	19165.122	16260.826	23265.861	12460.24	18463.064	1209.89	383.67	307.882	1337.709	1134.878	1436.721	307.938	9773.725	180.447	191.167	196.868	1657.991	8405.706	3014.461	136.815	2504.717	3455.302	410.714	303.823	305.777	14231.344	874.849	315.8	5381.197	203	0.847	664.874	325.958
17547.014	18604.349	16141.805	22477.575	20680.96	26462.531	16850.559	22736.69	787.191	1129.528	317.7	948.253	594.788	6281.636	277.68	9631.379	173.589	210.499	202.961	1138.298	4171.657	505.043	127.354	2802.264	3890.306	315.487	373.944	273.204	15967.791	517.812	365.058	6803.418	350	0.833	816.351	328.749
13904.934	14354.281	12738.255	17411.357	16441.045	20587.79	12829.064	16899.415	959.278	710.825	290.553	882.333	428.442	3697.435	262.594	12715.987	166.757	167.826	303.314	2102.992	3676.746	41353.969	125.3	2595.454	4457.681	509.677	403.461	269.037	23465.247	412.73	356.055	5217.275	124	0.933	850.952	323.677
15478.592	16855.509	13758.808	20943.829	17189.643	23647.03	13472.43	17207.912	796.621	398.293	288.236	1220.756	678.941	1960.869	324.068	10576.557	174.831	249.198	269.069	789.468	8985.053	1654.547	137.301	2705.582	4161.179	354.053	337.511	335.914	14717.092	459.294	361.63	4778.127	241	0.836	1014.247	324.969
15243.199	16811.587	13744.566	21329.742	17019.406	24322.049	13293.362	16486.191	1634.507	1561.005	279.841	1343.83	743.586	3311.636	316.676	10516.329	196.41	292.209	252.56	718.725	16158.024	1833.397	126.816	2013.641	5020.892	408.873	377.06	341.405	8747.649	519.127	334.966	3280.659	131	0.947	1036.615	323.805
13472.16	15481.614	11378.024	19108.245	14924.005	23214.303	12893.241	18609.707	995.997	399.718	295.699	1212.517	367.963	1898.445	294.911	8425.912	184.649	223.315	174.853	687.953	4812.423	5353.678	131.394	3391.064	3494.596	317.851	302.52	308.793	7424.026	422.096	358.427	7553.901	221	0.782	1067.695	327.663
12940.868	14271.316	10767.945	16494.581	13838.312	19918.698	10983.754	16303.591	1275.986	400.611	315.656	1222.177	730.824	1256.91	278.413	11678.178	176.129	198.768	240.189	1036.34	8249.802	1228.542	143.362	2522.52	2770.361	330.442	295.069	272.825	10298.09	465.366	344.936	5222.795	106	0.993	683.33	323.755
12610.116	14046.118	11601.324	19117.074	14763.059	22290.163	12399.495	16600.889	1340.808	545.676	310.993	761.18	362.736	2347.745	307.472	8809.904	206.659	237.155	201.117	2959.202	3579.943	20658.979	148.732	3400.398	4701.134	312.645	357.508	315.965	12080.404	758.958	378.776	8349.351	111	0.964	1083.212	323.788
17467.666	19047.565	15485.658	22997.687	19442.687	25452.72	17478.047	22217.005	928.21	402.097	360.583	354.092	341.24	796.428	263.53	9217.827	233.862	205.593	266.606	1290.496	322.079	32247.556	145.481	4207.227	5084.34	300.563	368.08	277.452	9482.653	513.68	424.888	9118.426	307	0.874	1206.989	328.855
16384.271	17300.512	14911.969	20369.301	18435.479	23892.971	14619.639	19465.508	595.342	505.88	310.043	679.208	516.052	1042.86	252.063	10069.62	153.764	198.281	208.566	1842.989	8065.462	31328.4	147.313	2283.557	3945.864	330.252	317.989	287.539	17800.359	412.429	329.359	6240.112	162	0.927	709.327	327.019
18806.764	20106.345	17468.459	24872.252	22298.806	29731.12	17406.571	23373.537	714.991	404.277	344.636	838.888	1454.667	1789.458	295.172	9322.436	173.77	277.599	203.641	1299.886	7330.76	3527.655	141.293	3162.195	5249.114	418.317	347.569	277.557	8712.648	896.103	327.944	8206.291	150	0.926	723.1	325.98
13999.94	14771.069	12485.683	18014.542	16697.797	21314.481	13404.452	17844.105	935.154	536.385	266.309	625.782	490.609	4721.306	260.39	8837.981	162.773	239.032	149.512	532.747	10022.584	459.977	123.831	2780.132	3022.991	286.73	340.973	275.172	15516.561	328.878	329.497	6576.622	107	0.971	888.276	324.126
11101.132	12269.521	9835.469	14545.813	13141.846	18030.1	11477.033	16440.881	497.494	492.01	299.92	1126.107	378.717	3223.314	296.863	8162.175	156.747	191.536	153.98	565.402	3056.319	6930.212	130.686	4012.898	2491.156	308.527	303.12	272.222	6113.224	315.798	367.652	8022.878	111	0.964	923.356	324.347
17740.216	18947.793	15851.895	23263.82	20186.711	27485.079	16223.062	21429.825	638.907	578.245	312.506	1118.724	423.23	1966.412	300.822	9799.117	187.589	269.091	182.903	893.62	2842.791	17960.752	131.552	2554.291	5554.942	343.458	299.956	275.025	14619.473	405.54	301.571	5369.406	342	0.709	947.535	328.93
13505.989	14779.847	11536.703	17875.977	14860.042	21770.777	12085.22	17790.41	666.316	340.557	319.774	1067.299	344.871	1052.895	281.884	7660.809	172.011	166.007	151.622	845.961	4023.757	17392.715	120.14	2490.056	2844.635	335.775	291.625	305.159	4685.757	360.012	303.63	6812.302	166	0.886	608.5	328.41
16243.634	17247.586	14847.102	19920.158	18681.271	23589.29	16384.028	21479.305	899.272	349.276	359.174	813.961	834.102	1065.041	277.364	10216.895	188.355	172.41	218.641	2347.325	4094.317	44518.611	127.6	3102.585	4487.455	294.033	393.641	287.514	9050.395	746.698	342.708	8496.578	191	0.949	766.861	326.919
12859.477	13701.559	11163.882	16172.359	14876.078	19852.751	12454.448	17383.515	592.364	800.27	263.304	765.038	554.992	3520.327	261.409	10050.778	146.825	201.409	161.044	1261.306	3136.235	502.978	116.615	2034.508	2428.141	266.024	391.73	268.291	13509.214	469.795	382.518	4603.779	150	0.926	828.427	327.52
15298.425	16588.119	13862.666	20310.947	18722.449	24045.437	15891.269	21249.966	942.874	959.545	311.631	1097.511	356.995	5800.222	355.673	8120.758	171.648	204.379	207.485	1011.397	4862.167	604.246	138.006	3565.64	3653.665	299.963	298.996	269.985	8222.017	428.264	399.775	8596.212	200	0.853	910.895	327.28
12440.924	13456.235	10597.893	16199.788	14442.217	20212.57	12766.371	18714.415	563.61	312.154	299.323	1327.681	402.357	1182.989	297.016	9020.236	159.442	170.317	134.889	937.311	2457.349	1953.735	122.452	3385.638	2295.117	338.952	261.259	275.968	9982.736	385.323	343.609	7076.866	132	0.928	932.03	327.598
16737.327	18096.584	13976.833	21563.98	17007.672	24369.387	14117.417	18674.831	818.47	328.895	307.13	306.259	267.745	711.315	267.632	9288.559	225.185	194.795	260.836	728.054	339.91	43653.285	134.445	2970.009	7227.341	290.23	370.543	259.921	4735.494	404.799	341.252	6420.899	173	0.872	1165.853	328.968
15647.409	16947.238	13794.958	20695.258	17523.607	24660.626	13470.129	18615.659	721.101	382.135	296.727	737.789	776.124	1120.262	267.801	10510.886	171.452	236.248	219.507	1092.012	10046.632	17889.174	127.417	1862.241	4735.299	315.107	295.844	297.404	16334.567	408.461	309.074	4082.215	218	0.857	676.119	329.752
14647.111	15963.968	12712.534	18788.359	16355.883	22658.341	12985.165	17994.242	675.943	462.99	338.571	672.922	907.375	2176.703	276.089	10703.703	178.636	282.906	217.952	576.245	10169.5	5983.932	121.896	2240.029	4972.879	368.692	630.515	272.698	10752.503	432.826	274.068	4825.563	123	0.964	749.11	328.622
16655.123	18848.675	13857.735	23426.421	16106.857	22268.726	11655.556	15692.578	901.912	1065.553	317.076	1497.228	443.557	2211.54	391.086	10936.255	230.243	282.87	231.406	784.742	11494.182	3630.627	139.774	3397.381	4761.183	768.566	368.207	302.291	18509.176	448.281	384.329	5459.361	122	0.997	1344.377	327.402
22386.801	24709.99	17133.537	29823.195	18134.541	27320.395	12171.443	16533.308	826.237	1245.916	346.883	1046.894	842.152	1595.923	310.321	10635.471	261.106	328.336	282.809	606.951	7040.519	544.778	153.257	2560.171	8024.781	352.379	363.238	288.633	15470.312	464.801	330.986	3303.327	196	0.854	1397.48	329.592
10777.671	11852.235	9516.877	13979.684	11937.033	16529.75	9541.709	13215.922	900.797	264.646	306.537	1089.725	500.865	677.088	301.361	11278.242	162.734	211.877	194.763	2036.289	5682.524	1365.861	141.358	2373.481	3053.197	384.619	297.46	304.386	4489.002	477.611	313.436	4701.314	108	0.98	971.333	328.139
10178.761	11987.782	8556.798	15133.121	11407.4	17866.758	10408.971	15208.212	595.541	309.77	311.906	275.72	296.714	393.31	261.521	6724.85	180.482	204.021	160.593	661.089	220.168	712.214	150.508	3997.589	2808.285	314.043	319.798	271.343	7143.125	631.672	737.369	7782.84	139	0.833	1312.522	327.745
16743.574	19029.205	13842.829	22678.806	16703.358	28150.12	12345.853	19053.788	665.91	624.116	321.525	673.775	770.256	1284.635	294.412	10246.767	186.513	236.034	183.71	883.881	8723.042	475.156	171.129	2644.796	3128.665	321.27	291.223	247.957	5778.432	648.8	300.147	4207.455	113	0.981	474.836	330.314
13862.911	14861.678	13157.828	18847.779	17464.192	22586.863	14872.567	20159.419	535.577	567.439	278.622	958.697	367.868	5816.828	304.308	7398.812	156.055	207.606	140.472	500.285	4528.976	367.982	136.138	3093.024	2969.664	294.33	328.117	253.449	8430.115	383.544	334.943	8298.128	127	0.967	900.028	329.705
15853.4	17626.563	13167.366	20182.141	16342.083	22831.08	14803.323	20214.153	685.369	409.292	329.721	351.62	310.858	1167.419	286.223	9560.348	196.92	189.207	224.348	1678.469	471.56	43573.078	145.335	3425.588	4689.703	305.484	411.941	260.26	8841.135	469.223	396.727	8463.425	107	0.971	1124.64	329.771
17255.892	19524.434	14298.631	23589.216	18463.74	25418.64	16723.957	23291.364	719.669	336.87	379.218	264.029	344.544	480.356	296.516	7352.521	210.931	219.279	175.466	658.448	202.069	6080.642	145.678	4811.15	8034.574	298.784	363.34	281.601	13220.147	1075.178	1577.749	8183.739	170	0.857	1289.359	331.829
12228.586	13829.466	10033.891	15465.178	13544.764	19905.285	12028.935	19651.13	797.433	366.849	358.548	736.423	705.233	1116.704	324.102	9650.61	191.252	195.879	164.96	1854.126	5731.935	14208.21	122.528	4483.921	2730.444	386.987	322.371	284.489	4794.153	552.332	327.655	8078.686	105	0.984	779.719	330.51
15381.233	16467.525	13814.16	19544.615	16850.917	22070.928	11764.919	15884.963	714.664	387.726	312.586	685.072	875.918	1523.979	267.702	10519.547	169.863	292.691	216.972	616.314	11606.411	7085.341	124.314	1979.644	5521.375	338.117	394.266	275.248	10197.904	469.891	280.397	4776.667	115	0.956	742.761	331.5
15089.155	16012.538	14018.079	19431.799	18142.491	23269.559	14756.096	19400.24	689.646	913.538	281.67	1057.505	484.513	7137.545	313.059	10326.095	170.075	232.888	193.681	1427.903	7023.857	611.053	126.301	2650.764	3813.207	288.371	371.274	266.432	12664.19	651.521	355.669	5833.824	235	0.924	862.738	334.777
16673.29	18387.5	14948.2	24461.836	19414.486	28288.541	16070.536	21551.592	1216.142	543.361	297.087	1744.199	539.168	2718.284	335.332	11097.526	195.087	275.152	201.384	985.599	10550.677	1400.794	130.322	2587.039	5083.272	312.912	317.377	309.037	15872.618	438.609	355.331	4236.996	130	0.978	1063.615	332.708
15181.254	16391.69	12915.58	21056.915	16184.804	24674.243	13964.582	17938.49	952.818	324.958	318.989	345.409	305.582	956.77	274.588	13326.126	243.685	223.806	405.203	1187.431	523.761	58684.502	134.086	2740.251	7693.017	296.277	432.277	269.784	10550.68	422.051	378.856	5882.372	126	0.937	1159.794	332.27
17883.505	21021.333	14542.714	26797.801	18705.769	28904.649	15683.526	22820.31	1116.047	571.684	371.401	1450.698	557.143	3851.539	382.848	8933	246.999	309.92	238.123	1349.121	2953.892	14788.21	173.977	4934.861	5533.541	373.197	393.026	298.397	11000.488	562.158	410.312	7528.23	182	0.867	1366.648	333.604
18483.752	20398.133	15525.237	24665.847	17357.777	28164.048	11389.415	16342.337	665.553	1611.49	306.446	558.116	803.361	2586.625	298.933	9468.569	201.046	279.633	190.206	556.657	7266.445	464.456	183.225	1921.697	5794.062	288.68	293.734	256.751	9269.792	516.863	272.596	3410.348	125	0.94	468.436	333.732
10292.572	11311.92	8657.097	13720.719	11086.186	16879.716	8787.463	13722.348	733.589	292.994	286.313	449.451	458.241	861.182	223.322	8154.725	158.456	174.375	145.784	789.662	6171.461	468.758	129.28	2230.784	1646.566	266.417	344.353	284.936	5879.533	358.38	335.225	4701.421	103	0.996	553.131	332.383
14047.253	15773.791	12314.487	19146.292	15507.916	22142.374	12658.543	17158.551	603.756	682.541	265.19	949.691	311.95	2828.61	302.274	10119.193	180.354	178.79	280.548	1173.886	2927.003	31150.267	132.556	2426.708	5365.379	290.735	337.788	339.101	10097.377	559.22	405.364	5511.921	182	0.875	1032.599	334.676
16560.097	17511.493	14921.532	21031.583	18857.584	24325.091	15120.846	19702.994	632.616	1360.61	268.448	908.878	444.699	5527.192	289.905	9032.933	163.994	267.208	144.242	602.821	8270.377	598.802	126.779	2505.244	4193.174	308.151	326.612	268.078	6920.621	358.504	315.212	6530.494	102	0.987	882.196	333.098
14855.952	16055.96	13182.736	19521.435	17366.357	24026.615	14784.94	20493.766	838.162	443.635	292.722	1438.415	547.423	1789.052	306.82	10813.813	176.639	248.784	186.945	840.161	4407.47	6456.798	128.318	2816.199	3901.868	338.612	282.011	274.506	14230.755	328.355	296.011	5151.04	142	0.924	926.007	335.169
16888.159	17928.625	14540.551	20781.607	19088.086	24119.763	16282.098	22859.283	1437.008	1416.259	304.519	1454.263	501.794	4396.793	358.243	10611.175	177.252	230.426	153.703	824.484	9254.194	926.449	126.194	3542.517	2979.72	325.338	305.353	271.071	10325.365	347.712	380.789	7011.133	135	0.949	888.819	335.981
19385.107	21101.495	16849.711	25690.313	21693.828	29229.275	17289.927	24920.611	877.767	522.298	336.238	1188.101	562.721	3502.474	284.126	8948.466	185.573	239.834	147.455	1007.419	2438.285	6336.589	127.592	2887.541	3758.797	349.756	303.948	327.084	8319.28	496.953	321.58	6657.881	159	0.933	601.487	336.814
14446.301	15501.435	12403.358	18416.394	16009.294	21563.539	12184.244	17501.123	1175.218	371.154	311.021	824.921	712.765	910.79	270.846	8617.946	179.453	181.322	154.872	3079.274	2994.641	14467.096	130.167	2353.637	3860.608	291.268	320.889	325.856	14741.301	1260.152	534.129	6555.212	123	0.851	659.248	338.028
14382.052	15379.633	13142.004	19428.813	17561.519	23382.001	14209.984	19433.055	647.204	317.076	302.588	1562.615	522.563	1329.766	313.13	10721.335	172.744	240.67	174.475	1105.937	6559.098	10277.18	126.261	2857.197	3663.509	462.678	284.262	261.041	14497.942	357.903	299.08	5089.158	213	0.791	932.768	340.162
18431.616	19735.001	16173.133	24788.286	19870.452	27123.488	16422.972	20957.118	679.238	733.288	310.514	530.768	333.613	1797.722	317.846	8920.058	215.97	235.565	235.881	1634.168	2189.719	27119.831	155.562	2763.801	5732.598	300.152	382.479	274.122	10043.85	635.617	361.066	6473.863	309	0.747	1126.519	341.261
15253.77	16819.638	12338.882	22727.766	14403.592	23009.854	11082.512	14590.195	1158.843	383.098	347.482	1213.305	663.386	1038.86	316.22	11054.979	250.283	270.95	258	768.922	9550.754	761.291	167.554	3125.003	5303.966	352.631	341.715	280.361	12495.693	391.214	338.14	3879.957	115	0.928	1395.143	336.291
15227.164	16348.036	13086.047	19214.936	16494.29	23329.39	13096.767	18536.135	880.803	376.532	322.341	749.979	525.107	970.176	297.41	10114.784	169.227	197.996	213.321	3602.535	2976.746	20356.84	135.402	2295.057	4556.234	258.685	324.473	287.772	8318.448	792.306	367.031	6273.853	198	0.855	691.551	341.081
15202.098	16485.241	13191.094	19187.922	16648.902	22570.964	12828.308	17705.156	756.474	316.249	450.904	990.89	1199.358	1109.598	302.046	11278.61	184.734	305.548	199.833	734.581	29599.359	1494.587	113.638	2042.73	5281.986	378.341	728.87	279.865	8244.013	555.059	275.513	3896.996	116	0.936	761.474	337.241
14720.055	16012.968	13111.081	19309.55	17237.609	23535.9	13955.879	19916.083	703.053	388.399	354.639	1210.513	631.445	1414.443	314.18	10883.581	188.567	218.389	170.772	1461.97	6511.377	1137.357	125.47	3010.584	3772.124	439.54	313.21	270.218	7422.778	393	363.343	5877.277	214	0.824	776.93	337.481
17507.948	18883.864	15860.741	22842.934	20695.119	28034.413	17330.912	23505.923	681.919	602.745	345.879	1082.854	733.861	3303.813	300.594	9769.984	185.532	234.649	174.724	2328.024	7527.221	1411.435	123.272	2634.523	3527.618	344.692	347.011	282.825	12526.975	704.339	396.268	6565.178	359	0.833	793.653	343.249
17530.203	18609.611	15940.784	22626.049	20952.964	27201.007	17340.183	23241.014	834.627	904.728	310.828	1581.094	593.885	8440.842	365.6	9405.806	169.473	226.922	155.443	1161.876	6599.563	470.59	121.602	2906.151	3171.585	301.261	434.953	273.9	12833.172	449.337	345.099	6452.009	383	0.752	833.743	342.531
14876.647	15683.161	13490.195	19061.752	16575.355	21181.415	11661.372	15598.605	699.049	1481.453	348.072	942.734	912.867	1887.631	280.345	10696.941	172.748	261.025	214.459	453.401	20639.725	4541.714	116.372	1990.317	4748.826	330.534	533.16	260.432	7054.14	367.936	269.878	4853.589	155	0.887	748.481	339.319
16873.71	17889.271	15093.96	21598.921	18888.956	24774.004	13690.656	18794.064	724.726	447.326	766.443	1141.697	1134.892	1258.978	302.289	11939.288	179.825	302.044	198.752	577.873	28979.15	822.615	116.137	2113.947	5743.51	415.03	1196.353	269.065	7663.317	496.082	282.935	3992.804	176	0.866	757.244	340.773
14103.59	14923.983	12811.538	18485.707	16163.601	21514.306	12400.855	16813.596	664.415	498.991	320.961	954.503	411.301	1538.851	294.729	9381.641	174.957	246.874	170.641	1121.756	3253.703	10348.655	144.515	2682.181	4461.433	350.313	312.479	270.004	15824.655	580.71	341.062	5696.209	227	0.833	954.914	341.509
16322.626	18129.233	13953.098	23096.541	18134.77	26988.793	14850.354	20424.976	632.537	396.968	264.224	1304.22	956.257	1896.324	319.267	11355.782	187.424	315.452	194.356	1097.645	27353.55	1443.567	125.785	2571.418	4948.688	709.264	333.715	310.758	6612.579	386.603	322.971	3850.512	157	0.98	1053.615	338.162
12141.576	13162.058	10896.71	17213.166	13355.245	19333.586	11519.093	14791.618	991.931	322.887	315.271	289.215	317.009	942.902	272.282	12143.936	212.778	220.276	393.561	1443.997	925.806	52476.213	134.003	2526.232	5116.572	284.949	423.162	284.123	9794.04	456.974	420.419	5783.22	96	1	1154.771	337.229
18395.715	21041.483	15107.107	26748.135	18854.796	28061.661	15306.636	20865.117	1022.527	934.157	351.68	1268.722	671.967	2267.811	337.146	9683.555	258.675	290.744	244.639	1017.073	4322.511	19088.959	168.26	3813.356	6188.38	397.262	402.594	313.773	12838.146	483.267	386.237	5810.217	217	0.917	1375.094	341.205
13655.561	14865.797	11863.932	18975.226	14743.471	20607.743	11096.253	15219.872	897.369	637.963	290.388	1394.876	400.995	2541.676	311.941	11722.691	214.79	329.502	259.452	1091.032	8971.245	20838.217	135.214	2644.174	6709.037	342.694	391.667	315.292	13529.227	458.354	358.378	4702.801	114	0.948	1068.044	339.386
11423.272	13225.283	9521.476	15904.724	11789.788	18186.26	9398.38	13768.347	634.872	1018.843	264.755	881.808	380.356	2398.111	283.43	9505.241	199.367	263.669	200.439	1262.204	7956.858	4730.743	149.747	2668.326	3651.202	300.529	347.594	290.902	4841.635	374.194	336.577	5568.841	107	0.971	1099.07	339.36
16797.663	18642.829	14427.687	21921.018	17802.95	25669.782	15629.276	20904.432	931.856	340.594	299.181	268.891	290.26	973.919	267.341	12167.48	218.127	216.622	340.874	1512.688	726.685	48565.382	141.271	2413.382	5827.848	302.364	479.176	269.993	10764.987	511.903	412.752	5472.775	138	0.981	1145.841	339.906
14137.9	15326.717	12171.594	18429.163	15714.863	23043.577	12814.677	19084.139	1018.101	391.617	331.1	1179.616	1300.486	1576.935	357.934	9892.326	163.402	201.99	174.762	1728.762	7743.046	9258.127	128.798	2707.407	3165.001	319.203	363.314	301.552	14195.353	637.136	348.704	6008.445	145	0.919	679.383	340.576
9964.661	10750.574	8798.539	12445.822	11453.206	15487.02	9427.94	13801.934	782.907	318.034	298.699	750.876	476.108	1007.015	244.812	9384.139	162.236	179.181	174.893	1743.156	13742.399	585.115	120.451	2760.875	1749.015	325.246	362.282	283.488	8815.051	690.665	411.343	6823.658	98	0.98	804.969	339.531
17143.734	18748.79	14782.852	22803.315	19042.5	26468.045	15580.027	21655.081	712.465	517.622	308.219	1503.651	399.533	2227.497	325.327	10147.189	180.252	255.563	261.688	1256.016	8575.46	11407.311	137.335	3190.078	4654.04	382.621	389.462	331.665	16011.509	505.094	374.139	5975.627	217	0.812	1020.214	341.214
14675.836	16071.998	12635.377	19414.774	16528.283	24102.693	13625.793	20443.366	655.215	351.509	310.47	517.954	457.3	1365.769	294.837	7331.071	171.488	180.222	133.432	1270.349	2989.527	1630.753	126.773	2868.535	3293.889	314.403	290.134	325.513	4572.978	504.338	352.185	7598.165	127	0.955	645.752	341.846
18168.381	19583.703	15973.031	23201.028	20993.187	27522.401	17530.243	23988.663	624.422	334.599	297.273	1133.816	492.017	2814.34	286.445	9244.293	179.288	253.021	147.378	540.571	10020.596	7549.547	126.873	2999.625	4211.347	427.241	279.176	268.64	10136.117	372.087	337.915	6364.054	164	0.972	897.78	342.073
15851.101	18296.086	12866.36	23762.922	16859.203	24864.401	13700.186	19556.123	988.772	494.483	345.221	1047.788	774.78	2904.445	323.294	7527.139	234.281	279.295	206.634	841.684	3610.589	4378.042	165.393	4099.875	4488.842	383.397	374.694	303.299	8784.672	534.542	410.077	6621.235	107	0.958	1365.023	340.967
14107.657	15226.201	11720.486	18172.619	14618.258	20407.611	10053.73	15162.307	623.833	402.944	305.53	405.358	574.456	2870.678	260.687	9000.759	169.245	244.699	142.887	659.161	11593.551	407.387	124.328	2019.93	3799.783	1084.027	307.147	302.011	7362.155	343.078	327.734	3809.245	157	0.931	558.303	344.041
20285.204	21810.952	18124.213	27320.183	23420.588	31845.107	18518.07	26868.095	804.181	633.183	348.685	713.381	654.965	6467.434	313.378	9168.391	178.671	221.363	158.233	643.226	4151.2	628.806	129.483	2935.685	4070.895	395.129	312.825	321.092	7095.925	388.478	337.916	6306.84	176	0.917	603.875	344.017
12318.632	13511.604	10820.823	16191.513	13654.741	19109.193	10265.15	15026.205	742.169	343.558	326.618	1095.127	915.698	1032.559	471.744	11188.107	184.004	215.774	199.845	892.329	7040.988	1103.121	131.378	2645.186	3638.155	328.139	288.318	334.327	10428.679	519.515	279.573	5751.793	120	0.929	635.425	341.783
17348.573	18870.968	15254.894	23263.61	20220.201	26868.566	17107.779	24504.365	1348.166	392.565	331.149	1743.056	625.077	2076.416	306.037	9088.681	170.72	195.629	160.094	2947.918	2806.973	1584.699	133.426	2746.651	2934.279	349.509	281.915	311.372	12747.231	793.911	357.588	6838.533	185	0.898	667.376	344.792
13325.035	14236.676	11724.712	16328.811	14887.016	19704.849	12455.366	17644.449	636.789	342.77	324.778	734.579	815.964	983.756	291.622	10489.833	162.447	140.887	244.292	794.775	13741.086	35672.541	122.061	2728.622	3841.237	305.171	391.781	270.874	8993.115	449.651	297.724	6402.046	108	1	736.5	342
14291.584	15071.554	13120.374	18393.959	17046.408	22298.389	13859.004	18783.363	968.927	765.204	281.499	1407.194	457.332	4307.338	305.464	10585.397	168.577	217.35	171.627	1462.272	6646.734	11885.127	132.266	2568.859	3187.431	295.093	314.296	259.375	10356.794	449.462	373.518	5491.604	241	0.874	880.313	344.139
16131.755	17350.46	15071.406	21299.655	19028.917	25258.506	14988.259	19511.492	804.693	1235.118	304.265	1096.567	690.527	3465.752	282.977	11234.674	194.329	271.626	221.383	739.008	3780.995	6705.109	142.016	3034.909	5049.612	369.862	300.712	265.98	20117.799	354.212	309.973	5447.03	248	0.8	920.427	345.968
11875.158	13675.139	10696.734	16424.998	14229.943	20648.822	12073.299	16604.629	678.755	356.169	317.378	1249.996	452.161	1703.57	309.883	11399.048	184.073	293.526	216.455	2020.339	9433.851	25435.904	143.981	3046.957	3545.492	511.142	301.647	276.758	9380.127	562.664	342.762	5906.553	107	1	980.977	341.453
15024.9	16690.09	12821.147	20089.737	16657.965	22635.904	15218.914	20697.274	695.511	311.111	492.835	404.948	309.858	708.552	278.452	8050.422	184.703	169.598	169.984	993.712	704.17	23936.238	145.52	3899.099	5089.507	314.335	337.298	257.123	11296.575	944.094	1356.59	8421.408	222	0.866	1220.491	343.73
14201.075	16878.155	11704.476	21418.234	14510.624	23017.59	11673.646	16891.187	911.756	792.386	359.592	1596.867	613.064	2226.088	337.783	9375.318	267.249	273.144	179.342	906.336	2604.828	584.904	166.136	3981.491	6239.356	344.105	357.971	304.556	9965.811	431.187	356.411	5853.42	145	0.873	1386.355	344.086
12019.097	13019.804	10552.786	16100.253	13905.027	19908.209	10805.25	16464.063	687.308	355.833	331.663	655.478	716.409	2013.853	320.042	10061.11	160.127	159.438	190.379	784.546	4689.556	558.689	133.591	2400.256	2858.902	320.579	324.093	312.145	7192.51	476.334	345.34	5014.084	132	0.938	611.386	344.53
17900.922	19262.089	16059.36	24805.245	20393.771	28358.243	16708.602	21715.578	726.957	1026.288	297.889	1183.714	519.476	3629.289	307.022	9589.188	187.833	270.081	219.227	899.909	10399.989	21375.538	132.013	2859.163	5721.472	363.318	379.265	304.895	11678.036	394.122	328.406	5989.87	320	0.738	1053.591	346.962
15015.973	16483.565	12092.976	19321.752	14575.334	19871.295	9648.965	15169.148	643.746	1324.717	270.326	504.102	444.224	3220.866	285.456	9538.447	215.87	241.012	171.902	1542.995	9368.892	458.061	159.933	2205.569	3666.604	291.006	299.498	317.682	8083.415	536.609	304.026	3770.344	105	0.984	500.471	343.043
11273.82	12114.563	10348.483	14989.381	13452.472	17915.33	10802.685	15338.495	599.396	308.768	302.998	1234.575	385.873	1639.552	297.52	9037.016	159.567	211.015	166.267	990.596	8303.655	3984.304	134.229	2893.12	2455.45	386.363	363.303	275.717	16540.054	419.146	356.656	5617.662	168	0.755	942.798	343.792
16617.373	18138.121	14781.802	22846.766	18735.768	25531.014	14526.616	19508.323	793.912	982.288	298.94	1706.365	319.652	4589.198	366.273	11395.295	214.192	272.148	340.066	801.442	3700.142	21862.8	132.513	2974.991	7593.765	310.178	474.737	335.663	18873.924	373.23	342.961	5606.676	109	0.989	1033.124	343.583
15126.953	16009.841	13702.24	19610.789	17693.91	23953.907	13744.421	19237.26	1215.623	410.531	355.805	504.023	603.912	865.484	267.425	12183.42	189.765	187.22	278.714	3037.598	1497.136	27942.447	134.862	2570.443	4665.113	265.259	425.266	302.155	10157.301	458.358	339.272	7410.756	119	0.99	684.416	345.668
11887.481	12934.004	10396.804	15691.038	13595.885	18565.879	10774.173	15126.238	594.795	384.304	310.068	1225.2	424.784	1877.88	318.962	9953.71	166.363	274.84	158.602	985.607	19845.107	3370.227	151.635	2963.12	2814.968	352.996	316.074	301.782	14340.813	495.413	374.938	6082.183	141	0.894	983.982	346.684
12556.894	14128.937	10282.602	18176.64	12285.101	18395.709	9257.684	12437.341	1024.958	381.957	320.468	1274.308	550.82	778.27	312.797	9876.645	310.453	268.467	203.774	909.43	5057.008	633.875	161.704	2837.466	13471.865	322.851	331.745	279.941	9363.533	429.61	349.889	4292.958	110	0.943	1395.773	344.964
19679.473	21139.108	17091.471	26309.862	21718.585	30913.145	16073.86	22818.657	927.769	2042.052	311.892	494.387	760.904	4552.604	326.326	9254.762	168.675	250.377	157.715	642.082	12713.609	480.962	130.798	2045.851	4567.547	308.344	331.004	298.161	13443.26	367.18	369.886	4092.255	156	0.892	567.545	347.795
18772.254	20119.638	16907.178	24094.459	21969.01	28103.072	17878.026	23936.229	606.191	2134.35	309.513	1373.015	656.327	10363.977	353.78	10572.438	186.893	259.764	168.252	871.036	9305.986	580.5	121.282	2451.015	4450.756	306.315	416.259	275.151	19967.807	429.939	338.131	5411.082	150	0.926	819.693	347.493
21228.513	23079.786	17851.4	28133.999	21642.782	29617.697	14554.487	21179.121	565.993	1611.801	270.608	430.484	421.409	3619.853	266.654	9116.04	207.828	277.991	164.676	844.501	7736.625	440.246	151.955	1783.999	4994.357	402.067	494.232	271.804	5518.298	355.597	324.732	3420.278	136	0.967	485.61	347.221
15548.763	16956.358	13309.504	20224.249	16964.92	24061.942	12724.827	18531.658	601.423	365.391	317.931	685.261	969.685	1458.842	248.996	8228.86	167.956	204.041	161.536	1842.777	8302.625	1398.284	129.442	2281.184	4239.692	356.378	401.848	336.787	10302.498	770.788	385.727	6220.912	109	0.946	651.179	348.023
20080.554	21194.328	18034.261	25282.089	22954.83	30008.068	18424.545	23749.366	961.406	1796.644	290.465	1382.447	593.329	5682.605	300.051	12006.456	186.104	236.536	214.822	678.353	9009.835	508.165	135.929	2183.054	4669.616	399.078	376.093	272.02	18792.434	435.039	359.883	4148.792	227	0.919	850.764	349.606
20441	22192.416	18466.868	27631.38	23842.605	32223.561	20198.103	26728.418	863.332	1544.905	332.229	1391.993	585.898	4200.162	364.358	11021.225	202.613	281.128	236.157	853.36	7693.07	20826.38	148.757	2994.617	6766.476	388.171	458.858	320.362	18410.487	388.104	427.708	5600.086	397	0.887	1009.2	353.979
19308.676	20211.472	17264.009	25333.132	20452.625	27698.158	16840.822	20554.396	907.34	391.137	335.918	285.641	335.085	1049.282	271.619	11619.923	236.198	237.397	506.891	1508.227	569.077	38322.577	144.374	2923.56	6455.314	299.568	427.672	273.56	15128.304	414.151	388.619	6424.361	197	0.926	1145.794	348.652
15848.926	17579.504	13803.114	22165.506	17298.283	25355.81	14850.045	19351.349	770.105	345.012	355.311	348.5	349.231	1165.081	259.092	10474.423	238.344	226.636	370.282	1247.077	289.552	34954.607	200.287	3690.629	6212.852	305.854	350.192	258.077	13619.505	484.587	422.257	7930.96	242	0.808	1201.223	352.851
13629.868	14858.359	11354.847	17663.668	14086.524	20093.147	9950.095	15201.797	668.114	479.065	255.932	390.378	524.1	1655.814	257.633	8977.393	188.847	213.172	158.957	1446.115	9392.841	464.743	153.089	1951.932	3217.948	275.336	289.313	313.11	11226.25	417.602	331.027	3689.3	154	0.881	516.468	348.74
11917.762	12814	10509.835	15800.74	13591.004	19106.661	10276.464	14917.447	741.844	366.775	300.348	902.612	836.451	1047.038	363.787	10040.273	166.042	232.819	159.487	2245.549	9561.967	1615.653	125.763	1941.3	3029.242	367.844	395.919	323.303	16545.336	927.256	434.177	4743.258	119	0.933	659.239	348.878
12949.221	14028.144	11136.229	16660.019	14358.713	20725.054	11581.573	16645.698	617.005	345.147	312.041	862.048	1174.227	920	270.078	9651.443	155.657	175.359	225.856	1319.204	14457.052	22931.831	146.656	2093.72	4466.324	276.279	380.676	285.209	6999.743	616.382	303.999	5221.167	189	0.834	702.78	349.172
14086.401	14853.767	12442.688	18022.221	16035.778	20434.879	11432.685	14017.044	750.804	528.182	333.016	1858.022	846.597	2100.428	315.403	10203.49	184.905	248.807	180.95	654.784	18139.386	602.702	118.891	1847.263	4396.064	469.457	430.858	273	12720.151	429.491	365.833	4131.895	128	0.974	779.734	348.133
19399.971	20342.249	17509.656	24538.549	22594.327	29231.944	17736.559	23192.411	1092.607	1418.374	294.338	1684.025	566.319	4231.801	304.083	12104.346	193.61	231.005	188.218	861.429	10534.226	635.874	132.298	2394.435	4021.904	351.88	331.208	268.867	19724.589	395.878	321.267	4347.535	332	0.861	862.455	352.428
15832.248	17217.427	13690.366	21093.218	17802.129	24216.254	14520.588	19655.638	733.934	665.426	307.17	1216.296	373.522	2397.527	350.319	10845.442	199.36	234.925	368.536	2031.734	1752.649	14141.225	135.933	3010.229	6485.291	320.341	373.122	331.732	24030.328	1116.029	336.874	5973.81	137	0.892	1025.858	349.996
14119.877	16580.985	11885.782	21142.864	15492.715	23842.058	14117.902	20435.74	733.918	318.529	362.644	253.757	333.636	368.386	312.838	7592.43	236.994	268.549	173.493	680.728	229.426	403.742	140.627	4651.276	10053.592	313.288	341.175	271.321	15735.744	1147.651	1803.067	8317.684	147	0.841	1295.167	348.357
19942.173	21389.526	17613.984	26357.238	22548.559	30739.351	17374.306	24619.735	625.888	698.311	316.617	493.223	474.032	2577.015	249.958	9012.301	159.023	193.716	199.369	1603.585	5105.758	534.834	129.248	2156.739	3905.643	340.832	326.401	305.108	14548.798	894.366	377.07	5569.067	304	0.789	578.714	353.089
15254.974	16013.368	14084.37	19160.772	17460.534	22700.185	14768.975	19491.537	592.649	333.198	330.387	392.537	450.507	848.324	237.665	8546.798	151.933	150.098	225.863	1651.144	2301.525	36120.59	137.237	2234.618	4909.848	268.79	326.338	275.746	6470.695	467.122	292.418	7415.21	247	0.762	720.524	351.119
14309.987	15135.758	12804.701	18340.018	16324.952	22118.058	12502	17044.948	711.203	353.69	404.132	1833.341	979.834	973.174	356.134	12403.741	163.945	258.928	203.85	658.068	18770.47	532.37	117.255	1958.358	3931.231	312.362	621.428	265.808	12793.154	424.179	306.402	3874.957	211	0.873	759.524	351.472
14873.714	16567.96	12998.419	21281.278	16547.887	23268.181	13669.215	18440.5	586.027	789.194	293.039	604.982	434.561	2594.284	306.683	7305.895	202.734	296.878	166.736	1246.71	3020.613	1392.095	141.946	3192.23	3954.216	395.823	333.425	291.509	3940.416	405.565	290.38	7826.088	188	0.896	1103.043	350.862
17604.96	20395.484	14429.403	25999.332	18482.339	26498.538	14214.247	20079.413	855.215	574.484	320.216	1627.338	1025.318	1787.684	362.843	9520.599	228.631	315.245	363.76	965.278	5604.035	801.374	221.712	3639.244	4595.502	355.834	417.756	309.226	15879.327	617.129	378.894	5007.507	108	0.98	1366.954	348.602
18061.791	20922.233	14428.453	26322.95	16771.651	26579.009	12781.615	18025.829	896.034	637.647	334.771	1799.742	739.304	1122.641	347.165	10473.126	233.972	303.802	166	769.394	7936.839	605.911	165.284	3285.892	5123.492	357.752	356.814	286.235	11438.449	430.432	319.665	4556.824	113	0.94	1406.606	349.473
15624.908	17102.325	12562.434	20167.621	15512.079	22537.987	11163.015	17886.899	698.177	524.786	304.203	450.7	463.578	2450.693	337.739	9064.279	211.823	211.775	151.493	1581.907	3342.181	427.277	153.484	2808.093	2948.845	359.169	303.224	307.458	7037.192	616.34	344.202	5103.749	124	0.944	507.597	349.774
15530.606	16722.904	13989.631	20590.142	18487.514	25795.658	14126.223	18893.272	802.42	466.165	337.974	1404.769	912.098	1728.266	314.377	12044.902	178.651	274.573	204.897	350.223	24521.644	708.665	119.005	1887.36	4793.242	307.055	369.184	274.558	14441.056	443.297	337.592	3419.497	124	0.972	769.887	349.694
17916.62	18758.062	16741.378	23298.86	21675.509	27387.108	16808.599	21840.354	785.249	1805.085	307.179	1796.23	578.022	5826.55	372.588	10955.889	188.254	227.782	215.969	833.014	7219.89	505.7	125.499	2262.012	4457.855	336.196	439.207	274.297	21273.742	490.927	308.38	4781.155	313	0.769	825.085	354.516
15256.474	15736.262	14162.98	19649.373	18286.812	23061.669	14905.981	19550.428	1288.456	305.417	285.216	1283.853	453.65	2189.025	284.456	9640.235	174.026	247.883	179.325	1132.248	3338.038	5707.341	128.291	2655.855	3303.594	406.218	276.211	256.359	11041.761	450.271	359.151	5604.389	140	0.897	897.85	350.057
10745.44	11828.449	9346.481	15086.216	11763.881	17548.783	9596.313	12073.249	765.666	612.903	266.422	227.41	249.012	907.296	229.821	8384.601	173.643	203.963	718.663	1434.52	807.121	13231.932	132.826	1536.781	2695.773	273.722	315.451	268.699	4529.206	385.563	378.121	3562.163	115	0.969	1154.474	350.17
15647.324	16957.446	13211.139	20144.841	16185.221	22359.966	11003.586	16143.249	809.532	332.183	290.625	556.423	1024.611	1165.585	231.742	9277.585	173.746	229.861	152.192	711.23	13447.717	414.682	140.413	2005.968	4129.84	302.304	305.695	284.997	3751.867	491.924	318.609	4131.154	124	0.933	538.177	350.911
14669.585	16369.517	11555.342	18580.896	15141.469	22174.353	13002.047	20328.872	790.812	671.548	353.212	569.366	436.106	5888.228	267.544	8766.724	167.301	178.164	131.718	1371.677	3079.394	456.912	123.908	3265.229	2675.763	285.46	305.21	301.04	6166.795	507.528	354.447	6744.045	99	0.99	589.944	350.763
14518.169	15662.589	12613.193	18563.946	16106.68	22486.519	12770.511	17437.035	1115.621	350.208	340.942	1052.116	804.191	761.848	344.309	12675.749	172.768	290.095	200.575	666.705	14428.985	695.57	121.733	2033.162	4913.718	342.284	371.928	270.578	5457.819	316.12	278.19	3905.972	137	0.937	746.792	350.734
12676.653	13945.468	11600.529	17167.873	15157.467	20827.955	12489.67	17099.072	592.949	529.007	338.15	1335.685	715.147	2536.876	321.139	10465.16	169.713	237.962	180.078	832.207	14266.78	1231.018	159.726	2888.856	3569.785	413.98	326.504	295.635	17275.759	545.339	330.342	5339.577	208	0.828	972.582	354.731
13739.866	15647.734	11118.69	19821.163	14299.84	21203.198	12077.705	17477.457	617.238	301.207	386.017	221.283	368.37	429.154	287.713	6571.041	207.965	228.661	155.546	793.955	191.614	303.606	149.23	3861.092	4888.962	327.329	341.033	284.12	17129.895	1021.618	1171.059	6855.192	112	0.973	1341.411	350.688
16489.587	17921.023	14139.737	22524.719	17308.346	23459.935	11165.471	16242.699	633.414	452.914	274.804	496.372	483.161	1377.753	265.068	10058.147	208.539	232.459	193.074	1127.34	6444.683	568.671	169.673	1653.193	5860.861	617.36	321.76	273.699	8248.024	448.73	338.507	3376.032	140	0.897	477.95	353.986
16612.89	18130.278	13728.804	21755.465	17245.213	25227.471	12966.484	19817.14	886.617	978.629	310.847	670.721	626.807	4665.038	269.109	9152.008	171.601	243.645	160.492	519.092	15120.263	461.036	150.058	2640.38	3891.534	284.353	314.949	303.126	4742.174	394.392	312.361	4734.904	125	0.968	527.908	353.004
17047.316	18339.753	15211.771	22959.848	19462.096	27851.199	15018.03	21289.814	883.941	513.7	330.277	651.793	509.444	2435.254	330.517	10126.386	170.631	241.806	156.002	736.607	4808.413	609.847	141.395	2286.496	4646.304	373.897	283.29	329.376	11176.296	377.717	329.886	4945.471	150	0.858	622.88	354.68
16310.987	17568.485	14025.173	21391.919	18197.867	25939.782	14449.083	20750.504	783.345	437.795	309.238	706.404	572.026	1662.522	338.243	8226.725	179.912	218.267	148.947	1268.599	7067.228	866.82	133.567	2390.659	4474.939	393.136	304.166	326.315	6188.614	465.329	315.574	6098.242	255	0.829	639.975	355.402
12764.739	14119.783	11502.513	18551.443	15401.695	20836.194	14304.697	18626.291	711.005	352.383	396.914	304.455	341.865	718.83	283.219	8526.024	199.072	168.234	202.338	983.769	201.335	21628.46	154.546	4368.967	3075.127	289.805	314.055	264.475	14414.607	783.738	761.691	9232.089	134	0.942	1223.582	352.754
14167.965	15292.321	12702.643	19056.003	16430.838	23456.706	12830.013	18224.526	656.592	364.131	337.991	785.898	886.04	1291.757	260.007	10079.544	157.769	219.923	212.378	1641.404	10374.648	4156.055	145.47	2366.118	4001.291	297.531	361.357	298.241	7885.466	406.826	296.765	5665.029	223	0.862	695.872	355.437
14305.744	15593.496	12644.257	18350.016	15858.533	22085.377	12018.155	17248.079	886.045	335.733	346.684	1067.46	700.766	917.65	377.073	11251.031	161.187	264.197	195.806	395.318	27826.463	835.578	123.329	2370.965	4531.716	349.612	339.832	266.274	10777.172	324.145	312.618	4558.642	134	0.906	740.097	354.866
20924.191	22153.855	19487.533	27477.014	25266.07	33003.083	19429.116	23662.914	790.561	881.484	301.633	1373.498	934.569	7252.064	302.059	11142.418	202.409	318.23	218.77	519.293	8456.771	487.457	119.056	2227.485	5813.581	321.904	406.935	278.075	19140.795	539.347	317.444	4115.526	124	0.972	839.306	353.121
19145.394	21134.889	16843.997	26560.478	20877.227	29736.102	18214.446	23899.399	841.201	423.202	349.24	335.092	333.16	1116.674	265.75	10594.305	224.507	224.56	521.23	1571.516	558.519	33289.692	147.487	3215.434	6751.572	285.029	376.511	281.538	10784.285	481.534	366.935	6928.382	348	0.744	1176.681	358.256
10043.197	12000.382	7977.504	14658.132	10941.955	17393.745	9810.729	15449.492	599.395	281.233	299.292	233.26	317.478	394.104	263.482	6342.773	177.986	184.065	151.088	481.113	182.35	295.063	139.996	4281.109	2890.735	316.227	364.816	272.102	18696.059	854.901	914.335	7441.686	107	0.971	1320.593	351.818
17827.516	19383.402	15137.323	23921.162	18905.41	26444.136	13016.052	20234.111	782.173	1116.512	296.768	469.535	596.102	3853.141	300.622	8989.462	214.736	246.947	169.617	1467.634	5539.78	512.25	155.216	2610.687	3560.041	365.071	338.889	283.363	6569.893	388.757	322.476	4809.773	228	0.878	490.667	355.842
15262.164	16268.889	13015.374	19232.536	15821.152	22281.802	11232.493	16214.491	539.111	538.103	266.524	398.7	1061.981	1129.402	215.663	9926.944	161.554	199.786	239.163	789.158	11956.358	462.149	150.057	1656.092	4125.693	309.756	285.493	298.431	10427.38	515.09	342.578	3577.424	182	0.848	547.681	355.192
15963.044	17942.682	13966.017	21573.062	17267.195	24250.361	15379.482	20733.997	617.293	328.962	304.528	350.697	306.885	805.617	276.601	8895.031	209.548	164.665	214.519	1634.207	389.3	35585.61	147.411	3166.538	4085.113	283.254	424.993	266.062	8305.921	482.497	341.081	8041.646	118	0.953	1120.61	354.178
19894.043	21570.206	17329.666	26940.886	22892.309	32613.663	19118.06	28024.069	826.282	843.381	338.614	521.606	501.638	12080.007	308.332	8120.2	157.393	177.606	135.254	770.666	6276.609	407.958	118.707	2738.554	3010.942	289.218	323.595	320.861	9577.973	411.835	329.876	5989.956	254	0.832	592.311	358.929
16865.439	17971.203	14726.274	20959.541	18860.503	24908.544	15162.981	20713.539	745.471	344.405	269.952	2142.586	581.898	1626.928	366.388	10448.055	183.915	253.404	173.74	1305.041	7141.387	3498.586	135.344	2221.733	4196.751	354.911	316.404	265.625	17056.977	405.813	372.284	4425.917	165	0.944	877.518	357.179
14167.152	15690.169	12399.011	18733.785	16335.019	21990.767	13401.525	18757.637	1037.45	495.638	339.907	1317.825	1296.823	3879.594	310.139	10775.359	166.417	242.441	149.576	634.303	13460.08	5547.404	141.529	3112.059	3059.729	330.311	327.814	263.786	5965.504	702.006	317.825	5729.784	119	1	956.5	354.5
12818.022	13465.154	10825.282	16094.008	14184.731	17718.402	12951.43	17556.861	504.756	301.308	256.725	472.84	262.366	800.715	260.302	6765.481	133.509	128.49	163.258	514.974	1148.506	30254.542	132.205	2984.397	1655.156	298.041	333.302	298.988	4352.358	371.796	380.374	9048.872	113	0.981	1064.376	355.606
16024.529	18124.004	13667.085	24041.256	17019.915	24318.25	13061.25	17586.737	814.197	553.775	314.872	1428.266	813.002	1740.614	348.741	9585.7	222.639	324.553	235.33	1136.881	4989.123	490.917	173.747	3882.474	4293.141	374.727	423.248	300.045	14071.264	456.973	357.257	5365.393	118	0.953	1368.559	354.949
17156.436	18438.167	15249.209	22822.564	19544.894	27928.386	15249.217	21761.357	868.093	404.014	330.688	1045.294	786.358	1556.914	339.402	10450.233	168.747	244.416	190.066	1371.874	10584.526	15674.008	136.547	2380.344	4992.533	376.113	302.977	315.308	10801.444	508.286	256.332	5248.158	240	0.866	672.871	359.783
16404.618	17506.662	14848.609	21389.829	19103.056	25834.052	14163.034	19623.844	682.625	459.62	341.351	2004.996	966.478	1510.969	331.007	11948.467	173.934	259.701	181.912	560.165	18639.135	1793.396	123.312	2317.14	4583.111	321.749	396.386	266.379	10590.881	419.834	328.018	4642.852	106	0.98	772.689	355.358
19325.198	20462.438	17962.337	25049.969	23218.368	29155.502	18897.025	24784.293	1213.116	1657.312	356.88	1673.779	900.255	7226.739	342.49	10696.172	181.306	282.765	186.581	905.741	11895.618	785.541	130.826	2699.891	4067.768	344.888	339.644	277.379	16572.009	600.257	305.008	5908.444	199	0.936	793.003	357.776
16914.816	18268.459	14559.322	23002.482	18441.185	25487.041	15517.721	20673.658	694.923	299.462	301.369	352.874	306.868	853.172	271.513	10146.238	226.614	187.833	291.034	2165.243	398.105	42272.578	148.443	2686.771	6262.248	286.17	401.026	274.536	10986.441	527.534	340.134	6605.422	98	0.993	1126.061	355.347
19840.448	21821.494	16581.662	26352.92	20746.763	29338.734	17390.536	23737.044	929.578	364.007	388.342	329.038	366.66	973.358	275.116	11738.773	243.232	211.781	374.002	1287.598	423.653	48359.748	149.498	3719.427	6384.979	279.642	411.273	282.976	10522.472	366.125	325.013	7599.459	150	0.88	1185.707	357.187
16434.081	17287.747	14821.58	21829.276	18537.991	24982.798	13020.295	18419.466	621.984	780.461	286.573	597.001	542.584	2960.999	268.648	9928.185	155.005	234.154	187.884	951.093	8148.5	490.443	133.432	1665.738	4331.907	481.588	364.632	298.185	11275.671	543.867	380.595	3926.608	229	0.788	570.12	359.221
17021.693	18408.888	15265.206	23206.746	20178.19	28835.384	15988.397	22528.433	808.025	431.403	317.628	625.005	593.738	2200.209	342.984	9711.908	164.374	228.925	159.558	1063.306	4116.305	779.116	145.403	2483.273	4207.015	403.59	276.909	338.844	9256.679	395.215	331.391	5623.414	131	0.969	628.355	357.851
19223.674	20029.996	17890.265	25112.509	23348.539	30012.624	17689.414	22617.891	850.658	562.977	295.057	1341.108	807.615	4332.691	267.725	11833.201	195.52	273.356	230.343	499.47	7826.875	457.666	128.764	2143.487	5452.399	393.688	376.513	275.263	16189.78	398.209	361.217	3879.102	130	0.951	845.523	357.262
16023.815	17621.452	14012.969	20685.798	18146.098	24998.205	15153.33	21242.677	751.71	650.207	307.457	821.807	610.024	4334.15	308.609	9381.769	182.61	287.059	154.739	839.441	13341.926	714.597	141.909	2914.865	4177.166	340.496	290.329	271.141	12400.994	408.669	302.647	5708.493	119	0.961	942.483	356.5
17144.556	18491.412	15415.997	23317.438	20164.919	27117.533	16576.047	22282.766	798.145	669.306	340.451	1368.526	402.253	3250.802	364.752	12435.101	203.589	218.363	322.407	1659.803	3628.81	48865.98	138.577	3203.592	6478.324	327.26	518.502	321.109	20104.49	813.445	339.151	6042.288	125	0.94	1021.908	357.284
19575.872	21372.268	17694.226	27145.595	23019.129	30616.145	19435.904	25787.238	731.025	1287.703	297.31	1092.282	470.256	4915.201	323.72	10978.894	172.128	270.295	215.439	781.686	3600.686	24156.655	130.521	2746.291	4831.721	323.925	384.096	309.899	13773.233	451.692	343.617	5879.306	371	0.798	1041.365	361.737
18575	21449.816	15103.145	28034.489	18568.83	29671.39	15062.039	21017.294	847.261	536.169	339.464	1495.943	844.418	1466.763	370.108	9527.78	199.515	273.678	167.515	773.702	12128.487	631.532	174.026	3502.554	2959.97	369.365	416.022	271.038	10877.026	430.822	310.132	4386.277	110	0.985	1409.427	357.036
14899.905	16824.383	11593.413	20600.36	12459.943	19840.057	9027.094	12164.78	705.731	1600.375	296.264	911.677	356.505	1922.902	272.878	9422.967	221.086	225.687	209.978	494.345	8194.242	993.45	161.786	1968.095	4352.511	308.865	351.55	283.7	9075.112	423.04	309.509	2939.852	118	0.953	1433.364	357.28
13752.378	14525.76	12422.132	17127.682	15836.309	20431.496	12693.612	16967.162	1161.978	560.498	311.065	1600.584	480.848	3213.871	288.5	11070.925	163.687	187.039	340.709	1163.691	8244.748	823.299	129.018	2184.083	2904.775	310.736	341.251	277.993	15997.615	348.449	313.548	5549.058	191	0.832	804.113	361.966
16434.304	18077.205	15131.667	22929.942	19802.235	26613.847	17494.613	23281.812	746.922	635.521	302.528	1042.386	355.881	3788.158	324.219	12440.121	171.901	216.897	252.671	931.799	4025.105	47015.368	134.083	2963.435	5129.586	350.987	467.785	308.567	15292.589	469.997	291.251	6043.46	140	0.957	1031.243	359.671
16903.384	18741.422	14548.578	22618.572	18470.301	24976.904	15777.431	21426.826	872.639	392.611	378.623	368.626	362.612	1178.916	276.53	10298.076	238.003	200.999	284.009	1108.856	254.074	48070.26	149.536	4920.191	5835.955	284.679	387.82	266.815	11015.408	425.035	330.858	9408.369	115	0.999	1209.883	357.604
12304.239	14179.691	9941.96	18051.027	13677.247	21154.232	12410.204	19062.965	630.733	288.373	306.167	239.016	325.893	430.526	259.69	6492.153	192.566	190.321	160.388	464.203	167.68	183.081	140.072	4691.989	4672.133	324.764	354.087	256.174	17794.774	744.879	937.291	7941.547	108	0.926	1316.417	357.75
16298.227	17958.396	13070.194	21348.795	16515.331	24231.317	12333.295	19249.063	662.769	1427.205	292.928	434.967	529.681	3673.564	324.067	9192.509	212.521	200.185	172.778	1297.844	5371.029	463.352	156.13	2499.523	2786.216	288.044	356.712	300.411	5005.214	351.031	296.049	4879.064	117	0.933	503.218	359.03
13387.75	14107.024	11938.467	16998.382	15380.333	20268.9	11978.893	16989.268	754.395	313.778	334.022	1684.146	825.137	1173.762	293.541	10185.101	160.349	181.271	210.779	1038.945	12215.758	19828.58	120.827	2537.574	2961.657	318.423	419.392	265.735	9992.408	454.268	308.702	6293.207	152	0.84	776.316	361.618
17200.937	18757.602	15796.721	22901.222	20928.206	28077.559	17821.834	24014.945	937.513	370.379	301.536	1186.061	483.551	2595.918	328.607	10010.242	178.404	258.2	165.186	956.678	5749.098	620.623	137.064	3255.269	3513.594	477.334	276.229	275.276	12876.312	361.472	358.762	5764.882	296	0.814	906.709	360.446
16144.957	17192.503	14364.812	21204.354	18951.314	26011.425	14880.585	19853.101	783.879	360.406	349.849	2028.648	1009.561	2243.693	323.17	11845.619	170.201	251.861	205.656	469.757	19700.179	7331.306	124.694	2325.548	4482.251	352.393	464.391	279.399	16843.322	403.253	313.42	4652.912	177	0.931	767.184	362.11
17107.603	17885.201	16390.376	22510.012	21102.257	27408.812	15850.416	19009.626	658.68	1167.431	309.231	1404.71	914.464	7050.174	286.162	12210.816	192.824	274.788	221.929	498.995	10410.463	603.649	118.7	2325.791	5267.832	330.435	454.059	279.245	37630.286	471.348	315.016	4137.154	117	0.973	837.697	359.885
16664.168	17120.204	15268.272	21376.306	19892.997	25229.575	15121.382	20299.642	1724.904	568.224	311.077	1393.94	477.336	3979.453	252.348	11610.029	181.766	231.016	284.12	750.27	6629.725	495.869	163.222	2238.985	3998.47	381.349	358.419	271.005	28444.895	392.226	397.496	4027.689	112	0.973	852.018	360.161
15550.608	16639.177	14077.945	20482.094	18796.124	24829.676	15629.428	20704.267	562.293	1098.847	296.807	1024.221	398.929	5217.717	283.033	9283.872	176.21	259.364	142.694	910.523	5964.981	886.463	140.717	3306.88	3666.67	339.978	269.352	265.107	10509.689	394.81	401.486	6668.809	239	0.895	920.743	363.433
19305.607	20754.148	17956.871	25519.217	23512.087	30597.34	20374.411	26907.413	646.344	499.325	329.565	911.91	554.072	4928.722	304.185	10043.459	193.002	284.171	205.092	806.171	11877.663	657.352	135.64	3371.126	4670.735	387.714	265.957	266.862	8958.607	396.136	348.196	6320.4	306	0.815	935.363	364.275
16991.024	20018.375	13639.992	24878.188	16509.829	26299.882	13138.626	18964.511	1073.813	482.062	339.466	1634.864	861.713	1157.947	370.19	10102.714	211.207	269.414	174.71	684.409	14184.365	846.799	167.743	3315.043	3587.827	373.924	385.494	284.724	13392.725	509.776	312.238	4162.106	194	0.813	1416.464	363.232
17819.48	18982.619	15102.118	23160.037	18562.763	26378.67	12853.606	18727.769	711.784	650.972	256.427	515.11	671.602	1879.407	221.522	8974.091	167.135	263.93	149.533	395.859	13863.828	464.2	144.176	1652.859	4948.761	341.962	283.155	301.98	5457.008	343.617	307.877	3039.539	152	0.901	529.75	361.421
19183.571	21202.344	16047.934	25314.383	21359.093	29831.144	18367.783	27450.055	726.792	662.109	340.077	671.09	505.056	7210.158	341.11	8908.077	161.847	159.616	130.794	687.109	7858.902	404.154	123.858	2845.873	2300.987	283.893	290.086	312.525	9489.439	356.99	316.188	6222.344	98	0.993	600.306	360.653
13773.55	14711.859	11812.037	17465.723	14716.792	21037.187	11880.779	16395.917	1210.455	353.006	316.015	553.354	449.173	885.053	275.562	11078.388	162.623	190.242	223.188	2087.828	7018.136	35427.511	132.865	1845.66	4108.363	304.044	317.488	322.991	20708.227	582.284	291.354	4892.458	113	0.952	663.721	362.27
14078.759	15304.842	12598.305	18458.739	16002.828	22451.413	12052.693	16903.781	611.496	319.857	346.752	1074.128	693.101	1012.718	323.369	11448.822	149.907	228.428	196.396	419.897	27371.446	769.519	125.038	1913.925	3783.342	332.929	429.647	261.395	8619.471	330.752	337.373	3894.444	101	0.977	735.619	360.896
15494.75	16397.15	13358.379	20154.171	17091.414	22184.026	14552.605	19786.745	514.255	314.363	267.22	576.735	310.145	894.659	273.209	7000.522	159.279	192.72	165.478	518.826	2976.92	22101.624	127.314	3002.187	4011.09	354.033	338.872	296.472	6883.036	505.843	383.72	7765.594	166	0.886	1059.223	363
17594.209	19244.302	15194.796	23995.948	18133.904	26351.999	14458.672	19023.548	996.788	712.091	332.358	558.361	383.378	3812.635	271.32	11635.429	214.54	336.053	445.109	1067.91	2092.158	11780.498	162.857	2557.372	6145.344	322.75	356.862	287.88	14454.29	368.835	317.072	4787.857	275	0.77	1160.482	362.962
15731.085	16864.191	12636.299	19885.79	15582.22	22171.218	11047.584	16723.353	608.235	667.965	267.758	372.641	661.556	2510.286	237.96	8575.397	173.512	254.023	160.824	632.216	7004.615	7961.545	148.441	2077.565	3845.694	327.695	313.38	306.172	6673.952	427.791	308.53	4673.171	148	0.891	521.115	364.689
17866.807	19197.448	15783.268	23795.946	20568.601	29315.296	16349.631	23698.822	954.079	398.295	342.463	697.28	595.511	2177.002	342.801	8592.357	169.902	210.579	144.614	1441.525	4113.673	1013.388	148.251	3223.008	3898.565	438.302	304.039	326.193	4993.266	432.938	286.148	7528.148	128	0.974	635.477	362.086
11944.753	13493.057	10526.947	16868.501	12962.206	19473.361	10719.072	14946.171	570.406	292.577	319.779	264.749	314.744	516.495	258.596	7760.937	206.286	233.87	188.126	2069.416	316.16	8742.428	160.284	2945.449	4996.612	300.365	347.352	294.802	9261.209	480.301	338.632	7388.45	117	0.944	1131.474	362.192
16598.594	18295.67	13962	22373.469	17595.537	25589.319	13312.275	20391.273	772.899	739.521	298.513	300.235	363.926	4872.2	293.284	8901.784	195.515	219.829	178.574	1718.901	2243.046	566.081	170.132	2454.978	2929.227	301.623	296.519	275.889	8906.422	538.515	308.102	5130.868	155	0.933	482.029	363.435
13765.839	14810.633	11809.611	18093.265	14741.463	20633.768	10197.81	15394.724	652.194	1035.121	270.372	567.556	456.853	2856.194	265.261	9705.25	178.886	230.041	177.941	798.204	11446.606	535.706	151.196	1758.245	3327.581	252.487	343.882	288.007	10805.465	366.108	286.93	3504.106	111	0.964	509.959	362.653
17860.366	18766.875	15728.993	22486.521	20511.749	26802.709	15917.628	21599.653	1618.305	1294.079	276.423	1401.775	488.76	4502.686	295.423	11094.967	185.806	208.282	169.432	986.761	8996.425	558.058	133.497	2191.555	3290.69	426.179	289.714	285.968	16741.646	367.492	383.673	4312.481	119	0.961	860.777	363.492
16250.381	17215.886	14550.218	21139.602	18862.043	24735.211	14628.955	19287.443	584.698	456.198	321.248	714.829	662.276	2924.98	306.699	11215.698	172.669	269.658	163.471	855.709	14823.017	4603.222	141.385	2356.521	4113.655	333.639	317.346	263.583	9139.824	355.368	325.156	4503.864	177	0.922	955.556	364.353
18778.536	19839.358	17095.871	24424.998	21422.449	27815.826	17220.396	22545.757	986.62	660.503	336.925	1314.349	577.078	3097.204	318.742	12207.358	206.403	269.098	270.85	769.089	11018.578	24139.371	159.806	2600.41	8000.252	691.194	538.797	313.244	16936.247	396.062	485.34	4589.036	220	0.851	1000.105	364.945
16952.232	19620.364	13774.349	24087.287	17105.728	25155.285	13351.985	19125.998	779.33	381.281	317.815	1214.853	861.705	1257.916	347.37	9638.978	211.055	300.965	203.801	643.608	10385.336	1094.973	161.305	3738.71	3888.668	373.744	435.248	293.467	12965.312	398.925	329.964	5113.521	287	0.734	1380.486	367.949
14211.281	15383.714	11777.192	18949.956	15157.351	22100.875	11313.421	17740.005	698.944	542.318	282.891	456.098	442.012	3710.956	299.886	8711.427	201.952	193.205	191.401	818.285	5642.49	468.418	162.387	2369.328	2031.053	246.725	324.746	291.675	6293.539	331.95	292.078	5063.824	104	0.961	499.404	364.74
15945.492	17251.455	14526.067	21036.624	18847.518	26211.816	15260.049	20541.718	780.22	333.441	364.978	1576.628	870.106	1408.009	344.843	10797.443	178.121	249.942	200.793	624.749	23215.562	811.676	126.566	2388.598	4236.496	323.806	399.452	288.405	13893.112	367.004	334.355	5142.283	151	0.942	759.97	365.97
12944.723	14074.875	11292.011	16518.619	14970.529	21095.479	12702.939	17948.96	970.703	667.185	312.124	1945.002	635.589	4095.585	348.89	11924.454	162.289	208.94	203.444	519.272	6948.324	516.704	127.594	2114.388	2429.315	306.048	448.796	266.313	25983.919	380.5	324.877	4244.631	103	0.996	814.869	363.888
15291.941	15835.277	14227.424	19970.969	18861.841	24250.426	14576.857	18655.841	1091	698.31	293.987	1562.04	621.572	4106.964	270.6	12265.255	172.077	230.367	178.596	1186.299	6198.911	481.095	123.192	2131.264	3758.652	368.541	400.952	275.721	34535.512	387.551	352.357	3827.461	154	0.937	843.325	365.461
15037.593	16414.17	13357.572	20657.547	17715.304	24220.679	14710.575	20237.525	727	740.385	328.458	2005.056	475.554	4749.72	389.098	12268.623	185.247	228.253	237.111	794.292	9795.092	15863.111	143.195	2951.39	4289.502	338.413	453.143	307.472	23690.329	435.247	376.638	4756.736	132	0.938	1019.129	364.038
12111.043	13773.185	10676.439	17100.998	13242.955	19763.612	11529.065	15737.378	693.916	297.242	309.58	370.683	274.147	643.438	242.204	7436.688	224.17	237.607	187.053	758.806	338.616	5792.672	152.04	3558.716	6850.677	298.946	316.166	264.328	20794.584	525.806	536.872	7378.05	133	0.909	1227.229	364.229
16867.515	18565.571	14897.528	21938.829	19129.901	25687.211	15263.159	20533.726	604.061	474.525	313.596	1444.78	650.566	2946.863	280.363	10620.018	175.929	301.152	171.914	1022.407	10392.736	1139.511	157.336	2310.153	4392.247	590.777	373.189	290.847	13938.164	470.941	338.018	4238.507	216	0.842	980.028	367.162
11080.825	12215.828	10113.885	16062.902	13029.364	18216.996	11126.887	14884.083	796.148	375.645	371.326	329.748	337.099	907.156	270.269	8166.341	224.812	172.453	205.769	719.491	194.563	36537.315	137.899	5387.38	5239.826	288.408	352.263	272.534	5852.893	408.213	282.173	10100.728	120	0.941	1212.825	365.4
21452.884	22647.788	19842.117	27367.691	24874.301	30899.01	20712.707	27873.458	934.87	1007.146	359.954	510.049	587.429	11020.906	318.753	8221.295	164.844	190.995	137.157	591.898	4470.29	448.079	125.693	2857.16	3233.011	302.22	313.135	324.273	8278.154	379.261	311.896	6435.894	293	0.812	599.278	368.251
15043.144	16245.634	13475.332	19882.409	17033.894	24075.239	12890.44	18264.089	784.861	328.834	325.365	559.125	566.468	791.394	265.436	9100.67	153.527	259.854	185.323	1465.739	3683.095	1062.656	139.802	1911.783	5770.887	303.52	287.708	286.088	6263.331	476.75	385.71	4465.665	179	0.834	709.573	368.684
14391.367	15415.558	13150.266	18730.207	16327.618	22494.298	12159.261	16689.926	816.059	325.525	347.728	658.343	600.244	939.306	274.332	12989.699	157.294	200.774	238.97	1925.442	18301.893	22766.16	130.046	1849.197	4560.879	331.216	404.456	271.993	9359.764	582.276	398.117	4325.725	190	0.865	729.653	367.937
15505.566	16145.175	14319.723	19559.84	17876.101	22615.113	13493.486	17969.028	909.863	335.206	281.162	1787.732	467.245	1156.109	335.098	10758.56	186.771	249.535	225.855	1313.622	6075.401	446.631	136.193	2319.286	4089.643	367.843	299.884	265.04	14331.963	601.213	341.845	4813.801	149	0.906	876.46	365.366
17730.559	18641.729	16397.913	23538.801	21947.113	28545.169	18110.428	24208.92	875.159	545.372	297.982	1377.194	479.633	3113.889	347.039	9965.029	193.509	265.896	140.836	751.4	6985.189	558.503	134.825	3078.18	4363.048	360.051	282.317	268.032	16441.319	368.394	354.074	5752.706	260	0.799	908.238	371.096
17576.69	18658.582	15568.347	23453.073	20625.839	27094.049	16873.451	22491.863	1034.697	1404.967	352.312	1663.673	613.395	6851.641	389.537	12099.218	193.436	291.988	221.78	782.264	9367.272	11593.483	158.714	3028.994	5372.802	347.205	392.43	307.629	15339.984	440.494	350.006	4940.338	125	0.98	1010.692	366.076
18503.837	20992.808	16064.11	25491.265	19219.205	28214.439	13089.352	19455.61	557.849	1479.992	301.401	518.036	954.348	3618.959	295.295	9283.45	151.935	233.474	204.472	621.119	14393.877	440.074	161.485	2088.575	3844.832	363.229	354.967	250.019	8200.215	619.947	288.272	3742.027	138	0.929	451.471	367.558
15709.471	16703.07	14544.057	20870.966	18721.462	24862.24	15066.5	19642.273	1054.928	363.792	326.121	861.768	596.3	2538.973	264.926	11383.656	190.146	240.695	176.136	1401.999	9728.979	656.355	134.661	2384.032	5068.562	331.824	301.818	253.809	13155.22	374.566	315.69	4189.117	155	0.919	948.287	368.306
17742.779	19090.162	15276.251	22609.61	19513.806	25628.002	14898.996	19051.527	973.081	513.814	328.884	1210.811	735.109	3489.407	262.727	10858.811	188.556	353.302	188.053	747.052	12542.143	1895.829	151.752	2200.029	5347.95	516.847	394.632	297.62	19677.963	435.864	330.625	3851.304	125	0.94	989.164	367.164
15507.219	16459.491	14175.526	20359.408	18987.304	25635.432	15443.4	20726.048	727.969	607.431	311.273	1517.882	617.952	3537.808	324.638	11329.373	176.398	218.133	255.865	800.104	10260.421	559.611	143.188	2553.52	3952.264	410.334	414.649	266.887	23096.272	328.181	298.918	4585.86	224	0.79	824.964	372.379
19343.491	20112.651	17726.629	24560.867	22479.051	28810.005	17333.111	21920.853	1133.149	1214.911	291.019	1224.082	570.711	3630.055	284.244	11641.507	195.071	263.119	186.381	1784.372	5400.436	480.374	128.981	2102.122	5055.583	540.274	340.012	293.232	21757.862	460.203	410.091	4312.627	251	0.895	854.269	371.149
17606.499	19194.745	14889.178	22859.379	18572.769	26133.492	15937.662	21378.534	1019.657	325.105	328.879	351.337	335.288	865.118	253.563	11480.693	209.744	213.953	299.35	3684.188	621.711	42163.983	145.967	2738.88	5627.651	267.233	493.396	289.949	12263.3	624.188	381.661	6351.158	193	0.816	1115.94	372.775
12847.432	13998.269	11040.254	17116.706	14574.212	20626.75	11802.147	17610.084	795.315	593.531	304.801	981.811	434.094	7552.085	285.338	9090.926	143.792	146.969	215.975	1275.714	5261.686	418.73	119.778	2205.336	1826.471	307.544	307.849	305.604	10327.535	519.598	328.401	5235.019	157	0.898	584.525	371.373
14227.871	15478.372	12309.822	18967.591	16169.279	23512.664	13304.004	20477.316	1708.94	361.624	327.291	800.207	428.743	1939.267	329.237	8020.072	172.156	188.987	129.94	2106.951	4131.855	934.651	145.469	3265.28	2891.394	385.425	301.362	310.783	5218.258	506.931	301.108	7497.511	119	0.961	639.542	368.962
14497.191	15823.501	12049.201	18194.565	15552.844	22132.273	13476.713	19495.791	765.887	353.197	309.602	603.467	759.716	1002.444	273.719	11373.956	157.989	160.119	214.232	1315.18	2980.411	46739.416	135.317	2288.19	4522.312	273.405	449.615	310.281	20643.977	548.589	258.967	5395.851	109	0.989	676.904	368.39
13475.147	14756.003	11621.586	17411.641	14723.929	21298.442	11751.497	17375.454	666.782	338.116	339.647	644.489	576.19	1064.276	286.722	7671.489	149.906	196.206	166.421	1246.872	3212.833	3762.397	147.573	2600.569	3590.529	281.037	280.591	282.689	4905.992	394.903	329.347	6883.379	106	0.949	702.943	368.943
14360.536	14584.344	12864.204	17983.238	16873.781	21276.182	12818.654	16586.831	793.971	395.243	243.511	1295.871	488.484	1871.958	288.093	10426.903	182.956	215.227	183.514	835.562	4080.669	466.668	121.523	1704.784	3586.014	564.275	284.412	273.588	13485.352	565.971	355.643	4216.979	123	0.964	864.89	369.232
14700.437	15429.376	13856.574	19122.321	17553.067	22438.607	13572.586	17365.999	1069.801	876.07	264.823	1461.546	707.58	2298.25	300.779	11869.21	190.938	268.367	200.493	900.602	7994.469	467.253	141.896	2089.055	4555.373	430.666	299.128	283.911	12401.174	475.692	289.409	3906.765	121	0.921	883.814	370.583
15814.123	17410.517	13510.625	20339.198	18232.426	24972.718	15560.103	21798.377	1375.389	656.613	286.398	1605.224	592.137	2406.018	297.123	10900.406	202.508	277.566	169.718	835.188	10719.743	581.536	142.255	2509.185	4376.669	546.398	286.687	258.741	13554.022	386.652	334.563	4176.669	100	1	896.62	368.62
12353.311	14245.9	10282.226	18165.29	13784.775	20222.885	11839.403	17291.404	713.118	506.227	470.009	240.245	365.863	1562.529	312.398	7995.757	193.052	239.157	203.931	800.65	172.646	270.54	139.608	4163.32	3615.49	296.593	324.467	286.229	19771.383	1219.127	2009.665	7721.946	128	0.947	1287.156	368.289
14988.313	16694.605	11959.196	19207.327	13593.341	18193.347	10551.216	14811.001	757.298	370.67	303.668	1410.947	536.65	854.268	337.934	7922.099	225.567	272.726	217.229	717.258	5577.264	596.279	146.779	3250.804	3494.145	328.201	380.676	292.863	11371.808	317.871	324.011	5384.057	101	0.99	1370.678	368.015
18758.841	19865.02	17801.15	24756.107	22855.247	30854.536	17886.093	23336.11	877.832	1517.269	332.958	1534.451	818.743	6597.633	328.634	10818.134	187.179	282.468	184.365	618.286	7278.501	630.759	135.022	2628.671	4991.798	339.234	408.615	279.635	21224.945	343.22	294.317	5310.834	218	0.921	817.523	372.518
14112.271	14800.4	12907.631	17974.005	16923.989	22091.525	13560.622	18142.755	1309.87	681.707	313.593	1842.999	521.194	3257.434	349.439	12508.163	176.008	205.433	222.275	710.658	9440.248	453.863	133.604	2258.689	2934.666	395.878	455.841	262.645	26586.38	382.505	314.549	4120.987	111	0.952	835.518	369.95
16931.026	18285.795	15033.988	21788.896	19619.511	26165.982	16024.76	20855.231	1180.061	647.868	265.362	1262.391	898.233	2132.162	257.403	11458.252	206.873	306.262	167.262	922.464	7705.728	486.481	137.46	1950.488	5529.31	482.944	288.671	273.729	7729.765	530.338	304.442	3357.371	108	0.967	888.991	369.935
20654.818	22139.068	18538.663	27767.118	23933.62	31374.384	20403.433	26703.664	772.995	1033.019	301.787	1337.265	429.975	4354.767	328.63	11610.96	170.633	247.653	405.974	997.62	5161.998	16716.431	128.773	2498.518	4919.416	338.019	387.412	311.754	17130.564	526.535	404.317	5174.323	200	0.919	1044.01	372.245
13330.247	14393.617	11691.523	17606.513	14324.735	20229.717	12332.192	16477.83	716.577	325.185	330.397	340.506	355.854	779.918	266.064	11077.817	199.332	203.562	265.828	2866.202	4313.034	35936.542	155.624	2940.048	5543.418	281.811	449.177	279.747	10835.535	486.066	375.232	6328.359	129	0.943	1126.43	371.081
10599.315	12708.715	8694.177	15653.059	11726.954	17774.652	10424.684	16054.85	606.671	316.891	466.054	243.767	353.873	446.682	305.439	6600.188	178.028	170.65	157.091	666.918	179.767	226.938	135.284	4368.986	3726.691	301.62	333.749	297.977	16046.764	1161.194	1589.709	7697.055	108	0.91	1347.111	368.611
22029.633	25309.42	17944.392	32099.246	22044.575	33827.014	18489.103	25985.661	985.199	573.893	364.911	1430.723	750.708	2114.875	370.766	9513.05	241.075	313.623	211.674	717.662	7578.633	1545.855	169.316	4251.953	5572.177	352.651	346.279	279.722	10916.013	381.156	292.264	5733.032	308	0.893	1416.786	375.01
14293.944	15392.581	12095.858	18242.658	14934.558	20606.076	10769.577	15589.285	617.876	1460.237	287.19	786.827	668.741	2837.277	260.937	10033.773	166.998	233.161	160.241	1039.735	11958.202	423.82	129.383	1688.619	4254.973	483.964	309.152	288.934	9183.395	416.377	338.245	3492.982	181	0.871	565.909	371.296
11534.004	13112.704	9944.804	16489.423	13322.963	19188.654	11419.63	16168.205	739.024	351.077	286.233	858.324	433.452	2065.493	291.072	9557.82	162.434	270.1	252.352	837.362	8320.574	6486.415	133.01	3267.64	3138.906	620.409	342.791	296.507	11366.176	525.139	348.594	6410.366	109	0.976	1055.95	371.023
12116.567	13426.733	10375.61	17196.314	13539.456	20397.5	11648.731	16316.631	641.593	291.787	340.067	330.52	279.335	590.294	239.34	7020.338	191.901	157.71	185.761	832.845	287.341	28696.583	152.207	2991.826	5107.228	310.401	368.189	276.648	12118.29	626.414	875.971	7703.079	139	0.935	1232.076	373.14
16980.915	18193.998	15693.454	22604.471	20362.059	26656.901	16409.225	21474.099	665.925	433.365	323.697	1495.83	541.73	2671.912	332.611	10924.269	178.632	296.365	209.662	647.834	6251.819	752.687	151.84	2529.553	4661.114	399.892	290.864	277.581	12440.744	347.917	321.807	4648.205	246	0.877	966.211	376.224
18822.506	20477.333	16653.511	24940.803	21186.573	27916.97	17167.437	22981.108	897.641	913.038	320.199	1367.277	705.694	3777.177	335.487	12072.23	186.282	352.279	205.76	602.866	12743.127	3429.083	138.351	2394.13	5577.339	356.944	379.473	297.978	19417.429	338.365	337.151	3774.827	103	0.965	1017.325	371.558
16321.286	17864.569	14185.358	22145.386	18682.076	25220.955	14599.309	19091.291	874.566	806.976	318.929	1407.024	660.729	3856.395	311.376	10828.329	178.934	334.835	267.041	716.809	12403.408	2235.533	163.754	2253.974	5048.161	373.291	350.711	305.315	21773.93	401.872	410.955	3484.611	122	0.997	1023.934	372.131
15941.374	17147.193	14865.897	21404.03	18938.404	26225.482	14270.331	19603.718	645.314	338.528	354.712	888.73	889.635	1192.461	319.78	11423.146	159.895	287.667	181.239	1280.749	19363.039	630.395	122.585	2523.647	4462.581	341.163	382.424	276.685	10791.299	557.334	347.082	5595.34	219	0.861	752.231	374.167
19875.161	21399.354	18517.482	27080.815	24832.667	31688.594	20743.133	27138.215	634.018	899.715	322.392	1582.678	593.713	4567.753	358.283	11513.048	170.351	277.065	276.613	1016.355	10224.728	901.987	176.442	2508.799	4247.283	367.737	336.483	277.989	14001.908	347.407	394.12	4445.486	151	0.968	974.871	374.334
14780.885	16806.299	12866.088	21108.056	16369.894	23571.459	13577.139	18318.034	1138.753	2530.157	366.46	464.274	653.067	4888.355	319.425	10503.705	192.013	315.668	194.889	1171.104	10657.344	2574.665	155.369	3543.173	3997.589	295.934	438.856	299.921	9890.37	468.392	330.638	6022.245	134	0.98	1158.709	373.03
15345.103	16316.061	13880.971	19708.82	17210.528	23737.504	13262.358	18542.85	799.789	338.086	329.892	511.632	685.624	1202.976	261.693	10553.762	164.584	177.857	225.845	2324.314	1770.193	48167.042	138.572	2305.405	5750.465	285.967	350.472	303.236	10838.842	853.65	300.921	6268.173	198	0.855	678.136	375.485
9806.515	10768.614	8790.186	12922.767	11274.327	16125.183	9004.211	12638.251	660.813	304.483	298.747	301.72	461.73	570.034	228.375	9255.878	129.004	176.795	194.355	2240.056	294.033	16554.524	136.756	1651.479	4127.859	270.732	283.947	303.628	10765.146	753.309	293.339	5127.019	107	0.917	688.78	374.182
20455.236	21599.574	19083.563	26750.366	24465.804	31326.643	19249.158	25120.069	819.402	926.668	303.718	1368.608	662.67	3386.581	302.327	11160.928	208.281	301.515	167.397	724.56	11362.886	621.177	142.435	2675.16	5682.523	619.107	277.7	268.288	15121.9	405.965	333.89	4684.572	234	0.842	893.991	375.278
13613.596	14678.547	12180.376	17782.048	16339.812	21661.348	13794.288	20437.347	702.005	450.475	340.945	1052.85	708.389	4648.101	330.804	10124.162	177.44	246.518	122.91	947.913	8533.771	507.957	137.323	4312.234	2262.603	334.593	282.898	263.342	4792.372	410.192	329.307	7571.008	108	0.967	928.139	373.361
19566.905	20693.599	18080.31	25950.905	23257.136	29160.111	18788.35	24008.993	624.266	1584.444	303.603	1124.171	520.894	6219.654	315.639	11223.67	181.565	271.26	232.772	1275.369	6103.592	1236.329	160.844	2237.508	4903.384	361.799	322.958	286.414	16303.587	430.268	449.86	4159.359	269	0.851	983.061	378.169
12270.869	12735.591	11094.167	16140.857	14350.503	18388.166	10971.53	14163.149	709.005	426.143	298.17	1321.618	832.155	1880.2	281.621	11460.055	169.038	231.131	219.821	722.48	6279.963	7247.985	148.067	1949.887	4074.952	512.03	346.659	319.367	12596.877	515.491	352.992	3028.856	105	0.997	995.129	373.1
15845.593	17608.481	12965.755	20935.561	16109.667	24276.506	11787.665	17983.243	651.305	1068.664	285.367	473.993	451.184	4853.903	301.977	9805.705	164.11	237.589	192.263	601.023	6758.41	1751.305	184.944	1935.264	2918.198	283.574	315.94	270.777	6219.422	394.839	289.213	3950.756	119	0.961	466.391	375.845
14834.637	15843.478	13506.372	19272.054	17513.483	23363.578	14329.019	19377.594	1002.181	371.132	305.874	972.442	727.893	2998.499	276.637	10619.175	180.864	229.688	152.955	1475.137	11045.967	548.032	136.035	2709.353	3708.454	396.695	333.453	255.406	13167.845	474.265	349.164	5094.653	164	0.897	943.372	376.976
17113.038	18104.445	15484.83	22443.314	19828.208	25470.642	16040.944	19927.414	783.878	3312.968	331.201	1451.899	564.212	4729.685	317.883	12896.474	193.505	293.265	236.431	700.99	7828.557	6040.902	149.044	2486.918	4906.152	334.023	396.359	315.536	18083.699	359.226	344.301	3792.149	214	0.924	1005.893	377.005
17001.029	18580.448	15363.004	23768.098	20534.592	27810.381	17690.07	23423.264	1169.765	490.265	309.2	1418.129	490.861	2927.364	338.695	10661.111	177.153	272.787	343.101	1202.259	3997.897	5211.544	166.536	2741.123	4456.664	397.052	367.229	298.132	14784.856	650.037	461.429	5417.113	267	0.839	1030.766	377.234
14223.778	15511.506	11115.085	18492.156	14263.141	20661.982	11735.242	17146.53	680.253	1200.026	306.51	508.578	425.489	2842.94	291.294	8428.534	174.277	277.339	234.518	1400.776	6540.392	15302.13	133.862	2918.863	3417.419	263.639	307.861	257.783	8721.553	542.795	364.535	6370.943	108	0.98	1183.861	374.63
11342.187	13339.15	9236.731	16090.156	12072.218	18315.435	10227.508	15161.391	813.011	290.924	354.083	235.325	355.659	361.235	273.634	6900.931	219.355	227.87	193.975	1332.367	219.061	298.064	135.785	3576.474	7099.379	313.171	342.251	264.695	28202.723	1137.9	1444.605	6913.489	110	0.967	1307.082	375.545
17388.149	19601.831	13947.333	24307.118	17297.017	24762.273	13425.292	18846.424	862.293	338.003	304.153	949.077	653.145	1407.455	337.271	9123.882	212.005	299.744	213.46	729.835	10633.222	15531.197	158.074	3494.663	5073.006	334.449	372.396	292.454	12265.435	437.222	286.553	5249.782	141	0.904	1394.138	375.649
23302.579	25607.393	19689.387	31991.859	24642.622	33105.169	20692.911	27460.443	992.999	907.521	338.489	1325.479	738.476	3140.813	391.145	9165.141	219.994	271.168	204.89	670.009	8157.012	1023.486	159.539	3917.168	4671.902	365.154	339.332	274.927	12932.947	359.959	292.54	5480.389	447	0.716	1405.408	384.35
11078.343	12079.076	9933.015	14150.576	12848.748	18076.317	10558.779	14535.518	532.615	282.066	308.083	775.23	431.849	881.344	257.243	9687.903	165.635	187.367	192.667	1399.857	6451.773	4635.164	127.907	2322.781	4351.971	337.133	337.254	290.331	6006.578	769.593	346.047	6760.137	116	0.862	786.621	376.905
17401.91	19406.04	14934.22	24189.442	19439.09	27683.945	17284.85	23832.822	707.41	758.588	316.435	776.858	542.231	4956.799	294.314	10163.114	175.947	233.16	227.558	1484.432	4711.529	30524.755	133.952	3256.178	3646.781	273.112	357.635	266.513	10767.686	509.452	310.26	6457.428	180	0.907	1196.911	377.3
11431.87	13066.589	9435.387	16310.11	12408.955	19000.834	10872.718	15916.231	747.949	302.335	577.203	261.228	476.184	351.067	323.481	8926.465	201.613	230.571	200.241	1048.003	188.366	363.678	148.257	4230.259	5192.503	312.879	341.894	279.629	24666.251	1447.126	3075.845	8209.734	149	0.897	1279.48	377.849
17769.718	18586.117	16778.995	24392.833	21285.827	27158.592	17089.427	21627.993	971.744	1294.174	302.809	1200.852	583.342	4923.487	327.2	12670.47	184.905	336.14	285.276	607.213	6849.296	8665.241	160.99	2263.774	5506.287	362.433	392.364	309.344	18491.829	311.609	356.394	3622.477	127	0.955	1017.413	377.366
17656.572	19842.779	14415.409	25491.951	18258.829	24219.365	13394.98	18054.113	717.919	345.958	315.035	1103.238	1100.864	1195.263	340.847	8734.609	220.89	342.974	214.816	582.601	13512.733	10736.294	152.023	2971.125	6442.304	365.841	377.103	290.856	13740.999	419.373	286.927	4191.5	105	0.984	1387.014	375.957
15897.57	16579.209	14431.612	20134.945	18498.285	24246.057	18941.586	18690.234	992.433	1244.509	289.135	1356.97	630.806	4480.154	345.806	12139.795	176.67	244.087	188.503	1074.867	7499.492	494.423	141.627	2116.522	4174.995	466.852	404.546	284.456	20971.231	390.743	364.596	3908.641	247	0.85	849.387	381.451
15419.187	17164.705	12702.996	20374.551	15904.246	22669.055	11167.886	16821.317	560.871	1954.173	260.658	427.766	492.413	4679.303	254.553	9230.835	188.536	281.175	191.662	639.351	10617.783	468.605	167.777	1737.182	3337.14	335.942	361.295	257.764	10575.351	395.74	306.543	3502.306	102	0.968	476.647	377.412
15630.187	16593.801	13653.298	20196.684	17029.637	23293.685	12081.621	17443.071	1060.31	339.277	284.906	854.359	439.414	1196.843	252.633	10434.824	168.639	225.98	229.415	837.911	9003.618	353.511	132.276	1780.148	4271.815	337.513	290.081	295.88	9712.082	369.204	309.698	3545.107	113	0.981	560.881	378.907
13179.374	14048.692	11676.69	17202.472	15645.077	20905.023	12798.315	17470.135	691.739	311.886	299.032	1959.592	560.246	2447.35	323.003	12601.061	170.13	210.34	179.375	613.25	13454.763	591.078	128.657	2177.862	2835.784	417.53	382.713	257.881	19441.826	407.059	364.946	3471.539	111	0.994	951.986	378.662
11558.632	12940.933	10255.729	17073.67	14027.463	20493.116	12095.028	17059.6	941.809	391.464	342.073	882.735	590.247	2372.055	349.426	10190.041	189.618	250.335	211.924	1053.059	10620.284	4179.383	145.342	4180.213	3344.304	369.611	337.54	287.279	10116.167	450.018	339.934	7052.285	141	0.938	1058.77	379.11
13260.838	14969.141	11842.315	18745.24	15071.864	20910.79	12482.352	17339.108	564.544	440.242	290.311	1124.908	591.247	1692.673	288.738	7311.483	170.231	253.574	180.837	488.283	5663.841	1216.841	147.938	3066.55	3578.527	529.587	414.874	283.23	10473.918	459.752	338.482	7322.013	120	0.969	1078.833	379.75
18202.313	19486.401	15968.437	24682.138	20448.704	26419.005	17808.036	22947.812	759.1	679.002	368.981	714.765	480.353	4235.882	336.213	8233.738	200.269	314.923	185.045	948.616	4092.471	7110.628	147.209	3855.868	4785.562	764.605	326.107	273.433	10032.26	415.392	331.175	7837.198	185	0.919	1177.332	381.208
11303.188	12331.825	9639.637	16185.299	13142.242	18687.988	11466.194	15842.283	539.522	306.495	242.746	315.511	275.997	1419.633	222.802	8593.812	143.115	147.868	263.945	1313.187	1284.304	29019.579	129.625	2470.186	1935.844	268.808	316.033	266.39	6856.058	396.373	356.378	6259.82	100	0.967	1205.36	379.14
15768.71	18055.407	12801.64	22609.278	14173.235	21502.105	10169.075	13694.068	926.034	428.427	330.184	985.447	485.506	795.393	321.773	9845.823	220.515	299.286	280	836.869	3998.395	715.934	169.753	2699.602	5681.012	379.463	360.135	289.259	10431.736	290.186	285.166	4369.562	161	0.88	1442.252	380.972
18165.022	19450.629	16044.492	24294.376	20681.172	27905.278	17364.187	22895.477	794.616	488.731	328.676	689.05	329.68	1684.872	290.196	11852.287	191.628	222.931	445.433	1436.008	5720.427	46853.755	133.076	2992.986	6268.084	330.697	398.42	303.781	15801.837	378.287	372.925	6047.727	122	0.985	1048.746	379.918
16362.151	17653.14	15151.56	23092.59	18915.376	26790.79	16134.283	20290.353	894.632	329.502	337.4	330.189	347.941	1015.296	242.045	12087.799	215.635	204.32	435.495	2448.915	505.415	50478.197	150.676	2773.222	6840.688	270.327	423.729	305.359	10317.182	585.412	364.208	6451.32	198	0.91	1112.949	382.096
16540.013	18082.263	14934.795	22138.367	19549.066	25464.072	16249.158	23626.222	863.208	359.474	346.563	553.175	609.18	1707.105	368.822	7927.126	164.34	238.683	127.525	1353.302	2216.932	1042.323	130.964	3371.192	3265.625	439.124	279.925	306.881	1899.772	369.46	290.074	7955.137	147	0.967	639.568	382.344
12608.599	13770.61	11082.168	16062.336	13576.094	18970.032	9848.141	13355.589	573.897	543.807	328.229	722.363	576.096	915.168	270.945	11489.746	162.287	242.104	191.413	2118.285	8702.494	788.91	134.905	1643.581	4798.824	371.048	309.606	293.458	11179.332	690.887	414.306	3638.461	107	0.958	709.668	380.921
13326.36	14311.101	11734.278	17040.897	15349.04	21221.603	12129.069	15669.429	697.379	468.647	307.548	1049.591	532.116	3203.652	267.657	10878.061	167.298	246.37	220.098	667.028	16163.723	948.091	134.636	2189.476	4039.212	651.994	372.296	280.166	16155.761	348.298	308.145	4915.546	205	0.874	801.802	381.52
12303.075	13710.302	10731.902	17978.976	14305.015	21190.746	11836.748	16976.62	843.233	350.546	310.367	1561.554	743.572	1083.191	344.628	8624.19	193.205	289.116	183.995	1108.557	9440.462	6516.09	154.356	3201.623	3726.335	351.652	396.224	285.386	10414.573	518.873	317.265	6362.709	110	0.998	1086.827	380.373
17530.915	18389.937	15011.128	24119.456	19004.168	25845.337	15191.211	20743.726	836.298	1075.203	350.674	976.104	628.737	4837.371	342.147	9768.26	190.47	252.348	228.422	1389.068	6633.467	18454.402	132.575	3921.952	3986.59	276.494	374.944	261.585	10511.5	498.632	321.171	7239.908	107	0.958	1192.051	380.799
15055.716	16506.862	13359.158	20881.342	17790.485	23129.12	17204.827	22402.061	1067.964	322.118	330.928	361.645	305.119	572.505	256.598	6717.146	190.81	160.503	159.363	609.54	282.251	3647.114	156.191	4698.831	3485.997	283.049	295.749	270.251	7033.063	656.391	497.716	10050.524	176	0.895	1229.188	383.301
19355.973	21757.806	15983.191	27442.882	20252.862	27934.645	15324.978	20887.576	678.12	332.525	291.814	1406.164	1549.203	1094.364	350.094	10950.355	203.642	338.532	207.239	536.835	10235.949	2335.936	148.365	2997.718	5416.876	434.169	404.097	293.695	9313.115	632.598	281.858	3732.218	154	0.951	1378.552	382.019
17468.284	18264.014	15870.427	22456.368	20801.152	26048.398	16439.898	22279.158	671.006	404.054	295.5	1098.283	480.274	3472.835	297.856	9875.233	178.336	239.042	153.741	920.888	11696.454	481.51	138.592	2927.719	3795.651	632.749	276.351	262.497	10843.547	490.855	417.616	5862.821	155	0.878	897.526	382.268
16682.968	17733.265	15495.21	22188.215	20793.71	26787.391	17189.405	23328.912	1589.954	425.555	298.613	1277.682	420.35	3393.935	317.285	10082.993	193.267	263.883	134.515	693.565	6944.069	469.488	143.133	3066.385	3872.379	340.833	385.08	264.722	14646.903	442.826	387.443	6414.107	117	0.985	911.5	381.056
16562.255	17871.896	15444.366	23276.994	20812.164	28657.891	18755.469	24982.013	977.705	565.219	348.753	1110.913	389.333	2426.767	339.074	9440.999	193.151	205.314	258.079	1200.426	1976.457	6517.506	140.363	3673.168	2927.442	347.707	366.368	300.027	11952.384	983.746	367.013	8211.514	283	0.903	1037.076	386.659
18050.118	19129.565	14481.339	24563.843	19334.135	26911.143	15916.623	22991.287	677.498	1688.921	345.69	696.506	519.873	6044.383	346.051	8251.805	181.572	273.011	186.095	937.66	6965.259	2413.821	129.946	3848.494	3448.869	306.886	367.273	268.165	8553.699	467.162	364.821	7471.597	121	0.937	1184.996	382.045
18016.977	20221.072	15201.013	25347.956	19100.462	27581.788	15231.359	19825.915	709.06	962.051	273.683	1244.424	750.048	2075.921	324.314	9732.93	185.008	322.872	210.747	373.946	11046.303	660.295	138.343	2554.421	4580.079	367.584	378.545	283.844	11907.761	436.146	279.899	4181.122	213	0.874	1361.979	383.847
16841.713	18474.135	14553.023	22910.031	18202.18	25791.193	12161.589	17948.691	626.22	1872.409	253.438	462.743	489.625	4402.819	249.054	8896.94	184.368	295.803	181.879	608.877	13598.303	527.799	174.099	1621.686	3725.177	335.114	376.81	260.439	10439.925	380.656	324.872	3307.071	99	1	473.864	381.894
15540.043	16976.514	13634.548	20535.637	17841.626	25089.226	14798.572	21172.676	881.658	371.821	332.354	564.866	434.142	1482.175	247.253	8114.706	156.997	163.7	142.997	1727.65	2975.911	407.924	126.175	2369.966	3713.64	392.114	251.037	302.458	12558.378	1135.827	358.211	6641.643	171	0.87	598.418	382.599
17071.226	18389.253	14835.945	21585.487	17585.419	23728.93	11668.822	15893.473	574.943	850.989	347.935	544.495	678.63	985.487	294.156	10605.082	185.094	380.708	188.734	832.35	17724.394	6183.713	125.377	1485.334	8046.749	332.694	318.295	292.681	6023.055	660.779	364.779	3459.717	141	0.894	717.209	384.656
11179.26	12118.555	10040.465	13962.476	11774.079	15887.889	8307.938	11467.308	573.468	305.441	318.691	411.309	743.776	598.017	310.286	11620.216	157.494	269.895	191.134	1175.554	34077.038	443.821	121.627	1758.762	4702.365	277.726	354.399	289.803	6745.492	415.73	340.021	3830.279	104	1	741.154	382.635
11964.636	12795.797	10659.211	15050.252	13147.467	17903.167	10157.829	13696.83	513.631	340.948	303.815	1013.412	759.927	1356.7	277.046	9624.982	159.654	243.501	186.919	846.448	13923.707	562.281	121.199	2104.707	4812.563	324.326	351.017	276.324	7369.923	449.219	314.032	5470.874	180	0.812	775.389	385.061
13774.352	14635.015	12444.993	17920.725	16164.597	21171.944	12714.392	16345.866	817.344	594.767	305.662	1322.684	584.534	3404.771	280.783	11126.883	179.686	278.681	213.711	642.795	4367.222	650.535	146.798	2276.415	4124.395	352.066	329.549	265.579	16796.273	360.968	327.788	3947.099	156	0.963	960.897	384.833
14912.7	16581.563	12378.109	20299.592	15543.298	22709.204	11950.897	16771.566	645.94	1448.288	329.376	1648.109	419.548	3116.545	417.356	10784.23	190.52	353.277	221.509	900.955	6505.552	4126.264	147.23	2440.222	4233.913	309.088	341.79	286.599	15677.144	419.813	308.405	4707.097	130	0.951	1149.085	383.269
11457.258	13127.547	9565.959	16469.649	12522.568	18815.782	10876.244	15547.162	814.82	304.864	442.704	235.783	366.13	537.37	292.875	6490.936	192.516	181.669	168.326	1063.456	203.126	10572.337	141.882	3602.22	6791.014	296.69	387.784	286.056	20267.344	1110.478	1566.491	7765.22	121	0.874	1341.525	383.095
20252.229	22242.02	16986.587	28718.261	21560.187	29406.392	16734.11	21963.457	1057.548	333.656	293.861	1156.382	1031.599	1375.81	338.606	10019.336	214.539	325.788	242.12	598.953	9351.682	19194.456	144.819	2965.344	7086.116	390.137	402.041	274.904	8834.122	475.842	283.257	3920.135	274	0.842	1387.974	387.489
12739.47	13918.097	10722.86	16367.949	13603.714	19467.17	10463.599	15308.104	650.339	886.55	316.705	885.437	860.226	3831.275	276.46	9632.001	147.795	220.868	181.047	591.4	11249.683	520.95	124.192	2039.147	3359.323	287.329	292.632	306.666	7028.189	519.516	281.473	4308.824	153	0.875	619.676	386.18
14099.83	15463.494	12375.736	18920.645	16235.228	23725.452	13051.864	18929.953	1444.205	310.376	286.36	948.515	608.418	1522.807	305.132	11090.704	166.296	228.015	169.544	940.341	8467.56	950.667	131.54	1900.147	3708.947	314.103	261.815	296.753	8858.203	516.91	292.827	4263.444	145	0.954	662.245	385.672
13661.046	14670.421	12312.489	17334.036	14844.735	20047.673	10376.23	14113.157	895.388	322.608	347.621	851.576	475.317	840.574	266.662	11468.529	178.163	300.085	198.836	1018.629	17899.705	4259.612	125.325	1880.778	5789.997	322.898	492.319	291.164	7551.751	350.665	319.99	4568.021	118	0.925	731.322	384.822
10739.271	11337.329	9901.655	13808.852	12773.812	17056.011	10192.979	13007.469	865.498	455.011	306.872	1277.537	465.057	1736.777	284.715	12097.317	172.288	202.56	229.55	2816.081	11554.918	10879.444	126.281	2261.972	4277.762	312.632	329.435	276.5	11287.388	652.96	349.659	5910.067	110	0.915	788.673	384
10508.314	12182.632	9069.83	14756.502	11877.994	17822.732	10174.298	15006.501	1153.948	467.927	321.394	1422.25	350.046	2681.13	371.055	9083.737	183.542	273.689	176.372	1069.635	4145.672	988.175	145.233	3443.49	3466.693	350.067	390.698	299.693	8759.334	512.156	340.631	7069.778	100	0.981	1069.73	384.03
18433.619	21607.864	14692.672	25227.798	18553.297	26605.28	15637.118	22919.302	760.475	374.895	333.533	1207.964	475.575	1454.286	332.072	9483.622	190.014	188.853	224.562	731.213	14367.949	743.46	168.076	3935.564	2287.072	306.645	324.171	275.487	10588.2	267.288	292.785	6039.195	107	0.989	1426.164	383.836
15568.071	17085.587	12758.06	20122.025	15868.921	23075.189	11488.296	16857.811	516.171	523.045	238.858	514.822	424.572	2239.143	226.513	9538.792	202.4	257.815	178.416	900.834	14305.924	7880.2	152.354	1649.88	3667.751	340.278	264.659	283.907	6293.921	348.649	330.91	3448.63	98	0.98	508.745	385.367
10755.389	11554.429	9543.629	13651.318	12651.378	17096.473	10360.303	14466.503	793.448	774.933	287.008	1555.938	511.343	3831.258	306.926	11230.495	162.83	184.046	193.213	1035.476	10123.691	428.498	132.068	2164.626	2125.699	338.969	434.057	272.941	20062.799	415.926	325.407	4523.802	128	0.936	833.328	385.148
15894.475	17257.853	14808.292	21309.019	19532.102	26253.253	16392.713	21965.033	861.814	468.546	309.152	923.81	610.13	5286.338	266.262	11332.741	186.372	290.759	155.038	920.036	11334.589	508.754	130.797	2847.849	3778.922	352.704	349.949	264.476	19006.444	381.246	303.653	5742.501	252	0.789	927.23	386.837
13791.994	15054.377	13057.757	19374.836	17349.427	22748.444	14596.481	19299.886	1427.311	752.417	330.488	1365.964	477.981	3303.575	347.935	11847.032	183.324	240.951	244.575	918.565	2427.026	9665.795	150.025	2949.775	3162.7	393.865	406.369	290.93	12194.3	582.214	346.034	5762.355	151	0.886	1023.977	385.805
10565.418	11823.242	9185.449	15132.558	12032.908	18196.237	10627.41	15054.221	793.176	351.951	312.859	1199.016	468.593	1194.931	296.879	8253.984	182.891	229.753	192.067	1016.433	6061.257	8206.844	156.357	3481.363	2639.589	462.131	398.536	289.763	8141.668	470.564	368.45	8396.425	128	0.91	1092.508	386.766
13074.44	14277.471	11876.989	18782.073	14962.968	21724.667	12119.451	15768.356	651.034	958.125	349.828	1816.101	426.912	2481.804	423.534	11222.693	182.839	298.5	218.051	881.83	8561.665	6262.644	153.627	2647.931	4457.972	295.213	409.427	294.811	18446.078	427.204	361.506	5126.774	137	0.937	1141.88	385.391
12433.523	13393.834	11136.249	15860.621	13674.08	19074.116	10949.079	15037.749	653.986	345.774	302.173	1286.234	459.485	999.987	275.226	10111.627	158.985	276.468	210.689	453.12	10682.588	446.846	120.161	2437.059	4760.354	547.425	337.977	276.185	10407.356	302.796	333.571	8020.028	122	0.945	761.459	386.205
13702.785	14175.139	12169.011	17250.448	15959.043	20307.098	12708.276	17280.428	548.42	341.787	261.274	1401.238	506.444	2393.202	266.634	10067.12	165.714	197.232	158.195	645.24	7439.178	4065.888	138.154	2114.673	2878.784	362.63	346.998	266.733	11535.575	402.099	357.193	4794.014	125	0.952	888.676	385.788
13880.537	14720.427	13024.45	18390.563	17257.271	22559.773	14576.174	20164.066	927.929	356.99	293.425	1107.108	467.189	3657.102	305.38	9784.036	175.614	208.71	141.562	876.068	8623.73	455.71	133.683	3245.909	3011.491	439.965	379.093	275.805	12788.524	479.75	368.74	6776.205	105	0.971	906.49	385.738
14579.938	15691.745	13262.223	19471.932	18295.913	24221.414	16027.722	23134.865	1348.772	384.565	317.634	1444.183	506.408	6211.11	331.651	9864.686	180.887	189.364	144.975	652.971	8217.119	514.998	137.846	3835.65	2141.838	349.707	407.381	251.867	14065.788	431.117	367.147	7601.495	199	0.834	916.42	389.776
14119.052	15282.787	13030.637	18643.666	16829.531	22138.038	13387.613	16972.731	1035.353	466.885	331.597	1764.273	1461.008	3306.137	320.396	13103.37	195.412	272.665	166.605	598.178	27427.995	571.839	144.819	2491.812	4362.611	371.989	398.091	275.94	24950.215	688.89	376.708	3994.053	117	0.973	947.679	386.244
20511.991	22292.337	17918.848	25532.573	22430.405	29123.645	19040.731	25435.087	621.386	764.872	321.254	1316.506	440.577	2864.535	301.374	12165.966	184.744	213.174	551.133	1132.769	4145.712	30884.747	144.447	2263.539	5563.529	315.303	360.548	308.858	15123.292	565.472	350.819	4480.127	143	0.962	998.143	385.85
10279.265	11565.55	8563.406	14006.683	10841.867	16302.516	9454.16	13411.585	672.171	274.714	506.587	258.016	276.705	422.247	256.788	8713.369	180.492	158.018	231.913	697.238	207.735	20306.029	144.104	3055.349	4500.228	272.39	292.546	282.922	14895.325	949.282	1758.933	7403.699	97	1	1243.5	385.5
16061.899	17025.676	14758.469	20103.204	18550.553	23661.838	13793.525	18148.346	866.205	428.469	299.317	1609.974	531.879	2252.685	278.871	12190.575	195.991	273.479	202.089	1096.461	8279.875	19401.673	135.017	2311.139	5799.55	358.894	364.431	270.801	22316.262	367.048	323.816	4716.574	135	0.949	874.233	387.604
11049.495	12109.317	9144.826	15356.621	11922.678	17418.766	9998.363	13652.454	689.954	267.574	482.756	225.758	344.609	343.15	252.84	6475.862	173.563	213.791	176.246	1000.702	198.831	468.947	139.354	2870.841	5424.905	307.637	405.166	277.883	32146.083	1312.109	1546.975	6003.359	144	0.889	1330.125	387.958
15828.874	17096.131	13344.36	22704.681	17387.959	24299.576	13722.436	17641.003	930.377	291.808	256.938	1369.206	1451.987	1078.92	337.815	10701.798	177.691	286.717	205.974	469.555	19179.449	651.553	131.846	2401.131	3901.304	443.655	401.854	271.184	12164.483	682.033	284.45	3038.115	114	0.99	1370.868	386.763
18785.501	21270.576	15913.142	27802.523	19603.174	27877.228	15502.66	21019.879	1022.748	410.414	352.736	1711.49	508.644	1809.201	381.484	8958.462	223.634	303.292	192.405	807.94	13092.481	671.271	161.974	4203.618	4645.209	408.779	342.982	283.776	16135.505	307.174	307.087	5744.221	177	0.871	1422.297	388.743
16345.968	17798.022	14163.871	21716.168	17291.335	22941.551	10831.03	16115.401	614.406	3008.12	269.295	439.833	515.362	3588.381	267.031	9504.655	187.448	296.241	177.184	667.633	13779.474	478.525	163.547	1728.025	3665.78	295.07	371.427	263.553	11709.849	371.56	274.48	3209.221	133	0.909	477.741	389.282
15296.561	16679.914	13061.997	19834.095	16813.16	24501.168	13212.04	19755.023	721.265	344.971	328.566	758.466	569.917	1497.873	309.17	9391.293	176.002	207.436	151.855	730.73	8323.06	399.278	142.268	2610.794	3218.924	319.127	284.135	295.101	8164.427	406.766	364.338	5320.435	132	0.846	563.189	388.47
16072.684	17315.689	14231.085	21425.548	18571.74	26367.239	15104.788	22729.432	881.749	439.054	347.661	685.128	487.678	4061.056	303.675	8885.008	161.233	170.655	167.481	1040.717	3186.566	390.546	125.213	3072.853	3163.845	495.89	267.579	298.537	6123.401	645.838	346.73	7240.122	174	0.885	597.161	390.741
24607.04	26212.717	21798.683	31182.934	27709.233	35650.393	23247.184	29795.609	716.489	2292.742	318.636	1030.338	454.012	4652.43	305.005	11869.799	199.269	263.535	638.466	1245.935	3785.485	4329.216	153.912	2335.749	5943.663	317.656	336.953	299.495	17942.978	400.012	329.229	4504.572	231	0.831	1007.942	390.054
17321.813	19183.11	16049.465	23505.039	21072.574	27288.771	19296.143	26026.557	835.518	448.29	363.486	490.608	347.692	1507.995	307.283	12303.654	190.058	197.416	385.005	2344.191	1084.945	48592.916	158.426	4037.342	3438.568	333.591	444.651	300.487	16841.44	550.969	376.661	8115.965	128	0.974	1047.742	387.523
14648.098	15615.03	12436.001	18334.353	15264.902	19884.576	13521.348	17898.082	563.47	587.846	334.322	329.773	329.46	3088.207	243.35	7584.35	149.844	174.137	212.625	4122.098	564.935	1398.842	143.263	2996.647	2533.88	280.7	287.693	288.364	8271.259	741.713	376.769	8675.835	152	0.882	1167.822	389.026
20227.903	24458.587	15725.351	29304.126	18593.207	30041.458	12510.529	19384.364	922.51	1219.617	366.33	395.493	541.203	1434.809	345.358	10927.042	272.332	287.342	218.62	1496.343	2886.363	16463.215	194.354	2708.379	6380.468	329.281	441.607	309.246	8654.757	485.134	402.702	5043.642	124	0.872	366.944	391.161
15075.238	16121.766	12492.003	18515.055	14407.126	20301.44	10036.941	14131.56	607.161	309.002	235.74	418.735	321.424	803.987	192.947	8718.996	173.226	183.1	257.427	1102.271	5910.233	5827.954	150.642	1268.206	3902.84	289.559	266.935	302.501	10089.706	369.063	373.303	3449.485	134	0.775	520.082	391.896
12629.924	13830.908	10859.531	16666.917	13942.606	21053.699	11131.339	16909.615	732.899	319.451	292.925	547.862	1376.949	1588.266	245.656	9336.974	168.008	195.115	145.474	566.059	4201.32	414.98	136.341	2304.51	2533.939	281.096	295.164	312.692	5215.04	626.593	353.976	4624.843	152	0.892	553.816	390.329
14480.594	15775.707	12084.231	18633.818	15561.164	22854.07	12709.977	19170.438	621.606	420.931	301.149	601.16	608.992	2066.043	257.83	8683.262	160.581	190.932	162.106	696.822	9247.185	458.542	120.789	2318.903	3216.211	399.771	268.845	304.28	4138.132	436.788	340.166	5204.32	179	0.815	582.897	389.913
14618.736	15812.961	12759.655	19626.254	16646.776	23672.912	13794.43	19824.685	1299.733	299.852	286.872	756.242	510.514	2354.538	296.344	9309.883	152.561	187.792	149.174	454.123	5603.112	751.063	136.99	2164.547	3391.696	320.897	268.483	296.251	4319.942	384.509	269.326	5430.832	106	0.98	656.047	388.858
16835.672	17403.086	15610.232	21318.42	19605.092	24702.01	15188.711	17765.368	1273.309	495.379	313.325	1099.124	702.356	2679.062	275.851	11788.891	179.991	263.736	203.683	738.636	11629.863	512.82	129.276	1874.346	4805.571	479.215	431.292	271.972	17742.628	404.896	300.745	3770.629	210	0.888	840.729	392.571
16161.813	17474.733	14287.8	20969.496	19001.297	25720.12	15923.748	20505.789	1228.937	768.703	308.252	819.285	568.93	3863.358	252.162	12675.467	194.959	299.795	328.214	894.356	13261.38	599.371	133.404	2289.015	4375.2	372.311	367.672	271.94	16076.013	463.185	320.213	4423.698	158	0.927	938.544	391.032
19648.32	20786.968	17657.537	25638.667	23013.379	29645.504	18792.149	24941.287	812.319	1509.603	327.314	1856.616	577.989	7389.125	402.01	12298.45	209.435	297.59	194.658	745.429	5547.369	1015.222	146.435	2734.558	4746.349	370.99	372.75	281.456	21579.467	367.291	320.011	4676.547	343	0.855	980.614	393.771
12362.705	14251.581	9775.347	17125.502	12769.069	19551.896	10887.199	16821.977	845.06	333.906	697.291	261.568	449.825	433.09	365.343	9140.439	224.672	280.07	179.57	917.05	191.029	521.167	146.218	4292.916	6525.308	315.589	324.924	275.612	20735.11	1540.268	3123.396	8275.04	138	0.884	1264.152	388.862
13058.403	13791.883	11803.206	16876.181	15575.073	21468.547	12974.521	18146.522	633.061	353.468	321.187	1203.27	438.145	1504.412	317.978	11229.973	169.689	177.248	305.832	985.44	11811.831	639.319	144.768	2976.779	3397.038	369.789	383.647	283.794	12166.062	409.4	297.627	6223.265	177	0.86	807.703	389.946
14895.185	16108.388	13215.719	18933.415	17491.249	23845.514	14580.287	19195.505	784.322	507.536	310.847	1350.947	458.035	3089.272	300.871	10020.331	167.465	216.695	191.22	632.18	8341.577	7794.033	135.564	2532.264	3723.324	377.919	390.173	280.47	10410.008	373.482	354.366	5691.776	163	0.91	818.899	392.028
18010.925	19659.262	15979.766	24326.795	21119.443	28391.659	19211.548	25776.886	842.461	463.45	329.07	834.329	431.51	1977.858	333.51	11183.846	189.163	214.118	370.474	1911.025	2329.008	27186.311	152.309	3757.11	3838.055	374.798	435.161	300.519	15175.025	482.811	401.568	7525.038	177	0.954	1058.421	392.037
16958.043	17800.516	14740.708	20950.238	19059.362	25000.516	17067.771	20104.993	527.903	463.514	286.569	1169.111	1038.496	2626.515	326.79	12003.443	177.146	275.797	181.58	537.717	18193.048	429.296	134.37	1898.595	4784.452	437.276	356.486	276.432	15637.856	488.361	314.951	3444.384	151	0.942	853.182	390.891
15899.022	16949.103	14370.565	20414.818	18562.364	24039.766	14869.617	19845.631	786.487	584.161	334.04	1686.543	838.044	6034.214	304.365	11787.221	196.459	249.008	144.25	749.877	13053.494	535.822	141.055	2800.565	3725.173	363.649	458.589	259.812	17924.285	483.117	391.149	5226.877	115	0.999	952.883	390.813
15361.922	16520.437	13401.934	19731.434	17791.64	23856.969	14774.031	19171.545	966.469	1814.922	311.01	1398.893	473.155	5170.918	338.177	12369.414	207.671	281.768	242.01	742.896	10034.744	718.221	143.866	2460.736	4534.361	393.174	359.52	277.338	17975.245	362.788	348.943	4250.042	177	0.913	967.658	392.924
15432.818	17065.876	13808.916	21718.694	17665.666	24916.536	13968.555	18264.215	898.84	1470.801	307.371	1278.219	454.29	2836.528	347.191	10792.195	194.075	310.929	242.026	1025.041	7119.906	1336.389	145.832	2682.086	4865.4	518.837	342.851	287.04	14521.674	437.238	339.331	4560.839	316	0.854	1071.127	396.772
19566.599	21762.32	17350.748	28113.093	22633.681	32099.936	19706.628	26640.936	951.06	1102.443	382.403	1187.519	559.977	4008.344	350.023	10923.434	212.761	323.693	307.211	1876.713	6535.169	9148.804	153.08	4163.344	5274.683	315.893	417.085	287.38	13507.726	473.826	344.338	7134.708	374	0.783	1193.957	397.281
15522.012	17169.859	13674.93	21169.029	17467.95	23993.575	15693.802	21010.616	795.302	461.331	367.912	623.761	499.312	2674.051	287.795	8956.178	215.789	218.142	225.463	754.606	5364.553	20554.703	161.135	4974.495	4278.977	284.585	336.746	280.416	9432.605	466.985	354.495	9336.185	243	0.91	1217.805	393.874
15496.045	16889.227	13404.771	20156.185	17116.726	24839.016	13321.262	19618.72	589.699	316.365	295.664	772.03	401.663	1564.837	305.894	8007.344	163.46	192.239	175.804	533.34	6413.983	368.925	135.842	2243.103	2832.442	312.383	285.258	298.947	5514.142	333.378	378.478	5237.018	103	1	568.5	391.5
10205.841	11037.346	8833.978	13740.473	11826.321	17011.94	9843.921	15414.987	561.584	331.999	303.564	392.327	362.255	1096.954	293.338	6803.86	137.166	146.435	131.307	494.766	3839.387	564.743	136.115	2792.601	1587.417	285.883	288.721	282.429	1961.417	324.639	266.23	7604.595	96	1	641.448	391.521
15699.335	16663.958	14507.388	20718.143	18037.052	24181.924	12894.094	17210.065	545.315	2319.049	337.486	399.326	661.299	1798.544	305.893	10440.693	155.524	268.428	194.804	714.508	17330.36	607.039	126.586	1693.526	4721.576	281.558	315.979	297.655	8238.048	450.25	335.287	4593.453	131	0.958	714.973	391.767
15970.5	16734.795	14466.145	20656.305	19274.647	24672.743	14302.701	19365.435	549.445	396.804	288.779	1584.154	435.001	2322.699	279.631	10925.61	176.995	250.814	167.991	1102.949	6797.018	5761.302	138.143	2343.13	4620.449	404.014	315.243	275.759	19182.596	377.671	368.016	4479.169	110	0.955	881.436	391.327
17165.441	18279.21	15826.037	22231.074	20597.89	26911.742	16871.401	22086.377	651.203	655.794	305.884	1371.392	616.981	4566.705	303.741	10745.213	179.291	287.333	182.839	1200.721	13300.153	3118.956	130.5	2598.909	4898.294	341.415	369.494	262.822	18982.969	538.91	387.871	5429.136	297	0.823	897.416	395.251
24059.083	25044.464	22629.71	31205.935	28262.606	34658.942	22887.516	28588.443	825.464	2134.31	328.409	1611.423	546.603	5950.631	366.084	11989.964	208.352	288.148	346.112	938.58	4467.925	3967.714	147.605	2455.824	6298.378	340.06	366.904	301.846	15647.523	381.202	345.477	4383.698	425	0.858	997.893	397.905
13744.635	18789.512	12609.668	21224.425	13492.488	22578.544	10539.243	14896.556	869.484	1242.646	298.228	780.875	360.964	3318.804	336.556	10042.915	245.68	356.531	190.05	1165.132	4414.761	722.775	170.572	2115.161	3000.091	280.753	377.995	276.745	7982.547	467.615	337.436	4001.764	145	0.905	385.941	394.493
21455.323	22918.437	19804.29	28473.877	25325.987	32897.12	20900.75	26891.134	695.72	1906.21	323.423	947.1	364.644	4464.426	323.264	11000.163	201.409	253.12	546.853	1148.281	2562.342	1688.861	150.32	2614.586	5212.008	331.64	323.08	299.41	16656.105	589.982	346.614	5422.857	233	0.855	1015.135	394.461
20914.375	22254.164	19967.976	28606.61	25579.453	31810.27	22524.928	28443.117	973.355	491.875	391.801	610.839	450.169	1865.036	325.475	11497.191	221.039	206.983	397.686	2599.885	799.96	48876.896	159.588	4552.453	5379.895	328.794	653.588	308.037	27671.066	1497.383	389.041	9460.731	170	0.939	1051.053	394.906
13585.911	14873.858	11628.576	17907.418	15261.186	22258.669	12467.391	18956.43	776.937	414.94	341.811	748.091	526.048	2415.146	296.111	9895.201	153.124	214.305	201.547	659.689	8297.95	405.063	122.487	2650.762	3347.528	357.961	291.627	292.361	4594.817	346.156	318.405	5168.732	118	0.981	604.72	393.831
12710.933	13920.408	10957.871	17061.796	14530.546	21308.705	11814.147	17838.355	795.482	554.093	320.915	881.524	740.546	4184.986	308.332	10272.788	135.194	194.429	164.712	507.51	9674.935	409.744	123.452	2344.921	2698.086	306.182	288.872	281.33	4581.211	479.968	313.8	4372.456	127	0.918	613.831	395.193
13313.392	14101.351	11849.791	16662.864	14890.558	18974.868	10733.184	14303.011	546.123	327.171	302.34	945.34	546.105	1524.333	260.199	11603.392	167.941	288.19	228.842	2116.112	20272.705	475.408	125.984	2028.199	4645.212	338.56	319.708	270.102	21314.873	408.538	279.692	4873.02	111	0.952	795.509	393.779
17743.728	18948.883	15981.014	22910.498	21226.375	27622.25	17891.29	24698.779	785.21	437.954	309.948	1463.087	530.519	3477.632	326.44	10641.093	184.068	251.298	191.971	906.718	15396.315	9376.144	142.262	3157.263	4374.708	402.148	373.251	266.69	15527.365	577.772	353.001	6127.095	151	0.886	909.222	394.493
16401.06	17474.529	14253.79	21386.012	18333.589	25511.241	14052.256	21354.129	740.348	396.99	335.537	971.937	1266.367	2490.52	340.017	9589.46	165.119	180.58	136.73	654.049	8669.344	465.589	126.894	2868.853	3020.491	404.59	263.35	301.014	4953.307	725.588	344.561	6210.744	117	0.973	585.115	395.397
17253.101	18764.633	15334.875	23451.318	19984.118	29043.666	15737.827	22234.675	724.905	942.015	339.546	733.165	1008.452	5780.216	294.614	9228.311	152.583	292.754	169.563	462.732	10235.033	444.347	126.327	2295.703	4742.105	345.324	288.294	294.974	7719.288	443.584	303.839	4607.28	100	1	620.22	395
18511.682	19535.081	16989.92	23785.388	21917.32	28405.291	17661.089	23110.584	924.973	969.705	309.206	1188.47	539.216	4033.881	293.678	11155.49	169.413	259.226	190.181	735.937	10394.803	1186.636	133.353	2028.117	4068.824	424.339	424.818	289.984	14468.185	407.523	322.223	4466.965	339	0.865	831.134	401.951
20442.704	20854.892	18977.908	26021.486	24161.116	30456.514	19460.307	23156.603	556.246	633.722	303.799	1114.326	886.738	3088.087	329.252	11598.222	186.883	320.13	189.771	1543.377	8830.76	468.977	131.868	1937.225	6098.864	409.1	386.179	271.45	17715.062	507.33	312.579	3873.414	137	0.947	848.018	395.865
16698.205	17870.703	15070.24	21309.895	19817.268	25524.858	16205.296	22093.353	803.177	676.376	286.296	1494.855	477.913	2841.59	285.206	10498.667	163.044	205.019	178.766	996.937	5398.745	527.818	131.293	2088.958	2864.302	453.473	315.671	271.484	14840.062	445.471	390.356	5175.516	160	0.915	868.462	395.688
13913.879	15275.941	13367.429	18996.81	17523.697	22400.469	14629.154	19002.708	1079.113	1478.331	368.844	1203.249	370.655	4379.53	347.763	10566.882	200.892	259.905	189.144	668.446	2785.345	1197.521	138.4	3103.447	2915.974	338.463	324.17	299.891	10287.889	630.507	339.094	6740.328	111	1	1026.608	394.878
15859.821	17599.799	13277.292	21562.298	16462.489	25084.102	13565.445	17966.668	660.511	306.258	294.363	1026.458	438.779	916.135	248.212	10727.452	199.537	326.32	403.438	1880.899	7364.128	8742.435	142.242	1937.013	5773.539	359.252	328.295	299.226	13542.63	477.724	355.497	3843.418	109	0.989	1121.417	394.775
20325.128	22506.203	16866.036	28276.385	21359.835	29669.888	16891.034	23125.262	1382.151	337.882	313.798	1234.68	995.579	1578.368	380.55	9190.262	218.489	398.627	192.59	607.028	12434.323	796.189	145.622	3709.243	5532.718	481.32	337.896	265.601	6213.315	473.211	270.061	4926.565	117	0.985	1392.756	394.654
14832.725	16048.888	12875.369	19669.045	16912.289	23773.521	13164.831	19643.475	769.708	618.518	347.46	822.04	961.593	4652.957	326.61	9394.812	148.719	233.779	168.237	543.73	8524.26	524.364	135.909	2736.792	3516.838	448.217	294.122	305.871	5619.095	543.07	338.303	5595.169	221	0.752	623.505	401.577
13496.515	14463.144	12441.33	17686.839	15837.734	20384.644	11396.191	14153.865	696.66	304.27	293.206	756.016	747.93	1535.986	237.517	10564.565	175.652	285.592	214.653	994.204	26555.341	531.73	128.748	1892.767	5451.401	312.368	316.411	285.87	15209.83	323.849	308.991	4658.012	105	0.984	788.91	395.424
15137.168	16992.972	12152.594	20291.038	15723.736	22371.76	12709.796	18027.093	782.889	316.688	259.503	1389.45	819.407	1161.758	364.889	10392.384	184.54	228.183	256.367	604.036	17723.936	459.142	132.044	2682.273	3824.713	347.973	407.545	283.591	18762.823	490.476	275.472	3455.025	110	0.985	1370.036	395.645
18492.916	20978.662	15114.452	26163.346	19009.654	26993.347	15176.932	21245.276	896.132	394.427	334.117	1776.107	821.99	1493.859	383.683	8593.704	218.287	310.099	217.596	904.885	4783.362	526.26	150.676	4010.798	4358.129	384.753	346.802	276.099	8732.257	428.795	292.805	5651.566	144	0.909	1412.375	395.708
15609.978	16765.289	13267.071	20388.621	16577.437	23463.026	11509.639	16854.827	1057.278	605.389	273.06	620.524	828.466	2403.235	252.444	10775.075	206.753	282.942	165.944	1813.443	11357.595	586.811	153.066	1490.834	3270.185	480.471	285.297	295.041	4474.734	424.84	301.868	3039.926	125	0.94	505.412	397.716
15746.322	17261.802	13525.708	20531.415	17129.306	25061.614	12979.439	19099.105	1171.415	319.971	289.896	629.912	1257.844	2220.83	267.618	8587.479	172.421	244.862	155.028	1251.114	8334.647	817.251	134.355	2086.801	3565.754	499.424	283.278	293.607	4830.885	645.49	382.895	4678.49	158	0.961	538.677	398.418
17531.684	19143.171	15361.466	22966.973	20231.709	26916.501	17411.906	24846.649	837.46	1380.434	351.943	831.306	498.479	8105.354	365.283	7803.054	160.543	197.894	157.795	596.894	3271.439	834.875	149.427	3250.928	2876.559	275.326	282.599	303.559	2767.71	426.743	332.367	8636.597	183	0.892	635.511	398.855
15700.272	16683.647	14023.032	20471.989	17507.391	24401.738	13195.524	18314.992	901.526	423.057	293.655	605.316	529.306	977.255	286.371	10347.412	151.946	220.316	190.773	994.568	8545.438	15719.093	147.83	1636.234	5195.25	345.247	282.651	291.77	8953.271	446.396	345.497	4048.347	299	0.789	655.497	399.306
15290.514	16187.871	14948.738	20644.17	19566.787	25237.696	15328.739	20105.118	994.523	613.26	283.588	1218.815	487.022	4235.146	272.348	10314.402	163.269	243.103	174.644	1253.132	7304.665	787.375	131.428	2274.649	3367.384	372.259	305.537	288.554	18762.073	368.627	406.013	4777.306	114	0.99	880.333	397.675
11890.45	13172.665	9676.181	15998.091	12207.222	17676.556	9622.073	14218.024	641.829	274.713	562.31	225.142	411.309	389.601	249.873	7690.753	198.675	229.246	192.677	1178.179	229.419	574.481	141.769	2884.631	7754.815	322.75	386.946	285.287	42641.144	1315.527	1859.713	5923.76	132	0.928	1319.333	398.152
21391.765	23468.281	17700.834	28641.668	22770.019	31320.944	18761.79	25318.343	1076.286	1322.995	300.107	1576.413	599.715	3345.457	374.643	10664.402	195.806	323.455	233.101	649.758	11741.894	507.604	136.723	3173.014	4942.229	398.679	439.241	278.811	15387.278	390.516	279.817	4352.39	218	0.883	1363.94	401.041
23260.443	26377.708	19346.622	33570.501	24118.57	34394.596	18892.212	26075.367	887.173	444.508	330.114	1365.024	704.639	2082.13	343.588	8898.083	213.36	341.024	204.601	646.727	14410.093	603.891	152.94	3495.156	5400.847	410.144	339.707	285.059	15434.982	277.186	277.09	4471.597	249	0.871	1422.661	401.645
13822.655	15266.384	11932.735	18435.325	14801.145	21135.46	10075.534	15344.5	545.519	912.717	268.919	562.146	423.24	4140.466	277.76	9411.477	186.117	265.961	171.553	829.608	13504.352	504.039	175.841	1826.866	2933.727	270.962	368.241	257.942	6881.089	389.628	287.197	3606.909	106	0.993	473.5	398.33
15558.098	16806.741	13914.765	19937.183	15825.228	21957.334	10740.299	14746.7	465.573	386.887	235.268	460.931	400.069	1240.171	209.551	9455.516	184.532	170.434	432.375	947.085	6438.711	612.881	151.709	1149.581	3323.889	271.468	275.462	304.204	12519.953	394.244	365.823	2846.687	108	0.98	523.056	398.333
10208.846	11210.312	8888.314	13469.797	11679.678	17287.763	9436.547	14168.641	874.805	307.334	328.756	904.194	638.247	824.713	321.501	10820.559	141.277	200.175	166.209	529.496	11752.655	699.634	139.33	2144.284	2833.252	352.69	377.846	297.744	7774.735	438.539	333.879	5014.891	103	0.965	696.752	397.976
17908.799	18706.5	16838.432	23156.539	21513.652	27238.127	17033.627	21326.278	710.573	401.407	311.523	1057.556	877.989	2328.344	311.46	11662.831	177.109	281.504	202.983	2149.571	12481.418	476.064	139.977	2232.457	5841.827	369.509	309.692	299.509	14275.077	685.952	379.757	4816.437	206	0.918	854.539	401.379
18959.727	19989.166	17740.341	24605.715	22613.318	28444.853	18183.275	22852.483	789.683	1502.664	318.659	1376.722	730.406	4918.609	313.671	11843.014	205.032	307.192	243.655	1086.762	6495.442	552.898	140.398	2594.313	4650.29	424.883	422.259	273.852	19148.111	609.374	372.174	4977.981	288	0.909	956.424	400.795
13608.76	14647.58	12690.704	18989.258	16805.777	22210.237	13546.26	17480.965	703.481	3229.894	300.804	1094.214	434.144	4412.354	317.833	11096.423	191.963	244.606	208.396	535.347	15992.887	1259.431	140.509	2446.156	3800.129	319.061	350.682	311.612	14654.051	440.856	358.385	4774	166	0.917	1033.319	399.633
22026.302	21494.178	13756.166	28387.74	20128.466	25380.275	10542.246	17626.579	909.481	1676.688	319.976	809.288	465.201	3927.344	314.449	11607.348	263.274	389.527	183.77	786.329	7656.366	7064.214	170.112	2273.55	4656.132	293.161	430.125	287.08	7511.254	392.576	386.231	3991.51	113	0.981	380.119	398.881
11880.186	13436.477	10026.732	16172.864	12723.942	19565.345	9481.73	14905.54	593.55	510.704	265.531	595.74	418.386	2392.972	267.208	9067.621	164.322	211.872	171.566	765.96	5896.826	434.753	181.255	2304.615	1837.59	282.722	306.565	272.404	3054.837	418.142	288.671	4766.128	101	0.964	467.054	398.975
12676.48	13593.339	11186.881	16670.313	14108.28	19402.848	9992.733	14004.255	549.165	313.314	267.129	633.706	748.081	956.983	283.853	9774.332	156.441	202.056	172.456	1155.699	12537.301	396.109	122.374	1372.01	3360.186	413.636	255.274	301.077	5958.347	530.56	364.47	2977.147	123	0.864	572.329	399.752
15273.269	16654.47	12731.244	20048.94	17026.515	24665.592	14426.998	20744.603	805.089	405.898	327.594	917.872	874.735	1694.546	463.812	9296.774	156.987	170.963	145.75	1001.467	7442.989	391.124	119.776	2528.78	2452.105	297.221	268.014	300.397	5188.527	534.583	362.892	5512.925	115	0.969	592.491	399.63
18488.464	19455.069	16987.621	23719.809	22226.592	28688.96	17806.585	23221.068	883.672	528.242	327.924	1477.405	591.999	3260.655	303.362	11641.726	177.881	271.74	202.881	1402.15	10412.157	488.21	134.893	2426.759	5042.463	439.778	330.508	280.36	17199.08	451.761	358.669	5181.564	476	0.665	866.439	410.08
19570.469	20432.626	18274.537	24973.61	23226.646	28743.935	19545.912	24941.011	683.505	1928.544	329.017	1116.994	805.136	5691.766	319.503	10154.453	191.253	286.742	236.179	863.176	4081.176	501.469	138.346	2740.935	4863.202	409.797	383.146	266.737	20232.141	611.821	360.224	6297.648	450	0.767	940.718	406.973
15475.21	17285.47	13324.047	21511.933	17086.657	25300.522	14342.474	19886.828	641.441	367.935	320.827	1419.732	618.511	1156.337	314.88	9809.571	185.732	297.017	201.545	853.394	5547.129	1404.235	156.897	3261.889	4029.269	310.349	398.966	280.083	12317.116	565.005	352.372	7695.336	205	0.859	1093.105	401.954
16117.583	17608.665	14235.629	21288.987	16991.641	23557.125	14590.915	19181.693	858.743	347.948	349.461	608.086	359.905	1204.748	262.675	10567.106	192.176	204.316	300.877	2403.63	2348.245	42278.308	131.709	3136.317	5912.707	266.558	397.034	288.395	8913.124	429.119	346.82	7074.291	175	0.921	1179.723	399.374
15175.531	16581.249	13255.118	21558.691	17564.326	23851.447	15096.595	20603.034	848.719	507.93	332.478	1136.868	711.57	2868.896	330.523	9613.71	194.772	275.759	212.862	2055.247	6984.711	13634.778	145.198	3548.991	3755.717	319.072	328.88	285.598	8746.278	539.689	382.218	6445.225	216	0.894	1205.171	401.528
18632.302	19594.997	16764.192	24788.208	20714.239	28041.599	17174.933	21307.386	865.204	356.872	342.257	673.555	407.343	1102.352	254.768	13253.062	229.895	288.702	347.345	4556.924	3229.346	40886.698	142.736	2604.153	8166.527	291.628	534.507	298.154	18260.713	592.3	361.763	5748.488	231	0.872	1119.439	403.833
16358.509	18752.574	14565.946	23844.095	19412.923	27757.137	18130.291	24988.237	835.756	405.921	348.563	561.8	408.173	2798.873	335.8	8945.273	205.379	234.284	219.318	1154	930.697	12751.131	181.453	5115.662	3884.782	281.591	306.995	287.064	15140.175	407.882	328.692	9900.648	179	0.911	1229.366	401.103
22529.908	24611.284	19026.783	31067.217	24258.653	32893.031	20469.416	26984.286	1103.604	711.977	327.566	1676.948	759.873	2904.903	394.133	9380.142	213.214	331.579	224.668	776.575	9092.028	765.976	157.603	3931.622	4830.429	391.19	371.03	279.756	13881.857	413.027	277.933	5599.219	299	0.816	1386.965	405.921
15215.83	17548.657	12297.261	21518.398	14341.355	20912.718	10517.628	14792.805	898.179	346.676	297.054	1382.688	578.116	1066.085	301.507	10077.712	209.12	320.12	203.746	708.179	12686.3	847.517	145.371	2670.422	5302.652	434.817	341.11	272.072	12813.838	372.541	313.357	3488.863	213	0.679	1437.57	405.739
11370.602	12020.936	10194.946	15265.418	13346.244	18686.349	11723.26	15308.237	832.514	437.926	293.449	883.461	507.495	2850.776	303.57	9328.608	125.523	177.003	177.239	471.929	15183.997	350.488	129.464	2006.414	2528.61	296.335	304.45	299.88	6660.548	395.117	369.053	3863.2	110	0.998	607.855	400.655
14910.186	15504.071	13896.59	19129.209	18142.052	23507.82	14536.922	18183.646	636.286	446.782	304.211	1134.956	397.706	2278.372	256.995	10631.757	162.741	172.804	273.004	1200.178	3454.873	38316.651	139.554	2078.272	4080.832	293.981	413.795	290.144	13712.083	586.939	355.254	5622.152	113	0.981	817.704	400.137
17660.477	18592.204	16059.52	22138.99	20965.033	26123.24	17820.727	24562.725	646.503	553.185	346.707	1155.806	533.416	4828.503	295.539	11326.78	187.907	217.833	240.24	881.459	10687.318	26246.795	152.98	3731.198	4338.32	337.256	411.857	255.458	20421.107	434.553	334.406	7396.487	129	0.943	908.957	401.415
18861.92	19596.379	17995.415	25296.052	23509.079	29903.234	18570.632	23388.313	630.634	1225.274	324.602	1323.22	621.445	4247.468	333.504	12770.728	202.801	273.536	340.737	1361.721	8158.764	601.486	144.271	2497.926	4373.561	536.416	391.01	286.791	20769.367	572.755	331.215	4445.892	151	0.953	969.156	401.288
17790.228	19084.982	15739.272	23647.09	20557.575	27809.386	17183.059	23379.735	748.833	1079.812	303.121	1285.602	524.37	4910.151	355.312	13014.209	187.629	212.605	271.37	1040.925	5632.796	869.509	138.498	2704.268	4543.431	375.593	344.43	301.472	19710.41	403.582	342.455	4682.949	235	0.869	1021.883	404.321
14354.427	15124.941	12791.569	18331.018	17360.616	22238.396	14830.226	21673.87	1074.214	742.925	329.378	923.149	411.316	7863.852	296.622	9229.011	178.111	185.779	212.314	517.72	8445.592	6494.963	145.076	4036.604	2281.09	324.045	322.686	243.248	9583.986	383.736	339.512	8775.205	142	0.945	917.549	402.211
24299.569	27169.704	20630.189	34857.445	25227.586	34990.799	19635.948	25731.912	1038.093	459.644	333.117	1309.542	683.036	2396.782	332.388	7942.527	207.318	368.226	189.705	650.54	10200.288	511.633	151.687	3612.088	5549.085	484.105	346.969	273.354	9385.25	295.161	270.134	5066.084	149	0.916	1415.218	403.95
14532.683	15662.051	12480.262	19087.097	16171.788	22647.022	16811.852	18431.324	649.169	390.847	305.285	559.211	655.687	1653.719	343.056	8030.199	151.166	181.085	154.845	606.478	14407.948	307.378	127.648	2076.076	3282.863	437.176	262.8	282.603	3680.451	350.975	393.823	4769.254	133	0.946	600.259	404.109
11806.161	13032.353	9959.79	15254.075	12868.637	18533.248	10320.971	15537.654	668.734	426.836	319.466	1022.551	542.718	1213.749	325.617	8439.162	149.725	172.693	158.687	1183.405	9716.251	649.338	150.954	2440.413	3136.335	321.117	291.458	292.577	6432.389	495.888	359.216	6290.206	123	0.925	667.289	404.598
13554.333	14458.779	11540.879	17479.087	14620.182	20090.849	10888.673	14878.26	1812.36	439.323	313.766	650.458	895.759	1480.539	328.006	9571.902	183.009	209.338	165.305	839.492	17350.419	497.193	122.441	1665.704	3603.344	329.531	283.92	293.974	6501.148	457.413	352.702	3652.815	156	0.915	583.596	405.346
14397.458	15023.224	13509.859	19884.021	17998.052	23561.897	15319.075	19899.348	673.386	726.254	307.276	1561.554	576.27	4168.811	352.746	10863.59	176.741	209.664	238.717	1654.957	3319.925	695.3	141.186	2623.154	3426.288	358.228	316.484	284.702	9343.602	512.075	456.269	4836	106	0.993	1013.594	404
15283.049	16779.919	12212.6	20285.464	15582.314	20835.943	12387.203	17773.86	597.478	384.021	261.35	988.321	451.612	1629.536	304.435	6844.719	152.149	216.853	214.736	452.484	1881.037	4256.214	136.682	3107.723	2591.851	307.951	332.537	273.101	4527.037	323.405	287.258	5715.703	106	0.949	1398	404.226
16308.158	17879.52	13330.342	23300.048	16309.183	22433.334	12097.122	16567.734	1355.602	351.679	304.594	1157.335	619.634	1172.353	312.786	9596.298	216.404	277.727	198.14	569.965	23802.871	656.162	138.489	3122.546	4415.826	440.365	358.798	276.732	12451.097	288.651	268.252	3638.117	108	1	1429.5	404
11943.813	12641.681	10792.385	15048.928	14484.292	18902.226	12225.631	17236.011	1009.574	409.795	317.911	1804.077	413.819	3189.007	322.994	11702.5	170.341	159.908	186.282	1468.819	6265.225	815.666	141.89	2744.351	2614.524	508.605	399.428	272.449	26333.334	390.291	352.771	5828.215	111	0.964	874.662	404.41
14148.642	15748.607	12932.756	19662.545	16744.963	22258.399	13505.963	17649.841	1027.419	676.89	334.369	943.928	428.437	1489.564	315.694	10563.894	216.332	289.251	289.591	1366.814	5750.782	3200.925	137.57	2712.635	4225.289	422.419	342.479	290.608	17866.851	1068.983	403.005	6035.293	172	0.875	1053.076	407.64
14599.801	16144.578	12680.75	20610.209	16180.544	24394.261	14052.174	18612.764	623.277	295.953	353.38	287.228	393.231	588.037	256.486	7590.093	200.913	234.802	232.306	678.516	195.12	13074.958	144.873	3015.512	6811.544	315.151	318.047	279.002	12282.596	781.112	973.658	7008.728	262	0.793	1277.588	406.836
20553.378	22509.604	17362.313	28608.085	22539.864	32162.746	18379.535	24097.739	732.555	1740.437	293.638	1474.009	718.074	3764.47	350.228	10872.362	191.378	336.712	239.092	697.728	11273.644	502.478	132.818	2739.153	5905.441	559.247	417.426	295.416	26248.35	394.256	296.493	3902.877	142	0.971	1349.746	405.085
18337.268	19956.267	14968.523	26907.897	15545.042	24023.683	11342.518	14723.568	976.612	430.59	323.871	1602.777	680.206	1125.614	329.48	9207.949	243.692	294.405	203.218	617.811	3628.668	18797.185	181.134	2809.413	7713.631	358.008	364.732	286.591	12156.142	421.475	270.972	4270.381	115	0.956	1465.143	404.717
17843.434	19057.211	16174.213	24212.049	20918.967	29368.306	20899.645	21062.199	1851.444	1410.106	311.628	581.129	577.327	2575.165	380.852	9028.317	184.325	205.249	159.653	1107.977	15747.876	373.342	126.152	1804.389	3967.969	385.291	267.123	288.658	8576.457	346.486	364.387	4188.412	157	0.969	593.621	407.201
18912.315	20331.882	16794.168	25184.325	22013.635	29067.971	17360.45	25385.792	894.45	1266.248	347.928	735.047	594.751	7684.731	355.595	8694.207	157.052	217.049	147.973	792.919	6282.832	728.291	143.91	2840.904	3405.146	306.505	280.206	305.038	3773.005	444.213	346.853	6586.301	145	0.954	631.066	406.376
14048.464	15178.596	12756.901	17986.921	16331.448	21960.167	13161.035	16756.288	668.699	1521.352	303.872	1308.251	630.897	3111.539	418.599	11518.798	164.83	234.384	164.085	1320.664	3577.679	621.823	136.442	2433.674	3393.309	299.221	394.53	296.078	11347.962	494.213	299.461	5630.141	135	0.987	797.685	405.752
16793.829	17665.624	15130.035	21418.277	19905.918	26691.582	16399.018	20950.455	614.326	1149.715	307.197	1349.479	407.963	4780.837	338.82	10770.722	170.776	250.054	294.284	1633.41	6840.975	7885.086	148.156	2278.939	4602.742	300.605	396.16	293.373	17544.802	450.512	377.699	5790.572	291	0.768	811.036	407.923
18403.155	19406.852	17225.424	23507.252	22188.062	27868.369	18648.462	23903.729	651.314	1258.204	312.575	1371.239	397.278	4405.316	305.253	10558.473	168.15	217.656	282.138	1669.614	6094.65	635.021	139.044	2377.811	4312.877	503.272	362.132	270.966	12922.011	507.579	353.418	5640.325	309	0.835	892.96	409.765
14990.642	16702.581	13674.652	20495.594	17780.906	24529.139	15167.167	19047.416	796.269	446.069	336.6	596.474	347.937	854.186	287.264	10042.049	220.1	230.23	564.494	1835.55	1930.902	1417.092	146.191	2926.99	3944.557	319.911	410.681	287.628	26646.348	1342.253	399.046	7155.479	175	0.899	1061.591	408.654
15724.264	17476.455	14012.532	22349.647	17852.891	26520.282	14853.473	19251.681	671.678	481.731	287.038	1775.599	651.925	1314.016	309	10601.617	191.775	318.001	238.747	625.772	7136.297	2584.234	143.351	2354.629	4762.197	384.388	370.232	283.378	21060.344	421.805	367.258	4487.532	228	0.813	1084.32	408.987
17061.64	18792.324	14304.511	23729.748	18756.605	27458.564	15357.733	21014.423	659.098	317.38	353.073	993.545	403.883	1247.39	297.433	10424.92	192.813	286.212	208.43	2654.897	6976.251	13718.741	125.28	2477.06	5388.638	611.81	390.177	273.23	16101.897	455.07	368.249	5199.427	109	0.989	1156.518	406.161
21436.25	23322.801	17794.008	29396.899	23347.141	32759.03	19290.17	25852.338	703.341	835.104	288.278	1614.112	492.711	3915.269	361.248	10607.646	188.806	350.017	250.016	719.806	13929.736	488.683	133.768	2986.615	5215.145	746.975	419.487	288.307	24523.681	361.785	288.95	4287.12	99	1	1356.894	406.136
15845.499	17138.422	13655.271	20888.402	17062.914	24809.027	12064.242	17749.145	890.374	1090.509	270.31	609.392	596.388	4249.029	227.142	9279.74	223.484	258.647	168.47	1008.691	12030.491	430.713	163.286	1712.429	3373.653	282.401	285.591	294.323	6115.261	360.403	346.592	3510.655	191	0.825	501.903	409.736
14295.733	15463.072	12442.983	20441.15	16564.585	23796.17	14172.47	19855.864	879.497	697.001	344.881	1214.176	477.467	2585.786	366.631	10893.624	205.98	304.218	238.771	1513.603	13354.224	2135.357	142.338	4111.059	4017.226	328.692	346.702	280.472	14667.131	439.624	335.89	6135.372	165	0.889	1194.452	409.967
15799.855	17244.256	13937.502	21100.396	17954.67	26071.696	13384.602	20299.259	954.619	307.358	320.388	1014.497	976.728	1205.852	340.576	9708.342	179.047	225.255	155.297	598.362	18025.255	501.045	129.343	2274.286	3468.938	332.55	291.055	273.527	5416.89	484.104	346.372	4560.884	111	0.964	552.527	408.986
11618.086	12254.684	10283.868	14474.985	12461.975	17092.056	9386.288	12514.79	600.061	306.801	307.237	571.681	410.532	724.72	246.554	9875.136	145.889	181.585	184.755	4493.438	1962.298	7445.298	134.088	2043.679	4559.42	271.828	311.675	322.258	4039.482	562.636	398.128	8236.161	133	0.809	706.124	407.132
12877.093	13762.513	11839.311	16745.496	14841.505	19111.129	11504.682	14554.591	570.347	302.022	274.036	814.884	863.273	1251.945	241.134	11871.962	195.459	246.409	375.454	1530.129	11982.523	457.897	151.838	1912.388	4415.626	467.62	420.709	286.048	11633.625	534.512	380.394	3362.993	203	0.792	981.973	409.372
13516.198	15135.589	11901.51	19902.251	16130.678	23852.253	14991.714	20689.254	764.889	323.81	322.831	888.779	391.866	1620.87	396.574	8124.007	180.703	230.714	194.293	988.751	3642.739	2672.2	186.981	3989.481	2822.746	278.08	331.246	274.501	4122.825	421.946	346.897	8129.753	181	0.882	1215.754	409.815
17969.387	18564.804	16667.053	25295.023	22407.65	29148.842	21037.589	25530.469	778.344	340.523	318.038	398.365	330.082	1770.361	280.956	8571.865	199.582	198.514	273.492	1539.792	651.97	40091.045	164.578	4046.268	5587.895	270.067	385.524	271.765	7947.722	393.772	337.69	8917.43	125	0.98	1233.14	408.356
16117.353	17903.281	13315.179	21373.077	16803.107	25935.704	12813.146	20087.856	594.582	365.237	291.198	476.847	488.19	2859.576	328.026	8221.981	198.577	256.711	162.044	743.031	6890.201	406.364	190.124	2640.893	3016.436	319.827	310.476	251.013	6744.221	404.477	319.735	5297.977	145	0.895	472.334	410.521
13520.513	14818.363	11549.264	18053.145	15022.828	22851.162	11799.516	17793.242	1439.421	306.434	278.796	351.979	653.734	1095.401	265.32	9569.308	169.963	201.03	155.864	492.123	11479.02	409.698	141.907	1945.392	2790.853	384.078	273.697	291.837	4081.906	361.524	332.302	3915.514	172	0.918	528.483	411.343
15599.815	16848.422	13510.423	20653.778	17216.168	24925.583	12747.323	19008.01	837.297	314.625	317.216	1100.193	1121.798	967.424	345.895	9414.522	167.66	233.578	157.743	759.303	12744.398	2503.219	131.553	2157.695	3321.995	297.132	292.603	288.051	3496.891	518.423	380.52	4579.985	103	0.996	546.869	408.413
15009.656	16566.84	12321.669	19351.094	15961.111	23984.083	13141.34	19917.741	800.647	297.243	294.271	859.154	1046.642	1450.919	294.128	9738.086	168.126	209.077	156.623	638.494	8131.706	411.605	122.775	2114.359	3145.838	503.601	259.982	295.993	2569.548	607.156	376.607	4385.908	109	0.976	565.876	408.28
13195.195	14266.433	11577.896	17300.735	14899.331	21158.504	12099.773	17722.083	564.003	841.427	301.194	438.135	434.887	2193.421	275.01	7199.101	138.931	173.993	142.174	499.745	3772.88	657.982	151.028	2244.602	2947.561	344.96	296.944	285.598	2508.29	357.328	312.418	7039.665	137	0.868	670.062	410.967
17325.74	18246.724	16050.531	22843.215	21840.058	28781.624	19340.413	26565.166	869.5	876.577	342.065	1104.367	491.379	5119.52	364.434	9821.987	178.537	242.883	247.261	1551.752	2694.712	2145.291	147.084	3630.927	4445.089	327.796	323.756	269.229	10824.034	662	371.663	9095.374	398	0.785	906.45	415.545
20020.054	21400.13	17272.609	25738.542	22277.884	29458.215	20977.374	26959.761	788.643	364.605	333.055	441.524	356.969	1059.553	281.285	8540.33	207.835	191.324	272.266	1269.888	591.472	34544.667	159.721	4338.826	5334.584	313.626	386.044	287.676	5518.406	540.526	326.888	10781.338	241	0.86	1241.608	413.525
16965.992	18210.435	14066.447	23243.117	18634.862	26503.457	15948.097	20796.953	682.519	753.528	295.78	1738.718	523.061	3475.029	377.203	10906.645	164.333	265.083	279.692	743.519	11469.18	549.787	159.048	3159.146	3919.562	348.427	387.84	286.172	23153.095	392.767	285.556	4969.39	110	0.985	1343.682	409.282
16974.629	19397.464	13792.238	24298.437	16064.943	24123.518	12168.307	16788.595	794.506	426.651	302.79	1619.334	529.784	1227.993	326.73	10084.069	206.071	323.917	186.349	1256.727	6696.845	10957.467	156.836	2438.91	5446.441	371.773	361.203	285.998	11597.912	285.335	283.364	3165.213	138	0.908	1444.29	409.558
14274.175	15787.53	12197.297	18650.142	16792.382	25576.204	15003.982	22367.887	629.296	362.098	331.028	519.127	874.405	2625.125	314.655	8602.678	160.616	226.809	169.891	719.174	10039.245	3634.359	126.062	3412.51	3029.148	485.553	471.443	292.357	5389.936	718.909	342.476	8976.141	183	0.841	773.702	409.893
15258.043	15693.088	13645.745	19170.621	15979.83	21099.276	13164.73	16966.641	743.759	358.475	331.568	331.863	337.718	1096.615	255.791	10248.605	210.772	218.222	337.092	1674.799	346.948	50432.882	145.079	2986.696	7230.192	248.326	427.151	292.382	11876.471	449.619	415.554	8060.978	133	0.973	1113.282	411.056
15228.277	16176.32	13753.664	19954.115	16938.32	22561.714	14457.942	18577.194	666.897	350.485	360.171	335.423	307.578	806.197	252.12	8460.457	193.264	198.255	265.422	855.324	891.697	23646.297	124.827	2600.356	5358.563	281.969	368.64	273.782	4283.828	370.123	354.925	7771.177	147	0.952	1166.867	409.418
13829.355	14745.896	11857.263	18559.083	15606.571	21623.687	13433.908	17642.524	687.057	338.033	357.838	308.959	342.066	607.257	255.036	8264.325	197.714	161.997	271.05	841.882	228.601	34525.513	147.505	2953.203	4250.039	298.372	364.729	273.28	16876.663	753.324	926.988	7162.643	128	0.963	1289.945	410.141
13469.734	14723.982	11412.394	18777.776	14740.165	21124.548	11352.839	16833.026	782.228	299.955	502.022	276.779	437.882	489.681	237.271	7938.647	200.993	230.746	196.897	1117.575	226.921	989.03	147.468	2930.84	7925.028	320.284	328.921	277.693	25821.915	1138.077	1590.511	6762.993	180	0.846	1307.239	410.567
20080.805	21534.267	17288.408	27982.701	22851.527	30925.149	19559.439	25344.842	828.642	545.332	318.517	1578.592	566.779	3353.67	371.747	9653.197	189.75	267.658	206.631	874.133	5569.844	501.281	143.101	3494.201	4320.432	666.348	393.386	284.921	11889.229	428.584	299.282	5727.03	343	0.761	1370.547	415.888
16056.15	17337.19	14306.246	21522.365	18449.014	26873.977	14002.244	20697.924	881.854	303.388	310.194	768.6	855.654	1390.901	307.706	8862.693	174.572	234.113	164.023	660	13046.102	412.932	127.91	2095.337	3823.87	395.266	277.498	285.786	2927.65	497.334	365.861	4445.622	149	0.944	559.473	411.809
14697.936	15717.187	12689.572	18340.913	15632.455	21176.396	12070.566	16813.719	583.852	304.018	295.891	467.29	340.615	839.33	239.496	9085.218	155.243	155.413	176.195	695.211	1794.696	41076.677	153.341	1926.084	6111.873	249.775	318.81	294.545	6148.314	345.263	354.006	6382.917	118	0.994	646.932	411.263
15199.648	15700.545	13272.005	21323.625	17395.578	24953.23	14069.836	18771.755	793.223	382.546	325.023	1252.981	877.809	929.816	291.943	10520.227	201.397	256.38	221.149	1258.128	5116.553	1246.335	140.938	3514.94	3833.301	336.345	466.347	283.316	14901.78	605.321	347.111	7506.896	103	0.996	1091.442	410.383
18416.028	19455.312	15629.649	26336.258	20753.111	27918.971	17080.651	22133.673	912.917	407.088	307.977	1285.3	1043.041	2649.939	388.905	9288.79	182.317	261.782	212.921	932.992	5424.619	9855.464	147.367	3347.995	3321.209	369.269	394.016	274.106	11160.247	556.349	256.412	4772.334	111	1	1392.878	410.392
13291.067	14396.574	11574.03	17516.58	14711.776	21081.501	14568.69	15494.707	761.224	966.907	304.946	679.545	853.997	1923.994	331.813	9683.685	165.489	210.462	195.329	631.009	13566.255	397.521	144.107	1891.72	4136.224	453.51	280.445	287.021	7985.767	457.105	401.347	3781.392	294	0.887	600.068	416.282
12370.113	13922.836	10509.357	16297.535	14457.737	22107.826	13051.056	20068.627	804.375	410.382	366.495	1060.498	470.567	6103.104	296.622	8995.196	145.197	172.434	188.99	568.191	4245.23	477.721	134.753	3256.561	1797.243	342.011	352.369	317.191	3485.002	349.838	371.278	8990.89	152	0.924	719	412
13771.508	14799.466	12226.972	17634.614	15805.122	22187.482	12258.946	17781.972	718.511	428.452	341.176	1453.482	634.356	1527.207	383.437	10968.107	173.345	271.558	176.861	566.977	17000.238	454.395	129.611	2984.736	3942.61	510.706	306.742	284.601	16485.46	392.025	358.416	6395.686	120	0.969	750.8	412.125
17267.592	17833.024	15984.431	22082.2	20650.757	26350.718	16177.61	21281.228	801.815	1650.625	336.841	1424.401	492.03	6468.852	318.437	11488.777	170.904	253.808	223.357	1396.666	7601.3	723.348	139.659	2462.327	4421.13	372.611	393.558	293.952	19822.269	399.741	381.464	5473.631	193	0.887	824.832	412.521
9849.492	10175.517	9392.531	12705.305	12249.473	15541.463	10582.08	13821.068	574.937	371.984	301.429	1125.395	384.524	2268.435	325.015	11614.024	142.144	175.062	215.842	1308.755	4487.444	3956.299	151.878	2301.935	1742.371	385.095	350.628	288.314	17762.344	391.522	437.183	5345.945	101	0.977	853.827	411.282
11569.903	12606.811	10555.231	14755.246	13758.801	17840.858	11521.164	15184.998	486.713	877.483	287.92	1117.181	406.853	5001.75	270.59	8286.003	159.783	259.645	150.518	375.838	2519.854	370.363	128.703	2723.666	2935.58	642.548	325.81	257.518	11869.48	458.262	279.843	7898.686	112	0.985	922.027	411.527
12659.991	13571.623	11200.202	16539.1	14519.973	18627.835	11118.381	15325.963	827.739	357.283	285.958	1364.155	691.694	1518.212	348.052	11760.488	204.721	272.999	204.402	1464.29	9713.819	570.326	140.379	2307.197	4354.667	429.752	353.665	304.773	23225.457	563.259	453.13	3697.788	140	0.897	998.557	412.436
25031.535	26772.019	21220.829	34459.504	27304.786	37401.588	22494.863	29181.678	950.98	864.289	324.999	1547.12	551.051	4849.014	371.09	10773.977	198.106	405.222	203.103	663.863	11182.055	493.779	138.879	3321.694	5143.287	469.837	410.411	273.566	26486.186	403.768	267.795	4717.946	120	0.941	1359.833	411.617
12661.313	13718.3	10973.769	16237.61	14026.229	19956.239	10539.631	16143.236	792.95	324.533	326.224	707.674	2190.572	1525.111	292.79	10049.933	167.357	175.247	157.683	1067.366	8803.693	426.813	122.087	2169.234	2358.655	369.138	289.545	298.77	3905.194	1171.037	409.424	5157.139	117	0.944	570.363	413.474
13454.216	14251.585	11813.039	17524.726	14862.826	20188.632	14297.628	13741.035	1637.476	485.875	297.625	487.652	1225.244	1247.485	280.673	8673.501	175.939	201.177	170.004	877.512	24957.542	344.424	130.779	1363.32	3700.625	371.957	276.18	296.806	8000.325	542.85	464.741	3049.405	197	0.906	586.683	415.622
16578.404	17870.117	14902.367	21625.637	19484.074	26135.178	16076.439	21410.709	733.59	508.496	315.398	1148.654	787.806	3776.381	296.012	11090.171	210.698	306.511	169.866	687.657	3707.354	480.562	142.566	2666.679	4268.965	426.213	441.454	275.696	15350.804	505.859	412.279	5043.122	153	0.888	967.258	414.559
20083.89	21697.818	17947.863	26955.987	23557.102	31007.339	19806.337	26645.103	833.414	906.071	306.753	1491.153	505.073	6483.236	378.836	9929.658	195.758	298.837	210.703	1382.903	4043.674	589.419	134.072	2772.68	4636.236	682.988	363.135	306.925	10688.87	481.344	431.197	5617.944	275	0.781	1017.715	414.358
15783.615	17104.517	13272.235	21030.884	16456.54	23038.22	12880.189	16908.987	613.235	453.782	268.302	1159.065	351.369	1575.892	274.404	9187.726	178.886	257.286	556.683	588.677	4345.674	502.677	190.523	2554.372	4589.629	316.378	369.648	285.844	11480.301	357.723	287.561	4748.718	130	0.951	1336.738	413.654
23122.044	24782.225	19643.887	31905.952	25693.801	34702.945	21379.456	28083.707	1052.79	1152.807	315.304	1496.071	515.328	6444.728	373.842	11591.679	186.718	364.229	226.14	810.145	11374.089	556.994	147.177	3348.82	4645.17	373.947	392.202	291.064	26410.252	403.258	274.445	4655.059	194	0.904	1351.557	414.407
24640.642	27186.589	20745.449	35164.136	25587.721	36342.56	20161.902	26634.986	911.716	371.697	311.919	1201.228	859.626	1893.194	326.613	8911.608	227.373	364.367	202.616	615.605	8356.94	594.986	150.672	3175.227	6203.775	520.03	342.955	266.677	10974.196	301.028	276.877	3922.473	145	0.965	1418.01	413.928
19738.109	22112.035	16435.628	28005.673	20169.603	29494.703	16322.43	22282.974	1201.483	360.707	304.039	1411.579	632.71	1653.99	348.625	9252.823	197.964	296.978	214.66	738.91	12042.568	719.536	154.535	2946.578	4371.005	381.487	368.273	275.387	12973.926	267.757	263.196	3648.8	125	0.952	1425.052	413.14
17006.291	19423.759	12896.316	23256.084	13192.716	20979.564	9246.281	13350.574	1128.251	1622.771	299.999	1362.866	493.692	2084.438	299.141	11022.461	245.295	328.159	235.256	762.793	10406.732	3259.21	174.545	2432.955	6570.426	332.727	348.708	288.238	16673.712	294.577	295.941	3222.202	105	0.984	1471.529	412.214
11826.365	12564.625	10948.618	16418.923	14506.257	20332.744	10924.981	15683.248	481.819	340.183	269.146	364.332	530.638	2264.442	286.353	8988.662	124.496	152.056	127.986	1359.404	3265.984	654.076	138.349	1443.422	1866.131	319.437	275.633	292.3	2208.714	379.043	397.391	3220.227	120	0.941	632.5	414.842
13699.82	14845.209	12600.042	17911.273	15706.99	22006.972	12750.523	17394.056	1150.597	329.845	325.915	793.288	495.418	1164.595	270.622	11451.29	154.563	177.596	237.523	4067.407	5273.227	30046.721	142.01	2297.202	4520.014	285.725	349.477	306.326	10529.453	594.071	368.724	7375.442	219	0.872	685.774	415.719
17141.947	18530.737	15613.224	22375.064	20139.374	28332.885	16413.309	22332.884	785.142	596.801	355.34	939.525	612.353	2618.664	331.775	10572.805	182.637	285.557	172.577	480.077	19031.882	579.731	131.625	2825.895	4790.231	412.662	320.539	300.696	5573.726	356.535	315.491	6867.517	232	0.821	738.914	416.616
15527.552	16605.806	14366.184	20541.596	18919.867	26552.496	15587.714	21542.797	735.653	429.953	334.808	920.647	774.23	3679.302	392.333	9600.944	185.95	259.331	162.982	1071.05	9978.685	2287.735	138.081	3060.781	4638.426	410.54	347.513	307.542	8818.692	603.512	352.813	7511.66	226	0.775	789.438	417.659
17967.497	18965.701	15452.799	23576.786	19574.781	27347.932	16741.727	21903.583	753.712	330.496	352.877	916.851	476.629	1029.909	291.136	10892.5	191.244	256.907	230.137	1881.19	5873.248	36146.14	135.21	2745.042	6521.097	316.092	403.487	282.695	14457.495	410.944	381.931	6342.193	151	0.942	1157.738	414.129
15703.26	17585.495	12976.116	21707.279	16488.309	22693.467	12890.14	17792.625	716.585	344.023	284.604	1265.182	730.95	1841.434	336.927	9655.646	184.567	311.06	214.573	847.461	8981.603	6701.166	139.331	2824.237	4147.561	459.077	375.294	268.57	15687.311	398.912	298.752	3887.003	158	0.927	1402.677	414.285
15972.877	17217.736	14958.398	21926.582	20203.546	29812.046	17350.967	24324.967	673.214	380.295	347.106	1016.022	739.857	2889.97	340.45	9563.165	164.495	243.512	222.054	1450.832	8915.431	624.305	128.603	3202.999	3381.139	414.094	422.588	288.63	5406.795	750.129	357.747	8263.056	118	0.953	767.466	415.153
13093.981	13601.202	11899.083	16506.352	15292.337	20874.045	11930.773	16061.918	582.693	329.345	319.938	555.74	516.781	1291.623	309.612	10146.076	180.326	180.092	220.89	562.255	9618.531	32137.754	130.827	2890.057	6065.356	334.107	453.165	287.367	9268.06	394.45	280.16	8450.123	122	0.929	781.344	416.385
18830.451	19643.18	17116.722	23504.149	22064.764	27567.123	18709.748	25031.424	654.49	1278.056	334.656	828.759	439.048	12834.057	409.907	8435.925	177.859	218.831	174.998	1651.825	1941.195	463.549	145.6	3665.604	4021.28	297.578	328.398	294.483	7272.196	470.594	399.623	10037.161	133	0.973	802.297	415.244
16030.94	16046.521	12064.932	18736.65	14611.886	22009.955	10498.766	15889.082	658.389	399.775	291.102	494.71	734.276	1328.431	277.648	10059.922	165.493	260.714	219.57	801.041	6075.104	415.086	170.568	1806.431	3466.237	461.982	288.956	247.789	5816.313	416.881	338.981	3492.571	122	0.956	448.943	416.893
20659.941	22419.857	18568.261	27141.2	24237.911	33541.635	20908.583	28497.386	862.626	1018.152	380.034	1441.067	531.336	7000.364	321.193	10539.141	177.729	288.491	173.908	693.382	6549.363	628.036	137.471	3093.379	4672.169	388.234	336.943	313.569	8078.168	331.313	308.702	7396.236	200	0.891	726.83	418.195
16839.226	17614.687	15989.022	22817.687	20301.746	26367.829	15776.258	20436.685	778.741	755.249	300.486	1517.786	460.452	4425.316	407.168	11540.293	205.575	301.276	311.264	1152.405	5693.149	558.137	138.785	2484.4	5240.671	483.485	373.454	311.655	15719.179	462.54	388.899	4165.041	101	0.977	1006.282	416.411
14282.185	15790.987	13049.722	20118.038	17105.776	23907.424	14221.787	19061.349	1014.569	380.188	288.686	1676.841	612.53	2125.649	338.474	9634.108	196.589	285.15	172.29	959.969	7604.654	637.106	127.981	2763.512	3873.702	439.237	362.131	301.469	13122.418	557.991	395.758	5941.829	209	0.752	1039.801	416.835
17698.4	19091.177	15780.603	24933.316	21134.94	29346.966	17438.184	23395.718	1220.632	491.268	307.497	1462.206	676.884	3353.563	334.076	11571.579	222.684	294.685	204.773	1050.661	8701.246	886.3	128.946	2914.444	4942.384	453.649	668.512	294.968	15222.972	479.02	453.694	4956.307	172	0.896	1051.773	417.64
11773.651	12677.395	10518.525	17102.96	14458.24	19657.908	13152.844	16900.985	633.148	335.416	304.371	391.521	375.747	639.247	254.609	7787.206	181.884	168.713	263.558	727.258	201.612	26276.799	157.278	3271.893	2475.188	295.383	311.415	270.725	8104.532	497.708	549.76	8389.009	110	0.955	1283.364	416.336
23440.875	26368.868	19366.464	33236.057	22389.898	32712.315	16851.42	22506.828	847.366	422.633	290.851	1518.482	568.215	1324.54	298.655	9735.663	214.755	419.735	209.902	570.473	7094.043	2847.018	148.461	2308.548	6796.719	384.489	350.817	280.066	13084.944	294.931	264.888	2938.084	128	0.925	1442.211	416.852
16077.508	17511.446	13733.053	21396.519	17162.437	24825.518	11890.18	17704.775	553.866	436.827	281.454	354.892	765.95	2114.442	243.544	8233.564	198.106	273.858	165.968	582.547	9378.763	469.28	194.974	1968.566	4063.041	515.881	310.82	260.266	7353.039	361.181	327.625	4086.233	153	0.897	469.533	418.846
13992.607	15479.338	11799.714	17822.173	15280.738	21576.93	12515.822	18109.28	576.36	404.187	329.319	562.014	392.451	2549.808	285.535	6535.862	128.915	219.302	165.729	465.318	2577.739	498.822	136.964	2564.619	2674.782	368.145	306.115	321.75	2409.072	292.726	300.537	9370.626	118	0.925	707.831	416.644
16472.46	18200.908	15520.102	24097.797	20179.343	27979.247	16072.555	19097.315	729.114	344.393	301.633	1101.892	624.891	961.822	298.439	11468.108	214.14	313.761	382.616	908.12	5195.849	1109.413	137.975	2497.75	5645.959	390.352	527.049	273.063	9184.971	478.677	439.819	4889.114	114	0.99	1063.825	416.588
15335.612	16807.88	12902.758	19919.644	16002.795	23141.181	11127.24	15492.465	665.864	315.249	266.358	466.499	678.178	1357.491	282.677	9510.549	214.427	304.171	176.939	610.534	12532.24	487.944	189.671	1855.569	4065.552	371.882	301.16	239.714	4799.622	381.198	289.541	3548.677	129	0.943	478.888	419.422
18449.097	19212.219	17032.836	24162.334	22560.431	30429.889	18527.92	26445.66	836.322	651.507	376.633	1148.639	555.54	10285.688	429.71	9356.095	182.664	229.826	158.271	1255.551	4215.506	525.236	142.533	4123.437	3580.624	321.216	352.76	310.552	5981.971	541.92	426.082	9338.972	118	0.964	796.025	418.127
18802.173	19817.454	17092.922	23284.194	22006.801	27536.241	19909.662	24267.66	617.42	1163.542	322.234	1124.057	391.94	6774.227	379.807	10635.982	157.312	230.064	196.618	1462.771	4241.999	2999.706	143.99	2437.294	3652.532	305.701	296.726	276.842	9185.458	411.921	381.114	6048.26	271	0.836	846.792	420.408
12879.87	13627.526	11470.28	16419.578	14500.462	18478.111	13248.159	16885.644	508.343	286.132	300.687	268.782	268.473	754.573	242.941	8169.527	150.784	155.684	224.646	946.682	390.656	35422.758	120.747	2428.89	3085.022	257.298	373.628	279.155	4760.691	414.492	403.12	7067.653	137	0.926	1176.325	419.047
16930.271	18215.552	14255.393	24211.183	18222.239	25111.072	14394.57	19133.723	692.364	308.531	287.3	1175.95	562.876	1826.649	311.583	9487.845	170.683	261.809	191.014	673.839	11200.223	559.29	145.655	2991.237	3707.659	653.156	332.832	255.675	18419.545	331.331	271.165	3710.499	119	0.86	1412.718	418.87
14405.874	15470.797	12932.354	18956.764	16212.364	22905.48	12185.578	17210.18	692.402	317.354	311.439	1337.503	698.811	886.844	268.292	10929.041	155.559	216.328	160.704	1492.243	11683.707	6252.238	155.527	1834.365	5107.959	340.041	503.256	296.579	4657.712	446.383	357.828	4036.019	132	0.965	643.803	419.545
20258.24	21560.123	18707.073	26870.627	24150.748	32697.235	20124.205	27497.06	814.354	1223.244	346.158	808.254	597.747	6575.478	323.843	9863.239	157.347	287.769	176.613	593.791	12292.566	541.635	139.184	2795.966	4871.603	443.934	318.948	312.011	10527.56	392.575	291.508	6710.741	402	0.776	710.876	424.701
10520.309	11511.528	9509.72	15497.792	12815.483	18945.584	11441.042	15414.387	637.7	281.945	296.864	1096.007	399.332	727.065	282.531	7338.268	174.508	188.531	197.679	2016.252	1105.008	1297.9	160.46	3104.82	3649.537	268.833	302.759	277.793	3554.774	471.176	346.695	7637.889	107	0.971	1218.902	419.304
20320.945	21415.985	17269.778	28089.451	22789.157	30861.192	18590.35	24213.705	1225.684	832.45	306.108	1366.683	485.645	4521.99	359.792	10950.456	181.686	382.42	189.435	791.186	11318.644	545.303	137.575	3087.165	5023.058	381.088	415.882	281.488	22755.391	408.164	272.144	4397.972	121	0.977	1360.64	418.988
18936.556	20520.242	15880.172	27272.329	18659.773	25547.813	13666.129	17493.526	835.848	392.254	298.152	1366.764	499.967	1366.337	303.153	9298.365	219.048	389.229	212.615	711.007	10579.52	951.82	147.575	2526.263	6627.219	481.337	350.764	272.372	15632.733	306.493	260.985	3239.279	113	0.969	1437.226	419.801
16086.874	17004.866	14673.202	20910.868	19748.817	26232.096	16603.061	21957.503	814.098	2010.425	321.956	1440.068	512.115	6785.088	338.335	12147.941	165.209	240.891	212.875	1195.153	8206.602	587.589	142.262	2519.933	4259.969	328.996	420.945	293.764	6908.479	453.178	348.127	5370.253	187	0.899	821.698	423.051
10829.919	11347.78	9657.057	13575.236	12862.614	17149.324	11146.132	15419.334	738.101	1015.516	301.882	578.482	328.671	3141.393	249.899	8515.011	158.279	190.9	188.52	473.081	1722.359	475.936	130.46	3262.123	3039.166	322.707	328.122	261.332	3951.658	384.621	357.379	10054.715	99	0.99	924.51	419.944
17931.571	18923.197	16998.794	23462.81	21326.506	27595.962	17482.81	21871.789	935.13	1512.543	317.744	767.714	719.823	4789.893	312.431	10486.492	209.662	295.08	224.643	783.502	3905.229	458.137	135.529	2258.209	5800.763	382.603	394.975	270.061	12444.595	450.733	310.181	5540.952	250	0.899	956.464	422.456
18635.706	19466.814	17786.464	25792.541	23103.502	30097.571	17918.825	23362.927	726.025	711.517	311.941	1479.85	528.908	5953.77	375.119	12037.727	191.147	302.465	480.687	1271.647	7803.576	542.151	147.345	2779.029	4446.213	471.021	368.085	328.538	15283.412	475.752	367.377	4838.21	106	0.993	1011.104	419.528
17927.185	19548.635	15899.442	24919.191	20879.378	28240.049	16967.466	22398.334	1104.809	372.434	319.467	1690.26	642.988	1148.006	318.93	11453.984	217.866	282.379	206.34	1034.696	4787.636	871.08	138.039	2912.776	4621.361	421.724	505.555	288.694	9567.941	568.184	436.807	5825.101	120	0.969	1067.975	420.908
14229.729	14726.918	13063.963	19998.756	16143.878	22401.135	13119.58	16615.604	626.511	337.82	353.127	736.538	564.491	928.754	289.408	10170.85	180.039	266.86	231.893	856.017	5455.052	32170.141	143.258	2851.257	4954.363	292.426	387.295	284.461	13644.051	392.396	401.785	6726.339	114	0.883	1156.544	419.982
12800.382	13776.733	10759.103	17779.761	13929.794	18831.772	11410.678	15864.167	853.752	657.98	304.704	1226.741	643.684	2993.426	322.33	9744.009	182.989	255.841	269.95	1027.682	7264.733	724.695	148.204	3737.225	3395.35	416.907	375.5	264.199	9341.943	454.163	365.95	5753.459	124	0.96	1381.621	420.806
17328.879	18816.687	14863.621	25058.959	18685.325	26372.674	15310.591	20034.978	778.258	341.605	292.895	1515.248	541.061	1524.646	348.293	8818.676	181.267	264.735	207.594	800.552	7897.958	670.482	148.72	3153.288	3903.906	388.478	327.379	260.805	13278.775	309.241	281.666	4307.452	163	0.849	1419.887	422.187
16008.265	16614.384	14547.481	20220.899	19167.739	24564.765	15214.2	20050.192	1176.718	583.203	321.612	1515.127	551.64	3783.18	302.019	12350.132	155.357	258.505	184.731	1495.721	15307.936	414.771	135.208	2106.475	4185.337	421.548	315.932	281.94	24843.686	373.839	342.44	4018.375	238	0.782	875.681	422.189
15861.268	16923.541	14249.784	20549.619	19249.676	26153.93	16796.276	23328.122	961.693	1277.055	334.279	1986.927	456.941	4919.695	520.362	11867.302	173.449	250.288	276.196	1460.724	10017.955	478.255	137.656	2915.578	4069.533	436.47	454.107	283.6	14280.533	696.535	346.523	6286.551	184	0.885	893.446	422.668
14431.67	15193.199	12245.006	19305.82	15978.937	22031.053	13287.742	18394.844	710.661	349.96	288.853	1280.723	366.973	982.026	343.081	9694.327	208.201	220.668	266.863	717.155	3251.222	22616.909	143.656	2896.433	4941.847	371.135	366.02	278.495	6455.041	360.656	387.569	7477.304	160	0.862	1083.731	423.525
18679.099	20142.329	15677.025	24069.858	19989.202	27058.812	17642.865	23603.828	689.94	339.382	315.436	776.856	362.3	1111.805	282.071	9083.195	197.06	224.85	281.347	3252.128	6371.517	21615.083	132.027	3228.159	5682.805	287.797	346.296	296.437	7055.862	398.213	361.441	7205.974	169	0.911	1200.151	421.334
17059.608	18462.327	14354.916	23609.899	19452.179	26959.821	15316.445	22401.94	822.021	817.381	301.874	1455.421	447.216	4557.259	298.343	10440.27	173.829	271.834	492.912	900.05	6936.78	470.553	152.245	3240.218	3758.264	357.819	388.66	298.536	19091.989	399.588	281.142	5459.281	216	0.933	1332.06	422.338
18042.156	19524.241	15154.888	24884.832	20131.278	28712.649	18116.384	24091.058	1130.248	983.673	309.31	1592.204	622.565	4590.462	384.782	10333.27	175.321	302.369	334.093	921.011	10494.755	522.323	147.134	3532.895	3780.999	380.129	391.457	294.689	19389.186	496.357	289.491	5070.183	121	0.948	1346.36	421.021
14263.647	15867.105	11954.102	19553.63	14943.935	21095.412	12083.166	16502.391	964.632	670.744	289.465	1108.638	999.962	2697.822	289.691	9476.005	188.473	354.904	318.725	1151.598	16596.889	649.64	141.59	3018.688	4785.243	436.685	353.515	267.95	11417.571	561.035	314.188	4135.737	146	0.936	1388.288	422.479
10744.311	11756.489	9591.399	14395.273	12374.796	18367.44	10735.478	15498.297	505.347	259.331	283.882	357.707	302.795	1169.327	239.532	7270.648	127.197	167.487	136.074	410.807	909.061	762.084	162.301	2163.915	2449.206	278.24	266.01	279.298	3878.697	293.25	340.998	7192.917	120	0.903	659.158	421.983
20491.6	21682.284	19310.864	27043.458	25113.227	31603.657	21240.368	27366.455	709.901	1539.515	323.626	724.54	510.843	7850.816	337.441	9648.859	213.645	283.017	210.518	862.766	3148.239	439.296	146.065	3078.194	4871.377	388.442	371.021	280.527	7166.33	404.799	350.521	6892.523	259	0.826	968.014	424.187
17442.137	17709.458	15122.85	24606.496	20527.234	26987.276	16857.188	21604.274	1132.788	758.698	293.147	1489.778	489.203	4206.879	400.743	11605.237	169.221	326.611	190.279	849.009	12401.947	556.897	145.406	3206.894	3646.241	333.537	431.216	291.166	22426.978	511.864	317.674	4447.282	114	0.99	1354.649	421.86
17077.372	18546.78	14326.437	24738.229	17179.828	22986.455	12036.061	15707.344	981.865	406.396	300.2	1600.166	558.237	1249.706	303.017	9270.849	199.82	296.343	197.154	616.494	8180.31	1815.051	151.692	2666.992	5525.976	376.345	344.489	266.525	17275.76	350.487	267.76	3540.296	153	0.921	1445.846	423.265
15492.48	17350.28	12589.501	22608.846	15240.203	22746.086	11742.218	16277.509	1167.648	405.295	303.723	1899.726	960.163	1484.158	359.833	10221.084	216.649	273.755	229.376	769.483	9246.521	10039.712	168.842	3266.654	5522.407	464.806	361.101	277.764	11439.178	520.569	276.165	4129.549	154	0.913	1456.76	422.675
14118.71	15393.853	11886.033	17903.299	14963.765	20901.042	11766.959	18176.743	482.054	287.989	292.385	310.017	302.467	740.343	247.814	8845.673	162.45	192.593	199.941	647.229	9067.18	351.717	183.693	2444.019	1428.364	272.266	340.482	267.053	5700.502	359.788	336.651	5932.063	106	0.98	462.113	423.179
15397.114	16543.694	14439.414	20870.217	20165.9	26816.87	18961.913	26575.916	847.245	510.849	363.233	896.408	442.762	8997.969	349.493	9096.401	170.709	232.03	194.455	1233.5	2133.211	517.272	151.738	4424.756	2679.888	332.446	385.073	268.529	8196.305	501.362	432.811	10973.059	270	0.852	916.522	427.259
14518.389	15656.312	12671.146	18925.178	16722.89	21688.023	15769.251	20835.675	609.023	362.264	326.83	296.357	332.497	770.314	272.872	7327.861	180.144	173.948	239.157	853.51	263.369	21461.083	139.286	3840.119	2949.359	274.555	347.359	282.338	3614.425	389.946	314.022	13749.09	150	0.912	1105.333	425.78
11902.062	13037.338	10326.01	17310.607	14414.725	20891.084	13021.762	17946.098	709.546	332.805	326.808	827.498	447.686	1541.507	312.388	7764.825	180.129	223.234	224.323	2409.746	2456.356	15790.465	149.994	4252.254	3332.194	415.597	370.313	307.127	7604.958	837.792	333.304	9813.094	158	0.864	1245.108	423.494
16921.201	18379.679	14608.3	22417.802	18751.17	25409.021	14643.535	21511.946	684.799	386.894	304.699	821.077	372.433	1048.784	226.755	10405.418	207.409	225.266	493.189	834.559	2985.938	22776.477	189.101	3416.337	6024.013	309.046	354.618	299.273	9882.64	536.867	429.578	6967.14	165	0.911	1307.748	424.427
12840.26	13808.973	11362.314	17019.89	14601.094	21087.621	12014.487	17157.251	611.261	476.885	288.445	598.101	326.704	1909.688	285.716	8531.305	134.582	165.984	278.411	1124.932	5645.234	505.193	150.114	1971.15	3320.696	324.627	265.113	278.338	8334.172	409.148	398.062	5627.624	124	0.944	625.04	423.427
15491.979	16726.067	13077.9	21398.211	17281.002	24787.355	13571.228	20110.206	679.305	1099.151	307.14	1297.528	453.916	5386.831	267.61	8986.962	190.025	309.108	277.218	565.91	6575.491	567.696	157.534	3447.472	3995.799	335.4	390.706	288.094	16960.595	518.245	288.304	6201.882	199	0.936	1320.585	425.706
15978.442	17193.41	13163.017	21930.292	16925.909	23638.719	13811.427	18630.908	755.042	420.668	286.897	1260.622	605.383	2775.413	326.333	9618.996	173.977	233.108	177.787	706.469	8963.548	496.764	132.255	2907.51	2895.564	424.944	354.283	269.282	9853.822	384.359	307.581	4197.686	107	1	1408.257	423.724
18725.714	19745.719	17366.332	24845.113	22551.441	31830.405	18570.425	25636.254	814.233	1480.03	349.748	1106.975	528.663	5016.224	350.084	10846.014	170.765	249.609	175.905	1626.187	12608.541	605.56	141.375	2831.918	4856.742	439.741	351.597	302.65	18963.808	412.345	347.243	6515.689	243	0.769	726.78	427.393
18146.049	18650.472	16998.383	23135.696	22079.081	28878.468	21995.471	22766.272	867.64	1495.274	344.98	1195.204	542.291	6507.295	402.038	11732.13	159.507	266.14	162.653	1158.761	8107.635	511.558	146.663	2375.092	4276.585	413.885	363.265	289.723	12353.822	481.63	443.232	5390.507	620	0.721	836.184	435.044
12243.481	13087.748	10587.074	15485.563	13379.2	17055.16	9915.371	13922.599	587.805	509.579	280.151	1255.817	526.767	2887.625	359.132	10253.114	195.127	239.629	170.759	1062.632	20232.682	468.763	142.594	2145.855	3647.577	336.049	333.266	300.374	12603.292	433.96	381.04	4593.444	110	0.955	989.182	424.109
17264.675	18594.712	15291.529	24029.048	20213.758	27675	16659.174	23039.84	1211.765	411.539	337.515	2238.335	782.326	1494.145	375.375	10250.16	221.09	285.229	213.028	1090.439	5891.052	4246.076	138.324	3369.583	4381.78	579.768	455.872	281.309	9610.045	616.951	377.521	7199.434	232	0.851	1075.289	428.815
14722.204	15597.685	12992.709	19273.265	15947.496	21978.286	13245.37	16419.606	577.573	345.618	316.386	245.088	287.664	820.274	242.513	8790.39	172.43	201.08	338.328	2008.482	258.482	22670.526	128.868	2304.735	4909.039	284.057	338.552	275.625	7529.627	350.807	406.358	6546.891	237	0.869	1169.365	428.563
17909.341	19497.005	15776.657	24867.529	20444.933	28232.277	17408.392	23138.852	855.781	887.654	341.823	1028.941	575.395	2574.701	343.894	8437.982	189.602	348.473	205.643	1202.788	7079.31	1058.475	138.903	3651.21	4447.787	320.753	322.975	306.304	9596.228	580.651	320.756	6915.395	370	0.875	1232.341	429.124
12273.419	12877.934	11477.11	16564.588	14782.954	19253.241	11403.499	15515.283	742.424	464.742	302.766	1128.572	575.771	3325.798	322.613	12687.532	180.315	233.737	392.623	651.487	12924.755	491.015	148.58	2663.415	3330.848	402.005	379.517	313.653	14314.416	380.548	374.288	4562.826	123	0.925	1012.817	425.882
13646.425	15404.447	11113.241	17924.612	14565.731	21494.055	13332.465	19583.688	601.038	336.27	312.352	323.304	328.641	528.716	267.525	5744.052	183.898	168.606	233.086	341.612	920.639	16075.06	156.047	4452.254	3090.084	290.225	299.253	282.223	1628.354	427.046	295.25	10965.808	109	0.946	1259.335	425.463
18307.295	20561.091	13817.736	24728.719	15194.346	23657.207	10877.089	15383.006	906.509	831.908	316.786	1483.963	711.724	1689.381	322.611	10111.019	224.82	291.328	202.03	722.703	9255.391	5472.807	169.914	2587.296	5780.656	336.331	359.928	285.526	12961.775	355.337	263.003	3891.782	121	0.948	1475.236	426.855
14471.473	15590.094	12096.361	18179.909	14465.976	20940.467	10422.893	15265.353	540.605	899.885	300.581	525.661	424.918	2482.186	240.585	10053.183	185.329	243.334	175.74	576.459	6662.489	428.872	137.195	1696.904	3878.017	321.169	267.254	285.467	12266.042	333.44	309.149	3474.796	165	0.839	527.27	429.312
13988.974	15043.277	12069.166	18632.287	15517.835	21952.111	11478.224	16499.438	622.737	857.308	289.085	452.935	1034.614	2390.182	282.7	9619.627	156.306	168.039	159.329	1016.583	11487.047	515.189	151.652	1783.376	2820.272	317.843	266.829	286.936	9777.601	749.216	693.688	4513.187	111	1	581.122	426.392
15306.992	16208.443	13535.235	19926.443	16815.011	23670.534	12518.958	17589.603	628.674	1533.192	302.867	560.047	544.771	2394.551	301.977	10358.965	151.749	228.816	215.017	628.814	15885.62	566.928	145.682	1803.545	5248.758	291.03	290.825	284.424	10780.111	306.924	332.875	3940.105	124	0.972	633.323	426.96
13290.31	14191.348	11268.766	16341.805	15311.399	21347.988	12984.983	19902.156	751.141	427.99	329.076	725.727	516.23	2808.98	271.802	11980.19	162.973	190.549	349.506	925.552	1947.64	493.942	157.792	3628.728	2328.064	325	411.063	304.826	9056.405	706.715	329.846	7613.271	111	0.994	813.5	427.824
21116.888	21798.105	19807.636	27032.304	25784.837	32096.846	20628.146	26270.588	957.292	1123.678	350.882	1595.458	591.3	5913.576	354.534	11927.66	177.309	310.995	179.461	995.091	9444.591	484.797	140.677	2263.842	5455.53	364.699	330.966	278.271	16093.336	460.349	396.885	4607.738	306	0.9	863.408	430.193
21895.57	23114.053	19322.394	30155.659	25189.305	32657.572	21760.86	27347.455	952.674	2128.701	356.751	1348.034	576.229	8224.007	408.621	9473.82	219.479	373.679	288.092	1141.252	6338.242	540.812	157.927	3934.534	5292.586	335.342	388.202	288.371	17611.169	747.813	289.202	6639.919	355	0.771	1348.711	430.768
17724.318	19067.676	15351.903	24945.079	18847.032	26398.766	15610.902	20243.902	726.331	757.035	295.812	1373.954	569.462	4003.983	316.511	9702.389	208.036	363.037	182.281	895.266	8781.235	703.841	145.002	3117.489	5087.803	359.751	341.645	281.288	13152.302	376.949	292.642	4936.945	126	0.988	1402.119	427.357
17695.616	18520.146	16525.467	22517.255	20330.374	27457.732	14874.066	19650.457	1353.708	1838.057	471.53	732.004	714.176	4421.963	317.693	12509.554	186.039	297.348	231.317	618.221	22577.815	620.82	131.943	2320.201	5489.878	440.221	339.709	301.149	11156.022	371.495	328.165	6252.568	352	0.653	759.426	432.111
18149.704	19149.666	16699.609	24237.428	22226.062	27897.793	18507.164	23761.431	852.464	2429.824	314.066	929.504	625.624	9349.815	386.971	10014.518	206.402	292.553	146.265	896.297	6650.04	552.21	146.93	2943.837	4005.235	377.147	391.2	287.923	7398.769	409.258	333.55	6280.508	175	0.943	979.626	429.329
13282.052	14417.747	11918.72	18099.924	15630.799	21695.305	12750.897	17165.066	1196.103	352.263	276.649	824.233	473.039	1783.425	316.644	10504.04	196.92	241.084	182.244	655.707	19294.594	534.68	136.669	2478.477	3621.302	335.471	373.988	299.878	12214.507	374.205	356.745	4803.04	120	0.969	1023	427.475
16870.535	17651.387	15241.219	22981.75	19469.551	26020.356	16419.114	20688.816	882.778	719.104	313.569	829.504	370.926	1847.48	290.009	9980.514	185.505	232.815	372.271	2936.716	4850.029	10742.246	126.956	2508.884	5407.465	437.152	324.96	292.45	9542.966	378.328	364.13	5186.537	251	0.871	1197.815	430.926
14579.38	16075.9	12540.555	18711.169	15822.785	21827.147	14868.131	20931.77	822.049	466.216	364.536	324.599	339.421	785.163	288.915	6473.198	206.243	172.679	223.545	419.913	214.189	25503.563	143.335	5818.236	3655.031	287.503	292.539	280.348	2163.443	386.93	341.269	10336.289	126	0.988	1277.667	428.095
13568.785	14308.938	11673.873	17567.369	14980.86	19193.591	13045.946	16725.648	538.945	355.807	281.434	346.369	315.291	712.05	248.387	6528.583	169.862	164.929	235.898	603.967	175.238	19052.609	150.516	2961.815	3299.207	289.501	321.255	276.451	6642.653	429.522	483.197	8161.647	121	0.977	1295.517	427.698
12312.379	12946.45	11187.541	15482.608	13978.405	19224.68	11104.776	15172.876	820.457	293.834	293.708	369.579	329.22	984.866	240.192	10543.516	131.773	177.087	215.872	1459.872	1168.447	34383.446	154.665	1824.928	3266.016	262.832	320.728	294.244	6478.301	389.287	408.185	5588.25	172	0.847	667.378	430.221
15164.106	15485.078	14053.076	19535.571	18583.046	24029.31	15319.55	20397.141	1067.19	1520.056	296.042	1459.028	434.615	4812.779	385.898	11200.944	149.187	197.173	279.72	1301.071	9225.392	358.87	133.02	1979.402	2683.345	305.052	353.156	273.988	16673.144	444.511	374.818	4382.878	229	0.882	885.522	432.356
15994.415	16773.827	14562.912	20934.086	20015.658	26383.215	17381.786	24318.615	880.348	1647.249	347.77	1716.388	426.698	8894.402	459.834	10648.205	175.942	254.967	181.363	1060.725	8145.233	477.064	135.809	3346.213	4152.585	329.169	410.937	275.907	11417.359	526.796	364.281	8120.344	214	0.842	901.589	429.766
23283.857	24526.018	22086.049	30663.833	28822.544	34041.086	24222.874	30701.669	1075.772	1943.484	342.356	836.958	587.576	12862.973	420.859	9888.772	211.112	301.53	155.629	1003.337	4381.034	467.368	149.251	3525.723	4536.679	389.695	359.744	298.038	5842.722	454.617	365.739	8029.482	108	0.993	973	429
13378.33	14402.772	12159.648	19157.998	16265.42	23322.001	13523.812	18102.272	1520.371	377.464	301.002	2678.261	731.901	1195.156	336.658	12335.897	203.936	289.914	201.517	1073.706	8189.523	691.185	133.967	2292.503	3067.838	428.288	581.475	285.763	10922.494	492.557	386.748	3748.127	156	0.939	1065.917	430.372
18623.956	20008.072	16168.865	25608.109	21529.396	28673.345	18763.502	24575.966	860.819	942.492	308.003	850.033	553.851	4570.176	319.755	9030.986	201.874	313.136	241.142	1134.744	4215.561	488.8	160.602	3445.526	5084.045	328.336	356.298	269.732	14166.559	592.415	284.74	6312.334	160	0.939	1362.912	430.862
13488.088	18939.423	13039.356	20619.565	12772.539	21599.735	10476.859	13811.174	736.647	384.004	331.726	252.463	319.619	804.581	266.238	9945.449	245.505	235.987	311.859	1495.653	401.548	39114.391	160.516	1836.996	5343.36	276.783	467.197	269.892	12105.535	392.382	347.105	4712.271	123	0.899	368.411	429.557
10021.268	10922.72	8967.314	15248.766	12768.191	18799.039	11359.512	15026.047	629.075	284.924	286.047	702.075	685.482	841.236	288.303	7950.678	182.515	234.528	217.378	1846.902	6033.513	6720.237	153.054	3232.152	3980.796	334.232	293.25	299.94	4719.553	731.812	339.772	7724.831	115	0.917	1255.117	429.935
23662.395	21916.46	14909.25	27887.214	20360.594	25802.747	11840.386	18633.118	895.694	432.749	357.704	308.344	402.383	848.998	281.619	11367.083	292.345	278.009	282.006	1926.78	479.987	41770.7	176.024	2441.024	8360.822	290.857	490.666	282.406	20959.481	461.027	346.954	5762.847	116	0.909	362.026	432.733
14048.472	15136.124	12179.76	18564.054	15286.934	22216.587	10999.921	16313.631	599.559	313.061	265.41	422.046	365.521	1249.977	228.596	9672.421	219.36	273.322	200.497	887.968	7994.694	461.19	179.568	1702.867	3324.495	426.992	254.494	275.796	12397.505	305.472	298.655	3253.34	185	0.87	486.932	434.792
13633.149	14952.147	11098.852	17235.151	13967.869	20731.238	11815.474	15565.657	673.531	555.381	297.072	604.754	1287.758	3219.46	246.507	9946.962	224.195	233.788	172.128	701.556	8917.602	418.862	151.17	2057.011	2993.863	310.468	258.595	268.957	6680.081	439.838	319.222	3954.579	175	0.823	513.363	431.563
13091.575	14162.156	11363.161	16667.543	13737.006	19565.712	9904.199	13582.707	580.828	308.147	358.241	687.114	1658.562	937.42	259.437	9846.488	154.628	236.181	191.814	453.117	26835.884	500.875	131.039	1434.297	3807.445	356.982	353.295	266.117	4584.576	645.515	327.137	3556.778	139	0.891	555.543	432.788
21055.253	21370.46	20189.099	27775.915	26843.755	34015.307	24020.514	29095.496	707.242	882.388	354.299	1432.379	583.651	6858.737	471.269	11138.797	173.293	280.798	177.833	817.608	7328.768	492.248	149.087	2811.001	5007.695	379.79	348.405	293.249	7223.929	447.409	352.672	5983.733	224	0.943	850.799	432.589
18191.424	19222.605	16742.8	24134.285	21583.837	28654.696	17493.231	22740.993	898.406	2388.635	293.192	873.771	559.918	6807.969	361.698	10112.239	201.576	290.413	176.693	588.756	9041.916	446.298	135.23	2179.694	4490.729	355.882	358.32	316.985	11240.655	341.301	324.196	4934.468	473	0.729	997.333	434.908
10844.62	11870.541	9155.931	13910.453	11739.167	17148.441	9464.441	14275.285	735.47	637.376	303.015	1121.198	689.908	2799.082	339.032	8870.41	162.959	171.035	181.347	1445.224	13406.17	341.302	156.261	2258.53	2548.409	382.032	273.984	294.806	8767.962	644.009	386.846	4979.214	127	0.918	600.713	433.437
19196.629	19733.203	17590.254	23837.521	22075.755	28160.937	17958.966	24569.797	829.031	1928.995	362.787	794.753	493.915	4409.963	385.374	10505.234	164.589	175.599	177.142	1948.971	8831.279	518.52	143.23	3291.569	4435.635	345.247	376.36	293.718	13282.884	428.363	401.983	8614.981	126	0.988	730.603	431.96
15522.048	15846.289	14420.055	20295.827	19569.143	25607.553	16941.234	21633.535	833.507	1047.299	340.881	1016.536	656.164	7677.228	396.046	12916.092	162.282	228.811	179.979	1016.311	8018.739	539.063	155.165	2602.386	3705.815	332.655	414.505	296.298	9305.65	442.391	518.917	5473.344	191	0.898	824.736	433.469
20761.611	23133.101	17418.979	28510.379	21987.422	30786.844	17881.421	24476.512	1004.453	558.817	339.391	1302.252	866.713	3581.565	336.322	9240.513	216.311	396.112	206.054	780.646	8543.296	594.63	154.751	3556.745	5513.552	445.001	363.516	278.698	14059.583	518.607	275.868	5072.95	295	0.786	1419.273	436.48
13566.065	14457.901	11968.802	17580.925	14856.474	20941.856	10656.355	14907.683	737.225	439.809	298.023	596.078	1001.351	1618.254	294.347	9036.228	166.653	210.671	155.834	918.545	13416.338	412.624	144.079	1628.658	3478.68	359.501	280.499	277.495	9843.953	674.725	406.058	3944.503	207	0.775	579.394	434.911
15948.414	16906.92	14358.669	20423.219	18275.611	25024.536	13725.991	17618.66	791.268	666.885	479.456	862.102	661.389	1985.357	264.522	12726.85	169.385	291.625	226.282	1276.478	18143.545	457.858	133.507	1691.173	5052.932	384.116	354.993	282.493	18016.235	334.072	341.558	3544.09	240	0.88	744.646	435.725
17731.651	18897.152	15983.763	22803.892	21151.868	29096.887	18118.236	27143.454	951.891	525.344	402.675	1214.378	727.241	6458.366	355.671	9912.241	174.427	235.355	199.255	841.774	5966.531	511.154	158.768	4772.354	3288.733	438.067	360.05	310.177	3615.769	513.596	329.01	9858.48	151	0.942	807.48	433.738
18391.157	18712.972	17105.161	23311.431	22063.269	27584.565	16858.981	21336.566	1521.061	2498.593	318.971	1013.97	504.234	6522.498	299.594	12102.032	170.648	288.128	198.798	1515.866	8808.63	449.77	136.197	1935.324	5478.828	298.236	341.195	277.439	15073.609	333.995	427.817	4042.981	169	0.943	876.34	434.033
16473.485	17964.581	14029.615	20686.756	18604.028	25303.104	16697.606	24282.442	803.556	1303.34	342.329	879.102	408.304	8248.028	367.342	9176.126	186.092	252.871	170.749	982.698	4918.269	401.946	139.228	3491.172	3205.517	339.959	412.66	273.289	4340.537	509.907	419.296	8538.273	154	0.903	943.656	433.305
13098.338	14338.666	11206.535	17323.661	14433.651	20562.076	12405.029	17348.628	574.337	334.14	321.231	670.061	341.527	745.485	254.58	10047.659	160.043	213.246	236.994	2403.021	5678.507	27615.653	137.52	2463.952	3264.747	272.251	336.436	275.831	10442.676	583.376	355.533	5920.542	134	0.942	1147.358	434.448
14752.619	16388.8	12493.229	20090.092	16170.939	22920.092	14058.04	19977.664	889.62	316.472	309.582	1132.819	583.785	901.468	285.506	9266.302	172.417	277.9	191.348	2006.246	8159.96	688.991	137.872	3103.536	3195.253	334.461	309.778	308.817	12991.213	476.417	342.891	6196.123	116	0.965	1212.509	432.94
20835.889	22793.776	17588.332	28973.075	22121.716	30201.608	16952.771	22479.873	691.934	514.594	328.801	1255.589	1038.884	2259.486	305.056	9474.58	185.8	355.563	213.733	575.332	17153.055	530.825	155.108	2884.228	4907.409	478.015	384.554	285.655	18874.993	474.481	271.158	3578.527	241	0.735	1431.624	437.753
18632.677	20575.14	15591.788	25889.525	19591.949	27543.012	15277.811	20800.971	1194.428	513.53	310.599	1320.691	1348.165	1748.23	290.532	9882.88	182.249	283.91	206.458	667.825	18204.397	538.089	152.622	2652.99	3776.341	408.033	400.936	269.736	21214.764	609.472	274.633	3330.68	159	0.933	1436.72	435.368
13091.422	14242.462	11049.328	16609.215	14203.779	20959.096	11976.607	17003.149	898.534	385.306	303.355	823.253	472.541	1879.879	297.096	8821.347	146.023	229.497	180.094	516.637	9141.976	496.082	142.952	2014.912	3964.355	326.072	293.865	283.768	7397.702	333.113	275.81	6169.286	129	0.872	684.965	434.895
19525.282	20532.39	17977.648	25373.078	22915.277	30629.546	18240.522	25022.987	782.535	1515.358	326.083	739.965	506.699	3959.701	346.529	11312.04	156.276	270.554	189.751	854.991	19462.839	437.741	142.815	2428.486	4404.444	290.763	309.241	289.977	15712.579	327.401	308.953	5318.723	216	0.875	712.778	437.778
10167.068	11056.115	9109.635	13032.848	12421.253	17930.964	10831.378	17580.31	1022.233	455.111	393.395	1744.684	503.792	3814.981	408.505	9875.656	178.367	185.94	165.606	974.138	8617.517	731.817	154.658	4735.647	2714.264	521.162	422.845	292.673	3440.005	579.045	343.135	10032.045	125	0.94	795.004	434.852
20038.022	21264.722	17717.612	26474.165	22868.726	29696.656	21774.449	28343.359	878.304	431.227	373.952	655.474	389.92	3041.597	339.148	8186.192	213.139	209.058	244.162	1153.008	898.593	25124.143	168.593	5713.269	4489.111	299.123	326.555	297.75	6614.453	570.25	328.189	11684.417	316	0.806	1276.016	436.184
19465.637	21168.513	15185.514	26878.654	17043.232	22397.627	11035.452	15290.916	1089.596	1142.881	293.487	1520.219	719.735	1591.04	317.148	9368.348	227.225	327.984	213.6	998.304	9003.33	1547.302	168.307	2287.845	6901.788	358.42	341.03	284.87	12451.111	366.641	273.105	3077.982	100	1	1469.62	433.62
12515.317	13511.21	11229.17	16735.446	14613.248	21067.057	11678.105	17218.776	823.835	291.043	314.757	932.598	420.331	1228.137	271.177	10970.808	145.778	236.897	187.955	904.384	4921.194	578.448	153.106	2193.469	3030.259	340.373	281.207	295.392	8229.351	361.146	391.504	5453.53	167	0.87	646.123	435.254
15923.863	16902.058	14481.795	20572.885	19248.16	24687.816	16963.565	22663.732	929.393	3336.713	348.268	1093.362	505.264	6602.198	384.889	10780.64	195.417	340.08	261.503	1150.438	7198.283	620.645	137.544	3202.078	4822.675	487.647	509.453	275.86	5182.212	672.778	423.955	6355.683	154	0.961	934.649	435.526
14620.804	15905.051	13161.492	20480.673	17355.169	24161.666	15535.679	20840.264	664.606	365.22	335.532	363.142	342.562	787.508	275.784	7674.578	187.616	185.675	270.276	1463.28	773.858	23599.161	134.691	3509.856	3372.47	286.814	352.303	279.839	5444.564	441.577	326.199	12050.809	122	0.956	1106.41	435.811
14364.195	15292.569	12544.639	20165.296	16472.935	23241.39	13679.35	18049.794	1252.67	392.959	350.554	1235.508	649.641	2302.121	362.796	8587.16	200.667	355.558	234.215	1541.216	15371.786	910.2	143.672	3924.723	4095.698	451.355	321.518	314.401	4788.701	568.185	330.467	7335.993	106	0.993	1243	434.698
11932.592	12516.402	10480.765	16597.315	13964.469	18436.719	11476.793	16287.837	690.677	416.661	327.274	438.203	461.69	825.168	247.767	7346.757	179.937	217.678	165.338	1594.675	684.008	699.943	149.17	4837.945	3304.002	310.942	313.159	289.128	8685.848	844.611	294.456	9431.669	98	0.993	1317.439	433.878
14995.988	16511.938	12498.645	20005.672	16714.236	23008.645	14686.754	20656.042	617.16	340.612	291.788	439.684	356.163	1060.066	276.3	6011.03	161.129	187.572	160.763	1066.742	808.118	3386.234	137.987	3450.876	4188.605	306.668	313.111	262.544	6056.427	618.589	286.871	7383.773	166	0.833	1374.265	434.765
11511.337	12620.31	10678.334	15758.62	13882.34	18109.839	12231.029	15685.066	872.748	467.14	347.467	629.965	400.673	1122.746	286.795	8020.293	247.66	227.905	226.228	1373.4	1286.397	1162.193	168.84	3954.149	3471.854	308.612	331.28	278.804	10193.25	573.609	305.045	8613.603	123	0.925	1400.346	435.516
17933.77	19564.873	14553.316	25497.706	16563.695	24357.001	12258.804	16717.324	941.007	578.575	285.408	1038.805	441.712	1223.167	287.821	8530.087	206.755	254.47	221.902	1213.957	4096.831	13107.879	173.27	2522.981	5128.373	328.122	330.85	286.535	12594.589	373.594	306.712	4235.686	218	0.843	1476.055	437.803
11631.708	12630.764	10125.484	15121.473	12975.442	19049.733	10153.502	14606.6	676.843	320.201	308.648	636.609	2632.904	830.564	312.429	11518.252	157.038	195.056	188.389	1232.272	13032.625	504.855	135.486	1874.625	2489.637	305.505	291.525	272.789	2627.635	1026.884	297.978	4878.082	106	0.993	565.594	436
16184.62	17173.436	14575.835	21368.361	19021.924	27059.387	16165.762	22582.591	914.155	659.286	335.736	773.817	445.843	1878.364	352.098	10628.173	152.5	244.044	185.591	1176.367	17018.667	470.674	149.879	2470.94	4762.687	288.353	327.964	307.359	13558.922	420.071	365.828	5953.199	205	0.885	702.807	438.398
12857.229	13460.952	11958.844	17086.272	16660.764	22221.59	14509.888	21062.123	1752.654	453.825	363.621	867.77	561.003	5093.52	294.44	12360.32	192.373	268.571	241.287	1111.284	3297.402	672.676	148.297	3973.267	2675.888	340.306	464.66	272.288	18984.212	385.581	327.207	7600.045	110	0.967	921.609	435.209
14705.948	15532.532	12601.278	19922.152	16355.74	22291.603	13205.344	18164.497	870.186	306.394	308.222	893.069	485.876	863.651	277.156	7993.298	166.534	281.251	221.139	683.999	13142.014	645.628	140.766	3179.674	3560.655	370.233	313.253	297.563	14086.551	376.434	343.226	7177.587	110	0.998	1218.9	435.345
15531.387	17885.424	12667.884	22226.021	15631.841	22958.644	12150.778	17645.659	1348.638	573.179	309.392	1575.827	1240.16	2337.193	361.726	9283.005	212.321	326.924	216.708	934.721	7572.965	672.464	159.928	3669.949	4400.635	561.876	340.527	290.812	11770.208	619.681	277.739	4900.733	217	0.836	1454.606	437.002
14082.485	14660.93	13088.463	18059.452	17269.064	22237.621	14050.299	19354.24	914.468	670.625	352.594	1135.037	422.949	6148.739	428.529	9802.929	161.519	235.103	187.215	1452.344	6790.353	462.695	138.851	3132.569	3525.646	303.739	379.086	276.446	7482.832	486.74	412.245	8081.82	105	0.984	897.005	436.948
14740.044	15273.072	13833.676	19379.247	18896.699	23986.531	15812.794	21528.361	813.814	929.362	351.296	748.985	458.279	7967.59	351.564	10642.198	164.898	259.047	190.173	872.404	6150.623	527.614	130.639	3045.183	3545.094	301.158	412.063	264.494	5414.88	454.564	322.483	7482.783	153	0.921	904.546	438.533
18972.718	20212.797	16592.766	24090.008	22125.148	27732.147	19060.923	26985.161	671.327	1465.482	324.329	604.06	415.715	8858.086	302.98	8204.424	180	227.945	185.792	719.985	2679.962	401.049	141.746	3442.31	3015.849	453.761	316.474	274.753	2976.823	487.048	357.464	8461.359	113	0.981	952.181	436.535
13329.715	14078.311	12102.526	17995.529	15315.622	20865.711	12096.62	16045.138	860.927	607.863	277.334	1661.127	386.827	1802.515	335.046	11612.901	206.385	259.097	215.258	887.303	7114.137	568.653	125.175	2230.276	3914.468	383.046	365.728	283.857	14423.842	404.447	377.872	4151.007	123	0.925	1044.671	437.15
11996.572	14402.594	10201.954	16905.265	12354.78	19394.998	10192.534	14569.143	607.373	307.97	263.441	355.048	317.772	668.171	265.633	10244.034	200.388	193.014	229.484	1764.796	4573.372	29592.842	165.968	1906.889	2326.116	250.627	431.784	264.132	7482.661	442.687	359.5	5102.227	100	0.967	383.23	437.96
15313.853	16576.792	13344.164	20331.406	17016.548	25268.793	13024.428	18884.809	623.729	401.342	305.371	489.734	651.396	3937.148	248.321	10116.343	224.817	211.508	156.346	599.406	9046.78	390.517	146.505	1969.758	2926.625	554.428	253.257	268.256	8205.955	305.369	305.831	3867.296	157	0.98	513.876	439.086
13459.348	14243.661	12552.129	18192.059	16365.164	23212.325	12752.123	18060.801	858.471	336.812	312.165	956.489	706.41	1821.353	325.035	10492.024	160.662	241.746	181.485	499.502	18033.275	415.386	147.878	2038.171	4059.128	370.626	298.721	297.391	19712.972	335.034	346.044	4617.842	131	0.91	688.187	438.599
20517.677	21658.643	18935.845	26651.227	23859.493	31954.574	17966.419	24608.315	671.157	1091.52	322.211	684.016	559.206	4108.157	327.844	10956.854	162.075	263.249	184.628	1305.692	14837.045	405.126	132.855	2123.679	5455.223	382.546	335.092	288.939	12578.901	348.483	335.685	4686.169	139	0.925	720.622	439.076
19516.165	20367.224	17679.457	24683.345	22519.272	30544.182	19001.899	26370.156	954.881	859.106	397.768	1235.041	792.824	7698.311	383.633	12395.431	179.843	231.044	182.794	1502.356	5953.021	496.393	163.711	4041.239	4076.832	604.436	328.471	309.442	5836.191	681.929	365.993	8156.481	186	0.924	812.801	439.253
17080.198	18270.78	15822.596	24079.775	20357.98	28144.884	16131.903	21013.994	1096.392	568.749	304.136	1817.226	547.61	1688.008	318.84	12305.622	230.461	285.639	217.807	669.92	16098.593	583.917	133.624	2380.42	5116.4	491.675	425.745	297.717	19851.921	357.083	390.904	4032.024	166	0.94	1052.988	439.367
13961.739	14874.253	12858.674	18105.704	16842.177	23718.281	13913.007	18906.276	740.682	748.394	410.269	1105.027	583.213	4842.881	390.355	12015.697	176.544	231.088	220.669	1028.806	11261.257	17455.055	152.483	3208.604	4112.839	355.372	404.195	289.168	7487.603	490.069	393.693	7738.036	204	0.909	783.779	440.711
12937.475	14255.727	11487.378	18201.041	15297.741	22128.824	13129.402	18712.195	666.537	402.367	357.818	2250.488	679.524	1571.759	325.112	9912.509	208.018	242.698	218.612	1586.611	10716.625	764.736	137.947	2795.197	2229.375	447.994	562.867	273.631	16506.39	717.125	419.889	6024.16	132	0.938	1070.417	440.621
13054.95	14244.12	11351.194	18298.694	15108.789	21807.692	13199.852	18941.152	803.212	410.496	342.755	1297.597	718.53	1954.003	381.343	10433.03	180.866	216.27	191.11	2203.952	9760.61	758.783	137.468	3728.737	3073.193	319.541	388.13	300.619	10065.747	810.014	395.943	6807.378	153	0.897	1209.879	440.48
8261.326	13119.898	10110.788	14216.166	12131.07	18931.267	8847.366	13553.007	444.919	284.136	275.58	565.034	496.667	1004.039	255.215	8142.814	176.211	233.021	204.884	749.056	13008.72	618.506	166.243	1935.259	2408.353	312.45	282.24	226.42	4980.586	343.215	332.394	4555.284	103	0.952	440.684	439.694
16536.524	17101.069	15755.657	21605.343	21004.07	27565.46	18203.872	23456.674	963.825	559.484	344.613	1149.335	449.364	3627.215	424.366	11928.059	157.385	213.236	265.629	869.255	9774.446	534.033	151.532	2638.396	3433.385	348.037	373.415	291.209	12050.2	452.631	434.822	5719.759	134	0.942	854.746	441.09
17732.676	19225.143	14655.91	22537.935	19125.917	25527.044	16700.12	23893.956	598.753	501.083	290.933	882.435	356.865	2772.609	303.998	7192.266	178.322	202.546	203.188	680.958	2205.41	23123.8	161.368	3459.974	4824.27	316.964	366.216	279.342	7162.939	331.617	252.138	7301.63	149	0.897	1386.956	441.721
16051.074	17080.868	14731.13	21217.069	18806.26	25971.357	15192.186	19830.25	603.512	1337.236	310.561	724.059	399.045	3890.192	325.937	8625.889	141.903	252.765	150.206	542.239	10579.764	683.08	140.548	2188.305	4013.515	297.987	307.767	296.133	7365.08	299.975	309.784	5698.52	206	0.89	674.131	442.417
15753.906	16359.465	14364.365	20163.933	18055.793	24941.266	13658.707	17703.346	677.421	1464.173	322.128	736.738	498.8	3029.827	268.649	11663.646	158.168	248.819	180.133	559.526	16080.261	400.452	137.035	1617.154	4263.382	334.261	309.055	274.728	13945.188	280.017	349.66	3444.818	111	0.981	739.158	441.32
20083.226	21083.891	18444.688	25871.922	24251.534	31038.768	21698.074	29011.026	951.579	2340.217	369.297	1127.839	522.321	10674.894	410.453	10113.499	207.618	269.373	241.996	1096.402	4076.515	625.886	154.035	3746.56	4385.615	330.729	565.514	288.809	8567.552	657.763	327.525	8081.765	208	0.887	945.572	441.837
15558.286	17004.475	13962.284	21244.294	18314.553	25614.663	15403.446	21135.306	773.715	864.971	285.69	1224.938	488.302	2749.485	358.633	12155.543	192.209	265.243	181.073	469.005	17209.234	440.815	128.329	2388.29	3281.24	440.653	361.886	313.208	12198.61	433.763	320.741	4290.99	186	0.924	1026.048	441.995
16908.329	18274.804	15124.379	23555.498	20093.959	26002.334	19150.498	25784.116	692.67	419.546	348.226	861.759	405.65	3584.394	349.856	7110.675	189.208	186.385	189.151	959.031	1722.705	16859.978	167.156	5764.18	3476.712	305.267	312.925	291.341	5137.209	558.768	324.424	12310.999	167	0.945	1290.021	441.895
20962.945	22006.714	18721.554	28648.328	24764.73	31953.191	21854.406	27628.434	677.488	1473.296	333.574	983.004	481.442	7791.868	340.266	7504.904	184.109	293.92	191.345	567.102	5648.536	9451.832	147.282	3563.996	4493.073	334.16	389.872	264.897	13649.108	409.915	246.474	7096.179	236	0.873	1371.068	444.453
14623.049	18218.129	12952.274	21508.302	15294.346	23862.703	12619.579	17868.979	841.798	427.09	375.608	281.708	384.54	662.504	297.492	9384.79	241.856	241.455	231.906	1322.888	566.889	29482.782	170.039	3349.406	3652.052	289.678	353.669	284	11017.328	379.565	318.551	7224.063	102	0.974	365.961	442.314
15871.471	16411.078	14600.129	19962.163	17680.609	25790.665	14668.57	17126.29	834.531	1172.854	348.755	1226.467	514.689	4498.495	443.037	15167.916	160.745	226.897	154.377	1214.552	12775.674	498.416	166.333	2635.846	3928.442	359.087	362.117	290.416	10821.022	449.45	374.363	4992.122	259	0.805	820.685	446.932
16782.69	17500.646	15807.313	21544.736	20683.639	26491.055	22347.528	21254.901	980.496	764.045	371.593	1261.192	574.966	5356.471	434.187	12385.104	173.968	285.986	228.935	776.911	9639.365	596.365	144.544	2379.997	4568.618	370.55	484.893	290.987	13903.421	390.285	437.136	4625.332	629	0.743	866.052	452.921
16749.512	17719.518	14888.048	22216.871	19042.883	25439.521	14583.932	18615.21	1160.518	943.322	322.769	1320.264	544.797	3311.124	352.338	13383.376	223.931	307.275	228.455	471.739	26499.685	546.852	136.879	2264.139	4961.269	561.518	438.599	317.42	12583.248	609.428	366.487	3646.011	173	0.923	1034.055	443.974
11393.673	12050.781	9894.58	15471.489	13016.823	18085.406	10596.614	14988.271	531.666	336.089	298.031	414.692	326.627	724.487	245.969	7353.041	174.275	193.993	273.387	2758.836	735.166	1766.997	168.54	3516.466	3431.126	278.753	355.874	261.451	5727.475	671.754	365.88	9552.172	102	0.987	1120.843	441.461
23363.543	24529.249	20791.796	32237.771	27429.494	35461.029	24111.127	30878.58	952.02	1250.897	339.916	1118.401	465.334	9857.436	362.338	7884.633	211.045	302.768	216.504	727.084	6001.5	16691.324	159.004	3910.21	5615.495	321.043	385.271	280.378	12530.014	490.659	255.109	7130.913	189	0.948	1380.177	444.41
19651.758	20689.177	16873.671	27492.251	22124.828	29061.167	17751.662	23151.04	703.391	854.238	318.348	1283.064	680.32	2740.073	314.435	9962.035	199.742	293.415	246.824	630.896	12828.69	562.837	156.971	2960.45	4988.172	364.741	367.848	278.453	19012.717	383.196	262.511	3814.383	218	0.921	1422.775	445.248
17485.861	18330.307	16030.33	21930.288	19533.27	25886.98	14001.811	18581.299	655.6	1015.41	306.795	789.937	536.532	3955.555	303.912	11026.114	158.775	257.297	182.545	968.908	14538.364	378.9	130.147	1885.201	5171.784	355.86	331.014	280.017	12026.26	303.942	344.065	5046.589	105	0.971	728.671	442.729
15488.076	16516.575	14148.198	20943.883	18421.561	25208.697	14755.488	19817.754	696.305	1747.844	277.81	740.935	466.963	5994.848	355.935	11368.15	198.789	274.612	155.478	1042.015	10385.538	391.324	122.75	2055.796	3870.924	569.409	368.773	325.451	12480.949	547.481	397.424	4008.421	164	0.906	1008.317	444.14
13930.088	15166.653	12291.275	19367.888	15975.698	23358.914	13839.099	18882.974	716.452	342.052	316.39	345.295	562.204	909.732	257.201	9161.057	205.606	258.137	346.917	1597.809	618.814	29951.432	134.037	2798.224	5268.971	353.569	437.09	262.651	9943.442	479.164	367.702	8779.711	138	0.908	1105.413	444.551
14762.522	16059.944	13088.675	19467.964	16556.144	22768.069	14485.362	19509.384	822.233	332.243	324.753	498.338	325.657	918.746	279.917	9217.668	204.365	186.749	235.092	1216.362	4541.986	41385.898	125.972	2901.622	6200.636	271.668	370.266	281.929	11045.504	400.86	341.181	6904.235	152	0.915	1178.789	443.77
12993.021	14287.383	11084.359	17518.686	13931.99	20576.853	12529.514	17639.888	593.719	312.302	274.4	464.275	391.574	943.5	250.369	7685.242	170.584	246.006	210.257	924.098	9054.764	9764.944	127.288	2881.852	4262.205	310.658	398.083	308.678	2303.796	425.538	328.534	7061.292	110	0.998	1229.627	443.173
21204.399	23373.082	17522.241	29107.132	21073.636	29115.506	15581.685	20995.602	1470.843	1012.544	325.504	1451.209	823.797	3847.184	321.083	9224.121	223.559	365.968	205.808	670.712	11427.438	586.048	161.87	3003.856	5795.359	401.575	356.371	294.614	18165.296	375.654	300.269	4035.559	158	0.927	1450.532	445.171
16046.062	16639.045	15094.073	20471.656	19709.279	25294.29	20118.098	19920.426	1296.388	826.748	344.348	1153.694	534.653	4047.35	342.654	12106.903	173.177	269.958	225.688	772.948	8569.19	599.207	145.496	2030.083	4619.999	355.056	391.523	280.692	10103.547	335.003	434.068	4181.742	242	0.763	876.62	450.153
15146.722	16498.845	13853.442	21538.768	17937.344	25236.203	14717.106	20267.852	783.417	384.865	563.469	1533.262	545.16	1111.747	341.845	9292.659	239.264	294.72	223.786	1508.567	7851.848	2129.046	139.994	3426.184	4791.537	326.731	714.545	265.881	13589.73	742.561	406.024	8115.228	266	0.726	1083.936	449.842
13920.467	15243.737	12188.506	19600.987	16184.101	23445.18	14393.117	20316.911	880.771	338.708	299.796	1337.981	370.971	1317.956	351.556	8113.252	175.254	254.057	205.024	789.57	7027.989	5585.807	140.774	3613.559	2962.825	351.114	330.464	329.142	12193.393	373.986	311.454	7560.988	222	0.848	1242.676	447.027
15206.015	16174.703	13389.511	20456.905	17087.9	23918.9	15467.025	21109.654	577.044	348.013	300.035	791.965	377.429	1044.431	296.142	7910.228	184.341	193.022	273.07	1116.726	2120.302	10986.582	156.884	3656.21	4252.643	273.471	307.29	316.115	7687.996	464.992	331.764	7963.47	264	0.858	1264.205	448.564
12393.18	13253.615	10853.213	16741.785	14557.286	19460.357	12619.366	16909.733	633.991	1170.996	325.397	986.721	424.587	5041.005	329.499	7297.414	169.79	237.918	158.64	448.356	5684.588	855.601	151.503	3730.37	3093.009	333.618	349.311	263.481	10757.577	413.816	263.129	7390.725	97	1	1361.5	443.5
22508.416	19275.771	13187.717	24835.053	19787.076	25512.638	12479.731	18729.222	756.372	379.055	351.529	323.931	357.623	831.382	261.203	12024.277	241.392	236.388	327.362	2701.513	667.467	45825.521	165.91	2106.137	6134.49	269.739	543.151	272.659	10001.992	477.976	342.028	5573.321	114	0.948	377.684	445.219
14290.483	15464.735	12529.011	18662.032	15839.018	23403.776	12448.505	18251.64	959.63	318.807	289.913	901.462	491.178	1127.71	313.967	8754.652	161.319	233.864	168.108	1174.035	11261.358	351.934	145.025	1836.177	3744.639	298.588	262.774	299.159	6246.005	458.128	418.067	4712.789	190	0.803	616.063	445.816
17901.809	18999.277	16610.223	23573.277	21359.563	29075.754	17166.234	24445.022	775.517	643.767	322.291	989.938	646.421	3441.421	329.564	11543.511	156.631	250.052	177.483	905.882	18644.836	485.369	143.78	2760.91	3801.197	367.415	307.205	291.656	8161.775	372.79	333.023	5944.818	254	0.783	706.394	450.213
13489.707	14205.003	12627.003	17551.893	16321.246	21982.738	13565.24	18221.233	760.067	751.708	335.493	735.18	389.075	3346.021	253.747	11762.116	185.505	217.058	625.838	2009.455	5334.809	587.977	148.682	2602.195	4422.795	357.286	399.83	271.918	16164.765	474.605	386.099	5405.785	146	0.879	931.884	447.397
14266.667	15301.84	12835.233	19812.704	16833.527	23848.037	13735.296	18605.386	1328.507	416.185	315.969	1577.665	698.113	820.875	328.904	13245.441	241.451	247.703	239.429	1395.335	17032.112	3270.157	134.849	2588.811	4493.948	396.038	455.813	281.069	17988.693	575.771	368.79	4985.986	199	0.823	1061.842	448.786
11847.781	12624.717	10154.656	15408.903	12410.701	16793.221	9287.395	12837.548	674.784	545.516	297.123	893.518	329.378	1136.336	285.583	9808.147	172.962	291.242	214.24	3274.269	5110.961	4367.376	128.496	1636.878	4313.079	404.371	330.731	270.751	13984.804	542.237	412.946	3634.764	131	0.896	1157.103	446.691
11542.613	12584.141	9912.824	15454.01	12501.555	17511.806	10050.161	14607.211	697.677	365.336	305.229	1090.367	910.278	929.271	291.242	10899.785	178.585	255.117	186.588	741.587	7279.612	1028.656	132.571	3050.532	3194.482	283.511	335.092	299.279	15625.237	476.202	351.904	4894.34	107	1	1194.977	444.547
9375.269	10142.341	8635.724	12675.369	11500.983	17050.102	9511.377	14191.268	668.631	296.132	303.198	988.966	378.601	1319.27	300.483	9635.724	131.104	157.319	169.868	1916.447	7127.204	1888.296	143.545	2105.669	1538.393	303.243	275.569	295.512	10596.361	488.93	373.097	6304.233	105	0.984	638.576	445.719
12530.764	12891.701	11958.277	16008.812	15628.189	19439.166	17789.851	15243.519	810.16	1375.528	346.802	1390.848	377.665	3821.283	387.234	12893.138	152.217	217.069	178.311	968.219	13694.56	566.435	142.817	2128.041	3632.45	488.307	395.463	296.007	13706.601	452.098	476.762	4269.053	203	0.904	845.938	447.495
11427.797	12148.105	9850.335	14162.377	13139.056	17093.028	11565.125	17060.654	748.68	392.028	321.272	697.589	483.838	1309.663	313.584	10182.576	140.881	185.873	297.726	2500.658	2649.101	405.023	143.626	2704.89	2096.641	307.4	395.046	274.524	13986.55	476.918	387.009	6656.356	108	0.967	919.861	445.139
12973.691	13541.767	11082.526	16953.48	14603.561	19693.141	11520.656	16108.224	1792.938	533.234	273.715	1520.381	429.119	1603.46	325.579	11793.698	207.072	219.259	229.436	1074.242	20808.308	481.747	123.293	2328.94	2305.243	366.041	439.053	299.705	11128.086	442.504	345.458	4243.254	105	0.984	1043.643	445.986
14618.738	15442.951	13238.334	19379.219	17388.737	22412.083	16273.382	21272.562	644.089	574.9	365.166	467.731	378.691	4146.212	303.833	5790.506	192.848	202.851	217.065	375.575	627.62	485.011	152.875	5567.471	3821.478	307.519	334.751	259.921	5134.651	314.272	313.623	10098.898	143	0.916	1344.416	447.451
17421.499	19867.401	14082.969	25302.057	17738.182	27298.465	14347.479	21152.236	1020.375	500.342	337.154	1124.34	1188	3199.875	304.997	8282.482	213.065	293.622	190.714	966.508	8486.856	571.27	172.525	4086.458	4074.818	810.97	331.75	263.567	11468.992	597.96	276.684	5496.472	203	0.858	1469.057	449.268
12798.523	14200.977	10610.762	16690.388	13795.976	21952.675	11888.506	19596.991	736.487	305.074	325.945	413.891	623.166	2282.457	278.979	9302.915	157.929	164.517	151.153	560.469	7251.03	4639.831	129.796	2703.726	1764.144	660.019	280.111	265.9	5007.537	321.053	289.819	5148.665	104	0.974	542.298	446.375
13573.01	14772.119	11554.924	18071.719	15022.984	22412.05	12834.007	17274.08	629.999	394.046	299.935	1367.416	533.757	1578.766	310.946	8912.871	170.876	211.044	173.465	698.606	15322.977	305.822	156.227	1811.418	3971.203	318.468	261.237	291.991	5632.166	326.959	383.923	4717.322	98	0.993	604.082	445.878
14701.403	15243.831	14397.31	19766.768	18194.641	23316.334	12806.984	16502.306	850.35	732.73	297.126	1023.8	747.356	3200.045	280.697	11523.02	156.073	254.21	205.392	383.128	18731.699	372.375	129.37	1526.748	4642.67	373.056	344.135	279.966	10907.181	331.682	364.646	3120.738	106	0.993	723.028	446.434
16689.816	17770.048	15040.008	21310.27	19267.024	27013.912	14571.618	21115.064	864.896	610.097	571.03	903.054	506.199	4973.648	350.358	12326.059	154.419	218.252	299.864	711.888	13754.796	509.114	137.845	2549.541	2630.596	303.898	436.249	280.92	18325.488	355.06	309.417	5310.719	181	0.843	744.561	450.948
9534.263	10418.269	9196.206	12071.634	11170.764	16444.881	9458.426	14168.148	781.827	377.023	818.208	1266.354	410.228	2209.221	386.309	11631.063	144.834	186.365	344.434	700.37	11681.47	586.198	141.746	2659.957	2236.579	365.585	444.598	286.885	6861.012	327.567	303.374	7169.519	120	0.903	760.05	447.975
14977.815	15715.439	13594.485	19630.393	17874.123	23526.675	14221.555	18783.808	936.49	760.386	301.523	914.497	508.687	4383.468	388.586	11249.781	203.379	279.72	244.806	922.78	10071.573	555.216	142.507	2265.399	4940.427	1281.493	447.354	303.726	10844.629	442.274	371.682	4630.142	223	0.877	974.836	450.155
19706.649	21599.781	17115.596	27967.835	22497.199	32083.63	19887.339	26933.462	1244.45	833.106	324.4	1346.754	740.133	5036.136	342.214	9681.391	204.104	283.464	194.161	783.773	7579.419	812.529	157.829	3543.321	4057.88	335.455	364.758	259.82	21062.284	528.41	279.644	4781.333	99	1	1413.328	446.641
18081.294	19657.091	15688.816	25679.334	19869.326	27228.461	15805.997	20538.444	655.292	696.414	293.646	1175.163	604.218	3822.437	311.871	9583.574	188.792	346.195	217.651	814.359	13240.572	696.927	155.473	2689.195	6025.096	379.991	362.2	275.978	22209.894	490.579	337.986	3834.699	112	0.96	1432.089	447.571
13015.696	15678.895	11972.832	18531.51	12813.221	21139.281	10457.128	13832.25	625.089	313.837	287.622	286.238	315.473	579.262	238.204	7829.258	208.174	208.108	258.239	2138.927	482.142	26889.372	153.157	1764.227	3480.132	257.026	421.135	267.034	6075.688	474.192	340.342	6166.665	163	0.759	384.328	448.831
16155.194	17146.854	14894.551	21261.816	18930.678	26968.041	14887.837	20975.336	872.411	646.557	331.443	913.168	821.632	2122.166	335.385	11111.407	169.288	276.297	186.81	794.366	16577.577	582.377	146.969	2436.705	4870.289	315.56	326.228	293.343	11660.276	450.516	332.914	5187.706	317	0.842	692.598	451.014
14388.431	14940.369	13822.602	19430.356	18457.588	24890.804	15985.126	20973.638	716.892	1434.32	332.279	1416.281	399.493	5983.526	330.58	10781.357	183.761	228.754	368.975	1684.849	5985.228	630.874	160.961	2668.933	3926.741	346.723	566.847	283.212	17837.093	1064.2	339.048	5788.635	265	0.83	944.738	449.643
18730.549	19933.763	17922.757	25201.321	23083.616	30766.196	19137.022	24329.452	864.236	1638.677	314.647	1222.694	448.35	5360.977	340.196	12057.832	198.971	298.156	413.722	720.07	6778.62	667.542	152.234	2308.35	5444.746	370.519	486.914	295.537	22012.623	537.52	299.49	4819.932	383	0.861	962.79	453.458
15825.614	17048.681	14237.994	20806.17	18548.92	24968.089	15060.265	20840.455	586.183	937.728	302.277	660.225	451.026	5439.908	378.836	9661.375	189.861	275.93	172.331	594.332	12388.924	490.466	136.336	2587.029	3875.607	624.178	367.85	302.073	6881.563	349.132	352.749	5635.094	120	0.969	983.342	447.692
12428.916	13766.283	11047.749	16712.735	13654.739	20313.172	9501.386	14361.309	520.078	277.1	255.424	531.469	697.35	1008.042	267.178	9073.296	194.886	248.518	193.602	490.627	8495.129	492.968	203.657	1662.629	2679.678	342.293	288.002	276.097	2254.937	345.196	321.696	3294.051	120	0.929	469.8	449.5
15142.44	16596.87	12619.061	19446.975	15806.38	23861.396	12266.469	18316.785	639.564	308.274	320.077	452.404	1003.163	1158.134	282.852	8823.007	183.786	216.818	155.147	706.81	10687.918	408.331	136.404	2163.682	3259.243	371.945	277.204	276.135	9746.201	382.739	303.816	4749.931	108	0.898	534.963	449.685
8027.983	8789.29	6817.833	10172.44	8884.543	12414.806	14506.39	9919.525	711.974	469.154	290.621	1043.472	361.088	836.996	371.334	11629.236	144.733	179.573	166.588	562.084	16175.013	503.464	145.813	1836.165	2652.621	267.433	331.738	299.449	9221.973	269.343	353.69	4360.539	109	0.976	663.087	448.913
19611.745	20454.971	18321.733	25979.071	24835.241	32987.996	20880.66	29788.391	866.982	1167.01	383.385	644.928	608.414	10371.498	355.745	12387.202	181.299	289.073	182.738	633.047	8793.1	666.513	140.965	3568.618	4855.349	303.861	408.74	279.972	9233.102	364.067	303.691	7607.282	209	0.815	904.242	452.983
18638.922	19715.469	17089.628	24113.06	22646.826	29078.126	19430.493	26201.263	741.879	1734.422	349.338	624.455	471.23	8784.78	314.381	9352.124	169.671	258.799	187.008	612.896	5703.277	475.826	142.918	2960.842	4114.309	290.22	354.003	271.583	8699.316	339.243	354.477	7271.275	175	0.953	912.231	450.049
13027.223	13937.351	11962.541	17556.269	15841.235	21084.877	12416.099	17173.694	608.21	412.667	289.927	658.799	368.713	3158.138	311.519	10871.596	188.608	256.95	197.631	819.414	11257.801	482.627	139.332	2499.431	3455.112	512.994	321.219	325.338	14234.929	314.019	312.005	4784.667	154	0.913	993.221	448.903
13777.574	14964.203	12093.766	19217.823	16309.893	24042.335	14246.139	20239.596	1268.393	403.78	325.301	1174.089	535.742	969.952	309.357	10250.147	231.158	249.946	247.775	1187.015	21231.988	3354.752	134.296	3038.29	2898.452	601.94	540.333	272.387	9136.796	558.32	370.649	6646.513	136	0.93	1068.949	450.294
15844.78	17351.146	13757.955	21915.707	17846.319	25448.931	15197.391	21743.289	845.734	1083.389	320.821	1403.881	907.458	3470.538	349.875	12005.843	189.088	283.31	228.492	746.843	12474.308	1302.645	135.258	3435.79	3987.755	331.033	344.057	296.079	9576.544	496.358	362.599	5169.977	170	0.857	1213.688	450.771
16282.429	18079.312	13421.712	22861.194	16682.222	22901.478	11882.018	16618.812	1548.711	617.17	300.264	1256.452	835.568	3128.159	307.219	8711.335	208.429	316.832	190.195	549.057	15058.359	537.309	158.101	2702.831	4775.439	424.409	354.532	281.748	16560.16	367.766	261.119	3643.888	108	0.967	1459.056	449.194
19324.102	23230.258	15392.288	27370.837	17608.946	26123.735	11874.547	17747.01	940.783	419.297	372.937	402.723	437.257	768.91	275.145	12727.291	302.857	260.364	326.892	1831.585	5594.551	29357.608	228.291	2957.112	8797.938	295.677	436.152	292.72	13587.523	431.238	342.085	6467.424	110	0.915	328.391	449.882
14346.544	15490.247	12766.995	18941.928	16027.199	23245.652	12546.142	18339.881	608.459	331.986	333.744	522.763	376.583	937.429	303.921	10762.798	168.188	260.316	181.138	628.38	11598.314	1122.076	124.729	1870.644	4104.703	433.089	277.149	273.755	7940.879	309.784	292.089	4189.037	137	0.974	553.974	451.456
15592.382	16507.149	14611.031	21193.288	18345.859	25909.774	15207.418	18421.058	616.431	308.644	283.402	1044.843	480.153	1289.299	306.227	8487.983	179.569	248.156	164.495	983.048	17146.145	324.016	153.175	1497.321	5000.71	329.398	267.655	292.262	7331.095	380	404.277	3783.996	200	0.82	604.32	452.33
17963.245	19183.429	16016.839	22747.017	19317.493	27998.954	15571.01	20888.873	915.393	1951.269	316.794	1332.995	822.265	4685.028	300.315	12353.551	168.794	281.221	170.501	520.676	20772.099	515.207	136.574	1987.703	5162.548	312.133	318.493	282.262	15072.992	340.337	349.327	4236.789	137	0.963	734.412	450.288
19113.693	19990.139	18559.189	25462.582	24380.744	31627.385	22389.369	26009.722	862.368	611.303	353.715	977.634	580.063	6418.23	372.876	11690.269	168.606	310.245	189.618	1222.38	10318.894	493.589	145.524	2514.364	4547.32	505.59	403.818	281.893	12153.654	445.396	367.688	5264.259	389	0.783	886.202	456.685
16324.639	16777.724	15256.032	22507.135	19805.878	25603.486	15085.759	19102.838	1625.228	1462.757	298.397	1462.495	624.138	2723.916	335.179	12864.604	225.495	267.073	217.523	991.204	21355.212	557.67	122.706	2261.329	3904.407	341.206	411.905	304.676	14867.835	519.474	402.309	3790.561	126	0.988	1038.095	450.286
16656.917	17760.755	15384.646	23280.859	19708.375	27053.341	16959.188	22225.464	823.664	982.004	327.316	971.371	452.76	2319.813	317.54	10428.769	195.197	236.382	246.172	1778.514	5856.431	32064.296	127.458	2971.109	5018.073	281.095	367.099	285.162	12098.787	604.115	372.304	6245.715	201	0.915	1182.435	452.241
18053.149	19416.833	16191.871	24509.318	20186.613	27627.67	17767.088	23329.896	726.127	370.184	298.757	694.466	501.201	1433.813	282.961	11258.997	196.089	238.004	344.116	3183.425	3772.154	41245.499	130.029	2954.331	6917.707	287.712	402.442	303.544	11199.474	731.504	391.197	5957.622	160	0.929	1228.588	452.069
20861.21	22590.64	18106.031	28559.509	23584.915	31922.703	20747.487	27424.333	813.753	699.216	311.581	1179.18	543.11	4323.842	296.888	8522.731	195.996	253.717	264.933	928.303	5979.22	7039.341	155.836	3396.823	4399.18	324.408	365.703	258.096	19062.183	492.834	309.78	5464.726	334	0.811	1409.985	454.18
21367.747	22768.994	20052.591	28440.8	26935.299	36711.105	24039.859	30628.056	723.449	881.224	375.505	1153.529	635.431	8602.596	362.012	11607.362	182.331	300.67	188.921	899.541	11758.597	761.309	138.386	2996.188	4771.211	301.424	431.743	282.189	14221.204	393.52	333.292	5636.362	124	0.984	896.548	450.484
19599.453	21136.227	17801.183	26462.007	22903.354	31732.018	18614.44	24275.104	943.456	696.78	323.075	1222.529	1059.955	3215.535	388.979	12128.59	228.822	328.366	192.385	704.386	12239.884	522.356	128.171	2941.387	5581.173	802.79	349.02	311.991	8567.627	548.184	330.896	4849.358	221	0.906	1019.735	453.717
12866.43	13876.562	11240.487	17604.354	15142.236	19905.031	13233.416	18863.493	730.441	359.058	334.327	1055.619	467.289	1142.35	331.648	9725.304	186.156	181.157	278.712	1198.426	7982.095	25058.642	149.992	3884.333	2980.876	277.185	328.62	337.039	11634.441	526.694	326.722	7344.689	106	0.993	1248.5	451.047
15448.872	16924.716	13236.375	20442.278	16431.904	24767.646	11930.059	16939.612	641.411	413.245	278.392	470.158	523.793	2924.869	261.258	9212.316	216.821	280.871	200.95	545.446	10772.62	556.77	185.985	1591.912	3660.674	949.484	285.132	269.339	14284.281	285.709	298.999	3184.014	121	0.96	480.963	452.971
16205.748	17563.221	14391.982	21564.221	18114.424	27007.413	13788.711	20765.099	596.977	302.217	319.866	358.097	752.53	1547.185	258.884	9374.644	169.345	230.024	155.035	563.65	8688.74	405.956	136.994	2174.77	2917.533	467.566	293.433	259.501	9468.095	292.837	270.439	4717.152	102	0.943	539.176	452.382
9996.967	10741.489	8733.156	12928.019	11109.212	16110.115	8467.521	12612.267	533.364	322.272	298.469	734.223	541.086	936.661	295.529	8636.085	165.867	192.51	150.929	618.471	12357.046	490.623	137.959	1964.85	2179.165	293.167	278.54	282.274	2483.769	391.835	374.603	5523.533	105	0.953	586.671	451.157
12415.418	13331.203	10983.376	15216.044	12837.277	17467.87	14240.822	12316.505	923.304	361.728	304.368	1102.303	374.971	704.717	315.581	10613.249	157.909	244.416	170.901	677.154	16225.606	418.617	132.758	1734.518	3885.756	292.916	331.747	295.12	10691.542	308.915	352.778	4915.435	189	0.939	655.701	453.463
14315.391	15327.09	12854.803	17282.284	14784.965	21000.543	11500.22	16536.004	1321.075	429.845	906.964	917.285	546.449	1782.717	373.095	13901.629	177.108	279.185	353.317	1170.593	20431.536	707.345	147.517	2219.786	4232.279	361.429	414.791	282.816	15188.846	304.663	321.802	4693.535	102	0.955	765.5	452
13645.179	14105.824	13133.647	17526.761	17045.353	21467.498	15535.977	16852.934	833.531	706.18	365.104	1394.931	560.985	4911.784	448.403	13316.103	163.414	264.22	186.417	1223.031	12861.021	533.657	146.459	2301.018	4165.042	819.417	472.873	302.625	20301.005	418.142	491.197	4249.603	162	0.95	853.593	453.58
14882.255	15976.927	13266.068	19986.715	17545.746	23978.908	13913.936	19268.922	1084.044	670.875	296.765	1013.724	834.529	2728.603	367.128	13327.27	210.772	325.543	170.819	1563.415	23369.029	475.114	127.634	2426.793	4935.095	353.028	380.882	340.145	19618.017	663.254	381.29	3902.851	102	0.987	1003.882	451.265
16344.656	17711.729	15299.444	22039.348	19406.519	25696.565	17052.759	21762.898	1041.843	373.617	332.497	366.795	388.798	1009.84	260.383	11933.282	220.967	218.455	396.544	2556.272	279.348	42404.574	131.604	2805.05	5971.769	300.399	485.746	258.702	11902.376	615.907	340.401	7878.884	170	0.907	1102.882	453.982
11566.819	12220.944	10470.752	15515.572	13359.183	18088.928	11258.875	15031.598	998.246	320.594	323.62	567.148	319.345	896.412	246.581	11229.909	192.911	187.109	308.516	1743.411	1678.992	40841.721	125.98	2443.343	5531.865	267.908	520.583	265.662	7134.699	499.439	391.349	6452.675	121	0.96	1134.988	453.054
16571.147	17921.121	15203.99	23365.894	19307.047	26604.18	16355.21	21669.194	810.014	1204.728	311.297	1097.042	520.635	3834.471	328.497	11902.965	180.086	291.271	239.24	919.099	10104.484	1032.07	139.014	2968.918	3883.06	348.647	334.072	278.245	17661.177	386.703	348.637	4775.393	231	0.882	1203.318	453.742
16346.766	16953.703	14457.709	22481.049	18267.884	25170.561	15789.665	20640.472	710.555	317.627	289.189	1071.531	361.813	1061.811	321.276	9562.169	181.236	293.454	235.771	686.577	7803.727	15344.673	129.458	2888.062	4701.863	308.621	321.347	313.117	17465.226	356.322	316.281	5611.377	109	0.976	1235.702	451.95
19394.909	21372.208	16193.537	26606.695	19860.286	26787.852	14825.388	20273.548	818.558	590.957	336.258	1134.606	810.455	3447.099	325.237	8972.203	203.565	394.095	198.302	745.239	12229.398	622.763	162.197	3289.362	5284.782	350.001	345.803	273.045	14299.86	351.598	311.719	4256.499	108	0.967	1447.231	452.741
10369.969	10886.078	9559.621	13504.293	12566.34	16509.499	9807.782	12823.63	717.352	576.3	307.041	628.732	530.311	4002.37	215.525	10286.446	161.986	246.452	197.917	1379.77	12547.422	556.259	136.098	2135.783	3456.786	638.244	389.773	263.687	10205.822	413.82	293.023	4994.873	123	0.925	925.866	453.061
17759.92	18799.54	15887.98	24122.928	21097.259	27707.367	18867.694	24489.134	742.268	855.921	345.775	1212.575	448.213	4439.977	329.211	7110.45	196.694	253.602	260.34	635.808	3827.986	684.842	167.438	4267.04	3992.798	388.852	337.553	264.856	7695.724	359.772	273.48	7709.1	410	0.695	1360.859	457.559
17547.768	19395.01	15103.98	24507.559	18859.275	25346.127	14550.267	20046.71	1208.938	454.413	342.044	1098.769	976.695	2530.719	375.86	9583.519	212.72	393.665	216.544	897.822	6812.789	664.245	164.946	3641.596	5441.341	358.075	358.231	272.333	11347.422	512.495	315.674	5036.097	107	0.989	1441.164	452.902
18759.296	19766.364	16199.258	26856.499	20282.906	26797.426	14916.164	17945.584	1118.848	613.925	307.506	1058.73	661.05	3916.721	283.002	8472.305	203.253	356.191	185.653	524.554	14373.397	511.083	159.253	2579.031	5469.269	334.981	352.961	266.384	15016.378	303.574	278.336	3441.212	105	0.984	1453.69	452.452
8985.197	9842.051	7628.768	11128.995	9688.58	14043.283	13833.862	11896.828	837.78	302.32	317.957	943.889	392.193	811.206	377.123	10420.64	146.195	183.88	154.267	841.743	9821.847	388.922	142.057	2146.614	2000.704	286.949	409.749	277.157	5710.578	327.921	346.997	5261.066	139	0.94	667.032	455.5
21607.097	22643.231	20983.179	28476.26	25113.973	34659.804	18832.214	25767.636	904.105	960.105	956.591	786.362	686.013	5044.744	318.974	12035.438	171.73	303.55	538.714	677.752	12841.69	547.996	141.932	2477.399	4834.925	313.157	670.318	277.285	10617.577	344.082	325.361	5580.585	125	0.94	739.324	455.1
17811.525	18836.93	16319.866	24196.538	21421.173	29060.374	17160.371	21884.711	1141.506	1494.007	307.902	1556.184	629.957	3826.81	387.941	13234.232	214.732	319.802	183.491	1029.638	10653.554	590.574	124.373	2380.234	5184.99	404.953	385.943	323.437	16235.546	596.626	383.894	3853.176	135	0.987	1010.041	455.315
15713.52	16971.326	14038.989	20836.528	17361.47	24737.11	11932.982	17020.394	570.951	308.873	311.868	452.395	904.865	994.883	258.055	9845.198	201.798	242.994	160.311	586.95	13404.316	328.113	129.652	1651.078	4490.043	406.167	320.347	253.972	11940.107	319.238	276.95	3346.02	116	0.936	532.052	456.009
15181.442	17246.641	12805.3	20811.758	17203.873	24908.929	16291.315	23585.095	595.323	643.056	309.728	581.376	388.927	7048.402	309.248	7102.266	176.063	237.062	285.776	1082.847	1684.418	3268.04	177.79	4585.393	3402.663	312.982	325.069	286.02	7973.134	467.593	286.593	10941.239	121	0.977	1307.698	454.459
19665.081	21730.116	16927.877	27567.134	21737.874	30268.643	18283.281	24533.419	1282.644	880.073	311.54	1257.567	772.519	4460.96	415.092	9947.681	257.691	322.104	238.503	1131.177	6840.101	2272.499	166.101	3545.918	10807.867	433.194	378.742	277.542	13046.906	569.456	577.283	5330.936	121	0.989	1433.649	454.814
16141.396	17346.191	14589.321	21985.585	19237.586	26380.584	15546.411	20612.072	907.485	476.901	311.6	1673.532	1137.375	1928.555	428.449	11921.412	223.665	269.652	193.956	745.721	10772.723	568.328	126.397	2966.869	3997.13	628.342	376.918	302.786	12352.509	484.134	367.239	5028.917	140	0.932	1029.971	455.157
16498.325	17669.029	14541.039	21855.504	18151.441	25930.553	14904.253	19687.691	702.307	515.006	295.904	1243.287	1075.052	887.787	342.576	11415.58	266.184	287.923	246.616	1136.347	8534.153	8602.063	129.794	2458.391	6901.329	323.774	510.564	267.448	12665.096	661.587	391.109	4800.502	111	0.964	1056.653	455.464
20811.222	23903.817	16622.552	28763.758	19025.514	27711.262	11427.072	16869.252	814.715	380.282	343.167	306.611	366.947	814.269	258.878	9800.189	242.371	235.886	253.789	1264.786	756.02	29825.942	189.692	2465.824	6755.004	287.824	436.353	270.015	10054.499	381.492	328.015	6549.852	127	0.955	323.807	456.705
13993.352	14812.466	14754.474	20940.53	14321.146	20189.52	11051.576	15012.505	1123.747	426.882	1803.64	799.245	440.999	2781.652	313.544	13018.985	160.595	212.807	570.015	1099.534	9857.561	478.335	148.781	1816.737	3516.904	304.253	685.205	266.921	4760.844	317.579	303.07	3686.665	142	0.934	761.613	458.148
22636.683	23588.114	21990.573	30770.692	29595.759	38766.548	24822.427	32179.675	892.954	1050.465	392.606	988.402	769.61	11000.068	367.748	11437.185	182.537	348.13	159.028	1182.43	9527.98	560.568	142.366	3097.583	5790.683	476.921	419.644	283.048	10333.165	418.793	345.094	6456.969	190	0.944	896.758	457.568
14784.422	15718.96	14292.226	20833.968	18723.443	24795.34	15024.155	19300.681	900.811	992.962	301.237	2046.65	664.96	3893.584	437.766	12896.865	197.56	293.24	229.897	900.003	12781.464	539.204	125.159	2469.894	4247.639	326.282	339.427	343.598	15666.933	415.301	371.18	4271.151	182	0.896	1002.758	459.28
18113.612	19470.44	16329.221	24134.114	20537.379	26660.204	17155.538	22512.128	899.891	813.706	320.123	1292.708	461.439	2963.701	328.699	10034.656	190.571	301.036	176.195	1257.505	10258.468	2893.857	135.85	2606.065	4696.372	296.522	353.804	273.159	16447.157	524.304	394.34	5289.472	289	0.829	1162.971	460.026
20381.633	22601.802	17048.316	29077.596	21005.526	29863.033	16210.333	21705.748	1115.933	798.947	299.422	1460.276	889.752	2421.178	322.267	9053.218	212.857	334.455	201.767	613.639	8663.347	619.03	165.857	2655.311	5943.026	340.707	325.576	254.988	13459.453	526.275	253.067	3825.642	198	0.902	1465.167	458.03
15128.012	17335.649	12047.408	21200.592	13998.686	21658.081	10659.362	15695.138	788.235	720.33	310.105	1279.256	1109.096	2190.757	319.645	8572.85	203.656	283.424	232.607	841.978	8149.969	568.938	181.188	3340.568	4326.361	362.076	321.001	262.746	13788.815	579.08	266.623	5229.616	148	0.914	1487.473	457.486
14685.818	15797.082	13408.1	19032.148	17065.963	23849.549	12636.584	17194.89	952.425	345.889	295.946	1064.38	699.591	1769.92	277.627	12939.319	150.087	270.335	190.951	909.845	19514.134	393.905	130.67	1669.574	4876.347	277.641	302.814	284.74	13373.038	476.674	355.347	3361.783	110	0.998	714.1	457.655
14264.871	14783.07	14962.532	19813.4	18095.551	25260.141	14000.313	18105.137	615.071	560.757	434.586	1016.167	703.44	2678.822	289.222	12415.269	157.185	263.833	254.804	636.154	20093.31	604.014	134.84	1888.176	4412.479	298.582	391.547	262.412	7871.958	327.887	364.162	4256.121	101	0.977	733.896	457.619
14955.083	16280.661	13840.472	20828.892	17799.327	24650.667	14616.996	19535.31	729.371	715.529	308.422	1520.865	483.558	2444.365	363.35	9904.976	235.643	262.32	207.551	1341.849	5971.646	9711.503	131.548	2898.625	4416.049	313.812	380.118	274.516	7917.275	460.802	394.915	6506.288	220	0.763	1046.541	459.214
14644.794	15827.947	13164.285	20576.463	17953.397	24195.21	16301.267	21562.772	737.107	717.129	333.327	534.055	460.236	4292.452	301.705	7945.619	180.137	268.333	271.006	2273.838	2952.469	11574.953	181.672	4240.415	3482.214	317.239	349.293	282.248	9507.423	606.853	361.831	9334.632	259	0.793	1314.203	461.89
14499.457	16036.033	12382.565	19535.345	16522.62	23125.137	14298.056	20371.862	998.1	1082.974	337.365	1989.041	548.122	5331.447	367.272	9499.019	214.523	260.165	202.147	1059.308	5507.788	741.692	163.633	4224.991	3278.311	333.687	366.514	253.399	14135.835	319.48	280.889	6212.023	146	0.972	1377.473	459.034
17958.967	19472.645	15896.407	23954.644	19922.126	28558.928	14240.467	20661.942	608.062	312.633	331.346	401.715	431.035	960.713	283.534	9980.503	172.953	229.969	152.151	731.939	8615.09	384.398	131.134	1895.4	3609.676	316.722	298.519	246.882	9310.89	307.925	273.967	4696.803	109	0.976	541.821	458.5
15303.769	16364.58	13958.047	19645.736	17233.13	24515.443	12971.394	18475.036	683.109	328.753	317.124	466.139	679.266	925.289	321.99	10779.261	174.894	270.374	160.946	644.313	11189.039	565.329	139.404	2070.445	5327.793	274.268	316.903	299.497	8039.982	328.021	313.897	5029.62	114	0.99	680.825	458.588
15505.65	16601.943	14291.238	20500.565	19127.161	25152.547	15413.986	21175.294	745.618	2309.053	324.451	610.496	379.647	5711.676	279.065	13859.958	165.552	257.999	238.722	874.985	7730.911	903.278	144.328	2497.822	4627.276	269.053	367.384	263.946	10107.312	328.725	317.358	6264.781	145	0.954	915.928	459.61
10872.209	11394.619	9689.25	15080.468	13197.432	18028.962	11348.845	15707.696	1466.585	367.669	308.48	543.871	323.674	722.836	286.724	8765.4	219.366	142.207	262.76	942.512	6437.136	21391.823	135.558	2704.726	1660.464	312.506	476.257	254.491	5296.729	452.063	376.855	7981.597	107	0.971	1068.846	459.313
15787.033	17913.986	13297.079	20888.696	17064.828	25882.973	15509.131	22526.619	707.858	375.643	311.482	1286.606	510.986	1253.716	349.315	9188.147	189.635	259.377	223.168	1830.606	4371.789	14388.349	170.647	3989.385	4166.744	294.352	302.286	305.441	9507.725	581.004	334.539	7374.025	100	0.967	1280.83	458.26
14839.843	16511.563	12622.334	20307.002	16214.671	22204.435	13577.64	18556.608	950.436	509.449	295.095	1355.255	433.351	2619.338	391.873	8981.594	203.775	240.719	292.798	1211.956	8303.137	1258.648	157.58	3204.591	6504.045	326.404	372.13	266.109	13875.603	574.132	387.524	5293.04	118	0.953	1425.907	459.492
11109.602	12210.453	9767.815	14596.991	12292.115	17958.515	9183.997	12958.697	612.58	296.319	289.176	654.467	662.958	765.099	282.32	8093.841	183.155	224.675	166.699	964.975	18648.937	394.66	133.178	1445.471	3420.483	351.316	300.603	277.695	8764.944	484.215	329.514	4140.091	143	0.87	588.136	459.78
11402.357	12178.052	10132.849	14605.086	12384.213	16983.109	9747.35	12315.597	653.265	303.167	277.153	436.637	924.369	1066.07	304.276	7757.676	172.671	211.723	159.829	1009.846	10906.857	430.216	146.727	1700.359	3710.181	313.68	280.836	294.051	14290.905	508.558	338.171	4726.813	154	0.872	607.273	460.747
10526.505	11459.074	9952.196	13969.613	12281.173	17912.678	9621.752	14015.146	1480.423	289.5	309.145	1239.672	512.035	859.814	323.149	9930.886	150.795	198.597	169.576	800.035	15844.974	332.722	138.051	2179.33	2712.523	283.831	328.659	290.513	11047.987	421.597	368.738	5879.574	143	0.83	646.913	461.29
13779.202	14831.372	12553.214	17788.358	15357.58	21294.736	12181.206	15777.47	812.224	305.221	306.12	389.65	621.864	852.644	339.504	11338.641	160.524	243.895	152.816	508.043	10011.049	388.666	139.99	1757.775	4468.352	287.445	311.859	298.385	5634.704	309.716	332.529	4072.385	102	1	674.755	459.549
16110.799	17352.428	15602.564	20315.786	17953.287	24910.875	13158.55	18073.793	632.954	353.974	471.445	1150.269	895.443	1776.542	322.142	11377.912	144.542	271.686	182.734	616.527	22193.749	431.083	133.592	1862.26	4260.168	476.737	333.217	269.513	12090.703	525.335	345.312	4380.361	167	0.9	721.937	461.458
19484.702	20853.461	17874.302	25967.674	22065.558	29681.677	17171.307	21399.512	853.588	994.374	267.954	1186.128	536.959	1587.068	352.418	12115.392	225.665	275.773	426.673	1089.538	13283.97	992.572	122.598	2704.212	5756.906	429.282	332.136	301.028	10942.702	354.924	320.853	5170.271	219	0.872	1026.984	462.674
22654.297	24079.78	20626.806	29081.431	25831.224	31776.762	23763.571	29779.738	898.915	1379.811	337.891	827.58	539.97	1843.29	331.95	10101.105	196.357	289.979	293.333	1558.385	6133.705	12210.203	143.773	3833.579	5768.071	300.954	349.013	306.615	10135.487	414.246	351.589	7072.355	165	0.944	1226.736	462.076
20633.123	21997	18237.224	27269.083	23891.845	30017.962	21317.979	27249.159	867.33	1628.727	356.748	1067.153	599.475	8317.316	326.946	7865.819	203.092	340.843	183.013	785.507	3414.983	880.945	159.986	4201.725	4474.037	313.808	359.21	271.593	7284.976	435.433	268.047	7440.634	389	0.839	1337.657	465.017
21664.545	23294.472	18928.854	29871.678	24827.92	33370.099	21309.11	27074.341	802.352	799.95	327.4	2067.468	566.561	4978.515	337.484	9774.515	201.251	322.689	368.072	1149.338	5216.344	705.203	166.622	3237.211	4950.71	324.428	409.698	252.711	17780.488	566.475	290.026	4972.767	185	0.911	1413.814	462.084
18140.77	20570.391	15118.455	25044.271	19116.915	26786.637	15318.594	21629.62	939.762	762.086	329.815	1369.644	797.725	4790.73	312.006	8411.955	184.717	302.315	206.91	643.519	8812.62	769.457	172.381	3421.535	4123.705	316.286	370.551	256.113	16083.041	424.42	263.885	4832.832	114	0.96	1447.474	460.684
13232.824	14403.534	11708.847	17739.285	14357.661	21316.877	10012.43	13056.622	621.549	298.492	276.585	545.371	384.359	906.121	245.329	8740.326	213.611	260.354	291.825	746.795	10958.953	629.655	189.1	1331.953	3888.334	345.757	267.428	267.527	9209.199	319.531	329.354	2732.404	107	0.958	477.528	460.556
10300.79	11455.438	8846.66	13942.458	11478.635	17944.101	8883.207	13817.724	540.977	272.683	269.701	604.33	1298.481	1907.495	226.7	9885.411	234.338	176.393	157.995	506.144	16486.158	308.213	152.858	1905.249	1756.99	264.786	263.03	258.54	5049.679	663.77	290.546	3793.893	108	0.98	505.944	461.667
15250.497	15895.98	13965.546	20629.47	17695.307	24412.52	14648.03	18702.457	554.201	352.196	258.874	754.114	588.992	854.545	296.632	10623.681	230.489	197.923	291.855	1340.679	3504.884	38758.235	129.519	2179.742	5945.026	291.388	461.519	262.366	8718.866	587.635	387.709	5407.286	136	0.905	1062.11	462.081
10905.579	12339.282	9604.341	15347.707	12867.47	18516.557	11479.447	17141.673	1051.565	467.118	305.032	1409.944	753.845	2228.696	348.516	11021.407	182.275	254.6	269.426	2114.171	8637.482	1214.803	143.098	3589.202	2959.027	335.153	318.384	302.632	8870.483	694.149	338.719	6284.245	105	0.997	1210.633	460.662
24112.075	26590.221	20657.204	32539.207	25897.475	34864.304	21604.78	28462.053	1135.268	1086.058	338.684	912.707	497.786	4382.992	335.269	9241.617	229.966	287.75	326.593	1409.789	2715.22	16630.152	171.336	3470.953	7589.001	316.017	408.431	270.359	17284.624	667.762	365.541	5567.219	189	0.93	1435.384	462.246
18483.65	20507.52	14914.171	26628.724	17187.298	25554.576	12216.319	15925.004	1175.659	564.596	334.023	1296.799	562.112	1240.367	313.332	10554.672	224.785	320.164	235.898	654.795	12643.564	624.659	175.298	2364.362	4991.85	411.536	333.989	274.646	18291.338	286.486	255.763	3034.801	154	0.917	1504.091	463.084
15137.644	15710.662	14580.607	20240.854	19545.856	24034.078	16363.647	26340.387	667.744	1157.62	336.064	645.958	409.527	7473.383	335.441	20694.669	149.883	211.15	156.817	1050.82	4549.815	416.698	133.426	4020.545	3539.371	276.368	390.654	277.37	4959.502	358.071	344.833	10484.75	108	0.967	909.62	461.935
9970.236	10537.091	8970.565	14135.23	12163.573	17726.418	10880.029	13696.647	773.612	282.921	268.322	514.216	294.014	525.686	231.264	11757.36	184.031	222.406	277.823	2538.084	2826.81	10829.153	134.808	1781.997	4089.412	316.362	480.398	260.353	4113.689	480.171	342.286	4838.71	114	0.92	1107.904	462.395
17254.982	19067.632	15311.723	23597.803	19612.717	27487.069	16914.497	23499.521	1264.31	434.032	337.567	1530.066	509.171	3583.119	344.89	10012.217	189.613	331.826	183.497	2001.979	3977.893	1136.359	139.871	3369.661	4435.293	327.755	338.27	282.024	10729.617	503.426	422.048	6293.509	206	0.852	1186.301	463.194
14242.279	15623.763	12975.192	20541.896	17081.127	24915.837	14824.171	19349.165	542.607	296.322	271.323	1364.764	546.866	1178.431	305.256	9445.645	170.25	327.304	234.676	543.885	13094.702	3686.067	147.663	2747.525	4936.947	339.249	302.411	322.785	12097.358	398.521	318.05	5313.903	176	0.895	1261.381	463.636
18822.011	20005.36	16033.965	23589.425	20216.042	27074.718	17815.592	23652.427	726.769	333.026	307.776	900.795	422.318	1074.425	305.024	10840.581	189.11	252.207	301.981	2480.053	4059.796	38943.446	156.491	3243.701	5061.21	294.995	390.754	304.379	12801.617	663.161	355.267	6591.893	114	1	1286.5	462
18274.421	19580.141	15748.862	23626.215	20388.864	26557.639	16959.442	22061.628	932.453	2487.111	305.295	1533.535	441.573	4667.374	336.265	9478.303	201.151	283.786	220.699	745.402	6603.591	735.808	156.016	2890.531	4534.757	323.001	377.022	244.258	18561.903	340.025	298.866	4525.536	205	0.885	1384.729	463.744
15857.739	17516.272	13276.879	22374.931	16808.962	23426.291	13195.836	17741.304	954.323	652.868	310.47	1521.392	802.033	3736.062	313.087	9038.513	196.453	275.256	201.144	583.274	11269.03	524.2	159.267	2832.815	4836.608	334.495	392.075	269.566	13675.033	460.479	260.307	3849.094	161	0.912	1456.556	464.45
12480.803	13760.095	10623.575	16280.794	13133.503	19699.702	9394.349	14448.411	763.112	301.777	281.527	497.386	661.055	1975.105	252.089	10240.38	233.56	223.45	156.472	587.11	13057.04	359.534	162.974	1708.918	2475.086	338.053	286.992	266.453	6291.018	319.644	307.931	3336.406	103	0.952	494.461	463.607
10450.065	11561.556	9114.909	13643.818	11989.211	16551.591	9583.952	13787.119	890.13	398.507	289.041	1114.441	524.335	2321.093	384.167	12353.269	186.469	227.993	205.975	789.401	10366.868	3320.007	124.69	2297.548	3369.535	305.772	447.829	307.624	12586.915	384.576	368.003	4160.923	147	0.862	978.398	463.017
15556.146	16436.991	14308.583	21184.289	18512.967	23890.34	14033.345	18746.001	1107.319	615.237	283.995	1350.26	493.926	2172.805	376.767	12665.614	207.783	263.136	303.255	1130.238	15581.406	633.115	126.744	2565.195	4590.222	351.911	318.898	310.809	13145.788	519.28	338.81	4602.635	102	0.968	1015.353	461.412
23330.239	21144.634	12436.334	29449.921	23153.087	29954.961	13825.389	21992.105	700.858	1131.979	243.06	479.554	626.603	2568.371	292.828	8403.283	268.43	382.372	141.682	418.338	12081.323	793.738	163.887	2062.352	6192.456	363.165	329.137	260.423	8182.669	305.766	303.622	4426.716	122	0.985	393.23	464.836
14229.547	11577.825	12780.659	16750.531	13695.821	22169.345	11182.848	17324.529	800.132	664.114	264.117	423.844	348.108	1727.427	236.249	8080.856	248.309	203.494	196.506	742.913	8874.021	748.489	141.113	1719.596	3536.523	343.81	288.384	249.716	9546.427	420.124	344.716	4183.111	243	0.722	421.265	467.447
13176.896	14525.647	11835.064	17445.846	14497.883	20716.178	10494.62	14617.871	537.161	326.535	284.878	749.693	909.541	649.901	291.43	10500.995	174.205	247.049	156.747	422.115	28995.67	435.95	131.342	1401.812	3755.49	291.026	304.631	269.101	6669.937	512.558	299.426	3148.217	206	0.803	568.971	465.859
18001.217	19131.16	17477.052	24074.162	22032.126	30130.628	16140.29	20943.307	858.271	480.622	293.502	902.97	786.934	1875.502	285.168	12735.961	157.295	291.179	182.308	593.093	19682.905	440.486	129.446	1622.842	5323.296	390.219	292.441	274.497	14970.431	354.341	326.61	3633.274	111	0.964	716.257	463.788
10581.914	11752.831	9960.37	14311.873	12857.664	18021.146	10688.488	14113.316	1164.699	567.686	296.782	1361.642	574.012	2479.542	290.06	11158.149	169.036	252.964	479.292	1738.262	6681.827	567.68	127.809	2013.769	3335.564	353.69	436.53	259.411	20616.936	381.082	365.599	4124.436	102	0.987	950.461	463.431
18764.274	20319.726	16291.867	24844.325	21037.442	28481.444	17962.775	23550.738	685.244	802.395	283.827	586.265	602.422	1302.396	272.125	9660.912	198.77	307.799	314.278	1341.88	7737.602	23524.652	133.224	2663.645	6756.409	307.369	323.174	320.492	10822.49	422.509	326.951	5355.295	174	0.865	1236.259	464.718
17674.737	18841.737	16076.216	22534.599	19871.892	27244.301	15138.35	20022.115	958.33	1693.572	278.395	842.929	509.553	2702.834	276.668	10430.587	153.16	290.497	178.686	681.383	15392.692	454.46	129.68	1699.386	5002.267	280.806	301.171	287.925	9293.377	411.123	380.534	4824.481	170	0.907	709.171	467.565
11076.798	11664.798	10861.127	14745.735	14275.431	18165.362	19016.163	15323.59	776.737	450.46	354.478	1164.681	405.417	2434.02	509.223	11298.514	135.087	209.771	202.326	1394.725	4249.056	487.189	147.464	1922.978	2453.989	312.393	422.914	304.702	14205.198	669.779	615.335	4294.518	288	0.792	860.733	469.444
12322.101	13035.39	11416.283	16046.583	14574.768	19345.589	11530.645	13802.055	799.412	443.396	309.314	908.452	364.527	1870.303	267.161	10692.842	162.913	239.564	399.455	1157.893	8945.883	677.707	131.906	1841.32	4610.413	271.906	394.761	271.64	9271.594	429.64	309.17	4358.73	189	0.889	931.563	465.479
12098.09	13905.096	10660.953	17377.648	14370.113	21955.042	13074.853	19377.418	629.38	364.714	373.272	1151.291	426.943	883.894	383.197	9211.337	202.187	205.029	257.395	1344.541	2499.312	5118.973	141.766	3670.466	2462.613	304.908	690.917	254.145	7008.806	514.932	378.131	9039.941	151	0.855	1095.268	466.493
19663.549	20823.206	17143.424	27209.243	22096.891	29206.246	18286.446	22936.936	978.928	577.207	320.078	1078.116	500.355	3087.974	292.885	8686.721	208.568	246.064	364.498	1698.107	6841.882	4719.362	165.515	2872.708	5884.703	288.726	426.93	255.78	20060.123	666.408	276.586	4729.342	181	0.921	1429.097	468.599
20901.43	22853.308	17601.633	29883.267	21617.312	29449.328	15852.653	20429.201	864.675	1078.803	302.557	1311.342	572.752	2980.162	307.127	9161.133	203.34	355.204	213.765	596.282	7246.314	651.825	160.746	2558.645	5546.611	362.239	304.742	251.584	11115.831	330.148	239.588	3666.9	150	0.961	1468.747	466.48
14940.265	16966.089	11732.901	20977.846	14023.875	20903.68	10529.347	15497.166	1149.214	505.12	312.675	1557.798	972.182	2184.848	310.516	9022.616	208.561	325.967	209.754	725.626	14222.706	528.91	174.569	3216.946	4398.843	538.573	332.579	269.789	15368.743	424.612	256.374	4326.617	124	0.907	1481.952	464.702
15325.633	16624.617	13174.505	20376.964	16734.736	22572.496	13652.328	18157.865	914.976	507.143	296.391	1446.925	519.693	3515.759	290.627	9067.818	175.309	265.896	207.402	752.655	9655.531	527.744	144.977	2657.966	3758.668	652.883	458.995	238.502	19741.951	376.367	352.213	4034.088	112	0.973	1400.893	466.17
11852.154	12792.182	10852.235	15222.389	12980.168	17587.489	9358.761	12643.076	585.255	249.435	286.229	734.766	413.065	671.825	294.198	9696.5	163.88	260.111	159.017	1027.476	14300.602	436.372	136.601	1418.095	4782.587	312.472	318.728	287.763	13192.788	319.342	362.277	3683.581	132	0.965	666.917	467.348
16017.588	18103.476	14190.488	21667.012	18690.698	27256.535	16087.141	22061.018	598.791	1029.941	300.241	1988.839	499.754	4077.942	443.706	12753.095	198.328	291.931	193.563	623.47	7652.598	613.409	123.655	2487.605	4260.135	343.025	400.068	326.183	26501.553	394.494	322.725	4480.363	113	0.981	993.447	466.597
11465.746	12559.513	10656.147	16052.385	14320.344	18190.552	12594.996	16823.523	489.973	340.641	274.89	880.703	350.063	808.657	319.296	8224.578	196.316	173.713	199.804	1161.968	1130.206	35755.768	122.391	2850.206	2871.241	297.99	358.167	273.849	5362.169	497.097	420.027	7853.88	107	0.989	1055.126	467.098
11772.545	12967.206	10766.828	15921.525	13695.886	17936.89	11399.989	15079.772	585.266	343.098	294.841	449.985	343.603	1032.553	296.317	7932.952	225.726	206.304	350.307	2546.184	3251.663	4699.39	183.841	2573.084	3702.031	290.84	417.474	263.83	8998.193	475.114	378.217	7400.595	130	0.94	1077.715	467.469
13229.037	14204.491	11871.356	18657.643	15473.684	22208.675	12808.767	17073.143	1111.374	375.19	313.147	901.653	495.044	1505.831	302.659	8890.029	182.878	265.013	205.748	1443.93	10524.108	2233.707	137.316	2484.124	3952.279	358.668	349.632	263.907	8848.875	600.895	379.628	5479.6	179	0.78	1151.841	471.131
16590.052	18197.143	15456.576	23543.328	19702.069	27406.601	15948.082	20833.026	1130.704	363.661	304.859	1287.973	552.735	1799.535	370.905	10252.325	180.753	290.666	201.569	2665.202	7991.783	879.793	140.698	2636.978	4401.815	329.122	332.02	293.428	15623.098	496.285	414.98	4524.942	120	0.969	1196.375	466.625
18344.052	20233.455	16453.458	25313.626	21978.964	28409.835	20078.401	26914.16	870.482	537.727	338.196	1637.576	538.044	7346.946	437.001	9062.385	183.667	229.722	276.509	2064.399	5498.1	967.83	139.772	4242.396	3308.215	351.611	332.273	305.262	7832.933	602.051	363.237	7996.713	269	0.898	1215.072	469.913
16970.2	18256.357	15401.795	24328.231	20239.816	28126.661	17309.472	22037.534	625.95	305.221	291.845	1297.27	613.435	1211.352	297.284	10265.384	186.988	358.057	284.422	687.833	11861.738	4005.277	149.811	2818.825	5265.603	345.746	319.649	332.173	10367.228	434.782	300.022	5518.415	206	0.842	1272.403	467.748
19713.887	20792.636	17508.903	27185.256	22673.819	29666.285	19152.633	24063.718	1089.277	775.894	341.309	1906.188	592.095	5138.732	331.323	9839.824	197.582	348.71	371.483	1384.302	7682.354	648.981	159.569	3350.995	5083.955	322.178	422.072	264.901	16936.749	457.685	282.176	5097.578	269	0.842	1411.046	470.537
21027.61	22927.619	18293.075	30020.93	23269.425	32172.662	18899.653	24638.384	933.348	1273.569	320.018	1340.113	793.51	7457.854	280.747	8664.743	189.578	292.269	184.555	493.655	8007.452	623.262	156.879	2924.767	4745.463	288.891	430.318	271.484	23857.268	490.418	256.081	4095.558	110	0.985	1450.036	466.718
16766.86	18223.043	14876.356	23302.874	19113.271	27100.864	16208.51	21941.783	778.326	980.769	316.636	1343.893	1066.688	2637.664	323.131	9018.59	189.043	298.013	217.958	1134.342	11571.884	5505.943	134.23	2912.309	4399.194	343.463	363.543	250.285	13941.491	640.86	335.812	6179.922	305	0.78	1137.454	473.959
19594.719	20456.888	17026.017	25724.985	22003.226	27346.943	18375.555	24171.563	868.079	999.517	321.271	1843.414	585.283	3127.264	336.325	10018.606	190.58	218.565	495.736	1706.122	7441.938	700.795	156.694	3194.793	4443.965	289.757	380.806	273.412	18551.133	822.997	275.804	5102.365	126	0.948	1421.127	468.238
25613.814	28188.127	21932.241	35241.705	27514.866	37287.054	22470.079	29980.676	864.514	1308.89	350.113	1045.902	601.301	5467.503	278.45	8732.315	199	317.774	288.333	1036.044	5824.353	1188.207	165.064	3384.496	5207.032	324.953	380.771	271.744	23267.129	699.347	269.665	5271.926	181	0.882	1444.671	470.097
14038.069	15923.423	12456.965	19296.646	15480.692	24051.997	11481.402	17302.831	845.626	881.545	278.519	353.838	677.46	4664.135	269.106	9155.57	181.023	261.844	225.668	574.03	7662.04	596.595	198.611	1880.823	3032.256	703.107	278.098	262.838	7045.362	376.949	323.267	3819.322	217	0.882	459.357	472.03
15115.741	15971.686	14220.502	19442.687	18921.443	23270.132	20307.856	18177.669	656.423	1024.002	366.422	862.281	491.327	4095.279	456.31	11334.122	144.609	217.601	191.983	1211.917	6987.256	533.311	149.199	2545.668	3283.501	265.746	324.919	311.705	11405.541	1229.743	574.723	6733.175	372	0.76	848.277	476.457
15706.781	17444.175	14673.301	21739.033	19046.006	26879.044	15925.419	20703.555	744.914	916.696	301.346	1561.933	567.538	3646.152	405.38	12457.133	209.955	314.795	232.841	514.249	7378.692	711.376	121.309	2452.549	5322.343	462.045	380.504	325.528	22441.34	376.552	335.601	4710.508	114	0.96	986.491	468.456
15145.037	16083.138	13584.871	20302.542	17491.781	23295.092	13314.396	17241.209	1034.768	552.262	271.282	948.085	525.03	2018.047	386.124	12287.429	204.663	258.353	437.291	1017.258	16622.453	899.295	128.159	2259.933	4784.459	547.223	324.654	316.041	15523.696	384.479	386.035	4487.423	164	0.897	1016.86	471.39
10793.273	11758.294	9855.599	15065.968	12706.648	18010.912	10664.528	14339.512	661.904	356.99	328.795	570.966	343.682	631.21	312.674	9321.827	219.662	264.954	278.511	1724.866	1238.116	7806.846	144.569	2846.845	4290.223	317.747	458.137	270.977	8692.238	540.559	410.608	8193.584	148	0.817	1087.98	472.162
12685.273	13267.309	11405.064	16287.463	14296.633	18203.142	12383.715	15914.84	514.603	320.939	296.417	413.467	337.06	579.302	246.856	8167.352	174.213	204.74	240.216	2411.211	257.015	7208.882	127.325	2351.695	3836.496	285.314	577.579	266.134	6473.904	543.396	344.598	7559.934	184	0.785	1118.408	474.38
13175.017	14086.738	12156.077	18434.18	15881.213	21380.079	12940.303	16781.665	640.635	398.103	277.341	1103.495	381.934	2325.797	344.668	8934.795	155.415	212.21	226.575	5652.884	7385.306	802.718	134.221	2443.898	3225.481	283.24	325.031	294.77	15885.475	1008.907	434.837	5246.602	105	0.984	1202.481	469.052
13269.334	13957.568	11821.758	18569.511	15453.028	20911.051	12375.447	15744.802	594.675	281.455	280.173	1292.96	365.102	985.881	292.36	10458.987	187.895	298.273	299.636	1330.109	14137.595	15860.743	147.603	2266.644	4721.185	344.531	350.452	299.111	10732.405	391.383	298.128	3802.21	116	0.925	1286.793	469.147
19370.121	20344.528	17247.378	26834.668	22838.359	30408.789	18861.825	23010.501	1069.009	912.092	323.687	1500.581	473.737	4675.048	325.608	9498.362	191.717	281.57	222.353	740.003	8751.421	580.835	149.097	2500.197	4474.668	323.929	369.72	250.553	16921.852	347.275	304.523	3759.994	160	0.963	1388.388	470.519
12727.936	13632.258	11876.203	16861.954	15679.804	21113.717	13047.248	19074.925	613.277	607.137	305.124	615.048	512.61	3415.478	281.12	18953.24	155.093	245.524	188.106	1372.165	7558.833	969.82	141.478	3252.559	3592.243	260.528	535.72	270.036	12500.478	421.038	347.664	7254.416	121	0.948	915.715	469.062
18961.885	20379.547	16875.145	25809.985	21749.314	29636.809	18717.359	24668.555	895.613	1262.236	318.001	948.8	469.355	3206.367	320.208	10195.891	186.899	256.094	326.121	1609.765	3275.101	756.967	143.098	2988.186	4644.477	286.794	335.207	279.166	16915.611	1046.163	506.03	5888.959	289	0.815	1185.933	475.576
9807.898	10823.893	8629.404	13339.896	11509.56	15995.383	10276.984	13498.804	583.006	605.925	303.096	314.632	351.434	2387.634	258.365	7448.842	159.395	192.978	225.954	2418.856	424.524	10898.044	172.04	3455.107	2461.339	282.78	329.952	284.179	11202.38	394.374	380.373	9013.295	108	0.938	1323.843	471.222
21787.448	22934.002	19239.305	30739.278	24662.608	32351.371	20405.657	25072.423	850.009	1382.922	343.907	1374.248	545.644	3186.758	288.784	8675.084	202.123	281.299	287.621	1519.306	6755.782	2829.632	169.78	3053.353	6026.226	311.263	395.116	271.215	20316.891	761.212	256.754	5059.728	275	0.783	1437.791	475.264
15116.525	16373.887	13787.012	19592.49	16538.471	23783.166	12626.306	16931.761	822.225	348.312	303.799	1126.916	406.953	998.573	309.003	12872.868	157.849	250.894	194.702	1023.708	12618.562	12085.247	136.427	1665.437	5448.183	329.384	344.545	293.704	16004.552	374.553	335.111	4777.037	104	0.974	627.971	470.558
9534.563	10425.217	8965.758	13067.437	12086.374	17095.008	10305.548	14267.964	719.806	653.766	310.551	1529.283	359.986	3051.395	357.719	10540.535	144.298	200.812	176.084	797.99	11593.531	768.151	131.771	2602.303	2293.966	301.646	351.464	287.147	9123.502	304.864	303.024	5371.641	112	0.985	943.259	471.098
11638.153	12189.089	10758.491	15191.085	13925.736	18121.673	11320.928	15373.218	581.149	358.89	295.052	832.578	490.753	1426.751	332.429	10660.803	182.256	166.469	195.65	1003.034	13473.118	29132.695	125.514	2636.342	3067.268	313.702	388.322	309.979	8919.133	403.82	370.127	6437.64	108	0.98	972.75	470.639
10767.64	12121.678	9750.379	14917.463	12517.501	17696.168	10579.81	14592.273	548.391	324.721	271.651	736.249	328.766	920.899	292.436	7905.447	201.057	206.708	211.655	1717.594	3275.686	29473.78	127.061	2480.341	2967.74	316.814	425.871	268.469	4380.506	660.606	411.054	7644.477	116	0.92	1065.155	471.966
18432.84	19667.718	16293.694	25825.307	21871.142	29301.17	18952.885	25860.861	875.342	382.136	326.995	1110.401	614.866	1963.53	446.286	9086.02	189.964	243.001	249.73	1660.093	6758.744	1519.335	147.023	4038.004	4722.829	334.135	316.347	310.63	9737.027	491.021	371.476	7125.15	224	0.927	1227.924	472.737
16386.072	17631.405	14486.256	22538.278	18616.176	25940.08	15636.182	21333.53	721.039	787.136	316.538	819.11	554.953	1577.29	304.846	9649.934	198.136	283.184	259.033	1189.799	8528.998	11467.122	149.25	3454.847	6557.522	282.926	311.729	318.125	7186.832	438.24	378.769	5879.571	116	0.925	1237.431	471.784
13490.965	14829.178	11239.307	19951.266	14380.15	20881.27	11209.686	15047.827	1339.1	386.878	297.153	1393.288	654.724	1576.422	283.731	9254.81	183.882	258.198	206.51	721.862	10756.565	11769.906	163.574	2976.444	3427.265	423.696	334.931	261.146	13001.098	373.015	252.078	4007.732	102	0.987	1476.147	470.265
8943.031	11474.769	7831.134	13826.824	9686.937	16333.428	7922.914	11309.113	436.416	245.076	276.519	231.861	325.614	481.376	226.67	5992.658	158.693	189.762	204.556	1244.93	239.786	5947.278	162.857	1557.939	2111.313	290.992	338.608	282.094	3213.163	350.053	340.429	5927.483	163	0.713	365.794	476.071
18329.904	19594.082	16747.968	23572.247	19336.122	27278.449	13585.508	18443.339	828.452	375.19	303.38	900.15	520.285	1113.734	287.387	11068.076	181.622	282.162	212.726	675.078	12401.883	19466.484	132.43	1656.998	6743.655	346.117	300.581	301.24	12984.957	322.815	327.417	4693.771	148	0.948	621.561	473.574
13749.969	14568.408	12647.696	17593.902	16505.571	21750.512	13340.282	17549.58	823.427	1033.104	349.738	1224.501	375.594	4151.685	331.069	15418.475	163.794	227.507	335.998	1207.392	2690.843	836.322	135.522	2341.964	4227.895	301.409	440.947	288.528	14244.985	473.537	679.945	5860.088	223	0.805	880.357	474.787
13850.241	15598.258	12494.588	19425.261	16420.624	22960.671	14350.101	19402.485	600.872	353.932	285.846	945.782	519.508	927.571	345.416	8819.496	208.992	249.552	188.378	1818.749	6586.33	10841.683	127.026	3019.725	4027.404	322.725	348.854	295.539	8073.238	446.603	382.36	7259.35	204	0.837	1044.51	475.363
15155.137	16138.593	13790.92	20104.851	17477.798	23020.913	15220.648	19790.357	1024.277	389.74	304.778	988.103	329.098	1485.844	287.469	11235.902	187.878	230.859	242.268	1275.052	5353.861	22814.957	139.833	2598.494	4598.448	291.226	429.589	267.713	11461.397	431.262	378.092	6003.986	192	0.894	1160.375	473.625
12301.834	13512.261	11011.051	15834.212	14222.623	19293.388	11546.172	14684.016	527.927	1362.866	296.367	522.639	374.63	2683.676	245.37	10448.594	137.213	252.294	224.205	2265.028	8680.206	965.626	136.779	1812.433	3922.574	280.19	372.291	273.424	10133.851	745.686	323.946	4715.982	102	0.955	925.451	472.078
13370.656	14438.015	12435.156	17816.877	16156.508	21849.128	13016.573	16629.885	804.913	1432.26	325.233	892.938	403.659	3212.334	305.831	10814.564	179.461	272.676	211.434	1643.031	7990.745	723.506	125.173	2886.723	4272.954	286.076	330.165	290.506	8118.53	347.461	313.182	5956.143	164	0.897	952.494	473.921
17635.71	18406.585	17492.782	24575.568	21977.161	28663.975	17542.744	21358.604	581.057	814.593	301.235	958.977	471.394	2488.984	413.315	10166.62	202.457	256.546	256.011	995.337	8663.633	877.278	121.617	2438.267	5815.14	395.753	369.306	328.794	15943.862	482.139	333.802	6004.856	118	0.964	989.127	473.229
17830.183	19032.94	16573.226	24449.842	21666.344	29725.697	17846.916	23198.421	666.998	716.642	306.451	1096.644	437.184	2804.112	433.89	11048.367	196.667	253.673	208.353	890.117	8036.281	5088.256	126.889	2564.532	4346.389	336.006	348.26	320.934	13649.824	381.064	332.414	5491.271	196	0.893	998.378	474.306
17361.846	19156.746	15364.714	24222.932	20519.219	28784.602	18343.959	24973.381	709.309	395.133	474.092	1336.536	419.34	1054.299	336.859	11505.722	228.548	241.299	289.66	1871.219	3039.592	32722.015	145.329	3349.228	5248.609	328.95	724.089	269.338	17073.061	751.725	399.968	6988.944	196	0.787	1096.898	476.163
19056.991	20777.228	14920.878	25757.51	17724.444	24879.377	12563.585	16808.585	655.804	836.798	299.005	1354.768	833.388	2104.802	277.723	8147.899	212.166	307.599	179.862	538.874	14782.22	2439.894	162.337	2269.673	5181.715	339.339	286.994	261.75	17066.467	373.841	248.294	4006.593	213	0.795	1484.115	478.045
15634.283	17608.899	12391.871	20965.603	13785.194	19401.114	9096.526	12282.818	624.875	382.663	308.087	1258.905	510.221	1312.318	263.331	8082.115	210.083	300.737	214.746	727.029	9284.736	547.021	167.18	2071.687	5022.214	456.412	319.583	259.535	10022.362	273.498	263.405	3360.889	111	0.896	1495.032	474.491
11178.299	12231.147	13352.428	14347.716	11758.076	16756.234	9139.287	13075.187	606.847	327.233	1028.594	673.331	1194.81	1379.322	340.887	15322.563	153.398	224.419	268.167	906.298	19341.72	483.117	130.234	2195.735	3816.835	339.313	430.616	256.737	7490.657	542.762	344.853	4272.191	114	0.99	734.632	473.579
13597.686	15001.475	11637.616	17399.784	14464.765	20264.691	10783.72	15519.456	667.42	268.071	323.747	395.478	568.488	969.759	297.382	10621.688	165.376	239.476	178.513	688.829	12229.234	12294.104	132.33	1854.098	5545.801	301.279	300.565	298.99	11018.933	303.492	336.765	4660.048	108	0.938	650.472	475.287
19238.742	20594.689	17091.016	26577.47	22646.97	30913.377	19242.312	25670.988	688.77	377.586	430.245	1297.687	438.525	957.829	343.062	10544.67	233.02	295.843	249.863	2388.879	4692.631	23380.329	149.788	2928.687	6109.51	328.093	662.112	266.207	13038.421	684.525	358.324	6290.13	415	0.656	1100.425	484.608
16203.882	17947.103	13424.758	22985.048	16910.986	22695.675	12427.888	16714.502	988.509	995.875	326.226	1503.041	530.181	2700.05	321.699	8559.726	210.601	329.764	203.236	648.035	7865.016	680.223	149.044	2947.309	4927.764	570.566	319.52	265.554	13381.054	322.06	261.165	3966.464	134	0.927	1464.388	476.075
12333.598	13000.949	11597.503	15998.692	14187.274	19531.965	10699.811	14167.217	512.476	341.996	284.283	829.229	419.508	992.423	298.482	9295.037	141.855	231.546	185.334	672.917	16166.284	623.226	128.438	1730.219	4300.47	327.397	283.668	279.18	9396.777	462.642	364.408	5509.889	114	0.948	705.386	476.175
20077.189	20549.235	18221.834	25019.695	23755.755	30402.672	18161.801	21633.38	659.28	2777.537	374.581	1246.408	528.083	8007.638	385.397	14244.805	156.499	250.012	250.381	1149.43	5644.75	697.29	140.362	2207.602	4249.543	273.332	344.509	311.167	14247.933	1048.565	404.146	5268.909	140	0.968	840.371	476.407
13613.168	14525.621	12886.336	18115.103	16973.428	21725.584	13842.516	18879.927	726.166	1595.705	313.002	1023.914	367.393	5106.591	305.378	18524.382	158.627	238.033	270.756	1022.825	4433.237	648.636	139.057	2948.107	4002.911	266.041	418.467	280.251	10914.221	377.022	368.368	8691.94	130	0.966	906.777	477
14946.409	16293.885	13802.084	20913.018	18464.633	24437.944	15211.228	20507.427	946.015	359.881	314.606	962.5	478.388	2535.069	464.235	11506.088	185.226	265.718	216.353	1168.669	14823.792	570.78	131.169	2875.746	3299.37	484.791	315.295	316.542	10481.021	361.88	338.056	5436.324	116	0.977	1008.629	475.267
18354.739	19510.653	16063.068	25390.222	21177.178	29577.849	18237.48	23107.425	717.133	752.265	302.665	1351.672	663.082	3137.431	352.927	8091.112	197.822	319.61	203.301	1458.397	5518.946	4712.448	147.136	3073.929	4768.215	499.933	313.817	296.081	12557.055	494.709	275.272	6330.573	359	0.735	1302.662	484.026
15609.125	17094.687	14027.952	21037.326	18372.564	24344.917	14306.261	19967.456	705.539	354.89	283.939	1238.895	471.107	1256.481	388.457	9638.561	200.094	259.902	206.225	682.773	6938.046	835.215	135.695	2997.125	3937.999	513.121	383.957	306.651	15814.299	327.768	429.789	6156.106	103	0.952	1028.655	476.432
17920.451	19478.2	15568.123	24689.656	20462.935	29227.427	17405.918	23786.574	814.479	1338.386	318.974	1422.628	972.89	2669.619	300.976	10134.319	194.628	322.755	219.968	606.877	18196.127	4892.659	137.202	3209.526	5281.346	314.099	333.864	321.118	10211.997	555.676	339.674	5092.622	225	0.842	1242.358	479.656
20346.666	21679.235	17752.169	27416.485	22917.791	31953.851	19818.63	24859.277	789.305	610.178	308.236	1466.347	548.267	2294.57	310.179	10294.83	211.422	355.285	278.173	750.31	9813.79	17293.519	151.912	2710.384	6397.249	330.765	355.147	315.706	14703.513	360.885	274.708	4732.624	264	0.881	1290.985	479.102
22417.48	23414.494	14640.031	27553.69	17806.505	25416.478	10871.222	17307.985	1028.5	429.213	380.676	377.196	427.407	720.545	265.621	11339.957	318.524	230.21	220.294	1189.445	8647.121	32504.47	179.338	3029.29	9104.039	295.257	795.103	285.039	4536.714	374.403	393.333	7455.37	116	0.965	296.853	478.164
13410.351	14615.265	11534.769	17845.856	14371.737	21568.246	10383.043	14879.126	1267.526	261.652	282.096	594.683	1038.52	743.186	265.279	11220.147	228.563	247.2	161.137	999.84	7764.279	430.989	152.268	1383.916	2097.905	303.985	262.28	251.876	3880.794	551.78	332.061	3022.924	114	0.99	493.202	477.798
17354.727	18950.489	14836.021	21858.431	17807.332	26126.222	13209.427	17666.554	1440.692	326.17	307.009	272.644	687.797	924.636	258.725	12250.587	188.006	216.766	200.565	606.964	10780.974	49488.365	129.037	1597.696	5638.755	284.556	424.718	259.732	6653.383	407.442	281.015	3930.706	130	0.951	548.838	478.531
13977.511	14653.816	12902.366	18077.068	17207.802	22503.614	14271.147	19744.076	764.678	656.252	377.349	1450.073	456.748	4555.084	368.112	11853.876	145.187	213.272	204.684	1767.97	2967.565	477.967	131.78	2666.586	2728.413	280.41	463.069	302.407	19477.651	779.56	549.631	7027.881	121	0.977	871.583	477.971
15925.622	16938.871	13757.632	21875.857	18522.238	24964.162	14557.103	18616.796	683.418	1419.672	288.24	1174.601	460.193	3294.303	256.54	8617.951	170.914	240.36	221.421	1216.169	8576.185	418.419	137.995	2055.269	3801.993	326.148	359.544	245.378	10081.817	310.616	314.83	3726.64	119	0.99	1392.399	478.113
18001.072	19867.614	15379.103	25526.198	19932.266	27382.488	16080.45	21724.237	800.404	469.429	348.636	1493.618	587.101	3380.108	284.41	8328.203	192.379	264.323	283.057	747.727	4302.401	765.947	155.741	3723.908	3582.259	361.286	380.997	263.959	19335.485	386.654	245.531	5338.301	99	0.99	1450.056	477.52
15266.048	17369.984	12419.714	21314.079	16082.511	23291.117	13294.786	19137.265	920.329	448.126	337.411	1638.003	602.825	3366.217	320.626	8576.605	197.386	269.757	210.853	750.369	3790.526	692.276	156.475	3691.21	3622.125	462.337	367.656	274.726	13963.678	322.18	257.015	5298.187	135	0.949	1457.478	479.041
15091.089	16559.539	13542.781	20017.404	16895.409	24148.24	11924.633	16936.924	739.689	310.054	283.787	285.754	841.742	776.965	278.628	10696.319	180.562	277.93	164.025	609.747	16144.297	14063.575	129.293	1648.503	4797.601	326.314	303.188	270.253	6756.836	347.734	285.96	3317.393	128	0.936	556.125	479.57
12321.275	13167.799	11305.618	15852.822	14912.728	19751.151	17280.202	16399.353	599.212	619.402	359.311	689.353	547.716	3683.801	438.866	10777.493	153.653	233.553	191.825	1077.324	5928.366	436.32	138.656	2291.916	4225.581	423.497	286.982	313.28	8706.943	701.948	535.837	5622.529	180	0.895	857.906	482.333
12883.167	13899.218	11800.129	18468.159	15758.005	21372.973	12688.678	16861.849	606.554	381.302	320.191	1236.951	497.448	967.758	365.554	9150.622	205.822	269.531	196.485	762.625	11597.959	4332.008	127.029	2684.748	4098.848	389.96	403.393	293.214	8023.259	397.848	396.507	6443.319	146	0.936	1051.534	480.192
11850.187	13124.024	10321.725	16484.542	13597.165	18151.97	12036.691	16840.764	738.974	358.478	427.936	914.78	409.262	791.968	299.53	6611.604	214.102	229.679	186.349	1054.541	956.441	6675.478	141.669	3110.439	2658.306	300.229	847.144	275.945	5065.875	445.816	428.676	9471.738	109	0.946	1078.739	479.399
14506.518	16177.127	12230.295	19268.053	16211.975	23032.147	13214.895	19054.44	1032.546	476.83	294.867	967.005	421.258	2443.133	291.061	9024.849	171.193	245.049	247.78	1774.541	4009.44	721.38	126.764	2706.289	4031.023	284.797	323.009	292.064	12693.703	685.276	443.485	5763.19	115	0.928	1205.013	478.543
18012.893	19068.18	15549.436	24093.552	20442.832	28173.261	17525.461	22684.493	623.513	653.711	315.64	1084.619	552.309	2932.984	283.193	7602.092	191.509	265.182	191.496	1261.902	5323.299	6132.775	159.854	3277.681	4913.313	423.82	358.66	272.883	12487.974	487.085	293.144	6183.712	359	0.784	1358.099	482.873
13142.565	14413.559	12188.571	17605.042	15676.148	22260.691	12365.6	17180.115	566.011	340.638	278.189	282.067	413.175	1749.296	275.99	9408.539	143.992	244.378	195.061	504.237	6133.422	479.235	131.612	1886.741	3989.627	430.648	286.796	290.85	4791.831	315.766	344.546	5968.967	121	0.977	689.161	479.963
12788.699	13238.347	11584.18	16197.388	14682.507	18992.696	11624.742	15143.783	456.856	424.793	265.741	255.977	250.609	951.041	217.346	9295.645	135.365	161.517	295.033	2150.72	421.531	35540.303	134.491	1433.493	3610.247	247.064	289.191	285.232	7390.802	517.359	346.902	4424.81	105	0.997	934.871	478.9
19958.373	21090.216	17427.393	26452.363	22918.641	29395.518	19246.661	25507.584	1351.721	561.393	315.316	1768.509	838.813	2243.493	420.443	9959.576	196.814	292.788	328.235	1360.162	10417.118	775.289	123.544	3182.861	5302.032	295.669	336.34	310.749	8661.689	623.387	350.935	5935.58	171	0.954	1218.804	480.675
15893.729	17032.651	13887.077	21341.762	18276.638	24749.827	15838.56	20824.152	675.427	300.759	288.159	1041.03	807.555	866.172	278.178	9120.927	173.574	219.054	220.979	1643.134	9075.049	17889.973	142.58	2836.967	4550.013	305.449	343.848	322.712	8988.246	609.001	344.809	6231.968	234	0.866	1260.282	482.491
13948.656	14798.723	12660.808	19682.971	16168.684	22499.261	13709.927	16550.732	683.189	295.648	301.233	1010.551	536.597	956.268	262.349	9987.472	184.444	276.416	301.807	974.358	15641.866	18646.038	148.673	2556.878	5392.004	288.032	405.656	332.591	11395.709	355.985	280.409	4994.749	145	0.939	1280.617	480.824
16746.726	17723.093	14831.373	21729.01	19429.269	24842.936	17692.276	22505.5	793.963	320.919	304.609	350.796	318.782	1122.567	231.737	7900.673	186.656	183.975	270.368	2786.191	767.774	36804.475	155.036	3346.482	5249.192	274.144	406.303	290.614	9112.712	448.42	317.363	8671.441	249	0.797	1337.404	484.584
21764.478	23270.371	18783.358	29241.76	24418.183	31802.463	20605.961	26480.107	882.694	2138.811	340.941	1575.61	554.754	9445.548	325.362	8928.561	201.039	330.282	344.731	1166.126	6974.698	979.883	141.91	3165.969	4755.374	303.352	398.286	275.536	19373.821	439.573	304.318	5405.974	239	0.877	1414.529	481.902
14468.224	16014.563	13018.43	19169.073	16093.356	22135.922	10916.922	15670.453	576.569	350.732	310.38	321.747	599.571	761.095	240.218	9912.305	193.453	293.629	184.858	1264.97	11977.295	1008.219	135.272	1641.467	5554.006	336.482	278.565	266.434	9326.387	429.442	337.166	3780.622	125	0.903	564.484	481.204
13059.117	14255.077	12099.226	18445.787	15487.374	20222.781	12671.524	16825.204	570.989	343.035	298.466	861.319	821.155	771.85	342.759	7415.563	207.36	242.109	181.494	1623.905	3850.623	11448.89	121.741	2423.091	3944.529	349.758	454.547	287.97	6018.804	643.507	371.816	6992.773	143	0.978	1063.675	482.101
13233.962	14230.779	11396.334	18813.829	15843.152	22929.224	13459.768	18567.911	749.165	374.833	281.99	1073.852	1308.607	968.3	289.507	9546.961	177.112	281.731	233.716	493.623	27149.84	9229.321	133.336	2641.009	4603.508	342.146	355.678	327.317	6309.267	731.154	370.938	4117.926	106	0.993	1251	480.208
17543.407	19321.871	15050.227	23687.371	19812.403	28944.666	17309.431	24011.577	779.315	466.806	299.04	1860.803	512.996	2341.186	365.633	8468.021	188.207	289.478	187.839	1058.471	5616.105	3311.845	147.793	3114.936	4042.859	315.867	318.398	297.909	12100.281	553.123	258.01	6252.713	145	0.929	1310.714	482.472
13408.916	14324.511	11585.713	17842.53	15724.572	21211.794	13728.938	19023.981	671.767	341.35	327.012	722.805	453.114	1228.332	250.843	7448.146	196.165	166.136	263.946	955.695	3094.62	30326.582	151.042	4212.555	3907.815	297.558	370.582	262.464	7735.688	332.62	312.49	7473.157	147	0.918	1373.058	483.126
12328.655	13361.869	10172.263	16279.525	13833.616	19094.861	11834.493	16698.835	654.327	543.398	324.116	2127.772	622.139	3299.973	335.955	8794.952	186.959	215.495	223.054	1350.628	11797.872	973.934	145.044	3528.284	3413.887	366.072	429.672	255.277	11570.36	448.99	317.183	6019.284	120	0.941	1383.267	480.467
12468.796	13458.434	10084.968	16378.346	13485.783	17636.785	10880.256	15791.208	1365.815	542.493	301.748	2008.856	562.433	3947.75	296.502	10092.107	165.588	231.301	259.204	812.148	17635.371	741.056	136.962	3013.871	3104.071	327.988	542.531	272.116	28179.996	332.808	245.787	4023.457	106	0.993	1426.292	480.566
14471.187	15546.144	12799.077	19718.543	16574.1	23164.846	14011.012	19002.731	626.182	653.015	295.91	1041.706	1041.6	1518.836	275.237	9622.919	182.484	250.591	390.202	1964.784	8201.09	3199.614	154.364	2589.627	3749.327	285.403	385.635	271.645	13541.664	672.174	408.015	5710.081	208	0.861	1148.774	483.971
21548.801	22872.949	19809.35	28115.348	25494.479	32466.275	21146.185	27258.813	763.928	1746.81	316.951	1429.01	588.006	4088.009	345.977	11242.888	190.719	297.519	296.722	983.134	3344.191	527.376	124.25	2356.529	5158.246	350.834	302.709	311.773	10614.586	376.963	378.058	5403.393	202	0.959	964.198	484.936
17426.266	18779.702	15602.597	24325.143	20928.405	28903.268	17055.45	22561.115	1092.97	777.829	299.063	1944.666	786.905	3617.366	403.265	11357.934	190.079	337.959	253.298	929.121	10990.515	706.995	133.297	2655.753	5179.029	325.44	343.857	297.265	15736.94	591.906	330.263	4292.046	180	0.895	1210.961	486.178
13527.508	14286.037	11685.747	18463.586	15556.864	20714.71	13048.99	17051.649	870.356	917.381	299.134	1580.906	455.379	5249.059	282.68	8364.485	178.738	240.203	187.76	1564.318	7491.261	625.772	125.64	2766.686	2929.982	382.888	382.804	263.063	16151.935	481.952	397.206	5613.128	170	0.886	1404.124	484.971
14307.159	15466.865	12718.787	18841.843	15584.209	22510.373	10627.098	14601.556	582.333	297.707	292.914	336.873	1417.805	808.593	264.756	10985.576	181.307	273.513	194.973	889.184	17835.987	12126.899	132.395	1503.171	5268.157	308.518	392.783	266.853	14224.68	661.669	263.907	3335.953	109	0.959	540.849	483.28
14786.545	15528.838	13630.755	19478.276	17012.778	23150.898	12378.325	17127.461	799.075	279.02	322.815	405.654	577.017	818.901	271.516	11482.206	170.633	251.017	177.695	527.098	11788.332	13595.776	122.601	1564.599	5488.306	304.675	298.306	314.189	8835.742	296.297	339.252	3727.204	100	1	651.5	484
18550.434	20208.35	17175.18	24842.182	22105.564	28991.217	18219.824	23124.064	735.013	1118.701	304.046	1196.747	378.678	2465.472	283.227	10829.523	186.706	245.035	538.783	2075.581	1774.521	441.822	114.908	2161.621	5402.599	365.379	289.477	299.932	15154.488	367.667	344.186	4717.736	136	0.967	955.765	484.301
13665.605	14791.124	12114.572	18657.086	16055.318	22114.381	12712.623	17659.464	922.907	326.524	295.289	1002.435	550.038	2098.73	433.474	10207.438	189.837	252.052	188.794	972.287	13605.029	699.248	118.269	2396.853	3551.661	390.982	363.943	310.827	8774.344	530.364	413.912	4913.283	106	0.98	1026.689	483.415
18129.383	19382.022	16407.277	24757.617	21179.187	27785.448	18404.704	24421.888	746.593	393.445	352.603	955.446	498.036	1068.795	353.402	9239.185	238.885	281.87	221.589	2263.922	1982.474	22450.444	152.996	3399.691	5399.186	378.965	436.418	280.829	12883.553	650.622	392.407	8041.882	267	0.821	1086.275	487.594
10990.899	12070.47	9316.48	14648.406	12102.311	17360.636	10737.329	15222.065	680.05	491.443	279.209	920.058	399.642	2798.983	282.977	9752.324	169.268	212.251	232.552	861.645	10993.051	3876.453	147.262	2633.492	2548.88	302.773	374.96	255.928	7768.026	311.65	299.282	5780.722	100	1	1161.5	483.68
17610.428	18774.431	15823.993	24271.76	20998.508	28445.796	17397.298	22382.811	1166.794	708.945	288.903	1625.542	439.946	4103.793	354.187	11249.659	174.721	303.539	199.939	805.809	7402.657	598.227	129.447	2503.493	4573.26	341.453	344.258	291.714	16626.954	531.153	330.208	4080.915	238	0.873	1199.63	485.903
12442.717	13496.527	10942.432	17413.096	14750.808	20596.868	12672.1	17212.311	589.718	448.839	281.082	2070.622	796.268	2244.648	345.703	10633.942	167.646	254.164	193.521	863.105	15162.877	1176.961	126.444	2873.173	3818.934	306.163	298.411	314.773	13134.958	524.176	341.841	4737.171	139	0.901	1233.781	483.867
14765.016	15947.603	13240.604	19224.044	16232.117	23132.199	12442.807	17287.814	614.708	309.197	287.962	987.779	455.902	633.044	301.054	9153.639	169.537	255.891	266.131	737.328	16189.154	408.821	126.296	1599.767	4705.487	308.694	324.246	294.78	19667.537	314.096	307.234	4254.102	113	0.94	615.075	485.075
14913.157	15965.651	12422.365	20375.768	17220.881	24512.947	14313.942	20482.013	667.769	384.268	310.22	1659.466	1192.015	1807.701	325.405	9074.015	196.382	259.63	263.574	1098.273	12967.753	8682.525	146.569	3046.884	3765.799	469.875	380.028	265.992	13986.865	847.427	359.643	6616.132	112	0.973	1134.634	484.393
20941.323	22169.863	19110.697	28208.597	24856.649	32933.648	22464.274	28401.029	649.187	807.599	281.706	795.305	370.525	4174.816	283.009	10712.33	177.172	197.52	606.85	1234.036	6152.692	625.601	142.143	2347.615	4575.649	331.359	359.079	274.871	11580.337	711.432	336.352	4886.243	189	0.909	1180.86	486.669
17673.004	18651.85	15412.238	23878.979	20094.322	27213.086	16694.084	21265.722	646.346	1026.044	311.261	1567.798	552.619	4504.89	310.256	8375.464	198.574	295.406	199.41	1181.528	13370.339	3079.274	140.737	3011.967	4625.704	352.958	411.983	267.677	15101.664	370.394	308.291	5512.186	253	0.845	1390.204	487.291
18125.591	19717.068	15267.868	25369.974	19710.482	27639.885	16441.671	21526.696	1044.398	748.461	345.93	1403.113	511.416	3823.576	349.576	7983.654	231.684	336.893	188.189	892.149	4342.242	698.534	151.231	3202.411	5452.967	337.365	318.81	279.872	12476.639	464.008	348.048	5298.894	291	0.755	1453.569	487.448
14840.606	16019.161	13773.956	18737.218	17019.35	24235.218	13615.225	19039.53	746.914	346.288	377.84	1032.003	490.163	1580.787	322.051	12168.77	154.016	192.916	240.346	1324.424	4910.31	28047.118	125.371	2425.448	3482.716	293.632	347.754	273.173	9247.534	363.002	500.854	5944.774	207	0.864	718.843	487.553
24208.251	25493.696	22454.362	30900.461	29354.91	36989.191	26034.258	34046.822	854.06	2011.63	406.867	1218.486	626.88	12012.914	435.972	16487.942	183.041	307.827	247.797	973.76	7603.483	552.738	140.646	3310.096	5043.326	414.306	496.617	322.401	17822.433	548.032	412.035	7678.354	283	0.91	867.373	488.606
13174.475	13988.117	11878.602	17746.351	15952.812	22140.005	13392.54	18394.26	603.434	440.99	291.559	1234.815	432.717	2275.764	371.014	10872.535	162.286	272.799	181.197	1859.952	3062.244	602.837	122.201	2377.44	2979.108	332.368	269.562	314.332	9833.313	574.443	338.952	5787.153	132	0.938	973.492	486.371
9421.164	10582.335	8338.535	13029.988	11183.097	16171.437	9509.793	13930.269	1023.604	339.073	303.152	1892.863	384.504	1039.314	426.191	11861.152	169.017	228.859	171.991	614.728	13226.525	4143.028	126.214	2959.217	2168.308	327.04	315.998	297.184	17674.01	331.616	350.821	5312.811	96	1	1013.479	485.552
13631.141	15035.609	12371.674	19294.228	16722.382	22975.473	14962.151	21094.073	711.888	367.212	317.341	805.707	785.727	1465.685	394.365	8804.559	182.386	212.628	153.542	1151.951	4057.388	758.72	129.96	3900.183	3288.256	367.729	321.94	292.607	3957.482	545.498	405.129	9106.552	200	0.856	1038.92	488.345
17875.346	19362.268	15261.859	24701.835	20718.562	29655.721	17684.872	24046.279	889.623	543.266	296.967	1962.619	919.496	1876.798	358.085	11101.177	189.868	350.96	198.855	711.41	18556.267	3151.05	133.564	2868.48	5123.475	470.633	336.57	332.362	14444.732	504.454	361.038	4266.579	129	0.982	1246.957	486.477
14253.477	15441.196	12447.257	18223.399	15392.291	21637.478	10904.903	15608.119	730.508	296.83	293.29	489.092	662.131	812.327	287.26	10701.027	156.627	276.059	178.161	851.787	25882.982	745.438	117.445	1509.148	4778.916	344.681	266.111	312.82	8036.116	325.234	340.124	3551.568	144	0.958	636.257	487.688
11878.068	13107.373	10512.254	15540.098	14324.525	19839.629	12231.352	17062.908	914.52	590.262	326.92	806.467	370.615	2229.204	282.564	11739.615	162.059	200.271	191.869	3225.663	1295.822	538.617	143.279	2498.306	3369.372	263.259	1903.041	298.012	9309.858	651.855	605.042	6957.038	126	0.871	908.921	486.127
18130.186	19507.701	16064.567	23335.058	21195.464	28058.948	18362.486	24786.342	562.829	637.134	311.52	908.544	428.821	3992.482	377.289	11525.699	174.732	221.869	325.069	1423.102	4411.385	1320.198	127.612	2518.232	3749.457	323.112	296.107	294.36	11774.581	386.772	339.344	5453.082	229	0.864	942.138	488.181
13756.938	14904.615	12497.608	19177.012	16670.548	23256.298	13627.778	18615.39	988.516	349.084	301.538	1428.663	656.539	2164.07	431.974	11654.788	174.845	257.639	186.063	964.561	16973.429	884.228	126.396	2677.06	3250.394	345.415	357.438	295.248	11007.383	493.526	410.55	5064.775	114	0.948	1020.333	487.228
11282.681	12299.036	10345.002	16251.884	13390.942	18065.76	11282.063	15538.525	728.819	356.345	340.508	1131.754	337.822	887.186	323.576	7348.782	208.091	276.652	172.43	766.101	1667.911	1476.895	131.603	2970.163	3490.832	383.462	509.026	282.576	6114.905	384.214	389.501	8153.57	107	0.958	1074.051	487.005
17581.961	18673.991	15601.577	23956.981	20487.292	27505.509	16894.71	22414.151	639.336	370.036	320.26	1573.599	509.192	1173.587	316.243	10824.113	209.263	279.019	231.451	2649.234	6006.424	13816.2	151.115	2467.297	3984.938	349.343	418.435	277.158	16933.893	540.298	325.196	5721.806	152	0.924	1110.23	488.474
14701.046	16060.647	12474.912	20369.805	16257.011	22460.809	13732.643	18784.847	859.752	1106.088	312.716	1322.661	470.605	5113.845	310.181	8662.517	178.502	264.269	171.53	710.664	8393.894	2106.14	143.823	2736.224	2660.116	298.957	365.947	269.578	19706.804	441.772	268.487	4109.807	129	0.97	1440.128	486.593
13509.424	16684.92	10862.966	19789.529	12550.373	19678.112	10024.426	14942.58	667.879	326.04	305.421	261.452	309.788	539.42	226.878	7693.632	217.787	176.072	170.806	650.752	188.456	23454.506	163.182	2631.513	5183.031	260.231	316.643	271.974	3837.144	338.047	382.136	7676.965	120	0.877	306.825	489.55
21012.968	22217.812	19013.787	28615.958	24835.069	31804.261	20754.345	26246.825	676.333	1828.771	293.601	1614.971	515.067	7173.937	380.816	11041.821	178.737	279.938	233.442	791.52	9751.051	595.431	139.841	2452.704	4701.293	436.106	337.633	276.69	12503.893	417.395	324.633	4307.66	168	0.937	1190.488	489.387
18302.83	19518.911	16154.754	25179.465	21809.002	29608.571	18730.914	25085.676	942.882	780.898	290.08	1429.751	814.307	3691.612	357.389	9785.624	181.287	262.796	198.096	1827.265	8461.373	656.747	132.167	3060.725	3929.901	388.459	329.342	311.087	12777.081	824.176	362.958	5906.474	359	0.827	1222.091	494.208
19618.778	20559.6	17165.441	26386.556	22032.115	28490.721	18261.153	22824.256	879.577	1017.522	317.42	1129.883	508.479	5449.21	274.207	8414.632	192.887	306.371	203.305	1237.15	7292.51	13646.852	141.624	2843.789	5045.362	303.172	392.918	267.815	15620.594	437.329	349.399	5633.352	329	0.825	1422.716	491.752
[truncated: 7,082 more rows]
