# Supplementary material for: Highly multiplexed immunofluorescence imaging of human tissues and tumors using t-CyCIF and conventional optical microscopes
Source: eLife. 2018 Jul 11;7:e31657. doi: 10.7554/eLife.31657 (PMC6075866; doi:10.7554/eLife.31657)
Supplement: Figure 10—source data 1. [file elife-31657-fig10-data1.zip › TMA29n.csv]

Hoechst2	Hoechst3	Hoechst4	Hoechst5	Hoechst6	Hoechst7	Hoechst8	Hoechst9	pAKT	Ki67	pERK	EGFR	E_Cadherin	PCNA	MET	MitoTacker	A555	pCTD2	CD45	VEGFR	Keratin	PD_L1_PE	CD4	ActinRed	hmC	p21	pS6_235	HER2	Vimentin	Catenin	NGFR	HCSred	Area	Circ	X	Y
16547.119	18665.795	11274.401	20490.294	12573.225	19136.827	8272.16	12898.15	931.488	369.299	372.663	770.991	15612.457	814.187	295.915	11320.267	300.721	253.931	217.175	3680.994	8181.829	574.931	164.047	3700.085	12859.811	320.43	281.741	292.399	173.048	8057.079	400.19	6409.597	102	0.987	989.882	249.059
12231.94	13751.637	8442.466	15874.385	9742.506	15594.441	6852.129	11115.175	859.743	335.143	340.298	956.123	13579.745	585.58	290.433	9819.556	257.816	246.815	187.443	3485.466	13518.134	3378.144	161.936	3022.103	9903.679	320.655	274.344	286.697	2973.87	6136.082	342.436	5025.804	139	0.891	999.989	254.076
15445.225	17333.619	11124.571	20398.992	12660.597	19637.046	8331.483	12390.64	974.792	348.684	363.796	936.609	15288.212	697.502	284.718	10207.381	296.253	313.375	204.652	3079.235	11934.895	776.386	168.731	3054.338	15981.626	322.351	272.12	282.521	366.899	8103.15	387.338	5054.139	123	0.993	992.476	256.045
12128.085	13423.475	7824.164	13637.464	7439.469	10944.721	6735.721	9074.232	1063.039	356.504	291.156	623.428	8259.045	473.486	323.443	15017.948	331.261	261.363	249.108	1474.094	6305.134	956.886	196.355	2950.468	13205.464	290.992	287.411	291.992	1686.109	2509.491	287.784	4532.697	125	0.914	1163.652	258.02
16587.111	18940.911	12081.973	21666.832	13990.096	20791.874	8740.814	12835.976	908.319	370.765	366.329	504.828	4780.713	682.985	279.962	10530.667	273.485	233.435	222.885	611.316	1501.107	1662.989	174.154	2968.472	9418.489	343.075	361.147	296.888	1178.835	2189.441	367.874	5469.058	189	0.889	1007.521	261.606
10158.491	12295.654	6959.175	13277.851	8198.371	14103.118	5847.47	9523.576	901.196	397.815	313.824	681.424	11695.723	714.564	332.26	13743.279	182.485	231.937	162.677	2634.79	11640.401	565.486	170.482	3362.618	3420.168	298.842	258.379	298.427	1008.711	3852.643	358.322	5214.999	101	0.977	802.718	261.53
15501.957	17074.691	11089.984	20095.17	13171.588	20408.601	8900.834	13683.54	720.525	317.606	318.935	381.612	618.036	598.878	246.584	9897.78	239.673	198.798	453.602	1712.386	278.698	30170.901	164.473	2293.505	7585.642	295.47	471.604	301.615	15511.99	630.096	400.432	4588.013	157	0.945	964.646	264.959
11646.076	13868.02	8558.058	16294.266	10316.025	17081.378	7271.974	11489.593	973.324	327.452	366.978	963.665	13511.661	575.483	283.755	10627.422	250.25	267.356	205.129	4791.796	19167.519	523.555	168.711	3202.418	5492.776	285.252	302.808	280.718	1755.298	6216.825	303.764	5090.544	123	0.964	1095.427	267.134
13436.248	15151.19	9264.865	16778.25	10613.023	17300.159	7239.116	11915.676	793.629	324.365	338.254	840.723	13434.788	587.299	262.747	9984.36	304.746	271.913	210.519	3525.052	16176.454	704.787	168.05	2762.554	16863.273	363.385	282.269	293.412	710.687	5742.162	351.511	4294.228	130	0.924	1034.569	270.6
13420.843	15207.795	9799.999	17355.992	10951.131	15933.41	6717.5	9594.965	845.809	338.064	354.395	572.791	5609.155	698.662	254.761	10330.974	283.192	238.77	291.73	771.561	2415.48	909.846	187.016	2315.567	11681.04	357.655	316.137	282.951	1788.447	3044.093	352.457	4380.656	107	0.958	1022.752	269.472
15504.975	17572.682	11437.07	20362.389	13000.005	19264.506	8126.865	11820.021	806.123	348.619	376.334	694.496	5652.807	684.466	263.568	10676.293	257.055	242.984	242.884	929.043	3601.983	1069.649	177.06	2598.46	9299.537	354.136	311.281	291.75	901.922	2609.446	661.8	4652.049	99	1	1046.894	274.136
14747.172	15924.819	10790.863	18784.411	11727.975	17759.067	7335.463	10236.006	844.453	295.295	304.451	402.976	878.552	460.028	252.791	7760.713	231.313	189.878	253.736	2545.392	492.507	16169.117	160.375	1982.518	9085.49	288.945	401.305	294.896	14448.28	1118.435	563.57	4561.45	102	0.943	957.676	274.353
16059.047	17653.972	11532.255	20722.279	13069.895	19535.651	8545.398	12653.291	1084.334	360.176	360.05	829.014	14001.619	775.166	290.845	10907.776	278.069	278.753	212.48	2508.938	10599.747	691.817	186.641	3224.714	10909.153	376.234	283.062	296.696	301.597	6569.646	370.414	5368.992	113	0.994	1028.022	274.456
14830.061	16889.448	10561.825	19282.953	12082.513	19409.803	8161.25	13114.678	798.733	368.095	356.416	620.129	4686.33	710.825	315.016	11535.597	223.987	247.801	337.456	2941.088	9521.035	8767.636	186.989	3498.791	6317.509	292.412	391.965	272.576	9564.074	2200.287	453.186	5213.438	190	0.865	931.3	277.847
9031.684	11143.813	6419.222	12664.388	7871.699	13924.828	6274.091	11602.598	1136.084	391.898	365.161	826.778	6412.859	569.415	324.046	11971.324	187.066	237.062	209.162	3236.647	18822.639	4563.298	159.885	4157.478	3401.062	286.391	292.143	283.711	4027.968	2869.576	363.337	5339.537	99	1	943.359	275.429
12611.911	13960.419	8800.686	15614.867	9948.309	15174.378	6364.228	9456.949	719.822	343.489	313.923	431.216	2185.097	455.241	259.948	10936.871	255.982	211.989	325.8	1551.667	703.943	2085.148	163.069	1880.034	9139.737	316.089	1112.688	305.359	10872.832	1100.376	341.944	3279.249	106	0.993	983.33	275.472
11567.862	13217.12	8196.937	15286.889	9370.563	14661.118	6226.235	9654.651	878.589	339.346	386.29	878.18	9812.878	517.956	242.931	9627.987	383.498	271.365	243.07	3577.148	21995.086	1458.59	181.606	3101.068	20065.61	289.71	293.871	276.103	1576.834	4400.933	312.903	4912.973	99	1	1095.894	276.136
16149.456	17861.218	11292.377	20899.591	13458.953	22038.803	9464.771	14494.456	732.561	336.088	313.722	566.381	3094.79	602.474	263.633	9711.858	229.284	237.94	296.303	1617.022	2776.562	5017.809	169.141	2284.252	6178.078	305.461	348.737	292.181	8901.277	1577.488	548.302	4138.213	280	0.857	966.779	282.45
12486.601	13640.301	8848.79	16132.68	10360.69	16403.212	7449.313	11500.913	805.498	320.303	333.424	894.517	10791.923	669.872	277.248	9393.162	203.704	297.194	167.687	2541.051	14364.627	554.772	170.879	3003.807	9223.266	372.918	324.848	287.858	132.388	4429.084	312.168	4930.854	101	0.977	1035.53	278.282
17079.032	19203.143	12400.754	22208.085	14493.794	23247.931	10345.806	15296.391	797.476	371.894	366.417	644.855	6896.811	777.63	317.14	11294.641	252.563	227.934	261.399	994.225	2455.344	1419.081	154.041	3040.165	11365.752	286.674	304.885	283.208	1998.206	3262.332	364.182	5715.466	158	0.895	917.127	281.867
13856.279	15101.219	9768.568	17087.495	10819.722	16532.65	7132.293	10279.653	687.768	304.635	348.019	426.208	2750.593	496.039	220.137	8988.637	223.198	196.119	235.141	540.43	1173.824	1823.098	161.137	1760.315	7086.477	346.337	298.288	280.373	1984.374	1248.467	431.016	3135.803	144	0.899	1051.076	280.403
10958.573	12584.886	7749.889	14078.632	8863.615	13866.066	5845.41	9028.693	869.196	339.955	402.366	596.52	11168.733	546.2	244.942	10315.433	288.685	238.635	220.632	2607.5	8378.091	790.279	170.535	2743.134	10853.73	320.678	324.907	259.47	239.626	5284.925	296.618	4489.941	105	0.984	1077.243	280.576
13236.278	14914.444	9425.04	16768.481	10702.915	17489.187	7328.469	11218.117	1590.6	367.495	325.794	540.501	1186.343	451.967	301.928	10646.795	283.683	233.319	186.071	4294.767	468.211	834.228	151.449	2926.339	16984.671	316.47	312.388	285.956	20064.689	1782.67	353.768	5161.522	164	0.884	801.53	284.293
13470.555	15218.133	9720.759	17504.178	11228.609	17579.157	7617.419	11703.725	897.26	352.524	346.144	903.937	9797.077	620.935	269.943	10295.583	255.81	264.759	194.634	2274.496	7009.927	635.667	173.396	2972.364	8273.027	353.159	297.792	283.426	774.446	4595.361	279.416	5058.788	147	0.862	1027.071	284.997
11946.294	14153.577	9146.747	16477.837	10819.233	17489.811	7659.559	11171.984	808.02	347.975	341.432	407.868	2894.884	605.287	275.8	11114.737	230.866	211.106	182.106	1321.258	1082.3	705.013	162.361	2899.981	5196.461	280.699	299.621	278.023	3515.6	1335.676	461.64	5946.376	110	0.998	897.373	283.855
13295.155	15014.556	9280.407	16963.58	10935.83	17503.099	8103.974	12651.364	962.556	346.826	346.747	474.758	2907.556	615.925	278.043	11559.079	243.778	215.062	200.962	1596.504	1009.169	813.575	161.076	2965.62	5860.046	295.031	310.74	273.226	3614.276	1711.535	560.482	5562.224	99	1	903.328	283.399
13893.874	15559.314	9995.158	18237.763	11727.323	18066.123	7932.913	12180.102	784.903	385.225	349.371	601.784	9911.896	734.788	296.647	11887.486	246.342	242.455	251.78	2485.209	6503.474	3827.978	166.666	3853.1	8550.613	298.296	336.798	263.623	3935.267	4314.89	447.322	6024.161	112	0.973	925.857	284.107
13690.543	15844.025	9602.11	17305.815	10803.49	17355.349	7036.38	12108.689	1057.412	377.78	352.276	854.891	6275.029	564.461	320.546	11889	239.598	252.629	204.159	3160.26	18144.994	1712.579	153.594	3815.838	6294.964	303.019	303.943	292.325	2206.443	2951.102	391.552	5047.872	120	0.929	951.908	284.7
14661.382	16728.549	11439.408	21047.845	13866.425	22294.838	9710.69	14021.285	734.869	313.068	325.719	496.461	3093.453	542.041	269.027	9819.906	230.385	191.228	176.137	2167.078	1039.177	618.69	148.03	2399.315	8230.193	289.867	297.477	268.809	8084.282	1865.344	367.726	4695.706	159	0.887	911.154	288.374
11019.667	12828.414	7664.907	15067.386	9273.709	15879.413	7222.523	12609.722	1321.607	399.72	377.861	832.221	9723.063	694.175	349.03	11842.397	209.875	252.162	212.592	4147.583	19218.386	2439.291	164.715	4554.435	4348.35	291.306	318.151	263.007	3148.001	4981.713	432.651	6268.403	102	0.987	933.775	285.304
12948.167	15097.553	9817.555	17526.139	11867.019	18427.94	8718.889	13177.539	744.873	348.689	360.67	563.448	6915.07	649.432	274.03	9879.778	231.597	214.125	222.346	927.336	2205.778	1755.473	161.91	3780.474	7491.42	345.683	396.123	270.255	1188.197	3133.131	344.723	7022.487	139	0.961	1041.478	287.241
20531.794	22616.049	14457.037	26099.352	16326.22	24971.917	9971.598	15506.269	964.259	388.41	364.068	796.797	6338.847	698.689	307.334	11999.939	302.024	326.509	245.033	2490.819	13604.863	11832.945	161.546	3332.03	12909.041	305.197	351.195	297.57	3153.537	3055.142	401.514	4809.943	155	0.909	959.765	289.287
14615.304	15979.261	10110.161	18252.526	11652.677	17560.283	7092.804	10680.088	675.16	825.581	275.134	408.177	1824.115	679.16	251.76	8592.525	246.614	220.277	457.621	1674.922	1324.399	1375.8	170.911	1954.252	8449.821	310.294	488.138	297.027	8385.064	976.278	352.236	3576.998	184	0.778	986.283	287.522
15350.182	16733.766	10836.509	19584.093	13043.713	20372.636	9958.656	14932.291	809.47	374.516	378.755	654.179	12121.635	968.154	324.295	11706.532	211.519	199.508	200.866	981.621	3482.505	607.65	155.664	4116.261	8014.431	287.403	282.743	284.674	352.653	5907.681	371.714	7776.388	119	0.961	918.592	290.08
14772.751	16897.204	10909.444	19661.82	12797.888	18848.609	7791.241	11278.673	929.442	419.479	374.556	578.261	5812.362	858.538	314.349	12067.042	260.175	222.795	176.361	722.85	2555.206	770.345	145.16	3126.066	11068.726	311.276	327.06	285.065	681.223	2708.314	333.942	6306.442	141	0.861	717.947	293.897
11150.505	12535.372	8367.176	14975.976	9809.784	15688.329	6764.254	9876.383	1017.424	316.828	307.746	431.578	1788.654	432.387	240.865	8715.151	231.293	220.743	225.076	2083.782	507.056	2249.083	154.54	1907.982	7609.594	297.753	310.211	282.514	7441.715	1149.926	399.095	4199.039	118	0.953	891.814	292.966
15276.467	17643.944	10446.572	19470.867	12393.842	17688.4	8449.174	13180.87	1046.201	446.935	408.797	608.259	6808.756	958.429	335.477	15141.758	308.194	219.89	203.609	624.335	2371.918	855.078	156.41	4428.248	12249.66	307.384	310.613	280.951	1008.302	3028.636	362.315	8522.533	114	1	727	292.5
11984.8	13637.566	8500.433	15730.583	9852.189	15106.294	6380.698	10692.39	1267.262	385.945	376.967	704.785	4729.248	540.009	324.958	11248.032	273.177	258.851	210.691	2858.899	18589.091	1268.689	161.898	3970.553	7606.07	292.776	293.978	298.744	795.608	2348.063	355.708	5399.494	128	0.963	950.984	293.297
12649.1	14818.773	9149.254	16913.071	11268.565	17763.643	8465.202	12899.628	1072.617	398.506	385.38	503.33	4927.681	781.199	302.53	12399.187	286.504	215.322	217.428	919.709	1572.426	1399.082	168.336	4050.183	6815.51	300.399	329.08	280.683	1329.637	2271.08	407.719	7461.375	145	0.954	900.114	294.886
14633.168	16471.196	10757.701	19042.488	12561.843	19251.839	8820.804	13357.959	844.83	385.239	372.452	827.069	11647.215	705.49	296.144	9780.107	268.96	249.628	166.855	2827.817	7147.785	571.493	170.103	3892.056	7762.347	342.683	269.814	275.915	164.379	5917.946	317.501	7182.817	163	0.849	1029.58	296.04
15776.016	17637.751	11280.381	19505.447	12563.465	19079.898	8499.261	12635.027	858.607	336.098	355.129	465.128	4933.108	669.187	226.978	9462.485	258.937	251.647	261.687	632.384	1348.064	4504.573	181.546	2410.867	9176.495	283.836	329.228	267.558	1194.073	1870.057	312.193	4076.177	99	1	1111.328	293.399
14240.495	15766.896	10488.543	18428.344	12122.544	18218.668	8187.821	11753.829	950.852	329.985	339.159	498.881	4387.436	692.205	257.552	9603.784	250.698	251.953	240.18	3406.259	1265.881	902.461	180.504	2675.813	7404.432	296.917	318.183	274.506	4980.883	2359.746	322.854	5071.215	278	0.765	1127.766	299.655
13742.271	15595.985	10413.633	18135.78	12373.68	18542.735	8946.727	12959.228	685.379	356.996	376.519	482.119	4374.162	636.582	276.216	9632.91	218.626	190.254	188.128	599.252	1309.919	6356.986	154.528	3576.443	6171.476	338.475	356.566	270.956	2432.01	1875.284	282.483	7073.006	147	0.942	1044.194	297.276
15430.52	16685.367	10696.192	19303.058	12101.665	18343.661	7566.915	11320.089	1216.423	359.716	350.889	668.366	5943.7	572.612	288.646	12007.067	258.835	322.259	222.394	2187.682	11213.125	10843.862	152.705	2714.686	9016.321	295.817	309.302	303.147	2543.121	2506.478	349.559	3908.998	125	0.98	963.188	296.572
18572.937	20264.165	13511.776	24134.648	15207.545	22954.046	9271.988	14261.578	1028.927	395.737	357.68	974.163	16490.007	854.47	355.325	14020.875	253.807	253.061	158.229	3011.902	12430.455	863.31	137.94	2809.622	14526.661	288.619	296.402	290.99	1457.43	6529.353	322.146	4531.826	190	0.873	683.463	300.958
12135.87	13934.933	9112.723	16228.534	11149.853	16785.065	8131.821	11654.401	770.528	368.553	372.756	612.351	10013.141	843.745	322.555	11778.561	225.067	197.155	265.755	1028.513	3357.897	1688.162	161.911	4236.208	7912.089	306.432	305.765	276.68	690.545	4778.264	357.271	8519.455	105	0.971	916.871	298.9
8873.339	10338.374	6514.415	12139.54	7787.816	12872.866	5642.267	9311.699	1101.672	310.361	340.917	757.124	6933.328	514.51	328.478	12058.065	159.657	245.676	211.225	3458.622	23059.797	2944.361	157.936	3127.163	4033.773	284.09	287.542	279.543	1685.208	3016.667	366.73	4602.942	109	0.989	940.839	298.674
14619.623	16106.831	10649.257	18584.253	12236.787	19480.789	8595.145	12821.329	780.684	309.907	361.692	525.178	5611.395	604.054	251.044	9396.211	237.722	266.585	217.799	687.941	4032.828	533.3	156.438	2250.659	9536.971	289.304	317.285	272.988	2460.751	2536.677	284.518	3857.292	99	1	1093.399	298.328
13164.701	14856.309	9687.412	17388.095	11037.964	17350.049	7624.902	11797.306	1159.959	438.521	461.635	651.508	9752.892	543.868	273.913	9564.045	369.734	319.066	212.096	1816.147	12357.906	627.796	158.771	3492.981	14022.949	297.606	299.97	249.157	267.444	4879.173	278.658	5436.882	109	0.976	1083.06	299.665
14759.025	15972.836	10493.771	17780.731	11153.506	16169.295	7194.977	10144.307	801.083	328.666	357.338	433.921	5275.718	540.744	234.592	9314.771	246.756	239.411	209.761	2312.163	1056.255	658.167	183.527	2329.694	7422.654	273.972	332.654	270.444	13235.954	2747.337	332.638	4160.104	105	0.997	1113.9	299.871
17963.288	19754.187	12922.628	23114.228	14687.57	21736.65	9143.532	12993.084	880.915	399.034	360.614	549.58	6134.917	728.566	279.965	12228.654	313.148	239.569	207.809	867.542	1901.848	1872.892	135.315	2387.065	18538.927	308.218	314.463	299.98	3229.15	2547.879	307.528	4526.968	159	0.919	726.764	300.242
14787.703	17060.672	11100.216	20203.671	13526.138	21060.748	9523.793	13658.225	954.449	406.283	375.835	453.754	3740.78	778.892	287.82	11331.324	280.957	221.063	206.404	784.127	1455.023	4045.58	163.086	3638.27	10213.275	312.301	299.045	274.57	1023.06	1742.754	388.238	7129.933	120	0.969	899.65	303.275
14890.569	15840.229	10095.015	17939.598	11365.942	17408.954	7376.854	11099.436	827.2	367.802	313.407	593.917	3838.934	906.514	281.033	13204.115	269.113	236.503	195.285	914.955	2209.112	1626.07	145.733	2304.108	18427.871	316.405	293.252	279.62	8983.673	1893.079	342.207	4456.965	167	0.85	714.284	304.829
12728.68	13786.878	9459.53	16481.602	10925.499	16869.781	7684.426	11037.338	692.96	326.849	371.894	374.423	284.872	449.112	211.137	9031.507	217.855	210.221	316.046	2804.355	125.379	6065.189	170.178	2356.968	6155.922	314.511	298.231	252.207	11880.899	961.583	411.866	4809.546	119	0.961	1054.382	304.601
14164.817	15300.237	10210.239	17926.288	11436.775	17630.094	7862.929	11583.422	829.48	374.69	392.813	525.115	5927.222	444.964	241.744	8976.21	409.084	289.085	220.143	1144.704	10440.838	564.943	153.117	2488.529	20931.148	291.494	298.579	258.499	1800.413	2298.877	272.324	3895.027	119	0.961	1090.256	303.458
13700.168	15017.833	9896.141	17234.533	11343.63	16491.758	7550.764	10711.653	718.543	347.604	384.905	455.962	6696.984	664.759	253.344	9780.521	308.591	258.772	256.231	505.468	1787.775	4060.844	177.108	2643.399	13861.602	298.113	300.061	268.916	1785.514	2890.214	327.301	5019.867	108	0.967	1104.343	303.685
13309.623	14669.171	9271.807	16632.234	11078.137	17453.115	8137.267	11786.694	794.941	341.659	327.914	502.889	4520.958	626.556	265.039	11189.32	254.016	203.746	228.878	744.816	1897.269	646.144	141.285	3241.785	8633.263	296.56	305.271	267.997	686.723	1911.491	385.735	5812.211	123	0.993	909.549	304.728
10592.792	11997.449	7653.003	13215.102	8383.659	13020.601	5424.695	8113.365	699.608	314.706	322.953	553.48	3771.872	505.37	279.757	13011.155	204.78	247.484	283.256	2090.165	2979.088	4558.285	154.686	2302.281	6642.028	290.959	333.615	267.602	7668.006	1508.858	322.976	4128.174	138	0.81	950.667	306.862
14864.091	16652.339	10486.98	19153.823	11925.576	17665.005	7457.961	12094.903	899.397	392.824	337.606	924.042	19587.122	869.517	310.716	14862.196	252.275	220.285	183.64	3987.56	12784.452	585.323	166.302	3531.073	11394.993	297.002	321.299	286.216	1215.971	8754.335	333.683	5916.986	116	0.977	644	306
13303.158	15072.342	9494.807	17252.315	10994.572	17370.515	7663.429	12601.652	1140.609	378.343	366.132	622.822	7864.061	970.37	326.018	11374.288	224.149	245.169	233.552	2161.094	8470.109	1415.983	165.133	3895.158	6791.88	316.722	311.762	279.445	4120.659	3631.583	378.15	6165.071	175	0.89	930.671	309.266
10284.169	11287.18	7540.025	12908.573	8325.478	12880	5610.106	8289.943	757.221	355.756	325.91	277.028	302.612	393.828	216.793	9526.075	256.637	237.799	381.489	2604.84	159.282	5752.534	196.441	1766.368	6890.105	304.845	274.549	298.031	14240.097	375.028	407.59	3315.223	131	0.862	1001.592	307.691
14132.754	15841.371	10701.796	18714.619	12730.073	19414.839	8879.844	12472.285	762.922	388.453	372.698	553.511	5358.968	777.778	276.683	10534.945	277.54	232.229	240.454	841.368	3042.306	1000.09	165.094	2927.974	11778.078	355.417	290.374	289.236	982.857	2972.325	325.592	5672.92	179	0.92	1027.02	306.885
14596.3	16918.727	10922.047	19680.807	12661.482	20362.905	8279.083	12544.858	1382.499	412.954	370.413	748.015	13857.783	795.535	295.276	11612.22	314.226	296.443	190.147	2082.824	8525.061	1971.773	151.926	2812.826	17043.955	316.529	324.03	290.75	622.361	6154.939	297.074	4513.657	159	0.878	830.594	309.142
17304.458	18779.271	12296.116	21117.936	13210.401	20661.636	8469.435	12610.489	980.274	403.557	359.355	592.942	4490.574	836.141	271.175	12228.642	302.649	225.22	383.251	1340.779	1953.855	24025.396	161.023	2259.766	14640.309	309.745	393.458	286.757	11134.29	2168.293	416.541	3987.827	153	0.911	873.69	308.977
17959.864	19494.673	12229.403	21907.017	13818.249	21399.91	9231.828	14774.171	929.749	388.381	320.038	669.586	10659.2	877.548	291.095	13325.364	294.384	232.381	192.8	1507.182	4095.688	9104.057	138.382	2561.738	18792.23	296.582	312.01	274.548	4223.452	4261.985	298.589	4334.067	114	0.96	693.289	308.211
14641.469	16612.577	10417.823	18895.343	12207.17	18080.571	7516.433	11407.763	1075.578	433.86	370.596	648.144	6386.708	817.386	317.725	14665.83	250.383	212.589	201.8	898.286	2183.925	1544.11	148.069	3044.267	10410.097	297.658	570.737	305.141	641.664	2966.507	380.81	5911.057	100	1	665.38	308.38
17457.482	19162.215	12378.312	22425.446	14139.994	22825.535	9547.17	14630.817	1028.979	423.599	369.477	707.854	11097.115	708.798	302.851	11857.236	302.322	280.789	218.093	1594.207	6803.26	811.872	158.322	2866.733	14949.373	316.169	297.982	273.315	4316.209	4096.606	337.847	4562.483	140	0.957	838.464	309.214
10901.38	12047.942	8044.975	14083.611	9683.554	14715.408	7259.553	10198.399	645.082	340.31	342.541	386.649	2239.214	568.464	247.523	9463.464	226.587	192.863	271.122	976.38	895.629	1413.985	156.478	2885.652	6500.641	328.094	287.492	255.086	4759.414	1147.236	324.043	6071.867	112	0.973	1043.143	309.045
12336.279	13417.328	9332.294	16269.272	10626.78	15884.616	6838.768	9399.815	549.273	284.266	326.064	341.39	956.341	372.275	199.901	8823.307	219.763	233.107	306.653	987.622	393.539	5985.864	174.62	1570.96	8021.283	277.469	295.51	247.594	7284.357	657.689	326.039	3201.076	110	0.943	1100.809	309.982
15845.644	17173.239	11512.805	19757.667	12965.049	19403.408	8721.238	12622.633	810.127	346.673	300.788	531.914	7629.84	627.265	266.672	8693.88	301.917	271.293	277.936	2557.765	3555.451	6792.055	167.416	2892.14	8348.77	281.046	339.825	294.211	3482.4	3738.721	334.612	5340.922	381	0.679	1174.673	316.972
14595.708	15815.205	9788.6	17449.296	11027.787	17325.671	7517.088	11466.777	669.905	335.592	307.391	603.439	4430.01	604.015	273.824	11145.016	229.495	193.31	202.659	1144.717	2126.026	747.676	118.25	1774.019	10500.646	333.827	327.992	282.414	3689.773	1901.828	368.868	3363.834	133	0.899	760.049	312.342
19308.2	21347.839	13387.959	24887.097	16156.005	24635.891	10652.203	16384.689	988.906	439.86	389.502	685.298	9557.826	937.15	337.421	14255.273	265.292	205.338	197.034	1449.982	2645.781	893.028	176.964	3659.679	13268.711	290.881	399.905	310.909	1219.941	4089.637	436.921	7412.711	107	0.958	635.304	311.668
13576.77	14374.619	9956.751	17491.148	11720.103	17813.473	8285.83	11777.242	713.116	402.836	348.629	409.591	1352.141	501.414	254.228	9612.737	212.377	211.726	571.961	782.454	658.219	1418.125	172.067	2402.312	5420.567	332.977	323.04	267.418	4145.245	705.232	269.771	4660.877	107	0.971	1034.023	312.621
18421.721	20365.485	13545.657	24008.175	15667.876	24178.33	10079.744	15043.258	925.364	454.339	353.14	582.209	5334.359	690.752	310.82	13437.966	265.391	221.144	285.134	1305.627	2065.514	1361.037	149.81	2759.657	12776.01	274.085	313.058	289.637	4224.53	2375.974	401.427	5356.859	200	0.891	672.945	316.775
20944.853	22708.041	14991.764	26519.897	16941.263	26019.382	11225.98	17417.443	1110.568	407.403	343.606	926.227	15578.341	857.395	325.172	13354.701	271.511	276.737	194.337	2837.619	8721.583	1422.471	142.127	3508.266	14645.361	282.996	311.991	285.28	2323.947	6938.086	319.96	6335.03	282	0.815	687.145	314.961
16472.412	17656.416	11269.381	19866.461	12475.312	18989.24	8012.188	12663.003	1018.168	357.34	313.094	440.156	3982.983	596.621	279.486	13836.144	252.59	228.379	297.288	1671.287	1652.214	5847.078	152.222	2448.975	11336.343	323.197	449.162	282.697	15307.698	1445.423	353.929	4117.863	99	1	700.672	313.641
14697.514	15764.724	10236.499	18389.681	11411.42	17908.894	7499.782	11517.238	835.737	343.058	301.249	714.084	7525.262	560.426	267.44	12363.677	306.414	238.181	181.629	1795.873	7666.039	551.81	136.183	1991.65	17771.895	302.043	281.191	294.711	3847.433	2836.331	251.407	3419.566	169	0.902	715.151	316.328
11657.094	13346.339	8400.235	15586.784	9688.189	15709.283	6376.914	10045.648	804.544	356.181	316.272	936.441	15987.449	633.929	326.146	11271.071	264.044	271.045	162.803	4563.82	35831.679	584.064	131.958	2523.621	12303.632	323.598	313.533	301.429	4629.425	5886.543	334.826	3907.752	155	0.827	776.403	315.197
11801.072	13576.11	8993.992	16418.164	10525.8	16998.463	7069.928	10755.382	976.949	344.845	329.128	879.828	12026.194	595.973	276.864	10602.77	342.382	296.916	215.911	3661.695	19712.971	625.746	145.795	2793.402	23557.639	306.585	312.671	307.651	1702.408	5837.33	360.777	4713.382	117	0.891	802.466	316.03
11592.676	13071.897	8064.868	15464.727	9899.378	16617.283	7516.369	12690.003	1109.61	364.632	306.662	712.134	7082.321	515.875	267.71	10679.488	239.728	222.908	149.503	2492.794	12045.011	440.897	143.068	3348.064	7794.592	295.057	299.585	279.139	968.464	3894.385	312.398	4998.098	100	0.981	809.91	314.04
14355.723	15873.252	10708.993	18523.401	12137.575	18137.974	7657.991	10675.862	701.121	364.888	329.527	578.365	6113.961	632.932	283.692	12134.276	248.689	207.199	213.358	610.494	2131.723	814.469	128.818	2484.419	10874.124	317.686	345.15	292.39	353.514	2518.824	280.396	5340.894	155	0.887	750.268	314.823
12531.323	14151.125	9042.837	16015.665	10456.828	16711.554	7598.518	12212.89	897.623	349.03	330.273	971.573	15748.518	575.768	316.302	8395.546	239.5	294.371	167.223	3394.361	15082.529	2547.65	164.174	3143.007	6235.886	284.428	297.479	280.028	3717.912	6593.741	357.309	4850.683	148	0.838	1157.581	315.304
15096.734	16773.148	10877.881	19473.353	12498.724	20091.951	8792.961	13804.023	1268.964	412.849	383.035	705.112	11512.821	831.042	300.384	13386.833	257.249	289.04	205.851	2911.804	8651.708	1462.909	171.607	3381.294	10426.502	306.071	293.081	284.692	346.131	5487.883	302.73	5458.236	111	0.994	868.5	316.5
15292.071	17169.084	11482.715	19882.405	13732.125	21135.809	9963.008	14523.676	853.382	391	395.595	565.921	7341.412	736.883	263.314	10760.865	264.816	254.283	238.726	1214.715	2390.632	1095.208	162.622	3675.689	8370.614	293.215	337.782	261.734	2189.781	4039.443	273.71	7260.859	185	0.862	1068.905	318.181
13803.765	15801.762	10433.359	18838.884	12780.142	20707.388	9642.98	13714.174	833.919	356.06	344.525	449.969	3516.639	626.398	279.9	11735.617	249.351	208.353	208.533	734.818	1575.496	691.459	157.501	3352.294	10901.409	307.595	292.721	262.902	495.14	1619.084	277.226	6869.489	108	1	903	316.5
13150.937	14253.213	9427.761	15826.762	10144.384	15105.071	6630.1	9823.554	822.341	363.089	335.982	763.885	7008.855	561.835	313.702	11019.314	254.994	232.016	221.279	979.168	1807.322	895.575	146.854	2364.057	7458.903	333.703	316.81	288.929	2679.883	2730.765	309.117	3914.544	146	0.901	1021.829	318.247
12977.602	14014.857	9355.833	16059.772	10679.285	16131.361	7219.204	10146.324	799.999	350.44	344.203	402.977	3280.449	505.782	224.183	11566.552	269.793	259.82	309.727	416.997	1063.077	3724.624	171.578	1885.187	8000.974	280.033	336.913	257.945	1081.324	1424.178	293.511	3177.805	154	0.913	1106.922	319.338
15014.465	16385.28	10807.363	18759.211	12461.395	18951.441	8512.133	12688.492	828.283	358.566	360.399	661.925	6109.729	685.304	271.304	10029.707	271.612	271.856	277.178	849.774	2492.799	835.99	153.291	2367.712	7938.038	293.839	280.504	257.156	568.61	2724.652	269.409	4120.981	99	1	1141.641	317.884
15680.293	17040.354	11467.594	20212.316	12932.517	19577.157	8996.405	13393.576	1119.931	398.157	384.18	893.166	16693.631	659.327	311.954	8748.398	335.419	294.554	205.433	2638.863	16377.777	858.152	165.843	3235.127	9749.908	288.498	289.225	290.01	1205.171	7658.624	307.603	4877.052	133	0.946	1150.282	317.169
14085.317	14955.206	9660.076	17546.436	11159.122	16890.02	7147.93	10409.915	901.423	381.604	352.71	919.67	17624.098	950.549	319.937	12113.784	266.011	233.185	243.435	1658.615	5131.444	961.132	143.422	2240.748	9675.371	326.991	304.789	285.206	2169.917	7425.033	342.061	3627.603	111	0.994	831.734	319.266
11285.926	12640.476	8574.553	14461.131	9689.431	13923.901	6063.771	8429.888	892.036	369.955	364.689	759.785	5938.726	641.297	320.989	13209.959	275.11	269.171	244.452	751.944	1349.23	1414.411	145.306	2395.729	7824.931	325.957	303.544	308.411	2748.882	2396.712	242.409	4246.489	121	0.948	1011.178	318.616
13945.029	15026.607	9946.295	16813.523	11549.363	18103.274	9105.049	13833.639	782.67	387.602	394.186	577.922	6700.584	851.799	257.835	11054.371	226.127	238.701	257.597	1083.438	3081.097	2077.1	165.669	3494.11	4816.517	296.582	379.99	252.417	2750.897	3636.769	286.802	6566.142	113	0.969	1074.58	318.916
19126.778	20568.931	13440.997	23519.278	15220.417	23413.739	9923.382	14438.349	959.322	414.943	373.848	715.954	7587.909	813.474	317.164	12393.272	330	295.347	191.219	927.255	3097.271	1092.544	130.5	2564.305	19580.048	342.199	328.496	296.346	713.395	3358.469	359.31	5012.109	122	0.929	759.844	320.262
13764.419	14741.853	9672.061	16145.037	10314.321	15446.175	6462.024	9524.799	889.779	325.569	318.928	382.396	743.54	734.508	225.979	11915.971	266.54	288.221	357.457	1753.372	206.531	4077.738	161.637	1981.693	10632.046	357.431	268.461	307.954	17300.405	611.986	310.532	3472.698	144	0.836	1001.5	321.493
11930.608	12918.723	8669.901	15777.562	10203.187	16474.546	7248.575	10654.109	640.52	310.439	292.696	464.38	1882.393	452.662	242.158	8757.282	241.779	179.975	334.656	2322.357	678.777	431.658	136.835	1676.235	7926.432	303.078	309.026	268.412	11181.846	1450.708	435.826	3580.725	144	0.867	825.111	323.326
12782.224	13545.628	8617.842	14890.89	9481.299	14439.253	6171.005	9661.259	705.329	310.614	287.573	352.594	1923.015	467.858	214.45	9650.889	229.74	187.255	374.406	2477.59	1234.745	10246.955	166.341	2033.95	5064.098	315.855	283.21	266.798	13377.253	935.43	399.222	4471.919	119	0.87	883.105	322.954
17027.825	19321.52	12185.661	22582.602	14442.719	22856.297	9725.492	15481.496	1347.866	429.103	370.874	1132.98	19144.129	1051.122	377.359	15165.098	258.551	242.506	187.618	3666.393	12075.997	731.747	168.583	4113.866	10585.663	337.237	284.105	298.636	176.602	8016.507	307.741	7340.114	167	0.891	617.027	322.338
16652.303	17398.899	11142.343	19595.456	12601.93	20147.714	9059.536	13653.562	922.776	411.774	351.903	716.662	9423.249	690.093	312.921	12243.396	279.797	251.488	221.043	1380.885	4763.512	1018.355	139.363	2515.494	13180.815	336.219	313.362	287.038	2075.961	4401.642	370.308	4662.055	111	1	765.392	321.878
15983.924	17189.047	11591.675	19969.706	13181.234	20635.026	9183.914	13297.349	617.548	310.522	308.083	534.073	6950.548	646.343	264.642	8875.111	220.729	217.64	216.063	518.019	1830.188	762.839	141.298	2119.669	10326.82	312.353	299.17	274.173	642.636	2959.878	266.683	3770.968	283	0.82	929.03	326.797
13389.388	14600.038	9828.897	16930.352	11102.936	17210.263	7184.402	10323.707	900.772	307.819	313.786	312.799	268.421	597.858	223.443	11178.761	236.377	276.846	430.488	2098.347	171.047	6511.847	182.151	1786.849	8355.805	323.194	276.265	284.974	25854.571	333.261	400.336	3029.376	132	0.892	991.386	322.045
10298.687	11562.014	7766.738	13717.13	9333.859	14663.304	6857.252	10647.884	1309.178	375.493	378.456	726.456	7140.477	472.66	249.738	9634.534	265.921	308.842	188.123	1962.737	6693.265	564.379	155.641	2905.176	8075.026	288.034	277.481	254.669	220.026	3086.981	284.76	4682.169	127	0.882	1088.335	323.642
13873.778	14778.262	9845.77	16610.452	10622.17	16446.638	7525.99	11788.037	1297.169	376.983	357.121	917.065	17173.94	617.692	262.824	8848.866	249.284	333.334	225.578	3228.195	17133.949	584.587	172.306	2821.216	6751.409	288.116	288.731	275.925	237.503	7810.166	287.94	4132.206	102	0.987	1127.373	321.843
12822.65	14576.884	9865.788	17505.345	11926.861	18137.082	8660.678	12102.598	884.19	370.564	353.268	525.777	6057.34	712.29	296.197	11191.006	255.337	217.397	211.872	990.413	2450.706	710.391	164.453	3934.737	10150.293	323.086	296.173	268.89	821.823	3206.38	304.788	8415.865	103	0.996	904.684	322.83
10455.98	11962.703	7761.51	13379.069	9021.703	13475.802	6255.592	9233.901	662.905	341.457	267.746	698.756	9342.022	561.358	263.047	8815.195	243.135	228.182	172.878	1118.324	3475.933	1010.298	160.998	2928.328	6230.74	255.894	284.285	287.947	249.693	3868.768	357.265	5430.996	113	0.912	1191.181	322.739
18069.219	19279.114	12527.089	23073.541	14975.489	20673.571	8820.363	13533.661	1129.166	402.244	352.209	660.145	5338.322	685.547	327.431	14272.939	259.887	197.495	226.014	1418.809	1828.175	2106.558	168.291	3005.234	12578.87	314.264	355.674	285.968	1948.519	1950.881	397.83	5951.287	117	0.973	638.628	324.483
12892.175	14352.38	9380.336	16657.423	10449.463	16570.88	7092.923	10712.037	926.813	333.993	310.641	703.588	8686.992	492.723	266.208	9730.707	355.019	248.217	243.075	3029.314	18984.159	463.252	137.262	2277.284	21427.516	315.576	306.675	273.918	5041.411	4029.225	308.36	3865.959	168	0.846	817.893	327.042
12502.687	14037.843	9000.552	16392.074	10487.101	17127.395	7437.08	11780.037	1150.91	409.456	362.276	643.843	10865.609	625.59	289.523	11431.786	305.075	247.477	205.818	4388.432	17196.727	4413.794	162.512	3524.412	11322.131	329.598	277.716	267.949	1161.473	5395.626	261.97	6214.025	103	0.996	866.316	324.17
15890.754	17420.751	12099.377	20874.269	14037.102	20230.493	9202.167	12536.125	828.101	393.307	373.962	695.64	8395.455	590.823	272.594	9291.759	316.99	300.69	235.133	1383.284	4553.527	700.597	164.432	3062.109	10186.891	272.167	291.419	260.415	96.289	3580.749	277.182	5566.331	103	1	1137.5	323.5
18290.218	20140.514	13204.089	23979.234	15411.498	24174.819	10489.185	16485.302	1457.53	393.248	355.816	1046.546	14949.32	964.858	352.736	14231.278	276.223	264.471	181.194	2519.1	10446.26	699.73	163.326	3516.776	13130.522	318.029	294.151	293.42	530.25	6392.848	349.853	6491.239	260	0.885	626.504	329.754
13828.684	14587.372	9282.028	16673.968	10529.725	16373.661	6903.131	10407.41	821.227	356.653	300.088	506.972	5354.201	530.53	262.313	11266.648	246.143	216.572	183.976	1031.491	1913.838	544.239	141.169	2001.843	11482.521	308.592	294.084	297.425	4230.724	1909.73	334.173	3782.3	127	0.918	711.783	326.122
16220.553	17275.112	11697.809	19646.948	13174.959	19004.896	8992.284	12634.32	620.296	346.409	329.465	494.422	5688.335	570.057	256.014	9251.724	248.001	249.542	208.769	818.636	1529.035	738.48	153.835	2486.573	6532.598	287.163	280.037	266.846	2599.284	2419.562	272.908	4767.295	96	1	1143.229	324.521
14653.03	15803.296	9892.956	17585.323	11509.045	16906.895	7649.837	11759.911	937.963	403.12	338.133	596.776	4811.805	697.726	298.859	13354.75	254.977	207.185	180.014	2162.954	2124.181	1055.11	135.946	2944.789	9729.557	302.876	294.807	286.499	5259.741	2561.09	335.434	6302.344	123	0.964	689.622	325.801
13628.302	15284.514	10183.024	17778.689	11813.975	17994.226	7698.627	11415.204	1187.344	487.955	420.613	741.851	9774.043	920.015	318.464	12817	367.304	278.589	205.06	1654.279	7140.146	1059.896	137.998	3019.74	19982.138	342.222	312.926	307.828	420.823	4630.013	306.864	5745.334	156	0.883	753.551	326.622
10599.961	11586.254	7276.14	13114.921	8107.165	13013.927	5512.991	8915.755	724.34	316.335	300.107	1069.336	13527.008	526.282	282.418	10785.886	337.189	238.292	181.561	4568.493	24168.996	433.531	133.655	2147.772	19981.178	321.004	286.961	277.014	1666.622	6135.125	371.875	4074.718	107	0.958	805.565	326.799
12128.626	13316.028	8775.031	14857.814	9316.315	13947.87	5856.977	8552.547	941.947	420.268	378.791	712.366	5358.363	636.623	282.644	11234.055	288.286	247.61	236.234	1358.355	1982.329	1007.171	151.795	1923.244	10113.277	318.237	298.58	274.285	10062.912	2285.962	326.707	3342.624	101	0.99	839.233	325.193
15377.612	16735.166	11066.819	18708.443	12640.465	19555.406	8947.292	13093.914	738.993	378.576	352.581	612.127	5593.467	666.495	283.941	10793.321	251.225	216.214	273.364	1141.461	1436.165	1053.749	155.049	2599.943	7681.882	315.101	379.279	283.894	2492.915	2249.299	329.75	5090.787	158	0.937	1034.12	328.006
13863.207	15348.173	10624.937	18499.833	13061.828	19944.377	9291.544	13033.443	812.462	375.16	376.14	554.354	4746.285	633.098	251.972	10441.331	257.028	259.278	204.166	1001.929	2731.428	674.542	151.936	3095.91	8138.482	302.716	289.34	267.884	844.338	2660.903	255.05	6530.275	122	0.997	1062.869	326.131
13674.159	15328.925	10249.318	18297.571	11399.021	18016.984	7687.729	12033.971	1131.51	399.706	345.994	559.962	10293.725	611.987	286.425	11830.304	313.192	254.28	214.744	3136.27	13278.317	2296.109	165.972	3387.825	12670.185	337.294	265.055	275.484	2574.193	4102.777	313.407	5773.476	122	0.997	877.844	327.869
15080.313	17113.642	11416.565	19943.792	13435.433	20555.278	9241.267	13251.67	891.972	408.187	362.322	602.232	9170.015	1006.742	332.059	14147.572	245.711	213.167	183.254	1375.209	2490.42	1907.518	165.133	3433.373	10157.968	295.694	302.896	296.018	4820.36	3795.205	380.349	7443.501	110	0.985	700.9	328.964
14914.086	16552.408	11289.928	19933.683	13674.538	21647.389	10067.924	15475.514	1120.085	456.719	421.247	910.942	12053.642	643.189	299.217	8465.956	300.466	311.353	203.544	2519.922	7409.812	615.934	161.77	3468.222	6624.433	302.221	286.312	263.858	757.272	6181.279	277.209	6127.747	182	0.887	1081.835	330.896
11283.264	12155.03	8472.856	14800.556	10260.577	15824.186	7748.721	11038.386	684.662	337.293	347.168	458.811	2911.381	514.16	263.108	11245.287	228.952	256.613	237.179	2747.838	842.527	681.95	170.93	2313.215	4208.763	300.742	460.861	264.889	10377.096	2464.627	261.194	4472.507	109	0.976	1105.188	329.142
14572.2	16311.259	10894.602	19192.329	12872.66	20613.672	9397.662	14563.907	895.656	340.367	324.77	686.041	14095.179	603.308	268.462	7746.032	286.179	309.522	173.478	3935.166	15294.455	544.014	156.344	2877.099	6868.254	293.15	286.353	286.855	1200.062	6362.484	315.437	4897.623	120	0.981	1154.425	329.625
12963.421	14241.362	9722.3	16775.286	11274.898	16919.625	7744.1	11384.112	1153.21	358.061	341.446	511.129	1287.834	605.937	230.914	10373.13	261.353	224.13	357.883	2114.411	323.46	3688.306	166.628	2358.019	11282.809	389.412	329.901	281.273	17065.076	674.437	350.945	4542.836	102	0.987	1043.333	330.461
13530.279	15769.264	10005.713	18111.56	11893.524	17389.27	7564.363	11106.019	859.611	432.432	383.543	614.575	10210.189	940.635	349.194	14434.216	212.863	187.455	203.478	1056.367	3192.346	783.475	162.58	3806.887	8938.777	310.148	305.804	307.385	438.884	4319.075	419.512	7821.696	111	0.981	605.68	330.842
21705.589	19517.607	12539.197	22940.39	15116.697	23594.744	10797.854	16891.345	1145.208	389.239	340.005	662.218	8976.828	842.502	312.665	13361.11	318.064	210.208	186.364	1738.853	4647.423	671.032	148.225	3229.277	16063.135	299.323	336.075	292.084	665.534	3916.637	380.967	6301.299	295	0.768	646.168	336.575
16520.437	17967.82	11674.664	20112.983	13122.698	20768.708	9003.204	13339.76	1126.911	439.96	415.124	685.501	8006.965	957.684	308.007	14077.669	303.778	310.932	363.225	1342.263	3676.467	1080.942	174.092	2520.124	10674.545	305.184	367.453	300.424	5864.741	4268.845	315.796	3905.486	125	0.968	960.876	331.428
12269.798	13250.003	8759.466	14414.304	9228.941	13446.069	5870.119	8426.821	763.188	408.047	349.93	798.55	7015.003	631.71	256.064	10193.984	305.545	289.321	285.695	1267.97	5399.945	759.779	182.129	2345.849	11445.479	288.116	361.446	267.303	3949.38	3069.806	275.26	4422.787	127	0.859	1119.224	332.618
10865.475	11838.72	7944.428	13721.436	9046.858	13757.979	6228.54	9485.364	582.592	298.207	261.008	415.782	1835.869	399.99	222.877	7478.344	218.406	207.403	338.768	785.323	1176.212	7591.994	157.274	1937.46	3256.328	265.409	281.737	267.485	6244.939	1004.585	321.21	3708.388	111	0.964	1172.626	331.347
17589.837	19440.093	11613.591	21239.65	13341.064	20088.756	8886.002	14651.558	1018.266	423.568	373.298	1172.092	22376.42	1054.47	399.682	15088.502	234.506	209.164	196.478	5970.67	14685.303	729.341	153.792	3853.069	9295.507	322.292	296.126	296.944	348.22	10151.578	306.345	7132.811	99	1	614.429	331.641
16379.314	17323.736	10993.465	19773.07	12918.686	22059.99	8976.4	14409.523	973.72	363.444	308.477	1142.622	13650.348	787.528	328.18	13636.403	218.817	251.289	164.223	3131.542	14394.099	777.196	142.083	3239.006	6488.731	284.658	295.521	284.87	1094.735	6184.386	380.785	6492.38	111	0.935	660.905	333.023
14121.511	15072.101	10071.635	16878.23	10851.494	16329.61	6730.941	9600.008	751.859	276.528	293.365	271.6	251.784	386.386	218.777	7851.442	253.684	277.031	286.053	1946.245	176.535	2188.164	148.961	1469.179	10043.557	311.549	279.625	293.225	14787.125	477.155	319.326	2890.439	115	0.999	991.883	332.117
15655.666	16500.601	10603.039	18778.493	12067.017	18784.459	8621.751	11352.489	1169.854	388.262	331.584	545.68	6397.45	643.461	542.638	12188.856	294.003	223.834	190.724	802.075	1716.345	1156.827	340.792	1826.485	17487.635	303.763	301.883	304.003	3634.521	2173.136	520.014	3451.198	128	0.974	707.25	333.078
13239.02	14378.406	9728.791	16988.075	11254.047	17688.167	8432.03	13252.004	1077.208	378.703	365.537	858.525	11385.538	549.68	279.893	9093.268	295.524	324.183	203.48	2535.274	11065.194	560.785	170.074	3239.26	10409.795	286.274	279.91	255.173	263.74	4818.174	323.111	5363.368	116	0.936	1093.517	333.009
13997.591	14532.265	9431.567	16601.268	11314.717	16397.552	7122.004	11027.04	782.147	340.015	283.097	357.565	861.363	502.43	234.923	10951.723	239.133	173.885	216.001	4337.625	304.544	5317.624	137.362	1994.324	9883.189	305.714	339.336	292.888	14051.586	1433.685	336.06	4491.057	151	0.834	692.732	335.937
13293.724	14771.731	9361.442	16262.105	10489.22	16738.055	7143.132	11429.502	859.718	368.74	335.704	679.541	11972.778	632.22	293.807	12406.428	266.59	230.326	249.726	2928.071	5857.978	1145.621	140.626	2633.092	9231.422	334.179	299.622	280.047	4935.542	4233.441	354.007	4912.944	119	0.961	743.097	334.744
14289.739	15826.62	10561.409	18860.644	12354.528	19464.36	8347.962	12822.786	1469.767	497.818	417.097	893.951	11375.828	880.931	339.943	12700.784	350.636	319.814	291.034	3023.146	11127.989	3556.358	147.198	3100.62	13486.485	358.641	308.202	290.424	748.295	4776.169	346.613	5075.968	176	0.847	764.676	334.642
12225.462	13599.16	8704.437	15701.243	10081.469	15831.394	6844.043	11245.139	1054.255	389.634	349.194	940.115	7539.631	539.27	288.037	11067.036	258.017	278.869	312.985	2561.41	11654.608	3267.219	133.179	2365.651	7502.567	321.787	320.903	278.725	4038.688	2852.249	350.195	4190.389	104	0.961	773.615	333.413
12139.318	13329.397	9142.866	15866.123	10538.173	16146.428	7353.807	10428.977	599.323	298.543	291.877	421.268	4819.197	487.401	224.207	8730.186	200.807	190.582	189.008	503.636	1093.892	512.095	132.916	1830.249	7785.077	320.599	300.368	267.38	660.626	1698.965	329.315	3416.661	161	0.912	917.27	334.705
12336.023	13767.499	9431.252	16453.033	11006.741	16100.103	6958.985	9922.724	749.715	378.469	347.263	707.152	9320.416	630.462	344.475	11256.085	277.196	255.527	231.353	1911.208	4701.032	987.514	141.89	2764.376	11526.033	306.79	424.191	278.153	999.159	3438.2	273.704	4604.874	99	0.99	1027.763	333.944
13327.881	14889.564	10415.445	18569.157	13049.723	20115.84	9710.077	14368.364	1205.983	414.527	397.375	884.047	17139.542	748.879	314.739	8615.672	255.945	303.164	168.683	4054.094	12054.82	618.538	159.624	3745.648	5530.087	311.202	276.265	266.813	116.965	8942.463	291.857	6989.934	132	0.965	1070.629	333.712
16598.85	17695.838	12196.342	20985.292	13653.511	21114.359	9060.337	12766.237	935.652	335.578	336.24	577.004	7328.869	625.514	300.392	11700.531	279.687	280.752	263.846	1786.863	2844.219	3640.689	156.49	2150.039	13214.354	299.436	370.89	297.889	1129.07	2914.805	294.453	3660.443	254	0.835	956.24	338.039
10951.01	12488.745	7971.332	14013.41	9300.58	14477.062	6430.608	10144.002	754.242	365.449	349.126	820.802	13806.376	654.36	327.103	11976.531	256.888	237.56	236.11	2149.439	12610.382	3350.055	160.586	3359.014	6216.501	315.587	352.24	316.802	2862.463	5898.469	328.106	5029.353	99	0.99	1016.944	334.48
10330.827	11184.249	7553.922	12938.814	8773.929	13427.088	6177.95	9038.135	715.854	335.753	320.843	432.08	1235.766	581.121	221.01	10917.062	199.19	221.567	330.197	1878.346	454.905	14420.755	156.019	2107.404	3590.296	309.171	465.744	274.95	15023.85	992.041	316.203	4051.698	103	0.965	1057.956	335.782
16306.687	17057.807	12007.408	20301.086	13673.852	20322.995	9178.01	12203.515	904.887	382.145	346.339	625.335	5580.497	697.828	288.881	11765.645	279.632	247.345	237.57	983.706	1816.675	1224.326	147.23	2441.729	12336.793	323.883	584.549	288.728	313.259	2282.55	297.51	4611.772	119	1	1033.979	336.248
12391.744	13651.361	8851.173	14955.298	10190.099	14982.596	7107.738	10139.497	621.358	335.339	278.715	474.789	5371.931	743.733	255.737	9647.309	240.411	216.296	270.16	751.513	2439.952	813.585	164.88	3020.747	6589.846	253.838	273.117	284.729	1648.063	2513.216	286.629	5645.417	143	0.839	1189.556	336.542
15966.509	17537.435	11888.083	19911.027	12850.289	19515.161	8269.176	11864.317	735.738	351.622	332.899	636.3	8693.165	714.315	299.951	12656.197	256.187	231.313	260.361	1866.467	3834.441	5790.016	146.833	2745.047	12019.855	303.104	424.231	288.838	4241.584	3882.976	347.622	5047.78	143	0.916	943.584	337.15
14659.484	16078.789	11153.724	19890.188	13365.957	20599.991	9522.636	13847.835	1099.215	354.678	328.111	785.404	12449.389	579.328	277.429	8073.388	298.515	345.105	182.091	3295.768	14446.726	555.783	159.171	3079.676	8808.693	294.504	304.213	296.112	395.774	5906.844	291	5121.553	135	0.96	1156.796	337.848
14266.217	16472.261	10924.283	19947.731	13065.197	21244.632	8768.389	14033.918	1176.826	390.658	355.137	863.874	10602.584	600.052	301.987	10441.808	312.72	291.705	187.031	3458.71	26308.925	580.985	143.128	3413.886	21624.033	322.465	316.634	283.328	649.286	5626.637	337.655	5437.163	115	0.945	815.57	338.657
17929.195	19005.83	12088.761	21476.81	13709.648	21836.099	9359.312	15214.94	1010.828	328.395	317.138	805.645	8462.211	485.927	268.107	10509.355	299.865	310.628	171.937	2750.418	17270.145	717.166	139.915	2411.183	22830.447	316.887	307.888	281.178	1976.407	3936.217	320.293	3815.604	124	0.933	823	338.524
11345.13	12219.415	8028.218	14190.539	8912.149	13789.197	5707.592	8587.093	984.858	305.774	330.23	400.169	2839.142	356.045	233.057	8995.916	283.923	213.807	196.059	3593.623	4804.092	541.904	145.559	1678.888	14624.488	329.738	302.902	292.306	17141.026	1874.192	366.168	3959.064	137	0.768	850.953	340.675
13173.629	14127.938	9914.351	17718.243	12169.382	18789.597	9035.906	13227.132	1108.758	395.526	360.382	763.712	8844.835	531.567	263.538	8208.12	275.808	295.822	190.059	2210.003	7965.603	560.46	157.245	2864.038	9361.929	282.876	277.695	259.816	2212.76	4570.314	302.128	5172.097	109	0.946	1089.252	336.986
12761.537	13804.745	9403.842	16950.756	9952.454	16089.345	6698.552	10765.02	792.145	366.37	349.438	627.778	14776.211	622.037	305.416	10876.091	167.004	220.66	185.822	1661.66	4721.847	556.671	153.372	2973.587	7974.063	299.193	322.221	282.311	113.294	5510.652	282.916	4996.633	96	1	1286.448	337.521
13930.175	15168.448	10576.423	18073.661	12747.058	19060.917	9460.065	13823.598	947.32	454.687	421.272	709.848	10375.649	695.038	290.994	10076.55	286.954	297.459	213.144	1699.623	4820.323	2838.911	167.34	3594.532	8179.119	286.916	313.23	271.434	4955.461	5191.299	287.889	6716.382	182	0.848	1080.209	342.044
13221.674	14692.056	10086.625	18051.907	12207.88	20480.803	8031.027	12242.728	899.92	359.583	306.971	1341.723	14410.243	745.181	332.997	13795.046	240.071	226.735	164.769	3579.097	20442.815	752.746	133.033	2933.255	7091.026	303.099	282.074	304.575	601.976	6113.908	414.75	5356.183	106	0.937	660.623	340.396
11762.637	13036.911	8728.575	15323.533	10328.713	16382.733	7388.361	11320.284	757.484	346.383	314.879	631.339	6825.095	520.703	272.941	7530.701	315.851	260.024	194.357	2375.69	7489.283	1405.999	160.426	2704.779	10809.89	272.914	277.956	284.512	8232.756	3389.537	296.494	4827.625	148	0.914	1166.507	341.365
17859.896	19321.674	13127.082	23356.785	15613.642	23684.36	10294.326	15612.893	1137.785	405.009	346.871	943.572	14825.94	972.438	339.326	14121.388	305.103	240.021	174.798	2391.557	9246.198	830.785	153.515	3370.673	13495.08	310.308	307.068	299.827	319.977	6860.498	326.902	6132.568	265	0.788	639.885	345.787
12588.505	14262.247	9013.921	16342.81	10750.161	17013.668	7293.791	11772.461	991.161	350.797	315.969	887.072	9820.598	582.194	293.862	10908.971	292.38	271.182	239.405	3197.302	13318.91	1172.842	144.019	2717.504	10687.311	314.902	305.17	283.27	4323.633	4126.124	325.984	5063.757	114	0.948	778.825	340.061
14200.49	15468.753	10472.547	17780.372	11672.635	17335.175	7534.538	10480.92	788.093	336.115	316.516	683.244	7954.808	720.091	322.658	11359.642	262.128	244.489	292.709	1899.004	2369.633	1120.248	144.841	2198.174	9195.951	313.725	451.831	306.719	3794.925	2596.2	317.468	3810.829	165	0.911	998.742	342.027
16836.177	18212.962	11349.349	20668.331	12901.506	20279.179	8781.115	13709.132	1109.093	392.014	346.351	834.499	13114.324	736.602	328.529	16029.308	256.174	212.812	203.221	3496.245	12726.522	1881.702	158.445	2901.646	15632.416	319.662	298.062	293.209	2447.403	4962.241	333.013	4918.264	228	0.797	599.741	346.93
12936.678	14377.901	9420.928	17223.779	11207.778	18631.773	8124.053	13264.853	962.902	369.325	355.592	840.664	14947.058	700.721	301.124	12406.502	237.428	237.72	260.189	4130.74	11973.03	6472.918	143.211	3044.341	5216.135	335.537	310.445	290.629	1401.472	5503.295	354.555	5458.005	116	0.977	746.483	341.543
12735.009	13741.524	9285.32	15978.927	10535.404	16334.879	7175.321	10460.558	676.915	255.134	260.269	273.986	476.337	388.134	212.083	7508.024	262.024	204.813	310.049	1449.447	182.257	10698.082	147.035	1336.851	15886.807	320.075	376.577	284.488	7196.135	770.798	416.943	2881.159	121	0.977	925.508	341.756
16027.795	17212.055	11653.523	20629.226	13398.904	21178.734	8931.22	13822.319	1212.147	346.627	310.548	963.12	9313.028	518.009	286.361	11226.107	337.285	299.183	189.367	2953.572	22920.66	633.679	142.105	2628.514	25239.646	318.562	295.091	294.137	444.023	4265.014	324.819	3960.058	159	0.848	823.418	344.362
11249.383	12146.653	8022.136	13706.863	8953.391	13226.121	5864.69	8735.81	872.368	336.367	298.503	635.54	7141.203	702.256	321.843	12235.349	248.807	238.235	254.442	3202.468	7143.711	2522.853	146.241	2286.876	7837.028	289.987	425.547	327.186	2208.183	2175.064	304.343	3745.766	102	0.987	1008.873	343.392
12381	13495.453	9037.885	15131.706	10779.061	16119.274	7915.057	12035.059	937.668	372.531	382.907	739.839	12265.175	737.12	312.092	10153.866	277.771	279.436	275.571	2050.199	4298.079	873.173	168.933	3501.649	5423.361	276.564	273.165	290.347	2730.224	5840.847	315.462	6573.974	104	0.974	1132.596	344.067
16137.533	17743.79	12358.044	21014.924	14425.173	21602.996	9934.134	13855.415	791.898	486.324	360.232	536.738	5143.613	953.102	281.425	9845.085	272.436	305.988	269.258	540.274	1697.329	760.369	163.009	2712.484	9635.442	287.667	281.201	283.872	1314.284	2488.327	314.395	4885.976	114	0.96	1141.149	343.798
15941.671	16965.622	11622.359	19376.843	13064.058	20438.351	9840.859	14545.282	729.326	485.429	343.573	518.238	4187.556	755.426	269.975	9340.549	262.909	264.568	242.042	656.47	1423.743	696.567	161.876	2206.169	7957.804	275.56	294.723	262.784	2923.08	1914.919	340.259	4050.949	117	0.944	1145.962	346.15
10738.828	11864.042	8186.881	14923.551	9773.456	14112.034	5947.944	8896.311	678.177	318.631	295.479	506.807	1275.891	421.394	264.248	10376.785	188.593	179.981	182.653	3657.796	559.452	334.58	150.966	1585.514	8548.422	319.476	297.471	310.845	19361.616	1202.141	493.188	3830.462	101	0.977	612.926	346.173
14482.601	16048.589	10336.254	17636.89	12020.594	18319.755	8150.564	11857.972	970.935	459.406	382.776	544.718	5635.561	773.215	283.58	13222.252	284.287	240.146	229.753	757.329	2168.291	955.001	155.716	2714.017	10142.341	362.3	321.277	271.308	1522.165	2416.856	300.097	5397.973	112	0.985	892.259	345.902
16434.216	18073.259	11737.471	21342.851	14291.475	22851.282	10307.367	16147.936	1168.808	425.554	365.379	679.982	7993.248	1024.244	345.993	15044.015	268.81	212.354	223.257	1304.529	3204.386	7368.565	142.443	3758.59	8214.603	305.583	368.806	294.479	2401.761	3630.584	286.65	7284.176	108	0.98	650.463	346.315
14403.565	16046.474	11317.49	19818.69	13175.177	20809.528	8745.129	12933.046	1001.348	335.89	316.071	747.81	9122.214	578.747	285.389	11082.139	293.544	332.362	190.81	3031.15	12770.411	3974.159	144.087	2629.556	13150.721	319.391	284.761	299.55	1569.159	3982.747	348.663	4884.675	112	0.973	779.393	347.366
12845.057	14202.289	9175.599	16529.033	10797.684	16385.673	7177.205	11247.069	817.168	343.869	328.733	876.573	17228.057	722.283	341.631	11542.193	316.61	255.503	226.448	3416.036	18731.692	622.318	145.224	2937.323	12160.858	320.328	315.453	282.2	2934.418	6154.514	306.288	5556.868	153	0.931	800.35	348.84
14988.397	16385.157	11223.287	19131.365	13123.715	20370.707	9287.187	13887.292	986.944	365.617	361.965	799.48	14235.209	652.953	284.718	9666.764	300.028	345.857	228.524	3748.561	7320.375	610.632	170.84	2939.059	9736.315	289.616	275.845	298.743	1503.102	6887.919	253.493	5475.246	108	0.967	1127.352	346.907
16073.597	17365.877	11293.799	19495.432	12811.673	19080.483	8068.346	11310.583	935.649	376.274	326.816	544.548	4853.865	641.18	237.357	11244.235	274.171	218.313	206.1	681.784	1528.379	894.793	124.499	1785.614	12034.755	285.546	311.481	293.592	3273.342	2089.197	302.72	3433.028	159	0.878	724.871	352.563
15636.144	16964.547	11334.207	19487.752	12998.084	19189.043	8016.41	10785.819	670.403	319.921	271.446	407.539	3554.173	822.937	231.192	8643.083	272.282	253.215	244.728	504.916	1021.596	1126.451	147.466	1738.604	12138.217	261.24	257.609	276.132	1709.479	1648.928	310.783	3240.166	149	0.906	1185.493	350.5
14299.663	15450.22	8830.857	18029.418	12144.437	17476.895	8475.722	11583.653	1181.485	363.391	248.406	471.988	4719.97	758.646	258.283	10999.89	261.045	232.051	185.812	994.062	1406.292	1161.388	150.111	2666.226	8620.272	244.795	244.138	277.301	3495.174	2152.499	355.988	4852.633	118	0.964	1194.322	349.949
13733.683	15567.228	10265.495	18319.804	11917.072	18747.153	9643.778	11907.295	868.806	385.91	359.43	1346.849	19370.851	754.067	363.58	16100.511	241.795	223.426	170.001	5160.637	15620.229	700.253	153.804	2974.634	15934.895	328.619	281.973	294.353	897.995	7878.277	323.519	5460.383	98	0.993	593.306	350.898
13049.318	14309.48	9485.481	17244.67	11292.827	17774.273	7434.411	12006.894	829.008	371.438	309.554	992.563	11448.775	666.85	304.113	11686.145	246.249	227.603	209.048	3848.929	25150.921	3519.661	133.993	2809.587	8367.095	302.499	292.406	301.672	3079.683	4971.974	366.662	5415.333	226	0.822	676.031	353.088
10897.016	11831.31	7800.475	13409.564	8842.142	13682.977	5767.722	9131.424	598.258	309.674	268.394	402.167	635.381	394.052	205.784	13218.802	203.651	187.387	322.976	1893.478	345.03	6912.134	153.79	1980.719	5858.31	281.911	302.265	290.851	11526.194	478.56	378.803	4319.298	123	0.925	695.093	351.801
13271.608	13991.8	9357.87	16198.259	10392.152	15730.839	6678.975	10144.722	865.751	322.196	320.436	775.651	9842.662	601.372	270.025	11598.991	341.878	233.204	289.313	3189.179	7501.189	10382.333	150.597	2326.992	17038.709	326.198	320.512	297.19	3631.65	3759.505	340.611	4805.69	188	0.812	753.463	350.819
14871.19	15871.58	10755.927	18368.336	12607.287	19227.48	9134.433	13371.092	890.967	410.008	352.544	588.701	6854.472	968.8	301.742	12353.618	233.207	243.223	252.778	673.459	2873.228	863.112	161.725	3067.74	7485.966	347.791	301.721	278.23	208.647	2966.713	337.348	6109.095	111	0.964	895.59	351.419
14957.926	16114.61	11386.287	19037.172	13128.111	19964.694	9005.694	12477.142	743.165	414.8	362.565	371.928	945.911	523.249	237.121	10144.06	251.31	230.006	506.315	1096.143	439.514	11417.555	183.416	2384.478	6505.581	263.089	408.29	270.241	9039.315	760.862	349.994	4865.972	215	0.856	1078.1	354.342
12306.598	13264.016	9462.181	15599.701	10853.169	15522.073	7358.417	10218.153	718.76	427.588	387.781	410.103	2920.11	674.931	252.786	10652.328	297.126	233.86	367.047	746.378	1188.649	12742.046	176.877	2839.557	9491.169	285.125	350.741	267.298	3877.334	1691.726	277.743	5774.388	150	0.903	1090.573	351.247
13722.75	15178.78	10381.696	17803.011	12387.135	18447.094	8878.181	13041.192	990.572	361.632	399.529	804.096	11534.842	736.559	311.418	9034.154	311.58	289.358	266.903	1848.839	4449.891	707.6	173.443	3739.845	8532.28	289.657	283.899	292.297	1008.223	5944.953	282.697	7146.809	200	0.827	1136.855	355.285
11182.758	13237.532	8393.494	15069.844	10171.972	15872.354	7152.04	10693.851	995.969	416.293	380.92	952.595	13067.3	881.65	387.928	13414.496	275.214	221.863	238.089	2670.078	7107.141	1459.97	158.992	3637.263	7370.193	340.755	317.287	269.72	1887.059	4715.188	348.007	6701.071	99	0.99	815.338	351.449
15360.063	16253.398	11598.585	19469.565	13241.688	19934.711	9236.807	12471.219	712.424	339.522	332.209	625.088	8462.358	579.076	254.99	8718.1	290.978	284.563	231.174	1790.353	3543.978	625.116	156.666	2087.458	11464.815	283.896	265.232	294.759	1508.446	3910.936	256.111	4251.24	190	0.905	1123.837	355.089
12613.111	13574.624	9205.4	15352.04	10035.966	14530.962	6175.162	8216.483	602.544	332	293.57	454.98	2560.951	508.681	230.155	8203.594	253.641	269.973	244.566	484.219	984.359	1194.977	145.651	1440.925	8957.091	273.334	291.892	283.899	3377.897	1115.374	313.49	2556.789	145	0.895	1174.734	354.928
9530.481	10558.805	6807.331	11570.37	7857.779	12134.553	5566.862	9015.81	1058.707	400.903	333.213	508.339	5553.026	547.506	291.312	12524.54	210.096	233.426	420.427	2850.125	4487.734	7548.98	180.224	2567.898	3257.01	325.478	500.893	281.763	10345.871	2024.24	270.914	3946.321	131	0.872	1059.378	353.233
12502.906	13497.676	9189.091	15479.294	10919.04	16309.861	8038.505	12057.863	752.846	346.834	377.564	618.315	8708.606	739.019	295.615	10182.167	240.09	265.697	335.114	1190.621	3092.394	921.472	168.332	2972.028	5519.99	280.608	277.173	287.452	924.289	4200.193	245.905	5525.368	110	0.955	1145.873	353.027
15047.265	16154.19	11156.834	20062.655	13420.274	21776.446	9194.999	13828.931	1283.986	400.282	319.714	787.081	10515.152	867.153	323.297	14089.965	284.302	201.385	191.477	2505.319	4021.291	3084.828	143.958	3149.7	10936.424	306.153	335.899	298.702	5883.061	4841.334	334.443	6227.127	102	0.974	649.48	354.549
16134.602	17473.277	11700.992	21079.782	13916.918	21590.193	9383.033	14442.925	1384.969	369.624	343.629	391.998	1349.974	529.17	236.183	11326.804	288.881	238.732	214.109	1889.865	597.269	1564.602	139.708	2320.895	10351.879	312.966	330.8	284.102	14853.027	761.576	330.206	5154.098	166	0.895	734.886	357.958
14370.427	15506.41	10475.222	18259.721	13027.164	18954.554	9033.953	13038.101	1152.359	374.043	357.504	741.732	11103.237	930.737	318.462	12004.716	271.631	235.09	209.517	1907.057	4917.18	804.953	164.179	3855.208	10195.284	353.467	316.457	263.808	3858.785	5589.405	313.338	8222.468	99	0.99	889.702	354.449
14076.847	15197.283	10207.553	16613.365	11231.115	16670.278	7362.207	9967.67	743.317	344.744	323.671	636.986	7326.259	775.733	298.129	12382.668	262.497	250.794	317.823	797.407	2007.472	2379.885	149.389	2366.463	9584.531	296.12	313.857	287.32	1249.436	3369.74	339.243	4356.862	113	0.969	978.518	354.951
14793.672	16705.198	10245.38	19270.042	11739.995	18578.764	7731.172	12685.304	1483.568	618.263	550.134	1082.09	13819.733	783.396	406.486	14558.469	360.326	266.273	230.276	3216.884	18731.133	1049.192	157.979	3731.87	14861.671	336.864	298.48	308.177	332.487	5828.578	338.494	6109.093	125	0.98	545.86	356.5
12715.652	13422.756	9392.304	15548.754	10258.119	14993.814	6332.639	8214.545	503.712	291.745	293.652	412.777	3709.122	325.312	206.261	5766.147	231.984	221.093	229.708	377.063	738.799	700.965	146.183	943.183	8777.52	275.43	275.861	288.969	146.753	1424.395	281.112	1789.049	149	0.906	1114.198	357.232
15615.736	16813.065	11353.279	19285.424	12473.569	18275.612	7734.037	11299.943	980.592	340.662	321.4	713.908	5514.38	721.277	301.611	12992.323	314.274	249.219	295.019	1591.225	1848.699	1482.395	148.032	2424.268	12318	306.19	329.291	264.4	4484.237	2211.328	323.376	4455.981	158	0.904	817.31	360.076
13249.297	14324.538	9896.156	16412.325	10325.2	15492.703	6187.829	9146.779	767.601	314.774	280.094	332.866	331.677	388.071	219.096	9819.856	260.808	209.864	396.544	1775.088	202.651	9745.021	183.985	1953.522	7349.732	322.053	374.116	269.716	15350.044	393.371	371.011	4035.951	118	0.981	870.839	358.415
16755.686	17766.063	12182.145	20290.609	13452.564	19877.985	8684.235	11571.792	782.575	333.94	284.569	405.916	3269.072	774.832	233.207	8778.765	270.848	243.805	288.24	529.12	1181.609	1593.654	142.84	2076.119	9710.37	272.083	301.611	276.699	2763.473	1842.328	319.761	3920.626	244	0.87	1186.27	360.828
17736.312	19362.778	13227.426	23303.665	16017.837	25452.933	11356.646	17115.835	1002.44	393.795	334.688	683.907	8393.128	909.985	314.145	12887.085	303.194	222.007	232.357	1491.037	4928.131	6523.46	130.41	2805.795	14331.317	301.879	325.422	303.694	2042.922	3959.472	394.382	5703.68	356	0.79	667.702	366.376
13420.731	14519.244	9902.515	17077.883	11410.457	17928.019	7721.56	11587.764	550.543	295.924	279.25	316.515	376.771	419.603	241.489	8657.115	241.197	239.673	347.282	1622.829	188.504	4786.578	156.33	1852.771	12447.615	314.079	310.305	271.923	10873.899	413.261	343.404	4713.494	171	0.804	924.67	362.798
11236.55	12688.48	8092.496	14526.429	9719.142	14910.462	6803.329	11171.807	1049.473	495.01	388.434	675.424	10183.581	591.448	382.643	11524.659	317.247	251.491	248.785	4806.825	20582.838	894.521	173.062	3570.291	8774.711	322.67	348.426	307.863	2683.772	3809.381	280.639	5393.664	103	0.996	1051.112	359.131
14545.045	16069.023	11214.039	18540.776	13284.362	19832.203	9634.142	13665.497	869.68	409.984	373.304	441.492	4357.697	640.655	275.598	9246.894	294.578	252.815	240.338	621.318	1908.375	6414.365	161.692	3066.724	9698.011	290.499	282.289	292.449	791.914	1871.89	275.87	6163.425	165	0.934	1102.294	360.015
15831.141	17293.506	11790.609	20640.937	14345.113	21840.594	9662.401	14109.93	1101.97	415.708	387.924	575.28	5926.497	1149.226	290.511	17386.19	266.834	218.959	230.578	718.091	2961.188	894.542	135.571	3732.31	7504.57	314.229	309.656	290.38	1556.517	3077.688	298.592	7120.503	111	0.964	726.905	359.905
14371.69	15653.733	10296.519	17279.216	11272.413	16942.659	7220.931	10928.953	827.688	390.169	333.183	418.278	5284.816	510.34	260.406	10701.628	275.447	274.18	401.855	2875.911	8335.857	2562.019	188.26	2412.091	8861.206	309.525	294.542	300.419	6237.353	1879.164	324.42	3829.996	121	0.937	1034.988	360.723
13501.295	14384.352	9706.425	17170.707	11010.335	17150.229	7238.83	11231.048	808.21	348.023	326.079	346.73	518.915	610.644	235.674	10275.129	283.756	233.432	221.133	1321.87	360.221	1057.289	148.241	2010.622	12073.923	431.072	331.519	274.518	18349.048	529.903	400.171	4183.437	134	0.953	744.015	361.254
12448.458	14041.928	9625.154	16375.329	11301.702	17059.292	7541.298	10583.098	789.368	322.66	316.481	756.813	11742.024	843.097	312.767	11986.922	286.527	197.197	227.039	687.056	2775.027	724.859	139.017	2572.566	9198.747	299.377	321.661	274.685	428.961	4509.763	306.537	5534.742	109	0.976	796.5	360.472
13895.729	15267.268	10661.568	18735.26	12462.888	18543.044	7619.551	10937.008	863.178	427.438	343.21	494.616	5033.593	582.911	293.05	14328.432	210.233	204.458	340.159	1126.543	1289.926	706.015	154.736	1800.092	6576.831	313.963	319.859	326.138	12297.299	2150.328	307.725	3145.838	105	0.984	625.49	362.281
17560.387	19388.71	12006.013	22043.473	13813.103	21118.144	8851.193	13948.153	1247.975	443.406	423.905	805.558	11902.265	902.344	336.811	15372.763	289.91	270.373	199.634	3197.992	9199.491	806.373	151.386	3279.005	15403.794	317.353	304.655	288.931	1043.532	5192.368	333.372	5907.507	267	0.742	559.507	369.125
13507.229	14791.67	10288.711	18426.036	12544.062	19647.935	8338.042	10487.018	714.09	329.903	305.015	423.384	1682.138	429.533	232.485	8876.745	287.805	196.359	215.118	2155.99	746.968	575.522	123.105	1498.09	13182.928	304.452	395.937	287.609	6802.231	2163.069	373.347	3458.379	129	0.943	713.105	362.779
13675.324	14351.749	9919.015	16400.457	10454.79	15770.931	6448.847	9200.017	611.372	285.794	256.761	393.357	618.097	432.348	204.138	10090.798	248.772	175.568	388.058	1197.938	253.89	26545.937	153.765	1527.822	7306.151	287.513	425.054	276.548	9015.516	419.857	345.747	3242.372	102	0.987	859.882	363.324
14314.802	15519.881	10572.987	18155.354	11911.284	17871.729	7482.435	11133.645	803.208	321.73	316.727	735.133	9144.249	974.909	279.665	12781.203	305.909	212.052	254.472	1443.849	4330.399	3235.012	156.909	2289.812	11243.794	305.89	313.093	271.35	1128.169	4058.554	330.594	4382.267	114	0.99	762.368	363.395
18228.304	19306.904	13087.357	22923.158	14960.392	23451.479	9542.519	13848.757	799.405	355.918	298.341	523.809	2290.223	619.616	217.654	11788.242	256.217	266.592	301.215	925.865	1189.796	3046.108	149.515	1567.865	7889.399	321.327	343.366	291.868	8430.415	921.285	281.216	2578.33	100	1	847.38	363.62
15582.516	16448.263	11731.476	19409.288	13162.705	19458.422	8557.622	11604.643	707.797	374.452	333.144	343.744	365.026	446.952	211.918	9261.773	251.874	260.365	423.967	1488.413	174.122	7180.984	164.278	1692.922	6478.761	271.018	322.479	278.187	12891.004	452.693	386.88	3208.344	160	0.929	1079.125	365.112
14915.539	16036.482	10766.197	18818.232	12662.488	20632.03	8688.097	13494.823	926.453	344.39	314.253	717.671	4953.948	728.345	279.526	13546.185	257.894	196.843	239.542	1490.397	2679.86	18472.256	122.734	2057.961	8291.41	305.197	331.952	286.761	6482.728	2003.059	393.252	4149.167	101	0.977	656.777	364.797
11902.684	12952.562	8237.536	14476.105	9533.083	14870.326	6270.334	9583.866	757.623	334.676	316.059	537.388	4265.448	768.859	263.313	11832.231	256.372	197.116	316.49	1258.809	1682.123	15900.407	158.864	1774.849	6482.145	311.937	367.381	284.905	6713.41	1563.072	346.878	3515.193	99	0.99	779.056	364.49
16278.385	17066.581	11630.799	19803.11	12603.654	18973.192	8225.639	11854.308	774.892	313.673	306.46	627.015	5710.596	767.539	285.291	12053.231	326.416	218.17	265.561	762.449	2288.311	1197.136	141.188	2343.896	16169.542	284.167	312.287	274.305	2050.093	2623.633	317.951	4820.983	155	0.909	804.435	364.881
13499.938	14394.068	9696.61	16775.745	10987.428	17384.133	7664.141	11701.71	772.939	324.692	286.167	775.276	13277.609	573.132	274.108	10199.032	246.356	240.509	172.015	2764.059	10381.108	704.677	144.925	2531.598	11898.488	321.742	359.119	272.564	2869.926	5670.698	354.826	4514.635	215	0.838	907.626	367.616
12961.047	13979.753	10136.95	17554.838	12123.902	18842.043	8442.327	11967.526	584.247	308.873	285.992	297.753	399.567	392.544	248.275	8717.793	205.636	212.394	291.431	2153.187	205.011	2068.402	154.548	2114.905	6781.37	307.169	328.527	276.895	18498.978	600.251	389.842	5462.331	119	0.961	918.315	366.029
12913.181	13649.85	9327.032	15697.596	10304.506	15486.014	6728.936	9939.748	695.63	308.064	286.842	663.301	5735.509	571.44	287.839	10589.418	226.725	238.165	241.676	1260.657	2989.536	1747.539	159.811	2452.535	8947.265	280.13	279.359	296.549	2925.24	2171.346	375.661	4481.678	101	0.977	984.955	364.559
13904.641	14964.495	9909.054	16888.967	11293.213	17160.56	7965.175	12742.368	905.828	449.107	365.124	505.489	7918.949	534.086	315.932	11093.584	286.464	272.308	213.78	3339.339	17292.348	517.285	162.975	3132.407	7246.975	287.845	310.688	294.022	556.165	3097.443	268.342	4537.939	162	0.917	1056.154	366.735
9680.594	10882.329	7469.306	12489.312	9332.91	13605.169	7482.027	10820.938	889.405	367.767	409.979	541.893	6989.134	803.589	325.854	10786.006	240.335	241.87	245.482	1161.325	1675.218	1374.028	170.417	3789.166	4766.085	291.238	508.515	286.747	2739.199	3231.366	328.075	7882.635	101	0.99	1145.322	364.015
12821.525	14282.252	9278.891	16936.928	11383.435	17933.19	8119.716	13301.019	2170.052	390.427	352.837	1006.25	14564.956	1074.273	338.639	13440	226.389	208.12	187.476	4108.735	14383.277	720.33	143.203	3268.972	4975.727	424.53	275.013	301.481	635.893	6786.617	340.159	6129.002	106	0.993	640.226	365.5
16708.838	18225.5	12573.782	21902.154	14449.816	22971.975	9764.672	15025.845	1077.627	383.415	343.304	1140.26	12726.949	1008.054	329.24	14416.256	264.513	245.128	206.819	2930.173	10855.05	1213.175	136.119	2746.112	10289.954	392.113	284.058	312.031	1116.714	5865.161	343.453	4893.723	173	0.923	649.639	367.425
17596.558	19140.367	13091.578	22916.112	15481.384	23340.259	10357.775	15543.73	984.184	395.547	343.996	456.458	4667.66	1002.952	275.84	14792.53	294.958	235.953	219.24	1176.866	2134.193	3912.08	141.905	3186.815	10969.212	308.475	325.037	285.367	7496.615	2250.065	350.163	6189.596	111	1	731.878	365.608
12324.75	13726.644	9356.984	16347.947	11085.477	19132.576	7808.205	12362.865	1082.778	468.444	382.746	590.44	11185.998	603.547	357.67	9985.012	288.372	310.988	207.114	4659.199	23269.791	558.776	172.969	3407.79	8370.883	308.623	293.676	306.822	951.158	4615.876	282.638	5255.472	132	0.917	1047.886	367.159
12324.441	13202.99	8328.352	15323.947	10494.791	16270.872	7885.582	13169.969	886.631	350.979	271.248	884.988	9407.841	859.207	322.51	12506.335	221.367	204.981	174.637	2139.079	5581.076	5199.868	128.054	3048.052	5516.733	277.262	299.294	291.7	2935.483	4044.382	396.178	5499.588	99	1	676.399	366.328
18471.672	20136.2	13622.798	24377.055	16700.537	26445.153	12324.756	18929.712	855.911	408.976	367.401	600.007	6053.557	948.842	349.451	13576.793	232.666	209.397	204.296	2060.787	2308.128	1603.78	161.891	3709.551	8751.184	326.505	294.692	306.518	6840.603	2834.787	421.719	7854.109	267	0.875	633.436	373.556
16081.359	17145.827	11567.28	20758.1	14070.88	22192.072	9825.636	14086.827	988.037	369.898	337.833	462.486	3557.937	715.57	237.117	11108.357	266.31	215.852	202.863	2449.519	1475.41	1528.936	131.14	2042.418	10822.788	318.992	366.019	285.04	6136.066	2116.722	355.791	4302.731	148	0.974	721.169	368.926
16892.741	17458.151	11530.847	19611.083	13197.787	19676.233	8554.295	12808.48	574.062	288.083	290.553	293.431	278.738	436.777	232.318	9475.518	194.563	226.685	404.231	2767.027	159.514	2765.317	173.993	1921.542	6379.472	300.076	294.437	281.867	12208.196	501.655	427.884	4686.233	102	0.974	930.039	367.902
11947.71	12768.903	8709.088	15012.762	10223.546	15413.003	6853.377	9896.814	867.941	369.357	340.726	617.688	7489.482	815.065	284.483	12170.546	344.204	213.746	266.39	905.929	2226.304	2509.281	160.242	2039.256	16338.263	310.352	308.71	278.59	1823.276	3002.375	332.764	3957.483	142	0.91	766.176	371.437
16766.425	17293.031	12321.073	20101.86	13511.367	20062.195	8788.139	12140.555	1042.042	394.925	339.47	330.384	1136.694	571.979	211.921	9587.299	258.753	249.007	509.056	1148.227	1238.246	20804.095	176.943	1871.329	8254.065	277.148	380.839	285.739	9328.113	778.526	378.583	3533.612	210	0.819	1086.829	371.781
16543.851	19386.57	12767.455	22610.021	15811.039	24470.71	11954.556	18219.993	955.835	449.153	408.817	587.594	5976.994	955.273	367.591	14652.545	247.383	204.121	208.798	944.073	1822.156	730.344	168.481	4650.542	8097.448	341.168	285.664	305.29	1808.447	2703.347	403.983	9277.243	207	0.883	616.819	373.138
15140.577	16569.327	11461.747	20145.447	13589.935	21164.11	9181.533	13967.297	914.429	340.04	324.723	756.031	5752.623	672.383	289.436	10615.436	326.028	246.727	249.701	1596.348	5181.484	2439.879	154.024	2252.094	14746.263	296.438	324.12	271.04	8384.163	2390.17	324.047	4355.764	175	0.921	787.809	371.237
12086.294	13074.129	8970.852	14974.931	10853.064	15979.848	8124.162	12060.587	1007.905	460.84	413.352	546.675	8908.393	776.958	292.243	10380.595	258.881	297.116	231.966	1855.451	5599.098	4857.631	174.979	4084.04	4591.089	298.439	284.302	309.418	1361.43	3776.568	337.052	8382.134	100	1	1095.38	369.38
18597.429	19912.457	14109.804	23307.204	15456.352	23022.737	9767.485	12611.809	737.406	368.446	371.354	319.469	962.87	483.671	252.291	9116.222	266.667	231.572	440.009	2212.494	277.709	10975.942	191.447	2230.253	8849.226	283.875	425.689	292.029	12953.426	1012.075	322.19	4530.905	100	1	1133.38	369.38
22146.511	23833.93	16076.843	28748.173	19679.007	30920.517	14291.668	21598.49	930.127	423.221	388.867	484.655	5079.827	951.543	348.691	13594.441	274.307	219.56	230.633	927.584	1556.372	804.598	170.246	3735.106	13766.161	308.146	289.633	322.287	3004.993	2183.072	360.853	7534.105	144	0.969	624.917	372.049
12432.018	13238.634	9150.144	16050.755	10988.581	16567.202	7189.342	10720.471	751.234	345.433	308.572	468.242	2972.612	634.529	257.983	10793.105	231.611	192.93	179.337	1886.784	1759.431	4288.816	122.243	2238.426	7682.394	304.85	331.298	281.833	5892.166	1699.095	323.238	4587.571	96	1	713.229	370.521
12690.885	14192.193	9419.153	16308.945	11040.197	16835.893	7871.874	12657.221	992.755	363.363	329.368	637.97	11269.519	678.947	314.422	11077.709	229.664	250.877	206.853	2459.616	5559.231	716.414	157.539	3850.785	5543.44	284.466	275.124	288.372	181.054	5269.279	372.589	6467.043	127	0.94	979.5	371.051
15189.707	15887.869	10835.568	19449.829	12973.283	20735.293	8932.915	13105.971	922.255	367.278	325.576	456.671	5496.964	765.553	249.659	12432.074	302.111	210.414	214.631	1057.048	1718.209	2365.242	129.327	1994.4	11037.813	304.717	329.171	282.36	6872.225	2278.588	384.386	3717.823	114	0.972	729.658	370.868
12544.922	13198.844	8651.649	14920.165	10014.072	14881.192	6627.979	9883.587	741.391	323.465	297.601	832.966	9715.475	785.787	284.144	11383.582	263.137	208.177	186.748	1855.022	3259.684	761.722	145.802	2270.854	8933.361	295.955	314.712	253.902	4111.721	4142.664	325.335	4464.289	104	1	796.365	372.154
12497.575	13385.977	9611.891	16133.293	11428.219	16800.621	8627.188	11955.924	791.189	393.992	356.648	316.855	1666.699	674.572	268.156	10771.511	252.943	236.336	349.544	718.561	622.347	13638.105	175.435	3303.689	6388.813	314.705	386.097	295.944	4514.345	658.89	296.331	6787.148	110	0.985	1103.509	372.555
14701.896	15045.049	10864.904	18323.839	12599.172	19406.69	9270.527	12945.427	509.029	277.331	310.358	292.942	693.549	463.439	223.311	8249.545	218.558	195.811	433.59	8742.272	234.71	9367.361	200.715	1793.031	5119.904	280.091	405.514	300.206	9736.679	687.443	282.211	3559.668	113	0.981	1139.65	372.42
12473.168	13740.878	9221.12	16084.713	11066.747	18014.665	7548.327	10619.294	855.477	364.286	308.996	497.743	5044.131	717.343	268.683	12849.399	271.881	190.685	260.373	643.417	1787.751	6306.639	117.214	2307.217	8957.374	277.602	369.701	314.278	1207.247	2308.207	376.676	4609.645	131	0.986	687.134	374.202
13608.02	14543.457	10564.923	17688.896	11968.987	18112.43	7398.378	10349.134	800.322	349.062	287.5	375.69	496.266	647.617	214.469	10810.398	269.995	204.963	546.864	2083.756	205.96	10940.945	188.523	1847.029	9810.706	305.329	432.03	274.945	11663.179	740.624	522.435	4344.1	114	0.948	815.421	372.763
14200.824	15069.635	10592.489	17663.432	12027.938	18242.936	7928.798	11065.34	1006.683	355.016	358.551	398.947	431.873	590.121	226.135	10281.304	257.165	247.225	390.573	5471.278	176.047	26838.298	152.233	1979.781	9197.6	346.194	1197.293	282.073	14890.441	640.356	382.48	3661.689	98	0.98	1146.684	372.959
11497.02	12666.22	8573.603	15062.865	10317.36	16196.393	6910.499	10210.881	965.997	419.82	356.985	673.554	7343.23	611.291	291.863	12279.586	313.698	216.13	219.092	1355.46	2986.059	1229.661	129.716	1936.121	11875.737	306.4	350.362	307.141	921.006	2786.118	374.449	3733.922	111	0.994	705.05	373.977
13920.211	15375.747	10235.534	18055.73	12161.552	19172.906	8760.747	14280.607	826.857	358.495	334.201	680.526	11176.199	607.515	298.45	11162.173	226.203	259.617	177.307	3759.493	13598.533	487.496	162.435	3349.888	5183.32	288.189	260.242	297.719	248.823	5035.171	333.733	5151.873	173	0.932	990.962	374.257
12727.216	14574.43	10126.058	16060.932	10497.399	16910.924	7296.93	11147.456	563.45	337.933	350.96	489.089	5369.477	661.538	287.133	10107.436	180.668	171.229	185.125	491.929	1784.241	834.092	144.963	2678.27	5432.004	283.968	379.449	288.803	1231.239	2128.625	322.702	5349.141	96	1	1318.479	373.771
15905.904	16153.427	10619.649	18121.651	11808.548	18233.166	7704.506	11723.926	746.73	316.918	278.961	442.999	961.784	661.759	235.332	10708.839	259.293	213.359	416.038	1595.751	1241.083	26512.618	156.703	1854.557	8534.768	288.441	706.53	281.035	11827.143	892.818	374.54	3953.192	154	0.822	854.448	377.091
13675.163	15225.457	10000.561	17071.373	11214.501	17741.422	8066.484	12309.503	950.278	374.88	342.436	730.997	7324.403	790.974	303.212	12367.698	287.797	253.677	316.771	1724.205	3124.941	2810.333	173.698	2508.573	11269.246	320.338	305.347	287.943	4332.646	2783.463	314.124	4260.208	103	0.965	1019.345	374.306
12580.394	13008.15	9096.908	15038.284	10082.084	15031.164	6903.402	9807.793	596.267	330.964	333.929	307.977	499.905	722.985	224.836	7868.46	228.563	222.58	224.969	842.12	204.829	3167.038	162.35	1606.409	4375.492	371.078	429.842	287.984	12406.103	529.134	341.504	3004.367	110	0.955	1157.055	376.173
15811.506	17431.449	12059.251	20242.335	13775.645	20362.794	9571.148	13871.602	1217.878	533.418	469.325	623.182	561.403	678.209	331.231	15141.672	279.032	226.71	474.995	1972.041	332.786	23931.155	161.178	7717.525	13443.821	328.86	379.626	318.868	22975.423	552.517	651.856	9312.856	144	0.889	523.66	378.118
14036.787	14661.554	10182.733	17463.61	12212.92	18176.567	8450.947	12631.335	1335.934	301.946	281.868	302.51	427.413	371.723	210.787	10137.841	240.437	251.995	404.331	1233.51	678.845	2201.364	156.927	1878.855	5938.74	304.044	277.423	269.482	20069.52	410.481	371.501	4666.668	122	0.956	838.066	376.328
14878.439	15673.497	10971.354	17612.22	11400.427	16026.033	6773.609	9165.358	953.309	342.263	343.966	300.526	343.709	386.915	227.53	10271.785	343.166	311.928	717	1334.899	163.496	5606.197	172.098	1577.885	17109.242	289.132	350.855	286.785	14159.152	435.571	317.917	2659.827	108	0.938	1128.389	375.583
17930.138	19196.726	12447.431	21415.961	13626.967	20245.526	8744.571	13347.077	1186.946	478.185	433.034	524.35	500.566	611.824	293.696	13973.385	310.634	248.234	527.252	2102.681	291.324	18101.454	157.148	5071.211	18708.407	335.506	349.107	295.686	21417.192	509.982	586.737	6111.078	188	0.812	531.388	379.197
15323.203	17896.974	10717.679	20392.266	13358.785	21336.153	10100.715	16831.156	1419.55	508.302	478.53	958.802	21334.862	1190.906	401.16	16348.773	247.192	258.972	178.573	3030.27	6231.148	792.095	165.045	5363.006	6638.701	319.244	303.565	311.203	195.423	8606.145	348.951	10786.19	140	0.957	571.7	378.086
17894.579	19180.636	13649.783	23389.356	15707.353	23929.363	10394.29	14816.789	780.318	332.144	298.176	347.749	456.65	731.005	224.6	11582.823	291.733	278.62	624.793	2170.377	181.336	6900.075	168.893	2010.981	14527.063	360.096	319.342	282.465	17247.107	567.026	506.309	4376.547	143	0.962	824.5	376.857
13722.794	14949.732	9914.857	17729.272	12216.06	18775.513	8764.618	13989.927	1080.905	405.047	365.511	950.368	15334.08	928.646	329.688	15210.778	305.061	222.997	219.2	3645.586	12212.957	1297.178	138.425	3881.339	9062.877	297.306	402.426	305.666	1045.187	7066.657	336.639	7591.363	153	0.897	712.84	380.886
14376.588	15335.741	10145.482	18092.518	12475.768	19839.712	8828.911	13801.239	1014.691	390.214	338.557	723.797	9467.431	705.032	284.39	12511.11	294.832	216.648	196.859	1717.944	3801.695	1381.177	133.894	3005.841	9339.668	296.454	370.698	296.448	2491.393	3868.869	359.91	5634.413	158	0.951	722.975	379.234
19343.003	20383.096	14804.096	24048.382	15907.19	23347.71	9402.978	13029.81	1294.476	339.997	308.488	294.937	329.369	717.719	215.791	9797.475	300.801	231.451	588.691	1765.007	252.913	35802.775	148.481	1957.666	13275.73	293.038	515.166	304.729	13020.616	675.459	423.098	4780.469	146	0.911	849.178	379.795
13171.193	14672.003	9937.178	17022.297	11704.114	17548.709	8253.382	12379.372	1038.892	398.12	391.685	889.573	11551.835	933.509	327.782	12588.787	325.785	268.431	260.779	2228.842	8649.396	1876.219	167.898	3596.397	12558.772	327.221	1006.969	297.695	958.752	5186.333	350.974	6894.181	108	0.967	865.278	377.963
12270.069	13202.219	9120.336	15405.496	10396.074	15932.968	6475.851	9398.638	600.127	293.334	251.497	432.947	1874.067	457.764	224.556	10760.657	189.391	214.186	341.86	2377.983	1655.041	8328.309	158.024	1771.738	6413.217	356.3	493.394	280.711	16285.663	1725.075	489.852	3415.775	117	0.985	888.842	377.714
12518.933	13831.424	9218.624	15546.431	10426.893	16081.59	7071.148	10751.125	621.669	337.964	305.382	517.516	2734.327	560.981	268.675	12193.243	220.828	257.474	304.548	3098.91	1760.027	1436.495	163.956	2369.755	6217.087	324.957	775.598	275.16	15690.145	2052.051	346.501	4457.915	112	0.96	878.964	379.848
11460.913	12752.704	8218.682	14170.981	9235.648	15027.514	6702.248	11469.489	787.003	399.745	356.014	734.969	10314.133	525.395	312.067	11682.568	264.236	245.111	217.108	3736.255	14613.357	953.925	169.41	3028.767	7118.029	286.367	300.898	314.917	1302.082	3871.025	330.124	4574.011	107	1	1004.743	379.023
15590.361	16938.185	11661.786	19681.088	13453.345	20630.835	9327.992	13501.502	892.014	369.723	342.888	628.188	8299.37	914.227	271.827	11338.468	260.951	259.111	261.859	1036.525	2490.937	1702.63	173.569	2366.652	10110.82	294.887	311.92	296.796	1012.121	3644.004	342.257	4108.207	192	0.883	1018.781	380.995
7271.166	7921.423	11626.502	8134.572	5501.237	10792.008	7553.648	10580.55	634.525	266.505	307.274	612.3	9751.218	626.428	215.747	8501.153	215.557	183.808	242.066	955.047	3285.21	1146.234	155.377	2059.63	4085.688	231.988	286.962	282.484	1736.809	3936.037	265.468	3607.435	131	0.921	1213.729	380.08
16382.687	18074.273	11592.063	20292.571	13419.358	19896.187	9030.325	13538.884	909.32	490.167	402.665	590.702	7207.439	889.246	343.068	16283.426	273.632	214.155	283.142	1000.834	1992.431	862.955	162.027	3542.579	13932.489	304.555	327.102	293.607	4601.556	2644.625	338.736	7491.069	180	0.858	582.606	382.911
14170.677	15003.67	9944.497	17735.566	12122.547	19493.636	8637.993	13341.455	816.754	357.816	317.484	515.924	6058.97	620.418	266.543	13363.71	275.404	192.872	231.164	1671.201	2497.535	3079.891	129.771	2295.558	8613.048	281.712	508.281	292.995	1792.456	2947.271	453.61	4617.121	115	0.986	698.709	380.83
12766.686	13795.42	9019.653	15124.747	10097.003	15349.521	6690.227	9882.674	803.704	338.22	312.187	535.388	5285.681	647.399	266.863	11536.511	322.421	205.557	226.397	1071.937	1600.928	1209.972	146.674	2234.679	13679.531	304.978	312.145	273.2	2578.409	2539.717	399.115	4838.393	118	0.994	754.703	379.771
13493.174	15417.253	11033.411	17681.825	11599.123	18414.201	8179.003	11718.251	715.056	330.591	319.245	596.494	8811.225	616.769	281.639	10280.244	192.255	175.799	174.372	773.285	2906.754	763.363	144.861	2431.902	6619.152	286.067	385.258	283.305	923.804	3282.665	293.165	4541.335	196	0.828	1318.617	380.867
11109.133	12400.331	8210.731	14700.673	10022.58	16227.708	7439.069	12005.309	1578.196	378.533	332.033	499.723	2090.594	703.514	332.161	14258.171	212.424	173.445	257.938	3498.103	750.433	4544.061	141.526	2934.217	5295.23	324.358	314.849	295.817	20710.864	1963.867	432.376	6230.476	162	0.836	647.642	382.432
17700.49	19334.192	13008.029	22644.746	15423.061	26230.983	10398.762	15651.902	1045.529	404.977	344.52	501.756	5985.788	1020.26	278.276	17098.953	307.581	212.886	192.72	935.84	2116.752	713.998	127.628	3180.973	10387.549	291.944	419.118	322.901	1310.718	3213.322	356.263	5964.906	126	0.988	692.151	381.294
11149.917	12398.303	8587.4	14759.413	10134.631	15183.276	6531.032	9359.599	883.513	388.266	329.595	623.545	9209.113	820.399	342.953	12278.012	264.285	256.747	303.06	1967.36	4873.481	4609.241	175.239	2395.046	9133.345	299.275	514.04	327.197	1755.507	4548.77	328.416	4015.858	126	0.921	1036.373	381.897
11220.694	11536.776	8173.055	13473.253	8929.888	13077.498	5747.385	7348.642	612.444	272.322	298.608	245.964	291.783	359.564	194.082	8444.622	184.932	216.593	667.76	8119.382	144.417	10153.655	189.714	1294.116	2850.528	270.806	409.459	289.62	7401.862	287.525	290.086	2402.455	113	0.969	1138.765	381.491
14595.562	14002.128	10101.904	19362.844	10571.907	15981.721	7609.59	12005.324	721.008	349.669	309.968	521.524	4919.7	618.232	297.348	8958.838	189.331	189.208	195.491	739.66	2173.371	10717.278	166.302	2701.657	8938.411	266.705	313.008	311.164	2662.346	2450.389	276.777	5498.998	161	0.859	1265.444	382.463
14998.268	17038.993	11224.309	20513.682	13556.839	20943.673	9165.281	13863.172	1072.496	732.582	445.385	621.25	4654.481	1057.165	365.27	14289.328	275.848	209.911	244.634	1558.088	1958.803	6643.129	165.474	3374.083	12893.707	306.538	309.381	284.574	8209.434	2309.427	379.709	7347.841	106	0.909	563.906	382.811
13079.831	14236.818	9408.456	15872.539	10948.342	17171.393	8040.356	12137.991	805.101	360.353	354.466	473.026	4731.213	708.284	272.71	11309.61	202.307	239.032	257.716	883.439	1776.539	1927.074	158.464	2770.146	4083.562	290.186	326.342	279.851	803.074	2618.805	288.709	5392.332	123	0.993	961.045	382.232
11370.897	11491.564	7950.005	15050.442	8634.108	14302.799	6294.577	9685.159	568.224	309.643	284.521	314.435	1097.019	430.838	230.304	9223.872	179.976	157.776	264.917	1325.601	423.182	5353.036	136.325	1817.079	5604.449	287.532	362.041	282.279	9375.903	836.01	338.996	4293.983	161	0.839	1343.531	383.755
15776.4	17082.92	11204.272	19404.335	13097.502	20536.992	9151.486	13670.138	957.788	329.326	305.955	661.096	9473.828	776.793	284.788	11626.149	308.892	246.491	252.604	1800.739	3086.124	4697.349	158.633	2480.052	13162.79	303.048	380.304	267.078	3599.101	4113.295	308.801	5023.112	160	0.862	805.1	382.812
12649.785	13789.585	9634.652	16779.674	11529.645	17880.851	8321.228	12892.335	997.77	340.272	319.83	609.259	10424.664	600.515	286.039	11915.997	199.29	270.113	207.798	3290.538	9415.908	491.665	163.745	3121.151	4950.275	284.728	272.347	279.034	1914.287	4853.83	332.1	4824.87	121	0.977	993.525	382.789
13099.854	15180.04	10429.89	18357.322	12939.414	20413.028	9339.095	13958.031	1100.608	417.055	398.792	820.683	8435.382	1201.56	370.316	15119.8	223.931	222.34	215.601	1395.25	3804.597	1084.007	171.487	3975.206	5548.284	340.735	306.809	304.679	285.662	3935.147	340.891	7910.493	101	0.99	614.223	384.292
11173.117	12432.16	8374.513	14978.192	10140.481	15941.341	7069.751	11358.085	1138.319	339.229	299.423	1049.025	12930.832	613.372	317.539	10657.182	322.267	211.442	177.254	4168.309	16447.897	1139.363	165.025	3104.641	8411.529	288.93	329.297	266.612	4092.12	5563.345	403.043	6467.708	104	0.974	790.673	383.856
17010.819	18101.251	12844.842	21735.748	15458.69	23545.679	11468.321	16943.986	928.82	366.805	325.889	431.762	1571.29	653.981	258.483	11167.232	280.53	224.894	432.725	1659.145	1116.629	17873.614	180.875	5099.13	6350.427	301.357	391.239	272.112	14195.925	912.614	391.676	8212.119	330	0.836	825.061	389.1
14027.856	15440.604	10283.192	18270.297	12352.736	19669.088	8789.538	13492.768	1235.082	352.67	307.205	771.512	15395.405	843.84	314.679	10618.232	256.737	274.411	205.035	3752.556	9868.388	1407.367	166.921	2856.686	10099.255	309.537	289.415	294.347	1039.746	7240.545	403.944	5513.589	161	0.921	904.991	386.27
14288.589	15996.89	11148.968	18677.507	12974.775	19009.193	8502.66	12098.409	821.912	423.927	372.08	739.342	8849.443	810.684	311.458	10825.639	278.916	279.327	296.009	996.356	1595.32	1188.161	159.109	2684.971	9008.966	267.663	308.097	312.833	4488.59	4343.488	311.658	4963.565	120	0.969	1076.7	384
11239.541	11769.257	8021.422	13138.98	8762.537	13055.826	5890.119	8446.4	617.358	276.815	275.725	271.553	343.058	311.464	208.049	7282.573	231.825	237.372	305.127	3063.318	153.561	2066.81	134.109	1536.344	9597.302	256.721	279.191	274.382	8970.67	977.187	337.751	3515.395	120	0.969	1178.108	384.8
15275.169	16779.643	11006.725	19917.381	13657.334	21600.708	10094.065	15753.34	1029.582	415.152	388.522	684.917	8352.031	1064.516	378.326	14457.739	254.331	219.611	196.26	989.947	2451.177	1158.686	169.097	3766.124	7514.238	348.217	282.413	304.83	423.193	3799.008	355.777	7850.233	166	0.926	622.145	386
12864.527	14159.616	9456.769	16943.536	11371.713	18554.019	8206.639	12615.222	1037.014	381.478	337.61	771.762	4945.004	566.551	305.036	11337.328	352.246	275.105	250.545	3365.862	13052.428	1999.108	170.026	2939.752	14450.052	295.052	304.052	275.596	7165.205	2343.857	324.389	5898.77	103	0.965	839.451	385.005
14195.645	14868.202	10368.072	17385.204	11694.632	17599.439	7667.897	10689.233	762.549	324.767	320.335	385.312	2123.689	546.684	249.499	10986.071	236.338	237.242	424.124	1219.679	818.109	4539.459	161.888	1930.353	7195.553	309.346	299.145	281.478	4847.354	1227.059	340.987	3640.187	98	0.98	954.878	384.959
11255.523	12258.399	8495.026	14812.63	10178.764	16486.964	7840.232	12413.241	945.366	346.265	315.876	753.628	10005.513	551.17	310.519	12410.325	190.522	282.674	201.371	3008.049	12541.424	887.694	161.494	3151.252	5490.393	271.343	290.167	297.016	3616.948	4127.747	343.724	4886.141	111	0.964	1000.788	385.185
17404.774	19620.352	12929.084	22880.536	14631.565	22054.889	9034.922	13305.08	1023.102	684.297	411.761	613.014	7871.707	1186.104	339.667	16063.219	246.683	216.891	264.741	1340.272	2577.565	6640.478	151.839	2685.899	12201.779	303.264	333.018	284.014	6058.666	3256.827	357.642	5362.256	107	0.989	559.164	386.164
15941.775	17844.233	11526.331	21223.06	14159.441	21643.231	9958.441	15356.648	1063.137	521.434	474.76	707.744	9643.552	1062.531	398.003	14553.077	276.878	223.029	199.361	1838.543	2881.975	973.702	164.116	4122.659	12168.834	314.718	303.9	303.951	3917.744	4231.958	381.489	9008.53	169	0.872	573.062	387.601
17448.317	18340.636	12755.219	21847.418	14756.861	22869.579	10009.32	14620.644	832.865	299.856	292.065	546.606	3809.123	575.087	253.86	9967.737	301.439	242.747	314.809	1669.207	2037.382	6808.046	158.059	2052.673	12082.957	289.715	368.856	259.321	10344.379	1732.356	341.734	4451.274	215	0.773	803.481	387.747
14803.923	14698.199	10522.351	17557.031	11838.229	18113.612	8085.665	11732.689	825.192	311.595	297.054	336.067	456.966	579.613	231.241	9274.359	250.902	224.096	339.662	2401.651	463.752	19051.236	151.95	1992.698	7046.7	293.225	522.514	269.59	17165.142	998.978	389.308	4795.588	113	0.94	856.235	386.314
16638.729	17818.217	12632.582	21075.61	14548.561	22187.585	9575.062	13447.921	1449.308	345.137	313.488	510.971	5745.056	873.868	280.806	10800.748	269.887	242.49	283.154	749.541	1909.793	1712.121	165.21	2237.95	11305.837	293.014	307.088	288.922	1724.022	3186.84	360.065	4212.128	216	0.86	1012.366	390.44
10863.093	11733.662	8277.224	13627.228	9283.777	13866.378	6189.285	8234.208	1578.74	454.38	399.787	318.489	565.186	381.983	238.049	11509.595	281.386	271.728	493.073	828.607	172.069	8983.974	183.008	1836.111	3526.425	298.941	474.501	297.635	10782.916	459.28	334.732	2946.264	123	0.936	1112.248	385.76
16667.819	17281.854	11795.391	19641.314	12930.53	19749.017	8716.297	12417.514	1008.774	427.991	368.057	536.833	4176.339	660.208	307.693	12175.292	331.434	289.442	321.589	1748.282	1799.031	2374.746	164.708	2249.479	16261.374	320.315	797.087	301.067	9852.074	1994.127	330.982	4287.693	120	0.969	880.333	387.267
13971.925	15011.327	10748.023	17692.619	12195.007	17769.353	8375.271	11576.661	945.92	388.988	352.869	599.25	5894.138	565.031	253.361	9972.342	248.019	271.733	238.453	893.403	1153.743	1268.864	145.162	2034.286	7962.485	275.565	273.816	313.095	4337.611	2549.295	306.734	3807.906	251	0.871	1081.229	391.544
16708.194	17144.03	12188.563	20393.934	14027.319	21026.329	9501.282	13441.218	803.418	348.061	312.872	545.322	6501.435	951.837	258.739	11149.379	251.552	241.327	240.174	669.539	2023.956	949.421	176.546	2016.529	11343.234	281.519	293.614	301.62	136.696	3308.246	368.845	3521.656	103	0.965	1020.121	387.617
14694.159	16296.187	10819.673	19267.197	13063.057	20301.233	8756.245	14127.161	1037.09	386.072	353.546	1040.306	16397.241	879.2	306.214	12385.06	320.828	248.656	188.209	3954.543	11095.005	725.578	137.29	3349.731	10707.706	310.464	388.531	291.639	398.041	8170.296	353.237	6119.192	108	0.98	724.62	389.074
15660.066	16326.335	11207.645	18157.442	11988.041	18161.771	8119.302	11379.566	809.266	402.668	371.705	298.248	395.601	467.36	222.757	9084.508	354.401	259.682	745.488	1117.368	255.059	16857.906	166.617	1619.829	14493.013	266.698	413.331	273.315	8341.87	295.967	306.337	3047.567	136	0.983	1169.147	389.309
11940.713	13206.869	8575.205	15756.837	10807.916	15513.284	7020.088	9999.627	779.643	304.157	230.613	696.894	11517.09	686.135	248.395	9121.576	284.484	235.09	214.939	1369.247	3243.896	993.113	127.339	2446.287	7442.933	241.922	221.244	279.16	358.581	5469.758	306.629	4328.489	105	0.984	1203.729	388.843
14883.846	14446.101	10027.329	19126.989	10150.871	15529.514	7429.855	11413.98	751.576	322.47	283.561	599.643	8437.542	700.203	283.558	10601.456	221.645	184.994	204.04	571.269	3630.509	789.875	142.362	2451.542	9639.866	291.499	298.646	286.63	286.207	3418.412	271.415	4715.406	105	0.984	1314.052	388.719
16939.485	17606.435	11594.116	20187.707	13144.9	19195.955	7939.497	11906.377	765.734	417.475	366.724	486.733	3556.004	713.718	299.034	12771.059	244.561	196.054	294.205	739.464	1580.291	3387.437	148.977	1885.678	11130.938	308.222	338.927	283.578	3761.905	1494.609	331.491	3722.484	153	0.866	586.252	392.82
12080.635	13046.335	9328.79	15666.985	10904.925	18666.335	7816.749	10933.314	694.821	287.517	286.221	426.413	3394.423	649.55	241.792	9797.801	205.147	191.79	300.607	1025.739	1250.439	1349.912	162.412	2115.767	7743.872	284.769	283.799	294.779	7076.55	1684.829	323.521	4113.296	152	0.915	986.645	391.263
15023.003	16827.162	11045.578	19506.966	12613.463	19012.458	7795.992	12052.943	1042.512	454.999	433.216	665.978	11981.555	902.846	358.858	16775.412	230.586	242.214	228.875	3056.844	9607.413	3210.04	145.153	3075.388	10871.967	303.65	412.324	293.396	1792.731	4893.118	343.47	5476.569	258	0.704	556.903	398.508
12846.548	14856.698	10149.243	17887.273	12711.919	20426.362	9563.071	14858.593	955.014	466.088	404.68	595.434	7037.177	1096.659	382.085	16232.969	258.447	204.61	233.209	1063.496	2395.983	4936.103	159.905	4563.354	7995.277	329.271	287.552	299.585	1442.528	2919.516	334.818	9584.333	160	0.939	646.575	392.369
13642.215	14836.184	10664.551	17808.352	12216.37	18081.989	8117.726	10989.036	1408.305	474.867	378.817	590.872	4980.677	793.021	327.904	14127.472	353.585	319.42	344.556	936.869	1668.894	1790.484	173.5	2465.599	13081.839	315.865	1101.811	299.395	1248.229	2265.141	310.996	4436.225	117	0.985	873.5	390.056
13756.943	14273.681	9534.711	16474.988	10975.878	17387.319	7620.379	11714.537	541.266	308.404	304.567	382.602	766.024	463.066	276.919	9491.834	183.076	141.975	314.124	1353.18	344.869	18631.005	148.543	1535.302	4491.58	314.492	402.391	279.898	13692.257	474.55	455.981	3935.402	133	0.961	594.508	393.523
17732.555	19444.992	13310.56	23621.913	16555.654	27854.671	12348.709	18542.005	914.244	437.178	378.344	497.779	4792.094	934.242	323.766	13798.284	283.261	221.222	227.367	1826.656	1517.622	4308.739	150.267	3642.091	13317.662	320.036	331.305	316.468	4899.502	2748.165	375.656	7630.135	188	0.934	668.197	394.505
11292.595	12267.183	8189.91	14552.134	9894.126	15363.057	6559.67	10525.031	898.992	342.309	311.062	926.705	10910.743	669.468	284.568	12718.706	287.697	212.729	324.692	5029.307	16870.445	5725.858	141.402	2725.03	5797.656	291.37	390.812	277.793	4995.03	5210.921	339.782	5475.698	130	0.842	714.015	394.323
13218.024	13997.405	9729.758	16754.876	11274.529	17470.858	7717.696	11396.619	833.945	304.253	282.074	450.026	1821.109	513.215	258.907	11489.995	252.646	237.65	356.292	1832.789	409.838	4011.516	174.062	2013.608	4228.151	306.949	317.785	262.208	12939.642	1641.941	479.419	4739.36	154	0.872	751.682	394.481
15329.938	16447.074	12141.46	20171.14	13516.149	20366.139	8527.641	11877.503	688.209	288.039	275.571	414.536	1477.71	533.844	235.775	10050.642	310.048	239.734	446.33	1676.886	1355.985	6251.82	164.706	1978.331	12012.49	312.911	510.71	265.39	12047.757	752.528	342.116	4810.837	118	0.994	795.771	391.703
13998.632	15536.571	10469.205	18656.637	12527.786	20594.255	9257.6	14335.093	937.04	362.285	317.321	779.189	6839.974	628.215	340.019	11412.424	325.599	261.311	181.966	4036.051	21136.49	1167.79	160.075	3293.634	13964.644	294.68	330.786	293.132	5369.813	3585.375	324.213	6514.385	110	0.955	841.009	391.8
12569.731	14043.897	9115.896	15815.314	10664.912	16363.349	7333.258	11059.6	713.54	339.223	308.271	517.547	4158.443	556.262	244.52	10021.634	278.909	192.675	249.278	1519.358	2543.551	13571.696	128.564	1627.156	5477.459	281.906	358.591	291.351	2758.223	1547.517	349.641	3490.054	100	1	705	392.5
14707.738	15595.897	10325.291	18426.544	11735.617	18411.773	8264.171	12847.136	938.556	327.21	304.801	686.113	6616.823	769.148	264.152	11853.66	310.569	214.648	206.131	1439.736	3486.554	540.69	144.692	2291.016	10354.048	308.338	519.71	273.387	750.571	2924.293	394.504	4462.576	117	0.973	731.594	392.816
14628.847	15697.398	10716.459	18474.529	12106.403	18847.126	7938.888	11975.133	905.773	359.535	342.925	566.837	6001.906	828.645	298.788	12193.993	244.788	247.601	255.829	1106.603	4981.74	1509.71	147.282	2977.546	8695.557	297.701	317.345	276.241	659.963	3382.191	327.118	4674.855	110	0.998	957.373	393.145
11177.292	12469.516	8464.096	14433.313	9989.843	16199.408	7343.498	11261.128	797.977	341.251	319.608	557.845	7632.04	696.667	293.616	11481.112	237.585	235.541	253.259	1990.898	3633.88	708.736	150.144	3357.823	9410.328	282.478	278.891	303.187	823.204	3257.991	318.983	6044.115	122	0.985	973.91	393.525
12929.378	13951.542	9565.12	15942.858	11044.775	16532.118	7509.507	8503.95	643.266	360.901	338.904	427.735	5106.59	663.641	238.531	8863.883	250.523	240.126	286.858	891.858	1666.28	869.508	150.782	2090.866	7137.651	296.803	320.232	297.976	3864.79	2654.536	285.131	4183.158	132	0.977	1104.629	394.098
14160.374	16406.296	11982.824	17951.446	12109.447	19106.826	8111.921	11901.82	571.408	307.854	318.901	285.02	318.993	1015.33	253.914	7142.297	185.727	165.885	311.883	1062.368	222.516	5245.969	148.891	2568.315	6153.454	290.017	370.117	277.508	6480.613	873.876	319.129	6258.999	267	0.858	1354.436	396.972
11430.766	13091.975	8880.483	15381.288	10225.367	16305.808	7522.015	12043.224	1551.107	469.847	427.656	582.518	503.971	508.324	359.97	13354.446	282.177	219.725	202.586	6166.598	329.473	2781.603	143.992	5724.491	16148.845	320.732	280.03	289.05	38195.338	1588.686	504.849	7742.979	121	0.921	527.55	395.988
12869.277	14062.312	9525.231	17257.923	12177.388	20719.173	9327.275	13854.296	820.725	405.061	345.891	478.923	3097.794	802.822	313.175	15944.883	231.701	184.8	221.345	922.879	713.436	11822.056	151.369	2835.089	7669.635	324.876	368.257	298.43	7308.563	1549.488	413.711	5584.28	113	0.981	653.881	394.606
15433.992	16837.29	11924.805	20839.95	14095.678	21666.829	9396.692	14558.348	979.825	354.846	317.358	922.416	14022.708	752.064	301.288	12238.595	327.658	258.704	185.918	4657.228	14911.49	613.348	147.702	3066.636	11435.015	303.048	361.273	295.475	292.123	7100.343	352.302	5705.161	162	0.886	725.858	397.833
17535.804	18664.26	12859.672	22294.978	14983.102	22985.668	10180.379	15512.8	889.907	341.202	313.378	909.744	10388.133	732.143	303.524	12365.396	327.653	271.651	212.49	3129.852	10341.624	2037.888	154.131	2601.086	12372.705	302.886	309.312	267.371	3526.328	4885.795	309.975	4792.277	309	0.865	769.749	400.639
15946.886	16534.017	11563.446	19599.075	13085.816	20570.349	8657.791	11952.18	997.636	320.449	287.195	553.162	4960.482	685.817	276.973	10584.265	240.153	244.743	279.355	963.226	2035.046	3377.728	158.627	1866.381	10144.082	304.902	317.409	282.443	4410.01	2206.183	349.556	3993.09	180	0.947	907.778	395.783
16122.694	17531.889	11858.171	20541.193	13746.524	21848.13	9238.66	14451.332	895.131	357.239	338.526	551.737	8328.619	720.299	319.757	12234.809	225.599	266.767	231.461	2158.256	2980.581	1132.379	149.296	3244.881	8211.127	283.171	302.877	286.227	500.608	4439.794	332.264	5107.289	150	0.961	949.453	396.367
9895.388	10344.159	7145.215	12029.421	8252.938	12293.921	5838.162	8461.228	590.839	270.694	266.571	409.564	2791.739	308.734	196.456	6479.162	165.163	186.417	193.261	516.158	453.121	1002.041	167.298	964.108	3632.273	265.849	283.095	283.035	951.902	906.789	395.358	1874.34	115	0.956	1026.343	394.761
11963.223	13069.961	9200.366	15428.159	10850.852	16417.643	8056.782	11533.634	645.973	328.063	355.135	484.184	4587.991	649.908	249.777	9521.886	223.717	240.641	207.964	1163.127	1188.073	741.908	155.736	2543.716	6748.842	278.174	376.563	289.87	12144.021	2456.291	391.666	5010.749	217	0.759	1114.993	400.426
15612.149	17335.477	11698.806	20862.824	14574.994	24486.496	11305.151	17336.639	842.689	415.025	352.974	536.785	5150.439	1008.41	326.107	13125.156	268.813	204.317	213.068	2273.748	2669.779	1707.748	146.277	4171.288	9825.844	297.665	323.006	313.42	4608.008	3293.509	367.998	8594.677	173	0.942	681.783	397.598
12570.259	13576.587	9752.61	17254.085	11773.023	18091.713	8004.906	12430.365	1045.774	348.733	321.331	945.544	13952.468	707.133	303.513	10617.495	343.527	227.774	235.176	3679.216	10623.956	9769.463	161.12	2888.208	14425.528	289.03	399.964	289.985	3732.811	6585.588	302.322	5356.304	100	0.954	816	396.27
10483.146	11715.344	8367.135	14343.721	10330.336	16642.74	7659.54	10912.355	927.569	357.42	354.636	505.332	4313.363	675.243	269.236	9898.835	241.577	214.889	285.501	898.749	1943.279	1928.811	174.21	2319.392	10185.773	287.06	303.403	284.594	2106.872	2464.551	299.932	4668.764	107	1	996.481	396.051
12405.239	12416.978	8444.858	16076.556	9166.812	14003.197	6652.151	9948.732	623.665	357.034	311.901	582.57	10136.663	646.884	297.261	8837.24	174.24	212.445	158.282	543.606	2180.907	1026.529	175.409	2074.075	7233.759	288.41	273.007	291.913	679.543	4069.19	278.684	4118.11	102	0.987	1283.157	395.843
12902.575	14980.057	9481.282	17274.367	11303.082	17603.257	8208.828	12889.074	1046.329	413.315	393.644	860.114	20223.893	868.003	369.997	14503.188	184.317	246.599	177.929	4339.756	10092.231	895.892	131.231	3721.296	7322.355	275.921	265.166	321.827	3422.355	7612.49	470.408	8434.201	147	0.918	509.541	397.609
18173.656	19469.769	12779.322	22384.366	14751.867	23155.472	10291.957	16551.639	1097.782	357.985	331.632	918.613	12450.529	686.287	300.676	11211.342	362.985	272.143	218.733	3680.426	11376.877	4124.365	155.235	3158.635	13773.096	290.084	326.315	284.775	2330.542	6446.361	330.612	5961.985	147	0.918	807.901	397.718
13029.876	13350.174	9608.67	15372.06	10729.308	15635.712	7695.565	10897.345	3040.227	267.217	275.528	292.113	272.127	386.039	225.514	7113.179	178.447	182.603	368.408	2153.194	161.423	6707.205	155.474	1567.038	2896.697	293.248	312.195	280.504	12771.262	445.889	437.989	4857.88	118	0.964	922.873	397.89
16181.121	17919.254	12532.246	21890.226	14865.532	23239.59	10257.328	15367.84	1176.8	346.506	318.088	811.255	9942.885	715.647	312.385	11629.479	374.129	298.988	267.078	2720.841	9867.602	1610.729	166.371	3100.649	16525.645	306.659	325.354	275.082	2048.86	5138.812	351.411	5972.76	167	0.965	800.967	400.027
18486.957	20211.043	13867.526	24001.58	16575.492	26075.509	11930.583	17616.541	854.013	401.749	359.924	499.495	4295.318	672.678	296.063	13050.779	310.12	223.919	248.917	735.04	1373.89	4965.33	145.336	2329.965	10073.262	289.829	356.886	295.582	1760.196	1659.966	374.252	4671.234	138	0.944	704.71	400.065
17081.828	18209.126	13191.886	21941.104	14858.527	22546.826	9541.195	13071.254	760.278	323.109	325.481	576.452	5040.653	752.131	282.045	10778.118	242.817	255.041	274.936	2025.555	2497.437	2303.678	153.272	2411.029	12288.275	299.438	320.747	289.463	1809.31	2927.677	335.406	4343.483	211	0.931	940.628	401.855
14504.6	15634.083	11599.828	19288.147	13697.863	21067.915	9863.19	13466.857	925.217	382.496	358.485	467.746	3857.454	710.385	286.971	11321.078	232.967	222.15	211.181	609.789	1033.966	4472.954	170.551	2574.273	8419.727	293.166	283.99	296.771	162.159	1621.778	343.597	5224.691	151	0.942	1005.95	400.281
13438.771	14450.245	9925.546	16713.846	10941.914	17582.241	7944.047	12199.063	640.633	352.521	295.847	778.119	6234.866	704.906	291.68	9097.991	162.52	195.939	205.797	1321.509	1929.336	713.51	189.389	2441.463	5712.393	275.347	266.465	284.184	6162.281	3359.195	318.422	4621.974	126	0.959	1266.675	398.635
11573.943	12985.766	8151.345	15189.534	9750.755	15354.557	6604.255	10366.711	776.012	393.643	354.971	944.617	21786.588	747.477	366.483	15246.295	178.29	215.823	190.683	6254.569	16946.345	670.16	131.878	2708.607	7250.703	279.112	274.09	326.348	713.875	7762.986	412.881	5786.14	102	0.987	500.157	399.667
14974.317	16520.612	11676.16	20447.783	13770.847	21483.812	9128.811	13252.176	841.585	352.539	381.547	580.742	1763.806	704.603	341.747	11552.973	204.991	216.976	198.615	2961.012	910.354	12907.448	152.271	2108.32	8617.918	338.506	321.584	296.866	9806.451	1022.243	387.421	4788.912	135	0.938	582.107	401.337
13951.71	15240.15	10687.816	17787.698	11840.55	19028.213	7620.961	10220.512	721.569	366.788	297.346	608.343	4986.091	478.239	266.928	13225.182	259.709	236.725	225.06	438.786	1361.035	1453.512	148.859	2043.502	10139.673	308.535	329.685	306.242	495.49	1602.804	315.842	4265.537	116	0.977	893.974	399.698
13373.717	14591.711	10380.482	17308.562	12026.643	16792.752	7646.538	10480.127	806.978	353.692	320.761	554.265	4700.394	595.705	253.053	9972.399	244.589	276.664	274.151	702.921	1690.012	1417.123	159.954	1763.726	9488.107	288.443	249.474	315.661	2159.651	2197.203	313.147	3377.388	114	0.99	1056.105	400.167
8959.323	9966.383	7114.113	12210.743	8435.72	12888.84	5919.738	8380.624	624.466	320.055	320.21	620.161	3481.685	421.969	264.126	7770.033	219.441	279.328	326.979	1930.995	8659.807	13536.282	155.788	1768.982	6717.597	270.148	319.713	263.203	4541.621	1428.449	296.101	3438.379	122	0.956	1165.287	400.926
15775.522	16962.995	11013.039	19671.778	12718.154	18473.828	8525.815	13068.238	1234.849	450.934	419.039	610.337	6431.656	807.984	326.5	15434.07	255.639	216.753	211.572	1292.493	1933.674	8450.141	129.305	3919.88	13282.134	294.298	290.327	319.008	4016.568	2826.693	635.897	7333.736	162	0.861	517.914	403.895
16216.657	17608.178	11537.071	19748.493	12185.283	15674.889	7455.83	10780.374	1028.341	404.325	392.876	931.583	11430.453	862.067	367.418	15318.536	299.639	241.632	303.423	1874.17	5736.487	1337.233	167.331	2800.538	13417.151	332.223	297.449	304.513	401.595	5168.985	365.336	6318.486	119	0.933	635.139	400.45
13163.964	13530.602	9167.769	15753.999	10416.977	15724.957	6890.034	10886.496	959.108	332.846	287.859	870.113	11449.971	631.633	269.081	11680.754	334.984	235.225	294.52	6360.98	17266.068	3509.926	149.124	2318.88	11933	294.847	366.478	280.89	3606.407	6119.627	339.002	4596.761	105	0.971	718.69	401.3
14418.467	15806.811	10464.376	18834.738	13011.252	20460.833	9664.649	14862.013	890.699	373.735	338.839	610.46	8943.982	754.758	305.499	12904.625	324.065	227.033	197.579	1713.762	2734.251	504.67	161.708	3912.947	10249.758	313.579	345.664	263.729	2181.503	4116.116	432.647	7876.084	170	0.865	738.306	400.453
12728.865	13974.365	9923.108	16242.334	11639.658	16721.282	8326.812	11759.358	852.678	414.27	417.13	599.125	7803.857	930.578	336.994	11193.423	263.423	253.395	322.118	1091.702	2005.538	1321.992	173.073	3845.18	7695.948	296.59	309.196	302.088	4405.019	4192.807	337.937	7947.616	156	0.939	1101.481	402.051
12935.465	14073.022	10371.794	17557.272	12151.285	18157.513	7741.22	11081.684	776.034	338.145	301.492	541.265	2390.376	634.981	287.694	12703.546	267.563	244.498	359.754	1873.604	2621.814	625.269	168.759	2156.198	5108.853	313.242	292.487	268.735	12542.497	1166.976	356.408	4489.443	104	0.961	760.154	401.894
13058.699	13986.545	10039.168	16749.761	11655.128	17170.994	7930.812	11132.314	872.17	356.153	349.843	448.301	1103.31	618.685	219.937	8732.399	227.333	245.147	295.294	2210.646	734.003	5681.912	160.609	2138.585	6103.712	267.818	355.239	307.212	15352.075	1054.156	406.386	4927.02	265	0.808	1084.115	404.674
16675.24	17994.49	11046.833	20405.237	12612.568	20193.028	8441.821	13278.373	900.711	398.307	350.127	1064.757	9282.769	808.749	321.37	16590.855	176.668	234.544	178.317	3017.574	7481.571	666.545	134.558	2911.221	7981.657	266.105	268.952	312.298	765.675	4085.047	311.953	5692.581	211	0.858	473.353	406.912
12085.536	12366.641	8826.806	15085.643	10357.408	15429.623	7151.309	10002.514	708.946	305.563	287.056	423.617	2080.851	406.735	209.068	9485.376	194.241	218.058	307.627	1400.796	518.786	3084.463	183.335	1590.619	4654.784	280.745	263.804	286.204	3748.992	1252.42	356.549	3130.167	127	0.955	1023.484	403.012
12113.355	12969.159	9873.343	16220.847	10089.163	14778.319	7088.472	10041.811	509.6	331.325	337.55	489.734	4270.649	647.799	262.033	9861.576	174.635	179.305	183.969	443.409	1453.166	1630.33	172.423	1927.234	6559.795	284.641	260.548	280.474	615.015	1978.947	374.231	3873.464	109	0.989	1295.326	402.592
12266.239	13289.862	9023.57	15689.884	10549.582	16366.689	6968.18	9516.521	657.099	335.766	375.867	377.931	4778.752	810.382	298.491	15921.964	175.923	185.806	367.384	3604.012	3179.923	7709.903	149.556	2300.112	5490.837	317.506	337.44	295.237	13238.243	1690.251	342.799	4707.666	121	0.965	569.442	404.326
13141.714	13854.429	9780.547	16535.131	11296.241	17459.991	7708.218	10822.224	748.925	348.983	288.191	449.193	2693.857	604.618	264.623	12614.755	226.462	214.994	361.408	1060.739	771.1	21567.243	160.954	2035.257	7196.341	290.699	334.527	303.716	4756.326	954.814	346.027	4384.421	109	0.959	899.28	404.151
12507.533	13283.62	8994.342	14917.513	10606.769	15958.6	7795.675	10998.528	783.895	371.396	310.282	446.071	3759.752	931.003	257.379	11641.683	207.861	212.22	188.815	1296.557	1923.212	1037.175	176.235	2802.914	4584.5	276.314	241.033	287.756	4462.831	2393.103	283.637	5463.148	116	1	1042.862	404.138
12891.991	14670.826	10986.239	16805.491	11459.17	17585.199	7547.626	10678.686	597.824	334.187	296.806	642.888	10185.865	630.412	292.567	9360.132	179.724	215.378	162.514	778.738	3800.362	652.696	183.552	1774.785	7231.011	291.345	266.944	285.209	521.543	4518.862	334.142	3710.284	165	0.911	1284.761	405.209
17103.299	17278.893	11666.712	20449.989	13962.721	21554.722	10186.705	16145.17	896.589	367.596	327.171	533.884	5284.053	607.369	287.142	12373.744	265.962	209.814	250.084	1411.331	2139.245	3692.449	143.276	2671.579	6915.084	288.872	378.195	289.142	3748.065	2368.865	361.261	5553.564	114	0.99	710.711	404.395
15935.532	17356.954	11784.511	20499.839	13665.459	21693.726	9583.646	14970.562	945.085	358.921	294.422	792.276	5991.633	592.533	294.199	9507.864	296.533	260.107	226.78	3521.813	11418.382	14487.2	148.969	2867.894	11990.742	298.025	367.055	286.198	5328.254	2931.984	341.238	6014.772	184	0.865	854.63	408.114
12764.23	13680.023	9535.031	16252.19	11106.073	17019.656	7014.598	9730.235	580.583	331.781	290.16	310.577	326.663	567.236	235.66	9990.644	210.797	201.556	391.095	2014.949	179.319	19383.811	173.647	1858.189	5048.824	292.77	347.163	285.047	15730.611	438.032	488.35	4742.079	121	0.937	870.475	405.988
13076.299	13648.803	9505.842	15944.429	10763.826	16766.358	7286.635	10673.192	609.926	323.529	291.198	354.94	359.329	599.016	234.17	9295.078	217.465	184.709	301.256	1555.538	175.261	36069.428	155.451	1708.704	5607.662	294.259	439.716	278.502	10352.3	727.262	435.245	4044.822	132	0.977	880.371	405.409
15474.744	16863.266	11910.596	19583.684	13992.92	20593.97	9970.663	14297.585	887.05	406.708	359.08	627.721	8542.609	1065.587	282.206	11980.716	266.536	246.741	192.09	895.653	3184.807	909.339	183.466	3251.412	10206.077	284.796	265.156	301.925	275.17	5312.923	279.092	6482.485	128	0.963	1034.82	405.039
12035.165	13313.652	10780.876	16310.283	11117.2	17080.849	7807.192	11031.156	731.143	342.477	298.71	961.207	8505.383	718.997	298.911	9901.636	161.559	197.851	182.109	1100.083	2605.164	897.243	194.057	2254.212	5569.951	277.8	306.338	288.939	4409.426	4526.297	302.205	4084.089	152	0.869	1269.645	404.428
11712.964	13405.242	9717.915	14946.204	10286.016	15521.638	7229.438	10294.992	601.602	324.184	371.227	434.829	5183.393	648.151	280.497	10299.63	196.664	174.437	188.718	1061.634	1377.875	4826.953	155.118	2287.602	5295.638	295.873	280.512	273.56	1107.015	2024.178	317.086	4917.06	137	0.937	1317.186	405.369
9075.354	13897.853	10114.057	13329.633	11369.649	18906.507	8207.03	12120.284	729.916	358.495	369.037	337.025	335.758	386.72	291.408	7274.08	160.826	149.102	162.899	1031.394	198.895	365.835	130.352	4235.182	3020.055	294.437	342.784	312.41	2692.043	549.824	359.451	9439.558	100	0.967	1393.12	404.64
17597.413	18953.404	13099.031	22824.538	15556.522	24019.025	10489.097	15737.077	1058.456	418.803	390.556	388.68	803.299	747.804	290.166	13935.195	219.404	205.613	487.89	1869.457	273.049	29525.057	154.818	2859.579	9005.5	295.976	464.163	282.322	18197.596	495.558	550.717	5301.218	307	0.881	528.184	411.721
15254.957	16361.149	11160.767	18762.791	12539.818	18712.081	8130.734	12283.765	915.358	424.81	359.098	383.309	388.073	500.743	268.734	11313.537	205.995	168.817	290.568	1358.437	236.315	21539.285	134.544	3307.436	8486.748	301.625	419.302	281.55	14370.957	407.299	587.915	4826.693	118	0.981	540.102	406.28
13178.772	15106.689	9917.807	18174.562	13046.511	20845.808	10569.463	17068.05	997.59	466.196	406.084	749.804	10196.325	1328.766	390.725	13603.61	275.87	213.97	224.12	1454.743	4678.968	1933.419	166.126	6015.782	7517.884	309.947	324.543	308.646	196.229	5555.561	366.615	12557.981	129	0.943	679.934	405.492
9159.213	10393.422	6703.436	12345.573	8962.835	14135.772	7432.659	12300.06	751.051	375.696	325.752	737.755	7134.916	826.143	318.317	12001.406	231.927	195.17	211.65	1737.781	4441.446	1289.388	159.506	3874.998	3452.891	285.807	330.092	293.666	264.919	3316.254	375.851	7784.531	104	0.961	689.442	406.644
8537.527	8616.279	5794.547	12703.234	7494.191	13065.869	6474.05	10108.736	786.063	305.133	268.736	521.222	825.331	414.971	249.524	6874.186	150.085	153.709	213.605	1068.195	526.088	765.19	195.839	1746.739	4035.091	253.196	300.099	304.126	7336.588	719.24	304.912	4250.267	96	1	1258	406
15125.978	16372.567	11267.82	19729.576	13268.313	21010.647	8963.974	13398.474	764.306	365.961	394.289	486.967	1004.494	866.637	316.511	12035.476	218.739	187.018	392.96	2793.002	333.832	24524.694	174.429	2355.823	6976.355	319.539	455.247	292.359	15611.158	958.776	490.054	5550.723	306	0.75	593.461	412.163
18435.992	20200.41	14399.139	25216.005	17985.855	27819.486	13641.467	20423.355	940.397	396.955	363.868	601.617	8668.805	1073.05	335.103	12984.46	275.858	237.661	199.549	1091.554	2767.199	964.522	159.514	4044.275	8214.407	291.497	360.948	286.035	734.086	4038.112	366.38	8412.924	321	0.862	705.578	412.167
14046.28	15465.999	10835.507	19375.773	13458.202	20938.056	9685.212	15055.731	966.218	364.792	329.223	983.861	14655.286	813.861	329.977	11812.454	293.343	238.6	199.215	4198.111	14977.953	617.269	165.461	3658.938	8049.05	319.091	335.339	296.171	911.05	8023.706	328.751	7022.087	155	0.967	730.59	408.132
10737.577	11390.31	8028.342	14417.803	9522.426	15554.261	7063.985	10389.725	588.206	261.064	261.142	514.264	1462.048	426.641	254.668	10417.544	155.851	185.192	235.955	1568.997	507.808	3125.504	177.453	1682.067	2271.062	298.909	392.825	290.436	12923.695	601.309	328.887	3636.937	125	0.952	911.436	407.628
15749.758	17509.47	11788.345	20661.416	13972.304	19705.624	9263.808	13068.992	1017.986	460.989	433.129	678.721	14486.18	935.954	373.17	15576.468	240.786	207.482	247.755	959.912	3036.262	1131.101	129.17	3355.524	11796.314	297.082	267.062	319.266	206.391	5581.62	350.916	8671.988	114	0.99	507.763	408.105
11982.394	12597.38	8837.635	14804.735	10178.262	15018.525	7049.559	9934.618	832.585	399.792	302.167	398.549	1291.135	625.2	200.174	8283.132	241.886	244.565	251.17	1423.072	240.71	1500.759	170.562	1505.697	9001.709	263.783	254.6	309.443	10983.738	867.794	302.314	3058.221	181	0.814	1062.892	407.08
11242.225	12110.635	8648.297	14606.271	9970.025	14748.45	6477.58	8722.82	816.02	470.869	408.531	364.874	370.491	550.751	235.465	10041.605	291.406	267.905	409.675	1298.017	188.694	9728.813	205.861	1907.997	5747.754	274.602	327.764	277.097	14628.131	527.596	425.46	3644.224	121	0.937	1147.756	408.475
9260.861	10436.402	5836.006	10711.929	5720.99	9180.475	6730.92	9929.255	1059.128	415.747	325.247	817.854	8849.484	458.92	374.026	25177.059	237.798	201.322	148.624	3429.935	21740.246	1151.034	155.579	3533.577	13842.874	304.742	286.728	291.762	3373.867	2291.57	392.841	7176.971	176	0.77	406.239	411.722
15067.339	16327.612	12102.497	20104.094	14604.012	21711.371	10606.645	14578.55	813.933	378.967	334.953	556.717	6289.386	839.772	280.91	11699.099	223.247	250.726	209.3	1021.998	2325.088	761.904	194.267	3240.901	8635.046	287.71	264.251	301.419	1415.224	4066.46	317.215	6569.303	114	0.99	1029.763	409.105
12975.225	14295.789	10546.403	18167.375	12988.281	22113.654	9158.006	13380.63	1065.679	592.83	328.979	407.224	1116.14	1401.682	305.753	11484.882	254.174	197.505	362.812	2002.483	659.14	17812.852	187.367	2511.049	6589.556	297.069	461.009	316.048	22724.912	909.407	468.657	6131.545	224	0.754	667.585	416.116
12792.765	19534.203	16887.152	19037.997	17510.083	26986.638	10482.445	14629.848	693.379	343.118	357.401	314.45	321.392	555.841	275.731	6496.84	163.761	159.334	166.879	846.74	212.297	363.966	128.927	3940.908	5553.39	307.368	345.527	303.817	2104.332	495.724	343.158	9192.253	100	0.967	1387.57	410.43
18430.903	18993.64	12801.956	21745.363	13973.633	21005.557	8502.721	12528.344	744.272	345.681	375.608	366.843	385.607	657.451	296.516	14008.883	277.027	228.546	304.598	2990.764	216.844	20415.054	177.189	2039.517	14231.28	325.003	454.45	304.588	20419.695	743.416	442.873	4500.059	250	0.867	609.12	415.7
18361.139	20035.953	13763.356	23449.604	16161.64	25797.782	11768.011	17000.523	678.764	301.494	279.911	363.952	564.49	580.828	248.855	9396.693	213.907	220.311	404.232	1382.856	200.252	20177.754	187.042	2201.566	10777.222	277.172	478.753	309.133	8678.179	818.681	556.751	5796.53	135	0.971	927.73	410.693
10328.735	11870.62	7790.704	13591.302	9369.521	15615.153	6544.433	10541.994	1270.023	370.122	341.308	611.384	6200.656	759.49	323.907	10539.995	224.862	225.6	171.486	2263.153	2614.287	1398.359	162.694	3212.382	5231.343	261.001	293.029	318.909	1259.654	3065.448	359.302	5546.657	106	0.949	952.925	410.726
15637.602	17038.091	12170.13	20462.749	14653.958	22349.213	10791.849	15138.497	799.336	596.674	391.815	676.483	7030.496	1356.734	302.32	9818.299	278.084	278.695	262.386	1772.521	4194.381	1084.226	169.048	2798.495	10258.728	280.937	366.728	305.74	5805.209	3490.757	278.608	5661.302	309	0.796	1100.18	414.299
11008.773	12051.074	7536.182	13408.277	8573.95	13354.082	5757.242	9356.658	868.392	346.476	378.55	513.374	5112.408	633.528	374.185	15682.202	236.289	221.606	231.866	3449.726	6900.857	3041.626	148.379	2598.008	10982.57	321.153	283.77	300.128	4373.487	1814.867	339.162	4896.665	112	0.943	576.33	412.152
15572.981	15824.38	11218.746	18493.326	12293.068	18435.872	7857.481	10562.122	680.36	359.32	305.66	356.176	404.023	614.109	234.62	10901.046	272.007	204.827	403.421	1813.767	213.096	33326.599	178.671	1899.612	9839.016	296.317	416.231	293.731	11830.241	777.439	446.376	4383.54	135	0.923	874.552	412.693
12192.552	13555.247	9090.909	16501.27	11600.507	18415.893	8618.152	13652.471	1061.205	371.162	356.669	780.632	18423.556	939.369	349.164	11864.951	273.996	221.089	238.915	5019.927	8939.641	741.854	177.43	3938.15	6263.242	318.108	343.282	284.593	659.79	11644.584	357.654	8360.403	125	0.94	738.98	414.18
12222.583	14416.598	8823.543	16466.791	11327.678	18159.656	8613.715	13916.052	906.92	384.071	332.448	570.781	7918.29	895.637	339.215	13470.524	268.445	216.609	139.653	1249.359	2843.12	607.149	162.715	4270.087	7688.249	330.73	322.919	285.466	1400.025	4321.207	337.188	8347.928	99	1	749.894	413.136
13045.054	13752.622	9902.379	16384.593	11611.837	16883.737	8009.508	10935.75	729.689	351.493	333.952	448.912	3892.264	583.508	248.283	8854.019	218.566	223.521	228.621	681.153	1211.139	1054.038	179.922	2546.872	6742.384	282.554	259.4	283.397	1311.884	2104.664	327.27	5687.799	123	0.964	1020.508	412.573
12210.597	15190.252	12568	15886.136	12761.32	19489.011	8157.247	10738.86	760.32	340.861	318.726	765.386	7211.075	812.773	294.07	12319.917	168.105	226.082	161.202	730.711	2825.565	917.446	185.064	2237.681	5079.691	286.307	288.969	284.47	362.478	3414.315	276.96	4069.409	96	1	1283.448	412.521
8758.146	10983.096	8796.608	11844.694	8998.215	13889.122	5888.154	8702.635	522.128	292.321	303.52	271.046	315.506	359.016	237.188	7782.872	162.357	162.726	216.507	1175.528	232.342	5363.508	177.764	2890.557	2969.796	292.27	295.145	277.542	7345.444	601.11	299.94	4851.561	137	0.855	1332.201	412.369
15916.334	17273.57	13039.907	23743.586	14988.704	23767.105	13385.829	20311.293	620.864	336.2	340.276	311.991	319.935	505.55	282.1	6320.975	160.529	143.838	166.771	477.323	204.168	310.367	143.08	4276.442	4842.579	292.984	305.935	298.692	1957.13	506.377	389.1	9509.922	157	0.931	1381.748	414.322
17241.312	19043.521	12210.269	22622.693	14470.35	22367.042	9532.151	15150.782	1065.178	413.1	352.847	1270.223	16545.868	1052.793	367.835	15510.161	196.94	249.634	170.854	3299.528	12323.344	723.113	135.945	3369.237	9502.649	266.839	281.64	311.073	1502.203	7554.737	363.594	6461.772	181	0.921	482.152	416.715
13331.794	14496.383	9694.403	17411.574	12210.159	19127.891	9102.583	14377.693	799.977	363.384	322.577	854.274	7620.093	823.689	306.686	12095.685	260.934	214.781	215.744	2378.126	8482.184	1088.457	156.585	3214.827	8869.329	313.025	344.778	274.96	1231.689	4242.286	368.901	6549.386	141	0.904	719.273	413.727
15421.053	16682.08	12124.992	20231.227	14270.504	22022.744	10168.801	14166.292	908.651	355.758	342.962	458.479	3598.493	637.654	258.754	10518.924	236.965	238.039	294.284	1266.461	1172.309	2761.162	176.94	2441.499	10216.745	284.104	275.432	304.675	6069.39	1868.568	361.245	4907.41	350	0.799	995.157	420.094
12502.474	13173.82	9145.199	16734.803	10422.566	16625.824	7775.259	11631.74	678.907	329.224	303.41	628.367	4606.031	731.25	296.858	10761.705	155.673	207.138	214.999	646.428	1754.884	1125.23	200.571	2108.17	4897.242	276.284	413.612	282.633	1819.184	2551.414	341.771	4066.387	172	0.835	1275.18	414
12011.29	13383.148	9192.873	15807.118	10808.344	16661.989	7400.913	10982.077	822.949	343.698	311.781	315.379	482.33	526.813	261.778	10554.161	216.024	222.979	250.433	3178.825	247.651	2400.652	153.99	2290.213	5999.612	286.873	315.911	300.8	19871.24	1273.146	351.516	5451.914	134	0.942	832.172	416.455
11873.581	12973.498	8972.102	15437.603	11198.001	16962.589	8850.526	13901.073	817.394	411.941	365.481	618.091	14193.098	767.452	321.331	10964.724	221.212	243.578	188.244	3539.275	8368.977	675.022	192.894	4173.656	4362.374	284.101	260.478	316.776	793.515	8096.149	287.461	7599.162	105	0.984	1033.481	415.052
12510.84	13423.212	9682.245	16001.075	10983.084	16142.49	7413.971	9609.143	660.39	388.825	316.592	490.859	3510.973	593.254	214.928	8805.456	254.863	249.934	212.123	772.1	708.737	823.538	156.202	1416.975	8693.841	260.159	244.821	312.193	4166.022	1594.062	291.546	2666.646	135	0.888	1061.33	415.574
15413.194	17398.435	12174.746	21324.431	15371.662	23424.054	11348.882	17013.79	1003.912	460.201	404.749	575.934	6864.746	967.834	358.18	12745.378	316.243	243.651	239.247	1371.342	2009.893	801.737	175.991	4086.054	11657.317	294.648	343.625	302.664	1516.903	3477.13	382.203	8653.637	255	0.882	692.547	417.327
13618.578	15180.85	10925.831	18444.991	13538.693	20154.61	10186.928	14331.864	874.198	369.789	396.293	731.205	11320.8	819.366	293.461	10331.678	242.058	241.706	190.143	1318.913	2964.683	868.279	161.781	3727.495	4587.102	287.732	286.048	279.458	236.213	5919.37	327.394	7861.411	230	0.861	1125.826	420.113
13442.126	14203.502	9701.847	16012.387	11261.97	16414.08	8027.238	11090.187	773.308	335.95	348.51	490.41	5267.401	720.962	258.661	10751.622	242.777	209.907	235.079	842.429	1854.337	1740.467	159.998	2721.307	5618.469	282.374	289.317	265.602	5857.418	2812.215	369.623	5668.012	114	0.977	1132.57	415.965
17445.355	19414.245	12750.013	23310.717	15078.757	22539.897	9480.754	14548.116	1109.204	428.446	377.325	811.046	7284.307	913.221	334.045	16498.953	218.28	229.477	176.161	1820.982	4735.189	1447.108	133.809	3795.751	12761.58	279.259	290.498	300.645	3081.208	3538.466	411.666	7944.577	214	0.924	469.117	419.593
16934.995	18798.29	12911.914	22677.716	15239.317	23716.118	10342.051	16083.295	1627.007	379.779	345.461	1106.387	16199.257	960.819	404.834	12124.443	265.48	292.062	145.703	3844.336	16013.097	818.26	168.4	3353.355	11549.764	304.38	312.551	275.186	790.149	7689.287	269.034	5838.628	168	0.928	784.952	417.78
15434.985	16605.769	11676.191	20086.135	12998.337	20439.908	9157.907	13902.533	894.07	344.905	289.31	833.689	9214.512	576.542	316.776	11045.579	294.68	290.031	179.199	3305.817	8063.974	1364.888	146.815	2531.445	12253.487	313.377	383.537	288.611	3593.16	3724.231	349.737	5036.941	178	0.885	855.028	419.567
18334.789	19479.296	15114.55	24701.624	16929.18	25555.396	11110.497	14623.37	789.246	304.187	303.503	348.631	521.743	524.227	244.512	9282.226	241.452	238.443	431.73	1519.229	340.765	15000.573	184.425	1960.541	13772.157	290.853	476.032	318.601	12187.271	764.25	452.288	4775.814	160	0.871	927.419	419.412
20195.422	20093.39	13881.322	23107.023	15395.894	23845.553	10715.801	15210.608	689.106	293.986	291.185	392.345	667.657	577.63	244.645	10592.636	227.764	206.952	465.405	1355.904	275.166	24721.428	193.968	1976.8	10523.678	287.352	550.59	304.193	10222.952	894.089	488.177	4750.457	142	0.877	933.866	418.19
13136.715	13924.96	9624.263	16449.347	11234.541	17912.03	7914.806	11447.721	1199.431	370.273	350.217	636.518	3115.252	790.753	298.105	12837.99	234.314	227.723	290.656	1132.676	1160.955	4583.903	151.917	2164.565	6146.457	272.525	395.704	307.492	4208.944	1797.981	305.274	3876.735	108	0.98	962.111	417.333
15027.247	15879.174	10969.525	18222.712	12619.954	18757.434	8767.145	12805.342	646.084	301.009	366.453	327.043	1369.64	376.857	206.149	9032.994	206.96	208.452	245.823	3692.864	484.468	1014.208	177.837	1786.956	7339.756	280.889	361.831	292.145	8867.529	1127.942	366.788	3849.681	142	0.934	1012.887	417.93
15745.123	16492.334	10905.983	18927.476	12578.232	19531.959	8833.667	13909.178	806.14	370.669	320.352	948.177	12219.766	983.029	392.622	14094.73	248.816	252.338	208.951	1345.737	3750.982	1267.203	157.865	2827.295	10825.12	295.251	286.53	284.965	1087.299	4594.023	302.993	4960.889	156	0.963	794.167	419.103
11538.387	12529.376	8774.501	14467.706	9648.285	14121.229	6063.314	8797.449	874.445	314.526	319.637	749.802	8170.124	752.477	344.925	12847.612	255.121	219.381	300.365	1592.788	3988.42	3496.425	154.137	2073.398	10527.44	276.982	344.252	281.584	2788.909	3755.888	295.045	3797.73	111	0.935	809.581	417.347
15308.357	16265.359	11313.614	19074.833	12954.473	19500.174	8821.197	13185.238	668.963	298.139	296.006	315.672	1009.334	453.033	206.25	9851.379	265.899	261.254	319.301	1427.913	210.315	889.668	187.253	1573.141	16206.581	272.838	245.037	309.746	12039.902	588.505	397.866	3021.469	121	0.921	1002.963	419.368
8962.098	10611.794	6732.271	12570.45	7813.586	14103.699	6636.266	10061.859	667.822	347.755	309.536	306.501	308.051	333.155	265.976	6407.349	154.732	133.017	130.358	2237.841	198.334	298.909	123.163	3436.279	3894.404	279.66	278.207	308.209	3459.276	486.467	312.636	9178.213	132	0.837	1444.5	420.205
12613.133	13694.159	8784.36	15111.909	9915.816	15494.78	6600.881	10490.759	1448.289	520.544	422.317	939.501	8970.838	783.355	380.269	14324.905	300.844	358.853	228.797	2356.837	11638.148	1440.262	178.858	2481.422	11343.813	295.244	372.643	308.589	7783.715	2824.195	331.088	3506.292	111	1	908.608	419.122
14489.616	15733.483	11497.88	19278.588	13352.621	19779.19	8988.125	12342.204	1255.109	375.399	359.169	629.326	5316.495	923.181	310.603	12984.835	227.468	235.697	270.353	1111.078	2199.518	3341	159.089	2745.218	6924.779	259.424	339.211	306.918	5641.713	2746.011	352.844	5194.555	115	0.999	956.117	418.909
14398.869	15508.562	10174.647	18040.099	12391.965	21033.847	9036.555	13857.314	898.268	358.514	335.98	544.23	4888.394	740.198	317.478	12658.573	261.979	214.958	251.167	864.705	1937.778	673.823	161.599	3077.408	10286.677	303.962	432.492	286.32	1368.919	2220.219	317.03	6609.839	127	0.955	730.917	420.776
16368.391	17854.029	11877.919	21129.999	14334.941	23035.369	10294.001	15703.072	1080.265	358.749	329.716	722.437	9553.551	1063.037	316.457	13044.446	238.892	254.356	159.604	1597.665	4723.021	529.917	156.244	3106.157	7077.085	323.321	317.595	281.283	166.342	4536.265	338.764	5923.357	193	0.928	748.329	421.759
11938.064	13574.935	9480.967	16148.568	11421.943	17363.785	8230.328	11918.524	888.207	371.596	362.771	600.315	8249.174	867.565	318.462	11414.31	249.021	250.465	260.497	1070.293	3136.305	1089.803	166.246	3014.672	10838.688	283.251	304.412	331.342	925.574	4761.744	406.081	6435.821	107	0.958	945.921	420.014
13089.97	14020.545	10170.815	16806.605	12111.087	18139.49	8946.025	11468.543	672.538	327.326	337.724	484.063	4051.017	617.266	254.82	10705.882	212.219	229.26	222.078	428.648	1586.069	1189.151	161.236	2406.93	5319.473	278.089	260.447	294.129	148.391	2124.604	265.323	5220.51	225	0.867	1113.558	424.296
10499.427	14901.761	12574.092	14796.05	13130.625	19719.944	8283.071	10745.429	486.461	286.072	320.216	268.702	416.914	447.818	254.504	6556.657	162.56	153.133	207.975	994.165	215.22	2055.731	158.922	2630.113	2539.322	299.866	384.196	271.12	2468.418	895.626	314.428	7836.349	107	0.946	1342.696	421.22
12902.21	13548.241	9044.991	19297.015	11000.761	19617.309	9796.327	16955.316	497.568	311.478	316.19	285.995	303.765	365.835	273.363	5802.685	159.997	151.486	156.405	750.365	193.44	339.379	152.256	4044.593	4772.248	305.24	323.717	297.72	3154.734	384.773	362.758	8901.414	162	0.844	1372.654	423.901
15181.426	15737.335	10993.155	18964.774	12996.814	19702.15	8855.179	13322.077	659.405	1948.851	310.184	344.144	902.002	3575.228	311.488	12036.369	263.42	227.934	334.397	1495.903	625.071	7707.966	190.059	2272.694	7053.593	290.371	381.229	302.14	20620.458	716.967	310.42	4922.99	156	0.963	675.327	423.558
13535.583	12335.837	8739.079	18541.428	10108.642	16548.3	7900.748	11963.932	564.853	321.821	300.817	429.057	1713.797	412.594	257.001	9860.907	177.662	205.597	229.13	2027.762	662.35	5232.232	198.723	1935.168	5958.396	299.901	320.524	285.735	8921.403	1690.189	301.803	4178.578	132	0.928	1280.356	423.098
13990.1	15380.138	10760.274	18360.09	12908.696	19730.222	9495.66	14745.518	1002.388	378.083	354.588	691.253	8639.423	630.991	275.937	11147.956	253.648	263.03	215.22	2168.123	7921.054	559.446	180.29	3529.907	6074.992	278.143	266.068	300.391	1533.165	4356.913	290.455	5854.638	126	0.976	1031.548	423.833
15803.804	16626.782	11788.837	19922.094	12112.121	19607.164	8344.287	12227.912	492.704	324.313	314.818	381.244	3731.544	668.495	257.668	9492.586	181.803	202.317	170.355	511.108	1919.006	2290.77	174.581	1517.446	7910.414	287.243	322.458	278.308	3434.502	1995.854	243.552	3034.098	115	0.999	1289.343	422.622
14933.126	16346.944	11639.282	20150.982	14128.444	22110.075	9783.538	13393.93	960.268	363.215	341.821	626.397	8058.934	920.463	332.634	12421.026	257.214	257.745	190.587	1719.333	3216.634	762.561	163.115	2830.374	11592.901	324.829	343.7	286.642	1504.871	4509.27	383.67	6128.101	137	0.912	739.383	425.31
18044.169	18681.793	13641.858	22257.574	14923.403	21869.393	9723.043	13574.29	798.574	297.586	323.998	290.323	525.543	403.319	204.275	10411.844	280.928	270.459	311.701	2008.095	170.266	689.769	187.428	1642.851	16424.739	278.44	299.023	313.09	12722.275	561.764	381.696	3029.373	168	0.906	1009.161	424.22
11399.283	11859.079	8372.639	14151.833	9785.975	15040.604	7342.381	11004.176	852.51	350.794	347.916	704.372	7102.731	490.897	281.054	8729.922	201.911	301.088	197.106	3021.703	13072.157	2155.69	162.308	1971.878	5005.648	261.805	314.896	298.353	1490.905	3171.773	334.105	3519.176	115	0.981	1097.909	424.37
12871.247	13880.265	8911.236	16614.387	11011.716	16768.867	7518.642	10862.395	760.287	314.758	263.536	641.285	5307.414	437	255.141	9048.44	301.107	303.326	256.67	2724.015	18848.621	2896.406	163.848	2342.886	10682.817	277.27	277.963	281.955	4835.42	2590.255	346.601	4443.749	182	0.848	1190.907	425.714
11604.301	13091.478	8598.069	15016.363	10040.905	15011.331	6302.025	9818.897	1196.096	420.969	416.107	1124.39	9886.595	937.442	397.675	14994.219	223.4	222.201	260.403	1629.404	3818.834	2208.723	151.387	2298.666	6001.494	330.702	378.794	310.71	1715.985	3796.261	324.909	4184.505	102	1	593.48	424.216
11379.112	12767.655	9669.141	16214.435	11811.722	17647.151	8706.26	12124.239	722.99	335.828	319.213	658.805	7409.362	518.17	291.681	10043.294	196.48	246.885	184.772	1929.329	3234.054	579.902	180.468	3070.532	4977.718	286.831	271.335	301.391	1758.35	3605.093	299.662	6014.131	107	0.989	1025.098	425.164
12334.234	13621.074	8926.87	15638.279	10753.548	17540.743	8397.247	14020.602	1139.244	415.127	362.018	780.121	10869.498	617.569	298.656	10889.521	268.192	273.919	240.809	2448.317	9140.554	977.627	167.624	3382.192	7175.636	269.425	275.9	301.017	1418.36	5683.903	279.214	5462.846	120	0.998	1049.867	425.35
15181.262	17142.268	10892.021	20200.025	13236.549	18950.396	8734.476	13758.989	1233.407	496.597	423.409	623.994	5291.593	1015.991	371.329	17052.541	267.758	236.985	222.968	1430.818	3070.042	933.492	143.113	4651.21	18492.032	296.498	308.784	308.502	5069.364	2593.246	498.383	10042.218	103	0.996	476.209	425.383
19271.146	20858.068	12962.072	23715.718	14990.222	22559.49	10175.066	16030.59	1243	423.661	365.104	902.191	15506.234	897.699	365.582	16663.965	233.282	252.623	247.231	2296.388	7603.757	817.921	134.429	3630.433	11134.836	273.308	302.571	307.564	2057.528	6215.719	358.34	7724.091	187	0.833	490.398	429.377
13659.762	14418.805	10530.476	18178.995	12593.671	19320.554	8980.968	13346.366	742.37	334.33	312.86	364.763	1454.531	529.907	284.945	10138.25	245.448	203.477	327.206	2472.411	423.965	677.685	195.881	1918.77	5852.056	287.394	348.891	291.236	10967.842	1010.96	457.715	4494.405	106	0.993	694.009	426
14338.583	15630.001	11019.896	19322.11	13598.428	21617.747	9889.201	14406.539	851.677	369.211	335.287	634.67	8002.725	791.703	344.337	12435.198	216.556	246.927	265.855	2047.22	4878.64	1402.388	171.705	2771.787	9554.845	309.429	310.221	289.526	5497.505	3606.79	337.521	5885.663	121	0.977	776.806	426.079
13348.463	14211.803	10141.768	16830.154	11098.984	16302.112	6833.416	10049.812	1256.681	418.962	358.098	778.363	7800.177	785.548	351.381	12695.41	325.82	326.481	231.122	1792.415	13648.188	815.165	170.693	2339.461	13172.47	285.045	315.9	329.428	6910.835	2701.334	336.194	3843.803	169	0.86	909.66	427.015
13072.844	13451.799	9997.902	16664.831	10885.617	16344.618	7191.613	9776.507	675.953	294.429	283.942	378.465	438.696	542.571	234.039	9408.912	194.945	220.923	410.798	1430.317	257.325	11516.589	172.825	1685.829	6758.097	286.517	398.114	311.009	11791.322	457.397	429.648	4168.709	113	0.952	934.279	426.934
11514.616	12598.194	9134.736	15480.681	10818.402	16439.344	7616.311	10817.451	782.544	339.19	323.668	491.989	3958.429	496.331	283.848	10428.39	215.735	227.502	323.613	1413.634	1122.819	974.37	182.858	1980.435	6955.494	276.151	310.157	324.28	5415.532	2295.186	333.382	4222.623	152	0.905	947.5	427
12019.571	14655.063	11783.492	12896.624	11610.233	17841.875	6644.229	9164.185	666.829	375.118	357.816	246.118	365.09	456.13	253.547	8403.438	203.235	186.397	296.922	588.349	245.472	13827.804	185.114	2179.476	6189.468	291.826	532.948	271.845	7345.702	398.995	309.881	5228.557	98	0.993	1311.122	426.163
14931.845	15832.473	10388.402	18114.239	12054.507	18291.051	8118.443	12841.739	1122.369	394.188	341.031	1107.638	17536.368	1110.847	404.409	14286.588	270.636	243.926	209.013	2733.561	12543.721	1091.525	160.03	3146.162	9367.333	315.07	307.811	273.372	1667.354	7845.8	293.998	5390.346	116	0.936	789	427.81
15090.215	16120.977	11387.882	18923.204	13056.593	19718.761	8615.479	12221.72	731.256	298.08	283.874	428.377	1399.919	527.512	253.405	9828.909	211.926	226.695	313.31	2942.424	611.788	12709.553	156.986	1848.877	9563.794	275.369	292.295	297.976	8755.326	1012.72	381.517	4035.964	220	0.833	979.014	428.632
14083.361	15356.966	11183.796	18900.678	13231.662	20471.026	9785.491	14375.627	1132.397	380.619	363.956	638.175	10637.455	678.474	295.204	11079.444	276.147	283.411	217.096	2497.961	10053.637	678.385	178.975	3199.888	8367.007	283.447	255.139	310.189	1298.33	5607.001	307.971	5261.449	187	0.871	1041.757	428.356
10964.294	14571.513	9395.772	13840.499	11642.614	17482.087	6920.41	10298.96	612.281	230.072	278.25	429.234	2701.973	309.723	258.632	8568.138	216.481	211.07	218.255	1680.436	7529.867	1538.862	162.746	1810.8	5105.14	236.002	277.771	280.92	7283.143	1658.275	265.017	3252.11	118	0.925	1220.678	426.797
15450.986	17287.578	11546.731	20849.27	13934.974	19028.787	8718.479	13110.442	1068.569	452.07	395.41	697.072	9975.051	1039.398	355.488	17471.268	233.082	226.147	263.484	1279.879	4921.765	775.568	139.752	4144.642	12861.683	274.789	295.153	301.529	1853.659	4186.944	361.124	9011.347	116	0.977	483.75	428.172
12315.054	13683.007	9404.667	16397.52	11482.078	17898.299	8239.82	12420.958	858.338	387.568	358.323	460.461	4386.425	847.433	326.166	13047.749	259.318	228.65	287.378	741.897	1961.717	4094.736	161.317	3037.423	8738.262	317.661	353.734	288.812	1024.543	2009.62	395.858	6505.844	139	0.961	714.752	429.09
13281.31	15065.993	10358.077	17745.601	12433.456	19335.748	8777.363	12779.048	900.973	604.764	332.191	441.512	5273.665	1021.84	323.418	14418.406	255.187	240.05	428.641	1689.076	1728.313	1041.601	181.196	3102.875	10120.315	309.937	348.381	278.592	10120.997	2505.621	306.757	6527.941	148	0.914	766.993	428.419
13916.908	14576.119	10738.998	17514.593	12376.89	18249.865	8679.69	12666.534	1270.285	471.788	369.705	565.447	395.489	500.974	289.162	11619.116	331.577	266.576	424.113	1790.09	230.898	12293.947	171.028	4629.219	16200.627	279.097	312.166	293.377	20956.058	736.174	678.314	5494.85	222	0.755	842.347	432.82
13165.461	14061.346	9713.926	15792.075	10481.777	15353.356	6442.391	8568.772	640.675	302.6	298.276	282.231	598.758	560.547	213.309	8586.086	244.327	220.637	532.334	1376.791	1762.967	29170.415	172.644	1855.433	7943.576	262.247	435.528	274.091	10451.368	498.096	346.085	4502.367	139	0.94	1176.946	428.363
15616.868	17101.164	10861.206	19514.671	12576.741	19853.924	8283.943	12697.723	1052.58	950.754	480.975	1182.741	8032.101	1254.263	466.585	15369.89	299.026	250.92	296.239	1665.533	3147.41	1732.199	170.031	2789.337	10918.474	320.25	362.62	319.479	3340.251	3237.242	338.806	4797.393	124	0.96	600.476	429.29
8671.409	11736.427	9660.102	11353.009	9608.806	14894.472	6357.659	8177.764	469.974	329.157	309.882	273.493	878.391	380.626	224.874	7855.034	155.907	177.281	258.416	793.041	585.113	13805.05	185.152	1670.468	2747.378	281.65	353.739	275.679	8112.826	826.826	302.327	4270.741	123	0.851	1290.915	427.988
13853.763	13621.523	10266.423	19303.206	11031.884	18118.007	8811.982	14128.957	502.655	277.93	320.687	262.022	286.259	443.144	244.664	6381.792	178.668	163.08	221.651	985.944	242.721	9431.951	161.251	2633.145	4866.491	286.059	335.163	260.127	4637.755	837.995	323.335	6729.272	137	0.846	1329.573	429.96
11600.76	16131.974	12729.079	16745.258	14418.262	22234.09	10297.288	15455.293	491.474	305.856	345.307	291.37	311.154	379.112	271.777	5577.193	146.568	144.493	150.017	837.114	205.558	794.676	133.948	4020.612	3232.484	306.478	345.057	306.888	2416.145	394.803	371.762	9003.101	129	0.882	1382.291	431.035
11875.601	12950.302	9240.465	15258.191	10506.12	15591.223	6756.504	9442.334	945.771	376.484	322.473	360.002	331.846	448.263	259.945	12476.552	244.279	259.946	698.013	1726.483	200.68	7810.5	159.19	3073.148	5348.04	289.807	337.001	272.153	17887.64	340.267	375.19	4007.872	117	0.944	822.509	430.833
16715.717	17424.767	12590.003	20821.073	14527.379	21998.256	10624.578	15251.986	834.05	358.221	346.973	523.441	5601.265	543.705	263.394	11530.252	240.597	268.187	380.231	1281.662	1163.386	1074.007	197.444	2586.541	10842.858	283.847	270.687	313.113	7953.186	2738.535	380.102	4933.128	172	0.909	1004.849	432.494
12486.879	14705.308	10917.211	17351.628	12192.824	18844.878	9384.803	14049	689.861	370.252	369.599	313.643	319.965	328.61	291.254	6256.006	179.13	145.611	194.272	1241.774	210.235	580.626	119.931	3516.394	4827.781	294.314	268.871	284.185	2917.69	542.261	368.259	8340.301	132	0.928	1394.705	431.886
14097.102	15523.282	10403.961	18119.263	12270.396	19172.78	8696.308	12822.601	776.412	344.651	324.858	573.164	8532.732	747.691	317.476	10755.93	232.448	224.971	210.436	911.092	3490.116	705.661	168.147	2373.44	8697.771	286.061	288.032	315.189	919.84	4061.955	288.22	4261.316	112	0.973	953.92	431.018
12321.087	12953.742	9325.636	15701.341	10864.446	15447.517	7311.02	10048.296	693.403	359.696	373.525	651.373	5556.439	446.973	270.605	9382.013	251.663	281.387	226.172	3058.013	12741.17	1248.231	174.177	1872.382	6921.182	270.811	275.247	304.209	2077.198	2796.516	292.77	3398.043	113	0.981	1091.615	430.288
13008.345	12958.93	9899.346	19561.146	11244.381	18154.13	10036.443	17220.217	536.436	310.117	316.782	299.141	310.791	364.395	272.449	5977.69	160.394	142.296	175.165	875.206	202.848	527.804	141.362	4100.297	4089.519	315.425	343.205	299.853	2962.012	367.512	361.636	9117.26	151	0.834	1376.05	433.301
18479.978	19911.308	13088.507	23681.24	15259.052	25773.877	10385.671	15778.618	919.56	425.246	412.532	532.239	2915.116	735.599	398.445	14462.228	245.042	232.44	289.866	3295.84	1202.715	3789.429	160.539	2602.916	10962.817	329.912	361.224	303.772	17063.005	1926.779	449.329	5827.919	170	0.916	550.782	432.712
13065.186	14244.919	9321.471	16309.375	11387.071	17496.61	8285.746	12406.93	967.057	343.74	318.299	519.877	4855.499	745.263	318.412	13225.376	244.578	194.545	247.341	839.023	1424.284	707.342	168.566	2566.928	5950.477	290.527	336.77	284.462	1488.668	2194.929	303.423	5408.269	107	1	679.977	432.257
12762.713	13780.004	9185.196	15885.537	10609.278	16410.583	6829.443	9941.168	719.727	313.489	281.6	521.161	3334.045	686.621	283.452	11899.593	231.344	205.739	214.778	956.764	1997.004	555.633	150.202	1920.596	9660.44	297.783	333.449	266.274	3945.735	1842.8	316.476	4002.732	114	0.99	732.237	433.158
12891.301	13970.3	9838.457	15499.026	10268.708	14909.857	6094.597	8418.07	849.387	379.731	315.714	371.279	307.592	422.308	243.974	9960.068	286.026	255.52	634.876	1650.354	180.894	5323.158	147.962	2999.263	13006.791	293.203	285.732	285.425	14458.851	394.484	366.31	3574.48	115	0.928	813.517	433.97
13992.446	14571.983	9320.169	15946.315	10946.269	16790.442	8196.318	12863.364	888.935	378.301	314.921	678.856	8057.151	784.721	324.392	13742.517	247.286	249.4	276.848	1687.966	2526.052	3237.957	178.163	3314.393	4718.734	314.669	315.91	307.995	8375.903	3176.138	346.477	7359.725	98	0.98	879.429	432.959
16125.724	17503.855	11298.934	20796.481	13692.474	23484.524	9601.431	15088.073	801.856	385.18	400.278	522.486	1451.277	652.679	369.39	11350.065	219.325	228.143	309.72	4117.647	785.577	3996.894	160.984	2468.525	9010.702	326.833	349.432	294.578	22037.033	1615.928	527.715	6302.383	163	0.932	557.696	436.267
13771.966	14276.786	10172.773	16546.386	11601.389	17139.826	7836.891	10860.779	1694.414	522.328	411.164	463.574	394.09	484.407	297.584	12360.105	301.229	376.779	428.104	1770.036	214.311	8778.806	148.205	4550.992	4684.423	304.433	329.666	287.346	14716.17	494.796	503.633	4662.767	116	0.977	829.5	433.517
12788.217	13623.887	10357.863	16745.45	11498.029	16887.294	7139.333	9638.624	608.108	323.076	288.723	490.104	1831.081	588.314	265.158	9229.278	235.917	188.227	317.736	1312.428	1998.096	23105.681	154.197	2132.991	7770.427	272.367	419.086	323.949	10996.689	1358.566	517.183	6229.888	103	0.965	873.956	434.519
12618.997	14726.228	10396.32	17296.179	10930.889	16704.534	7454.627	10893.237	803.353	372.003	344.988	301.756	321.377	299.859	275.145	7437.766	162.219	142.889	212.087	1679.939	220.315	529.202	122.28	2522.65	2706.569	309.414	274.223	277.593	5369.517	421.981	383.353	6784.451	125	0.914	1434.492	433.468
12718.525	13498.711	9627.076	15868.041	10498.74	15256.23	6360.736	8411.99	939.203	371.149	333.188	705.669	6192.914	591.844	322.807	10673.097	311.518	254.001	219.387	1276.428	3892.584	970.516	150.045	1586.374	18331.907	284.072	308.573	276.361	953.932	2501.759	409.499	3212.6	106	0.993	786.028	434.726
13861.764	15015.351	10964.886	18231.995	12679.11	19350.369	8756.548	11619.657	672.804	298.235	314.68	367.314	810.224	470.536	194.113	8907.364	211.45	224.142	297.379	667.181	736.723	6648.654	172.753	1650.885	7109.611	278.651	350.055	294.652	4930.81	655.157	297.915	3890.721	157	0.921	1101.443	436.194
11892.997	13420.295	9610.024	16257.265	11778.142	17848.826	8831.618	12683.094	818.025	344.017	355.109	940.864	14616.853	728.82	290.243	9371.239	263.699	267.654	212.697	2744.432	8074.357	637.85	191.858	3354.562	7024.207	279.45	275.504	293.453	732.922	7915.438	280.12	6830.905	139	0.925	1123.781	437.263
16432.36	18355.256	12321.446	22021.085	14491.665	22087.166	9585.503	14166.697	1084.515	408.846	348.621	725.476	8499.994	960.03	339.328	15193.675	207.002	243.414	238.583	1189.844	3508.929	1001.959	135.953	2542.696	12716.518	290.849	281.712	297.341	2570.205	3581.454	409.284	5434.296	142	0.92	479.07	435.634
16024.356	17430.271	11752.268	20848.412	13776.009	22422.139	9113.064	14136.433	1018.503	907.195	487.624	1039.107	14492.335	1530.304	523.895	16252.668	279.818	247.017	339.545	2976.932	5051.261	1116.43	172.003	3508.953	8366.603	328.907	386.002	327.964	7728.162	4986.331	331.843	6692.745	221	0.818	603.527	440.007
14311.007	15047.697	10972.447	18270.884	12638.822	19170.261	8716.658	12514.336	902.695	335.808	322.609	535.639	6640.398	522.034	292.543	10954.312	214.834	269.568	226.613	2575.562	5829.138	2268.588	162.708	2781.06	8708.286	280.394	270.847	298.718	3586.534	3213.085	329.722	5227.765	102	0.987	981.539	435.804
11058.264	12205.202	8577.905	14017.715	9720.521	14398.105	7055.488	9938.021	717.217	356.638	355.434	650.296	5632.683	630.4	265.151	10145.88	231.041	256.394	247.297	893.206	1431.237	1160.925	155.158	2145.913	6457.679	263.469	264.609	313.925	4106.23	2201.089	290.582	4409.02	147	0.942	1075.595	437.779
12008.966	13845.821	9353.535	16265.803	11967.913	18426.897	9643.469	14350.055	842.901	380.673	403.896	961.184	13608.13	840.452	330.481	9847.707	250.366	235.506	218.541	1506.379	3710.901	821.27	196.116	4607.032	4255.299	296.219	292.661	283.389	108.897	6798.202	285.071	9373.592	130	0.951	1134.677	436.738
13628.739	15326.643	11623.191	19607.207	12704.02	20327.163	9412.818	14345.296	457.541	254.883	306.181	259.987	269.613	333.447	239.238	6393.588	176.509	149.593	203.84	1180.589	253.118	1409.787	149.487	2369.739	5868.82	289.92	309.866	263.388	3759.284	692.838	302.812	6086.292	175	0.912	1333.466	437.34
13294.081	14488.506	9929.416	17091.54	11558.723	17327.722	7172.273	10501.29	761.126	355.94	342.207	639.65	6882.411	862.014	340.446	13018.062	286.189	215.569	343.244	1245.325	2297.672	12752.255	176.222	2358.283	11511.666	305.165	415.121	287.252	7621.522	3368.948	452.882	5359.117	139	0.95	672.299	437.586
20712.878	22451.596	15419.483	26393.688	18238.014	27789.385	12667.299	18268.115	1101.098	412.249	379.055	616.348	8706.293	958.641	354.344	14392.629	304.11	244.654	237.524	785.068	2075.849	842.138	179.429	3127.695	13968.16	299.92	352.688	300.988	3578.78	3401.957	316.542	6582.719	192	0.963	685.625	439.344
14913.33	16332.561	11042.954	19324.864	13403.993	22372.684	9789.927	14486.169	941.007	352.487	327.314	667.654	7127.759	784.03	340.662	15114.463	241.37	242.731	187.533	1668.702	5376.819	663.364	163.807	3015.56	8711.572	303.744	338.12	275.277	3300.19	2862.773	339.357	6129.421	195	0.929	745.726	438.413
13336.616	14531.152	10849.881	18153.54	12627.532	19470.89	8472.408	9191.698	682.925	305.486	297.67	493.022	7881.903	579.874	278.095	9189.613	215.983	217.409	207.384	991.98	2107.337	872.333	147.521	1729.911	10553.222	280.725	305.335	320.393	1224.996	3755.649	305.367	3556.095	122	0.985	951.262	437.508
21493.984	23101.774	15267.218	27230.081	17415.282	27553.1	11694.211	18050.89	1151.623	395.102	332.681	1086.836	16401.917	847.443	356.378	15059.612	206.248	301.701	188.178	2973.887	8746.538	743.755	133.915	2696.99	11865.417	268.408	281.394	311.563	1277.443	6954.321	405.726	5368.946	175	0.934	487.226	439.614
15586.788	16953.742	11094.761	20310.742	13103.464	21387.795	8617.391	14639.912	976.372	452.645	470.855	755.041	14417.424	855.595	480.375	14502.9	279.387	265.122	219.419	5138.615	31170.828	808.374	146.731	3499.449	11395.989	332.067	343.841	317.177	3949.3	6045.789	314.679	5826.208	173	0.923	593.072	440.194
15112.36	16591.12	11949.377	20133.662	14447.674	22079.341	11972.133	16216.146	1273.287	431.824	404.527	750.224	14396.403	729.193	337.621	12019.256	252.631	313.061	234.023	2722.672	6229.194	857.188	190.996	3926.215	8342.253	286.945	268.642	312.043	775.702	7067.908	339.184	7239.599	149	0.965	1001.091	439.621
14464.541	15255.828	8729.312	17695.04	11621.789	17380.769	7692.994	11203.739	793.857	267.772	245.231	644.976	9953.371	454.067	282.224	9130.35	255.948	310.042	216.133	3550.666	16875.683	781.853	159.434	2048.659	9041.671	285.943	266.515	293.869	3615.981	3666.595	387.398	3341.356	165	0.902	1199.397	440.033
10871.375	13984.408	11181.522	15596.972	12588.1	19976.686	9456.952	13547.892	508.969	322.894	316.768	260.372	329.736	461.364	258.454	6930.072	191.408	145.687	253.926	1205.019	248.068	20844.281	177.563	2857.135	1703.718	274.773	733.994	261.992	3530.247	598.647	310.289	6834.92	166	0.836	1300.861	439.783
11883.75	13270.907	9177.565	15874.738	11225.824	17548.743	8912.586	13237.555	912.135	388.195	355.084	725.599	15985.089	653.544	313.163	12098.833	208.422	307.474	232.557	3992.897	9288.312	1115.688	181.238	3539.874	7233.829	280.153	257.052	309.691	465.794	7826.179	348.819	6230.751	115	0.969	994.274	438.709
8771.216	9817.064	6943.084	11637.47	8455.265	12885.106	6443.801	9343.904	1005.041	369.38	357.344	737.396	9590.686	733.191	297.992	11601.525	199.182	233.91	280.63	1620.684	4310.148	4196.912	155.82	2575.765	4210.271	290.38	302.478	323.57	2439.019	5352.803	296.913	4939.156	102	0.987	1044.814	438.696
14619.421	15149.351	11155.857	17792.985	11879.75	16652.619	7328.832	9335.024	953.178	314.332	310.615	271.198	319.538	517.267	182.409	8328.625	221.947	219.465	454.287	1094.389	376.826	19770.353	163.661	1413.553	8445.067	262.985	402.655	290.047	8024.219	277.869	286.221	3350.442	138	0.918	1091.79	440.145
12313.492	13343.594	9632.959	16287.889	11558.259	17577.018	8692.971	12191.534	668.053	325.884	339.375	816.538	13518.314	623.937	275.79	9905.976	240.048	252.746	191.547	1949.869	5633.965	746.385	190.387	2730.019	5681.325	268.335	261.706	290.815	200.847	6839.85	305.845	5765.702	155	0.887	1114.481	441.365
13316.823	14477.525	9812.497	17464.176	11864.249	18153.157	8281.413	12992.048	626.512	570.929	319.327	302.171	310.151	643.982	323.19	9984.891	201.747	173.761	334.355	1733.641	207.825	593.707	178.119	2113.487	2572.975	324.502	370.524	282.926	10416.513	572.515	403.767	5433.494	102	0.987	638.157	439.373
15871.479	16296.898	10864.389	18376.916	12445.648	17951.124	7640.055	11521.358	912.762	322.609	328.58	304.632	474.323	449.347	267.057	13212.894	248.357	275.684	428.272	1668.902	292.22	3737.293	192.142	1574.745	7978.051	278.551	391.608	279.197	19307.688	272.153	515.006	2930.294	124	0.944	697.831	441.476
14575.176	16350.572	11512.608	19632.056	14003.642	21397.936	10033.735	14321.944	1110.538	340.869	336.013	445.225	5101.979	734.517	325.882	13010.228	249.654	213.199	194.776	1585.893	1514.155	747.381	183.957	2801.456	10922.747	316.337	337.894	286.421	4826.184	2637.886	436.408	6603.862	116	0.965	758.491	440.25
15412.674	16723.701	11400.364	19950.765	13300.762	20726.271	8872.726	13938.937	974.944	359.178	354.835	1049.982	11738.599	793.894	356.533	13821.11	367.785	253.539	281.351	3201.101	23329.938	1478.572	166.219	2733.573	24088.044	309.848	454.688	309.286	4786.642	5864.893	300.33	5155.381	215	0.901	659.314	443.816
17529.844	18210.469	12616.615	21901.31	14887.899	22754.461	9896.404	14746.739	735.606	340.349	336.095	462.879	4110.124	610.788	313.826	11809.669	253.171	258.527	287.568	926.086	1045.72	902.915	176.869	1604.955	10338.413	295.041	342.665	291.038	7016.856	1498.312	400.09	2977.619	145	0.905	692.934	443.017
13722.999	14689.354	10166.687	17424.734	11962.646	18448.728	8427.545	8627.758	744.417	326.846	315.975	492.367	6729.989	483.471	288.467	8709.387	246.024	225.444	217.621	1183.978	1612.835	638.231	147.675	1759.084	12477.5	283.994	308.641	307.415	2985.331	2864.423	317.268	3640.488	148	0.914	956.878	442.27
12104.082	13176.053	9381.072	16774.37	11326.62	17941.076	7317.974	11553.747	881.483	364.767	440.169	721.938	10592.719	696.91	426.588	13178.245	195.976	240.879	194.561	4753.991	27467.984	1289.94	137.713	2534.957	6256.78	310.486	371.406	312.451	2575.461	4160.131	319.185	4733.722	101	0.977	585.351	442.104
15596.544	16916.552	11433.561	19970.285	13400.449	20518.979	8908.003	12948.815	1032.293	385.893	355.024	714.197	8352.873	938.91	339.026	16706.284	254.499	230.314	226.145	888.936	4688.203	2011.922	161.899	2610.74	8412.793	314.122	334.047	273.685	486.445	3644.849	321.809	5070.449	135	0.987	733.974	441.959
8990.685	10154.732	7143.229	12319.267	8923.219	14228.45	7080.093	10945.48	1030.524	355.335	368.738	709.252	7801.625	556.786	292.291	10289.589	196.185	248.971	212.68	1624.038	4124.418	1606.759	155.365	2815.986	3929.42	260.84	270.573	308.033	1335.239	3459.949	287.005	4477.065	129	0.97	1055.105	442.081
14544.281	17655.666	10873.031	18885.037	11849.586	20058.474	8045.234	12172.142	741.015	347.929	320.977	362.573	413.948	369.526	275.268	9485.007	187.369	177.53	228.964	24788.33	226.019	855.935	113.089	2839.332	6936.776	299.311	273.163	312.028	5626.682	525.343	380.93	7095.354	109	0.935	1407.179	442.06
11562.589	12568.926	8952.844	14823.375	10465.65	15655.009	7668.675	10179.755	889.378	352.237	349.459	519.699	3868.413	734.098	230.047	10846.992	273.343	218.754	225.572	663.503	2157.701	972.808	170.5	2244.979	11163.092	280.973	267.14	291.447	1179.633	2277.522	256.213	4796.096	149	0.844	1104.03	445.5
12339.834	15391.691	11625.34	17959.608	13659.445	22634.36	11204.572	16824.825	529.426	329.935	338.896	294.764	315.517	579.234	272.835	6936.387	177.949	151.263	158.095	2368.85	251.148	392.098	153.119	3827.882	3799.206	295.234	361.088	259.035	3667.174	570.491	329.182	9453.446	268	0.826	1338	447.172
11443.421	14033.822	9237.101	14167.47	9427.296	15441.596	6223.769	9023.344	667.742	321.641	299.556	298.148	325.682	361.314	273.352	6721.037	160.642	153.019	271.125	2840.402	268.705	756.076	113.641	2477.804	4624.166	295.985	340.925	290.818	9580.239	585.374	415.853	7410.905	127	0.918	1418.004	443.949
11714.362	13308.115	8872.121	15737.856	11299.345	17360.904	9125.707	14562.121	863.552	403.363	373.752	441.127	7068.969	789.947	375.984	14817.035	207.786	202.159	219.498	2087.473	1640.189	626.091	184.822	4917.215	4549.988	319.597	323.915	284.156	6195.77	2837.191	331.226	10485.237	134	0.942	750.933	444.366
15763.967	16692.816	11518.077	19471.413	13518.44	20612.598	9685.11	14094.782	866.916	367.734	358.149	508.368	11489.311	879.647	356.949	12676.67	265.285	223.728	255.361	2308.415	3041.897	1365.016	175.684	3027.898	10537.655	318.717	318.678	293.797	1633.68	5373.993	320.993	6970.439	120	0.969	764.092	444.5
14899.397	16005.698	11289.839	18556.002	13215.853	19797.818	9511.613	13607.27	825.123	350.505	350.515	745.712	6212.893	826.855	326.208	11854.376	231.62	239.77	312.695	785.203	2070.375	2625.673	171.8	2398.141	6562.344	275.425	300.331	323.011	519.15	3232.163	275.674	4748.139	222	0.848	1017.955	445.162
13573.054	14771.16	10270.328	17256.06	12299.901	18768.709	9182.328	12796.75	872.099	348.736	356.103	489.195	3849.242	727.302	282.824	10679.832	246.302	255.927	317.114	1317.879	1005.157	5280.691	200.264	2792.988	5996.381	294.817	293.782	286.756	4798.806	2025.131	320.326	6017.533	216	0.849	1143.509	445.574
9643.671	12093.379	10415.754	11806.333	9800.407	17040.087	7004.23	10238.057	453.825	188.068	285.172	457.094	5419.892	367.573	255.414	8902.581	206.491	197.253	187.864	1324.083	10541.191	780.712	147.308	1742.383	6105.389	250.879	271.767	274.328	2719.492	2441.268	298.386	3068.787	152	0.915	1220.283	445.638
16476.403	18622.532	13488.899	22989.36	15586.569	24306.845	9882.112	13930.53	957.224	398.785	316.664	753.79	8493.937	673.418	319.66	14947.5	160.829	278.766	215.184	1975.721	3512.901	934.1	128.646	1956.911	8735.456	266.009	269.42	302.724	3035.019	3144.185	373.154	3930.018	98	0.98	482.398	444.959
15822.3	18070.14	11317.023	20488.394	13354.962	20165.142	9493.896	14565.791	1131.54	470.237	380.318	693.873	10603.328	1319.994	399.006	18015.748	243.487	242.744	269.676	1190.651	4484.971	1065.046	134.586	4119.929	10876.838	296.865	286.939	316.802	1493.138	4049.862	385.766	9097.319	138	0.884	502.464	445.159
12006.202	12701.433	8378.895	14388.084	9759.199	15177.218	6811.666	9818.535	753.887	314.102	299.581	444.163	4534.192	544.077	298.909	10930.77	205.285	189.501	234.671	1876.693	1442.664	1070.934	150.096	1732.249	6270.041	301.345	346.735	279.597	3455.998	2157.204	328.675	3630.44	156	0.915	782.256	447.09
17133.224	18325.767	13304.224	21840.22	14844.603	22229.766	9668.467	13543.914	1035.271	354.273	300.972	326.425	397.519	532.538	287.168	12244.178	251.475	240.119	514.593	1814.759	255.322	18026.18	209.258	2262.548	8591	292.542	318.138	299.93	19717.647	410.64	434.866	3500.484	174	0.877	851.764	446.615
10944.475	15140.485	13401.983	15268.709	13660.327	21055.648	9697.624	14056.713	476.973	304.469	312.369	267.143	319.407	416.202	269.355	6017.325	158.623	142.243	185.659	883.026	188.91	609.493	147.886	3724.792	2966.518	301.081	396.791	263.01	2458.38	707.491	302.304	8552.215	119	0.973	1362.693	444.357
13596.807	13899.331	9727.519	16676.806	11074.409	16368.156	7002.032	10659.104	1068.907	319.183	341.516	656.619	5599.89	627.458	353.195	12256.022	265.182	234.307	421	1901.078	3843.843	7628.833	175.501	2104.193	12736.395	300.492	417.999	290.193	15401.198	2617.83	507.125	4772.597	99	0.99	669.662	445.207
18648.533	19866.131	14712.605	24036.405	16816.05	25383.559	12248.458	17523.118	1396.113	486.16	382.438	511.45	414.101	479.739	313.477	10089.741	377.771	311.56	269.057	4368.883	191.734	1680.57	162.445	4177.616	18086.291	316.04	300.534	308.266	15264.336	724.154	595.444	6501.468	352	0.769	877.017	454.838
10379.913	11167.476	7956.896	13339.605	8859.607	13789.186	6051.595	8724.303	547.872	281.707	268.246	559.531	3239.979	340.116	279.323	9102.324	223.254	222.025	256.316	2406.506	4219.897	614.575	150.749	1641.89	9409.785	295.303	287.999	336.644	9497.554	1718.521	371.198	3876.36	108	0.91	924.75	447
12204.505	13212.133	9272.744	16053.406	11179.77	17373.943	8408.226	12792.991	1026.768	386.132	354.788	557.822	13640.688	614.424	324.457	11528.895	235.134	249.391	210.132	3686.954	7670.668	595.71	179.703	3474.986	5766.309	280.271	266.03	313.739	1687.681	6302.497	353.45	6090.708	122	0.985	990.402	446.016
15932.14	16618.132	11706.424	19099.549	13263.387	19872.161	9515.353	13366.961	810.76	356.058	345.944	491.74	2986.706	554.004	275.556	11391.721	229.333	264.5	369.109	1596.678	775.278	4383.42	163.14	2104.669	6658.655	282.877	300.625	316.62	10365.081	1422.946	300.898	3933.057	278	0.734	1034.748	453.543
9466.274	11100.607	10661.449	13727.878	10827.801	16900.865	6884.927	10124.056	667.76	338.288	299.473	325.086	339.46	691.578	242.144	8755.445	188.253	191.675	255.309	3728.247	272.186	2826.521	195.524	2164.859	4454.417	268.529	476.797	269.312	8803.798	1181.347	318.905	5251.074	110	0.915	1272.2	445.409
8165.612	10237.505	8015.794	11093.391	8553.195	13457.559	5910.567	8656.755	466.362	371.357	339.068	287.857	479.679	411.664	248.399	6440.974	173.572	200.338	239.612	4223.493	286.645	1495.887	177.835	2293.875	4668.698	277.547	355.002	259.418	5969.883	931.175	325.492	5909.381	127	0.929	1283.917	446.114
11519.43	12142.863	8718.495	14166.948	9668.805	14304.216	6311.211	8757.839	776.329	300.686	306.507	366.209	729.337	429.893	203.088	8818.847	199.221	225.261	366.679	1529.371	315.336	13415.175	146.632	1425.385	5029.722	268.578	274.772	316.448	12183.964	614.2	330.307	2943.84	114	0.96	1046.482	447.544
21561.795	22053.949	14401.144	25182.545	16055.034	24121.791	9855.746	14799.988	900.727	386.644	300.809	704.723	5687.788	514.178	313.868	12160.75	176.244	263.826	201.597	2116.332	3072.875	664.8	121.446	1541.638	10917.459	261.687	277.48	307.279	4253.377	2115.899	329.178	3162.589	106	0.993	487.5	448.33
15214.183	16402.049	11457.552	20073.73	12924.382	20232.339	8395.033	11604.514	1043.343	381.778	320.431	696.276	9290.332	870.834	338.92	13031.21	208.257	232.955	400.832	1617.094	4246.368	573.742	124.59	1982.094	10415.012	289.692	285.661	300.947	2840.729	3688.909	376.296	4109.508	208	0.736	499.976	450.062
13221.461	14650.517	10084.394	17615.763	11747.163	18260.396	7783.113	11512.14	695.547	362.66	402.345	522.365	3121.052	593.36	379.792	10492.52	195.43	204.633	321.364	2351.227	1160.87	8129.043	161.581	2114.497	6436.806	314.181	288.099	290.946	13837.616	1468.477	452.796	5165.579	161	0.868	566.786	450.475
17934.163	19393.225	13537.098	22388.737	15453.213	23693.238	10566.964	15307.352	1042.039	411.773	354.884	405.536	376.25	487.95	308.362	12678.676	363.14	275.982	271.953	4402.526	231.347	6162.868	147.816	3410.837	18429.857	338.687	303.649	294.238	25560.257	1234.488	389.105	5068.264	239	0.887	819.596	449.487
14187.124	14942.993	10909.443	18185.157	12927.32	19571.132	9332.642	12716.016	748.737	333.298	333.095	573.565	4592.305	594.494	290.24	10063.175	244.581	215.098	342.355	1538.918	1116.958	3996.115	169.845	2051.475	7451.374	273.528	290.195	324.595	3396.948	2175.139	283.902	4191.958	197	0.897	1007.175	450.728
14731.7	15279.691	11044.403	17808.65	12497.324	17836.188	8733.858	12322.421	843.144	360.799	348.181	510.437	3401.517	525.384	258.501	10454.017	234.931	264.362	272.873	1164.612	849.056	2871.415	158.848	1919.384	6466.3	281.079	280.241	303.126	5114.239	1588.501	290.029	4008.227	167	0.922	1077.895	449.614
11223.066	16084.406	12186.431	14465.135	12689.846	20418.094	7968.703	10981.792	530.057	312.644	321.679	259.563	329.617	339.52	231.349	7797.739	202.785	162.3	220.889	6656.4	247.353	2294.997	163.368	2904.424	3813.213	256.054	840.158	279.345	4115.356	501.672	276.414	4788.431	107	0.958	1305.379	447.696
16774.503	18325.24	12539.461	22040.352	15111.098	23557.868	10636.144	15865.062	1160.765	404.932	381.426	633.808	10070.115	893.777	404.68	16605.68	299.898	278.861	352.463	1417.361	2831.43	1153.575	174.883	2974.464	15755.781	304.129	363.948	304.078	7928.586	4238.664	359.149	5591.087	107	1	687.023	448.743
13350.458	14509.749	10171.114	17434.899	11886.734	18648.685	8374.7	11931.333	785.258	327.022	302.266	433.289	4673.953	657.061	316.677	11520.976	223.04	207.201	299.721	1096.642	1573.292	5168.369	167.562	1996.222	6935.33	308.232	334.951	289.103	4117.558	1929.396	326.238	4187.997	248	0.844	773.577	451.645
12921.113	13929.245	9758.573	16618.772	11528.996	17520.238	7558.76	8836.731	718.441	320.414	309.904	489.706	3044.501	435.484	287.799	9983.63	247.228	217.717	243.066	1212.42	931.073	733.838	151.659	1533.317	11952.736	284.975	299.023	322.773	4956.519	1363.781	383.621	3456.688	102	0.987	951.882	448.941
11708.572	12954.659	9179.49	15569.816	11057.633	16266.162	8236.538	10997.711	797.698	336.089	351.414	665.162	6697.367	543.631	307.86	9808.966	246.729	229.303	251.34	1689.186	2332.755	981.97	177.962	2419.366	7256.111	274.926	287.398	319.705	3836.01	3234.972	321.869	4999.321	126	0.886	998.635	449.968
13520.578	14806.818	11125.625	18058.825	12845.007	18678.895	8870.339	11626.588	885.355	376.468	364.721	732.06	5819	612.09	300.843	11837.078	253.574	274.123	333.406	2076.714	1158.286	3978.54	163.34	2341.37	8245.599	265.5	317.66	301.502	5273.333	2730.375	289.244	5136.433	176	0.949	1069.602	450.631
13511.635	16548.196	12328.899	17550.138	11682.654	18274.686	7401.361	9642.143	743.935	343.514	314.744	309.43	311.885	307.297	265.462	8003.904	182.154	160.467	312.754	7958.305	222.649	785.89	119.329	2294.311	6264.792	303.554	260.238	301.323	7275.122	372.749	383.031	6174.352	104	0.932	1404.885	448.654
18587.051	19706.109	14881.784	23962.309	16245.444	24582.143	10569.314	14453.188	1232.451	391.7	321.808	315.535	340.214	518.781	271.338	12881.812	267.092	293.315	419.037	1856.289	226.394	15848.243	187.225	2043.105	7659.793	306.324	286.719	302.816	19784.588	373.426	422.083	4206.719	111	0.952	848.698	450.5
15225.011	17054.601	11653.175	20543.394	14245.505	22277.801	10464.716	15504.294	1151.905	394.699	390.205	541.358	9144.527	1040.072	377.427	15608.798	279.69	250.912	208.283	1732.501	2597.51	2421.581	172.249	3715.162	10393.433	329.442	338.483	289.193	3123.367	4506.146	362.757	7928.046	167	0.945	739.195	451.62
17234.693	18021.185	13724.457	22403.962	15507.382	22877.813	10500.151	14792.406	1166.094	593.302	397.541	470.733	375.454	554.371	304.616	11583.264	335.547	271.874	350.269	3349.395	196.377	7868.327	159.514	3363.22	13355.336	301.615	353.098	315.237	15653.535	641.396	717.54	5962.751	218	0.826	866.225	454.087
14577.7	15140.648	10751.857	17982.314	11575.674	17880.726	8132.85	12031.683	744.956	306.292	296.194	715.348	4376.591	439.983	282.793	9759.179	296.462	293.694	245.091	3370.755	6218.374	7125.969	150.391	2063.111	17598.066	297.571	319.167	316.158	5899.526	1919.876	372.72	4631.704	194	0.83	933.588	454.851
15539.23	16534.886	11716.651	19862.845	13993.671	21503.691	10691.092	14719.477	860.934	344.167	348.284	406.787	2576.422	753.867	261.136	10041.013	270.663	274.528	232.049	1171.171	828.802	9862.195	186.682	2659.798	7195.901	305.743	380.01	283.913	4803.362	1536.893	380.562	5550.938	159	0.9	1140.481	453.179
12462.545	13668.856	9328.474	15843.905	11405.154	17328.459	8385.042	12198.235	886.883	343.681	346.889	489.1	3624.008	653.569	270.808	10173.237	227.693	261.968	233.792	1121.674	1010.053	7698.026	190.496	2926.022	5742.712	291.803	338.537	283.227	2649.732	2154.574	279.944	6299.307	129	0.932	1131.609	453.903
14521.298	14481	9577.1	16802.699	11104.956	17259.029	7511.388	10609.586	810.438	306.123	327.276	408.59	2444.821	514.085	311.823	13458.316	233.535	220.378	385.493	4070.823	565.861	6361.909	154.686	1600.449	10906.692	288.12	561.786	274.642	7631.646	993.84	500.184	3244.531	106	0.962	692.792	453.566
16257.361	18052.59	12088.424	21138.018	14684.722	22838.105	11076.499	17138.199	1353.776	429.393	405.135	547.436	11561.695	1109.612	410.945	14879.364	265.413	243.176	188.324	1838.364	2711.178	691.035	184.558	4624.839	7498.443	332.551	337.254	282.692	2501.791	5383.045	358.842	10024.617	145	0.939	746.403	455.734
16068.638	17965.914	12917.006	21995.163	15192.021	24096.55	10617.131	15640.937	1181.336	387.352	382.218	567.541	11641.16	808.931	411.253	14297.69	255.918	295.721	285.543	3282.824	4743.451	3958.013	160.06	3035.389	13698.06	300.299	407.573	303.598	4888.506	5303.798	369.706	6266.895	122	0.985	685.139	454.721
17433.296	19010.567	13888.749	22686.677	16075.958	23959.499	11197.969	14793.296	899.035	389.656	385.181	608.924	5276.281	823.387	329.263	12763.263	263.545	288.385	400.947	1697.678	2045.866	2194.242	170.657	2816.982	9320.898	283.39	334.647	329.66	4957.465	2617.346	296.085	5545.392	160	0.915	1027.744	456.562
12798.449	13849.481	9606.229	15563.135	10182.769	15598.232	6702.686	9863.526	904.397	325.32	308.979	322.038	295.777	414.353	272.232	9755.937	240.227	220.907	388.864	2127.688	144.389	9179.259	174.414	2001.661	10191.651	290.665	365.612	291.04	9719.237	474.349	420.709	4773.002	157	0.911	797.799	457.392
17659.833	18153.707	12776.407	21293.802	14195.54	20007.824	9007.427	13220.949	1217.936	427.15	333.084	362.94	377.63	366.652	257.893	9881.139	319.412	337.695	353.49	2088.671	149.297	4335.6	156.279	2163.861	11930.288	306.216	364.348	320.103	7987.983	856.685	560.618	3797.496	190	0.865	887.847	459.568
13052.606	14208.339	9204.091	16052.737	11097.875	17480.406	8191.906	12718.853	1030.398	350.733	319.496	550.279	5660.135	645.301	322.573	12157.938	205.775	212.791	274.112	1620.889	3464.31	3813.722	171.858	2761.338	5950.191	283.974	350.998	303.506	6729.281	2799.012	373.58	5350.021	119	0.961	958.626	455.374
11924.023	13406.856	9138.198	15620.749	10623.728	16262.262	7036.957	9784.222	2262.85	320.789	322.028	493.863	3547.102	543.799	306.764	9223.488	212.3	231.999	222.377	1359.893	712.005	2724.273	150.642	1252.399	6251.803	318.092	335.817	304.772	8039.014	1168.724	378.943	2911.397	102	0.955	730.01	456.373
15999.47	16807.962	11004.607	19128.022	12908.482	20159.494	9463.608	14672.006	1053.462	367.295	341.701	525.721	5716.706	856.374	352.484	12924.427	239.549	207.458	177.762	1065.608	2194.357	727.938	173.246	3004.21	8208.87	320.962	346.452	276.941	4947.017	2814.912	371.635	6401.039	109	0.989	752.133	456.904
9857.64	10473.734	7401.102	12419.404	8497.285	12973.163	5753.47	8027.118	687.328	288.626	253.068	388.835	1119.978	358.362	247.88	10431.382	162.036	223.348	408.212	2042.14	705.697	4066.983	164.912	1562.317	3261.773	300.962	290.997	336.503	11192.804	812.564	424.203	3901.854	124	0.933	913.427	458.726
12021.445	12652.083	9608.035	15277.682	10395.191	15099.476	6677.688	9168.098	657.611	325.205	285.272	438.381	1468.125	531.032	255.608	9523.654	227.086	226.927	407.662	2296.355	2875.771	22618.072	158.666	1907.929	10438.339	298.314	400.471	317.374	6093.334	1036.366	411.775	5101.498	118	0.953	926.178	457.347
17601.023	18293.786	13605.397	21672.229	15050.56	22131.452	9917.526	13241.709	754.126	339.929	336.15	292.599	414.326	664.651	223.996	11544.652	226.656	236.689	601.839	1846.409	207.472	32490.752	158.961	1919.716	7992.017	262.863	435.162	299.491	13811.873	342.282	306.926	3777.425	202	0.932	1049.693	458.46
14039.962	14605.168	10474.933	16797.245	11639.348	17209.763	7120.706	9317.026	970.29	315.545	300.076	351.14	762.608	601.689	210.28	11218.585	199.1	199.933	373.686	1738.774	626.466	36424.169	147.463	1647.475	6483.599	277.407	410.868	294.548	10659.332	577.526	289.254	3336.135	99	1	1058.399	456.328
10804.127	11977.875	8887.715	14817.13	10809.209	16322.617	8076.469	10775.418	713.9	317.796	323.285	533.83	3949.457	689.905	284.791	11066.633	223.33	222.822	286.84	850.251	1352.819	8460.744	190.724	2431.236	5756.458	287.055	287.54	291.462	2102.091	3299.397	311.778	5009.083	131	0.958	1124.752	457.79
11487.666	12503.288	8465.08	14548.454	9341.879	14542.647	5911.408	8806.001	773.064	332.051	280.929	295.441	951.191	495.864	266.666	11567.601	151.689	217.281	315.426	2552.542	447.731	5216.518	133.557	1399.341	6690.879	266.072	285.59	282.978	15273.953	646.478	385.323	3159.614	103	0.965	473.024	457.257
18716.189	19957.064	13001.758	23147.579	15070.331	23056.955	9986.346	14576.229	905.8	413.117	336.071	568.788	7477.16	894.573	352.432	14933.466	210.212	251.134	244.98	1411.425	3295.271	730.798	136.832	2772.637	10191.625	283.675	265.207	306.58	7318.87	3032.887	404.565	5939.976	298	0.781	496.52	462.584
14514.253	16184.016	10894.346	19126.129	12673.785	20088.979	8544.565	13425.771	955.391	393.364	379.401	571.118	10350.62	775.083	406.667	13722.158	255.234	295.92	182.974	3066.426	8556.596	611.394	148.286	3049.983	10524.565	300.528	357.701	302.357	827.889	4596.73	344.641	5869.245	257	0.796	669.733	463.768
21223.114	21653.427	15206.53	24817.627	17467.531	24293.583	9699.334	13387.271	917.397	384.461	342.092	291.03	463.738	495.281	261.271	11819.696	300.74	238.272	508.998	1295.292	233.376	19346.026	157.716	2019.318	13673.203	307.118	380.26	297.25	10224.18	281.477	405.89	3349.557	171	0.931	821.523	458.401
14233.485	14705.321	10192.626	17237.875	11584.546	17947.291	7977.847	11905.245	982.917	369.7	306.107	324.612	310.848	434.037	254.179	11064.384	272.898	240.868	317.12	1915.333	184.473	2942.391	160.919	2316.766	7874.347	289.143	416.296	299.868	20206.537	767.186	431.131	4848.915	298	0.714	842.698	463.084
13683.99	14661.396	10617.442	17783.644	12289.41	19008.238	8492.517	12096.967	957.021	896.886	346.871	311.317	356.971	651.496	283.436	14897.514	289.108	328.682	496.779	863.691	192.702	10202.942	161.83	2565.868	8103.928	301.752	459.341	305.741	10640.002	329.669	493.433	3906.168	176	0.866	859.943	460.807
12275.582	13456.711	9689.459	16247.449	11613.171	16621.446	7810.386	10486.497	835.985	334.092	322.248	589.066	6563.528	752.214	345.879	11426.094	230.445	226.015	276.944	1019.571	3077.683	1340.381	169.569	2844.676	9698.757	285.606	291.926	311.5	1422.958	4069.434	387.788	6487.204	116	0.936	952.612	461.017
11549.581	13005.448	9154.813	15903.085	11076.185	17623.623	8280.744	12937.219	1278.276	393.623	381.068	743.113	9020.254	510.48	335.786	12888.06	265.599	246.277	185.226	1819.845	10095.08	558.577	181.823	3543.563	9350.481	299.098	303.621	320.068	535.886	3892.293	379.872	5342.302	142	0.945	980.655	461.613
9434.586	13208.263	11136.21	12891.293	11623.746	18411.642	7626.17	10797.623	433.434	287.339	290.346	276.932	333.385	415.327	231.419	6752.783	159.184	196.366	220.779	1542.315	270.744	7306.495	158.782	2282.558	2457.561	273.47	295.761	273.403	2375.101	1114.692	346.915	5698.167	121	0.91	1281.847	459.798
19115.376	20630.63	12974.509	23644.528	15157.023	24200.637	10680.957	17505.226	1122.87	448.593	442.703	767.229	15219.547	927.19	459.485	14622.525	272.917	239.427	185.049	2944.998	9162.785	760.237	141.415	3889.12	13275.496	323.299	263.311	297.522	349.87	6634.259	355.02	8082.057	176	0.917	555	462.449
13643.813	14829.266	9471.413	16831.262	10986.456	16342.375	6860.909	10004.484	888.533	391.301	375.028	478.812	5357.634	501.574	326.94	9834.154	325.846	253.417	244.991	674.519	1381.909	1081.429	152.299	1230.69	20141.765	287.62	317.342	283.87	1232.466	1726.491	343.164	2196.147	114	0.977	701.974	461.5
13798.218	14392.297	9879.249	16874.685	11283.381	17188.755	7362.47	10223.437	751.917	314.133	329.819	466.527	3474.933	469.001	317.131	10641.556	246.381	225.67	214.997	1055.13	960.744	807.844	158.209	1404.396	10709.799	331.726	347.506	282.687	6122.903	1045.61	357.661	2904.644	115	0.999	733.813	461.152
13167.832	14204.056	9843.418	17166.274	12149.042	19030.101	9327.998	14704.065	1144.384	404.611	347.871	672.814	11226.284	666.609	373.88	12022.153	235.823	248.269	217.681	2705.436	6437.387	1909.71	178.387	4164.916	6905.806	280.498	304.21	313.653	3632.914	5403.873	334.904	7046.747	154	0.903	962.955	461.688
14988.505	16406.717	12185.153	20327.511	14607.832	21608.446	10677.812	13625.969	982.548	389.093	383.728	516.837	4481.291	899.349	335.621	11194.461	335.521	298.534	272.722	636.183	1589.62	1344.552	184.301	3198.015	13663.714	316.976	369.834	302.024	864.716	2342.992	278.804	6390.622	119	1	1137.979	461.248
12834.821	13318.06	9187.701	15334.329	10720.889	16484.859	8255.334	11721.858	807.011	315.258	317.407	390.491	3465.352	568.753	258.409	10150.109	247.552	235.845	215.214	544.12	978.411	1312.266	168.945	2020.876	5567.967	299.208	328.919	300.966	519.055	1434.643	279.139	3837.086	110	0.998	1144.155	462.145
10031.752	11507.927	7715.548	13490.593	8987.385	15461.678	6672.287	10746.534	448.532	275.661	319.326	308.453	330.533	419.69	259.06	6571.094	198.606	167.08	207.645	973.086	249.373	1151.682	156.637	2500.06	5785.608	262.995	455.589	266.812	4377.304	770.425	334.151	6643.155	125	0.903	1293.684	462.364
13188.173	14021.466	9676.582	16511.312	11326.915	17423.827	8245.995	13211.929	963.537	357.01	355.796	649.628	7809.258	502.258	306.48	10955.438	250.445	237.808	177.164	2966.059	7670.32	450.005	169.19	2972.331	7372.857	288.367	283.937	303.726	7813.088	4277.42	350.022	5228.976	141	0.975	988.762	463.188
13320.266	12513.186	8537.171	18899.285	10150.613	16900.632	8433.654	13596.248	621.752	334.498	321.682	276.777	350.333	346.626	243.698	7190.128	188.672	211.75	250.529	2190.312	281.154	3558.737	171.742	3785.14	5301.286	278.801	300.127	261.28	3132.541	402.121	271.24	6285.885	149	0.897	1271.815	463.352
14843.649	15375.455	11599.695	18484.912	12476.825	18515.402	7811.754	10586.094	1013.737	320.775	310.175	271.555	300.109	457.731	254.178	11392.239	234.274	218.521	744.594	1978.852	166.261	13750.955	166.259	1767.854	8022.713	306.564	327.136	295.244	14113.711	343.808	325.611	4001.187	112	0.932	814.848	463.902
10263.034	11201.254	7933.391	13016.57	8634.113	12648.785	5203.537	7112.402	746.499	296.499	276.232	329.292	272.043	295.273	221.227	10048.697	204.836	275.469	508.806	2079.478	144.989	3918.606	161.46	1386.592	6204.887	307.736	295.491	343.251	9697.446	839.264	339.429	2958.016	103	0.965	904.451	464.015
16210.469	17562.886	11605.315	20456.792	12727.764	19016.311	7595.718	11866.08	910.763	409.327	337.154	919.269	13474.025	627.344	337.771	14571.585	305.103	269.96	180.833	4287.196	22623.897	733.952	133.325	2415.767	25277.903	282.746	345.033	291.897	2223.494	4888.695	340.767	4441.95	206	0.82	456.403	468.728
12144.929	12950.648	9515.491	15393.197	10874.056	15994.527	7852.36	10747.872	866.768	348.168	365.337	659.622	6965.338	668.091	311.936	11741.192	228.433	233.874	420.116	1889.197	2870.682	1524.963	171.603	2792.806	6639.119	287.026	311.425	322.389	1807.366	3434.466	272.124	5390.313	125	0.968	1026.492	465.412
11165.744	12139.422	8187.967	13944.698	9575.158	14366.208	6189.942	9269.141	916.839	361.308	325.107	542.866	2248.14	673.587	363.07	13340.484	233.859	216.867	401.345	2512.879	868.755	3836.759	187.998	2121.713	8178.052	370.227	310.149	288.216	17107.121	1529.641	473.085	4549.096	111	0.935	688.716	466.671
12118.527	12966.258	9688.236	15695.911	11569.237	16920.069	8442.759	11490.839	1112.598	359.237	351.608	587.381	3374.818	692.887	318.372	12768.028	206.119	269.104	391.269	1515.147	959.276	4375.781	167.25	2502.453	5023.45	281.661	311.67	309.04	9454.749	1561.687	308.338	4883.449	111	0.994	1036.698	466.05
15805.54	16985.055	11473.778	20040.337	13885.17	21174.363	9932.394	14551.617	983.776	415.037	394.263	666.11	8427.714	1092.404	414.815	15025.725	284.235	231.923	239.77	674.659	2910.118	1049.532	160.203	3200.15	15106.231	299.794	296.873	296.838	369.405	3499.346	320.053	6892.953	188	0.884	703.745	468.644
13842.157	15241.227	10464.943	17899.069	12219.189	18744.881	8598.999	12144.745	766.156	330.943	322.194	389.841	4010.573	732.336	319.906	11686.267	258.477	212.989	287.041	633.621	1466.134	1391.917	160.478	2575.535	10292.195	320.802	352.527	292.177	1409.774	1695.592	269.793	5611.671	210	0.851	763.843	467.143
14990.426	14944.367	11221.608	17968.739	11755.795	16796.529	6944.077	9036.778	704.112	312.263	283.08	260.331	290.628	506.452	241.494	10495.707	242.512	202.554	649.387	1910.021	207.387	12173.341	175.627	1565.093	9835.025	289.401	350.32	282.311	10943.78	300.777	409.684	3543.936	104	0.961	823.51	466.788
14786.586	15354.458	11136.123	18200.598	11746.084	17877.115	7838.347	10899.35	699.959	395.544	308.839	305.659	296.218	761.534	250.324	10678.773	242.341	233.616	580.039	1912.391	170.663	8211.792	238.563	1838.099	8479.958	319.221	324.314	296.499	14575.727	483.448	416.138	4397.731	130	0.978	832.354	467.408
14256.445	14618.731	10396.983	17007.494	11592.527	17297.372	7781.047	10803.546	611.828	304.17	279.177	384.907	843.45	470.566	262.235	8855.804	198.928	191.232	441.692	1352.176	675.753	28585.317	168.691	1780.213	7642.728	282.096	426.859	308.933	6578.393	656.05	394.312	4885.08	116	0.977	938.362	467.517
14408.07	16072.495	10118.038	17610.432	11515.622	18515.88	7902.775	11973.983	641.24	345.54	318.461	307.862	326.56	436.949	244.658	10693.711	241.57	224.054	395.339	1219.892	604.331	2384.501	216.842	2258.185	6317.791	314.033	269.623	297.992	11124.035	460.096	430.877	4938.051	104	0.944	1175.192	465.231
14910.336	16035.886	11219.69	19217.043	12651.831	19897.545	8298.501	11909.439	818.054	382.452	373.732	605.548	9136.09	852.467	408.457	14249.49	242.805	227.46	193.504	1905.266	3790.685	2246.854	137.16	2354.072	13606.982	317.587	303.911	293.01	5427.491	3553.941	456.239	5120.037	155	0.9	550.152	468.823
10975.094	11213.019	7971.783	13038.087	8907.557	13523.641	6156.164	8907.396	514.734	275.242	255.423	328.296	316.982	362.248	255.1	8808.773	194.389	215.724	265.871	3330.853	173.629	2114.662	146.944	1529.556	6585.471	288.071	289.397	314.758	18462.438	1126.713	411.245	3850.651	105	0.984	917.719	467.948
12465.162	13475.192	9984.173	16300.966	12065.383	17318.197	8812.845	11920.634	798.754	350.923	345.84	503.978	4323.884	692.334	288.426	10805.178	240.823	251.323	290.412	797.181	1053.078	2568.98	161.845	2762.961	7344.292	272.083	268.095	291.472	5151.162	2290.291	304.469	6037.254	241	0.877	1094.612	469.94
11952.411	13316.299	9016.457	15495.462	10760.789	16756.568	7863.82	12154.4	755.339	333.246	317.263	980.882	13464.336	605.218	305.204	10588.097	244.804	271.727	290.134	3363.059	11896.579	1672.703	175.133	2659.488	5849.321	274.442	291.026	311.865	3199.278	6230.617	276.924	4564.955	176	0.875	1123.602	469.443
12766.461	13623.151	10360.698	16731.39	11482.759	16872.578	7159.29	9509.414	970.724	449.603	370.426	356.867	327.25	402.21	261.642	12200.947	347.939	313.243	411.234	1172.664	194.322	3506.262	172.37	1779.058	13013.502	300.312	357.096	303.04	23524.591	292.259	540.117	3407.084	101	0.977	857.411	468.351
10399.882	11257.203	8161.752	13274.568	9621.321	14318.45	7222.346	10774.981	1049.524	455.815	386.577	481.063	385.628	377.535	352.476	11148.241	273.235	225.858	212.096	8379.525	220.872	668.442	161.22	4699.169	8021.084	368.668	309.266	304.404	26264.041	1550.863	448.563	7162.436	96	1	884.771	469.479
11764.105	12721.777	8461.806	15434.58	11102.951	16815.551	8248.386	12173.541	799.097	344.259	284.011	691.889	8900.031	699.189	361.716	11033.336	204.084	243.581	198.88	1896.428	4080.757	942.94	188.484	2984.963	6692.462	288.981	275.731	295.628	2407.666	5247.159	399.324	6109.443	164	0.906	957.354	470.268
8525.998	10153.583	6859.962	12642.333	8201.952	13842.855	6306.899	10429.451	551.576	294.777	341.076	309.532	300.412	451.293	271.036	7064.19	166.988	145.95	194.216	1393.291	236.347	1441.189	157.087	3202.809	3709.802	291.695	440.832	263.438	4733.462	597.97	349.444	7557.085	144	0.899	1334.451	471.896
9320.782	12971.007	9658.121	13188.523	10733.061	18154.565	7578.299	10716.306	616.525	328.454	325.858	310.066	336.141	391.182	278.449	7163.162	177.726	149.824	147.073	1295.336	217.04	401.761	123.369	2794.422	3498.892	289.28	303.265	290.414	8103.204	482.587	366.39	7162.47	121	0.965	1397.136	469.913
13552.724	14377.836	9923.067	17835.031	11736.311	18223.486	8199.543	12497.479	740.852	348.576	327.636	506.658	518.093	640.85	380.732	12456.265	258.618	214.321	211.659	5956.456	270.995	3484.277	137.002	2068.848	13874.171	314.089	337.294	307.194	17338.615	871.3	703.301	5328.603	109	0.976	659.528	471.5
10144.828	10673.257	7786.232	13568.491	9631.817	15697.469	6941.69	9926.895	599.642	254.932	258.065	451.123	2378.753	349.074	298.996	7752.185	175.353	149.885	151.971	630.253	603.902	730.546	158.521	1139.627	8621.2	328.565	472.91	272.031	1642.409	653.387	341.514	2670.058	106	0.993	751	470.594
10957.981	11967.03	8465.522	14215.169	9426.904	14055.581	6814.53	9615.374	810.555	326.255	316.163	484.532	2876.398	731.717	294.014	11484.899	263.102	237.755	403.715	762.692	1431.417	4607.825	178.058	2266.982	7410.462	282.684	319.83	300.193	2172.604	1824.177	290.245	4424.88	148	0.868	1138.27	472.101
17935.934	18360.395	12668.062	20596.934	12752.28	18701.395	8582.7	11751.317	912.992	800.41	318.795	391.356	434.39	1134.19	251.266	8425.411	285.225	285.682	416.594	1347.401	251.466	5373.521	199.877	1935.227	8813.942	318.663	269.798	287.802	14084.736	550.002	375.773	5162.978	181	0.799	1177.522	471.765
16970.725	18350.966	12723.984	21468.57	14304.059	22101.984	9548.224	13341.614	907.517	336.52	323.645	409.537	4413.936	643.814	311.685	12121.532	280.635	262.122	216.514	1023.265	1322.471	2350.453	144.98	1831.585	13827.24	311.198	345.779	296.433	6569.188	1827.136	359.542	3806.174	263	0.83	791.238	477.413
18321.846	19368.71	14553.55	23569.444	16522.275	24918.684	11245.386	15540.754	979.041	700.111	341.612	405.74	330.935	484.089	285.616	9563.416	288.997	251.459	375.39	5226.58	200.2	927.799	155.798	3199.49	13925.824	300.036	302.714	315.936	20841.556	1014.642	519.987	4912.623	251	0.878	863.412	477.241
12145.388	12694.667	8628.814	15063.171	10603.756	16134.778	7243.555	10246.758	571.446	315.768	257.721	336.685	358.088	539.197	245.078	10010.007	164.236	178.784	366.749	1261.785	211.55	28572.125	173.933	1830.355	5662.468	273.36	411.309	311.131	12909.465	843.988	439.081	4199.465	118	0.994	946.297	471.966
18518.193	20522.324	14053.653	24979.537	16558.154	26099.447	11475.245	17567.2	1142.102	428.635	362.378	973.081	11985.202	931.927	402.684	13935.187	234.449	280.166	170.985	3159.474	22142.471	751.722	140.971	3403.635	11626.651	294.264	262.908	294.455	2342.487	5154.501	341.288	6774.763	364	0.839	504.541	479.085
12730.877	13947.723	9172.949	15826.689	10453.956	16112.809	7811.986	11550.791	1107.202	353.914	312.978	544.615	5259.7	809.698	331.901	12945.112	284.197	218.329	247.393	686.33	2023.145	1749.026	162.3	3112.729	13001.677	320.404	333.79	284.985	866.126	2253.684	359.317	7168.887	129	0.932	778.252	474.221
10736.565	11616.96	8030.701	13376.429	9241.571	14093.35	6477.628	9932.758	680.5	488.168	285.412	454.997	346.823	558.646	256.642	8704.321	208.364	240.752	187.662	3090.792	278.88	530.331	142.501	2413.162	7274.247	472.625	269.075	315.197	10496.73	721.229	442.833	4735.552	107	0.971	892.995	472.117
14342.505	15303.908	12058.997	18758.361	12987.091	17766.128	7489.641	9301.229	549.061	283.694	278.175	273.122	261.863	517.165	192.845	7981.928	211.964	204.445	401.782	779.974	141.809	29499.736	150.906	1180.288	7747.988	261.061	407.823	294.088	8610.564	236.954	282.102	2345.144	108	0.967	1075.167	473.472
11271.712	12859.156	8576.63	15003.276	10950.222	15854.165	8322.123	12686.348	793.78	398.805	396.064	863.321	21547.396	1000.777	452.48	13954.883	265.391	214.798	196.347	2324.546	6553.23	847.469	174.302	4528.074	10403.968	312.509	303.074	310.849	170.016	8541.375	340.967	10992.786	104	1	712.365	474.154
15755.042	16006.149	11014.988	18253.521	12758.13	19865.525	10231.068	16702.5	1570.684	641.876	441.866	513.17	469.816	488.008	376.296	10377.024	273.965	234.819	196.43	5928.117	282.128	556.826	161.671	6161.484	5728.54	294.168	278.282	316.689	33818.735	1866.272	505.469	8780.994	128	0.91	869.883	475.812
13353.641	14562.052	10186.096	17154.193	11833.721	17538.192	7945.961	10687.85	803.396	348.24	317.769	660.119	3261.182	614.029	282.91	10496.152	284.127	258.712	240.002	901.059	2422.025	1224.513	163.096	2156.94	10842.241	276.983	254.534	299.483	883.59	1979.532	313.315	4527.384	103	0.996	1109.791	473.646
17615.949	19581.29	12784.337	22095.789	14209.973	21286.921	9247.196	13763.456	1183.825	492.282	392.76	702.673	9300.166	702.787	363.163	17441.931	238.858	241.247	365.456	1878.68	2392.008	4899.306	158.789	3101.397	9574.809	286.747	298.544	292.643	9576.33	3087.651	403.644	6319.61	102	0.987	471.333	475.118
11857.298	13584.453	8244.351	15459.015	9995.508	16709.208	7129.887	10897.054	641.331	327.641	327.552	663.344	6605.354	750.755	451.926	11977.833	186.499	169.86	215.861	2372.971	7991.172	922.161	130.403	1760.793	3283.306	302.173	264.99	300.406	1773.87	1927.603	337.29	3380.553	105	0.984	604.919	474.452
11892.94	13613.062	9024.536	15774.429	10379.133	16327.191	6989.409	10354.58	1289.594	320.174	315.442	345.897	1378.024	522.905	315.246	11089.788	243.543	207.997	253.781	3232.44	303.847	13457.843	169.352	1675.468	8261.707	330.76	391.728	289.419	17897.524	1285.707	366.309	4135.662	100	1	740	474.22
11876.382	12793.706	8709.013	14975.337	10168.979	15942.69	7527.315	12138.962	760.285	378.198	372.525	612.616	11325.793	567.047	341.634	12719.767	246.587	236.124	206.772	2659.076	9840.225	839.835	155.217	3139.342	6968.624	296.213	286.141	332.753	201.31	4830.417	281.162	4670.713	127	0.983	1024.154	475.5
12951.439	13829.656	10027.285	16917.389	11728.833	17439.536	8558.968	12441.197	819.052	355.161	331.774	1077.268	11368.752	685.883	322.423	10766.095	258.808	266.337	218.324	2454.071	13296.884	675.867	168.851	2981.612	7463.954	286.138	263.692	317.164	186.293	5810.87	279.495	5289.34	113	0.981	1117.19	474.845
14268.238	15666.522	10898.581	17840.992	12388.716	18314.402	8092.712	11373.155	632.152	343.038	307.574	530.882	4094.817	638.25	301.419	11520.882	231.171	258.232	251.416	671.538	1893.913	1784.332	166.497	1975.466	11529.899	295.725	303.778	307.904	2201.625	2022.169	334.798	3917.289	114	0.96	925.263	476.026
10595.972	11364.155	8131.874	13458.79	9359.127	14287.831	6423.286	9183.829	704.756	345.118	316.998	342.032	399.233	471.968	236.991	9212.012	196.579	180.216	449.975	1600.771	186.422	26363.419	146.159	1584.009	4604.932	274.739	401.854	302.11	11676.943	396.417	322.809	3220.304	117	0.944	1051.774	476.987
11812.316	12630.037	8867.968	15071.862	10066.855	16705.144	7093.14	9554.071	724.072	326.721	272.937	317.438	318.708	742.449	238.457	7367.17	244.661	220.499	264.62	2079.802	158.107	13961.486	170.8	1652.572	7137.456	319.381	314.847	300.669	12411.26	1447.504	377.235	4445.734	149	0.815	1179.406	478.923
11444.441	12682.127	9432.283	15866.512	10718.397	17027.906	7761.273	11293.155	516.177	303.594	310.42	286.894	290.416	353.894	255.063	6283.304	158.036	145.995	233.818	912.051	207.033	522.259	132.334	2480.746	4962.184	289.068	271.133	268.231	4522.076	470.144	368.632	7773.981	152	0.803	1374.908	479.822
12527.295	13083.261	9111.579	14806.39	10410.512	15234.607	7128.342	10497.482	708.299	365.274	330.736	760.12	8118.423	883.346	370.861	13319.546	228.478	256.688	267.183	1337.236	8081.103	1673.992	180.051	2648.487	9778.657	296.148	309.28	293.931	1000.634	4439.42	299.391	5099.437	117	0.973	932.756	478.397
12905.533	14031.898	9529.015	16222.911	11248.275	17249.454	8262.36	12512.792	1078.804	345.586	329.377	783.288	11903.295	872.446	318.106	11336.184	272.305	245.195	239.309	2087.248	6455.226	887.671	158.324	2792.692	6057.717	262.384	285.449	310.928	294.91	5413.559	262.901	5309.422	111	0.964	1130.608	478.131
10903.968	11814.814	8182.184	14286.688	9586.574	15002.122	6728.545	10665.808	859.96	335.128	296.626	866.631	6240.745	694.26	324.438	10171.592	267.929	263.982	185.462	5142.227	5379.603	849.051	151.652	2646.168	14084.469	346.648	391.462	322.349	8165.891	2521.076	309.779	4966.059	141	0.904	897.557	480.585
11730.647	12763.17	9245.735	15301.989	10642.976	16480.79	7650.241	11509.375	772.264	371.206	388.508	757.664	11254.154	578.421	345.768	13948.765	261.303	241.412	228.657	2348.642	11560.034	1066.576	156.29	3187.33	8314.966	296.993	281.977	305.435	1251.678	4880.222	294.363	4786.519	137	0.926	1016.011	478.96
9745.862	10012.09	7421.893	11950.217	8238.816	11883.585	5600.589	7680.705	646.63	273.293	271.625	362.453	863.524	358.246	209.676	8388.938	222.633	203.712	317.71	2388.428	374.655	3714.201	148.5	1508.342	6185.378	272.85	267.952	294.123	17493.013	1010.788	367.066	3590.241	112	0.943	1085.402	479.196
13382.332	14074.251	9652.298	15440.471	10391.612	15177.47	6749.961	9023.666	649.4	301.677	299.661	463.743	5039.1	380.128	247.57	9585.174	273.808	233.739	271.848	568.54	788.759	2836.803	153.236	1278.756	8823.133	282.448	278.034	296	964.313	1731.787	265.7	2399.52	155	0.887	1147.539	480.481
15432.082	16686.585	11111.769	19320.368	12339.524	18852.289	7606.654	10938.978	851.56	358.88	357.433	625.216	6221.279	920.699	451.765	13757.135	235.925	222.679	217.986	1249.319	3175.711	1219.061	133.921	1795.039	9995.148	319.875	275.694	295.849	3342.551	1823.625	309.397	3134.77	121	0.977	603.525	480.079
16362.282	16563.961	11427.142	18887.42	12135.626	17815.364	7388.773	10427.067	679.338	320.177	310.753	298.88	1153.701	639.671	318.45	12042.28	234.433	195.623	355.743	1818.699	396.453	37882.094	151.965	1517.888	9744.735	338.654	485.829	291.328	15503.766	866.096	391.582	3300.537	130	0.924	743.585	481.738
11544.872	12374.155	8905.229	14816.39	10574.768	16198.144	7589.212	10576.001	699.529	303.837	292.084	456.83	1961.694	444.03	252.653	9606.221	228.2	198.293	289.03	2042.904	1152.536	8577.007	164.939	1792.249	8468.131	296.513	372.807	290.878	9777.747	1318.153	405.636	4091.133	188	0.925	978.968	482.851
16231.994	17749.647	12616.348	20927.003	14908.879	22561.495	10675.422	14822.655	782.116	365.473	335.442	712.871	6425.606	741.622	315.639	11889.908	278.914	313.106	246.632	1021.531	4396.57	1913.399	168.255	2502.505	9271.298	290.319	262.28	294.534	700.112	3404.343	291.063	4712.243	147	0.952	1106.003	479.901
18502.335	19796.534	12364.432	22394.853	14444.146	22799.52	10360.282	16496.129	982.315	454.123	372.48	969.833	9994.081	899.285	405.132	15205.969	229.263	253.187	242.45	2192.913	14661.71	939.418	145.482	4053.709	9651.218	302.552	275.731	285.263	2259.615	3715.393	319.317	8506.958	171	0.9	514.494	483.547
14840.775	16104.72	11160.447	18638.62	12171.911	18548.348	7532.644	10316.303	688.655	341.846	344.792	432.16	586.912	616.165	374.217	12302.669	221.421	194.659	228.036	13449.591	290.763	513.12	133.345	1889.775	10484.106	316.038	336.707	325.447	14783.336	681.63	375.051	4813.975	114	0.99	665.447	481.132
13881.058	14950.285	11238.073	18246.634	13023.362	19385.83	8942.51	12414.693	870.228	430.589	371.619	762.113	10854.986	986.07	373.736	13741.243	261.991	278.88	269.283	1390.771	2977.596	1608.455	177.43	3106.733	9463.495	312.356	312.901	310.671	1003.967	5190.974	359.649	6219.106	188	0.848	923.681	482.973
12680.067	14067.748	9459.983	16530.904	11009.84	17760.759	7823.797	11979.35	997.888	348.234	372.684	436.642	1175.516	674.208	419.894	10966.58	197.387	224.898	289.027	3445.346	2552.05	11888.696	144.79	1975.857	8925.219	312.042	356.988	330.83	11688.403	1161.334	379.55	4947.475	232	0.844	647.875	484.073
15930.983	17607.948	11512.388	20242.758	13532.545	20722.051	9385.009	14300.803	840.623	345.063	357.278	805.372	15672.226	790.222	410.504	13797.973	279.277	265.902	193.285	3164.442	8270.08	728.199	169.524	2917.129	12824.119	321.536	295.891	295.252	965.045	5818.941	288.131	5565.043	129	0.982	721.957	482.725
16323.351	18655.453	12579.923	22158.337	15563.315	24388.537	11703.937	17473.039	1184.896	409.616	390.898	659.613	12674.633	1070.088	396.976	14158.542	305.253	270.825	183.625	1843.081	4497.606	950.051	163.663	4171.92	12798.502	329.371	358.42	291.793	274.587	5137.97	321.04	9227.171	201	0.876	769.799	483.405
11739.723	12659.963	8439.073	14604.314	9739.464	15419.477	6840.861	10893.797	1135.585	387.67	342.199	854.431	7870.892	734.511	363.169	10868.432	270.671	304.05	259.433	3966.624	3933.428	14924.605	156.546	2428.99	12421.589	310.756	378.19	310.714	5605.729	2900.024	404.715	4545.059	109	0.976	904.417	483.454
11520.678	12514.846	9199.713	15114.749	10926.878	16043.434	7687.64	10370.724	700.454	344.41	332.685	647.617	4456.197	715.16	301.75	12675.671	237.498	244.719	420.936	1339.49	2292.688	6600.756	160.603	2497.065	5556.138	270.218	283.037	300.227	5353.331	2396.981	237.492	4717.378	142	0.854	1097.31	483.683
10261.415	11292.411	7315.804	14785.32	8956.745	15982.114	7631.552	12989.133	460.853	330.736	325.336	288.274	331.44	578.457	277.533	6656.191	168.484	185.921	166.165	1187.654	275.897	11677.89	161.046	3380.273	2864.15	267.649	507.945	254.397	2509.161	574.509	332.215	8653.083	106	0.949	1272.906	482.981
8722.728	12381.605	9145.026	12320.345	10579.25	18365.05	7705.917	11200.54	578.802	318.264	341.98	333.196	333.918	403.969	252.531	8006.219	206.715	163.342	188.454	2092.542	227.304	435.68	154.927	3444.368	5849.572	275.886	359.844	261.681	3606.928	997.405	345.121	7470.124	123	0.864	1313.02	482.695
15733.874	16170.55	10992.869	18468.725	11974.793	18695.607	7877.603	11778.319	717.305	320.321	319.933	279.695	1313.5	613.508	271.987	13099.661	244.907	265.686	422.527	1919.967	990.27	20162.108	153.126	1857.885	9407.532	344.517	374.191	289.453	16647.8	634.864	2287.424	3630.382	123	0.964	798.581	484.02
12769.037	13651.697	10080.012	16585.431	11467.048	16980.193	7835.001	10159.731	727.575	306.404	295.169	595.296	4232.808	522.387	259.051	9302.412	245.132	252.679	262.287	877.999	2123.959	1100.693	151.13	1510.271	7322.83	267.993	303.504	305.842	4136.377	1734.354	271.41	2815.49	200	0.82	1129.55	486.91
9885.712	10481.794	7029.362	12456.634	8280.249	12879.981	5642.931	8202.991	798.909	241.187	226.909	221.351	283.934	338.283	184.133	5993.58	200.854	176.97	204.23	1902.009	145.776	6421.42	138.823	1843.163	4689.586	301.029	269.639	271.753	4594.48	695.404	353.722	5293.043	121	0.937	1205.839	484.5
9015.832	8785.762	6108.032	13321.514	7238.488	12401.385	6211.3	9969.516	698.318	282.336	282.345	370.602	309.601	330.923	246.678	6463.144	229.98	175.235	183.273	500.748	258.014	510.206	142.579	2515.822	7809.196	277.938	240.323	262.912	12618.832	842.463	896.585	6795.54	120	0.888	1295.65	483.025
11365.772	12781.424	8585.673	15328.362	10382.353	16174.534	7482.736	11598.369	853.849	347.589	366.864	1006.505	20759.995	897.301	438.407	12421.085	251.18	237.428	206.078	4929.73	10400.291	671.513	170.915	3077.779	11064.074	319.293	297.892	318.869	163.717	9060.693	437.917	6567.618	107	1	711.276	484.481
12658.677	13501.936	9814.642	16209.547	11458.799	17314.281	8051.908	11369.503	893.617	387.49	356.651	305.514	390.626	563.079	256.09	10337.222	252.33	239.35	505.245	1430.609	181.307	14015.662	183.6	2101.243	6070.114	284.371	352.936	296.838	18047.117	309.039	286.352	4099.536	126	0.988	1051.119	485.429
15715.059	17140.719	11601.734	19156.199	13114.699	20292.169	9643.991	14470.333	999.735	352.586	326.886	844.206	9293.507	674.827	306.523	11193.806	263.372	324.342	316.519	1863.73	6030.727	1175.906	160.51	2726.826	7080.91	267.932	285.535	313.923	1779.201	4524.746	308.992	5439.151	142	0.945	1114.655	485.958
13401.54	15010.986	10435.608	17856.57	10585.674	17477.994	7107.503	10764.158	631.724	292.126	305.437	329.465	332.45	350.254	227.323	8220.514	162.478	141.641	247.067	2325.67	228.54	620.643	120.686	2063.547	4732.677	323.399	332.707	253.609	10215.647	541.574	407.198	5930.301	151	0.826	1458.493	485.851
11087.366	12098.387	8020.946	14107.863	9448.649	15102.514	6658.585	9924.945	761.388	395.518	366	506.327	1823.482	649.838	416.449	12234.111	197.579	194.054	221.979	1060.407	1440.64	3117.342	124.898	1749.875	4846.785	312.223	276.468	281.998	3698.28	876.78	309.943	3608.848	126	0.976	575.032	486.254
11085.305	12269.76	8618.838	14842.944	9868.293	14803.88	6285.186	9602.64	889.663	380.9	355.248	700.972	3389.355	734.538	491.567	13547.37	211.462	188.858	280.87	1467.868	1580.674	9961.905	136.846	2140.007	7180.963	322.254	322.338	314.771	7758.147	1301.013	424.087	4986.66	99	0.99	598.985	485.833
14253.66	15882.145	9877.018	18410.512	12854.637	20923.086	9740.051	14643.231	794.086	348.594	290.72	538.767	6868.811	641.652	319.186	12491.374	196.548	236.119	271.064	2354.728	17646.823	1787.23	186.924	2337.26	5673.277	294.514	290.65	288.345	2431.345	4136.817	381.06	4451.857	127	0.967	941.791	487.098
9509.142	10412.357	7892.59	14465.05	9122.269	15702.133	7596.782	11873.783	523.071	315.324	308.253	308.108	311.995	359.837	248.271	6617.341	212.849	148.864	160.639	955.381	229.928	405.598	144.713	3372.699	3572.564	282.491	278.849	258.915	5475.13	646.107	299.688	8373.419	105	0.984	1304.319	485.995
13387.664	14539.458	10171.483	17744.444	12098.213	18757.568	8475.793	13011.816	996.521	350.85	359.796	864.37	15029.918	789.769	424.193	13248.408	245.68	250.53	212.306	3086.808	12307.281	851.689	169.772	2940.962	9963.861	327.39	296.929	313.483	379.486	6401.311	307.48	5812.486	257	0.764	721.737	489.66
15370.482	15973.142	12174.311	18839.547	13164.395	18902.804	8452.543	11283.978	873.741	437.771	334.668	380.919	317.557	362.717	246.657	9985.876	260.095	226.377	663.984	2464.614	190.25	4058.078	161.812	3777.182	8940.088	288.883	302.926	299.768	12526.851	348.224	490.888	4069.336	152	0.892	862.059	491.046
10973.902	11808.827	8504.491	13749.366	9658.323	14248.343	6477.598	8917.117	1229.569	389.655	331.881	543.556	1087.458	339.01	351.948	9751.866	217.424	225.462	187.1	8225.003	2774.757	466.153	157.877	3374.779	11100.577	328.881	321.314	301.424	23860.919	1443.245	344.067	5521.204	129	0.917	890.95	488.391
12279.815	13077.184	9584.712	15596.843	11222.131	16419.737	7731.039	10367.374	982.299	357.863	356.685	623.693	5266.243	587.113	326.115	10652.576	239.168	242.266	266.162	1115.241	2470.901	2975.791	149.218	2169.091	5719.217	311.232	267.526	304.012	1001.449	2265.511	280.052	4380.641	126	0.988	1035.81	488.389
9575.271	11894.557	11255.097	14428.786	11174.374	18188.194	7838.247	12577.073	447.083	306.429	310.534	274.307	332.931	647.439	249.917	6602.464	169.265	196.825	185.435	1208.335	271.809	1025.987	154.83	2785.288	3023.048	275.161	398.829	244.889	1890.185	598.7	565.597	7354.704	116	0.925	1277.81	487.845
14775.558	16150.427	11910.568	19138.253	12901.866	19211.548	7857.119	9911.135	723.111	338.199	321.036	287.711	296.164	527.655	237.413	11518.927	213.586	225.597	581.381	2127.447	169.486	12038.483	167.12	1590.95	7532.423	292.696	406.084	317.272	16215.858	376.621	308.973	3697.339	150	0.922	829.68	491.24
19605.801	19793.214	13948.939	22949.797	15093.294	22799.443	9477.708	12735.895	791.83	370.609	314.244	305.74	291.933	543.989	234.01	12804.193	270.646	229.816	539.193	3450.331	162.293	28971.486	176.163	1781.421	13269.559	280.429	467.159	310.685	13400.967	357.501	350.097	3819.671	141	0.928	836.592	490.238
12296.131	12610.737	9091.531	14800.503	10391.509	15733.136	7447.577	10913.9	819.566	343.207	340.017	333.998	355.107	533.545	232.149	10055.213	233.422	238.491	463.496	2231.116	166.472	19622.744	176.634	2022.362	5577.159	280.706	321.912	301.55	14950.777	595.591	353.092	4285.649	128	0.9	1055.672	490.094
14744.935	15761.248	11667.269	19478.169	13404.257	20973.605	9284.648	13447.943	796.787	318.847	292.299	842.729	6632.511	547.352	319.716	9660.307	195.885	278.374	293.334	3355.394	3312.337	3793.293	156.178	1982.007	9068.684	316.053	352.923	310.188	4840.167	2347.27	345.663	4137.279	191	0.851	904.05	494.102
13058.227	14510.23	10275.023	17096.686	12256.354	18625.825	9008.187	12838.337	1015.112	457.256	404.714	748.915	10654.295	1077.739	355.222	13202.122	289.29	259.722	309.601	666.201	3172.954	1644.884	179.097	3292.571	10938.214	314.759	318.988	296.543	339.954	4860.877	354.603	6800.98	125	0.98	915.5	490.86
12947.255	12725.167	10234.265	17785.389	12198.248	17852.479	12100.93	16732.957	416.099	359.404	319.12	269.276	317.34	637.359	251.46	6315.811	161.16	183.286	208.785	1121.858	259.932	677.286	171.066	3192.61	2423.899	279.69	382.681	253.064	2046.215	471.557	367.126	8114.778	142	0.945	1267.606	491.542
14467.369	16421.668	11831.448	20169.355	13854.708	21812.042	9438.324	13712.192	963.974	410.039	367.725	580.317	6709.162	1040.002	375.157	13902.289	198.517	229.826	247.464	983.497	3096.133	1691.749	137.582	3096.362	7894.893	300.14	266.8	290.134	1830.561	2513.676	312.303	6462.505	105	0.984	512.214	492.814
17670.176	19231.643	13627.341	23006.216	16090.377	25090.516	11512.407	16063.512	902.053	372.582	354.888	402.264	3558.433	908.779	345.483	14449.208	286.992	259.766	294.297	948.25	1329.897	14371.637	145.724	2975.984	15118.116	322.581	380.239	295.356	3390.301	1451.687	293.231	6799.496	259	0.826	772.222	495.037
17046.309	17403.217	12770.566	21119.624	14194.348	21279.746	8967.608	12238.203	718.521	1469.439	306.511	373.253	294.986	783.075	257.428	10484.957	269.967	243.627	376.741	7975.174	154.758	5054.867	199.036	1973.453	10191.824	295.031	490.967	314.759	10214.261	525.467	430.85	4864.383	155	0.909	846.719	492.835
14320.466	15316.863	10994.239	18172.254	12634.437	19122.899	8644.715	12320.621	667.104	289.299	288.795	353.698	580.269	453.627	238.385	7574.841	199.024	211.189	287.908	1496.477	267.49	6161.33	157.407	1650.366	4363.069	275.124	283.398	284.808	8620.206	675.755	348.584	3819.649	173	0.923	1073.691	493.905
17391.983	17998.597	11755.199	21025.262	13647.237	22074.285	8853.094	13120.612	929.458	385.869	331.077	477.883	4231.406	775.044	346.488	13051.199	197.786	222.939	311.57	1041.312	2088.25	3826.719	131.486	2129.187	9806.649	296.748	268.63	284.226	3496.471	1546.525	339.111	4581.119	120	0.981	517.55	492.85
14522.714	16068.732	10104.063	18042.573	11773.316	18826.991	8185.221	12630.64	923.375	398.219	363.415	609.413	3999.498	940.906	478.604	13134.705	188.165	224.511	286.443	1347.701	1650.447	7831.261	146.981	2283.957	5482.29	321.371	290.838	300.75	8657.385	1907.883	369.216	5154.378	130	0.94	587.715	492.869
14823.947	16362.451	10754.851	19670.946	12380.9	20055.258	8448.864	13102.018	989.85	369.543	309.101	887.988	9423.733	576.346	325.593	13361.922	238.795	240.568	190.808	5499.638	25144.587	1051.995	142.497	2415.073	15835.902	286.362	289.751	285.879	8572.602	3651.601	307.708	4763.779	189	0.921	441.775	495.997
13968.966	15310.45	9604.065	17160.251	10842.691	17658.112	7681.919	11748.826	750.363	413.006	330.093	1051.217	12863.217	707.041	394.005	16211.818	209.907	217.556	290.948	2666.823	12032.857	11303.449	143.973	2327.356	8927.515	278.304	345.566	278.945	10855.973	4418.544	361.302	4615.546	98	0.98	479	494.5
15426.299	16353.014	10796.328	18836.194	12189.388	18941.609	8026.066	11792.438	915.265	375.406	301.11	528.223	3686.689	512.991	301.109	13084.121	234.777	228.155	268.752	1752.705	1399.197	4277.251	136.97	1643.766	17610.502	300.484	266.812	283.837	16963.003	1302.82	410.489	3437.117	177	0.931	495.246	495.144
14418.177	15208.954	10656.812	18642.268	13083.759	20021.306	9354.836	13359.683	949.53	341.093	330.823	812.367	10882.643	542.752	316.438	10869.495	247.625	265.146	243.352	2975.847	19115.941	866.708	202.939	2342.371	8481.658	297.262	292.701	293.174	3597.997	4973.985	420.16	4531.429	171	0.909	943.459	495.804
7732.743	9646.504	7665.181	11208.972	8702.729	14326.085	6718.824	9481.603	517.686	325.709	308.167	311.624	332.148	404.615	244.543	7201.327	176.584	213.412	242.659	1975.519	267.319	589.743	179.048	2494.896	2750.119	266.247	287.343	245.332	4019.96	772.271	406.249	6844.716	154	0.814	1278.5	495.669
14580.047	16447.814	11018.104	19730.78	12860.925	20355.347	8922.386	13962.735	965.613	412.839	371.59	622.06	2950.475	852.981	491.815	13855.194	216.422	237.289	490.757	1841.475	1254.71	7125.523	180.083	2902.426	6828.364	323.683	318.431	310.591	18211.744	1330.843	445.551	6524.009	115	0.986	598.552	495.013
15182.959	16522.584	11100.507	19183.453	12981.712	20389.856	9111.709	13916.609	783.316	342.48	339.755	593.707	10366.052	1027.329	417.425	12584.277	239.265	234.988	207.807	1357.452	2672.716	2404.8	160.631	2973.052	9160.192	326.032	303.318	305.889	4103.647	3889.774	343.429	6059.321	202	0.892	737.262	498.109
9774.265	10669.449	7378.87	12568.554	8632.398	13701.475	6141.055	8875.639	950.2	324.227	315.245	372.153	376.227	635.776	261.27	11873.031	185.207	196.039	486.048	2838.494	330.444	5135.836	147.917	1964.41	3118.324	311.625	338.218	289.802	24816.233	523.524	283.436	4408.512	104	0.974	796.202	495.067
12617.834	14085.561	10020.591	16830.19	12096.045	18370.396	8974.522	12865.747	903.043	396.89	355.64	715.788	8470.419	899.979	344.829	12415.801	234.839	252.492	292.774	1569.154	4620.952	1049.503	188.449	3062.972	7870.766	310.205	351.89	282.801	3677.068	4312.847	396.591	6497.803	158	0.927	923.614	497.557
11817.078	12707.171	9440.182	15428.404	10642.156	15518.543	7137.204	9327.74	634.46	318.35	307.673	481.474	2696.553	567.094	269.297	11173.173	246.058	223.152	334.037	705.96	1380.375	1739.924	156.504	2057.822	7246.715	264.04	279.951	300.45	2079.057	1494.846	331.213	4208.384	112	0.973	1116.152	494.795
18827.577	20179.26	14143.274	23668.801	15312.51	22920.174	9411.777	13573.066	983.055	433.804	377.38	702.372	8596.706	1073.291	507.641	16166.729	299.497	251.748	298.588	1422.447	3929.197	1601.379	153.723	2523.665	20494.729	318.718	371.031	333.88	5276.648	3681.295	339.42	5238.438	171	0.853	610.143	498.319
8693.548	9923.191	7813.633	12227.543	9465.601	13807.553	7503.769	11042.077	1139.501	577.303	432.359	606.136	443.022	470.287	359.371	11155.003	259.937	235.686	437.353	5424.809	223.655	527.751	216.728	6750.64	4689.588	305.136	272.411	307.214	19617.152	1553.585	396.766	8256.848	131	0.931	872.492	497.76
10869.176	11944.432	8048.528	14410.121	9898.87	16184.872	7483.205	11960.546	644.198	373.835	323.28	575.576	384.462	371.953	397.007	11495.049	184.219	216.883	174.97	11011.817	277.42	579.976	170.196	2954.665	6828.208	329.925	289.003	307.747	38811.644	3622.679	377.308	7530.908	117	0.944	887.774	496.987
16234.577	17048.497	12464.538	19893.208	13656.81	20187.612	8780.699	11724.91	871.109	297.585	300.104	272.918	379.334	452.493	224.863	9786.177	231.768	224.092	351.57	2257.317	244.457	21858.4	157.489	1599.884	6939.459	280.352	331.769	292.215	16941.093	569.517	360.321	3379.594	114	0.96	1065.851	496.254
12929.056	13760.818	8973.039	15753.746	10026.615	15738.411	6601.551	10836.063	981.151	368.559	327.27	781.99	8085.391	680.707	501.678	12451.295	263.443	266.042	232.764	4592.251	18600.848	628.967	137.032	2436.75	13749.035	298.154	315.322	337.608	3702.356	3057.668	335.193	5120.534	137	0.937	656.361	498.142
13670.017	14713.538	9903.655	16098.868	10795.768	15669.882	6447.144	8707.218	1005.166	363.615	336.766	552.674	4637.018	713.25	407.926	12979.473	251.351	227.067	221.945	600.661	1678.886	5200.775	145.112	1583.153	15358.514	331.407	303.052	316.537	1472.504	1541.301	309.688	3062.24	136	0.905	689.456	498.162
15519.397	15767.447	11911.014	19100.05	13297.42	19705.005	9190.739	12775.647	927.663	371.374	328.184	654.371	10021.628	841.991	323.394	12365.663	249.259	257.744	265.889	837.279	3134.723	1370.75	168.425	2552.517	10516.587	323.081	365.918	290.482	802.158	4512.759	319.765	5320.014	208	0.898	911.716	499.442
12405.636	13060.591	9478.25	15586.504	11211.874	17134.397	8130.722	11276.389	699.338	376.842	352.402	425.921	929.022	478.094	250.402	10028.441	234.779	246.046	447.361	1161.079	428.711	17982.616	163.569	1786.688	5010.129	296.158	339.773	284.031	7048.772	544.524	347.947	3965.201	116	0.977	1042.172	497.638
15593.659	17604.479	11828.129	20210.942	13113.39	20636.996	8686.55	12884.916	1005.366	435.868	358.273	851.296	10225.676	699.172	407.009	16160.277	242.151	236.419	251.183	2533.525	5652.191	6569.598	146.557	2424.037	12854.959	295.653	322.304	272.122	7789.651	2959.044	335.957	4866.744	145	0.929	474.803	500.072
13147.68	13594.824	8493.613	15406.571	9946.798	15979.332	6881.256	10813.34	655.736	372.417	291.121	410.006	1073.597	428.715	316.065	14615.691	165.113	195.092	499.271	2314.122	501.637	2525.44	152.205	1608.474	4422.984	294.264	289.142	278.12	16986.846	574.67	383.562	3396.716	96	1	504.229	498.521
12362.663	13602.108	9917.249	16374.649	11783.807	18405.09	9093.067	13586.382	1090.376	491.289	381.502	581.598	432.209	421.512	370.373	11450.123	288.141	245.418	222.338	9158.724	293.123	548.113	188.544	5426.225	11046.96	354.319	314.382	303.643	38634.783	2158.736	351.768	8348.51	131	0.921	880.088	500.851
13507.197	14063.322	10119.274	17014.991	12120.559	17835.364	8150.49	10846.394	840.624	359.757	297.344	590.631	4491.898	598.165	278.01	11367.985	235.793	256.215	283.012	784.382	2010.089	1282.623	188.592	1731.054	9060.648	297.545	415.54	285.511	1519.028	1888.919	419.726	3237.889	183	0.88	960.571	500.385
13769.434	14597.584	10996.992	17749.232	12640.525	18632.089	8797.939	11314.223	869.143	328.39	340.826	624.787	2614.586	592.301	290.713	10493.887	250.254	258.632	427.173	911.904	971.397	1743.95	148.679	1879.763	9556.902	291.624	301.355	286.514	4254.799	1434.406	339.197	3822.882	225	0.896	1032.944	502.136
14582.758	15708.252	11921.37	19318.807	13609.63	20227.13	9017.019	11439.936	744.536	337.947	328.138	404.44	842.569	539.182	233.222	11165.647	255.415	239.681	379.794	1545.766	434.611	26036.929	156.973	1869.696	8891.29	287.104	362.961	290.375	16825.799	556.203	329.802	3882.465	148	0.924	1061.135	500.953
8747	13294.715	10223.636	12984.808	12183.934	20101.914	9153.314	13438.64	467.588	309.823	308.931	358.119	354.315	422.611	257.631	6298.178	205.448	171.883	154.08	9069.888	220.626	259.609	139.512	3390.162	1922.67	258.129	358.42	258.433	2232.942	479.859	376.661	8847.468	121	0.937	1305.079	499.062
17198.99	17669.869	12291.133	20001.74	13114.411	19671.804	8274.919	11639.545	993.565	359.734	330.457	315.351	320.852	468.338	263.841	12613.591	229.535	251.763	529.468	2149.172	156.874	7576.757	194.542	1905.997	6846.29	302.786	321.894	307.498	12350.537	307.156	305.987	4199.832	125	0.952	832.82	501.532
11274.271	11942.539	8892.559	13970.656	10113.511	14215.34	6859.479	8669.33	976.163	453.92	403.749	560.389	2741.376	528.262	319.406	10520.971	333.279	285.7	317.285	676.143	857.89	1850.626	156.152	2061.983	13607.676	310.045	281.166	286.46	1572.38	1468.459	306.577	4404.029	108	0.967	1021.259	500.769
14479.116	15534.535	11136.184	18351.902	12781.992	19360.939	9050.57	12633.925	802.527	345.092	334.775	728.042	5481.821	625.27	310.182	10292.419	285.172	262.888	281.138	1306.511	2616.665	3026.522	154.87	2134.033	11959.164	272.622	291.516	287.614	2327.673	2670.431	310.189	4481.43	272	0.836	1087.706	502.879
14077.48	15803.194	10769.93	19293.58	13094.639	21211.656	9681.081	15630.864	1276.044	397.305	395.905	1015.645	18666.565	1023.008	499.914	13174.275	221.321	301.435	174.111	5332.843	17257.675	884.559	167.454	3853.943	6461.585	339.06	321.596	318.243	1084.366	8679.489	319.756	7510.193	193	0.92	727.956	503.749
15018.141	15327.05	10888.79	18047.684	12001.759	18407.452	7880.413	11176.363	921.197	365.724	332.422	379.509	497.933	688.473	302.128	12382.568	253.862	233.325	386.097	1706.712	259.961	29135.313	139.036	1716.387	8788.557	313.999	415.153	289.476	13469.244	365.48	362.216	3846.788	142	0.945	780.169	501.732
14167.089	15057.78	10988.146	18912.073	13724.825	21588.624	11247.575	17082.143	884.025	446.964	372.42	679.932	678.708	514.687	317.444	8388.234	260.76	228.807	220.5	6240.961	546.617	6306.045	180.112	4051.44	10118.689	313.47	310.753	306.281	14785.511	911.607	453.155	8137.799	168	0.906	896.375	503.452
13053.315	13651.363	9245.086	15999.613	10565.595	15225.622	6436.434	9343.433	973.456	379.245	321.285	661.03	7009.642	552.189	323.32	13611.746	180.869	207.432	189.346	1111.856	1952.895	3714.421	137.77	2079.276	8790.136	290.556	260.033	286.087	8928.847	2292.709	394.926	4807.582	106	0.98	488.858	501.953
11241.697	12384.891	8519.968	15604.875	10585.451	17080.991	7497.976	12046.544	935.084	387.881	338.977	728.823	9582.998	835.446	529.606	13103.142	177.283	211.884	329.483	1725.952	4543.884	2394.861	152.252	2698.149	3514.072	322.382	288.439	298.227	6180.754	3686.513	400.408	5739.919	107	0.989	598.836	503.164
8975.111	9646.943	7056.553	11512.851	8190.517	12725.951	6103.579	9085.345	1077.957	471.149	412.912	1010.432	11193	551.752	369.97	11334.476	242.836	316.572	245.504	3425.277	14973.533	5862.321	188.766	2320.126	3739.369	303.136	294.739	277.37	1209.361	5094.375	350.196	4524.941	111	0.952	935.851	503.959
10047.68	10879.156	8293.493	15501.965	9803.797	17102.977	8557.916	13453.482	498.326	309.592	310.723	357.441	332.437	391.347	261.546	6567.839	221.854	186.56	182.544	10331.879	231.257	520.665	147.111	3461.591	4123.834	256.459	375.735	262.456	2804.354	510.448	339.157	8646.128	146	0.901	1298.897	503.993
16514.398	17525.801	12833.891	21050.408	14709.237	22679.713	10474.258	15052.003	897.608	385.058	333.602	580.831	4696.982	642.586	302.17	11222.585	270.39	283.86	292.972	2119.63	7916.327	3293.366	176.974	2398.802	13065.56	332.579	352.433	292.022	7105.848	2509.335	404.951	4781.145	269	0.858	925.924	509.768
13814.582	14584.463	10323.228	16960.662	11452.517	17139.936	8103.125	11542.292	628.454	318.598	306.297	776.308	7161.952	607.339	287.983	9754.615	247.38	251.209	226.81	2037.103	5403.13	1565.89	151.863	1912.149	7730.374	261.473	276.429	287.16	6623.233	3438.687	322.775	3658.208	141	0.938	1106.018	504.812
13932.553	14776.736	10038.23	17389.177	11099.466	15319.436	6497.032	9451.114	1245.195	413.907	322.17	844.14	5964.22	626.935	392.16	16818.097	227.881	241.158	325.705	1291.946	1436.108	1349.27	143.192	1873.571	10127.408	316.3	282.012	264.86	7535.532	1821.459	363.655	3896.933	102	0.987	499.157	504.363
10684.821	11785.162	8795.069	14738.519	10973.36	16167.099	8542.155	12257.598	995.613	526.319	471.464	419.404	969.57	754.564	301.412	10623.417	294.666	227.94	538.421	967.941	335.862	20114.411	182.873	2505.347	4036.258	302.028	368.159	300.243	4647.275	516.765	303.296	5155.836	129	0.882	1012.578	505.105
12866.733	14201.709	10254.214	16747.475	11139.854	16955.335	7035.084	9570.584	866.642	338.35	335.088	301.468	346.458	460.931	250.83	13746.528	217.298	242.227	416.644	2851.963	188.068	9073.697	199.116	1980.68	6859.48	295.262	344.234	304.749	23816.428	302.882	306.773	4119.423	139	0.901	828.86	507.572
15741.035	16076.919	11512.33	18564.123	12887.978	18737.737	8649.319	11771.357	690.758	321.516	301.354	596.808	3253.138	485.579	249.139	11503.458	266.099	279.703	332.929	810.419	923.827	767.674	173.673	1593.788	12194.666	310.255	338.264	278.729	3627.782	1267.855	359.844	3029.257	147	0.942	971.316	506.765
10079.86	10590.426	7508.386	12032.375	8397.278	12538.149	5795.759	8374.084	674.527	305.705	302.081	694.324	7027.672	592.498	252.932	11555.147	239.07	235.22	286.353	1639.985	1934.497	1237.096	157.187	1775.589	6710.4	294.138	285.111	282.967	2375.002	2721.747	297.425	3486.57	108	0.938	997.537	505.944
12763.436	13463.23	9812.65	15737.174	11428.734	17028.77	8314.375	11138.077	750.68	360.686	341.765	640.752	5536.459	729.283	265.389	11385.019	249.789	258.1	284.46	678.979	2435.76	3956.246	149.876	2064.723	10503.535	304.818	303.94	281.524	641.133	3095.592	281.536	4169.226	143	0.941	1043.416	507.164
12496.553	13447.633	9359.594	15198.26	10152.647	15277.196	6719.21	9512.985	575.427	297.32	291.953	365.849	477.94	317.064	234.096	8559.001	220.818	218.58	472.054	1058.161	215.797	4052.214	175.909	1508.503	5887.933	270.579	275.014	303.214	9689.7	539.64	320.463	3288.805	155	0.933	1134.274	506.184
14591.148	15513.285	9749.018	17178.249	10734.232	16586.824	6954.519	10606.843	921.142	420.08	336.772	477.496	2282.488	576.673	348.018	19254.84	235.205	243.026	419.998	2407.194	589.552	6079.965	170.956	2128.99	9372.363	311.554	343.672	278.238	25185.161	740.846	334.182	4061.727	113	0.981	509.385	506.465
11841.315	12814.916	9481.108	15241.319	10777.605	15675.208	7266.527	9956.567	684.534	325.686	330.207	795.392	9103.646	701.25	285.738	12034.872	242.722	245.397	260.662	1469.577	2753.021	891.58	149.662	2109.176	8946.942	293.31	299.24	283.97	689.136	3918.068	306.205	3983.756	162	0.927	987.71	507.284
16928.301	17787.45	13380.618	21715.926	15358.082	22789.205	10827.25	14964.87	943.126	355.182	349.653	776.142	10865.994	615.73	289.921	10137.452	321.615	284.375	241.407	3172.448	13333.752	8783.483	153.718	2420.925	14733.137	283.8	325.675	295.053	4823.172	5191.994	295.84	4642.57	343	0.785	1068.147	512.389
9317.611	10096.592	6638.664	11023.165	7435.092	11226.383	4965.023	7335.361	476.085	262.008	244.903	688.044	4088.03	356.972	260.122	9048.193	202.404	207.091	216.163	1621.367	10076.28	2409.836	134.429	1476.939	5988.146	270.758	286.169	302.06	1734.045	1835.758	255.145	2711.055	105	0.984	1119.786	507.471
13035.524	14264.299	10565.906	17840.783	11324.322	19034.829	8405.639	13035.344	611.726	309.589	286.694	327.624	337.88	403.195	243.627	8151.504	208.297	229.495	244.286	1500.843	271.553	616.607	170.927	1930.837	9183.167	277.822	286.111	267.66	9824.915	860.166	379.221	4780.116	188	0.925	1266.42	508.17
15753.187	16893.317	11605.548	19945.479	13153.257	19711.228	7914.327	12635.165	1019.52	476.902	397.139	876.356	16302.464	760.081	449.412	17468.64	216.464	253.52	209.549	2609.482	3119.875	1698.563	145.022	2711.85	12474.132	315.964	291.705	290.211	4483.83	4940.4	341.443	5168.262	112	1	474	508
14013.068	15335.454	10645.314	18507.993	12479.082	18828.562	8386.888	12627.282	1315.655	375.108	364.96	1050.975	13724.83	1043.148	461.834	13256.302	261.693	262.803	198.819	2934.947	15179.149	2744.241	162.565	3157.872	10687.125	341.878	309.46	315.117	1047.489	6393.677	392.021	6053.395	123	0.993	718.549	507.76
11974.668	13391.906	9427.588	16218.075	11367.965	17122.346	8604.531	11696.538	704.996	345.252	336.709	314.993	335.441	487.929	272.182	8900.764	232.857	197.413	384.114	12684.876	152.764	5087.44	158.224	3779.484	4814.684	284.764	561.624	319.89	6626.967	732.736	352.422	7064.339	130	0.978	1164.185	509.177
12877.263	8890.903	6744.463	11589.545	7930.78	13737.734	6841.85	10360.105	626.034	299.73	312.879	238.061	299.424	313.931	245.734	6201.655	249.457	147.874	200.167	2566.142	199.26	695.572	163.301	3303.99	8816.036	268.447	313.697	236.047	1845.709	452.032	284.904	7166.453	142	0.845	1241.218	510.12
13691.776	14591.772	9847.357	17192.292	10964.272	16130.089	6486.713	9652.36	905.381	347.983	309.056	474.27	334.906	630.875	419.58	11865.049	245.245	222.383	357.124	2416.4	200.708	2560.914	155.514	1542.15	14144.782	417.421	298.427	305.281	20308.587	610.886	494.971	3617.783	139	0.915	573.608	510.155
16730.366	17820.698	12200.22	21239.861	13936.704	21691.434	9558.75	13881.377	1372.345	418.741	344.132	659.432	4262.805	613.112	365.258	15514.295	243.033	250.233	328.645	1689.459	1063.51	5135.913	160.871	2018.807	12934.421	315.817	295.636	271.8	13589.447	1611.359	352.793	4202.334	170	0.916	502.647	513.059
10180.21	11439.134	8765.284	14523.819	10872.627	16663.269	8313.165	11915.415	969.568	476.657	387.878	569.464	389.864	407.82	298.377	10085.105	240.452	240.708	249.741	10171.782	257.069	6933.553	173.552	4583.547	6491.251	304.951	310.501	274.861	25158.954	788.525	424.592	7284.468	106	0.98	889.189	511.415
14165.29	14779.736	10323.925	16821.927	11566.35	17623.249	8498.237	12445.985	708.086	352.348	350.969	567.847	6186.312	606.592	288.066	11351.955	278.162	259.691	225.803	1750.567	3880.847	1110.353	150.485	2446.523	11151.655	302.734	309.06	292.713	4122.92	2686.456	345.96	4784.95	186	0.875	1025.457	514.328
14026.402	14695.378	10743.757	17339.262	11790.859	17003.393	7712.521	10394.952	576.588	324.218	304.269	489.725	1187.642	594.507	253.196	9820.64	219.383	211.622	496.845	1224.728	1145.842	26668.043	187.975	1783.476	6656.569	262.44	424.333	287.279	11410.191	842.225	272.108	3937.225	116	0.909	1099.802	509.871
12711.914	14081.102	10052.509	16441.886	11343.533	16394.906	7240.841	10761.747	1026.932	372.032	319.498	623.588	8019.852	586.736	278.366	12101.479	307.112	287.49	268.986	3046.249	15017.443	12867.078	178.249	2602.301	15822.946	293.693	379.79	274.725	6054.219	3324.141	438.287	4532.549	125	0.94	954.98	513.18
14373.117	14915.26	10775.87	17781.647	12404.841	18685.471	8757.006	12663.999	722.664	348.74	322.718	696.154	4911.439	592.143	279.275	11338.849	246.412	228.132	306.29	2358.543	4547.941	17574.902	179.026	2208.106	9224.148	296.075	426.542	272.399	8729.281	2303.441	386.799	4640.676	153	0.863	961.245	515.225
10621.761	11765.782	8801.713	14509.221	10639.429	15886.388	7659.178	10730.901	990.544	341.848	333.456	920.657	11938.338	556.92	294.145	10995.697	216.343	281.535	251.877	2566.821	13001.074	4244.997	150.525	2459.724	7504.639	305.598	292.164	296.954	1301.572	5510.942	288.632	4506.827	123	0.964	1056.102	511.679
15741.646	16926.676	11587.808	19718.967	13111.047	20379.252	7907.681	12898.445	979.398	478.488	380.898	878.451	7843.306	1181.475	339.415	18891.033	232.203	236.64	209.307	1604.061	4637.588	1580.919	158.188	2654.142	11599.396	318.688	274.106	281.536	654.503	3289.752	318.304	4981.841	99	1	467.328	512.359
12436.346	13441.475	9015.342	15407.299	10568.587	16833.667	7771.173	12682.964	931.071	368.984	326.698	872.327	10566.162	549.412	302.721	11924.68	249.509	255.141	229.195	3283.643	26727.729	1413.241	173.145	2846.336	7043.4	295.361	302.905	289.1	1608.01	4951.802	361.632	4820.458	124	0.96	944.968	514.315
11175.819	12248.705	8347.88	14299.014	9676.334	15282.468	6420.928	9565.997	653.729	333.596	308.562	595.983	2362.692	816.102	431.192	13864.322	185.347	179.974	334.508	1664.068	687.364	32368.991	163.733	2013.898	6015.569	319.308	379.756	324.36	13518.62	1117.586	505.148	4708.554	111	0.994	702.014	513.95
14673.031	14757.992	10893.017	17693.042	12394.343	18451.955	8825.406	12347.231	627.266	315.1	301.684	656.987	9223.528	563.764	266.733	12071.988	233.639	250.552	296.801	1643.877	1800.353	724.806	170.256	1981.695	8583.402	300.577	305.056	269.048	3196.385	3729.334	332.743	3786.301	126	0.948	969.302	514.373
12725.563	13562.379	9367.288	16253.447	10974.313	16870.515	8155.606	12566.96	988.161	371.632	349.335	822.964	13588.828	582.805	318.552	10809.211	304.704	289.983	229.327	3110.418	13373.219	1399.275	162.59	2705.933	10637.619	280.016	283.793	288.449	723.823	5757.93	281.783	4620.101	195	0.861	1079.746	514.218
13145.459	13029.603	9709.555	15335.802	10348.077	14881.44	6584.764	8726.936	504.478	286.522	283.719	367.779	775.182	547.758	245.089	8104.47	210.509	182.534	482.982	937.856	977.925	30905.25	167.219	1397.663	6559.406	248.831	421.604	286.393	7555.317	656.815	320.987	3386.258	111	0.923	1103.824	514.77
9960.786	13028.108	10582.583	14141.9	11676.931	19101.76	8595.1	11408.403	869.732	337.448	301.253	297.7	342.614	416.205	254.716	7238	204.051	248.57	236.512	1111.372	292.479	622.711	185.074	3207.5	6511.728	286.715	316.468	270.751	7600.277	437.714	317.082	7285.069	177	0.851	1269.664	515.681
10283.165	10779.355	8427.67	15316.654	9344.764	15472.24	7413.487	12177.022	499.428	309.993	316.525	290.715	280.713	351.65	251.821	5321.16	217.489	186.401	211.779	1214.129	229.31	300.476	139.355	3259.592	4853.056	260.653	307.14	266.172	1378.145	409.339	272.896	8107.973	110	0.915	1297.782	514.064
15986.771	16769.257	11629.345	20058.678	13398.431	21109.161	9280.165	13691.799	946.836	426.472	346.654	485.81	3401.973	754.893	362.87	16381.528	230.501	222.293	344.771	1086.742	1321.935	16143.505	161.629	2488.688	12090.589	317.08	339.305	279.318	7330.025	1362.955	343.585	5660.92	213	0.814	507.035	518.434
11751.051	13220.225	8756.685	15209.359	9806.26	15641.363	6154.668	9850.475	1099.426	363.617	345.535	678.376	9770.879	1241.197	423.566	15288.148	234.511	269.086	173.782	3145.623	19753.638	518.525	143.379	2653.637	7029.24	300.149	326.259	308.141	8513.894	3743.457	339.108	4315.706	192	0.733	797.594	519.385
11065.382	12059.224	9017.994	15942.466	9903.118	16516.954	7755.859	11730.596	556.09	316.071	316.518	313.073	324.278	334.786	244.408	8971.64	180.27	220.62	343.842	4540.078	259.061	692.6	189.5	3124.458	5561.004	269.631	350.484	280.337	5946.358	550.529	351.811	5677.534	183	0.88	1255.325	517.331
15479.441	16270.513	11619.338	18536.271	12560.257	17373.311	7674.916	10956.105	979.676	360.777	330.818	698.263	5899.514	533.32	265.607	10437.433	291.821	283.337	193.294	1246.046	5935.241	612.002	150.789	1744.712	8616.508	300.604	287.624	284.391	1276.398	2359.1	348.723	2942.922	131	0.896	1001.973	517.5
17778.463	18902.205	13454.287	22767.424	16492.835	23904.964	10580.064	15274.286	872.703	373.243	366.639	699.697	10076.892	1161.962	505.484	12517.934	258.686	239.021	239.159	1420.476	3852.534	3530.782	147.299	2733.975	13314.635	319.689	303.517	320.443	1909.667	4172.417	438.615	5797.537	254	0.871	720.063	522.469
14748.535	15821.207	10472.56	18606.638	12993.748	20696.766	9897.856	15500.071	949.785	413.632	394.407	722.821	13948.031	1203.231	550.426	15336.432	250.756	239.291	252.058	2235.73	3630.816	2048.536	162.214	3432.56	9005.285	331.007	322.002	316.922	759.484	5587.361	486.042	7237.766	133	0.946	727.5	518.65
10434.65	12218.359	8129.956	14159.605	9599.807	14901.989	6630.861	10056.697	854.071	426.619	387.022	524.985	6407.185	1078.695	612.654	15307.181	229.267	206.153	328.748	1746.298	2602.882	1805.997	160.224	3420.435	9539.999	310.393	328	351.148	3228.018	2512.425	359.096	7968.172	101	0.977	625.619	517.52
15007.465	16479.649	10072.456	18630.438	11229.495	18561.225	7614.313	11914.224	1377.227	407.808	335.69	1036.779	16490.092	814.866	333.115	17126.156	224.975	254.446	231.882	3949.572	17993.405	1796.741	134.575	2501.549	14069.786	301.688	302.393	309.075	2668.549	5375.082	367.197	5264.54	136	0.93	380.544	518.824
15017.257	16043.942	10923.008	18791.43	12486.069	19341.645	7957.7	11534.777	759.405	364.864	314.784	472.659	4736.975	863.742	543.202	11836.217	212.609	220.047	276.021	883.571	2132.599	3606.011	156.349	1785.304	10305.707	292.354	298.853	321.299	2185.045	1715.949	341.103	3510.78	228	0.776	598.544	524.268
14167.205	15230.814	10338.422	17630.258	12038.063	18503.669	8133.751	12282.701	1168.735	396.088	380.204	806.741	8735.547	1004.521	478.785	14165.387	258.153	269.588	190.986	1007.418	2363.016	1765.437	148.788	2630.38	8441.848	313.775	308.13	305.223	2281.459	3280.099	366.321	5291.264	122	0.985	740.967	519.5
11237.775	11818.371	8739.941	14083.39	9799.366	14609.397	6670.365	9835.468	624.565	310.917	315.344	684.455	11503.796	514.665	294.281	10483.62	232.146	252.532	225.429	3051.559	13912.382	480.737	161.886	2156.153	7222.093	301.171	293.823	269.836	311.671	5337.553	303.591	3921.577	125	0.98	983.86	519.348
10033.358	11179.063	7453.423	14070.21	9930.933	16273.92	8698.476	13933.742	480.174	279.088	246.535	230.982	266.956	298.493	255.056	4774.159	176.142	155.452	159.107	671.529	108.573	328.034	152.393	3399.042	2781.921	285.873	272.115	313.389	1547.047	588.572	351.021	8628.605	132	0.954	1187.939	519.856
13788.369	14641.429	10149.246	17398.31	11545.244	18258.982	7795.373	11751.765	628.791	340.107	281.093	314.712	320.729	465.017	312.254	9137.533	173.305	201.041	503.984	2528.131	190.329	4087.127	157.985	1420.313	6376.114	309.445	283.041	268.082	12372.423	329.751	464.91	3943.245	133	0.924	524.365	520.199
16030.469	16844.437	10964.494	19152.095	12107.564	19550.539	7939.375	12110.05	1126.624	423.968	352.782	711.435	3618.427	846.947	490.545	14495.634	291.521	254.525	348.337	3298.025	1073.478	5410.893	156.081	2184.654	18125.612	415.254	323.958	306.723	34340.042	1472.997	514.36	5251.712	122	0.985	579.033	520.213
16963.711	18667.634	12791.125	21863.257	15144.437	23652.483	10047.284	14353.79	753.744	337.546	348.507	635.95	7379.292	1106.596	479.072	13747.433	244.458	231.081	239.31	1094.276	2901.629	1102.414	146.903	2719.072	11778.777	319.051	293.362	321.078	2144.707	3767.597	414.131	6328.542	125	0.98	710.38	520.268
13479.606	14737.044	10241.032	17262.398	11601.117	17996.502	7873.984	11920.686	936.915	383.256	333.143	897.393	12393.995	584.971	360.767	12471.985	248.652	259.975	191.129	3542.494	22832.283	1267.747	173.883	2650.977	8916.448	337.649	391.807	284.715	1622.031	5770.524	440.824	4632	183	0.909	911.631	521.795
14620.638	14726.474	11226.113	18145.546	12760.491	19657.647	9137.496	12655.543	598.57	343.626	287.37	517.172	3311.898	585.363	266.417	11911.255	175.799	243.638	421.824	2160.794	2590.347	13870.572	172.589	1973.844	5319.698	308.07	458.344	284.889	10712.88	1513.711	358.851	3713.112	117	0.998	928.885	519.603
11727.157	12392.228	8659.588	14430.034	10011.086	15385.961	7093.204	11053.643	752.865	374.466	346.348	709.653	12282.456	542.689	317.64	11277.756	302.206	273.486	205.173	3377.076	18383.905	587.313	155.959	2645.305	11001.702	308.051	305.503	282.935	265.396	5314.647	302.245	4593.881	111	1	992.122	519.608
14475.231	15241.958	10899.297	17881.983	12330.561	18726.873	8482.451	11875.56	914.196	340.24	314.793	690.58	6239.749	649.826	283.718	10384.905	244.082	257.926	335.557	2023.187	4929.17	13286.232	154.963	2179.566	7598.689	251.969	373.406	301.799	7975.872	3319.705	264.584	4583.459	239	0.813	1122.153	524.538
12010.256	12564.352	8883.017	14551.64	10144.611	15015.378	7029.632	9707.186	673.985	316.798	299.829	652.754	5648.014	594.264	292.101	11159.837	264.951	261.375	327.647	999.62	1477.579	11927.201	146.969	2073.573	9921.428	278.955	327.365	298.724	2458.004	2311.191	286.841	4388.884	173	0.901	1132.76	521.916
13930.779	14583.265	9528.783	16705.357	10676.101	17335.908	7011.202	11845.066	3896.076	416.229	361.736	877.414	9546.551	1256.433	450.399	16388.25	340.544	336.086	151.641	4854.768	19049.6	565.11	154.598	3000.215	7180.404	320.751	327.724	303.939	10870.951	3487.847	425.469	4918.403	117	0.933	805.415	521.953
12799.677	14044.081	10227.531	17486.023	12231.539	19410.411	8938.424	13380.311	1195.87	364.476	331.604	698.972	7852.2	621.637	304.376	12240.722	242.033	254.848	209.652	2458.365	16077.121	704.295	165.309	2764.25	7144.864	298.885	271.334	282.401	875.646	4041.432	356.979	4954.024	144	0.974	940.056	521.972
15374.124	16771.782	12152.336	20134.437	14654.043	22880.065	10897.661	16339.021	851.801	385.862	392.675	650.548	10749.084	543.97	314.114	12251.58	283.691	302.102	218.18	3287.288	5836.827	1357.074	158.65	3220.505	9691.772	308.723	311.67	284.425	1638.634	4711.882	273.1	5392.632	189	0.948	1019.839	523.944
6773.46	7207.013	5190.31	9073.732	6611.376	10717.813	5935.998	9185.69	525.859	339.803	294.569	277.806	272.11	404.101	246.012	5644.243	184.636	148.46	172.158	1417.344	120.539	290.747	150.973	3570.725	1964.124	279.486	463.574	298.906	2222.653	606.058	358.708	10416.079	115	0.865	1158.343	520.517
13577.776	14102.895	10566.927	17370.008	12636.58	19420.823	9356.304	13576.484	812.541	330.297	327.176	646.392	11228.849	634.549	287.365	12336.373	206.422	264.237	236.107	2191.804	6256.05	4790.311	169.707	2461.877	6263.397	310.236	331.128	285.776	798.691	4845.575	311.882	4834.994	106	0.993	966.472	521.896
9918.922	11204.083	7567.965	14402.681	10457.649	17195.259	9333.699	14666.864	578.46	283.647	273.914	267.379	266.17	396.124	257.529	5987.794	181.193	156.781	274.648	2807.777	110.393	696.515	157.55	3397.226	3007.575	298.073	292.734	313.912	3762.53	678.301	335.585	9124.868	145	0.842	1177.217	522.81
14620.731	15723.532	10954.555	18458.329	12639.646	19306.855	8629.56	12080.464	924.014	371.793	352.823	725.805	4907.634	750.086	514.513	16121.892	266.819	258.657	318.986	743.35	1432.518	1494.731	149.011	1924.212	15127.702	332.452	291.997	320.836	783.544	1770.149	407.481	4132.455	129	0.943	693.043	523.903
15021.11	15575.89	10208.091	18362.152	12336.615	18987.565	8329.309	12095.235	806.776	350.786	326.602	626.577	5335.07	678.286	470.708	12273.461	254.875	232.592	195.608	928.296	1135.445	1081.116	139.587	1607.597	12315.52	308.151	297.567	326.471	1878.163	1759.916	450.009	3715.356	100	1	702.5	523.68
10747.477	11079.663	7815.352	13003.129	9016.506	14201.73	6698.785	9699.162	766.036	314.393	283.779	362.599	749.623	455.631	257.929	9337.016	190.376	208.149	355.904	1719.496	785.564	23245.078	180.644	1670.657	3625.897	324.496	396.565	289.276	12589.22	697.564	394.838	4648.874	158	0.852	898.873	526.835
12739.495	13448.538	9797.833	16048.144	11249.378	17136.163	8277.192	12165.94	882.937	350.38	344.258	613.701	8147.007	515.975	303.669	10720.27	258.685	259.425	208.129	1870.824	6459.848	1442.815	162.587	2579.99	8301.239	267.991	377.894	285.036	1954.914	3593.858	279.002	4739.552	211	0.94	1076.5	526.618
11624.107	12483.915	9042.845	15064.949	10422.59	16244.687	7338.438	10782.508	957.955	345.452	326.055	1039.733	12550.027	532.356	295.317	10618.67	342.801	264.627	261.671	3016.091	16498.044	2104.242	154.072	2532.871	17226.392	312.777	312.571	278.444	2433.53	5482.684	304.126	5213.054	116	0.977	1054.784	524.509
16455.717	16666.295	11499.553	19871.888	13295.645	21151.734	9012.949	13564.13	626.335	337.691	288.657	331.253	343.42	523.665	343.996	10252.274	220.146	214.226	328.813	2346.076	182.329	2963.473	159.771	1551.959	13370.766	325.754	281.295	278.542	10337.518	458.062	464.124	4327.903	119	0.949	531.046	526.769
16741.408	18001.908	12206.197	21074.475	14400.514	22485.883	10456.862	16078.251	1342.081	555.442	446.085	691.237	7389.17	1127.642	433.083	17046.693	291.259	257.355	289.796	830.581	2653.019	3478.464	152.608	3068.541	15917.987	330.767	298.979	280.054	2184.541	3196.749	362.3	6948.734	221	0.834	512.097	531.898
12238.694	13297.139	8407.492	15604.48	10006.477	17122.851	7240.489	12791.09	1068.125	459.655	381.954	713.486	11458.352	962.08	659.425	13907.487	238.656	222.677	228.83	2818.599	9255.929	762.522	163.338	3321.724	9236.45	311.712	325.024	336.663	3729.034	5385.1	387.932	6334.031	110	0.985	616.736	527.8
15695.521	16556.746	12345.009	20170.449	14503.971	22439.578	10649.285	15570.321	829.317	379.281	356.159	658.095	8957.239	630.982	290.54	12383.36	275.347	302.98	234.889	2138.367	12970.445	733.746	177.249	2716.383	9970.023	314.56	300.441	285.885	650.759	3691.225	322.115	4604.19	181	0.952	971.671	527.92
9325.68	10275.696	7829.545	13491.019	10305.037	15806.668	8712.07	13090.137	821.753	462.738	328.55	334.015	338.348	343.419	285.858	6620.344	240.031	202.962	202.732	1032.538	138.35	400.308	163.986	7196.551	3665.253	290.35	279.788	299.771	3651.658	365.706	348.743	8109.723	175	0.78	1191.294	527.386
13746.573	15156.089	9449.588	17661.945	11086.293	18421.365	7660.595	12481.012	1145.819	417.277	360.5	1146.434	21147.455	959.518	346.235	18869.876	195.564	244.896	205.674	5460.217	28097.388	854.626	134.787	3059.763	6568.603	323.252	330.725	316.559	4408.306	7641.835	371.868	6375.852	107	1	385.949	527.481
17133.237	18644.843	12434.888	21730.499	14204.873	22453.019	9650.621	15181.926	1249.845	436.396	374.619	646.307	8870.42	944.586	668.091	15403.117	310.946	289.885	232.234	2711.052	9340.484	1328.538	148.529	3163.739	18959.585	303.299	309.84	350.49	1183.199	3947.121	381.532	5717.023	230	0.871	629.713	531.504
17732.262	18360.683	13429.41	21811.781	14145.351	21522.122	9589.398	14278.175	974.503	404.787	359.103	804.332	9888.201	658.752	344.143	12677.381	318.588	312.147	209.44	3301.666	19378.171	1567.676	173.732	2937.768	14223.735	340.262	384.484	281.135	1410.962	4346.614	387.652	5121.221	163	0.956	917.089	529.635
12964.613	13433.737	9317.505	15821.55	10440.781	16011.25	6824.264	10222.009	849.143	708.561	288.615	338.368	338.287	568.028	327.057	10490.71	243.426	223.561	250.38	4723.655	233.782	870.859	143.038	1599.173	18057.748	326.95	277.66	276.208	23025.751	1225.461	403.738	4246.744	136	0.905	523.434	530.037
18138.172	19097.263	13791.147	23031.056	15968.807	24220.065	10814.139	15219.775	1116.004	400.402	372.554	705.287	8018.621	1009.331	526.748	15570.865	279.322	246.102	236.134	652.867	2202.085	1076.243	149.388	2515.284	14980.192	319.141	308.511	331.484	521.909	3148.975	413.361	5527.503	198	0.94	698.662	530.354
13922.321	14276.861	10738.941	17314.089	12305.231	18560.532	8262.628	11245.909	519.88	288.876	286.491	511.649	2504.714	462.185	240.126	9591.8	229.745	197.663	522.965	966.821	1495.323	13632.997	152.658	1442.293	6873.854	287.356	355.355	282.76	6601.582	1046.209	366.314	3284.388	123	0.952	1001.435	529.264
10052.72	10965.238	8019.823	13148.884	9491.762	14476.465	6565.915	9877.205	1000.754	374.726	331.9	736.537	9831.999	479.131	290.871	12863.984	275.117	286.648	191.611	2502.468	12104.342	501.771	148.785	2623.728	10146.262	286.504	290.346	287.379	437.56	4107.881	316.377	4155.303	147	0.963	1035.5	528.5
9472.341	11648.199	9027.075	14458.759	9939.853	15724.905	7736.607	11271.467	412.242	258.646	292.993	259.91	265.009	279.835	252.198	5899.997	153.507	185.705	321.513	2572.742	239.432	439.47	175.698	3265.504	3094.741	279.46	303.435	280.606	3346.874	749.727	294.121	6684.8	118	0.953	1251.983	528.356
15130.472	16495.319	11263.677	19379.76	13041.359	21352.837	9282.685	13741.975	1835.076	423.066	364.639	391.352	424.987	558.981	353.671	11187.075	259.184	271.792	276.528	6421.572	214.217	1745.72	163.234	1963.811	13419.991	312.803	354.034	304.671	15626.455	2032.979	336.634	4808.369	175	0.934	770.643	532.837
12913.236	12908.354	8978.529	14572.317	9555.956	14711.427	6258.213	9189.54	2078.212	318.422	303.38	334.943	299.988	413.808	247.856	10506.058	198.429	219.477	344.858	4590.553	218.271	3139.033	178.866	1673.077	4723.039	297.659	319.547	282.909	12378.161	619.266	380.599	4181.878	119	0.895	833.483	531.374
14956.88	15443.05	11022.857	17973.258	12617.841	19874.021	9111.049	13505.028	571.098	304.289	281.382	338.148	1076.359	466.657	230.036	9473.571	185.445	210.101	461.011	1004.093	411.408	26360.795	165.199	1509.475	6040.177	296.975	464.824	267.471	7010.816	585.998	374.156	3270.671	138	0.97	932.239	530.978
9591.065	10231.323	7201.695	11563.971	7738.804	11722.342	5336.95	7979.791	796.736	291.632	292.85	924.521	13090.987	609.453	287.053	10802.991	246.321	237.768	273.124	2128.632	12407.322	1972.538	154.585	1651.811	10078.519	267.412	279.113	279.671	804.242	4976.899	288.557	2650.022	111	0.964	1104.257	529.707
17113.167	18599.601	13639.27	23076.075	17417.06	25572.669	14006.324	19737.742	811.101	369.688	336.615	352.613	348.93	492.259	273.326	8002.103	244.413	229.198	318.181	7516.519	128.642	547.947	200.872	4179.702	7203.287	295.972	416.084	320.48	5377.94	645.351	362.566	7993.23	205	0.833	1167.724	533.7
11092.747	12513.693	8600.96	15588.286	10679.475	16970.007	7307.752	11998.978	880.354	403.073	350.284	780.424	5586.585	860.772	606.44	11018.877	183.697	182.235	239.27	2929.325	3825.055	3840.91	159.868	2761.165	3076.022	290.192	317.57	312.656	7380.807	2238.884	436.587	5996.052	96	1	591.552	530.479
12192.357	13136.615	9426.674	16718.847	12459.018	19603.232	11379.457	17969.357	745.583	420.672	363.268	370.449	345.728	452.416	290.424	8319.782	219.653	184.344	195.105	8234.973	143.093	299.77	174.553	6296.169	1997.533	285.891	422.939	321.689	4342.093	425.534	330.001	9752.472	120	0.941	1176.15	530.333
14282.988	14872.265	10518.869	17820.629	11668.194	17484.68	7370.851	11045.592	715.204	335.365	299.688	373.626	369.465	522.809	366.588	9882.632	270.949	256.614	291.217	2944.696	225.28	623.882	143.351	1446.639	20307.835	326.446	291.673	291.674	8134.964	600.218	460.986	4080.978	120	0.929	537.358	532.692
16662.707	17496.741	12633.76	21486.379	14638.39	22902.478	10167.783	14877.22	848.353	341.98	334.32	723.664	8542.97	883.685	431.657	13145.765	236.373	242.673	271.373	1325.279	4393.964	7133.311	137.602	2211.145	11858.592	317.105	326.791	322.651	2467.352	3275.981	324.349	4482.672	270	0.852	728.459	535.519
12099.439	12937.496	9403.902	15240.43	10559.758	16056.239	7274.262	10458.22	1102.508	313.604	321.291	722.89	8481.836	596.068	305.67	11082.598	251.877	262.364	238.134	1955.877	7446.507	2121.136	173.613	1917.843	8905.72	279.973	284.109	300.816	1044.025	4075.392	290.366	3727.153	154	0.972	1094.578	532.779
14866.428	16493.071	11814.773	20321.595	14148.136	22881.168	10189.63	15581.299	922.416	425.728	366.548	474.723	3299.506	706.832	353.244	14801.07	228.255	267.192	294.305	1034.939	1378.7	4975.318	150.547	2598.642	13561.606	319.783	285.969	276.854	6989.418	1411.914	353.152	6007.645	151	0.942	497.599	533.983
14104.59	15297.062	10431.204	18303.95	12218.107	20062.385	8538.965	13399.338	902.706	445.736	375.013	1199.691	14902.885	916.19	607.725	14428.758	263.913	240.013	175.357	6053.147	7814.058	942.648	151.458	2962.414	11063.559	310.12	313.186	313.764	17799.777	4929.26	437.798	6379.843	138	0.97	579.717	534.536
17079.173	18658.606	12834.498	22447.989	15674.44	24911.949	11494.676	17455.937	1037.64	372.726	354.073	621.676	4476.307	1050.325	491.724	14798.366	227.676	219.59	196.945	1859.062	2958.037	769.296	145.372	2960.12	9209.003	312.856	304.769	305.296	6182.776	2213.896	413.077	6496.017	119	0.961	710.046	533.441
15799.839	16252.331	12087.296	19134.437	12910.311	19274.277	8049.028	10655.9	1183.36	374.78	327.963	359.478	317.966	473.763	260.406	11311.225	276.169	230.698	654.947	1608.38	202.052	25756.569	177.254	1728.819	11201.285	308.072	429.706	281.733	14751.443	491.084	419.235	4330.416	230	0.879	891.139	535.648
14206.783	14840.165	10888.778	18073.677	12921.586	20183.855	9560.307	13436.763	805.203	400.827	365.665	694.377	8050.836	769.299	341.091	13393.401	271.421	278.625	393.995	1766.494	4517.433	10315.514	185.358	2977.298	10035.405	301.158	449.063	271.273	4515.289	3291.118	374.203	5944.468	109	0.989	924.39	533.445
16475.645	17141.044	12523.921	20593.694	14878.903	23363.356	11336.264	17202.902	823.09	380.606	341.334	782.949	12969.904	557.515	313.758	12824.668	286.454	279.56	201.293	3491.482	10000.005	759.61	158.481	2946.11	7881.227	284.257	283.768	287.479	965.033	5852.533	291.127	4782.314	147	0.942	1021.364	533.33
11521.59	12647.889	8586.366	15461.513	10445.984	17507.387	7406.292	12159.345	925.062	432.857	387.975	724.244	10427.355	1015.344	657.005	14459.713	197.018	250.643	250.124	2018.649	5779.942	1102.032	168.688	3029.851	4849.272	303.116	327.664	339.864	6311.057	4389.372	379.086	5912.02	108	0.98	612.139	533.37
14162.303	14679.692	11257.257	17698.459	12975.378	18755.464	8667.385	11686.466	635.767	311.213	292.393	696.792	6535.722	610.115	255	10113.59	248.628	276.248	257.802	1186.239	3317.661	1024.129	164.936	1610.607	7811.634	284.372	322.451	269.604	2467.271	2601.639	345.114	3058.941	155	0.909	993.829	535.674
10343.789	10581.019	7630.238	12565.21	8916.798	13821.998	6700.981	10333.174	741.487	322.262	310.648	758.446	16103.609	541.27	297.402	11564.071	197.635	258.799	202.481	3324.55	14960.257	450.345	162.616	2241.936	5697.118	284.876	296.957	287.48	607.876	6132.37	292.817	3956.836	103	1	1061.5	533.5
11339.774	12781.549	8402.293	15130.033	9904.422	15670.899	6683.868	9832.185	870.785	379.611	336.791	748.268	13985.635	1137.772	357.149	15816.917	194.771	174.14	192.042	2842.973	4723.626	1017.815	127.749	2168.98	6085.291	311.477	588.391	299.422	4719.222	4023.473	287.905	4355.029	119	1	431.752	534.752
15858.927	16746.367	11822.166	19858.438	12893.162	19621.928	7190.785	12330.136	1150.918	576.2	432.924	589.614	2954.869	978.667	315.922	13545.317	309.28	285.484	232.657	2148.048	2038.338	5239.073	146.38	2092.019	16162.175	311.41	296.42	273.176	11937.93	1725.437	396.621	4166.068	126	0.948	467.563	535.452
15989.122	16866.662	11804.442	19520.265	12723.714	19450.185	7752.615	11497.651	1264.318	385.262	358.047	854.152	10712.217	829.28	410.793	14443.904	298.377	313.834	208.456	4137.542	12635.045	1226.546	159.093	2265.797	12793.065	286.245	331.507	300.05	9134.19	3415.205	401.971	4350.275	268	0.763	803.94	540.328
17965.751	18673.608	12950.141	22446.231	14983.48	23451.363	10735.754	16929.097	1090.996	372.953	364.418	819.265	13976.593	1143.336	494.97	13993.767	271.749	249.356	198.067	1965.688	9069.566	966.696	145.048	3094.971	14657.726	311.746	287.042	319.89	1773.21	5749.579	423.171	6454.432	120	0.969	716.892	535.658
9067.126	9611.386	7396.607	11931.137	8478.463	12428.024	5735.177	8410.202	718.137	284.141	297.152	632.324	8500.063	422.954	236.637	10113.044	182.302	252.947	204.535	1609.011	14942.245	815.571	148.86	1657.672	4028.621	280.344	259.039	269.094	222.416	3057.569	329.771	2784.152	105	0.984	966.471	535.214
16105.283	17405.837	11694.549	20750.948	13061.52	20043.672	8028.349	12631.55	1029.924	416.767	366.741	1121.933	14865.497	950.973	323.126	15805.505	261.863	261.203	318.812	4843.708	27152.419	720.931	137.159	2642.417	15764.051	322.506	347.158	330.054	7824.934	5749.243	317.802	5099.969	178	0.918	389.129	538.365
14926.778	16261.119	11277.501	20142.246	13654.709	22301.056	9530.227	15108.766	1015.341	416.532	367.326	894.958	8502.411	957.626	634.167	11108.155	217.758	246.153	190.795	3576.021	6822.794	1216.088	157.053	2891.639	6611.777	289.811	305.807	316.241	6343.122	3011.855	380.493	6196.691	222	0.91	591.563	540.032
17082.216	17263.437	12106.204	20323.434	13787.548	21599.496	9521.064	14002.069	689.795	349.918	329.741	423.543	1147.908	817.766	381.077	12907.232	219.514	190.209	460.6	2373.706	508.828	27574.934	147.801	1780.929	7541.945	310.631	455.817	308.635	17974.612	682.155	394.475	4038.094	198	0.882	739.556	538.899
13710.359	14315.118	11172.838	17982.705	13165.61	20360.545	9710.194	12977.356	749.075	333.059	319.392	452.548	3157.286	614.187	265.557	11196.486	232.425	256.353	441.705	890.61	1376.487	7848.921	175.162	2121.443	8557.966	285.583	441.285	259.816	4318.417	1432.884	343.887	4545.46	214	0.916	928.252	540.374
14323.807	15376.092	12378.594	19869.84	14904.935	22118.524	10527.571	14291.877	916.559	367.723	341.466	912.416	12571.93	633.332	309.353	11418.963	313.799	285.022	193.709	2928.253	9007.061	648.072	163.831	2733.566	10893.644	284.152	290.007	302.255	519.719	6785.271	305.924	4820.079	119	0.99	1016.298	536.878
12412.967	12949.569	9327.324	15168.653	10427.142	15759.543	7433.555	11078.481	707.923	308.037	299.423	932.934	11809.811	469.211	274.775	10676.756	248.681	269.522	236.222	2873.966	14325.017	460.278	145.98	1969.279	8611.995	287.671	288.061	283.35	488.126	4638.105	298.651	3609.402	137	0.902	1054.128	537.828
12704.045	13875.382	9232.95	15751.407	9876.93	15533.16	6113.683	9315.403	1048.968	360.578	322	854.199	8891.68	821.153	355.235	15433.049	293.546	231.593	237.528	1607.611	3028.654	2303.365	127.565	1841.408	21346.816	324.638	344.046	306.944	4634.11	3037.577	282.356	3662.66	134	0.906	408.067	538.142
12263.392	13458.827	9804.113	16452.988	11343.403	17460.646	7647.119	11485.983	965.081	423.991	340.35	479.355	5481.212	903.055	363.133	15755.21	196.35	250.733	296.764	1039.748	1922.9	3066.113	144.568	2603.273	7586.831	303.294	283.255	277.578	4190.807	2204.214	356.851	5844.118	114	0.96	490.596	537.544
17560.36	18950.418	13906.596	23971.22	16812.786	26484.869	11652.886	17052.644	996.576	442.675	380.349	646.361	6836.987	1023.789	398.535	14688.94	258.195	266.429	213.723	735.457	2601.258	1196.382	136.119	2804.614	17646.309	316.501	292.801	282.821	1120.879	3076.888	322.258	6638.161	162	0.895	505.759	539.426
15617.58	16405.967	11856.043	19965.577	13371.527	21364.797	9285.099	14042.874	799.359	999.233	339.989	474.794	1402.199	811.84	386.429	13503.631	215.035	244.483	322.668	3468.026	371.2	722.327	162.915	1936.544	9413.951	320.016	318.636	281.053	26347.473	1378.073	473.016	4544.975	186	0.866	525.833	541.898
16052.453	16872.761	11662.783	18881.284	12321.644	18296.932	7377.189	10674.147	911.002	407.249	356.138	393.877	426.035	896.935	552.527	15395.561	255.256	230.027	451.656	2739.782	308.706	31087.409	177.321	2313.905	12088.536	319.112	466.465	324.74	23524.344	517.792	413.616	4964.751	186	0.803	666.984	540.672
14677.61	15930.844	10713.271	18579.12	12373.407	18634.359	7500.689	10832.992	970.486	400.198	342.277	658.752	6366.579	1042.957	657.345	13718.851	226.761	237.921	243.981	1565.017	4390.574	1927.628	160.04	2145.439	9189.945	292.79	303.589	335.256	3928.407	2405.046	385.172	4231.563	109	0.976	622.188	540.858
17345.536	18496.359	13715.651	22801.123	16195.063	25106.667	11417.169	16439.037	883.947	367.248	363.453	806.484	10973.969	1143.792	529.644	14077.644	243.507	238.227	229.269	1573.844	6672.195	1548.003	146.14	2867.195	12019.593	316.899	302.689	311.592	2362.139	4641.054	399.56	6426.452	351	0.734	709.283	542.583
11800.338	12069.38	8976.619	14184.37	10165.677	14759.965	6451.626	8425.512	492	276.249	279.268	345.211	426.027	430.112	196.519	9084.813	231.574	207.987	344.184	1861.737	253.349	11610.975	166.466	1408.767	5473.931	258.754	366.52	277.66	11834.355	804.704	476.634	3635.014	127	0.94	1003.571	541.185
15854.408	16713.462	11821.861	18888.887	13317.106	20349.864	9452.42	13300.079	856.547	339.792	340.045	652.518	5025.262	679.351	284.132	11243.168	239.646	260.059	253.883	1314.806	1710.324	1837.972	178.116	1800.204	9615.981	285.99	330.366	296.485	3423.487	2416.261	284.995	3574.176	152	0.929	1083.599	541.618
13103.996	14171.868	11070.395	18167.517	13257.323	20030.967	10188.124	13403.234	798.561	414.105	351.5	366.609	349.146	346.646	275.937	7791.61	239.306	228.174	453.981	1583.309	145.297	2098.033	194.071	5009.836	5190.073	290.074	342.458	306.27	5484.462	524.123	344.627	6956.047	157	0.921	1157.379	540.054
13518.326	14680.326	9554.003	16404.662	10821.75	16959.128	7014.547	11529.155	773.22	345.565	311.136	873.179	10125.138	756.37	549.283	14416.879	209.51	280.396	175.773	3172.503	37235.348	791.47	140.853	2391.962	9576.464	305.877	304.923	305.788	2142.722	4572.393	342.037	4108.232	113	0.94	689.686	541.19
14519.852	15690.128	12119.863	19520.508	13541.234	20724.155	8787.234	12129.279	2213.01	384.915	371.339	473.896	381.816	659.537	361.554	12011.913	282.411	241.072	310.063	5397.039	227.187	3120.207	170.023	2258.216	12253.677	304.151	385.106	300.619	33944.768	1355.696	381.075	5394.524	98	0.993	764.061	541.163
17828.709	18141.51	13321.397	22110.157	15057.631	23776.033	10315.122	14939.917	1015.582	479.892	330.899	335.017	364.086	611.102	342.157	10906.456	214.446	215.636	337.345	3387.127	188.877	3161.295	180.4	1944.029	6903.22	288.879	364.616	286.778	19617.968	778.768	391.993	4688.303	170	0.949	770.588	541.9
14800.969	15270.95	9940.732	17610.387	11392.159	17652.296	6953.607	11126.02	1184.446	404.483	352.493	611.956	9412.08	945.39	667.834	15634.578	257.497	246.751	226.292	3767.953	15457.475	677.991	152.631	2817.637	12182.229	293.405	315.317	342.648	1141.657	3808.192	384.742	4649.82	103	0.952	628.869	542.189
11132.237	11648.47	8719.535	13878.768	10017.163	14309.076	6733.157	9644.298	672.282	332.306	317.066	737.745	8119.578	433.739	282.328	11836.338	265.385	262.844	210.418	1851.707	13067.772	718.987	153.977	2181.747	9244.203	277.125	288.833	268.26	1439.295	3232.609	307.649	3665.983	130	0.94	1043.662	542.9
18367.694	19647.262	14063.315	23971.062	16850.277	26236.441	12188.18	18324.691	972.627	449.265	378.552	655.515	8481.706	1292.364	424.106	16712.17	216.926	242.143	208.377	715.496	3421.469	1229.106	144.427	3648.443	9585.21	311.137	299.607	283.317	1809.608	3767.229	343.499	8519.169	147	0.978	514.493	543.446
7054.708	7984.92	6360.426	9765.724	7986.745	11237.908	6656.325	9733.352	1055.606	503.088	385.759	369.042	354.256	342.457	285.401	7940.836	240.081	235.227	222.77	2263.31	184.445	456.521	155.903	7703.48	1706.673	277.272	323.303	286.574	12952.259	869.049	300.334	6896.644	121	0.86	1180.872	542.285
13178.315	13598.559	10305.442	16346.259	11579.673	16813.895	7734.374	10543.034	617.409	285.532	292.692	886.565	10379.54	446.944	258.862	10041.257	250.022	282.592	244.939	2254.563	10781.828	874.467	145.765	1806.509	8798.655	263.917	289.064	269.718	1259.121	4034.459	299.97	3484.916	117	0.973	1053.765	545.004
10942.523	11865.21	8488.09	14664.18	10321.967	15869.157	7338.564	11898.034	899.707	380.917	362.716	1039.955	24292.333	1002.295	503.776	13573.276	206.454	230.996	171.209	4606.795	16438.63	1204.341	148.682	3420.928	5377.774	301.743	316.327	319.071	428.787	10198.193	372.563	6923.732	105	0.984	723.576	544.652
12555.814	12814.01	9747.785	14817.357	10721.857	15436.921	7067.028	9667.588	645.481	295.957	294.878	589.747	2563.089	632.738	247.568	9920.527	220.612	234.413	402.093	1605.15	1187.53	20269.074	157.691	1508.472	5889.613	283.665	368.742	279.215	9953.987	1198.55	376.267	3444.098	111	0.994	984.05	544.986
7277.423	8379.183	5761.45	10394.34	7746.714	13114.604	6692.963	10618.465	532.709	353.434	316.774	305.709	284.783	506.294	251.942	6527.037	169.554	149.567	202.913	6757.24	123.964	323.444	166.339	3674.676	1633.666	277.478	653.293	308.036	2119.115	506.821	304.868	9657.114	114	0.932	1128.816	543.816
8420.748	9483.683	6254.649	12737.647	9583.237	15601.581	8558.242	12704.014	796.933	401.753	301.309	347.997	324.175	386.733	289.496	5941.54	234.886	206.843	204.379	1093.527	133.399	476.377	154.649	5900.264	3345.842	287.742	274.784	305.139	1842.56	602.625	354.718	9162.784	136	0.967	1195.882	545.882
11451.086	12239.382	8403.936	14276.132	9699.813	14608.272	6386.701	9375.113	856.502	347.863	308.946	474.085	4767.459	726.019	296.779	14659.965	193.895	192.208	256.409	734.534	2343.672	2107.868	132.862	1896.746	8699.17	276.565	358.211	300.769	2416.155	1760.409	304.982	4304.941	119	0.933	439.189	547.282
14467.478	15233.089	10822.464	18350.973	12058.65	17965.917	7649.522	11062.126	908.194	341.165	311.045	583.428	6615.02	745.531	320.595	14910.217	227.693	226.606	305.875	1852.21	3566.832	7996.481	142.92	1653.884	13676.124	284.557	357.363	293.853	5386.089	2214.474	316.882	3230.8	163	0.932	449.003	548.34
15819.225	16909.239	11299.107	19675.403	12497.521	19770.06	8296.208	13279.77	1381.1	369.68	326.2	819.066	16192.372	787.671	363.769	15172.806	246.257	271.774	188.687	4256.534	16029.975	1000.397	138.882	2126.699	14182.292	318.511	318.705	282.002	1748.485	5670.383	306.427	4238.349	132	0.938	457.667	545.189
17721.596	18371.217	13252.98	22029.254	14874.646	23140.555	10286.487	14837.022	916.611	360.549	352.179	674.887	9364.748	969.238	452.011	12900.782	264.948	234.99	267.041	2017.531	4593.842	12784.729	135.824	2272.962	12236.335	305.625	363.757	298.781	4074.442	3663.098	369.306	5022.662	323	0.74	733.958	553.144
15144.288	15822.205	12352.114	19277.863	14082.228	20634.004	9844.08	12990.824	863.221	414.66	334.532	852.961	8477.296	830.936	300.993	12069.325	248.023	280.105	288.27	1526.046	9931.662	810.315	175.275	2095.295	8721.527	275.456	332.325	292.036	3354.302	4157.766	236.824	3747.118	146	0.961	1078.733	546.377
14366.121	15414.772	10508.168	18449.967	12202.277	19975.434	8581.221	14017.572	1523.01	376.565	335.116	903.525	13850.764	693.273	370.311	14465.957	227.473	285.101	179.511	4390.475	19834.205	720.707	134.128	2414.743	11888.746	291.051	326.451	268.697	2645.573	4912.15	344.448	5118.604	252	0.813	469.393	550.508
17099.974	17792.401	12226.928	20084.514	13432.142	20626.799	8275.35	11883.67	836.409	354.983	324.104	772.161	9646.466	786.371	529.926	13030.588	271.938	284.717	200.942	3423.805	32797.441	5657.004	142.354	2201.746	15811.971	293.019	333.394	310.082	2469.702	4504.27	369.065	4175.792	114	0.96	688.526	546.465
17375.429	18548.009	13031.383	22359.864	15614.836	24795.714	11557.577	17304.209	1062.356	455.022	386.844	639.922	7281.646	1207.344	434.226	15697.622	212.077	254.976	261.461	1129.637	2896.09	1515.255	137.118	2843.109	9624.706	315.671	318.103	278.852	6465.332	3271.115	424.004	6395.642	128	0.974	520.242	548.844
13660.559	14543.87	10392.525	16535.818	11378.338	17528.945	7536.36	10642.432	762.273	342.306	340.017	382.741	334.628	404.361	254.194	12170.634	248.788	239.05	397.337	1748.341	222.327	13283.817	180.987	1850.568	6760.315	285.037	398.056	269.548	21338.536	479.66	453.755	4224.961	129	0.917	896.267	549.686
9290.115	10099.023	7607.917	12418.82	9071.749	13177.091	6199.143	9332.993	821.446	303.37	312.098	800.725	6752.209	505.753	298.968	11471.186	281.305	238.967	234.949	3062.709	15451.111	5659.34	153.09	2115.313	14320.888	262.629	304.833	275.702	2661.27	2714.232	342.287	3859.716	105	0.984	975.214	548.529
12409.291	13258.298	9723.699	15513.403	11462.752	17239.252	8274.107	12128.625	1196.125	360.703	344.985	973.177	11389.37	754.718	335.767	11797.692	279.961	263.953	194.734	2588.787	9243.276	692.635	153.109	2629.48	6300.817	261.134	304.208	273.635	460.08	6407.192	315.024	5124	121	0.989	1016.087	547.822
8124.513	9151.474	6729.815	11652.447	8664.428	13552.189	7315.82	10838.957	1018.514	375.519	319.688	360.99	330.986	352.771	273.747	8022.793	200.825	198.402	162.349	2700.086	142.057	289.347	169.973	4623.557	1623.524	280.795	288.872	275.839	5649.438	711.68	315.262	7900.33	121	0.937	1184.781	548.822
14468.854	15139.431	11362.561	17475.438	12796.738	18570.002	8389.162	10851.507	639.099	339.609	321.64	682.712	4335.784	613.711	261.165	12531.802	246.613	260.742	229.065	1312.576	1846.188	2788.368	169.941	1571.987	8102.95	284.64	348.508	279.892	3152.03	1941.338	356.335	2906.417	135	0.949	991.641	549.744
13692.423	14825.321	9987.245	17047.2	11501.143	17632.427	7850.988	11380.715	1616.052	396.571	338.47	533.231	6401.154	735.091	398.384	14725.12	228.44	229.351	338.131	968.232	1247.356	5190.975	128.914	2001.353	9827.796	322.186	291.373	255.208	1269.9	2414.413	316.201	4490.172	124	1	505	550.5
12815.623	13694.68	9884.826	15890.667	11223.913	16936.258	7933.248	11442.645	836.888	359.394	346.814	809.494	10031.684	781.792	311.712	14505.555	239.212	269.785	361.825	2627.423	13403.618	4271.643	166.6	2407.127	6943.494	277.523	325.492	261.035	2575.18	4958.034	318.241	4491.142	176	0.847	934.256	553.489
14201.198	15535.228	11394.039	18375.94	13629.945	20767.449	9958.26	14534.831	997.942	374.174	360.813	890	13145.848	709.347	342.308	11531.762	284.148	326.23	204.284	3287.012	12986.02	598.021	160.594	2944.817	8953.798	284.331	309.494	279.472	613.401	6220.939	307.201	5519.588	185	0.862	1023.9	552.257
13788.57	14446.03	10817.66	16707.2	12031.636	17937.311	8236.597	11221.832	731.749	306.746	303.396	748.798	6689.038	522.662	263.856	9743.553	244.217	276.263	253.741	2222.826	13198.891	448.951	165.866	1750.648	7837.428	268.533	306.49	278.459	4489.53	3031.318	277.242	3252.253	130	0.914	1071.962	550.646
14952.03	14816.724	11402.508	17504.575	12502.784	17974.406	8412.742	10875.059	713.988	324.528	333.94	626.879	5232.141	677.686	278.404	10987.572	259.027	245.915	295.758	588.17	2315.563	6679.557	164.555	1722.041	10832.144	269.736	305.734	284.636	1249.357	2128.614	298.124	3644.3	118	0.953	1087.576	549.653
8403.84	9401.424	6641.679	11141.105	8099.779	12713.713	6395.137	9442.035	542.949	340.95	315.227	300.621	248.783	348.534	259.772	8589.269	189.244	175.578	253.742	4675.544	140.778	587.27	167.578	3155.381	3969.359	265.672	626.851	286.077	3394.173	574.348	323.776	8605.045	104	0.974	1120.019	549.394
10834.825	11626.109	8659.195	13983.331	9990.172	14948.295	7058.992	9750.625	560.384	348.411	293.405	330.954	254.739	342.789	219.298	7131.834	193.399	179.912	507.366	3798.277	126.598	477.552	162.777	2905.191	4097.713	274.675	428.218	280.083	4156.629	456.259	318.707	5544.917	111	0.964	1142.464	550.464
16292.145	17790.554	11626.011	20422.498	12874.829	19180.354	7880.018	11650.031	918.413	361.955	332.829	617.889	6974.814	835.166	288.622	15811.914	244.67	214.868	256.313	1297.268	2987.755	2079.478	135.55	2000.434	18167.745	313.111	337.857	314.613	5798.87	2611.285	311.123	4369.848	200	0.883	374.04	553.255
16085.217	17348.686	10990.9	19710.866	12022.965	18409.662	7577.126	11717.587	1078.723	950.213	334.423	968.982	11111.917	1405.65	316.139	17595.066	261.799	247.689	318.141	3275.035	13714.352	1782.528	144.36	2257.719	17343.481	305.006	364.998	320.741	11266.986	3743.728	324.523	4198.902	177	0.817	394.155	552.788
11254.966	12013.871	8095.113	13923.491	9056.836	14235.674	6168.098	9120.63	597.882	298.612	288.34	340.803	613.766	416.054	261.519	11529.702	195.241	173.155	195.32	2376.151	302.543	607.998	133.508	1353.145	8060.993	258.591	364.893	294.701	27148.292	572.157	325.948	3384.061	137	0.816	433.836	553.011
13303.041	14312.353	10659.883	16469.706	11503.62	16069.498	6745.824	8288.931	677.433	316.274	303.934	535.465	3902.277	538.365	255.373	9933.35	283.773	242.434	306.99	426.904	1581.226	1979.064	162.11	1458.929	14014.664	297.584	679.888	272.999	492.23	1755.242	281.019	3607.83	100	1	907.5	551
12658.76	13440.58	9705.402	15095.145	10606.473	15233.163	6558.565	8829.033	635.606	298.098	300.377	556.597	3434.422	508.718	248.334	12741.569	209.777	239.663	435.206	1106.383	1558.535	10610.809	166.998	1492.392	6426.78	269.011	380.866	246.713	8426.089	1194.072	319.724	2913.436	124	0.949	950.839	552.355
10891.992	11469.162	8373.49	13047.248	9202.838	13366.839	6368.514	9426.06	980.155	328.462	321.998	682.227	7911.883	454.7	320.676	11448.372	261.129	269.555	192.547	2513.078	13477.556	553.835	153.115	2435.125	7919.913	291.292	278.103	269.331	2492.653	3631.796	276.67	4114.633	113	0.981	1037.65	552.659
11737.523	12305.981	8208.273	14382.659	9715.436	15793.605	6912.08	10775.184	587.884	322.932	292.01	269.027	319.313	816.651	461.871	10973.66	155.558	168.358	426.967	1228.766	186.71	32244.575	141.138	1789.508	3285.235	276.353	552.504	300.303	8483.783	330.348	346.933	4556.266	117	0.973	568.107	553.295
14934.443	15593.187	11771.835	17928.62	12636.986	17955.322	8198.743	10646.077	752.606	346.941	361.112	668.754	8459.21	739.092	307.719	12094.22	305.56	261.28	296.41	610.714	2759.074	1293.241	167.096	2145.526	13984.047	275.553	1204.065	258.476	338.826	3773.238	302.996	4541.38	108	0.938	912.963	553.657
14201.659	14606.925	10428.595	16544.952	10786.176	16482.289	7637.756	10916.126	814.653	346.807	347.202	574.078	6442.242	811.539	307.492	12121.608	277.04	230.481	295.457	1147.347	2638.178	1399.411	160.031	1952.832	10499.556	266.051	1078.951	248.736	1126.717	3124.564	352.153	4061.148	109	0.976	918.959	553.307
14290.243	14846.385	12069.003	18121.254	13400.378	19119.497	8714.306	11182.523	706.055	345.204	339.318	679.866	4627.81	725.993	277.477	11865.638	276.477	268.79	271.879	1398.667	2148.731	9211.532	162.691	1570.221	11193.045	277.383	385.878	280.313	2794.653	2278.975	397.617	2933.203	215	0.871	996.249	555.356
8465.147	8826.031	6847.581	10920.989	8325.239	12203.7	5953.327	8635.89	432.672	249.408	268.48	576.024	3059.285	351.869	244.77	8481.332	161.628	189.043	222.233	1627.967	3246.423	713.238	149.423	1685.032	2123.82	266.868	311.686	248.683	9217.161	1419.366	297.428	4048.259	107	0.971	1057.491	552.304
16763.172	17753.797	12441.754	21252.041	14332.771	21457.891	9778.056	15003.41	1225.213	373.367	354.006	980.182	19143.879	980.715	512.634	12962.817	293.932	250.98	200.46	4137.292	15685.096	2454.74	143.941	2786.135	14010.945	311.395	329.224	307.783	670.084	8069.117	410.478	6239.022	138	0.918	723.232	556.261
19137.288	20719.277	14745.912	24319.46	16596.226	24876.561	10948.828	15576.483	868.731	361.187	349.715	789.872	8643.523	842.112	532.163	13421.092	287.566	259.647	301.833	1907.205	4951.545	5366.188	141.503	2323.682	15900.382	320.431	334.551	305.275	4184.129	3405.798	366.64	5558.108	132	0.993	716.652	555.318
12768.207	13459.683	9859.931	15591.272	11638.315	17520.21	8593.085	12513.745	1215.089	324.597	322.757	953.639	11188.741	713.278	294.746	11237.176	261.136	259.59	224.922	2797.827	9397.186	973.074	156.729	2202.301	6265.125	264.751	292.291	282.1	871.242	5809.877	349.282	4396.089	143	0.941	1009.5	556.493
10250.459	11347.474	8573.26	14001.615	10512.268	15763.913	9057.592	12167.832	906.98	441.678	363.083	332.801	335.65	403.177	268.423	7578.294	247.32	223.25	393.198	1513.091	152.006	661.395	201.708	5643.071	3762.289	291.383	305.981	275.292	3289.549	498.875	349.259	7870.499	221	0.851	1173.287	556.749
18727.313	19636.791	13096.098	22645.93	15372.081	24054.841	10703.386	16475.003	1429.061	422.59	385.125	624.397	8036.235	1011.828	435.72	16821.377	250.481	234.787	333.245	1041.421	2203.607	4144.476	140.645	2959.086	12606.194	323.945	314.661	265.524	1451.182	3344.764	348.262	6900.961	163	0.946	512.15	557.979
18100.753	19445.845	13581.543	23111.654	15922.022	25186.501	11623.602	16756.606	1114.389	464.974	397.445	571.962	5645.545	1141.29	439.349	19222.892	249.09	266.622	274.496	655.381	2297.124	1842.177	138.757	2988.507	15389.379	307.629	337.146	271.763	2954.687	2486.451	344.79	6773.259	129	0.97	521.895	555.81
12053.857	13282.972	9023.49	15308.513	10277.969	16416.621	7155.668	10455.356	1153.066	356.372	355.283	355.139	354.26	528.839	348.679	13331.602	262.406	231.924	403.242	5804.573	230.378	1629.744	164.488	2033.66	10544.417	283.964	356.866	288.67	33897.675	1560.604	377.058	4890.898	162	0.864	767.358	559.253
11425.99	12624.77	9139.866	14537.049	10626.28	15833.061	7396.187	11015.396	815.971	344.802	340.85	785.083	9054.617	513.933	301.389	12210.531	269.487	273.43	234.87	2917.141	18252.09	608.427	159.965	2455.989	11965.862	287.433	281.613	254.493	353.969	4116.14	342.006	4481.214	179	0.881	964.679	558.36
11966.323	12842.128	9091.362	15020.204	9973.992	14732.435	5925.887	8678.653	620.329	549.718	313.091	512.465	3160.49	1005.623	395.93	11874.693	210.82	207.234	272.991	1346.854	3038.245	3535.47	162.283	1597.258	6620.483	296.645	325.171	296.781	6008.326	1022.904	379.673	3230.729	153	0.828	746.01	558.931
16317.015	16793.379	12069.509	19261.267	13851.304	20517.397	10235.004	15273.167	845.014	351.161	348.769	768.803	9497.105	580.434	313.408	10702.045	290.704	278.272	230.388	2125.656	11774.957	618.227	152.853	2576.252	10541.941	286.787	292.006	285.574	406.841	4217.884	304.621	5040.575	109	0.976	1027.362	557.115
13811.236	14878.902	11626.306	17883.47	13200.277	19268.955	9181.483	11989.343	783.746	299.577	332.089	682.331	7639.072	548.116	280.665	10393.95	245.855	283.153	231.11	1497.858	6494.104	582.775	159.436	2074.288	8715.05	269.904	304.324	264.824	708.697	3317.391	305.444	4299.741	161	0.889	1066.227	559.233
15536.108	16998.718	12685.467	20924.669	14719.32	22363.569	9786.597	14016.811	1308.863	412.501	365.428	635.213	11482.691	918.233	424.456	15319.857	247.648	251.656	336.607	2533.833	4713.498	5482.261	137.541	2659.397	13185.591	314.93	321.944	266.97	5011.971	4207.051	326.403	6135.551	204	0.855	506.794	562.877
12127.128	13485.897	8961.046	15348.909	10079.65	14669.257	6796.391	9419.477	694.293	353.082	296.327	441.662	4384.436	699.852	299.39	14919.525	230.793	171.718	259.898	1092.252	2170.371	634.037	153.351	2504.374	12932.715	266.194	337.924	299.335	4543.31	2044.884	273.125	6051.315	113	0.994	427.022	559.243
13641.445	14778.065	9839.944	17341.696	11757.833	18488.145	9196.53	12308.538	904.12	373.162	322.039	581.049	7182.816	753.675	345.565	15077.958	225.752	223.854	221.201	1474.646	3495.377	998.624	128.503	1907.801	11023.047	309.992	377.455	269.074	1994.265	2784.001	267.28	4432.671	114	0.99	466.105	559.789
14773.955	15516.35	10313.894	17396.23	11374.814	17367.327	7241.91	11195.678	818.846	347.796	310.44	896.201	10675.771	1276.941	610.745	14516.944	218.872	223.189	225.258	1766.121	4144.117	790.147	146.951	2076.99	9835.198	294.194	290.895	309.035	4193.776	4841.379	399.557	3900.052	140	0.897	678.507	561.214
13093.469	13675.82	9991.821	15573.45	11238.487	16660.33	7867.423	11122.032	836.35	362.68	352.958	894.871	9866.023	839.063	332.09	13026.114	248.315	270.077	301.081	1698.606	8538.488	1803.787	149.419	2214.953	9372.584	269.657	272.694	269.786	1275.378	4285.439	310.216	4670.478	127	0.995	941.594	560.106
12821.52	14336.624	11027.625	17541.308	13080.792	19388.284	9159.22	12914.121	1042.195	345.461	355.42	682.433	7666.193	549.016	305.235	12817.522	289.208	317.213	191.789	2119.379	17200.746	741.821	159.67	2674.902	12519.292	271.451	273.306	271.946	212.92	3716.92	345.691	4650.237	142	0.971	976.43	560.803
15000.633	16187.66	11075.481	19494.771	13276.889	21719.5	9938.809	14644.862	1060.85	435.704	390.464	502.234	3807.481	934.424	417.719	16693.798	254.16	249.163	347.623	2066.692	1187.064	4743.428	141.515	2455.726	14373.359	296.374	347.035	281.547	12964.414	2058.112	411.898	5540.848	180	0.925	527.517	563.544
9975.598	11001.787	7540.792	13126.694	8858.552	13694.262	5880.499	8878.473	694.547	316.764	284.153	397.875	361.865	771.536	571.432	11930.347	183.516	198.104	280.501	2299.297	225.746	6146.915	176.26	1966.23	3261.996	265.325	333.142	305.938	15833.996	528.174	495.394	4634.195	98	0.993	602.622	560.061
13819.575	14841.455	11037.462	17946.971	12562.178	19165.964	8322.772	11684.84	649.448	333.222	305.989	371.052	1986.182	801.273	461.106	12510.542	217.64	202.497	503.168	2581.351	907.823	21327.494	150.322	1859.421	7948.246	300.315	407.924	290.68	13577.68	851.774	374.962	4294.513	156	0.939	713.449	562.308
11330.769	11740.005	8758.419	13673.141	9927.039	14588.185	6951.511	9530.97	534.783	269.341	319.91	635.166	7731.174	692.688	289.459	10817.484	187.236	222.803	317.921	1088.45	2724.12	6736.093	173.25	2010.578	6781.878	243.742	314.432	270.495	2776.826	3519.044	365.116	4086.132	110	0.985	1080.718	561.573
12126.178	13388.138	9258.013	15188.22	10050.366	14735.308	6051.387	8806.172	1012.031	386.544	391.774	1025.471	11235.721	1047.165	472.537	16438.206	251.782	249.446	186.763	2894.517	7320.96	757.586	154.604	2222.87	9122.5	266.84	330.412	310.515	5809.708	3898.184	373.936	3941.181	115	0.999	798.604	561.883
16738.318	17843.974	12484.941	19965.844	14294.474	21831.962	10349.586	15844.983	1216.736	333.228	342.39	693.801	8826.558	581.946	335.647	11889.645	280.986	322.976	200.88	2425.602	9919.41	2958.98	159.118	2392.772	12688.199	290.689	299.291	273.494	2041.493	4328.62	366.403	4611.926	133	0.973	983.748	562.695
11656.803	12326.227	9894.814	15331.74	11560.24	16901.321	8499.579	11400.157	898.169	331.263	336.614	752.571	12313.624	592.481	280.261	11130.135	233.842	257.321	231.636	2790.472	15840.755	609.125	153.328	2204.79	8267.864	276.328	290.622	271.126	393.956	5189.553	309.32	4099.3	158	0.895	1022.88	562.386
9411.61	10112.226	7500.972	11609.724	8410.454	12341.883	6192.727	8796.414	715.941	351.285	351.475	314.982	250.784	305.349	230.939	7732.381	201.136	187.327	395.716	1024.937	151.898	561.96	175.329	3557.631	4506.245	267.122	389.379	294.506	5365.917	557.997	297.017	7190.1	119	0.895	1102.996	563.189
11173.093	11928.158	8253.051	14023.722	9307.123	14435.671	6118.697	9097.339	1011.702	348.148	289.792	558.182	2159.487	617.492	322.293	12877.038	193.389	208.234	313.492	1819.856	2344.542	19299.876	132.346	1898.851	8588.777	289.029	405.964	266.21	16755.585	1055.136	395.339	5174.213	126	0.921	485.524	562.889
14022.941	15611.484	11319.093	18076.094	12189.975	18049.277	7577.283	10988.244	1066.569	366.788	336.161	1102.965	15277.751	1048.768	630.878	15162.756	246.086	235.553	226.06	3143.607	11398.7	1176.989	146.149	2360.601	9484.308	294.499	324.011	309.269	2192.327	5941.666	367.83	4289.493	117	0.917	692.62	564.295
11735.115	12232.259	8787.159	14258.195	9760.342	15336.694	6859.139	9730.27	849.829	396.018	372.398	363.619	275.642	336.381	295.669	9482.565	279.605	240.709	359.817	1550.15	180.649	2921.349	166.06	1851.201	7146.242	277.404	307.04	267.877	10078.814	476.793	348.111	3480.936	167	0.803	860.925	566.949
11802.83	12193.765	9119.971	14947.714	11005.51	16787.301	7899.6	10974.242	439.971	256.855	323.73	355.673	404.241	388.709	240.955	7643.693	170.48	190.258	380.504	4884.267	219.068	5434.453	161.94	1814.948	5478.871	263.731	429.963	282.399	7026.703	917.325	360.284	4946.802	128	0.925	1087.344	564.219
13524.887	14818.949	11328.526	18610.208	13019.065	19746.031	8802.223	12553.348	1192.365	363.525	356.951	950.532	16231.684	943.935	490.912	12881.819	270.573	254.328	201.503	3362.29	15175.852	1162.858	131.803	2671.435	12412.426	300.265	317.62	309.106	430.366	6930.907	350.134	6007.001	162	0.852	726.352	566.728
15673.163	17005.037	11877.995	19417.002	13071.504	20082.826	8557.392	12068.695	1273.565	398.426	374.739	800.689	4719.841	768.931	323.995	12188.036	380.046	297.788	219.899	4352.508	11883.245	995.701	161.822	1808.032	18208.898	277.876	361.789	285.449	5927.424	1829.528	299.682	3374.315	153	0.955	889.585	565.448
11514.968	12253.315	9612.239	14748.175	11506.765	16660.912	8547.482	11331.637	1052.716	346.996	349.87	886.196	5675.292	809.259	308.958	12397.618	240.35	255.043	275.268	1009.515	2636.5	3502.02	154.51	2384.13	6213.61	274.93	293.437	277.592	1961.937	2950.072	362.682	5302.972	186	0.886	1005.704	565.376
9892.807	10834.351	8191.004	12798.429	9676.109	14062.415	6587.412	9223.87	1586.67	318.819	312.095	691.51	6898.936	493.786	280.927	12843.157	212.039	297.184	196.475	1740.995	14333.774	482.037	159.927	2472.279	7298.546	271.736	292.607	264.833	2066.367	3140.803	362.982	3889.007	115	0.999	1040.117	564.187
13476.01	13984	11011.335	16661.119	12459.963	17923.465	8524.44	11032.527	670.002	336.708	339.006	687.24	8487.329	673.52	312.113	12720.759	212.741	241.825	281.164	955.393	4374.747	1264.407	144.546	2080.064	9011.372	275.925	265.977	256.385	716.389	3295.083	302.873	4623.962	116	1	947.862	564.862
16324.067	17476.3	12456.788	20821.339	14454.245	21670.844	9731.377	13874.471	1064.446	445.047	373.897	686.602	6829.681	1014.69	404.619	16980.883	253.397	246.651	267.982	1123.923	2360.426	1783.508	137.618	3098.492	12210.102	307.167	368.583	280.053	3240.037	3090.679	272.782	7817.792	137	0.963	464.281	567.361
12191.454	12581.098	9389.691	14372.486	10209.043	14472.763	6297.367	9092.273	1168.617	322.54	322.746	570.988	8050.669	475.508	267.068	12819.419	243.881	257.314	193.419	2191.152	12863.332	752.273	147.364	1986.671	9938.338	264.366	277.507	248.729	807.12	3130.724	312.364	3375.275	125	0.98	955.14	566.348
12667.867	13956.358	9530.668	16344.489	11309.244	17325.777	8104.259	12215.048	928.779	368.612	313.183	642.193	10493.409	915.266	322.503	14538.581	211.693	213.497	223.237	2351.557	7356.911	607.527	135.412	2937.681	10558.422	278.747	360.347	293.59	10318.488	4660.86	306.859	6994.759	161	0.902	435.966	569.724
10542.009	11313.866	7629.301	13031.62	8679.068	13543.35	5978.338	9426.26	898.075	385.588	359.989	1062.876	14010.836	782.157	489.15	15981.142	219.076	200.089	206.572	2662.224	15679.958	951.269	130.922	2120.164	5615.135	307.473	329.96	281.592	980.674	4944.878	322.718	3639.92	99	1	740.884	566.359
13485.745	14648.545	10921.344	18031.66	12927.547	19416.22	9490.78	13303.83	685.38	347.801	350.155	315.914	332.251	598.582	354.519	10291.178	234.074	206.861	248.717	4134.787	206.136	1441.857	147.754	1688.064	10523.099	281.968	337.001	286.242	26484.352	1452.512	401.796	4234.663	228	0.788	763.991	572.281
12187.338	12734.561	9737.883	14936.383	11174.804	16311.751	8255.521	11282.491	595.507	300.098	338.172	567.222	5448.468	686.314	290.92	10553.226	170.432	242.183	265.553	808.003	2582.971	3875.244	161.844	2109.065	5944.029	252.9	379.156	270.235	767.297	2826.187	291.809	4918.302	128	0.936	1071.375	565.977
10995.441	11653.304	8837.327	13746.268	10177.118	14629.032	6659.083	9367.088	694.327	303.677	318.828	708.267	9729.474	488.419	267.66	11659.311	268.385	255.056	244.007	2577.417	18897.34	926.293	151.261	1991.652	13202.955	288.988	283.269	255.152	1274.388	3842.221	357.487	3520.21	100	1	965.38	567.62
11639.862	12432.225	9441.113	14747.899	10919.239	15761.451	8172.792	11332.243	833.937	414.337	401.596	365.5	328.432	442.803	271.296	10101.292	232.409	220.558	294.337	2721.6	194.219	13362.116	157.573	4933.234	4992.256	270.131	377.879	296.342	21899.983	810.41	332.129	5987.78	224	0.673	1128.723	572.004
13824.111	15016.36	9593.134	17074.463	10833.747	16604.225	6477.376	10626.396	973.246	366.186	339.111	656.182	7981.762	1087.907	721.621	14943.91	231.048	290.199	172.524	3119.682	10771.092	465.005	162.167	2382.099	8095.823	282.507	362.179	302.029	11378.934	2348.267	363.84	3868.43	114	0.92	646.57	569.553
16486.161	16969.426	13040.813	19839.357	14627.093	20846.837	10941.25	14179.607	919.642	395.982	380.71	364.252	323.372	357.381	265.523	8829.742	219.093	232.223	476.849	4047.016	170.93	1435.942	172.697	4079.674	4966.039	279.466	399.961	286.656	6245.824	491.798	334.657	7244.626	402	0.661	1090.308	576.632
11714.665	12627.76	8731.971	14545.156	9557.088	14770.068	6299.441	9394.786	913.163	379.318	353.916	374.987	316.878	750.806	542.932	9751.224	247.71	222.582	497.779	2342.95	209.344	3179.881	175.575	1723.04	11221	310.946	342.485	313.094	11510.046	513.623	532.219	4991.707	116	0.936	594.741	571.103
14532.044	15406.731	11852.262	18144.427	13492.1	19403.398	9213.693	12832.877	1101.057	352.006	342.034	751.917	6715.937	626.073	297.849	11772.04	287.296	301.167	216.489	1492.185	6322.498	796.659	147.813	2266.425	13090.532	295.511	284.101	266.304	1308.987	2881.63	340.912	4281.961	255	0.868	983.994	572.167
8905.85	9782.335	7314.077	11443.228	8283.044	12213.868	5875.742	8533.775	942.317	313.724	321.934	1101.211	13735.493	492.345	309.185	11515.152	245.699	242.455	213.719	2764.603	10947.382	569.99	153.761	2251.925	9918.955	278.296	304.393	273.284	647.55	5802.811	339.147	4393.138	114	0.96	1055.482	570.535
11390.191	12152.822	9057.76	14609.957	8690.222	13740.571	5773.384	8027.359	498.591	253.557	263.114	288.705	267.746	269.338	227.944	6229.953	202.547	225.593	232.637	1065.03	287.096	349.329	168.584	1680.201	4691.625	294.018	289.485	307.923	3108.379	477.987	320.821	4900.478	135	0.865	1282.056	571.967
15467.734	17164.311	11428.02	19697.215	13070.282	19643.56	8331.961	11241.072	1186.478	339.99	296.975	555.153	7208.309	521.058	289.781	11200.979	255.772	206.463	200.792	1032.158	5125.486	659.77	133.363	1686.966	20065.535	279.123	356.236	290.612	644.481	2689.419	267.049	4526.662	117	0.985	420.5	570.944
10127.114	11320.568	8315.844	12980.717	9676.836	13417.248	7027.358	10030.784	912.358	471.231	415.552	391.135	355.409	453.478	281.364	9700.13	237.488	242.306	262.633	2765.557	187.918	7655.302	159.657	5945.289	6165.762	259.212	341.856	311.491	18264.226	681.008	322.116	6686.904	102	0.943	1119.922	572.137
11573.585	12882.716	9242.308	14929.281	10027.359	14669.18	6765.489	7572.358	786.246	321.912	305.176	434.27	1531.035	786.172	434.351	10446.31	172.59	253.324	301.521	573.305	1678.108	4537.28	126.841	1246.308	11373.948	305.457	333.791	288.419	9768.269	860.395	348.647	2318.793	117	0.973	559.671	572.885
14530.499	16182.087	11479.843	19710.068	13865.545	21522.066	10147.665	14599.776	872.232	428.613	382.698	570.141	4084.576	996.549	452.075	15170.499	193.363	218.842	249.475	1953.277	1344.545	1612.283	138.4	2848.773	6137.638	299.464	354.484	285.004	7049.523	1850.781	285.354	7017.238	196	0.828	522.005	577.112
9700.729	10802.694	7446.65	12291.379	9255.006	14225.306	6828.022	11018.139	893.461	370.437	358.861	719.005	8436.548	478.994	313.318	13114.547	244.198	247.116	176.903	3859.65	20987.636	407.048	154.461	3070.442	6628.254	274.126	284.017	263.213	1150.622	4509.244	302.016	4639.466	100	0.967	1041.38	573.12
13835.125	14559.751	10021.822	17797.421	12060.971	19220.142	8375.378	12684.509	1322.532	349.371	313.648	858.013	17052.476	672.073	317.286	13851.184	192.4	236.25	171.875	3697.013	18986.167	746.237	129.011	2314.332	9874.805	271.306	344.465	292.073	938.433	6570.636	245.353	5159.999	182	0.896	424.714	577.522
12051.942	12777.062	9061.814	15804.897	10746.83	16289.345	7136.616	10061.42	726.23	358.4	314.448	423.769	2509.764	415.367	252.092	11676.164	204.504	229.299	294.77	737.457	890.576	455.122	129.033	1412.809	8404.769	279.45	399.868	289.104	17498.449	792.333	259.982	2988.597	102	0.987	445.461	574.569
11704.019	12783.873	8975.802	15184.476	10278.475	16238.825	7054.539	10548.022	1275.007	400.451	323.94	808.578	7222.409	698.578	329.673	13262.674	201.758	232.797	253.194	2832.772	10791.323	3176.548	126.544	2071.283	7666.784	282.18	344.701	280.459	10084.347	2650.296	334.707	4650.227	126	0.948	487.405	575.905
10272.751	10934.434	8393.395	13106.61	9832.223	14376.383	7001.981	9927.007	607.674	278.409	317.761	321.39	325.904	348.4	235.721	7064.189	171.447	186.435	240.97	1942.287	192.21	5802.223	148.378	2243.173	4944.23	253.032	389.246	263.705	8206.708	730.299	344.414	6640.609	181	0.817	1070.483	576.848
9751.435	11157.165	8083.553	13926.675	10297.637	15957.925	8725.561	13448.803	655.061	388.741	353.922	290.641	300.48	357.562	268.081	5492.28	194.706	204.03	193.109	986.378	146.502	635.191	166.592	6288.751	1805.717	274.046	309.369	289.029	2227.83	325.695	341.834	10003.7	136	0.895	1174.721	575.721
14736.779	15617.873	11367.132	18029.8	13833.459	20907.149	10740.594	15997.6	884.523	353.693	340.174	770.231	15882.354	618.249	310.861	11373.982	234.027	293.409	189.532	2666.26	13042.361	623.599	148.538	3167.013	7960.28	274.497	272.047	276.517	310.739	7019.306	297.307	5907.421	171	0.891	1024.5	577.827
16858.583	18072.425	13210.705	21526.614	14980.898	22833.392	9882.717	13663.249	795.83	368.965	336.306	351.108	586.98	840.994	542.845	12972.715	218.717	231.971	606.221	3362.089	325.583	15733.729	213.747	2226.042	8415.107	279.547	410.742	314.213	16230.732	766.784	469.194	5146.007	182	0.884	668.33	580.374
14376.253	15659.778	11143.073	19204.833	13318.8	20630.205	9532.857	14072.952	966.138	383.317	397.836	506.538	364.221	451.867	342.338	10953.11	199.068	238.449	239.306	2241.045	227.862	637.008	145.161	2319.234	5828.417	272.878	319.199	293.323	31714.129	1549.241	2125.743	6768.477	229	0.875	778.037	581.662
17939.909	18949.02	12603.283	22297.535	15181.103	23975.67	11530.128	17072.96	779.915	415.601	366.574	581.422	8786.45	691.972	358.529	14296.003	222.602	230.173	222.676	835.043	2042.697	917.155	128.35	3367.039	8993.736	290.703	363.084	290.068	1785.485	3562.136	342.418	8634.209	130	0.978	452.654	578.046
16157.911	17433.74	10713.12	19387.203	11916.865	19232.567	7760.676	12918.149	965.431	380.162	327.67	1091.049	9515.293	660.558	318.51	15508.463	208.714	218.046	229.65	5491.268	24545.68	3885.54	142.43	2585.53	7855.677	287.096	349.187	298.149	10056.075	3979.729	298.771	5186.449	173	0.88	389.829	581.228
13372.145	14002.76	9101.327	16168.408	10334.122	16558.635	6992.952	11003.98	746.372	352.577	325.893	967.736	15754.39	673.309	409.357	12952.078	283.494	223.478	169.977	3471.819	15678.541	916.998	123.755	1904.616	12061.499	289.001	313.43	294.617	775.183	5390.859	319.48	3736.082	99	0.99	745.551	578.985
13456.016	14258.534	10548.367	16173.666	12143.965	18021.733	8853.371	12711.41	808.369	384.327	376.639	744.101	7199.968	823.805	335.022	11763.747	228.378	246.953	283.303	2100.466	4230.438	10645.998	155.89	2523.139	6636.917	274.65	326.239	268.91	4741.469	3617.045	324.113	5570.19	163	0.923	961.089	580.291
12579.909	13273.613	9932.436	15514.277	11902.366	17348.113	8748.747	12797.658	688.383	329.158	331.942	713.672	4685.201	403.983	311.851	11320.654	236.725	236.802	170.93	2739.235	12603.637	495.366	156.519	2835.483	7014.757	264.946	282.853	276.188	2565.327	2955.492	358.489	5868.678	146	0.972	1043.945	579.884
14243.266	15497.807	10396.729	17994.989	11437.961	17970.518	7438.746	10325.95	796.807	325.155	270.322	375.446	1653.624	409.028	223.279	12117.012	176.294	179.413	337.114	1260.96	577.03	7223.518	163.819	1327.922	7901.673	267.892	337.409	293.399	10092.4	650.888	318.956	3222.325	98	0.98	412.684	579.531
16906.886	17970.076	11547.869	20433.979	13308.346	21173.837	9337.123	15255.22	1074.166	374.85	323.797	1168.341	19988.084	961.743	564.941	14043.987	308.188	259.467	185.89	5046.152	30021.173	734.642	135.534	2661.208	19336.099	332.523	330.98	313.287	3196.959	5958.731	349.582	4979.511	113	0.94	697.827	580.757
16138.184	17315.943	12434.213	20650.492	13958.602	21213.575	9064.499	12306.648	745.882	364.563	336.837	963.978	13069.626	890.624	445.548	13375.013	263.325	253.483	250.841	2037.031	5645.699	2134.681	124.962	1832.158	10948.126	299.347	301.407	306.312	780.66	4426.877	297.33	3642.051	160	0.953	738.431	581.794
12734.084	13019.144	10162.417	15534.069	12202.794	17022.945	8885.311	12728.085	686.581	326.981	344.285	772.15	11588.839	564.76	321.4	10456.711	236.001	247.449	197.711	2152.873	6898.232	703.335	140.212	3104.619	7266.983	286.402	280.798	290.089	217.758	5555.893	336.821	6910.547	99	1	1015.359	579.359
10160.288	10870.402	8143.595	12700.495	9363.373	13437.264	6874.506	9688.532	887.914	355.301	355.355	381.151	324.432	564.594	269.862	10687.074	228.098	219.207	245.934	4346.248	205.147	535.817	153.981	3448.618	4795.373	280.606	289.854	309.788	31280.942	1296.928	340.52	5193.45	129	0.907	1113.314	580.756
16229.109	16888.476	11075.758	19168.27	12832.206	19946.549	9100.596	13738.587	797.735	365.844	308.02	729.014	5562.864	1030.611	488.711	14241.988	249.631	234.962	302.499	1172.744	2111.781	7465.462	135.835	2234.284	9355.844	305.261	338.418	306.668	5920.721	2411.173	419.708	5169.326	120	0.969	715.175	581.5
16278.936	17090.996	12269.7	20824.579	14390.341	22509.419	10052.426	14137.625	859.167	388.6	337.87	748.92	11319.581	911.493	332.88	14241.841	221.52	225.633	236.349	1669.103	5223.974	873.485	124.297	2267.346	10995.996	286.691	363.737	282.206	2492.594	4682.086	311.953	5472.35	172	0.867	447.942	583.564
14906.823	16111.94	10890.215	19323.274	13320.812	21573.289	9921.063	14833.004	1138.049	418.939	368.991	525.091	4286.457	880.762	425.314	16141.102	206.754	218.972	235.491	1981.071	957.955	1327.4	130.643	2638.487	8364.502	310.364	384.041	280.578	11270.7	2066.673	277.139	6699.709	125	0.968	527.668	582.012
9208.846	10200.989	7033.151	12194.362	8378.479	13736.257	6327.218	9807.861	708.953	376.206	331.175	413.128	493.598	544.237	369.313	9546.1	190.007	184.916	585.07	2142.272	273.719	10702.245	164.549	2037.076	3134.699	296.149	439.519	296.793	9178.197	497.263	377.504	5870.332	115	0.969	755.857	582.813
17094.882	17975.291	13212.12	21102.498	14165.703	21467.193	8333.435	11591.514	1130.282	384.149	325.507	332.68	295.042	489.743	301.959	11456.83	258.28	244.327	563.976	1819.094	180.945	16811.86	156.227	1671.031	9929.527	263.973	381.052	287.364	16553.278	432.726	401.772	4201.546	253	0.807	829.753	586.702
15617.634	16678.589	12152.22	19262.587	14060.191	21285.535	9783.11	13621.901	803.738	385.101	353.996	648.653	5296.175	863.996	340.79	12973.894	242.116	271.947	260.022	619.976	2367.112	11921.001	153.226	2172.867	10172.083	254.356	331.322	258.669	2526.207	2559.138	301.426	5073.089	249	0.847	920.508	584.873
11051.156	11441.504	8776.957	13699.866	10249.318	15112.488	7357.755	10165.687	652.255	312.734	299.461	832.083	5208.902	509.17	276.192	11376.928	223.43	244.673	209.127	997.468	1813.812	647.024	131.783	1686.335	8463.161	271.658	285.755	272.804	3600.1	2005.782	317.237	3307.913	110	0.998	982.855	582.373
13461.906	14195.334	11132.318	16805.998	13337.932	19435.033	9711.713	13561.616	629.851	297.88	293.527	704.526	4741.906	645.525	303.987	10406.005	200.728	252.478	205.053	1136.372	2483.446	1105.977	137.074	2115.19	6271.354	269.796	272.625	269.71	2021.549	2220.01	337.378	5059.557	164	0.938	1008.409	585.128
11572.22	12963.527	8948.73	15822.95	10835.464	17919.961	8033.78	12695.9	1047.057	373.037	321.144	941.008	17561.584	733.222	327.194	12576.738	177.488	234.306	174.308	5078.25	18278.727	710.781	128.274	2526.48	6174.451	268.891	343.044	290.98	1120.312	6523.353	237.693	5760.034	103	0.996	434.684	583.869
15623.688	16295.773	10931.708	19485.39	13699.4	21040.292	10280.108	16183.662	866.733	444.784	374.144	759.005	18682.443	902.08	398.681	15000.237	216.868	220.647	208.311	3157.382	7637.819	1032.522	132.537	4385.126	6687.164	275.43	337.754	291.837	218.971	9258.971	283.494	10977.388	119	0.99	459.668	583.853
12978.613	14001.149	9353.49	16555.674	11502.743	18270.189	8536.361	13830.419	1028.604	394.32	330.028	823.461	12875.47	732.365	361.814	13546.351	200.995	218.496	208.34	2610.446	7617.6	845.229	121.765	3258.579	4195.368	271.783	338.052	276.368	3325.861	5235.45	349.279	7729.043	114	0.99	469.605	584.947
14895.004	16544.971	10918.97	18640.872	12374.569	19258.056	8422.55	11905.817	756.118	342.954	348.963	507.704	5483.692	757.133	451.338	13939.272	202.769	234.261	285.843	743.813	1606.391	916.577	132.919	1606.672	8668.343	311.256	323.176	294.67	2471.849	1661.448	325.565	3080.143	120	0.981	561.65	583.658
13888.233	14453.171	10799.33	17278.757	11996.413	17468.911	7507.895	10165.711	1034.665	335.317	294.056	391.698	251.629	357.091	281.305	10059.255	286.588	262.096	721.02	2133.999	168.261	7037.235	179.096	1215.42	16386.767	266.995	299.49	281.178	18870.144	443.511	350.83	2776.006	173	0.88	845.656	585.569
13091.768	14191.384	11006.499	16879.994	12092.847	17384.283	8272.9	11644.822	938.65	420.503	385.581	765.855	7897.587	801.7	361.158	12575.57	289.109	311.978	231.718	2004.223	8599.721	1746.455	156.833	2809.98	11877.473	289.508	283.001	261.499	1392.181	3881.512	313.3	5438.344	139	0.94	953.996	585.047
10990.168	12316.42	8640.951	15830.357	11295.836	18204.508	9894.657	15062.644	515.46	344.15	314.838	272.522	266.855	442.888	251.102	5376.602	220.952	183.265	165.651	494.701	124.742	232.118	172.414	3864.95	4392.68	317.307	297.247	271.21	2316.468	539.76	390.503	9488.974	146	0.936	1179.096	584.699
16156.241	17234.386	12009.149	20363.131	13503.466	20527.589	8655.808	12571.317	1013.729	403.798	346.927	848.334	8134.22	1117.434	637.335	15274.336	294.537	268.951	252.584	3439.185	4536.584	1021.016	179.393	2129.66	16261.174	302.586	349.749	318.06	8125.444	2895.4	399.142	3942.743	183	0.892	657.648	586.134
14505.145	15756.357	11750.772	19396.242	13504.485	21207.201	9402.672	13482.048	958.969	371.075	320.009	1313.795	19046.842	941.054	548.869	14597.147	264.199	259.714	199.793	4538.104	21062.625	672.652	140.616	2422.386	14686.421	314.089	321.796	316.668	3729.484	6480.743	379.307	5031.072	122	0.956	695.156	585.615
10610.194	11292.477	8335.854	13238.32	9818.42	14895.163	6920.159	9606.287	578.138	304.018	307.118	394.5	942.751	446.673	242.069	10335.652	175.787	215.641	340.718	1874.617	503.829	15604.97	164.51	1491.267	4800.784	279.348	323.667	260.203	10948.059	717.695	352.867	3650.704	130	0.94	934.762	586.238
13433.51	14293.301	10903.644	16985.518	13350.405	19518.855	10324.94	15327.143	1144.325	384.106	365.95	653.743	8486.914	617.766	336.144	11495.786	243.128	242.991	188.369	2101.069	8501.272	1033.829	148.961	3742.155	6248.51	284.736	286.281	275.269	2703.91	3571.694	348.345	7513.613	107	0.971	1028.164	584.771
8087.597	9518.467	6742.225	11574.403	8790.779	14057.247	7464.8	11671.673	821.817	483.472	419.404	347.895	372.763	415.267	304.805	6975.271	241.089	210.235	195.198	907.759	162.916	434.592	174.819	7488.033	2578.635	293.009	303.621	292.111	3039.804	521.9	330.759	10844.169	187	0.844	1164.666	586.976
16849.146	17873.135	13075.863	21872.487	14839.646	22891.939	10241.362	15032.19	1103.896	386.398	336.014	1025.036	14632.976	1035.198	532.041	14017.816	307.744	266.065	226.858	2909.834	14259.638	866.205	139.046	2543.583	16430.376	298.049	326.415	316.129	2047.267	5162.591	345.09	5200.899	241	0.853	707.575	588.902
16010.629	17544.878	11767.93	20861.431	13282.684	21143.366	8288.88	12958.963	854.082	387.305	328.668	844.674	8761.601	586.483	327.744	16014.87	231.113	265.313	174.785	4632.871	33420.371	903.896	135.864	2551.113	12351.532	289.861	320.229	299.836	3706.465	3728.565	308.882	4611.383	226	0.935	384.332	589.712
14738.915	15572.202	10931.022	18807.825	12619.638	19327.669	7935.915	10838.918	876.089	352.794	300.529	436.235	3494.749	593.964	254.296	13431.637	208.938	175.311	273.075	806.228	1729.753	2538.355	154.573	1908.224	10584.324	281.646	323.826	296.593	6478.757	1502.668	288.145	4898.159	114	0.99	413.632	586.395
14981.326	16536.092	10911.283	19125.344	11914.106	18728.35	7406.337	11444.697	1019.194	381.917	326.598	927.725	16410.764	766.688	320.192	16077.635	235.117	251.467	246.093	5636.77	26044.498	12496.035	132.533	2507.761	15040.073	281.328	335.57	299.177	7848.091	5961.693	323.349	5325.311	135	0.856	350.959	589.611
12224.976	13552.721	9348.464	15963.93	11483.13	18012.174	8806.932	13182.076	803.207	377.319	333.276	544.526	5926.844	947.879	370.819	14604.504	190.642	199.664	222.89	788.445	2420.052	1021.308	124.332	3161.248	4523.03	303.196	317.832	265.811	2258.802	2236.137	383.55	8093.317	158	0.937	497.797	588.386
15282.968	16226.052	11465.401	19437.193	13147.714	20019.961	8682.288	12717.472	622.868	518.027	309.155	503.005	2486.069	687.127	330.245	11395.018	185.419	228.534	355.186	1453.224	1837.681	1415.001	129.623	1591.258	8867.282	336.917	312.218	269.577	14574.276	1233.779	393.534	3726.734	252	0.798	514.163	591.175
13189.095	14473.654	9930.968	16989.36	11090.154	17419.568	7462.46	11402.441	1401.718	496.464	446.167	790.39	7005.227	781.442	585.109	15131.798	308.396	275.423	264.209	3675.486	14528.639	1078.209	148.448	2337.79	12950.354	296.576	325.713	316.679	3430.076	2498.161	358.847	4002.198	150	0.926	587.013	590.133
17650.824	18579.156	12794.171	21462.403	14400.762	22140.527	9217.075	12981.536	858.107	344.378	342.578	484.161	5652.7	819.563	444.235	13649.379	189.824	250.359	253.065	701.503	1730.9	954.655	134.701	1536.248	9062.099	294.733	329.257	282.032	1990.138	1747.408	329.087	2842.644	110	0.967	564.036	588.682
15404.581	15900.555	11253.658	19218.291	13082.485	19553.88	8458.846	12339.017	660.354	353.917	308.153	648.186	3603.285	723.829	452.878	13440.075	249.702	221.92	292.368	1024.243	1532.106	901.592	146.125	1750.308	7650.125	308.953	367.693	324.635	13164.972	1382.061	357.77	3448.71	108	0.967	717.796	589.231
18154.952	19305.66	14283.552	23266.924	15924.041	24349.873	10559.773	14654.456	1647.547	747.117	347.494	351.702	326.939	648.756	313.111	11419.755	305.633	307.111	468.88	3114.117	180.389	9955.524	148.376	2014.022	11423.271	312.135	350.299	293.566	17174.137	704.006	413.339	5086.599	451	0.7	815.637	595.216
16683.645	17055.87	13439.554	20155.032	15704.743	22557.891	11196.094	15115.067	715.965	402.567	333.061	863.398	7787.474	653.485	298.534	11503.163	227.059	301.581	248.079	1679.319	3726.993	2007.135	144.56	2112.932	8491.729	283.246	290.58	276.192	3526.11	3955.299	336.164	4801.996	284	0.86	988.074	591.236
11980.176	12483.107	9911.504	14982.217	12268.973	16547.593	9748.207	14048.481	678.642	396.19	349.102	416.871	405.753	641.938	268.631	7344.971	180.467	173.704	176.007	1127.501	317.843	602.788	157.595	3543.499	2853.437	254.892	391.454	291.045	4613.118	768.301	598.808	10038.677	113	0.981	1047.341	588.65
15702.526	16527.578	10504.844	18412.017	12281.051	18821.342	8462.874	12328.764	830.819	388.039	318.04	590.964	9148.901	832.81	301.413	16347.623	231.475	193.13	210.566	753.403	2910.324	813.604	139.211	3308.66	11101.398	269.549	324.317	283.795	3172.509	3765.301	318.445	8857.49	110	0.998	419.827	589.627
13720.837	14794.937	10303.066	17407.11	11692.555	17734.098	7374.742	10624.881	1071.281	479.171	460.141	558.924	3746.004	1093.221	592.896	12878.257	311.401	245.092	323.335	1268.878	9261.831	1409.817	160.262	2231.031	13079.945	295.627	311.53	308.51	4472.829	1845.828	390.653	4510.928	180	0.903	599.622	591.978
13609.237	13785.645	10334.14	16157.943	10799.945	15845.764	6750.766	8722.827	830.117	375.971	285.056	320.808	233.038	387.81	254.115	8396.616	249.703	220.195	308.497	1296.208	160.045	2813.594	161.424	1175.983	10496.12	262.394	267.174	276.885	6114.377	597.854	394.163	3363.022	126	0.948	873.683	590.643
13936.056	14626.199	9952.347	17639.306	12017.263	19129.465	8708.859	13699.67	1104.589	402.469	341.171	888.789	12977.33	959.245	357.563	13718.106	230.626	214.621	242.68	3074.186	13185.804	846.967	126.134	2891.426	10929.856	286.586	342.255	287.604	1266.758	5812.475	284.443	6693.766	115	0.999	454.117	591.396
12418.259	13247.235	10502.072	15787.488	12524.551	18128.817	8729.132	11182.995	757.552	331.342	345.89	666.655	3406.419	673.325	296.835	13005.931	228.318	281.626	296.002	1206.639	1584.909	1742.958	160.854	2018.427	7247.782	260.482	261.169	279.277	4960.541	1519.941	334.22	4285.001	108	0.967	976.009	590.87
14385.014	15280.418	10608.456	18302.404	12731.921	19746.773	9026.928	13400.011	775.412	417.993	371.305	627.598	8462.206	956.939	423.804	14003.225	208.774	210.055	386.486	815.564	2924.123	4894.963	131.814	2789.34	8464.535	300.694	324.383	285.226	3433.669	3989.268	371.382	7059.957	161	0.889	523.91	594.177
16811.331	17236.288	13855.735	20438.131	16527.196	23178.3	11995.391	16282.999	708.19	358.69	352.938	701.476	5253.644	763.514	331.903	11117.815	208.208	281.874	215.97	1009.573	2295.178	5269.734	141.274	2762.917	6192.688	281.227	336.115	270.032	2113.369	2704.068	309.777	6938.776	173	0.901	999.529	593.24
9776.186	10134.627	7866.237	11833.099	9811.797	13748.149	7427.208	10746.845	766.138	362.387	344.978	467.327	2220.677	451.776	302.262	7505.137	219.977	205.152	172.348	1018.475	1274.036	1449.072	132.22	3602.323	8126.824	252.401	282.541	274.888	3703.995	1341.657	375.456	9991.796	135	0.843	1023.226	592.078
15384.734	16600.636	11818.077	19714.33	13630.807	21433.036	9474.52	13464.202	1096.117	400.451	349.646	522.74	3045.562	762.789	409.752	12179.855	257.102	208.648	387.46	2766.595	1175.947	23407.962	147.54	1939.322	9515.69	301.761	434.253	303.75	12067.762	1293.309	336.684	4736.415	278	0.786	741.406	597.004
11920.236	12785.479	8298.79	14699.755	9983.411	16532.423	7537.959	12143.971	1938.286	497.046	409.049	453.946	381.411	779.753	369.594	12148.248	247.024	209.87	600.885	3182.36	192.583	28524.297	149.508	2322.343	3905.991	277.104	349.729	304.046	13732.316	712.029	399.607	5492.633	107	0.971	759.491	594.444
8037.576	8832.804	6348.468	10501.456	7904.139	11961.135	5921.068	8518.859	867.421	325.795	323.691	309.202	395.529	362.513	257.144	8471.133	197.379	219.822	229.775	1838.812	175.704	582.626	186.762	3336.305	4082.672	280.965	320.67	288.451	11268.187	608.345	424.929	7519.567	105	0.941	1133.567	593.662
13752.11	14962.964	10357.474	17895.723	12312.245	19151.335	8602.184	12914.904	984.652	390.788	336.186	621.977	7558.005	887.038	313.946	15360.379	206.761	195.59	224.351	1577.141	6880.304	1078.025	141.24	2736.139	7295.715	283.86	321.742	285.721	7090.814	3313.897	301.55	6610.453	212	0.787	409.689	596.255
12241.857	13730.322	9565.553	16721.854	11866.69	18826.209	9065.596	13784.475	1125.682	401.932	349.952	674.345	12210.802	722.777	355.285	13710.293	205.454	203.87	194.549	3867.033	6108.26	609.78	122.551	3483.148	5228.509	300.549	352.467	282.978	7803.316	5578.323	325.312	8412.879	129	0.97	476.609	595.329
12945.987	13426.325	9666.752	15862.206	10823.226	16551.653	6545.616	8952.496	732.437	326.867	345.658	565.616	4430.985	726.618	437.183	12485.434	173.438	213.036	240.497	819.475	1346.457	826.74	128.648	1331.499	6802.564	287.927	312.253	305.324	3067.021	1338.411	336.825	2411.099	102	0.987	564.814	594.333
15882.963	16638.293	12596.285	19728.811	14727.977	21972.357	10442.089	14715.491	901.157	380.548	365.867	891.02	5684.651	805.086	371.566	13793.267	261.544	296.855	279.342	1116.26	2725.449	7499.911	147.816	2315.803	10676.649	279.38	284.036	267.068	4027.223	2724.43	295.255	5015.308	177	0.913	920.511	597.415
12803.008	13304.675	9910.304	14999.118	11294.723	16376.49	7634.841	10473.325	749.072	319.745	325.162	639.39	4607.27	581.23	307.381	12174.372	204.219	273.077	309.067	1948.006	1448.547	3303.906	133.645	1755.136	6745.989	277.057	324.127	271.945	6825.023	2109.13	327.475	3970.363	179	0.911	950.835	596.684
10184.677	10004.716	8216.696	12109.36	10026.862	14091.022	7849.046	11235.079	534.406	311.426	300.956	297.817	649.765	389.76	261.322	6745.458	172.836	162.374	254.382	887.847	226.786	12465.452	129.99	2609.198	2720.904	262.074	338.757	265.422	3071.404	642.488	314.512	8425.049	158	0.788	1004.741	597.316
20885.148	21222.202	17675.332	25427.064	21497.363	29625.414	16752.393	22959.208	810.455	453.038	384.217	368.243	357.956	616.409	287.11	8663.895	233.366	246.199	528.562	2036.869	185.492	800.181	187.224	4422.612	6207.778	257.662	350.321	280.293	9290.463	414.072	476.212	7774.41	587	0.734	1035.979	602.059
8743.699	9864.809	7004.806	12666.168	9266.511	15299.327	7954.911	12129.433	540.485	346.584	377.547	285.818	283.898	335.649	258.164	5427.821	208.212	183.245	154.586	843.72	137.264	361.272	156.739	3703.323	2611.125	276.823	306.961	289.244	3812.364	687.833	476.292	9192.737	167	0.803	1162.949	597.278
12868.862	13945.56	10213.296	17205.266	12171.799	18265.686	8442.879	12081.998	953.912	405.776	351.024	797.924	7626.784	1033.638	501.864	13093.28	261.734	225.72	275.201	711.811	2792.536	1201.936	149.816	2231.768	9805.163	298.598	335.887	321.355	4226.635	3387.473	273.509	4670.867	119	0.99	715.887	597.601
11728.947	11823.854	9440.047	13548.839	11558.6	15814.226	9012.074	13427.094	861.272	429.262	388.703	371.838	329.082	392.526	288.803	8215.303	229.874	224.931	481.672	1167.897	193.075	769.423	172.151	4832.898	5317.251	247.643	285.94	275.315	9088.744	397.546	788.696	6970.337	136	0.956	1051.993	598.213
13915.84	14704.61	11182.789	18879.976	13221.761	20531.099	8874.536	13102.96	653.111	407.185	331.743	723.428	3380.563	725.217	345.724	11957.128	190.261	201.231	285.898	3023.786	4980.832	3001.369	123.2	1886.011	8342.135	283.526	312.259	273.825	18755.457	1759.679	426.327	4678.498	132	0.938	513.462	600.652
10424.729	11584.375	8785.814	13695.877	10457.953	15788.021	7519.758	10813.416	896.372	404.71	369.49	1206.918	13536.021	1042.988	409.427	12367.893	205.17	306.645	197.365	1158.796	6009.286	1565.388	156.343	2601.835	4706.46	256.667	269.369	289.839	5629.599	6162.762	297.421	5963.858	107	1	908.743	598.724
10890.777	11282.53	8844.299	13072.857	10279.206	14753.107	7206.538	9843.119	549.161	309.868	301.977	389.447	718.551	484.681	238.805	9044.848	169.14	225.135	453.1	2039.491	363.911	14363.595	153.219	1659.998	4553.181	275.394	345.049	263.342	10829.029	782.091	361.231	4598.224	173	0.901	965.436	600.535
16662.459	18029.715	11929.916	20442.041	13322.226	20497.247	8447.531	13154.309	918.566	391.337	328.752	645.415	7732.593	981.375	616.074	13808.774	283.634	250.825	294.98	5027.702	13163.571	16034.258	164.345	2579.539	13145.015	291.454	444.34	319.754	17253.62	2739.264	375.931	5495.961	137	0.947	666.595	599.675
14598.75	15825.226	11287.473	18799.915	12806.554	19725.63	8969.203	13040.216	1039.623	393.337	344.288	1420.48	16805.294	1051.603	551.964	14657.63	271.982	286.776	250.71	2705.399	14208.137	937.397	149.14	2069.685	12636.055	306.338	309.427	338.339	504.094	5531.472	337.215	3784.181	133	0.946	703.455	600.688
16990.791	18132.635	12986.494	21987.541	15256.069	23984.157	10461.75	14915.167	1027.079	391.365	342.615	660.895	8759.07	886.909	306.364	14215.574	236.557	207.055	222.12	1176.51	3156.945	782.845	142.695	2437.09	13345.463	288.288	338.47	278.857	4070.338	4064.54	305.174	6310.237	126	0.948	414.683	601.595
10871.616	12098.561	7890.572	13824.379	9583.735	14639.303	7130.617	11596.68	971.095	415.418	344.271	900.571	16501.37	918.334	340.051	15308.107	221.565	193.354	190.96	1841.221	6564.412	904.375	127.695	3495.404	6196.543	282.511	320.123	285.678	2382.641	7729.342	239.526	8121.986	102	0.987	427.598	600.814
16398.328	17868.207	12230.425	21393.522	14736.433	23324.329	10905.969	16400.532	1045.913	440.998	377.097	675.521	11175.788	1019.32	352.675	14021.538	236.897	229.133	242.529	2373.449	4518.12	2477.901	136.434	2995.722	11075.119	275.073	333.973	300.107	3017.451	4940.116	271.133	7515.792	176	0.939	446.852	602.727
17060.638	18682.829	12505.067	21259.608	14486.669	22916.246	10879.173	15708.741	865.202	381.747	360.445	504.771	4529.583	889.337	433.877	14738.692	228.701	247.174	257.226	907.494	1784.098	766.384	134.322	2289.631	9475.807	277.549	316.571	282.674	6841.01	1926.65	279.355	5450.489	143	0.941	555.122	601.395
15591.911	16793.276	12771.068	20760.584	14571.251	22259.273	10094.487	12973.844	1104.563	498.577	426.369	408.182	387.737	942.915	371.324	13586.581	294.955	265.129	674.536	2263.801	202.852	36672.769	159.5	2656.963	10179.323	295.065	443.205	311.393	15717.547	521.423	372.539	6488.208	114	1	757.5	600.763
15188.228	16051.726	12200.116	19174.416	13809.972	20812	9193.434	12570.141	915.209	361.385	316.199	318.308	275.382	470.614	308.775	8701.067	238.629	206.864	346.116	1820.963	160.562	14943.162	183.445	1757.68	7683.732	263.693	418.57	288.976	8795.696	456.541	348.515	5597.945	314	0.699	877.468	607.771
14098.353	14399.122	11368.834	16890.183	12872.162	18271.405	8474.129	11279.94	695.132	326.161	309.649	477.402	1171.144	514.246	244.839	11474.047	215.782	232.74	363.63	1786.152	351.403	20137.29	136.456	1623.395	8754.385	269.405	407.028	260.996	15198.646	814.97	413.73	3988.676	211	0.892	940.661	603.429
18811.595	16737.107	13769.659	20304.344	15295.699	20930.174	10298.322	13555.426	876.882	312.771	298.721	353.707	248.854	295.909	256.656	9854.474	209.814	221.026	652.089	2058.595	158.597	1467.661	193.175	2888.59	7206.011	266.397	311.864	280.172	13855.603	778.663	432.383	4338.322	277	0.781	1095.392	607.005
16350.212	16854.512	12750.622	20414.727	16222.44	22779.87	13801.639	18743.842	1817.771	535.651	432.599	432.428	423.7	683.552	399.397	13676.201	296.679	280.121	522.469	2437.412	229.073	12107.093	165.312	8757.004	5097.935	300.236	378.905	314.769	12664.931	690.786	429.385	13754.181	165	0.934	764.645	603.312
16330.309	16455.718	12322.494	19542.826	13333.135	19408.668	8153.824	11654.105	534.145	405.1	286.367	270.5	241.13	448.918	266.721	9166.484	222.436	205.316	368.024	1344.199	151.08	19824.405	140.939	1253.987	10270.956	275.174	388.15	300.755	7905.25	470.237	388.701	3054.38	124	1	830.258	602.5
13927.976	14210.076	10892.503	16930.095	12774.91	18980.834	8883.898	12649.101	791.443	365.733	335.725	802.407	5318.676	781.617	322.744	13547.183	252.682	267.205	295.845	1177.338	2853.42	6765.012	149.377	2126.088	10622.513	317.386	280.532	270.188	6077.528	2718.019	316.844	4672.427	114	0.96	926.535	601.544
15988.641	17525.347	11723.139	20577.452	14475.542	23257.601	11371.256	17346.857	1003.378	430.773	378.273	697.294	9881.425	1118.535	382.673	15005.003	250.693	235.342	240.952	898.079	4936.426	1527.891	132.885	3699.401	13171.04	276.611	338.386	290.219	632.578	4333.356	293.96	8898.461	126	0.959	461.143	602.857
14264.159	15362.1	10413.355	18105.557	11946.566	18889.779	8012.752	12408.633	1020.248	386.994	399.473	761.906	9634.294	817.402	531.019	12455.227	257.221	218.266	194.395	4301.248	14675.579	787.565	142.055	1950.276	11856.803	295.498	363.002	315.541	5189.699	3186.419	325.626	3635.822	209	0.876	589.242	604.696
15935.101	16450.869	12603.706	19936.361	13984.331	20894.849	9378.094	13035.09	667.204	366.978	302.627	362.599	301.99	394.14	276.388	9197.203	258.297	223.795	361.355	2051.986	171.831	11940.99	159.961	1770.639	10021.102	262.051	341.407	285.203	8254.93	637.194	410.124	5293.407	138	0.993	862	603.5
10861.044	11074.318	9505.377	13058.213	11523.12	15537.066	8951.505	12026.725	734.248	412.61	373.178	316.143	323.966	320.523	275.372	7218.62	180.266	220.71	282.745	1286.002	162.448	622.201	139.051	4883.898	2440.697	260.356	375.956	269.834	2217.863	766.753	385.093	8401.191	169	0.843	1008.015	604.689
14790.791	15108.307	12264.157	17991.403	14709.767	20289.693	11046.747	15057.338	723.514	326.082	319.057	422.843	332.724	418.082	280.686	8975.708	216.689	218.538	305.519	5295.646	187.579	479.574	171.765	2612.418	8358.403	261.388	300.728	286.112	25753.541	1556.255	502.257	6282.733	242	0.808	1062.021	605.025
17107.956	17149.696	13469.255	20389.249	15617.695	22418.741	11083.786	15055.891	855.319	354.166	320.322	374.185	265.079	312.562	252.252	8733.555	219.501	239.547	588.804	1455.018	155.479	1959.996	162.029	3377.912	7573.585	284.254	312.422	269.965	9835.978	779.079	343.829	4031.91	310	0.832	1106.794	606.881
14248.285	15434.346	10545.769	18114.068	11743.85	18058.835	7295.58	10964.528	863.526	363.793	313.06	673.194	10411.092	830.467	347.033	13655.047	236.267	228.669	157.607	4164.101	19340.319	530.814	126.341	1827.83	12157.188	278.421	358.111	289.395	4904.539	3325.293	288.634	3728.888	253	0.871	395.682	607.844
15917.313	16996.53	11797.757	20414.072	14391.22	23230.993	11103.426	16822.478	978.886	412.299	375.732	749.735	14718.239	948.756	376.122	15752.19	227.176	217.019	221.311	2368.543	6883.961	1330.523	124.245	3051.274	10449.51	291.013	312.101	296.675	1079.47	6309.493	292.866	7303.586	216	0.886	472.56	607.019
12261.69	13746.632	10047.023	16692.722	12166.821	18466.142	9006.769	13236.636	1050.985	418.258	437.745	684.709	13756.555	1218.528	430.081	15345.018	215.223	209.488	286.585	1483.043	4008.153	1152.578	140.541	3534.09	8367.617	297.138	361.882	288.153	5256.402	7347.581	407.878	8936.878	143	0.941	524.752	605.605
13984.473	15092.664	10728.707	17688.787	11923.026	18334.304	8363.377	11824.762	992.303	424.677	407.222	642.509	6325.878	995.17	413.077	14568.19	243.297	241.465	329.905	1100.141	3516.086	5537.101	135.443	2428.46	11668.166	297.462	323.238	295.156	7269.388	2692.938	313.068	5303.365	157	0.846	536.5	606.838
15302.029	16277.705	11823.129	19626.507	13404.739	21243.461	9491.97	13483.482	918.802	353.584	320.706	405.267	1036.504	518.076	431.462	10397.995	289.363	239.783	333.126	2942.445	460.639	2187.467	165.92	1490.906	15665.636	296.124	315.06	315.092	22379.462	924.181	373.217	3600.27	143	0.952	738.99	606.843
14987.286	15895.657	11871.061	17887.689	13983.183	20815.605	10264.632	13893.208	621.568	279.776	257.949	296.122	241.709	329.494	249.051	8808.033	168.62	202.159	601.256	2776.361	144.376	698.031	167.65	1960.995	5553.88	255.597	292.719	299.03	14702.404	636.802	463.392	4672.998	109	0.976	1070.702	605.271
16536.088	17420.525	11920.521	20589.708	13798.646	21823.564	9338.179	14552.587	1000.28	416.853	344.061	788.567	13210.83	893.074	312.739	14389.528	236.196	212.411	193.313	3018.079	9779.122	864.048	128.377	2922.456	9230.636	272.118	338.163	288.756	2295.468	6196.743	271.68	6442.136	176	0.908	420.636	608.062
12805.516	14207.812	10236.991	17462.557	12213.628	18590.632	8660.37	13080.527	1216.102	394.475	368.147	934.648	15003.505	989.84	378.007	13661.203	246.99	229.914	260.835	3257.044	10734.867	1369.24	119.822	2716.341	12689.855	278.523	311.974	281.106	6136.71	6543.137	315.442	6266.077	117	0.973	484.944	606.432
18804.48	19784.762	13866.332	23131.743	16190.402	25128.908	11580.81	16849.92	1020.964	407.779	401.009	557.726	5775.862	1030.542	474.344	16048.846	232.249	228.024	283.138	1146.5	1791.931	4142.377	154.506	3139.554	8966.61	296.788	313.684	311.551	8086.456	2457.183	304.011	8090.907	181	0.912	562.224	607.318
18887.008	19795.191	13742.239	23472.965	15710.288	23885.993	10379.778	15640.201	2023.473	433.471	363.446	730.648	7673.673	1016.62	663.105	13674.001	291.53	293.377	222.449	4428.369	6756.748	4130.991	170.102	2513.677	12375.585	321.646	375.762	315.23	7937.582	2256.746	373.057	5480.966	173	0.901	667.697	607.292
11704.425	12004.264	9866.206	13790.048	11658.121	15651.282	8645.895	12126.899	682.409	417.045	369.8	331.895	333.207	467.593	259.37	7930.753	208.199	191.714	199.542	13362.241	145.826	3509.497	125.337	4844.714	4882.018	290.602	328.44	274.704	3199.25	819.69	511.351	9541.869	108	0.98	986.333	604.889
16608.803	16623.346	14295.368	20480.629	18473.948	22958.72	14421.614	19800.197	1192.392	518.654	439.778	378.206	409.257	442.437	315.298	10119.729	234.435	287.502	621.294	1523.359	180.356	656.003	224.247	6191.613	4282.335	270.671	367.428	270.208	9688.808	301.023	397.466	7899.191	118	0.981	1023.314	606.195
18096.637	19457.52	14388.967	24011.069	17222.725	26250.94	12548.53	17263.286	959.867	405.188	400.963	612.467	7506.984	1198.211	496.253	15975.354	229.243	258.848	228.198	1056.904	2312.455	1685.657	142.976	3091.554	9987.717	304.598	326.491	299.941	3423.512	3522.172	289.077	7866.372	141	0.964	550.429	608.046
12772.93	13668.66	10320.092	15887.906	11907.979	17700.712	8136.968	11379.825	620.106	367.353	319.952	566.626	2100.235	544.486	285.875	9352.828	230.214	186.52	328.876	1455.505	1257.874	27186.06	155.267	2038.688	6800.779	262.242	391.255	277.445	6767.042	1395.553	351.125	6409.291	103	0.952	903.578	606.84
14758.421	15329.835	11994.9	18313.629	14060.089	20820.52	10083.185	13779.252	833.63	383.694	355.89	923.218	8123.474	783.936	358.113	13141.074	250.262	292.001	293.251	1609.989	5773.784	3594.602	159.318	2289.274	10172.317	289.167	282.738	274.166	2881.76	3539.146	311.3	5219.526	288	0.742	913.569	610.799
16142.561	17372.644	13406.84	22204.45	15361.332	23997.3	10762.646	15130.087	812.445	357.492	324.704	1246.019	18386.369	983.667	569.41	13626.514	236.683	289.906	217.841	3214.485	15889.086	704.719	166.38	2144.281	12142.525	297.517	305.384	334.438	523.833	6208.38	346.289	4119.472	149	0.965	705.648	608.607
14817.672	15649.135	11817.929	18028.421	12424.033	17734.206	5992.448	12074.226	1617.239	384.604	309.466	322.096	285.989	445.309	259.669	11551.531	246.563	207.547	405.485	2749.125	180.665	29602.999	136.695	4664.613	9387.503	256.082	457.297	296.002	14595.164	481.906	407.444	3886.878	103	0.965	849.539	608.024
14070.642	15389.867	10305.253	17926.196	11452.55	18208.807	7291.904	11020.468	897.917	348.463	303.766	1101.785	13027.186	717.646	266.936	15415.03	220.082	217.839	196.858	3328.454	26830.867	7566.635	134.94	2126.779	11578.257	293.475	312.958	299.922	4490.832	4898.393	386.176	4632.421	165	0.88	366.13	611.221
17850.333	18696.864	13707.104	23454.938	16657.313	26745.003	12095.725	17356.486	982.993	416.565	363.028	572.848	5850.339	993.198	317.294	14325.23	253.293	241.699	218.648	958.726	1658.391	1659.896	129.312	2330.928	16778.241	323.356	340.574	289.089	5056.887	2326.201	300.736	5473.546	248	0.885	460.411	611.032
14325.007	15036.266	10329.903	17437.208	11567.188	17905.637	7371.543	10581.034	654.946	335.684	349.662	373.267	724.801	696.986	429.267	12378.81	199.066	211.136	394.679	2350.343	378.328	17756.721	151.974	1539.892	7874.36	279.877	375.674	305.057	23945.869	887.147	380.963	3357.726	194	0.796	575.428	610.418
16877.057	18074.065	12616.469	21366.895	14356.355	21528.819	9380.835	13675.484	1215.763	455.788	397.324	776.778	8265.028	1156.648	700.631	14001.112	273.615	270.331	217.395	4074.032	6820.889	1865.719	177.971	2876.921	11271.151	324.775	451.197	314.6	9741.384	2447.625	375.777	6639.208	138	0.944	662.145	610.688
14162.881	15219.687	10800.246	18357.139	12347.959	19353.598	9038.158	13515.843	1269.123	392.143	347.304	782.194	8645.686	1027.558	552.89	13888.327	286.748	230.748	282.117	1804.89	8634.439	1314.519	172.833	2556.873	14010.702	329.434	301.092	322.448	6277.538	3342.931	401.32	5469.131	113	0.981	717.774	608.792
16851.527	19350.697	15369.973	22496.893	15234.479	24801.291	9735.667	15281.206	970.396	341.382	315.261	749.714	5438.205	475.376	271.494	9906.582	226.703	214.727	194.694	5329.643	19442.925	462.162	129.807	2419.288	11537.601	317.858	268.707	291.488	1458.263	3927.625	332.692	4734.268	106	0.962	1401.802	609.368
14805.777	15403.046	11543.624	19076.38	13381.626	20701.444	9333.811	13107.461	760.83	351.611	340.113	433.218	2298.461	870.754	406.488	14150.214	186.664	223.696	383.291	1386.395	805.38	21292.346	137.099	1961.927	7279.378	275.461	371.665	290.807	15902.493	1055.608	288.171	4487.833	150	0.936	543.14	612.02
14546.657	15312.796	11026.298	17436.164	11921.801	15272.886	6740.74	9724.859	1036.355	377.985	314.763	369.964	290.408	440.448	304.172	11353.566	263.423	251.544	346.341	4351.037	195.715	6524.656	157.256	1663.386	10897.298	267.951	307.578	303.336	20451.257	1848.796	349.098	4292.84	126	0.948	837.421	610.849
8368.735	9182.416	6647.836	11081.758	8346.866	13384.282	6832.738	10451.103	491.433	292.145	328.872	290.381	238.232	304.438	245.355	5656.466	207.681	183.424	172.546	1193.808	144.34	403.203	139.155	3152.592	4282.155	291.45	322.494	278.368	2898.745	490.962	301.826	8975.085	151	0.922	1132.089	611.493
10656.569	11702.596	7751.759	13790.575	8987.937	14507.433	6396.577	10616.972	987.532	386.577	308.194	1058.404	13522.183	697.261	292.421	14153.831	214.227	194.449	144.445	3929.682	15120.212	509.304	123.394	2616.167	7789.426	263.886	307.935	295.575	928.375	5990.799	247.175	5159.309	123	0.964	432.972	610.841
16712.112	17748.88	13204.529	22170.128	15260.436	23871.257	10163.777	14402.855	918.631	398.786	338.3	468.925	2127.309	896.825	270.961	14192.946	255.931	254.811	333.385	1602.854	866.231	6787.625	138.292	2028.392	15976.028	317.083	334.166	291.663	17281.974	1074.815	283.339	4726.139	142	0.945	448.106	611.028
16333.158	17704.046	12082.769	20781.71	14707.076	23027.019	11677.446	17832.026	887.48	416.329	400.665	764.493	10162.429	1053.902	408.288	14296.573	215.037	217.228	229.531	1899.641	4428.186	2278.274	139.394	3682.924	7063.523	309.849	301.155	279.61	3198.312	3914.936	389.209	9576.066	161	0.88	503.134	611.929
11792.883	12657.217	9510	15672.083	10837.278	16485.09	6930.761	10092.463	1007.157	345.351	349.65	420.899	1013.993	707.01	449.151	11509.262	213.534	222.123	212.315	3938.121	1740.216	826.028	140.027	1586.858	9362.779	291.885	320.592	310.999	26956.627	1409.849	338.878	3623.819	178	0.682	589.764	614.938
20524.979	20156.369	18183.971	24388.725	21515.359	26572.174	15173.468	18223.939	935.676	742.198	373.096	365.305	300.694	691.611	285.481	9344.332	226.879	285.987	673.223	3751.572	159.918	662.762	183.582	3337.966	7835.633	259.05	415.383	267.22	14379.584	752.572	408.388	4908.897	533	0.796	1021.354	619.682
18590.282	19716.96	14897.887	24439.647	17194.276	26548.682	12433.023	18491.55	1100.402	400.857	393.828	979.77	12895.039	833.497	386.437	13843.074	269.174	267.306	257.205	3824.567	16024.395	1772.324	152.321	2964.079	15265.246	311.339	328.442	286.487	3267.998	5046.945	349.547	6561.373	331	0.753	496.479	617.11
16862.262	17519.132	12514.425	20661.854	14208.274	21543.689	8816.683	11984.582	1471.607	385.617	304.684	313.695	315.221	547.281	373.701	11933.941	223.339	254.93	541.654	1402.558	181.719	26639.132	162.62	1427.393	8641.04	270.713	443.576	317.122	15148.62	289.771	428.61	2902.297	151	0.918	760.917	613.897
17438.018	17503.994	11860.051	20168.394	13651.963	22049.565	9893.578	14369.753	740.324	328.698	329.72	381.508	870.584	649.088	305.483	13897.13	185.921	204.1	411.503	1782.563	447.488	11201.379	144.976	1677.198	8119.345	301.921	319.985	272.825	16182.418	549.441	429.238	3666.962	168	0.906	517.31	615.226
10369.739	10847.274	8331.463	12523.833	8563.601	12341.228	6746.06	4748.305	583.629	323.293	269.183	314.048	253.627	469.698	1543.609	8291.545	232.801	174.298	444.189	2077.633	182.993	26930.171	804.962	1158.821	9626.732	254.267	430.474	296.759	12777.942	484.677	684.566	3199.805	144	0.889	866.215	613.083
12081.184	16399.387	12965.778	15200.481	13043.806	21476.107	8135.228	11598.682	1131.383	310.397	297.351	684.498	5569.779	470.184	297.108	9543.092	210.87	179.487	195.225	4720.631	24171.832	407.408	130.597	2306.654	11749.999	322.391	279.615	280.93	1351.72	4956.978	360.057	4266.004	101	0.977	1405.688	613.153
12107.881	13335.627	8921.574	15875.683	9924.719	16047.401	6676.318	10318.729	910.118	365.246	319.03	790.296	9131.131	618.205	273.374	12682.141	219.915	216.376	205.072	4340.223	22583.891	10493.211	130.001	2032.985	13458.677	266.326	310.897	294.737	6446.178	3483.372	372.053	5125.383	168	0.875	349.625	614.25
20253.209	21200.099	15514.816	25512.699	17847.442	27688.742	12143.897	16857.987	861.302	386.22	362.012	419.251	2576.125	865.038	333.892	14877.607	203.434	208.275	433.44	1398.647	1352.546	22098.778	138.277	2320.795	9992.945	294.673	438.197	278.309	12982.032	957.924	416.212	5524.116	250	0.844	511.224	619.396
22140.697	23589.481	17181.285	28386.946	19941.149	30758.489	14256.099	20477.328	1255.654	401.484	425.207	669.402	7789.896	1296.167	521.725	15551.096	264.323	266.028	273.326	1565.187	2571.458	4229.817	169.194	3429.479	13540.825	289.775	338.541	318.773	6868.778	3816.586	383.537	8654.013	128	0.91	567.695	615.672
13853.678	14225.898	11253.194	17031.639	13674.287	20493.156	10491.955	15173.997	615.766	325.891	343.18	424.047	897.186	436.075	266.36	8999.122	196.102	221.68	306.469	1627.462	200.739	1426.11	149.526	2482.457	5397.669	275.87	360.26	272.558	9998.156	867.314	420.233	7524.665	174	0.907	943.443	615.764
23624.28	22041.889	18706.309	27711.229	21284.603	27133.652	14181.517	18473.955	834.611	380.087	335.441	344.596	278.692	334.879	271.873	10038.624	252.123	245.867	1158.373	1381.354	146.921	3379.945	212.25	2473.366	8579.183	287.304	344.06	271.601	10175.856	531.181	388.4	3711.964	412	0.753	1091.451	619.765
17900.768	19029.235	14281	23691.303	17190.036	26773.194	12582.978	17549.842	1012.619	420.789	428.099	654.556	11442.281	1281.39	487.344	14731.193	226.775	263.832	265.02	1803.602	3641.129	8464.902	144.633	2893.85	10311.068	340.261	321.808	303.287	1661.025	4877.882	273.737	7386.324	136	0.967	550.956	616.118
11995.393	12796.565	9795.961	16307.911	11517.297	18067.215	8277.787	11599.641	818.094	353.691	319.023	370.095	381.191	511.32	449.367	11137.466	229.123	224.242	268.837	4974.974	241.334	2270.704	182.662	1696.441	8164.181	311.475	326.784	329.887	29912.378	1747.648	360.811	4494.999	139	0.95	740.529	614.622
11837.818	12791.006	10191.604	15185.447	12316.622	17167.742	8708.553	11840.05	775.358	368.145	371.574	800.378	8493.406	682.854	336.074	13304.753	234.387	279.708	299.928	1016.98	2049.56	1912.886	153.155	2376.505	8643.919	288.496	294.607	269.424	5675.283	2992.861	335.115	5702.837	136	0.93	934.676	615.235
13875.684	14501.19	11732.281	17096.919	14915.375	20714.341	12510.98	19013.521	882.419	458.587	433.26	400.884	313.996	518.94	298.757	8750.071	227.347	238.661	304.515	6492.581	175.255	476.845	142.908	5817.669	5604.962	287.975	285.681	282.39	12349.279	926.053	1837.928	10111.43	145	0.954	969.886	616.141
16288.266	16957.023	15022.991	20117.583	18471.596	23532.317	14520.385	20187.984	1156.021	579.835	481.12	376.709	387.802	505.882	320.843	8914.314	299.397	284.77	318.321	1093.618	201.823	885.027	159.734	7986.044	11590.579	344.51	414.249	275.179	10831.634	580.036	2733.79	9866.695	176	0.875	987.409	616.557
6348.888	10898.294	8190.226	9507.553	8561.964	13794.315	5991.961	8516.939	592.23	231.085	250.783	336.096	270.543	330.449	296.001	7931.081	220.548	212.882	272.944	5855.4	501.071	7501.814	149.827	1385.07	6049.794	259.93	265.984	259.184	12201.479	680.48	296.565	3735.465	169	0.805	1234.618	619.873
15220.853	16128.863	12266.466	20185.27	13901.902	21310.168	8818.25	12037.406	891.187	369.983	306.902	421.206	981.136	613.986	231.182	14316.278	208.476	220.618	534.316	1887.92	784.612	10963.288	143.618	1653.365	8962.124	295.857	328.754	281.853	22523.083	513.871	275.237	3623.553	120	0.941	446.242	618.233
12040.068	12997.821	10059.781	16409.113	11497.815	17644.327	8745.133	11687.414	680.658	322.766	330.83	351.44	291.925	433.165	263.095	7588	222.086	232.869	251.019	8234.221	151.391	486.28	149.535	2820.8	5339.569	307.627	523.034	295.433	4884.156	622.289	312.967	7752.568	194	0.838	1123.598	619.366
10168.168	11165.329	7854.325	13384.775	9204.296	14700.778	6741.822	10651.535	1043.936	367.66	370.775	936.47	9944.545	676.226	377.257	13521.291	178.922	245.445	187.045	2862.119	17278.935	1000.2	130.11	2370.664	7766.361	291.133	305.677	287.807	633.88	4259.729	328.313	4825.493	102	0.987	530.265	618.147
19301.57	20917.369	15371.732	25822.418	18385.343	28846.672	13417.989	19545.055	1203.732	454.364	462.225	899.425	16146.969	1643.323	512.598	14161.859	277.823	292.129	179.011	3425.064	9779.526	994.057	165.995	3533.993	11980.096	342.987	329.832	308.306	438.403	7284.193	292.37	8586.646	204	0.909	559.25	619.608
13687.773	13859.025	10808.151	16083.171	11522.209	15865.407	6724.047	8906.193	638.755	338.978	306.908	342.314	264.838	370.746	236.323	10008.501	270.388	217.627	398.569	3014.308	162.011	14490.304	166.507	1520.728	14027.422	265.726	389.705	289.812	10042.297	860.951	400.361	5496.339	123	0.952	891.898	619.305
13692.204	14354.864	10111.11	16652.669	11296.179	17152.546	7631.77	10934.45	647.333	399.568	413.779	499.302	309.072	521.771	307.296	10842.442	256.229	249.663	289.812	1460.484	198.754	19378.143	148.125	1912.752	11122.627	263.83	344.707	304.772	24420.788	1535.188	1719.162	6256.631	122	0.956	793.795	618.467
13918.156	15078.849	11342.317	17696.954	12120.715	18170.654	7499.864	10655.423	744.011	544.385	329.037	419.333	294.245	591.727	281.416	9237.523	264.952	249.81	363.842	14381.851	176.541	12755.618	157.108	1761.946	9888.488	265.61	512.5	310.064	8477.849	531.157	415.244	4920.335	156	0.853	850.904	621.705
10838.883	10897.584	8477.657	13028.467	10718.163	15870.723	8391.337	13239.541	691.119	357.243	388.336	358.931	271.254	648.82	274.692	7447.128	201.979	197.23	191.797	2613.557	122.331	359.824	151.196	3365.165	4549.091	280.359	579.529	273.899	7129.342	1043.031	446.507	10502.368	175	0.797	949.923	619.854
14079.576	14535.691	10230.253	17730.25	12549.34	19888.883	9341.161	14175.148	1081.305	315.71	346.366	552.634	2739.28	735.053	464.417	12409.699	188.338	230.759	236.189	2184.603	3870.447	3274.111	161.296	2499.982	8062.862	261.438	294.998	316.076	4189.219	1320.858	353.557	6335.597	123	0.925	572.411	621.614
11017.577	12092.146	8401.244	13934.623	9334.614	14147.655	6329.103	9052.79	905.025	373.016	317.192	904.736	12712.109	958.496	564.553	14185.81	244.345	214.02	295.321	1936.047	4136.688	10349.089	167.859	2077.39	7672.803	315.677	299.579	339.28	1668.366	4744.765	403.213	4720.422	107	0.958	709.042	619.668
17935.219	18615.013	13875.172	22115.009	15160.308	21899.379	8824.969	11393.698	1029.137	412.426	332.935	402.287	359.754	646.177	413.873	14183.008	254.425	270.169	511.24	2145.91	208.641	31169.384	179.368	1717.972	12046.401	279.26	499.617	309.154	17510.331	600.454	441.671	4008.923	171	0.9	752.74	621.442
11429.969	14621.978	11448.298	15568.084	11621.037	19021.117	7224.979	11401.82	846.359	341.766	311.961	783.587	3749.079	484.496	287.933	10652.57	241.87	265.166	184.222	3356.222	19871.973	6855.436	157.584	2986.431	6122.258	305.576	280.632	275.235	3610.3	2472.578	293.397	4473.849	127	0.955	1284.972	620.657
10566.166	10910.129	7329.897	12695.604	8718.196	13759.202	6302.839	9428.95	604.014	338.696	314.469	393.003	359.832	770.997	508.443	11450.957	186.377	172.296	425.568	3131.11	363.948	22068.779	178.911	2094.958	3254.925	279.769	355.199	299.997	11739.206	584.343	501.255	6403.967	116	0.873	661.397	622.672
14890.374	16045.609	12025.151	19085.805	13164.274	19375.094	8326.764	11620.825	726.424	382.661	328.403	402.982	363.456	625.758	430.365	12876.132	227.012	218.375	374.829	3509.638	207.579	24997.169	177.337	1818.3	9937.036	742.971	427.36	320.027	24535.365	1175.33	374.354	4507.2	147	0.918	743.323	623.561
11504.98	11560.641	8360.426	15885.295	8965.227	15181.795	6345.769	10511.822	1012.701	291.75	271.065	691.805	6169.23	470.981	281.432	9279.575	206.724	166.233	181.415	3410.481	34155.478	454.94	132.893	2251.876	9349.38	309.566	279.982	286.88	1560.822	3167.896	353.073	4673.856	137	0.855	1406.507	622.69
15342.071	16414.304	11223.943	18871.518	12313.701	19131.968	7845.23	11719.147	702.408	322.388	284.731	867.826	9995.124	528.877	283.571	13896.363	219.658	253.801	182.911	3626.502	17603.837	3251.412	125.315	1617.747	10793.9	260.698	283.393	277.455	5615.439	3174.759	342.051	3217.758	222	0.77	391.829	627.581
15625.757	16090.197	11310.139	19395.816	13246.111	20868.125	9028.905	13073.784	778.264	369.405	310.059	397.589	1036.333	579.484	235.066	12323.736	179.676	212.922	400.318	2304.746	258.085	8809.84	150.852	1595.237	5885.821	300.969	354.068	291.403	18205.38	650.327	290.108	3891.439	197	0.897	453.759	622.5
14369.125	15705.358	10392.893	18458.969	12222.596	19919.678	8952.729	14349.59	1001.543	453.06	406.455	709.737	7119.607	949.914	484.237	13020.484	257.758	269.21	218.259	3342.304	14373.809	676.959	151.623	2857.021	13477.491	287.186	339.388	320.998	9317.984	3573.109	365.023	6111.537	140	0.921	582.793	623.264
15311.923	15730.506	13273.69	19414.015	16749.266	22262.784	13392.858	19362.522	796.996	380.469	381.035	404.28	290.267	723.244	279.656	8865.213	216.214	236.99	313.067	9126.611	145.757	437.897	178.874	3741.831	6066.515	330.101	368.215	283.771	10818.106	962.382	2086.065	10290.736	190	0.846	960.989	622.553
10624.343	11964.165	8988.113	14948.387	10767.127	16680.272	7932.842	11546.211	853.067	371.368	343.793	927.703	7098.118	936.606	359.714	15298.74	183.419	208.037	203.936	2129.184	9586.561	1148.719	119.437	2555.318	6438.997	313.703	289.997	311.234	12490.203	3071.405	389.382	6149.814	104	0.993	487	623
12342.615	12774.007	9101.233	15237.138	10513.225	16240.376	7228.087	10721.232	842.547	350.005	361.765	647.146	6909.338	731.697	371.95	14003.794	215.776	211.613	248.765	1141.846	4871.176	3694.619	135.654	1962.572	8975.338	304.24	285.274	294.008	1914.806	3120.429	341.141	4027.131	117	0.985	522.474	623.603
11859.876	12524.946	8212.024	14360.837	9581.901	15481.023	7222.821	11887.027	963.634	339.062	347.286	840.136	10705.804	738.658	383.731	12619.573	185.291	246.965	318.994	4082.321	15454.732	4241.432	144.725	2262.402	6372.363	277.285	308.476	287.041	3698.972	4010.087	280.799	5002.325	100	0.967	537.36	623.12
16795.18	16855.846	12841.937	20660.823	14548.826	21595.516	8602.412	11231.857	588.009	347.039	290.648	296.077	295.274	606.211	389.045	10090.158	192.658	188.238	539.263	1121.973	182.039	32007.55	163.563	1216.025	8645.501	252.297	471.96	317.043	9544.711	282.702	421.311	3281.557	119	0.99	760.878	623.702
16770.792	17562.344	12903.596	20345.323	14068.413	20905.938	8497.365	11897.634	659.138	384.745	310.325	303.94	286.262	602.788	271.619	10407.946	277.719	225.54	483.102	2385.491	185.045	22955.545	139.455	1311.288	17346.862	258.803	464.75	300.565	14225.837	460.132	318.8	3235.776	152	0.974	830.48	624.572
13791.765	14432.477	11052.848	17707.98	12386.018	18641.044	8825.39	13224.623	772.167	362.227	382.188	901.858	12669.756	838.486	400.567	14852.555	235.393	245.083	240.344	3820.865	14719.465	1071.094	162.013	2492.14	11320.237	310.687	310.411	304.513	2969.408	4789.285	398.984	5497.203	129	0.97	493.864	624.895
14561.922	14726.885	12002.93	18172.89	14482.073	20811.13	11609.131	14171.193	722.116	367.348	314.332	326.337	275.587	351.891	261.392	8640.517	235.492	228.569	827.001	2180.014	149.149	4572.117	228.18	2282.902	6379.113	307.12	297.171	266.263	10039.227	638.394	490.754	3607.431	282	0.838	1104.17	627.468
13345.921	14708.227	10074.927	17563.612	11325.897	16169.887	7361.416	10032.601	1053.37	431.706	365.268	585.799	7047.848	680.328	327.053	15895.496	219.382	190.334	210.48	742.327	2233.116	1160.31	132.769	2913.054	13293.573	284.969	326.576	317.333	1387.025	2186.777	309.38	7517.16	98	0.98	306.776	624.959
15287.318	16389.73	11582.328	19254.524	13372.851	20853.411	9483.037	13633.485	929.199	407.683	354.101	873.904	10468.916	1050.932	541.825	15610.146	232.598	258.617	278.946	1161.116	3423.217	5069.837	162.847	2345.921	9205.278	322.649	319.343	347.941	1901.627	4258.287	414.32	5288.852	144	0.948	719.076	626.069
15346.906	15935.477	11899.001	19634.913	14398.048	20711.921	10673.594	15432.592	659.426	413.847	516.584	519.929	409.745	453.801	362.925	11190.786	276.611	235.387	160.074	2431.847	268.018	1181.366	155.493	2574.882	12322.704	265.495	309.294	304.073	40997.04	2193.189	3208.88	8612.553	143	0.916	793.71	627.087
9601.407	10194.415	8170.2	12055.563	9718.604	13607.844	6398.752	8712.674	584.028	333.15	323.369	610.932	4691.772	601.403	301.019	12006.749	199.978	216.229	287.761	936.786	1998.683	1278.739	157.103	1990.76	6317.507	263.233	269.468	296.157	2239.589	1850.694	337.663	5636.125	111	0.964	923.311	624.203
19692.762	19500.777	17426.426	22880.299	20448.686	26140.793	15294.366	18847.906	1186.352	543.139	454.242	387.586	329.268	446.837	289.826	11313.666	287.587	301.563	862.377	1117.582	170.348	5729.673	201.043	4405.794	7148.728	306.508	344.163	284.488	13533.313	515.749	893.684	5193.975	318	0.825	977.079	631.563
13264.231	14721.254	9375.468	16520.885	10295.447	16474.755	6938.038	10132.817	710.978	375.598	311.697	924.46	10273.922	613.069	288.518	17596.615	174.102	216.657	176.921	2675.627	10029.659	1121.549	129.609	2315.538	7869.215	286.932	303.094	292.405	2420.532	2820.588	347.564	4936.68	243	0.769	295.759	631.031
14635.762	15936.348	10376.387	18408.376	12017.153	19161.623	8421.354	13008.063	911.511	413.805	326.226	789.364	11292.365	772.934	288.595	16340.791	183.86	220.932	178.62	1714.672	3291.663	1335.328	139.658	3003.817	8439.99	283.902	304.828	300.115	2468.3	3515.44	333.486	7155.543	113	0.969	323.642	626.447
14973.154	14406.452	10180.498	20736.671	11556.585	19178.25	8726.397	14443.075	990.328	335.515	306.418	749.897	5931.796	476.908	289.353	11408.048	247.342	186.958	147.751	2578.617	23062.465	425.795	123.005	3021.201	7599.283	319.118	266.668	288.416	2072.242	2520.459	331.219	4796.711	124	0.972	1315.468	627.113
11577.574	12654.842	9575.458	16692.345	11903.721	18841.417	8624.169	12867.921	919.033	367.467	390.659	903.37	8967.737	833.674	473.854	12021.515	260.695	254.65	197.442	3916.618	18620.788	617.548	149.31	2539.998	15521.961	282.792	322.751	321.652	2317.722	4214.099	329.426	5450.886	111	0.935	578.878	628.041
15159.573	16207.03	12369.811	19236.233	13961.528	19476.975	8768.929	11895.378	717.654	379.644	348.387	450.236	344.668	626.017	298.883	12115.631	247.266	235.447	376.804	21423.96	186.768	14055.605	168.803	2063.881	8963.045	366.625	373.274	322.161	12304.186	611.682	364.675	5643.33	271	0.693	851.009	632.268
13583.103	14385.268	9184.678	16187.603	10253.816	17079.007	7223.132	11039.614	660.965	329.89	277.053	631.513	2823.023	594.333	242.85	10500.159	171.381	151.411	249.333	2510.504	4212.942	35082.049	138.108	1452.679	5406.991	282.652	412.272	286.832	10231.711	1022.339	319.466	4056.259	101	0.99	363.955	628.025
13452.919	14471.584	9642.45	16985.734	11035.844	17577.63	7754.02	11684.587	724.492	361.324	304.362	878.762	11060.943	750.638	283.624	12642.075	242.519	218.429	217.176	3812.126	16924.894	6844.736	128.983	2127.14	13184.228	288.713	302.01	285.434	5150.555	5115.265	362.18	5356.133	126	0.911	372.817	629.429
15547.231	16432.561	10916.964	18910.081	12676.726	20012.071	8920.327	13582.919	1012.61	409.697	375.523	928.625	9646.149	1193.534	676.021	15014.122	247.336	243.851	233.883	1673.301	2526.108	1381.084	179.894	2513.329	9935.848	307.417	310.931	323.408	4567.304	3563.927	425.523	5086.487	180	0.866	640.578	629.233
14531.667	16169.045	11691.535	19526.173	13085.692	20531.175	8630.229	12263.757	916.257	363.981	316.604	917.83	12295.336	647.06	328.987	13978.925	228.557	247.773	196.367	4368.827	21325.184	10540.774	128.97	2086.047	10172.937	251.023	309.082	277.894	5088.545	4096.506	344.932	4976.632	101	0.977	385.649	628.827
15368.809	16196.358	11299.832	19256.509	12823.692	20392.14	9078.678	14294.197	1471.647	433.709	423.847	839.377	10849.655	734.789	407.158	14173.528	277.699	281.671	229.703	4058.855	17808.842	947.877	140.954	2535.93	15322.99	283.57	330.798	293.49	1223.603	4185.453	282.622	5328.775	114	0.99	537.368	629.711
11850.643	12252.972	9762.584	15220.197	11585.078	16739.761	9749.244	11344.502	554.435	830.669	282.152	282.627	261.828	638.85	247.825	8425.48	185.986	215.911	433.258	4600.284	151.846	2153.794	195.427	1923.678	3929.434	293.802	490.828	273.638	8867.876	635.144	440.632	4683.21	238	0.866	1112.996	632.479
9177.901	10042.092	7016.918	11650.375	8060.128	12733.563	5696.209	8510.962	670.42	369.27	342.217	796.275	8468.02	753.321	298.4	14383.251	169.865	190.613	279.102	1223.758	6665.761	2159.939	127.156	1747.413	4284.912	300.151	312.234	299.833	4498.387	3700.967	304.478	3501.38	107	0.989	467.836	629.799
12373.166	13526.967	9578.589	16510.59	11163.619	17842.284	7964.096	12462.646	1701.644	428.759	442.395	1122.442	14145.331	969.899	466.893	15373.868	265.279	276.8	227.891	5041.805	19355.753	883.974	162.489	2877.481	10468.61	296.034	322.516	301.46	3919.162	6493.207	282.185	5806.783	126	0.976	561.778	631.31
13805.773	15472.385	11220.911	18507.273	13029.458	20031.919	9036.84	13101.984	1076.68	454.696	433.608	1087.237	12378.03	1408.114	734.746	17304.017	247.217	264.389	225.472	1954.226	4169.99	1593.678	181.962	3101.83	8104.535	327.434	326.703	340.92	3669.012	5214.945	396.317	6491.852	128	0.974	631.141	630.805
15388.136	16154.455	12007.811	19179.186	12595.654	18727.963	7780.806	10066.01	901.631	383.564	323.267	515.925	1787.943	693.797	479.224	13865.771	219.402	235.588	455	2368.442	498.696	18255.595	173.261	1849.641	8930.259	307.951	334.918	331.341	14845.218	1221.487	589.615	4898.591	154	0.927	711.279	631.162
9062.572	12389.909	9690.601	12187.019	10232.934	16555.071	6472.777	9060.416	600.166	315.031	312.93	703.545	7492.045	475.798	313.094	9017.199	188.589	267.733	204.142	5214.349	18857.504	688.931	204.917	2076.715	5754.083	293.635	286.957	264.243	3765.959	4837.389	342.642	3578.676	149	0.852	1266.862	632.379
13889.304	17626.134	13662.938	18129.351	14308.094	23480.879	9266.611	13703.079	868.044	350.992	341.698	690.507	7919.978	530.474	279.906	9498.493	217.874	206.954	152.99	3064.549	18029.492	431.816	127.359	2761.209	7114.223	338.119	276.531	283.599	3042.85	3999.934	310.046	4629.134	197	0.878	1323.383	633.003
16419.364	16751.377	12304.367	19644.876	13090.488	18433.177	7400.705	10142.763	2102.905	416.57	346.643	363.206	337.742	470.521	400.908	12650.436	250.905	256.118	497.295	3166.681	208.817	9348.577	184.23	1818.69	8794.464	311.275	311.187	318.457	19813.532	457.757	332.071	5317.134	112	0.973	747.446	631.473
8938.643	9681.961	7519.339	12190.676	8746.544	13060.759	6035.416	7872.722	511.815	346.5	293.397	453.592	334.298	410.688	396.257	9334.641	217.269	218.917	187.214	4379.138	290.251	960.549	163.516	1372.395	6999.468	262.622	291.828	289.997	28650.117	1692.805	394.81	3823.433	103	0.965	787.714	630.985
12830.271	13750.219	9947.013	16965.18	11202.252	17425.11	6927.736	9718.838	723.189	362.234	293.681	720.727	8832.475	667.053	258.682	13949.368	197.264	200.486	196.985	2825.371	20106.762	13495.78	140.337	1639.042	8964.824	281.561	326.555	288.347	6295.405	2660.725	306.545	3395.715	98	0.98	359.939	632.041
23075.735	24261.065	18289.284	27751.579	19058.33	23680.832	11620.316	15845.558	735.366	423.186	383.27	435.468	346.921	436.824	279.918	15402.696	236.928	252.845	474.054	23630.144	201.822	11607.669	166.369	1946.724	9846.853	271.773	397.985	328.967	17385.745	564.733	358.31	4806.924	233	0.883	861.397	635.384
18942.923	18385.475	17399.673	22899.071	20839.987	25307.686	14690.516	16833.978	710.005	313.502	336.849	357.103	297.118	461.234	277.153	11635.501	205.498	216.549	956.178	4926.741	199.192	437.913	224.171	1914.347	6444.196	268.495	314.484	274.748	30588.285	1591.41	478.34	4639.901	138	0.981	1031.355	632.529
11585.63	12458.59	8483.644	14173.387	9286.204	14344.154	6113.393	8673.06	737.273	372.308	328.17	613.575	6141.574	723.047	263.898	13420.755	249.098	202.98	178.157	2447.441	3424.886	785.336	122.888	1814.468	11293.172	272.263	323.045	279.999	14814.251	3412.338	304.719	4362.273	121	0.977	420.161	633.079
11659.062	12648.325	8541.767	14525.225	9210.114	14049.289	6228.159	9579.059	897.188	371.539	311.791	917.04	11305.563	571.196	272.129	14262.149	254.746	223.262	174.106	3324.408	15970.048	703.259	121.033	2032.151	15526.741	256.199	303.219	294.724	2690.159	4131.398	270.205	4369.329	98	0.993	429.48	632.347
13420.989	14260.785	10605.779	17243.181	12474.917	18544.871	7957.13	10338.109	936.247	370.277	394.616	677.73	7350.879	1063.032	367.562	16286.556	208.078	217.932	233.664	903.343	3309.232	1455.511	133.387	2574.608	9460.547	309.936	294.522	308.173	1406.586	3100.261	321.813	6490.799	110	0.985	498.764	633.155
14883.837	15663.309	11228.324	18677.006	12959.717	19951.98	8128.868	11446.327	810.401	343.096	346.503	502.51	4750.471	725.473	324.425	12540.897	211.949	199.167	261.97	709.094	1716.123	10230.008	123.412	1634.328	9213.367	303.921	320.383	295.462	2152.112	1754.417	369.034	3909.705	189	0.901	508.278	634.484
11987.783	13420.417	9926.2	16606.583	11253.005	17207.216	7752.996	11622.138	1684.303	496.368	500.698	982.972	13946.346	869.081	419.755	16359.723	321.066	275.252	215.509	4013.462	19798.001	1199.185	138.242	3102.399	17788.676	305.662	363.137	301.269	777.466	5672.282	311.625	6201.578	123	0.964	531.199	633.069
15596.526	16438.755	11967.161	19277.079	13104.101	19991.7	8716.464	11368.202	720.52	347.65	437.62	445.158	426.045	650.164	505.171	11169.62	238.623	214.709	866.354	3114.449	258.672	2883.847	158.982	1883.691	11134.251	301.75	363.755	322.148	18214.78	992.835	440.834	5852.814	189	0.901	659.384	635.151
10488.942	11499.33	7859.755	13780.828	9445.404	15659.619	6952.919	11290.001	981.787	405.666	350.746	1077.315	7953.938	715.362	290.3	14321.867	183.07	242.285	196.404	3671.209	13478.69	20205.412	129.176	2485.081	6324.632	270.395	343.034	280.147	10606.797	3358.081	312.401	5294.752	112	0.96	444.089	634.473
11752.559	12363.187	9295.645	14442.415	10181.85	14627.973	6233.457	8541.844	1206.174	407.193	367.624	399.158	398.897	468.124	293.751	11603.32	319.349	283.344	591.451	2300.294	200.171	11069.439	156.759	1473.034	17613.829	261.449	387.899	288.933	26277.73	490.001	461.23	3387.927	119	0.933	814.702	634.903
30426.938	28338.995	25286.232	33824.322	25942.844	32776.047	18281.728	21231.708	787.065	443.645	309.809	373.347	319.425	359.924	271.159	9072.853	239.476	282.572	1395.775	1319.75	159.041	351.588	229.466	1805.566	10363.27	261.722	366.593	269.066	13899.012	480.997	444.848	3097.171	595	0.779	1063.125	642.725
12610.767	13910.446	9770.399	16954.907	11537.686	18245.96	7544.208	10100.186	713.166	391.802	331.872	591.247	3818.077	612.286	267.822	15974.69	163.669	194.759	244.509	1192.171	1826.749	772.81	143.243	2042.47	5885.634	290.454	305.261	287.737	10051.747	1237.083	425.117	4807.57	109	0.989	313.151	634.674
15050.501	15916.48	10791.667	18913.641	12227.485	19362.517	8009.52	12223.662	903.728	387.931	336.336	1006.043	12866.766	1082.338	316.828	13929.452	295.832	260.952	205.905	4553.555	20489.979	3909.239	129.856	2412.937	19080.305	328.907	297.075	285.096	5232.933	5534.952	349.112	5818.697	132	0.954	378.583	635.886
14327.241	14976.592	9961.456	17110.112	11294.43	18149.677	7903.387	12010.086	1010.026	401.029	456.415	370.755	309.15	773.754	485.796	11715.098	225.663	265.723	980.815	3082.125	229.24	11309.812	181.699	1910.53	8384.458	334.056	364.392	306.737	16980.501	656.515	473.098	5451.687	127	0.903	669.736	636.067
13426.646	14251.882	10632.308	17617.011	12827.216	19601.114	9732.809	13328.247	1202.792	383.389	458.518	509.103	365.93	450.392	384.576	11341.43	257.301	254.519	241.112	1743.683	249.61	1692.592	177.958	2306.421	9130.322	254.387	319.291	279.842	30860.22	1586.315	2765.953	7488.719	196	0.839	802.781	639.765
17520.241	17888.85	14879.157	22316.862	17888.891	25935.81	13361.126	16872.354	929.095	525.779	303.204	344.449	342.274	608.974	264.409	9970.015	227.758	281.203	654.162	3962.249	159.556	1795.256	235.686	2389.453	6290.121	311.319	399.05	274.247	13559.796	522.567	541.555	4267.379	429	0.739	1097.943	644.728
9101.37	9610.038	7045.429	11576.906	8548.907	13147.16	6546.793	9708.604	422.426	270.34	300.265	214.863	217.618	253.098	233.81	5282.069	199.145	187.687	134.954	2849.369	130.13	273.887	146.464	2162.199	6456.878	288.231	311.581	276.129	3419.275	489.47	351.567	7075.131	109	0.946	1137.968	636.289
15194.529	15990.411	10861.354	18539.357	11979.628	18873.706	8194.527	12492.594	862.906	373.122	345.127	789.636	6928.168	592.349	269.017	12990.877	265.061	245.217	184.186	2631.848	12544.239	7869.299	129.123	2023.885	17286.905	270.417	325.999	289.095	8300.457	3081.005	284.76	4380.785	135	0.888	435.078	638.663
14263.655	15402.137	11110.223	19064.544	13265.972	21297.833	9638.069	14601.141	926.238	370.442	385.181	834.799	11478.765	1091.397	454.151	13024.718	244.828	242.694	210.505	3255.326	10701.524	1384.373	148.972	2973.085	10995.728	288.052	330.693	332.287	3365.896	5349.182	315.897	6693.71	173	0.932	579.529	637.321
8845.591	9441.749	7436.962	12196.979	9445.651	14589.793	7706.689	11275.967	554.288	329.064	313.812	244.256	251.921	295.905	261.905	5725.721	206.096	183.399	187.73	1659.91	139.473	737.666	164.529	3718.962	4636.851	293.142	282.628	267.187	2868.721	543.228	333.607	7980.668	156	0.862	1131.051	640.314
10919.516	11661.884	8396.45	14402.483	10198.594	15949.55	7142.347	9864.633	1535.989	361.177	304.082	372.738	375.412	384.376	382.515	11367.844	197.308	201.597	434.322	2553.358	190.312	2225.817	168.068	1833.427	2673.184	263.981	277.516	302.434	10196.411	584.575	415.401	6254.584	114	0.99	753.605	639.711
17993.79	18493.823	13952.697	21584.308	14510.258	20767.396	8562.355	10860.984	838.571	390.244	320.856	312.484	305.05	454.702	287.445	13000.783	258.48	231.533	789.109	1633.05	188.042	15611.28	146.976	1645.759	12968.57	262.953	402.394	286.927	20636.517	291.728	332.008	4741.511	106	0.98	826.849	639.151
11571.037	11839.79	8503.135	14241.018	9991.428	15330.803	7042.368	9887.986	538.621	257.493	291.548	279.251	226.127	264.513	227.098	7551.291	191.865	235.698	399.647	1853.122	137.072	548.864	170.823	1711.357	6095.593	287.061	258.013	241.672	8776.779	725.43	338.01	4843.952	106	0.949	1158.868	639.604
12638.817	14149.488	9764.141	16891.902	11938.356	18998.939	9312.297	13825.574	1099.356	402.175	403.732	903.314	11315.543	959.241	438.385	12888.057	228.743	233.356	158.487	4076.614	11633.272	2014.142	153.716	3104.211	7387.632	289.943	294.43	316.725	3536.317	5499.505	335.705	7466.011	182	0.896	567.28	643.159
12474.043	14227.891	10591.05	15732.954	11137.333	17698.281	7285.352	10185.255	661.579	297.463	286.986	679.816	5704.212	412.537	268.622	10326.526	259.723	230.823	163.422	2382.186	16484.831	1456.004	135.339	1858.219	9364.263	318.127	288.967	279.219	4937.661	3181.672	308.461	2850.445	222	0.798	1297.36	646.162
13955.188	15023.088	9960.383	17273.313	10936.45	17121.108	7309.05	10325.292	726.77	359.874	314.578	732.899	5763.957	571.321	272.459	14975.077	205.593	189.97	177.414	2070.242	4729.421	659.033	129.882	2127.272	14207.361	288.02	301.589	294.243	1751.712	1686.395	338.121	4870.636	171	0.891	304.453	644.132
15092.901	15756.118	10181.684	17298.482	10865.905	16794.839	6948.371	9889.121	757.931	346.397	328.054	836.046	13104.548	725.919	275.471	15462.406	192.605	234.092	199.757	3872.901	27636.344	1733.875	141.518	1758.797	10438.089	262.813	303.826	293.932	1879.869	4195.885	356.936	3293.716	187	0.825	356.693	644.447
19465.941	20337.746	14602.418	23700.098	16029.422	24563.969	10102.825	13951.767	693.475	402.029	329.185	347.626	328.975	888.393	477.055	11307.079	239.741	240.405	510.674	1962.504	226.962	35043.941	162.479	1886.092	12644.35	347.219	447.737	309.492	14750.732	482.089	405.254	5394.212	165	0.911	669.845	643.633
14894.335	15484.094	11564.177	18771.067	13409.173	20093.061	9050.867	13110.01	982.47	328.803	329.119	331.923	291.404	361.728	280.893	8842.214	199.359	230.914	399.916	1866.676	158.704	1257.912	178.16	1527.535	6113.859	257.973	320.53	283.779	15695.956	392.562	350.165	5226.422	203	0.885	836.293	645.264
16301.334	16570.187	13284.628	20374.169	15076.707	20630.192	9657.163	12539.686	697.124	332.48	333.317	382.177	314.67	425.653	286.031	12638.771	235.235	220.813	520.88	10414.972	180.997	7541.33	189.359	1730.555	8363.91	264.068	372.277	296.897	15272.562	834.086	390.918	4661.92	195	0.925	851.669	644.11
14733.689	17807.68	14883.785	20113.7	15035.632	24220.179	9393.232	13723.135	855.759	324.414	325.82	629.419	10331.106	510.328	263.589	9885.282	194.585	213.168	165.01	3547.149	22828.875	423.818	134.2	2408.397	8910.002	344.934	290.321	299.532	2943.428	4118.253	335.047	4083.797	128	0.963	1331.875	642.852
12444.71	12068.588	9299.773	16391.706	9656.111	15726.855	6802.347	9918.342	697.712	299.381	278.342	435.216	886.93	348.346	250.572	7704.858	206.432	172.506	177.307	2978.362	3227.479	2776.299	135.604	1742.961	7484.787	306.181	268.862	275.884	8701.451	925.343	331.297	4559.698	135	0.923	1394.381	641.796
13573.89	14559.142	10519.151	17530.116	11855.001	17975.124	7870.481	11776.104	1072.977	428.883	424.426	858.036	11391.822	744.738	431.429	14099.912	290.879	285.053	288.456	5198.793	17640.439	2645.721	134.188	2494.378	14616.299	304.028	306.729	309.174	5013.691	4784.893	391.634	5267.733	182	0.884	523.412	643.973
14930.906	14843.167	11402.306	20482.959	12076.673	19335.545	8678.747	13318.722	913.921	322.946	314.532	778.334	9874.646	479.479	271.489	9454.991	241.479	197.809	161.939	3516.113	15628.637	389.637	124.053	2408.583	8780.263	339.076	278.95	283.32	1858.726	4817.114	317.92	4237.59	282	0.77	1321.078	647.787
14944.65	16023.212	11534.104	19391.824	12983.358	19576.03	8486.835	12115.968	887.044	1019.444	336.525	566.537	4490.482	823.696	255.258	12747.476	224.038	230.628	224.842	1645.481	4912.283	7240.25	129.545	1897.699	10566.45	264.542	325.542	285.749	9455.409	2117.366	302.498	4556.882	210	0.843	427.129	644.729
26992.02	27704.7	23699.669	30261.13	27620.795	30699.379	18100.244	23292.942	794.916	845.527	340.139	357.155	359.565	481.603	270.435	11027.691	238.011	282.155	911.389	1825.803	151.672	366.253	231.935	1613.175	9521.335	294.152	383.781	267.775	15639.595	843.396	404.083	3777.078	227	0.885	1007.355	647.641
7182.249	9669.803	7387.131	9757.838	7753.76	12780.333	5464.842	7678.64	850.174	241.461	260.164	345.801	297.353	374.319	269.63	7068.774	261.306	200.472	296.307	3985.314	362.878	18513.118	155.842	1343.57	7187.464	267.834	332.022	233.508	13601.874	675.886	385.283	3369.769	137	0.902	1241.186	645.828
14996.562	16941.909	13292.501	19198.812	13365.556	21334.74	8496.434	12127.878	947.525	304.71	308.926	496.182	5978.429	422.999	249.013	9677.208	194.542	191.829	178.657	3595.917	16036.453	438.521	149.659	1934.046	8785.539	313.663	277.796	296.942	5751.604	2476.64	346.344	3526.16	231	0.84	1340.686	647.011
17401.648	18356.868	13664.787	22207.44	15793.996	23704.613	10879.774	15229.291	1051.092	486.737	346.19	445.371	380.161	673.267	344.931	13132.094	240.746	236.514	530.895	13904.067	207.026	12093.802	199.384	2042.188	9354.398	257.479	346.029	292.064	24099.144	344.476	343.307	4674.085	219	0.844	817.555	647.929
15137.649	15917.223	11798.404	18515.275	12648.963	19256.299	7773.948	10369.362	980.997	374.582	332.454	456.458	362.72	543.352	368.956	12849.094	246.015	250.652	453.563	2912.813	227.544	15917.413	185.124	1680.1	8813.516	289.031	465.61	308.259	29940.894	380.153	391.944	4429.753	110	0.955	767.245	646.636
12390.293	13749.434	9124.157	16068.999	10776.336	16897.855	7785.822	12675.325	906.239	387.322	355.915	1141.824	13103.473	1062.698	338.612	14042.033	204.16	227.388	171.022	4758.255	25403.98	722.351	128.878	2782.323	8811.098	308.606	299.489	319.742	1236.427	5968.412	304.227	5396.01	106	0.98	478.387	646.613
12697.566	13418.803	8952.253	15428.468	10025.354	15153.007	6815.945	11172.763	1262.278	358.058	342.498	1065.303	9862.045	780.947	332.185	14281.158	206.739	222.67	162.24	2596.005	19085.938	481.731	118.723	2252.682	10188.385	306.475	286.009	298.997	717.257	3985.048	375.9	4280.83	114	0.99	489.395	647.368
12837.166	13315.315	8922.902	15159.717	9994.594	14952.613	6454.391	9506.263	644.45	298.07	308.411	379.273	1489.1	440.524	265.349	9960.272	210.902	192.769	238.184	2514.932	623.708	704.546	116.212	1129.072	13682.478	304.172	290.805	292.452	6294.351	886.425	379.079	3006.747	96	1	510.521	646.229
14859.271	15545.899	11061.714	18646.94	12817.655	20090.858	8959.793	12525.923	1029.306	369.918	376.477	684.679	7561.635	891.686	379.936	13634.271	235.16	215.372	184.928	1660.729	4062.328	1112.008	134.188	1924.67	8366.97	292.315	300.17	281.908	1683.807	2810.42	305.333	4481.988	173	0.932	539.876	649.934
17233.767	17052.806	12517.656	20238.003	13955.97	20463.633	8327.268	11105.077	897.326	404.036	352.334	337.383	345.015	579.902	304.258	13130.165	263.536	245.061	617.286	3519.678	198.348	19529.647	174.363	1867.235	11182.815	277.313	414.137	282.321	23513.185	361.443	459.935	5140.024	148	0.924	826.446	648.514
27627.952	26548.348	21384.001	27585.435	25282.768	30878.064	17733.935	21725.314	882.575	283.836	292.783	268.09	265.259	332.305	275.703	9083.184	226.134	281.698	1552.403	787.807	149.04	445.009	231.44	1413.198	10316.077	259.587	402.349	270.839	10491.846	244.061	300.703	2612.628	365	0.877	1045.122	651.919
15283.254	13248.351	11231.741	15871.044	12965.647	17312.166	8896.326	11019.767	848.342	345.824	265.258	286.846	288.176	484.738	249.76	9322.209	206.421	198.736	702.745	4379.502	157.114	580.607	215.621	1499.035	5463.089	294.732	316.719	257.24	19320.314	661.709	524.971	3567.44	161	0.944	1084.245	648.811
16235.709	16694.06	12665.853	20250.985	14224.482	21395.121	9813.708	12255.106	703.5	339.119	299.154	264.616	264.934	323.727	235.098	9013.517	224.005	264.885	641.881	1783.777	158.327	1875.572	195.854	1576.837	7426.538	301.096	289.567	262.388	16662.865	836.391	339.65	3498.443	210	0.88	1161.61	650.295
11473.369	11941.102	8326.69	14522.568	9655.217	16579.022	7806.54	11965.36	1127.117	350.535	267.876	601.502	5198.137	494.11	323.934	10361.168	219.883	220.746	247.408	4855.93	17365.758	638.553	185.687	2814.208	6272.524	288.645	273.947	269.305	3924.293	4047.412	300.801	4685.481	99	0.99	1251.52	646.944
10082.544	10964.207	7371.706	12259.512	7907.457	12797.367	5364.975	8064.257	921.592	350.295	321.97	960.997	14633.59	570.293	378.421	13845.496	243.087	220.322	170.366	4684.564	32453.982	795.201	127.083	1872.03	11012.612	263.21	287.169	279.789	2126.475	4526.536	266.24	4360.575	102	0.987	401.373	648.157
14298.71	15993.553	11411.314	19581.42	13625.126	21550.673	9784.143	14643.071	957.835	407.428	358.526	1276.143	23319.226	995.335	607.607	14731.076	219.347	279.76	176.545	5686.13	23435.332	1038.506	161.019	2931.823	10139.74	312.617	332.558	340.688	2488.759	9211.869	365.561	5785.017	157	0.955	641.22	649.188
12763.278	14021.077	9260.723	16256.901	10749.024	17220.239	7713.826	12586.832	1006.685	427.96	352.763	1075.476	8387.92	804.771	545.335	13076.523	317.066	256.265	210.604	5986.339	17755.865	1084.078	153.891	3077.284	18056.774	327.498	373.563	314.861	5506.542	4058.866	436.505	7379.016	166	0.895	686.386	648.94
24956.365	23440.762	21560.899	27381.041	25115.518	29558.575	17040.906	19778.044	810.163	437.998	329.81	358.876	262.005	414.699	249.58	8616.137	206.806	280.626	959.519	1841.369	144.953	423.895	191.131	1316.324	9325.205	291.296	365.71	441.908	16511.784	738.508	400.448	3125.816	518	0.798	991.865	652.463
12155.937	12420.832	8982.445	14727.082	10150.615	15469.419	6948.166	9675.958	874.405	290.329	276.191	261.499	264.698	345.45	239.679	10545.746	179.769	287.914	199.433	3591.524	194.332	630.74	161.657	1679.881	5391.188	302.148	293.68	258.895	28986.179	1643.676	450.139	3778.167	115	0.969	1172.204	648.5
24751.328	24884.365	21300.287	29601.073	24568.703	29680.065	16681.346	21889.235	1113.345	394.597	397.225	437.871	363.601	389.191	264.203	11647.304	260.763	313.238	693.168	1856.946	182.653	1587.548	182.358	2506.878	9856.807	294.987	448.871	290.812	13120.532	468.959	361.542	6325.349	381	0.792	927.634	654.461
16985.468	17625.155	13506.774	21669.165	15161.08	23110.002	9898.533	13552.944	668.687	376.807	325.006	398.6	388.821	838.027	466.657	11729.688	184.339	197.253	405.853	2703.624	279.187	32124.449	158.288	2110.221	7191.942	320.783	453.073	310.798	17742.799	486.167	437.983	6115.485	131	0.947	669.118	650.492
16592.587	17344.819	12245.962	20839.389	13849.637	21358.556	9353.782	14128.339	797.692	361.416	361.278	701.859	10061.743	696.28	269.495	13426.28	246.636	251.454	244.162	3012.062	10909.016	13582.332	131.5	2292.705	14425.705	272.257	350.861	286.588	5450.877	4692.261	270.426	4910.184	111	0.964	433.932	651.122
18118.646	19026.308	13945.578	23366.932	16265.166	24963.859	11212.47	16781.717	1413.157	526.344	366.36	1214.257	11057.84	3015.656	358.088	14126.16	205.561	283.927	190.604	3345.724	20032.396	2069.976	127.078	2552.226	10875.673	320.269	292.501	311.406	1820.738	5070.71	321.001	5175.231	227	0.904	484.584	654.87
15492.523	16809.142	11622.285	20260.468	14189.35	22930.647	10936.33	17062.155	1182.041	444.563	423.507	1064.908	16484.156	1058.063	475.128	15122.218	245.975	327.097	230.665	5327.741	14791.269	933.286	155.755	3220.982	7600.804	294.017	373.028	317.263	4226.927	7017.891	320.468	7189.775	137	0.963	580.303	652.084
18210.191	19004.561	12854.415	22462.419	14869.956	23868.614	10553.516	16676.205	940.845	408.48	389.465	1239.59	19515.231	893.642	588.241	14421.333	271.79	366.317	220.412	4057.897	21606.385	1341.603	148.916	2582.49	15023.917	324.106	326.761	346.475	2585.343	7552.54	341.375	5507.421	107	0.958	647.696	650.986
16399.651	17045.497	11998.079	19811.905	13753.854	21362.621	9711.109	14338.452	1287.675	446.134	364.312	971.957	13111.237	904.52	467.12	13638.666	272.186	275.992	325.317	1706.781	8165.03	1082.369	163.882	2358.783	9902.721	293.787	287.509	318.689	2902.983	5965.772	340.397	5561.632	159	0.967	744.77	651.632
30905.645	30375.967	27353.6	35886.948	31202.889	38249.542	21583.32	25001.252	962.652	393.625	395.656	356.785	359.526	442.446	266.552	10402.283	268.512	314.854	1237.479	1175.518	158.262	1234.235	195.778	3009.194	11975.166	298.227	558.533	291.282	8492.14	380.965	335.64	4092.774	613	0.826	942.458	659.037
14606.629	15930.949	10937.379	18590.405	12709.399	19937.461	9299.197	14268.856	1185.086	394.583	375.259	900.941	12406.159	715.938	311.901	14237.896	196.636	230.603	158.15	3577.32	17401.365	748.895	133.572	2675.78	7758.24	302.458	290.146	295.922	1095.359	5745.467	304.444	5767.431	162	0.895	470.432	652.167
12023.439	12990.422	9553.233	15769.79	11145.372	17251.058	8189.175	11542.198	769.427	365.116	364.292	576.585	3013.052	737.379	382.167	12003.603	221.058	233.685	230.514	2892.883	2065.975	3471.807	136.611	2053.276	6984.477	274.266	310.401	297.987	17906.09	1891.753	352.826	5434.495	158	0.895	569.538	653.278
13711.585	13868.291	10410.703	16371	11934.446	17721.943	7766.958	11141.499	536.414	303.969	287.318	343.005	307.905	426.349	280.307	11281.904	183.959	201.02	457.822	1913.246	184.757	8461.208	184.633	1654.733	4048.796	269.102	431.966	281.189	16412.61	502.996	346.8	4621.975	162	0.917	854.154	653.63
27131.124	25643.542	24813.878	30406.111	28571.826	27247.828	16630.444	18968.281	770.174	296.29	347.736	330.637	381.636	405.116	256.254	8334.914	237.807	292.046	1116.298	945.702	179.986	394.142	159.343	1485.309	10354.963	273.007	457.555	271.007	9882.805	328.995	312.427	2623.204	360	0.871	1013.7	658.311
13481.627	13407.383	11487.928	16588.751	13833.984	19079.288	11002.02	14947.041	1219.24	519.022	396.159	339.287	362.79	486.432	293.273	10182.277	282.329	327.216	472.075	1207.054	190.749	991.318	200.223	4818.182	5179.597	308.256	368.287	284.781	10331.477	329.962	590.858	5283.486	196	0.846	1102.888	653.832
9227.238	9962.526	7355.234	12774.024	9023.418	14519.164	7011.091	10045.585	709.848	331.443	260.934	273.405	265.189	309.203	247.682	8353.212	199.146	205.234	332.671	3172.332	147.104	529.092	183.097	2266.741	2617.653	288.343	294.15	277.934	8699.348	890.038	352.357	5909.368	139	0.95	1187.119	653.68
15511.605	15693.062	10603.17	17889.55	12139.062	18703.323	8402.453	12586.7	898.031	402.89	319.796	793.279	6813.302	752.323	320.627	13772.597	180.269	208.752	198.111	1777.332	7945.622	1270.863	124.069	1778.036	7487.191	328.618	295.442	288.805	3480.091	2471.746	451.219	3666.441	163	0.9	496.733	654.021
14179.591	15370.719	11964.333	19298.588	14049.048	21319.689	9679.155	12658.862	1120.85	363.729	326.107	466.538	352.547	466.416	365.735	12483.236	218.802	246.62	604.365	2002.448	207.734	10711.38	201.25	1645.888	7754.171	250.007	347.116	283.078	21887.937	550.501	422.25	3597.053	236	0.81	804.856	654.11
10533.719	11000.141	8563.811	13132.016	10274.393	15020.254	7921.148	11970.718	831.747	385.833	355.23	277.301	285.298	369.549	257.247	6871.436	207.923	220.28	215.356	1584.629	167.407	268.615	157.642	5116.893	3479.297	289.496	272.373	262.296	4463.131	545.866	336.677	8143.492	115	0.956	1121.709	654.23
13357.202	11777.106	8635.289	18913.18	9748.144	16410.701	8252.984	13699.619	969.277	294.36	269.702	696.273	5237.766	449.518	332.842	9068.782	233.374	214.035	226.814	3848.513	14259.69	596.823	184.43	2611.357	7549.323	285.311	253.986	267.732	6442.023	3617.965	317.764	4553.469	116	0.936	1248.948	653.966
15992.933	16576.92	11806.916	19449.158	13421.052	20968.841	9489.313	13292.861	841.946	348.053	352.55	677.478	7511.926	616.177	259.389	15114.069	220.649	247.632	258.469	1895.551	6548.844	6169.356	146.343	1843.374	16856.935	281.571	319.374	281.431	4346.883	2755.663	271.131	3616.258	180	0.907	443.156	656.522
14727.86	15206.527	10885.538	17832.337	12224.505	18836.837	8095.027	11291.038	877.763	414.658	319.109	464.507	427.127	674.505	350.588	13652.756	261.8	289.874	498.234	3607.336	279.323	4191.687	185.319	1685.748	10555.436	285.511	328.828	307.214	24279.491	578.548	412.67	4111.922	130	0.951	763.954	654.746
28356.96	26667.127	23846.453	31630.356	27260.69	32833.257	18438.143	22430.148	770.929	848.649	310.623	254.35	361.513	836.79	270.109	9467.834	221.67	275.751	1161.065	2131.559	159.555	406.51	230.98	1960.591	9134.481	284.953	401.96	265.669	14500.824	388.162	386.95	4147.525	438	0.856	1070.957	658.6
9195.094	9675.392	7300.866	11929.206	8723.468	13254.184	6291.781	9322.004	682.758	346.204	345.27	281.073	275.332	313.401	245.535	6548.019	224.26	211.956	231.797	1934.943	140.901	1069.947	169.925	2352.04	4740.534	299.49	258.383	263.59	6886.545	712.217	397.084	6811.544	145	0.801	1144.017	657.197
15181.078	16724.033	12679.115	20927.88	15019.85	22843.591	10531.528	14228.862	849.547	412.737	347.006	876.663	9225.364	879.376	495.158	13021.9	260.728	268.28	260.984	1562.424	3111.066	3648.681	162.016	2232.98	11961.901	297.235	305.063	316.007	3339.604	3732.198	366.68	5259.586	316	0.769	730.285	661.737
26884.569	25827.554	23860.471	31081.292	28396.495	34858.937	20738.429	25173.034	728.014	319.338	314.983	281.255	355.193	408.658	283.931	9846.395	226.316	281.537	1464.976	1129.481	161.321	427.679	249.877	2148.56	9521.148	269.604	388.621	263.115	12532.47	300.215	359.762	3558.769	383	0.863	1055.573	660.826
11823.318	12384.844	9322.695	14960.053	10587.871	16009.888	7578.516	9377.092	885.584	414.271	380.059	270.47	316.83	333.861	260.63	11600.424	291.849	272.562	751.615	1381.785	170.056	6029.908	238.173	2065.24	8714.614	307.141	325.005	269.2	13166.15	335.116	356.851	4156.452	147	0.894	1155.561	656.752
11489.511	10006.833	8494.366	12162.43	8811.664	14373.846	6416.081	9113.601	850.224	217.857	247.031	483.575	723.843	353.672	269.411	6975.073	265.604	210.133	238.652	4421.926	1049.382	10812.838	153.124	1518.245	8644.369	281.476	290.604	232.345	8589.099	829.503	592.163	3924.55	170	0.818	1241.324	658.618
13506.31	15684.699	12334.282	16958.562	12313.058	19014.96	7421.606	10461.939	749.217	303.978	295.042	649.66	6717.514	408.183	247.398	9154.767	203.206	188.485	173.522	2836.914	14531.012	392.69	131.742	1675.95	8091.048	322.494	288.668	281.958	2840.178	2987.074	337.03	2710.107	234	0.746	1329.833	660.056
15634.613	16002.73	12035.915	19783.949	14040.855	20594.598	9371.886	13277.98	854.821	436.806	364.846	868.763	9814.095	1026.28	470.271	12908.469	238.355	260.822	220.263	1035.899	4610.683	1728.43	169.498	1927.18	9909.849	293.308	279.635	320.671	357.651	5035.916	372.222	4058.54	122	0.985	738	656.5
13442.553	14258.098	10465.587	17342.341	12082.152	18302.334	8206.339	11983.86	1183.409	399.315	337.63	790.457	4794.243	634.249	393.262	12507.247	307.589	304.847	355.938	5165.632	7703.563	1550.883	170.901	2118.414	18850.412	281.327	297.918	315.536	15850.527	2595.342	381.131	5396.197	249	0.803	759.046	660.311
13247.483	13928.163	9823.709	16134.18	10654.244	16506.533	7198.779	9942.93	1166.47	349.273	337.509	621.684	7035.138	639.506	356.089	13979.631	239.3	234.3	284.064	3331.687	10833.6	3122.164	124.965	1699.894	11199.259	296.572	336.524	284.011	5125.917	2435.915	354.162	3372.953	158	0.927	531.449	659.329
11988.639	12776.323	9383.166	15884.4	11134.607	17640.788	7983.525	11969.773	946.589	373.022	344.86	1235.635	18901.974	953.876	577.886	15308.313	192.797	258.181	188.515	4018.352	14730.95	801.486	149.694	2653.257	6744.217	314.986	336.027	324.497	1564.131	7094.326	371.855	5690.066	109	0.976	646.986	657.298
9320.872	10518.092	7316.503	12800.575	8775.815	14261.204	6412.672	10397.59	1005.829	413.081	367.385	873.966	10516.42	710.935	504.272	13961.283	245.468	224.351	236.509	5797.057	22791.508	1352.58	168.971	3121.749	8451.056	338.949	485.714	319.642	7166.32	5204.973	432.634	6404.679	135	0.865	684.3	658.863
15145.908	13835.835	12244.245	17879.809	14801.786	19372.769	10367.879	13485.618	824.887	350.682	293.936	308.489	308.002	443.898	261.65	9511.817	209.759	235.784	552.934	11476.411	156.711	832.303	243.254	2556.995	4847.314	345.314	329.274	267.628	11648.216	327.35	497.037	4221.977	292	0.826	1087.658	661.61
15759.542	16527.062	13500.235	20925.61	17265.498	23397.243	14313.139	20010.706	888.675	449.595	399.652	331.102	333.343	406.756	288.012	7813.678	236.999	258.637	223.798	2319.029	181.477	599.552	164.491	5047.331	7026.748	292.637	326.254	270.928	5045.143	684.84	857.818	8165.434	149	0.93	1113.762	658.144
11645.706	12786.051	8995.897	15384.149	10396.885	16396.919	7490.774	10686.035	1000.572	386.375	356.69	1463.086	11883.608	722.795	423.984	15250.408	189.472	237.216	169.393	3803.549	39074.549	610.834	125.086	2049.722	6894.111	257.886	418.376	302.725	3949.252	3640.252	341.876	3990.291	103	0.996	392.131	657.587
14773.259	15653.17	11585.094	19197.464	13186.253	20482.503	8988.86	12805.419	889.012	347.9	349.525	826.142	9574.66	626.584	270.933	13737.043	234.931	252.618	164.887	2855.835	13038.264	938.75	134.257	2251.305	13383.745	270.746	303.934	273.198	1214.763	4143.009	287.007	4703.742	144	0.933	434.361	658.09
17179.804	18523.197	13544.855	22308.738	15828.997	25090.054	12069.78	16316.254	832.446	372.156	360.373	712.865	8219.249	789.594	287.135	14051.974	203.65	218.188	161.296	1091.066	7131.269	1037.081	121.283	1923.599	8720.782	299.774	297.351	288.78	990.273	3574.49	271.474	4389.414	133	0.973	465.5	658.853
15827.871	16683.688	12308.798	20712.481	14423.002	22461.156	10169.774	14513.115	825.977	384.459	354.823	909.7	9313.505	900.67	320.309	13745.045	218.08	213.955	193.854	1838.077	8944.329	2528.971	136.081	2269.523	11845.287	311.687	284.257	293.684	3034.538	4200.051	299.615	5238.242	117	0.985	476.517	657.953
11563.588	12797.1	9037.666	15197.702	10416.528	16481.91	7717.275	11417.487	877.247	375.887	365.697	862.807	15623.228	1415.825	492.734	16278.415	223.758	251.725	202.857	2412.43	7600.307	760.504	158.508	2555.96	7608.164	284.587	323.546	295.139	1143.64	6692.375	331.264	5635.757	112	0.932	590.268	657.875
13222.303	14059.134	9970.589	16258.404	10890.466	16670.732	7120.889	9929.584	765.683	348.244	296.581	402.111	579.053	482.973	386.428	11664.667	189.36	198.04	357.963	2334.535	498.852	17671.142	147.921	1421.102	6859.81	313.119	387.005	305.896	12496.637	574.283	389.849	3956.698	160	0.915	711.712	658.281
9982.14	11868.719	10109.638	14348.83	9991.439	16236.528	6351.804	9972.045	851.873	295.082	292.518	746.543	7932.338	475.286	315.084	8283.546	229.593	219.797	202.465	4049.849	15104.618	451.4	222.54	2470.198	8616.627	308.198	276.406	245.163	3784.835	5071.144	303.109	4403.115	105	0.971	1260.633	658.671
13139.576	13750.309	9467.439	15254.958	9939.897	14583.079	6019.615	8648.959	662.43	333.742	311.247	617.198	3252.489	521.608	258.375	12119.677	200.446	208.66	354.988	2757.872	6366.227	9379.507	124.512	1491.492	7222.994	240.464	452.753	273.758	10636.663	1194.244	338.646	3334.829	105	0.941	414.148	658.986
15131.925	16014.922	11310.418	18165.95	12256.759	18321.316	7959.76	11232.042	693.37	335.196	318.996	387.847	420.172	755.619	312.351	12670.111	244.667	204.311	352.441	1835.989	192.308	27747.088	132.791	1394.037	11203.361	293.425	457.866	295.62	17510.026	598.781	384.894	3420.339	178	0.937	553.994	660.298
15950.066	16369.21	11821.241	20196.432	13800.315	22150.341	9998.676	15115.807	1164.667	353.527	333.789	1086.169	8329.108	747.176	427.11	12856.75	247.807	247.21	260.626	2723.687	7972.41	2093.402	163.445	2079.777	10819.965	276.909	342.545	294.548	5127.37	3166.956	325.947	4680.962	139	0.977	580.047	659.493
20971.43	21309.4	15974.674	25498.675	18149.074	26885.65	11829.622	15571.457	1151.884	740.455	377.911	431.839	475.419	746.604	374.901	14666.279	293.305	282.953	559.197	3310.737	214.259	31936.941	214.478	1817.645	14407.284	365.952	458.596	280.984	15467.962	453.527	427.599	4062.339	180	0.866	812.983	661.839
23828.717	22648.693	21017.814	26688.595	25117.334	30348.787	18061.996	22326.251	921.457	299.818	340.081	337.196	309.965	428.823	255.689	10379.567	224.504	268.505	1038.353	1645.94	154.494	435.69	217.177	2022.228	8885.271	299.91	435.781	290.871	14308.308	471.265	328.577	4096.589	368	0.811	977.693	665.177
28716.193	26963.361	25613.704	31370.692	30025.613	30683.347	18945.458	23627.363	1050.396	359.534	381.461	276.852	350.612	405.651	283.682	9770.55	256.706	297.675	1675.098	1217.459	163.137	672.403	228.391	2660.95	9151.672	271.546	509.067	270.31	7843.673	297.081	319.754	3753.248	303	0.869	1024.45	665.167
13601.71	13837.294	10170.954	16674.1	11608.842	17815.833	7638.465	9922.595	673.537	321.479	319.436	582.932	5068.026	487.273	238.399	10021.651	187.443	189.793	197.181	1103.242	2177.686	10358.654	135.298	1087.337	10186.369	276.316	338.813	274.839	4380.889	1433.033	320.467	2454.197	176	0.917	449.085	663.415
13756.433	14632.128	11046.546	18191.091	12840.469	20227.278	9147.5	13267.837	973.019	368.248	336.161	870.334	5571.883	692.246	400.157	11552.704	213.812	217.637	335.872	3273.437	9063.638	10800.751	167.516	2106.404	5836.874	269.688	317.423	301.607	7184.802	2289.618	358.537	5206.922	170	0.929	573.288	663.324
12168.952	12961.697	9219.231	15440.541	10579.725	16140.694	7182.275	10463.584	755.286	349.303	302.869	806.085	5167.977	655.37	475.602	10855.086	251.844	246.023	230.976	2700.775	13626.974	664.336	149.095	1716.172	14867.56	301.821	324.024	327.374	2226.205	2396.77	372.315	3728.499	179	0.89	628.237	663.07
10712.949	11267.324	8652.038	13335.494	9727.204	14403.639	6517.507	8898.677	543.719	303.576	288.774	318.146	259.619	475.311	254.864	9556.907	195.051	200.537	455.904	1804.363	173.288	14801.585	171.291	1409.217	4959.393	260.399	297.206	293.18	17415.885	393.65	386.897	4620.691	115	0.956	847.63	661.091
11790.192	14816.805	12350.497	16151.33	13016.979	21282.836	8568.118	12153.468	891.19	302.716	289.512	634.317	7353.795	492.328	279.158	8142.351	196.221	247.438	177.708	2581.666	13117.095	569.426	217.534	1939.365	6371.643	303.551	265.123	264.265	1411.901	4078.403	291.033	3365.891	190	0.914	1270.821	662.221
16449.012	17686.591	12229.101	20891.73	13869.421	20901.088	9728.166	12834.386	860.125	382.453	339.993	624.819	6815.116	695.131	295.893	15308.826	203.459	198.999	181.094	1195.346	3239.553	2356.553	135.171	2510.46	12525.636	307.497	304.339	291.55	1724.061	2433.815	334.233	5780.814	317	0.765	315.21	664.358
15567.383	16555.622	11647.028	18861.654	12627.266	19032.091	8985.529	9283.814	781.399	360.645	331.129	660.149	6907.083	546.13	298.085	12542.65	242.88	229.129	171.78	2892.85	10609.943	724.543	123.528	1594.897	18139.967	266.035	293.667	287.301	2384.55	2111.357	332.411	3488.005	196	0.873	372.153	664.923
12251.094	13517.779	9632.034	16540.134	11905.443	18654.566	8900.377	13309.095	1023.489	498.26	422.071	823.364	5267.731	1023.483	486.369	14001.413	278.216	278.925	208.243	3945.353	3674.278	1345.245	191.776	2624.938	7740.25	291.303	465.584	294.724	9309.492	2593.237	278.578	5152.687	248	0.844	781.887	666.488
17081.4	16940.762	12836.597	20907.266	14903.161	22534.371	9898.705	13271.286	670.597	354.947	327.815	402.209	557.406	657.427	371.396	14340.616	208.619	194.045	654.171	2968.683	238.02	36821.209	207.739	1694.053	8220.486	246.74	550.232	284.194	19538.052	529.313	426.751	3765.94	104	0.974	804.356	661.144
24113.234	22328.265	21182.752	26632.121	24474.866	27816.695	17098.779	19692.986	782.759	302.49	340.905	256.324	279.438	376.834	257.214	8028.105	194.434	249.575	1202.307	1043.49	136.184	396.966	176.183	2083.687	8150.838	297.086	484.457	282.803	7470.855	237.271	345.528	3301.908	200	0.919	989	665.185
14174.941	15276.416	9968.586	17203.102	10733.664	15068.777	7013.174	8945.59	1082.898	368.852	306.846	479.534	3748.215	614.564	274.752	15020.344	202.428	186.714	270.616	901.795	1338.456	22334.475	136.548	1763.997	12753.779	331.999	418.127	282.129	4973.678	1122.444	303.585	3931.514	108	0.967	298.815	663.037
10597.326	11365.371	7892.765	13236.576	8848.431	13477.305	6284.459	7974.771	983.272	372.894	327.526	499.626	4289.261	552.358	252.618	12908.254	221.279	181.443	168.635	1153.065	2361.479	956.803	135.01	1628.116	15243.339	289.041	271.155	280.366	3359.038	1488.915	394.813	3806.771	112	0.973	359.634	662.42
12107.379	12540.876	8894.843	14959.695	10132.61	16275.703	7023.06	10283.345	825.838	334.592	330.179	1136.067	10552.098	596.35	362.518	12647.74	186.775	247.874	144.488	4069.83	28070.405	500.789	115.413	1652.396	8869.577	270.352	344.4	293.734	3855.81	3107.402	317.784	3602.079	124	0.933	397.339	663.613
16735.239	16964.848	12024.696	20437.416	14464.738	23065.593	10912.312	16291.869	943.871	382.091	351.704	910.223	12502.682	1188.967	343.38	15898.64	200.097	223.775	208.86	1484.674	5974.028	2665.331	138.04	2596.773	10121.021	301.767	295.696	288.006	2665.651	5906.316	302.5	5821.176	126	0.988	472.627	663.667
15773.469	16585.728	12158.059	20392.503	14344.948	22673.079	10743.602	15146.271	775.998	351.171	327.088	413.144	1246.212	680.03	302.699	12894.6	217.276	205.646	294.357	3902.517	533.792	16439.699	130.481	1911.755	10965.916	302.862	346.727	292.273	16278.065	1260.517	417.448	4970.563	258	0.838	510.686	665.55
13811.861	14087.275	10231.213	16286.47	11297.907	16919.605	8161.751	8618.896	678.563	281.747	282.405	274.286	246.221	292.046	238.812	8341.321	230.657	253.952	574.709	1963.421	150.75	3159.693	184.795	1427.72	8717.673	311.254	299.987	262.338	13472.328	679.571	317.058	3505.817	217	0.846	1160.91	666.721
10207.881	12966.938	9769.505	12573.429	9685.231	15461.633	5922.206	8391.601	673.231	324.311	272.279	363.666	303.276	366.878	249.263	9843.988	163.131	201.21	199.257	1882.837	259.753	605.356	130.627	1924.376	4669.415	281.507	273.652	276.392	24616.012	922.716	456.102	4457.544	104	0.974	1450.173	663.5
12877.906	13546.401	9668.711	15853.478	10417.095	16074.033	7103.254	9993.166	832.843	353.491	359.085	573.371	5204.309	920.194	456.838	11906.412	248.087	224.958	276.907	568.862	2659.799	1461.892	155.628	1467.187	11084.791	282.06	297.076	297.143	1024.585	2070.789	323.498	3089.061	101	0.977	594.896	663.351
25998.374	25427.893	23499.976	30848.906	28031.276	34284.838	20882.418	26215.717	1009.671	412.382	399.894	381.37	403.775	426.372	278.504	10235.47	253.229	291.382	869.619	1413.057	161.635	1221.76	200.223	3630.713	8976.009	290.342	515.375	283.881	9217.222	470.684	377.034	5579.731	710	0.701	922.862	673.421
9835.504	10253.798	7425.632	13368.603	8589.355	14501.013	6469.964	9941.416	789.723	294.497	284.588	340.433	269.827	355.81	244.38	8024.131	162.29	153.764	183.559	3435.131	233.759	3026.119	142.786	1898.483	3645.824	310.777	270.261	285.076	8178.484	776.408	389.759	5212.6	156	0.939	1406	665.904
12556.797	13437.959	9687.879	16284.87	11166.676	17504.382	8010.887	11516.184	918.637	355.955	358.969	946.18	9240.307	611.551	298.898	16103.148	199.786	249.745	221.95	4738.546	24544.671	1926.494	129.222	2249.658	8245.705	268.106	353.55	288.524	5052.472	3051.467	336.88	4361.094	233	0.772	412.341	670.024
8481.997	9674.424	6420.957	11531.904	7978.565	13533.539	6112.809	10244.691	805.648	384.712	315.252	941.445	10537.774	609.14	478.18	12086.876	171.608	233.014	146.226	3907.517	26020.624	554.416	150.461	2559.939	3988.152	336.594	306.58	313.053	3233.473	4469.981	394.331	5265.863	121	0.948	695.45	665.062
13732.107	13954.315	10578.457	16181.388	12497.371	16726.242	8724.387	12719.568	510.005	280.235	303.704	264.6	262.688	304.513	248.359	6975.05	203.559	190.543	351.817	1834.504	133.01	851.987	168.133	2099.353	5385.645	251.757	275.978	313.239	3430.717	536.874	289.772	8656.693	104	0.974	884.5	665
13337.971	13688.373	11811.923	17872.735	14807.325	20061.905	12028.876	15896.398	812.298	395.867	353.137	323.465	325.715	359.415	267.569	8011.994	200.619	240.814	208.104	5603.97	164.736	474.985	148.015	4733.5	6629.727	315.491	332.951	277.691	7107.724	777.949	786.443	6791.676	152	0.882	1112.533	667.434
12541.393	14950.578	11323.388	15822.459	11142.957	17346.607	7232.445	10200.569	607.972	344.786	343.617	390.164	392.399	433.103	248.131	10008.623	178.938	173.863	285.907	26545.061	265.49	602.853	141.064	2058.482	4056.71	276.177	418.139	311.525	7447.786	427.152	331.093	4265.586	125	0.98	1558.084	665.34
17039.137	18355.781	13859.795	22833.942	16489.628	25910.363	12432.088	16457.717	992.003	375.339	366.798	693.353	7557.487	911.36	295.349	14386.011	205.853	226.988	214.608	1801.434	3125.578	2479.625	141.847	2362.069	10710.61	293.71	304.717	287.768	8264.908	3765.736	322.069	5763.876	247	0.84	463.314	669.739
16648.894	17528.846	13807.143	21752.395	15912.568	23671.512	10898.836	14604.835	839.08	361.261	343.815	371.775	403.795	649.546	359.844	12924.784	233.311	268.368	514.454	2571.125	204.137	24576.73	213.097	1946.439	9403.857	273.36	443.608	290.637	18248.327	503.259	370.817	5062.283	329	0.79	801.196	669.211
11032.625	11407.877	9553.56	14089.755	11704.445	16311.336	9153.136	12999.546	958.481	393.543	341.733	354.726	345.636	370.379	273.332	7748.935	226.163	227.69	238.205	1794.413	163.014	436.22	161.245	4492.641	6405.242	312.779	284.678	282.591	6583.74	390.544	395.949	6748.891	124	0.907	1101.137	666.355
11801.122	12521.633	8761.463	14870.113	10328.186	15517.738	7762.483	10450.673	955.761	390.741	352.528	594.144	6769.988	674.095	274.453	19600.024	181.034	173.313	256.395	1190.334	2666.935	2258.824	145.967	2600.622	9686.307	292.61	296.68	282.066	9212.264	2508.593	395.616	5706.752	99	0.99	346.975	666.732
15613.049	16494.288	12188.021	20486.02	14318.06	22064.636	10223.767	15081.484	1057.542	379.681	337.721	973.913	11962.476	721.113	418.21	12791.613	278.305	295.671	237.698	5917.766	23247.595	1266.655	165.452	2293.032	14130.477	296.565	275.641	312.577	6993.17	4839.419	311.836	5097.727	235	0.89	757.006	671.185
26843.337	25274.296	23589.664	29421.346	27984.615	34561.471	20534.328	24938.131	696.68	323.993	343.359	245.07	311.247	397.821	285.52	8664.682	219.967	261.01	1242.106	834.989	150.514	527.479	262.167	2466.899	8181.308	277.265	454.717	275.044	5645.497	259.828	293.461	3436.755	227	0.936	1034.751	669.099
13088.258	13256.684	9536.002	15593.075	10789.253	16375.553	10653.955	8721.067	1074.293	310.462	265.515	269.154	254.831	340.684	271.567	8289.198	205.092	210.081	531.569	2333.464	147.047	11220.186	179.902	1556.398	5760.999	327.936	317.519	261.218	13180.906	654.851	341.267	3823.385	279	0.858	1172.622	669.633
11876.544	14288.989	11084.238	14893.075	11374.37	18143.195	7671.873	10722.424	1462.462	336.258	314.01	470.882	3292.634	398.189	237.187	10932.203	256.63	234.625	228.259	2609.598	2448.643	680.959	147.819	1985.365	5604.423	317.159	301.537	287.052	8937.844	2095.39	342.397	3561.583	165	0.86	1300.603	668.276
12734.87	13242.36	8720.95	14684.254	10050.949	15381.856	6958.371	10096.036	824.04	365.568	319.879	878.822	5169.524	841.007	499.034	12668.035	195.766	248.045	186.571	1435.33	2698.532	1040.067	145.402	1717.792	6785.637	330.355	349.904	309.831	3657.339	1969.027	389.608	3571.321	113	0.981	660.907	668.084
10118.706	10123.25	7639.119	12050.6	9326.244	14276.418	6747.174	10001.653	748.286	317.136	329.001	330.299	289.963	371.488	271.657	7975.267	193.611	231.692	288.292	2362.163	150.311	3019.86	154.826	2248.729	2395.961	246.492	724.32	297.216	7069.509	1223.734	396.286	8263.48	120	0.892	866.842	669.008
11953.867	12503.342	8862.186	14435.299	9917.009	14701.709	7053.636	9429.62	893.848	356.062	357.376	785.418	10253.991	1002.445	277.683	15276.064	203.602	204.695	197.741	963.685	4919.887	681.137	130.501	1613.328	9093.138	272.542	313.766	275.594	641.243	4235.209	291.718	3480.92	110	0.985	426.936	669.318
16609.354	17210.08	12550.588	19964.624	13560.655	20367.581	8320.508	11179.255	879.42	354.473	323.077	473.41	1127.466	834.426	300.484	11692.644	271.986	212.919	335.84	1637.893	301.986	26823.243	125.936	1308.79	12863.493	288.072	390.604	277.804	13799.045	971.609	369.366	3171.814	164	0.962	555.738	670.311
17596.306	18173.815	13039.103	21759.03	15246.554	23146.815	10650.174	15309.558	901.144	427.883	355.327	827.99	8864.924	808.052	496.641	12236.866	296.975	266.496	216.951	1316.438	3465.426	1917.638	165.374	2114.149	13169.017	309.006	288.104	309.717	2875.141	3609.217	335.17	4181.411	187	0.92	736.019	671.291
10277.393	10810.512	7509.221	12302.486	8965.44	14171.158	6705.319	10346.396	591.351	329.102	297.945	333.052	305.992	465.359	273.559	11201.003	191.125	202.901	386.528	3352.193	166.631	14080.953	171.175	1971.289	3497.153	262.433	304.577	285.778	18700.056	993.134	370.466	6060.996	121	0.937	839.426	668.583
30352.782	29164.039	27307.196	35506.924	31423.591	39074.99	23607.762	28962.037	821.509	301.93	324.469	310.484	357.37	469.258	282.625	9087.62	237.237	295.554	1296.18	1182.78	150.649	390.438	248.491	1986.43	10768.044	279.92	379.721	269.983	8794.565	383.16	373.313	3749.063	561	0.812	1050.668	676.96
19713.805	20900.025	18834.946	25259.929	21079.761	27526.998	15709.702	19632.469	855.824	358.891	327.651	282.454	333.819	470.08	276.396	9716.358	225.283	274.853	1098.796	2487.611	154.624	468.511	243.758	2224.801	7213.239	279.489	372.517	270.267	12641.178	387.358	401.155	4663.927	219	0.879	1064.82	671.285
13908.096	14224.904	9724.619	19192.863	11422.44	19087.618	9305.187	14075.334	882.035	344.485	315.572	850.983	9999.529	540.352	295.833	9333.15	201.737	242.261	181.771	2250.145	12173.456	598.922	223.123	2125.98	6767.566	314.891	266.436	274.063	1579.809	5044.327	351.45	3359.988	117	0.985	1267.722	669.047
13270.192	16541.436	12118.454	15360.178	12007.991	17905.641	6798.529	9129.399	890.829	307.406	304.087	534.151	8527.306	531.778	258.607	9926.349	182.866	206.76	186.044	2009.541	18208.19	8550.374	150.592	1474.473	7610.58	295.929	306.428	294.987	2366.051	3222.234	341.328	2420.783	114	0.96	1359.184	669.035
12958.003	13440.029	11474.431	16330.306	13339.723	17775.921	9927.771	13365.547	1076.871	548.318	438.944	422.993	360.082	439.655	307.114	10805.2	296.693	281.507	604.472	1479.908	191.052	6415.495	245.047	3884.253	4842.865	310.967	324.682	260.851	14633.888	352.251	720.033	5167.795	105	0.984	1086.986	669.776
11914.201	12376.325	9342.82	15001.551	10668.421	15967.226	7491.467	9289.612	761.072	281.864	283.153	266.648	283.536	375.903	236.875	8383.537	238.551	230.99	368.912	2575.986	174.979	2189.641	158.782	1641.185	7559.678	311.615	284.004	275.712	21131.908	1123.547	376.59	4327.717	188	0.795	1150.463	674.282
16783.675	17083.6	12093.971	19771.546	13302.311	20137.476	9952.464	12107.654	901.356	375.313	353.01	656.563	8760.283	684.437	314.162	15791.243	260.622	233.907	194.856	2187.812	9799.404	1198.06	119.987	1835.488	18319.434	274.64	301.561	281.665	3940.917	3003.405	354.005	3766.985	210	0.899	377.619	673.705
11313.047	12153.18	8646.521	14489.829	10057.496	15638.471	7311.375	11029.824	663.065	334.777	314.891	762.099	7050.188	663.1	354.086	14060.132	192.845	213.143	253.273	3508.475	23260.471	1466.566	126.467	2234.411	7064.179	319.496	280.64	282.27	4783.912	2855.387	374.694	4536.587	125	0.968	499.596	670.908
12099.272	13283.671	9567.494	16218.791	11172.53	17350.568	8004.115	11888.955	1170.444	406.396	382.03	1303.112	10492.043	753.134	560.237	14052.321	272.891	246.055	195.054	4983.244	29608.785	1184.529	153.832	2648.672	13858.754	332.129	409.631	332.976	2195.426	5357.078	345.979	6022.987	150	0.926	646.107	672.733
15740.993	16712.086	11931.708	19715.222	13569.885	19904.611	8438.597	12099.153	930.029	394.602	348.923	1005.877	7734.188	948.703	557.68	14561.034	245.311	262.074	219.864	1429.637	3083.366	2675.638	152.461	2065.255	12378.457	336.464	368.219	307.536	2803.185	2915.545	413.792	4491.891	96	1	655.448	670.479
7187.964	8191.453	5762.829	9995.604	7167.338	11469.157	5623.838	8564.763	788.866	413.511	393.061	840.392	7383.007	737.356	495.556	10935.74	212.632	243.591	219.547	4812.679	2875.524	1431.171	197.774	2313.485	2190.025	282.785	380.379	302.371	8679.925	3527.796	308.324	5608.978	99	1	772.106	670.864
15296.198	15916.205	11560.234	18258.1	13627.29	21191.722	10209.896	14993.586	820.053	342.251	339.315	330.61	311.906	493.176	262.974	9947.979	230.219	241.11	398.886	2968.613	155.157	13445.259	159.365	2199.62	5179.856	267.535	327.093	288.393	10337.368	817.972	405.486	6829.259	98	0.993	858.653	670.276
26901.287	25362.827	24619.313	30171.315	28917.016	31965.462	19821.495	24338.647	855.456	306.855	360.589	269.235	351.119	426.49	274.402	9670.571	256.291	285.367	1076.803	1759.009	171.823	499.22	177.12	2005.812	10320.428	276.176	477.546	285.862	14345.857	647.067	436.724	3832.464	303	0.807	1019.639	676.328
12727.939	13751.997	11116.74	16493.065	10959.996	16673.039	6839.359	10230.259	871.676	305.983	297.808	813.432	6413.755	498.496	267.275	10492.316	203.86	182.916	190.49	4141.527	9102.002	10468.514	144.776	2001.363	7819.428	302.836	312.984	286.908	2713.242	2833.93	376.273	3500.441	165	0.889	1338.161	671.948
19447.011	19484.105	14720.45	23335.616	16682.215	24984.965	11238.325	15376.668	863.425	345.137	362.366	346.702	382.886	585.818	345.261	13405.61	245.909	268.994	493.232	3534.062	205.554	24011.54	209.081	1768.255	11230.269	304.72	426.623	282.174	16618.116	544.047	412.046	4544.479	257	0.801	810.123	676.216
12313.285	12345.472	10384.663	15353.241	12772.068	17382.163	9530.441	13669.271	564.556	315.809	330.472	301.538	318.236	337.419	274.902	7491.778	198.733	177.805	287.289	2872.433	141.643	965.68	152.681	2934.113	2596.073	261.491	327.752	309.209	2643.301	594.118	306.775	10251.598	125	0.94	882.58	672.364
20951.433	22646.422	19154.232	25683.88	17415.6	21263.863	10100.7	12423.747	840.129	534.442	426.29	455.006	338.445	394.813	270.525	8617.127	246.99	289.481	729.095	2094.248	171.364	3697.932	202.105	2578.576	6460.853	309.914	339.737	283.48	12718.706	333.042	560.607	3721.478	265	0.839	1081.296	676.217
14193.687	15093.197	10245.209	17662.855	12311.178	19430.544	9520.13	14538.438	993.178	400.032	374.71	796.174	9045.536	865.146	475.41	14476.008	251.293	226.454	230.819	3674.047	10322.521	5258.592	167.288	3347.28	8108.28	291.951	340.221	291.72	9504.365	3589.876	346.393	8419.009	147	0.885	581.078	674.949
15509.289	16392.613	10488.766	18809.024	12034.326	18932.6	9926.269	14393.417	1051.701	448.222	381.931	669.138	8770.528	807.003	340.262	17214.102	195.872	193.868	162.551	1744.322	8965.621	868.063	133.039	4016.401	6955.538	308.474	288.751	295.167	590.231	3466.309	318.273	6867.996	114	1	316.289	674
12334.27	12855.262	8473.924	14647.505	9540.92	15523.015	7813.684	11237.522	814.839	348.829	317.055	910.834	9902.023	611.851	289.691	14379.932	184.14	215.275	205.04	4007.382	12136.48	3864.338	132.658	2179.051	11732.603	277.832	279.129	298.284	7689.209	3801.67	344.493	4715.393	125	0.94	339.148	674.116
10658.305	10854.198	7692.68	12698.727	8662.877	13019.182	6680.66	8888.685	716.062	307.153	338.726	665.782	4353.18	528.82	240.482	11024.835	191.247	197.742	217.523	2521.495	3293.99	680.363	125.675	1438.193	7215.843	261.327	301.028	274.465	8836.778	1695.018	317.69	4106.295	102	0.943	421.235	674.059
11952.451	12571.805	8140.531	14009.073	9369.692	14665.863	7039.362	10825.595	990.917	345.47	351.02	844.739	13338.382	752.132	319.129	16430.729	181.974	222.907	162.585	3919.212	23116.936	792.428	141.935	2470.33	5780.843	271.154	315.158	265.992	6396.474	4793.237	316.067	4696.616	104	0.961	435.212	673.827
14169.388	14889.93	10575.942	17658.146	12170.998	18720.411	8561.166	12035.999	851.831	358.827	325.959	555.56	2910.694	616.074	449.051	13337.724	204.598	238.911	234.208	3289.588	1859.737	1037.525	155.44	1688.812	8378.893	298.419	360.764	317.724	15427.942	2000.005	353.374	4060.89	298	0.731	626.248	681.295
15912.569	16211.263	12443.473	19148.18	13842.675	20317.661	9048.36	12102.077	626.305	332.598	312.907	284.148	336.084	465.644	310.826	10965.696	239.008	222.061	414.707	2164.882	151.053	19105.969	196.498	1785.816	11055.708	266.368	374.223	284.534	10535.239	552.381	369.256	5232.595	150	0.972	831.1	675.427
15669.846	15492.159	12538.195	20299.848	13237.079	21086.581	8907.756	12098.801	883.828	314.171	299.558	318.483	2072.96	404.289	241.033	9397.052	265.132	185.651	148.192	1837.593	1716.548	614.043	144.809	1792.763	5841.978	297.349	291.849	272.198	9714.562	1514.082	364.735	3802.892	229	0.817	1309.81	678.207
12108.8	12899.181	9304.784	15261.939	10708.198	16525.879	8145.214	9438.258	838.846	382.565	362.685	680.136	7278.974	746.483	286.062	13685.88	236.792	197.098	196.895	835.285	2369.961	814.3	130.492	2307.972	15350.119	281.229	275.984	306.555	1820.235	2927.239	318.48	5821.734	102	0.987	358.667	674.951
14737.333	14624.656	11417.83	18104.311	13404.319	20291.78	9180.643	12533.059	873.827	352.416	295.36	317.321	327.5	537.085	271.35	11393.098	229.208	253.483	388.082	2471.802	149.602	29523.754	162.233	1841.539	6711.25	267.016	395.469	285.419	8632.987	552.584	365.509	5530.771	113	0.981	839.181	675.465
20352.325	20632.271	16781.093	23454.375	20138.912	25152.565	14515.135	20462.402	1317.139	424.997	401.621	387.769	384.218	483.617	290.371	9864.263	251.815	260.816	436.763	2525.82	193.006	443.992	167.141	5209.929	7161.081	282.806	365.739	289.536	16434.497	1370.679	415.485	8549.026	152	0.949	898.237	675.513
9615.125	10160.629	8938.896	12961.581	11176.685	15199.414	8977.258	11851.008	1022.35	669.283	394.34	309.414	343.367	405.966	271.434	8253.932	217.759	251.983	300.22	3067.095	179.217	335.576	146.013	5444.896	1937.042	303.726	374.951	269.132	7406.871	598.145	598.978	6849.72	129	0.917	1106.368	676.632
12003.054	10522.773	8140.053	16869.102	9071.694	14845.508	7045.871	10826.879	628.316	262.617	264.056	704.475	5679.441	413.277	274.616	8174.137	197.894	184.665	232.449	3269.725	16229.926	403.937	183.276	1781.589	6482.069	305.035	275.521	252.343	707.766	3075.792	306.974	3351.062	109	0.976	1254.95	675.298
14701.879	14248.308	9507.608	18542.333	10259.354	17057.826	7764.944	12497.514	1213.259	337.599	300.083	607.21	5306.41	405.115	278.594	11502.552	284.73	257.604	155.966	2036.242	3760.86	504.382	172.02	2747.42	9798.864	327.397	267.452	287.338	823.23	2631.786	308.615	4049.634	106	0.993	1293.698	674.528
16006.371	16283.046	13014.898	20164.672	15403.581	22768.655	11773.13	16230.366	770.244	322.71	332.558	287.877	312.635	405.946	264.542	9821.539	228.027	234.41	336.172	2034.877	149.411	1431.877	184.309	2485.629	5955.156	262.861	297.454	287.074	6696.036	851.448	386.012	8343.3	186	0.814	853.925	678.473
27089.897	25786.824	24464.867	31103.37	29163.091	35495.849	21356.873	25721.739	940.218	332.392	339.456	339.968	339.263	404.262	258.18	10544.732	233.033	302.294	1255.958	1566.261	132.5	627.177	191.246	2450.9	9998.021	305.749	560.886	282.072	8521.987	406.826	404.373	4133.021	636	0.756	961.681	685.671
11491.502	14352.451	11762.816	14908.473	12147.449	18831.007	7669.041	9909.67	678.035	294.012	286.228	707.903	7143.162	443.783	274.282	8455.444	203.467	207.841	211.351	2032.77	11417.416	639.048	219.799	1636.782	6668.966	314.791	281.402	257.545	1263.085	3428.478	370.646	2765.012	185	0.858	1264.305	676.868
13839.428	14143.309	10388.706	16881.779	11774.974	16797.692	7590.514	8789.277	833.15	326.999	346.297	755.58	8526.426	794.435	284.269	12589.956	227.093	221.176	183.281	1854.416	6013.727	812.591	128.17	1443.699	14827.361	286.308	304.314	284.051	6586.439	3408.746	303.914	3147.968	125	0.94	429.908	677.172
14053.649	15064.738	11491.786	18501.777	13093.664	19928.89	8805.396	11630.591	1027.93	347.906	320.219	598.932	1700.561	598.636	379.117	9571.244	257.723	243.837	220.618	2093.694	1002.746	7453.79	146.412	1491.409	15496.082	284.608	312.117	286.946	13142.58	950.565	359.535	3886.509	232	0.821	572.358	680.388
13708.435	14367.503	10156.494	17772.183	12215.17	19411.204	8767.024	13895.112	1187.705	369.886	329.083	1079.845	10878.237	661.724	526.447	13221.403	197.248	281.607	162.647	4315.688	24700.744	3814.746	158.27	2422.652	8246.104	323.839	386.143	318.24	1802.745	5255.267	387.275	5037.228	121	0.937	652.748	677.459
7456.537	7578.753	5661.409	9554.366	7228.675	11564.696	6215.282	9959.484	813.312	255.802	277.074	250.504	231.259	277.734	225.861	5973.353	145.189	164.441	160.862	3878.724	140.03	1241.492	140.234	1994.036	1234.165	307.66	254.261	282.704	8620.093	847.741	356.082	6219.062	118	0.839	1136.398	679.331
15149.964	15112.802	11565.874	18261.001	12598.577	18005.947	9169.347	9026.215	744.821	308.074	263.612	233.116	246.298	313.663	274.931	9021.713	208.724	208.483	613.303	1614.685	145.102	9146.409	187.387	1599.1	7519.857	303.574	379.127	262.324	10267.912	429.266	285.38	3540.379	121	0.977	1172.814	677.186
11615.882	13286.072	11270.693	13771.535	11351.698	19512.061	8167.394	9820.915	523.997	947.576	266.371	223.436	179.062	291.377	243.478	7175.913	199.619	188.08	317.11	5585.568	196.661	893.777	170.388	1396.548	5993.927	266.072	274.752	264.514	4705.389	548.24	306.853	3932.907	105	0.984	1219.652	676.986
17581.838	19240.98	14751.644	21243.99	14538.829	22077.262	8483.433	12425.716	752.575	326.235	318.934	711.42	8193.242	532.624	275.958	10630.143	227.184	204.971	185.297	1995.491	16262.152	1285.235	158.389	1860.423	13609.401	296.927	283.572	293.655	2407.13	3400.072	360.682	2813.309	192	0.787	1349.818	678.818
12732.575	14088.817	10141.59	16512.166	10857.019	17528.004	6823.032	10559.269	937.548	323.887	305.272	833.422	10663.89	530.24	271.452	11323.641	197.281	203.195	174.628	3617.478	26142.265	608.079	134.491	2489.618	9252.142	311.793	266.939	276.808	1995.805	4803.448	345.232	3989.015	175	0.943	1424.363	678.197
9811.27	10425.617	7458.92	12571.298	8984.734	13774.92	6574.1	9917.13	837.966	357.923	329.516	716.117	7927.484	711.012	442.258	12908.392	193.584	253.602	224.61	5386.679	12568.212	1164.175	171.549	2214.174	3255.465	280.103	283.303	329.285	3274.726	2887.758	311.251	5451.042	108	0.998	763.852	678.148
14253.685	14480.072	11280.961	17688.018	13038.03	19276.964	9022.184	12203.43	776.2	330.321	311.362	326.098	317.399	524.949	342.531	9575.892	217.933	225.32	305.311	2586.908	155.963	18406.431	195.949	2056.255	8700.656	280.202	378.442	284.091	11503.847	741.222	472.012	6851.234	241	0.771	821.463	682.06
25240.563	25908.585	23604.321	32757.143	21186.428	28184.933	14931.494	17955.08	706.58	327.219	336.051	366.106	308.013	360.395	256.796	7791.007	219.229	276.558	1164.951	1653.383	136.623	501.121	194.927	1352.046	8777.414	285.351	361.439	271.478	9165.022	326.41	379.681	2600.363	466	0.755	1067.056	687.082
13877.23	14404.442	10841.439	17684.873	12446.099	18142.908	8920.349	10028.858	593.793	299.103	286.028	301.507	265.292	331.357	255.108	7867.783	214.99	225.346	596.177	2761.975	147.129	7397.764	171.365	1831.477	6576.514	312.803	285.227	280.73	13360.948	857.854	352.482	5196.648	124	0.944	1163.387	679.016
10956.561	12224.545	10580.039	13513.952	10460.281	16154.829	6288.86	8700.697	678.97	283.149	290.579	345.598	560.146	377.941	212.62	8387.504	230.709	148.191	202.257	1687.319	506.846	6106.338	129.475	1341.919	6562.098	287.724	320.373	278.961	7744.171	807.742	306.172	2838.269	121	0.948	1322.525	678.112
17032.893	17739.904	12697.602	20473.04	14247.641	21750.07	10084.997	13807.095	1498.041	387.966	343.559	654.53	7292.054	963.695	339.847	14752.323	266.958	191.989	233.762	1255.555	2052.477	6291.24	132.318	2285.645	10611.311	294.243	311.482	272.657	6982.581	2982.026	327.501	5506.728	185	0.911	556.559	681.695
12967.67	13673.667	9753.079	16236.295	11557.807	17803.522	9034.273	12808.229	870.85	371.592	367.83	714.166	7869.272	799.033	305.116	14492.434	227.551	178.647	204.344	1649.023	4906.711	1556.189	148.685	2790.193	13493.528	308.45	291.036	283.477	5544.372	3667.036	385.728	7702.707	128	0.963	468.695	679.57
11264.582	12085.458	8910.435	14601.731	10292.376	15755.688	7475.737	10350.463	726.736	342.028	323.244	610.177	6221.69	746.474	346.88	15087.487	192.868	188.837	415.919	2436.716	2261.924	4219.874	122.821	1999.428	9110.485	291.038	302.53	281.047	10768.546	2647.155	338.549	4106.853	153	0.945	512.147	682.088
10890.296	12290.434	8982.194	15069.533	11139.191	17658.783	8650.21	12674.156	987.773	413.566	363.354	987.533	13083.71	1027.269	534.118	13267.423	213.985	246.036	205.213	3061.536	5118.959	1398.98	164.799	2985.601	5562.658	314.276	310.271	318.301	1540.35	6215.904	370.162	7664.175	118	0.953	721.602	680.381
14152.477	14532.926	10070.122	17385.272	12177.99	18860.033	8868.941	13699.611	919.05	444.697	367.683	807.907	10206.965	1029.143	464.793	13146.006	269.495	265.783	250.516	1972.516	3959.434	1113.73	181.29	2215.813	9275.34	303.257	376.364	305.549	3443.061	4331.946	282.715	4450.682	118	0.914	738.407	680.669
10912.125	11798.701	8895.858	14491.402	10371.374	16070.103	7676.109	10668.106	1004.255	326.358	308.335	472.597	435.685	498.949	327.257	11181.933	205.01	234.503	469.609	2540.061	270.341	10483.587	217.603	1840.501	6098.522	293.96	318.72	281.09	18366.041	798.683	416.111	5440.642	109	0.976	788.986	680.078
29278.242	28666.172	25243.14	34478.628	29826.263	37375.653	21227.432	25150.347	1052.196	327.334	340.164	365.943	384.882	438.349	264.584	10348.451	254.098	320.27	887.025	2217.992	158.926	513.508	158.217	2155.004	11200.918	279.497	496.368	300.736	11979.046	702.48	403.373	4923.923	372	0.825	900.519	683.997
15478.029	15808.374	13634.514	18692.479	15904.788	20130.883	11355.938	14821.492	1466.381	472.181	413.195	406.276	357.54	406.627	305.143	11128.494	280.781	284.423	584.935	2323.571	177.011	2138.411	155.678	4911.106	7282.752	268.193	442.519	307.194	11472.474	712.7	418.248	7935.027	138	0.918	888.428	682.051
14070.865	13066.95	9299.773	18368.421	10242.625	16636.586	7964.346	12434.956	978.419	406.374	348.601	613.461	8621.067	506.265	292.753	11718.677	255.677	245.917	174.5	2341.369	4161.821	757.726	183.513	3014.586	6118.21	312.491	316.063	281.344	2265.479	3992.99	356.288	4564.188	125	0.968	1292.052	680.788
18169.293	21174.792	16899.312	22939.68	17035.279	26202.785	9740.582	12693.784	843.664	1251.672	322.172	337.705	293.685	673.988	247.151	9556.56	186.317	188.522	250.503	5086.888	221.862	7649.902	145.99	1728.944	7846.007	302.19	472.095	300.114	12697.221	1013.931	377.605	4079.369	213	0.848	1381.646	684.035
13974.394	14233.88	9880.703	16292.468	11206.072	16752.108	8266.756	11786.189	1199.229	381.863	331.458	730.235	12353.581	701.399	274.5	14695.736	263.475	204.218	210.824	2678.857	5729.459	908.679	125.977	2605.485	11352.395	269.345	320.932	288.699	8068.698	5355.003	393.935	5573.186	127	0.967	372.193	681.657
[truncated: 2,443 more rows]
