# Supplementary material for: Highly multiplexed immunofluorescence imaging of human tissues and tumors using t-CyCIF and conventional optical microscopes
Source: eLife. 2018 Jul 11;7:e31657. doi: 10.7554/eLife.31657 (PMC6075866; doi:10.7554/eLife.31657)
Supplement: Figure 10—source data 1. [file elife-31657-fig10-data1.zip › TMA30n.csv]

Hoechst2	Hoechst3	Hoechst4	Hoechst5	Hoechst6	Hoechst7	Hoechst8	Hoechst9	pAKT	Ki67	pERK	EGFR	E_Cadherin	PCNA	MET	MitoTacker	A555	pCTD2	CD45	VEGFR	Keratin	PD_L1_PE	CD4	ActinRed	hmC	p21	pS6_235	HER2	Vimentin	Catenin	NGFR	HCSred	Area	Circ	X	Y
16755.775	20267.229	10838.753	25769.634	15209.268	28686.086	15073.651	22350.652	862.351	458.556	726.839	438.145	748.801	551	375.07	11469.82	243.097	166.68	136.991	1283.728	459.778	13776.574	163.939	4549.721	9081.291	340.358	355.275	282.354	6098.437	636.751	323.197	8368.983	194	0.856	1176.464	231.876
14742.022	18263.225	9627.252	23316.673	12566.65	25116.515	12293.921	17750.873	872.358	436.909	697.659	974.67	5387.638	484.728	350.206	15474.937	253.837	174.873	178.596	3568.115	6234.651	544.674	242.644	3632.827	12801.88	381.806	367.665	270.846	1505.753	3194.559	403.108	5876.75	156	0.841	1191.603	241.333
14985.395	17489.314	9692.243	22425.627	13077.634	25264.439	12938.697	18124.556	880.277	401.948	633.471	860.909	5798.495	442.934	331.394	13722.387	269.733	173.984	188.401	4395.366	4151.311	582.546	155.462	3081.247	15927.567	406.683	336.499	273.897	2839.184	3655.465	352.969	5181.446	137	0.912	1199.478	245.412
13681.643	15627.538	8946.476	20561.33	11799.713	19792.304	9252.347	13068.659	667.341	287.624	1824.306	287.526	315.122	304.166	246.428	7671.148	184.638	156.736	206.053	1696.699	223.568	314.554	124.131	1350.282	7544.495	295.257	320.602	328.847	16929.793	380.254	295.637	2915.152	115	0.969	861.143	244.683
6501.871	8576.192	5075.638	11736.954	7434.693	14470.751	15586.955	12340.601	712.514	348.487	862.768	370.459	350.515	402.896	362.585	6743.647	173.561	155.815	146.148	2493.371	181.328	248.971	131.759	3794.542	3446.797	267.797	320.065	331.375	1945.766	363.074	292.836	7052.452	113	0.94	800.111	250.739
8854.548	11593.392	6619.162	15736.925	9626.966	18625.282	16457.518	16959.899	660.905	361.279	850.85	354.908	343.323	393.902	369.075	5745.774	176.275	152.092	153.216	2252.528	175.199	231.677	122.832	4588.278	2610.552	290.98	311.91	327.749	1350.171	325.974	266.442	6982.754	194	0.827	787.876	263.052
10262.417	12378.458	7152.77	16435.443	9960.207	18851.884	9233.773	13978.303	707.962	314.62	2978.397	327.806	348.565	351.998	272.183	9166.23	171.963	153.132	158.857	2379.829	296.895	477.861	138.948	2177.721	5466.66	281.774	381.26	309.474	30969.645	856.985	311.118	4382.856	114	0.948	836.079	264.702
9631.434	11749.198	6887.682	15841.717	9786.426	18658.854	9495.068	14571.635	580.215	316.945	1811.424	375.659	315.131	342.619	277.139	8864.762	145.299	145.945	175.392	3753.395	220.117	296.442	137.487	2537.127	1990.406	282.155	334.924	320.404	14763.458	839.993	301.228	5176.228	120	0.853	830.308	272.667
11964.269	14538.112	8702.959	20123.014	12438.833	22898.815	12249.775	18295.932	689.431	351.759	612.304	390.546	332.645	401.983	297.146	7883.068	187.977	140.552	157.716	2542.062	187.851	280.608	127.163	3748.736	4723.731	277.733	306.907	346.011	2752.398	366.415	283.311	7278.113	120	0.877	819.525	271.25
13349.294	17091.763	9485.841	23503.521	11652.961	25808.557	11554.466	17467.201	1030.212	490.351	707.619	1256.476	10758.674	646.787	321.885	16235.583	327.001	217.882	216.68	5345.96	9338.563	706.989	150.311	3021.722	19552.155	568.492	450.764	319.578	353.425	6414.948	450.788	6601	108	0.938	1258.185	276.704
10662.585	13150.81	7658.747	17711.258	10667.832	20726.06	10487.21	16641.305	709.727	320.525	2507.112	361.534	322.924	407.034	290.822	8959.753	171.658	149.706	163.579	2258.677	288.718	343.76	129.32	2987.527	3356.323	278.18	399.497	315.529	32492.937	778.774	257.159	5503.797	111	0.912	823.428	282.599
16887.217	19500.387	11005.605	24657.156	15641.969	26480.385	15624.334	22589.735	823.106	396.318	1104.672	402.72	409.542	417.733	296.355	12764.53	270.488	192.682	199.282	2942.64	218.627	406.907	153.962	3000.498	10746.624	363.373	371.684	309.629	19187.757	716.053	453.442	5830.031	175	0.87	1281.546	287.591
18335.73	20863.549	13361.169	28016.59	18987.799	33144.939	15029.069	22079.182	735.702	346.008	2639.969	382.082	357.788	414.667	303.298	9926.8	205.151	163.746	175.09	2799.197	247.519	410.95	126.482	3070.631	5487.666	277.529	413.694	319.435	17345.047	1263.605	292.172	6056.482	138	0.97	813.275	289.478
8122.867	10017.481	5426.523	12272.031	7489.638	14011.345	17042.767	12941.715	610.835	357.728	564.067	345.062	386.513	369.164	376.944	15582.775	199.644	162.361	145.43	1164.099	209.315	253.745	140.004	4732.414	2475.166	282.707	302.468	300.568	1658.965	428.921	455.428	9090.878	130	0.914	771.092	292.138
15872.051	17860.608	11749.996	22951.763	16614.276	24436.144	16291.229	21818.274	731.629	327.928	1051.631	348.424	330.008	412.44	283.847	9294.606	214.052	167.794	183.391	2641.415	186.698	294.247	163.377	4306.679	3440.507	332.822	382.981	274.388	2343.941	393.615	413.695	8907.335	180	0.938	712.217	298.322
16833.591	18938.961	10598.621	25628.131	14851.789	26194.346	14151.667	20096.055	702.172	352.217	1098.834	456.413	352.72	385.688	272.404	11841.829	224.002	169.449	179.501	1789.171	194.531	300.731	129.209	2269.741	7794.651	386.607	373.364	297.56	15511.071	495.159	309.854	4592.18	117	0.985	1288.5	295.765
11128.666	14599.378	7573.708	18902.768	10608.725	21657.188	10394.538	16667.407	1056.288	490.315	607.342	1529.623	8167.726	590.607	330.094	13500.461	246.478	200.687	190.776	4644.54	10245.688	677.496	148.351	4801.542	5144.807	402.615	373.292	311.222	864.793	5316.617	339.721	7776.554	145	0.771	1261.231	300.638
15390.84	17311.249	11153.385	22161.447	16865.285	25340.053	16583.587	25726.179	474.509	292.593	562.768	241.245	274.677	400.75	226.932	5971.311	186.344	164.554	188.621	1527.262	237.953	288.654	194.326	3678.169	1947.287	286.311	283.896	262.8	860.66	317.786	270.264	7013.213	108	0.955	629.333	297.889
11585.181	12994.153	8491.3	17515.186	12527.81	19897.306	12501.259	24122.732	540.312	275.803	829.385	293.705	272.254	331.204	238.151	13033.618	207.502	166.666	150.862	2487.485	220.807	308.094	164.168	3790.362	1421.78	318.949	381.946	269.44	2175.487	385.473	316.142	8212.979	135	0.865	669.107	300.107
13905.999	15941.79	10635.473	21206.844	15573.051	24016.684	15123.854	23418.628	469.853	301.692	674.552	248.87	290.493	440.574	234.392	6543.727	191.584	177.464	184.827	2134.864	253.907	300.006	194.865	3748.098	1935.937	282.429	292.968	253.484	718.405	346.23	298.885	7101.559	113	0.94	633.881	302.376
11667.453	13279.626	8465.4	16355.089	12345.521	18144.061	12218.577	19018.758	505.354	306.004	622.914	284.653	290.189	355.955	243.566	6423.292	201.412	194.208	163.706	2900.128	278.319	367.904	180.363	4036.492	1393.031	302.632	329.025	245.938	3072.672	392.329	321.301	7006.933	99	0.99	651.51	303.056
11463.767	14387.073	7757.901	19041.124	11414.414	21315.931	11299.87	17998.438	758.995	416.168	2133.373	491.46	479.591	489.636	282.295	9620.12	212.98	167.429	149.593	4375.039	257.039	285.455	146.7	4759.026	4946.089	361.243	316.234	310.911	2926.594	543.189	366.245	8619.06	129	0.849	1268.198	310.314
16382.784	18294.767	11911.643	23674.971	17256.302	26677.515	16266.505	25841.134	593.13	334.27	684.413	324.528	313.952	450.035	265.173	6211.794	211.278	162.887	159.804	1980.031	197.078	207.428	121.984	4394.08	2393.94	305.557	324.795	273.443	1284.368	334.46	317.754	6994.48	170	0.916	715.988	316.094
15307.346	17150.073	10956.013	22842.434	15710.067	26704.59	12643.145	21514.251	595.347	319.929	650.333	521.676	1271.131	425.442	267.528	9293.538	209.335	175.773	151.107	1070.572	600.166	245.546	125.427	3653.709	3166.288	300.27	294.105	261.62	2369.476	1460.608	345.474	7357.655	136	0.871	735.463	314.934
13286.912	15700.568	10263.51	22055.694	14226.014	27064.177	11482.143	18120.931	784.756	355.033	611.553	1100.615	6684.02	669.892	283.851	17181.519	232.745	196.371	169.503	2653.095	3553.463	510.632	124.875	2908.095	5565.866	365.835	365.066	273.984	4417.656	7002.577	435.436	5555.169	138	0.944	744.725	318.826
15803.113	16300.698	9212.776	19452.249	16374.052	23250.446	16032.883	22668.302	609.745	361.891	528.706	328.376	319.336	321.305	263.082	6183.348	216.667	153.281	149.533	2429.17	109.7	157.328	166.205	4094.948	2288.472	299.241	326.505	286.717	1433.125	295.647	285.295	7935.341	157	0.858	532.067	324.927
13150.401	14444.774	9631.295	19052.971	14113.906	20866.188	13603.524	26896.267	574.009	321.771	419.198	303.071	269.168	324.807	247.954	12708.854	177.333	150.777	159.472	1112.983	208.8	256.38	132.424	4965.532	2210.912	313.443	323.528	278.202	1045.389	303.565	318.599	9094.683	122	0.985	694.484	324.541
13882.087	19429.453	11028.851	26178.088	13832.381	27796.635	13586.224	28793.956	613.484	346.457	944.82	352.057	296.773	363.476	239.382	6147.89	205.899	160.754	152.353	2365.613	105.299	180.51	164.763	4002.576	2513.339	291.942	321.617	301.364	1722.958	352.666	301.355	7444.39	201	0.752	545.241	324.634
14639.335	16768.331	10800.628	22673.125	15868.878	26148.477	15020.961	25376.7	659.23	367.031	616.803	330.963	324.855	411.493	272.341	6366.806	208.994	162.414	155.175	1789.419	208.654	219.206	132.28	5454.913	3044.133	320.912	307.01	282.453	906.693	320.48	350.607	7857.923	241	0.658	709.728	328.849
10105.916	16405.157	10952.784	21654.99	15713.536	25450.309	15053.317	24416.245	351.98	287.584	743.6	223.177	293.383	462.542	208.64	5888.147	139.106	192.028	195.326	1372.648	265.679	258.296	182.696	3834.583	1995.535	297.991	282.514	259.186	998.505	335.705	318.731	7016.289	128	0.936	624.781	326.617
14492.976	15928.58	10736.424	22109.742	16323.645	26909.962	16162.243	28117.916	657.588	336.074	514.928	317.588	290.972	372.13	258.287	12391.149	196.227	162.409	191.42	639.047	219.463	911.284	145.333	4406.991	2649.591	314.982	412.66	272.012	4081.127	384.216	320.048	7845.454	183	0.815	683.199	329.801
11887.843	14885.002	8188.265	19074.319	12060.512	20374.749	12391.702	17924.579	813.712	379.703	776.411	425.317	339.146	454.498	264.444	9898.646	243.225	185.723	158.729	4403.171	155.17	283.205	141.597	3756.519	8337.409	327.407	317.066	312.169	1615.422	426.056	255.755	7335.741	110	0.955	1303.573	329.336
7042.593	10372.657	6773.47	15303.988	9855.588	18520.783	9237.076	16078.251	327.782	229.818	1170.516	192.117	275.1	329.394	185.752	5743.877	160.876	181.186	209.779	2943.787	268.295	290.218	172.275	2319.005	1462.665	263.844	386.768	250.948	3157.215	378.368	294.59	5309.372	133	0.852	616.417	332.635
11158.311	12563.137	8151.72	16371.903	11901.376	18482.802	11949.626	19344.778	442.613	289.511	515.034	270.205	264.722	304.434	228.337	6153.512	203.317	162.971	165.97	3041.808	213.684	274.679	146.077	4085.186	2025.276	278.01	326.08	266.787	990.37	301.585	276.604	6826.229	106	0.949	657.538	334.632
11982.667	15116.156	8077.999	19237.253	11324.669	22381.113	10985.789	17594.349	768.817	436.792	469.819	776.755	4925.957	588.654	297.901	14412.735	233.453	183.321	167.429	4093.739	3609.946	426.662	151.882	4472.275	5597.638	359.589	309.137	316.458	561.639	5275.615	354.013	7616.006	108	0.938	1249.981	336.778
12979.13	14720.397	9683.793	20311.492	13625.161	25061.74	12684.985	20110.624	750.428	325.862	696.836	817.989	4426.105	540.315	280.526	12386.67	195.351	174.251	168.279	2790.599	3133.826	512.484	126.867	3225.046	4479.866	325.741	357.63	275.043	2682.935	4208.09	402.803	5677.128	165	0.851	725.052	340.227
10536.325	13730.723	7495.568	18008.063	10977.482	20117.203	11413.58	17581.254	825.826	421.011	1044.284	436.231	352.346	454.434	282.935	10976.388	215.261	173.784	158.424	3391.543	142.543	258.926	148.371	4289.909	5146.493	300.883	318.263	297.415	3321.946	403.121	339.826	8854.718	122	0.892	1291.541	338.885
18821.473	21157.868	13427.087	28178.096	18502.211	33939.939	16771.9	27031.144	767.508	352.786	770.2	1236.415	4989.603	681.682	277.958	8783.459	192.129	178.903	144.441	1889.647	3837.038	415.357	119.798	3253.32	4944.084	328.387	366.395	288.805	3320.31	4412.589	441.272	5857.997	100	0.967	717.84	341.4
12468.612	15829.188	8538.353	21077.015	12211.883	25293.432	12356.473	20065.64	770.155	430.383	574.256	919.047	5032.12	640.288	290.301	12741.191	258.193	189.687	172.093	3675.32	3062.691	383.07	151.738	4577.89	7656.414	422.524	319.386	321.129	929.912	4304.859	335.691	7482.307	172	0.791	1244.5	346.942
12345.698	15724.911	8664.018	18278.708	12274.098	22782.269	12457.094	21969.734	603.931	342.698	777.468	325.958	310.907	377.318	258.44	7535.925	183.013	165.635	152.688	3084.499	111.891	186.194	170.671	4102.161	2175.136	332.319	309.193	298.888	1314.865	268.277	290.883	7978.754	107	0.971	510.902	344.808
11152.619	12537.974	8423.514	17867.795	12522.554	23172.106	12476.541	20905.663	495.558	275.002	926.145	281.048	285.553	517.687	221.418	6063.292	194.418	163.285	176.27	2395.167	233.145	225.06	154.394	3286.799	3698.499	331.028	315.416	275.547	642.403	378.862	294.882	6622.149	109	0.964	648.904	345.353
18743.03	20911.993	13975.533	28769.037	19384.574	34087.923	17654.388	27401.627	794.079	335.655	757.257	798.59	3948.536	606.575	265.654	10194.972	201.382	187.942	164.616	2368.954	3468.144	444.838	119.883	2955.527	7019.945	334.539	341.979	291.453	4676.756	4033.455	409.854	5277.317	156	0.929	712.013	347.917
13499.738	15013.024	9985.427	20535.113	14878.625	24533.678	14633.123	23782.066	471.753	289.25	674.086	289.541	269.84	384.684	240.962	5638.28	185.996	158.216	168.389	1058.504	214.822	241.831	162.685	3833.278	2458.231	290.96	337.591	291.612	705.232	301.034	317.789	6712.554	172	0.875	658.733	350.262
12764.045	15936.78	9448.294	21549.237	13338.682	21396.557	13155.259	21874.696	647.98	360.263	594.913	320.716	318.969	506.745	233.561	7333.674	216.478	174.726	165.098	2862.247	111.211	183.966	170.465	3919.807	2850.1	303.834	331.033	320.98	573.225	261.643	289.533	8706.978	138	0.933	561.746	351.775
13963.606	15634.111	10615.509	22305.591	15065.175	26971.204	13885.687	21994.278	697.875	318.323	641.058	670.996	3751.804	532.207	266.292	10570.447	178.094	178.501	163.233	2634.913	2456.196	411.119	129.146	3150.02	5254.941	331.348	338.465	275.704	6368.448	3681.211	353.705	5592.818	139	0.929	706.299	353.176
15679.467	17093.237	11072.181	21956.037	16045.884	24814.065	14673.053	23693.725	589.37	359.346	527.469	337.211	401.512	462.874	267.221	6809.934	185.162	161.209	151.895	613.214	280.268	277.79	150.613	5143.566	2601.211	334.447	315.783	297.584	1141.639	357.158	323.826	8328.51	163	0.795	690.543	355.936
13255.66	14830.31	8715.21	18322.34	13661.575	21515.671	13503.059	19920.632	542.178	343.887	853.637	325.353	301.512	431.712	246.539	6594.901	188.144	150.997	167.518	1927.898	108.494	164.409	180.773	3669.361	2353.081	352.837	319.576	289.773	646.491	263.644	263.526	7686.385	118	0.964	535.686	354.339
9897.855	7267.779	9397.119	8713.237	10253.13	11252.129	10584.455	10048.26	466.246	318.218	577.315	288.608	274.238	242.46	176.773	6335.645	200.943	176.556	160.936	2820.31	105.641	249.127	119.844	3058.727	2050.729	267.683	283.663	318.675	2913.981	245.622	242.088	7153.355	103	0.965	585.617	356.704
15618.819	19137.879	10579.1	25879.793	15416.945	30424.668	15663.54	25147.083	796.695	441.892	635.265	591.674	2682.399	570.915	302.069	14394.737	261.987	203.45	176.797	2241.452	1578.771	560.503	152.783	4969.566	9239.169	320.355	337.222	303.771	1573.376	2497.094	343.089	8081.258	238	0.842	1236.437	359.748
14132.34	15746.039	10415.35	21643.846	14866.44	25555.07	13576.092	21533.171	704.068	363.598	845.794	829.594	5064.566	1566.814	258.915	10246.088	174.851	176.372	157.44	2422.75	2828.492	431.647	142.357	3063.414	3795.73	341.941	358.404	293.588	2522.625	4759.84	369.66	5543.804	190	0.865	698.347	360.832
7666.48	12319.138	8133.573	16905.928	12313.113	21543.644	13238.364	20665.262	291.413	245.911	1189.766	185.108	271.348	355.493	213.629	5353.334	141.374	193.094	198.742	1554.219	290.841	274.642	179.964	2416.594	995.125	260.627	328.382	252.054	2825.116	359.339	305.387	5782.846	107	0.929	621.715	358.341
11694.27	14445.307	8065.29	19349.574	11977.522	22709.995	11519.059	17448.97	852.513	416.644	1385.592	452.714	406.983	438.676	284.737	13063.134	247.535	211.762	191.214	5739.537	207.61	397.751	160.194	3341.342	6455.493	333.587	375.49	309.511	21241.152	591.564	333.187	6984.848	150	0.903	1287.047	359.933
14563.262	19550.844	11616.775	25129.548	14710.901	26381.388	14977.97	27787.46	595.382	322.549	512.671	310.24	287.56	332.024	268.623	8318.951	202.104	159.197	166.432	2823.662	113.191	132.952	171.47	3936.853	2167.129	323.155	305.658	297.468	1527.701	321.715	258.003	8354.866	123	0.864	523.939	359.63
16481.822	15547.482	9064.488	17811.193	17683.668	25812.206	20091.426	25653.831	562.274	319.498	938.462	343.358	304.99	360.973	308.591	11724.075	186.041	164.288	156.981	4834.009	104.85	164.739	181.675	4811.299	2809.77	295.964	323.695	290.462	795.395	318.01	283.062	10560.805	124	0.96	510.452	363.637
15654.22	16562.064	11290.733	21300.649	16658.779	24315.198	15636.394	23942.521	349.831	269.976	620.338	223.421	284.376	379.029	227.125	5429.185	160.743	179.705	184.256	2090.859	271.86	249.914	166.983	3243.2	2152.959	279.274	290.563	262.826	1907.2	336.489	321.508	6743.351	138	0.944	629.645	364.565
16331.951	18191.39	11058.101	22743.857	15236.412	25363.063	16642.241	28259.496	663.386	360.303	1407.722	367.625	336.658	507.304	303.79	9322.062	241.312	193.259	195.325	4610.633	204.918	210.754	228.288	5630.55	3536.677	316.913	389.034	309.108	1637.237	317.524	328.574	13895.511	177	0.88	536.907	366.986
15106.112	16779.082	11620.677	22691.376	16883.373	25786.083	16660.62	25418.971	439.546	290.552	486.94	272.633	297.297	370.374	255.165	5507.59	198.96	159.302	172.627	1303.428	239.347	235.269	164.39	3895.582	2770.324	278.185	312.243	301.549	2523.694	304.051	272.268	7505.67	122	0.985	649.246	368.287
10069.124	12567.487	6877.266	16392.835	9630.134	19780.171	9095.487	14620.266	734.964	412.592	391.843	727.885	4594.926	608.339	291.201	18190.982	226.817	182.91	164.409	3539.627	3141.431	429.375	149.643	4036.306	6847.233	298.849	307.63	289.479	386.199	4553.503	333.621	6492.915	112	0.932	1221.661	369.107
15034.88	17997.126	10119.944	24236.895	15104.378	27107.577	15020.806	23574.261	766.323	448.967	535.877	445.956	383.658	565.095	290.788	9589.971	237.34	183.365	148.127	2841.591	161.074	244.648	147.946	4399.31	5412.749	292.844	313.849	304.891	2375.407	423.834	334.256	8574.404	190	0.821	1248.189	370.442
10057.04	14796.123	10390.116	20147.168	15183.269	23203.328	15699.81	24361.702	329.977	242.759	755.102	248.293	275.289	336.641	238.41	8642.489	138.142	180.884	204.126	2100.118	282.262	276.129	162.371	3354.141	908.504	251.239	294.316	248.711	1497.759	363.25	285.792	7825.082	107	0.971	624.304	371.098
15117.428	16885.214	11522.308	23594.636	16017.734	28391.978	15890.39	24321.37	728.679	302.708	923.101	834.351	6681.92	573.454	272.997	12288.909	172.445	185.808	170.056	3078.561	4143.143	517.724	162.257	2898.571	3830.694	318.324	417.19	301.011	5870.162	5631.485	394	5620.376	169	0.851	690.518	374.098
15920.113	19312.247	11271.667	25259.526	16707.832	28268.894	17259.404	25396.995	769.781	598.763	498.54	415.746	403.221	1275.328	314.94	9622.55	234.511	186.623	133.408	1738.51	164.555	284.745	152.327	5334.033	6005.822	283.38	363.584	307.369	3304.436	491.931	334.734	9830.461	143	0.916	1237.584	374.01
16745.677	18135.482	12044.473	24199.764	16636.829	27839.424	14674.755	23669.179	578.374	317.688	578.244	640.74	2699.837	493.638	273.654	8903.761	172.66	166.973	160.081	1621.734	1241.371	307.818	173.1	4238.015	2741.018	322.69	328.925	317.646	3695.474	2370.035	283.028	8069.524	140	0.907	679.621	376.886
12776.784	15188.47	10390.695	20656.496	15199.714	24450.735	18329.01	28699.958	361.275	272.163	913.317	281.731	284.569	469.613	251.811	10817.189	176.152	189.194	194.857	2845.804	253.189	341.161	163.852	3914.059	3391.86	290.528	361.478	243.445	4067.48	362.148	306.892	9226.782	275	0.679	628.685	393.867
15917.839	15815.552	10389.931	21672.173	14240.041	26087.9	12249.096	19627.734	571.387	300.774	575.233	827.649	4436.29	475.937	274.795	9958.308	185.864	170.116	191.371	1380.471	2827.828	424.725	192.311	3378.999	4097.403	320.253	320.151	300.92	3677.84	3783.574	322.057	6914.67	123	0.936	681.142	387.313
8982.998	11727.659	6554.299	16001.628	9520.945	20776.518	9915.931	16243.452	747.39	402.827	508.973	698.023	2555.493	567.813	321.418	14135.884	215.923	168.922	175.837	2197.048	1667.841	637.99	154.583	5085.339	7034.687	298.936	317.201	271.978	974.165	3460.284	331.603	8328.1	139	0.868	1196.263	387.147
9155.143	11384.49	6574.439	13278.888	9195.273	16437.267	12901.718	20633.929	529.702	327.253	984.739	319.699	366.751	362.906	233.886	11461.861	181.321	170.678	155.34	7936.905	114.099	210.696	187.237	5259.799	966.913	298.891	364.38	297.319	1690.526	292.009	444.568	12591.446	163	0.9	556.475	390.414
10776.689	13507.058	7762.641	18733.082	11454.588	24051.659	12481.632	20571.473	762.448	385.972	531.741	691.246	2763.689	684.44	330.947	13877.624	184.994	156.776	156.255	1682.88	2092.494	400.88	159.493	5567.656	4151.021	299.217	319.314	269.563	916.714	3415.155	383.792	9198.207	137	0.937	1185.208	392.609
12932.515	16797.524	9309.056	21744.331	13491.241	23554.686	14105.694	21201.617	965.717	518.494	1655.678	441.303	431.865	566.199	375.619	9370.961	255.314	187.1	161.039	2181.684	176.939	257.702	159.751	7431.826	4811.676	329.445	303.546	295.728	2268.653	353.816	311.5	10692.221	140	0.864	1437.879	396.436
12204.242	18902.176	11045.437	24317.967	11815.168	25100.37	15783.284	23721.05	811.754	336.528	1246.238	365.193	326.783	496.482	356.38	12077.724	185.358	189.444	152.652	5394.332	115.152	227.877	197.593	7199.374	4185.503	298.323	452.602	285.664	1881.843	348.335	297.049	16474.342	127	0.955	471.193	395.783
15543.929	18248.757	10507.634	24427.195	14863.301	29254.518	14100.89	21635.69	857.881	397.869	415.401	824.857	4729.203	618.434	320.026	14664.679	231.89	184.112	198.752	3019.168	5535.769	452.973	143.449	3740.364	9605.618	351.399	368.971	263.743	775.386	4287.538	392.087	6109.668	123	0.952	1163.085	398.915
18586.589	21668.936	12593.783	28272.535	18105.084	31927.049	17292.38	26626.614	1002.199	463.496	612.26	1091.116	6580.158	819.015	340.979	16661.121	233.242	199.298	204.356	3444.023	5731.695	499.912	145.57	5397.71	6121.484	341.735	397.629	267.13	1155.62	5923.142	390.757	8224.265	176	0.917	1155.33	402.898
10866.35	13325.54	7668.828	17948.604	11331.328	20457.736	10949.352	18057.649	787.706	437.014	573.281	448.064	359.84	472.633	303.761	10154.386	203.689	155.666	132.963	2149.808	156.156	238.942	145.382	5715.641	4091.885	286.341	344.116	273.025	4220.262	372.168	321.215	9505.962	116	0.936	1200.517	402.172
12457.054	17244.348	10257.305	22910.331	11847.983	23510.108	18134.488	26538.784	527.15	284.175	851.396	321.245	287.4	363.09	213.391	10618.011	192.153	190.587	231.053	2442.868	109.978	238.901	194.918	4370.809	2058.226	275.831	386.032	285.628	2385.138	333.349	314.91	10161.217	280	0.751	567.889	408.693
10823.455	12257.516	8240.337	16590.426	12160.961	19669.73	15939.316	22348.995	292.134	263.156	1102.356	302.915	291.62	380.115	264.087	8319.11	159.874	172.191	196.865	2955.928	237.101	288.987	162.634	3244.537	1622.428	287.449	294.54	247.598	2775.498	353.191	324.241	7625.563	121	0.9	630.517	405.103
3896.941	13977.357	10367.177	13784.233	14512.396	20622.483	12355.67	18126.715	433.876	184.108	317.7	237.677	185.456	263.606	250.361	10054.198	161.178	163.356	299.854	4246.096	265.959	286.361	162.057	2750.22	1173.672	264.009	288.953	256.015	2537.252	348.454	282.594	7695.065	104	0.961	609.452	406.298
14085.013	18562.043	10035.865	25193.621	14670.056	28492.993	15260.572	24356.724	1051.965	550.833	1385.806	494.92	539.287	584.263	387.527	10771.185	291.176	201.141	155.346	8166.011	178.96	327.644	167.868	6851.169	6948.95	335.234	350.209	320.476	2197.082	481.161	303.188	12023.277	176	0.794	1450.494	410.682
15917.064	18758.195	11096.708	25590.271	16248.153	31087.341	15656.8	24355.988	871.221	431.993	476.66	1103.337	6571.129	701.065	351.844	18060.683	237.876	201.246	213.111	3614.249	5551.5	614.68	146.957	4564.454	7355.017	334.213	421.006	279.284	2106.1	6503.352	428.802	7859.752	196	0.865	1143.867	411.087
11741.397	14445.382	8604.408	19811.85	12527.561	23103.226	12289.168	20301.17	1035.236	488.74	1563.151	572.721	643.854	738.862	344.582	14669.157	224.574	191.743	178.132	3790.35	350.232	374.474	146.505	8063.372	6438.579	404.466	365.684	277.417	2433.975	676.557	330.073	14991.088	101	0.977	1170.351	407.104
9523.902	12166.69	6642.237	15959.256	9700.264	18564.759	9819.39	15254.462	665.208	417.276	2768.331	413.505	440.016	415.293	326.641	12320.503	181.707	174.493	191.918	5687.059	234.617	420.567	159.742	3654.452	2782.064	343.579	397.598	293.42	30230.698	1182.025	321.171	7683.422	101	0.977	1383.559	408.144
12344.877	14088.154	8548.23	18625.616	11436.646	22306.598	9716.717	14558.657	781.597	344.303	537.468	813.765	5174.393	479.441	273.852	13523.003	208.273	179.984	164.706	2627.786	5153.252	436.27	157.918	2032.95	7512.793	291.055	292.928	304.787	1290.168	3459.852	416.983	3671.784	109	0.907	715.05	413.436
9072.089	12265.183	11604.544	17472.865	9701.504	19162.499	11646.814	23366.699	404.447	233.444	956.009	318.294	262.186	256.171	149.989	7290.726	154.396	154.767	291.19	2784.189	110.517	202.101	145.478	2966.662	1198.413	251.399	383.218	271.14	3835.2	364.994	314.168	8028.738	120	0.877	579.842	415.542
10059.457	11891.119	7680.721	16924.676	11682.903	20775.592	10307.163	17639.33	541.353	336.416	1197.36	377.196	381.555	524.195	268.409	8639.389	193.801	165.059	188.728	4735.998	225.419	301.195	171.974	3726.998	2589.723	356.57	300.269	303.21	1234.113	368.16	298.659	7873.53	130	0.951	656.185	419.154
14676.406	16873.203	10018.095	21399.098	14829.916	33466.005	17520.319	22694.362	722.312	399.469	526.579	404.809	354.034	584.068	368.346	9802.696	211.841	173.538	152.753	3220.758	148.423	422.126	151.448	4553.065	5035.78	302.017	357.031	285.631	5299.459	816.366	342.863	9139.075	140	0.947	1194.107	418.693
9305.516	10857.657	6707.97	14826.497	9451.038	17837.47	8733.809	14901.524	624.032	340.43	739.153	358.517	340.778	434.622	268.612	10135.083	194.734	154.578	228.978	2309.763	231.05	428.292	177.117	3661.913	3311.633	323.401	290.088	324.066	2531.624	414.202	336.34	7837.871	105	0.941	666.786	420.5
14816.944	17493.004	10508.479	24035.668	15387.59	29227.358	15171.284	24221.125	839.001	434.416	550.384	977.675	4410.974	694.728	342.715	14545.353	218.102	176.638	176.738	2610.904	4257.348	419.471	143.387	5366.892	5577.857	337.764	337.792	276.145	1797.892	4914.802	416.051	8733.82	173	0.86	1138.812	423.384
11485.777	14843.204	8239.251	19159.181	12206.097	20639.558	12365.86	19908.302	856.545	516.2	660.046	421.875	426.31	630.864	355.57	10054.939	215.403	197.651	143.711	1117.682	144.538	357.224	153.106	7362.15	3490.807	338.19	382.299	294.956	1591.32	365.528	334.998	12300.211	98	0.993	1420.163	418.939
20807.047	24861.824	14060.985	32257.626	20102.962	34611.601	19709.271	29649.047	1105.251	562.715	590.669	1020.984	4564.089	841.832	393.995	12023.775	326.617	235.644	172.817	4136.055	2111.032	502.034	169.433	5800.585	10311.148	321.16	337.165	321.8	1489.523	5369.425	346.707	10460.261	209	0.883	1454.988	424.514
15022.027	20088.467	10744.579	27175.063	16346.291	30368.386	16513.879	28195.786	938.702	580.912	900.114	465.444	501.754	567.211	398.193	9340.778	244.9	185.467	148.178	3473.233	162.994	229.084	160.085	8419.63	2930.033	332.742	324.817	313.153	730.636	354.59	351.261	12238.279	114	0.909	1434.325	422.816
14572.119	18226.362	11022.582	23067.927	14172.835	24766.936	15460.34	27187.038	645.064	361.129	655.759	330.856	312.152	363.815	342.926	12666.886	218.212	168.162	161.263	2347.301	107.895	170.027	201.555	5634.425	3881.467	283.664	311.838	292.217	1147.569	308.952	355.851	12596.168	214	0.794	504.593	429.028
11145.752	12844.104	7690.59	17462.511	11526.57	26475.784	15366.13	18277.083	665.253	379.313	473.87	396.691	351.372	508.793	385.269	10163.647	182.593	166.362	171.388	3433.736	140.475	376.286	174.17	4255.495	3364.119	306.388	459.824	276.887	4606.905	648.265	386.628	8839.76	104	0.974	1185.981	424.404
9820.175	11717.198	7529.551	16678.608	11016.039	22188.092	11011.037	18732.977	462.737	304.595	1085.552	293.519	321.409	431.032	255.719	7130.208	214.656	179.393	175.943	3331.308	241.616	435.014	174.45	3363.02	3344.317	323.33	390.144	266.107	3041.415	352.107	310.117	6878.049	147	0.862	643.724	430.378
8939.951	10829.074	6139.838	14616.2	8990.467	18238.583	9116.827	14942.098	1256.007	321.307	1326.318	328.861	334.807	423.695	276.584	10316.563	191.418	150.282	202.539	2256.156	246.26	296.317	136.609	3244.768	3645.959	303.128	351.344	288.997	34966.822	632.076	309.25	6499.011	125	0.823	1230.132	428.9
14172.919	18577.442	10183.571	25309.434	15529.246	28359.827	15759.506	26641.867	937.863	563.999	1055.015	460.691	475.951	582.401	388.796	9036.125	226.035	189.376	144.581	2988.734	159.844	284.541	154.784	8484.059	2648.846	334.574	328.235	303.23	1700.085	384.579	379.554	13025.093	127	0.929	1427.854	429.012
14191.251	16143.949	9224.583	21167.465	14477.667	26619.761	14337.808	15822.994	615.905	323.284	755.634	305.541	351.559	398.084	246.214	7970.508	209.548	185.031	166.549	3859.663	119.105	258.57	179.12	3744.105	4231.981	316.573	398.733	285.43	2343.369	333.94	298.533	8186.519	115	0.928	546.987	430.361
8961.398	10447.741	6653.448	14743.872	9534.641	19536.036	9623.945	15400.998	440.601	258.824	1625.887	282.538	296.52	344.502	250.298	8088.765	171.495	163.686	204.614	1557.78	267.236	252.241	165.938	2486.254	2479.067	285.042	279.354	297.129	17635.1	528.739	287.124	4928.157	185	0.713	671.851	435.419
10300.58	11548.712	3875.561	13715.353	10312.642	19079.163	10425.73	16896.437	558.346	230.798	781.072	382.25	283.395	438.514	162.528	5776.512	187.325	175.462	143.158	3104.595	118.638	254.385	173.411	3062.98	3717.701	337.151	298.328	259.196	1956.445	500.476	291.476	7626.749	116	0.936	576.017	432.483
12722.622	15324.742	8970.908	20423.995	13094.184	26183.009	13104.559	21453.035	853.289	456.235	624.917	864.668	3623.806	665.982	340.595	15083.935	224.041	194.242	175.13	2432.8	3653.807	421.285	127.407	5960.799	4532.126	338.533	320.686	291.015	962.759	4233.057	401.295	8979.172	114	0.948	1133.719	433.351
10069.395	12701.251	7218.951	17038.769	10788.538	19928.456	11007.842	18050.725	892.978	509.59	1070.017	429.189	414.86	462.994	326.218	10002.355	208.559	165.75	146.573	4683.385	146.313	268.548	157.125	5412.374	2966.719	299.57	311.038	279.659	2792.246	352.236	355.825	10832.601	110	0.899	1342.182	432.1
11527.798	13580.887	7913.978	18551.052	11905.632	20820.265	12020.15	18130.148	660.886	381.471	499.662	361.339	329.99	390.049	295.757	9078.868	186.011	182.036	169	1212.414	132.464	292.865	145.246	3550.646	3625.158	303.622	402.648	280.536	3561.812	299.272	417.811	7145.382	118	0.953	1384.653	433.492
14451.803	17378.903	9933.475	24280.09	14347.272	28581.947	13953.878	21148.655	1037.419	511.505	503.729	1213.527	6571.862	806.353	360.741	15141.547	288.015	226.767	188.569	5634.071	3726.113	1008.58	159.768	4152.468	7949.122	332.717	330.779	300.713	553.008	7871.072	356.743	7742.24	110	0.967	1451	433.827
11322.932	13207.966	8089.939	17171.522	11474.11	20694.519	11278.432	16833.99	618.134	339.644	422.438	710.244	5160.784	452.281	280.986	12979.81	185.785	183.22	154.163	2129.998	2518.507	405.268	167.415	2421.51	2446.627	269.457	337.713	289.01	3518.991	3104.876	339.66	4734.585	150	0.849	729.293	436.807
19521.347	22795.1	13757.919	29596.006	19790.171	19966.634	10243.166	24683.826	1082.58	436.429	3712.857	472.863	458.163	405.07	257.319	23278.821	281.295	208.469	192.226	6558.755	376.139	334.621	127.255	5984.093	11049.43	314.071	609.168	286.045	45025.782	1615.779	319.163	13055.404	119	0.921	1195.769	437.181
13917.555	16274.525	9677.875	21363.879	14292.093	23131.431	14125.524	22133.069	934.388	463.361	852.909	471.278	381.149	537.684	348.148	9648.414	199.835	160.366	135.426	5533.738	149.124	268.515	157.131	6546.439	3149.339	313.947	309.897	308.138	4027.558	338.357	352.386	12172.841	106	0.949	1228.547	437.057
10778.954	13810.749	7875.837	18312.812	11515.401	22158.659	11827.981	19472.942	954.277	563.111	860.598	502.927	428.468	530.441	366.058	10196.964	240.309	174.853	143.367	4942.19	139.31	247.962	145.569	6270.664	4288.656	301.035	309.236	304.573	1407.637	346.043	389.2	12157.93	108	0.91	1300.583	435.25
10605.676	13227.307	7795.283	18097.79	11527.949	21259.864	11803.552	19491.074	832.159	460.637	815.872	451.494	383.394	502.936	338.653	9393.061	213.752	153.949	156.997	4267.313	139.371	254.25	145.003	6097.834	3191.648	320.381	322.895	323.452	1732.214	357.663	392.741	11359.608	133	0.83	1245.575	437.192
13861.084	16576.505	9852.457	22469	14738.398	25790.233	14874.19	24462.655	1001.384	462.771	1107.293	471.518	379.978	544.827	337.48	10078.098	204.034	169.26	141.669	4860.91	155.77	312.925	147.354	6268.758	4301.41	311.125	358.044	307.367	7484.253	403.76	305.681	12310.325	130	0.865	1218.431	437.831
10742.595	12648.178	7826.958	17602.836	11534.131	21233.134	11528.714	18948.403	682.943	376.482	594.307	384.393	352.227	546.223	273.651	8513.318	171.978	151.587	137.598	675.429	161.283	244.196	131.024	5079.667	2698.859	300.853	290.138	284.904	3166.955	474	433.066	9664.664	106	0.909	1152.443	439.953
11572.528	14127.554	8269.57	19421.649	12547.018	22310.836	12689.008	20110.189	835.42	466.719	653.557	398.716	376.005	441.335	300.145	9769.296	191.531	165.261	167.389	3467.178	135.739	334.344	164.944	4643.696	2908.755	281.15	427.085	297.564	3410.914	266.587	376.785	9825.483	134	0.942	1327.552	439.784
16627.15	19166.423	11683.723	25778.638	16864.15	30601.065	16618.275	26766.386	911.031	471.978	656.189	701.736	2624.365	695.861	335.481	11490.34	236.311	180.228	162.574	1864.722	1813.659	553.883	138.507	6759.418	5295.282	323.928	339.324	307.776	953.305	2592.686	389.32	10987.955	204	0.745	1127.353	444.951
13567.79	17813.843	9675.811	24173.324	14775.858	26539.886	15055.679	26228.458	932.139	605.421	875.499	478.49	500.277	574.274	402.308	8794.884	226.291	200.758	147.626	2640.001	148.029	205.805	154.102	9167.083	2100.805	327.188	319.528	304.202	980.621	372.057	344.91	13509.656	138	0.852	1418.761	441.92
13558.888	16489.324	9518.125	22594.56	13133.839	26113.431	12476.181	19264.11	1182.233	570.511	586.255	1244.571	7674.132	906.057	388.298	15386.278	375.925	270.416	239.992	6111.122	3145.201	1241.008	170.201	4236.418	13475.463	351.469	341.545	309.837	873.58	9060.484	387.975	7545.94	102	1	1444.549	440.52
15616.284	19268.667	10896.758	25538.089	16236.13	27862.802	16281.967	25173.129	994.337	551.269	591.712	1231.647	5238.219	804.68	385.771	12560.902	240.369	221.56	171.327	3925.075	2866.572	668.521	167.905	5782.653	2961.65	325.049	336.654	294.059	4058.503	6966.489	404.984	10382.365	152	0.939	1434.566	445.882
13641.03	16001.431	9368.234	21129.371	14247.833	24073.953	14258.241	23598.05	823.534	399.322	854.755	443.208	363.442	467.542	286.247	9677.843	185.468	164.163	154.407	5050.413	144.559	351.535	132.892	5356.459	4927.114	338.93	323.029	279.355	1819.908	362.76	318.077	10566.842	113	0.923	1176.765	448.208
11102.328	13055.002	7773.847	17400.556	11529.389	19781.168	11369.103	18242.309	864.212	471.862	959.883	449.738	376.64	591.914	317.859	10555.39	202.862	162.215	203.262	4249.626	133.802	314.52	164.371	5688.796	4504.723	296.256	436.021	287.565	6545.088	404.938	412.509	9959.319	143	0.848	1358.213	449.262
15695.138	18239.314	11080.732	24519.84	16520.694	28765.693	16708.165	27059.675	844.94	451.147	1091.197	428.073	384.785	570.771	343.06	10949.791	209.11	176.131	133.364	2861.912	197.632	433.325	141.004	6063.009	4267.209	318.246	498.28	282.79	12148.318	621.366	348.708	11112.9	107	0.958	1139.266	452.855
11998.949	15194.268	8836.975	20118.599	13222.955	22765.033	13742.497	23587.791	971.897	589.544	769.415	470.541	466.187	622.286	383.487	9848.377	202.761	160.437	146.01	2580.19	145.583	417.582	136.6	9144.36	1038.625	307.373	260.22	350.554	742.122	378.119	321.514	14255.555	115	0.901	1262.613	452.361
13546.215	16289.195	9742.843	21300.885	14497.61	23226.37	14523.058	23083.702	892.1	518.699	842.448	452.912	419.365	469.98	329.64	9458.061	236.054	154.873	146.046	2770.868	153.588	244.328	132.621	7188.126	3781.663	289.127	335.963	310.964	6464.422	306.38	365.513	11861.955	102	0.968	1292.647	451.588
14598.365	16911.44	10455.843	23403.833	15632.923	28724.301	15710.487	26035.862	836.707	460.778	642.067	615.927	2354.388	682.601	323.687	12880.67	222.613	173.721	161.024	2629.287	1587.795	488.97	144.639	6478.882	4957.784	325.806	316.376	291.746	1097.615	2589.376	393.606	10234.961	150	0.936	1119.107	454.793
10699.295	13300.399	7888.665	17772.091	11694.285	21261.92	11740.708	19754.167	1073.816	563.794	1588.37	485.431	460.446	714.295	356.036	12116.185	219.467	171.223	154.636	4018.337	132.064	361.336	145.606	7759.284	3984.663	310.475	384.647	288.874	1347.362	391.216	377.796	14539.652	113	0.923	1331.305	453.544
20778.122	23524.459	14937.123	30461.672	22398.425	34171.087	22309.016	33301.128	862.031	484.939	1379.423	415.581	420.552	566.811	334.139	10235.368	213.124	173.541	137.598	1816.609	189.719	387.649	137.852	6848.977	4413.482	302.013	374.677	285.559	10596.528	791.122	370.128	12033.139	195	0.938	1132.064	459.905
13580.207	16634.989	9583.3	22243.736	13932.215	26416.053	13267.479	20826.769	1133.226	566.405	556.966	1341.76	6274.67	894.396	389.417	15050.42	317.193	267.353	199.09	5742.979	3110.128	775.411	178.686	4917.425	8344.409	329.014	352.109	303.169	431.434	9076.928	442.715	9537.453	98	0.993	1431.122	458.163
8883.121	10573.67	6512.386	15067.38	9244.077	19916.127	9313.38	14321.884	545.015	326.931	1019.741	385.851	577.659	403.446	261.127	9433.179	202.748	155.58	145.19	2018.641	317.945	330.531	146.725	2247.783	4046.328	261.067	338.815	314.043	14677.271	871.539	309.476	4980.115	152	0.781	726.539	464.007
11752.663	13898.861	8534.296	18998.875	12897.058	25010.146	13373.16	22338.772	1115.628	477.089	582.96	752.983	2475.864	680.685	316.631	15725.716	201.443	175.045	156.975	2428.543	3020.915	564.823	149.02	6675.812	2848.582	334.074	324.163	296.273	1846.463	2523.179	414.46	11176.224	120	0.941	1110.325	459.825
12906.365	14901.918	9318.348	20595.833	14027.423	23995.468	14239.915	23190.844	828.021	458.753	902.044	457.787	386.505	588.505	304.556	9986.281	181.496	153.638	162.043	5043.398	143.462	289.743	141.849	6671.441	3732.795	300.61	353.169	293.02	2337.676	269.537	395.989	12223.564	116	0.909	1179.681	459.026
13089.132	15384.078	9359.817	20762.141	13969.819	26222.713	14279.243	23976.399	826.701	410.813	1066.93	430.792	359.741	582.294	285.956	9697.932	172.438	143.139	147.069	2732.921	145.738	323.32	140.943	6910.421	3285.183	320.541	355.098	306.526	2350.193	396.187	308.571	11938.326	175	0.772	1204.751	461.586
14655.277	17907.529	10478.53	23566.769	16124.402	26524.915	16534.191	28197.068	973.001	570.96	921.565	462.115	463.495	709.625	381.153	9298.206	228.526	170.642	151.946	2446.487	155.238	690.404	143.906	8955.589	2988.719	317.659	317.414	370.48	2247.261	370.501	335.546	13932.722	143	0.848	1256.696	459.822
15783.688	18358.094	11295.689	24647.109	17024.103	27774.348	17118.466	27312.519	987.608	537.596	910.571	450.406	433.723	676.356	360.394	8896.888	225.2	162.443	146.647	1370.12	138.853	281.476	130.252	7783.247	2898.408	312.665	297.749	336.676	3111.108	414.315	333.88	13668.181	137	0.878	1269.099	462.245
17934.591	20077.544	12428.893	25654.086	18419.105	27942.898	17512.574	27071.896	1112.644	494.147	726.597	481.262	421.596	570.651	326.216	11213.784	248.994	207.864	163.49	3662.212	175.225	506.91	138.96	6503.375	5244.553	294.745	346.337	297.608	15357.433	823.312	387.849	10449.634	197	0.87	1299.855	464.206
13459.828	16093.665	9425.054	22154.665	13859.364	25795.493	13114.764	20828.414	1100.925	524.934	545.412	1193.301	6619.923	833.761	357.487	13705.849	267.857	251.965	184.788	4200.805	3095.348	681.93	165.835	5147.594	5276.673	319.328	355.815	306.017	554.56	8056.493	421.732	9446.349	115	0.928	1426.161	464.135
12646.272	15713.152	9321.286	20541.453	11962.498	21290.386	10326.589	10923.142	709.078	362.419	484.026	944.894	4035.931	523.073	260.969	15447.69	236.871	210.446	178.983	2874.195	2041.521	333.468	190.556	1965.014	3384.251	307.862	315.298	306.506	2089.232	3996.081	403.898	3993.934	148	0.938	520.291	465.236
12336.432	14580.293	8980.652	20187.549	13469.019	26620.875	14028.023	23272.425	963.335	462.659	667.089	769.763	2345.002	761.185	315.598	16652.984	203.331	178.454	168.053	2280.952	2159.573	650.413	150.555	6343.457	2571.287	337.891	328.74	298.774	1984.479	2981.772	413.751	11350.978	146	0.946	1102.089	464.445
20676.557	22696.828	14849.456	29597.574	22059.909	32919.65	21433.32	32529.941	887.016	468.674	897.815	382.195	430.989	555.319	330.193	9730.787	201.493	160.48	138.591	1198.911	196.154	341.899	140.644	6933.41	3213.407	294.144	316.392	293.551	6466.723	521.665	384.364	11432.667	201	0.857	1121.087	464.709
14827.605	16996.702	10861.686	24438.526	16578.378	29171.114	16464.376	27172.979	1062.153	582.712	943.694	475.056	469.983	723.769	374.117	10058.253	241.068	182.996	156.102	2278.771	145.92	402.259	137.612	8455.395	4443.468	354.763	319.615	338.907	3237.083	456.397	347.867	14835.226	96	1	1260	465
15940.831	18277.776	11302.398	24443.873	16906.121	28143.577	16499.226	26183.353	1250.52	530.595	925.977	548.233	452.995	603.759	338.138	12601.375	278.965	234.474	170.843	4591.339	188.834	454.527	129.956	6803.438	6092.949	319.273	393.275	309.339	20540.448	1104.502	343.473	10672.666	136	0.881	1289.75	467.772
17657.181	20284.191	11907.091	26561.286	17137.247	29950.678	15288.489	24510.001	876.703	483.737	489.651	724.058	1996.285	513.933	342.667	12932.051	220.69	168.334	148.354	1154.566	2834.538	399.655	147.516	7198.658	5333.715	289.745	325.955	297.266	1440.789	1978.354	377.185	11007.618	145	0.882	960.721	469.107
13134.793	14334.991	9133.787	20057.803	14042.446	23259.236	13144.951	20814.828	1201.457	447.394	844.095	436.78	387.079	589.85	312.65	11387.681	201.684	224.537	171.304	4220.782	178.571	584.726	133.339	5212.574	2615.505	291.08	367.155	292.847	22072.133	1026.267	323.254	9448.069	128	0.91	1309.602	466.844
11609.562	13777.758	8533.849	18887.083	12756.527	24830.7	13402.324	22394.125	919.086	476.588	484.045	720.84	2231.616	811.649	320.788	15646.727	186.579	176.039	172.743	2219.544	2021.125	826.91	153.209	6732.236	2379.204	320.306	330.281	327.77	2898.53	3653.991	436.384	11835.841	150	0.936	1092.587	468.447
16612.844	18982.357	11618.927	24742.372	17337.63	27133.859	16678.653	26411.034	1073.33	521.312	818.547	664.893	443.074	612.568	337.7	10639.41	282.435	183.022	177.516	4134.145	187.069	432.599	141.342	6642.786	7522.152	314.25	388.807	321.71	18573.41	1200.134	330.685	10833.443	120	0.903	1282.675	468.317
14111.305	16145.551	10075.696	22341.802	15477.708	24965.212	15054.615	23990.152	1239.322	503.142	1175.765	522.599	413.168	584.344	332.912	11048.304	238.07	217.468	154.738	4717.046	159.747	435.107	139.911	6386.036	4886.63	298.367	425.626	301.848	13582.205	919.57	395.102	10920.135	194	0.796	1324.33	469.021
15252.827	17147.668	10400.289	23148.644	16105.384	26013.832	15502.497	25648.983	916.136	546.028	703.978	430.567	438.199	620.002	357.967	10039.294	196.876	156.112	131.669	1548.388	135.543	886.943	146.358	7831.673	2555.672	299.407	327.426	287.188	8513.229	526.324	370.706	13179.857	133	0.899	1337.966	470.756
14377.175	15764.02	8897.579	19818.666	13031.571	21474.675	10375.627	17506.409	755.904	385.691	382.132	970.752	3397.179	502.289	266.831	18043.016	256.491	226.25	169.523	2782.479	1624.83	282.758	187.113	3023.413	3862.424	299.613	347.347	297.445	4956.528	3406.45	351.689	5981.298	136	0.849	531.515	472.831
17480.371	19762.262	12369.433	26033.883	18604.41	29362.248	18463.152	29098.792	852.656	486.935	632.936	405.336	439.117	493.792	328.946	10081.094	200.038	166.763	138.815	1350.951	192.816	418.761	139.242	6684.575	3594.848	300.062	352.12	300.207	4793.652	471.816	345.122	11370.845	125	0.914	1110.42	470.068
14269.119	17162.6	9992.053	22995.576	14326.359	25812.69	13946.31	22369.07	1082.02	629.184	609.204	1114.449	4790.458	733.187	384.658	12175.882	279.224	239.255	187.849	3558.15	3164.601	788.305	175.079	5411.298	3026.24	312.692	345.519	295.448	1463.998	6449.644	412.781	9304.386	105	0.941	1420.529	471.814
13111.613	12197.431	2797.227	12907.133	13394.184	20228.074	13509.709	16671.178	549.072	327.775	345.435	287.506	293.54	286.042	188.319	5859.368	211.422	165.59	124.693	2484.17	138.915	160.171	148.832	4955.413	2898.19	270.638	227.219	288.322	495.97	270.059	274.561	8109.546	103	0.965	573.005	472.442
17587.948	19032.055	12579.457	24661.657	18688.349	27457.139	17867.996	27130.472	941.16	422.444	754.83	384.302	366.213	570.354	293.94	9785.109	173.705	146.565	163.861	1553.538	151.357	286.474	159.638	7146.09	3125.924	309.86	328.785	280.841	4465.715	404.326	386.795	12221.163	98	0.993	1205.378	471.408
13525.09	16025.609	9786.077	21417.77	14741.796	24699.374	14860.134	24955.239	872.005	498.286	668.428	411.658	405.179	520.97	344.567	8639.015	183.855	151.332	154.593	1469.646	127.471	235.813	157.171	8082.3	1634.811	321.746	297.573	332.445	863.577	327.066	358.032	12905.143	105	0.941	1243.481	471.243
15585.791	17987.414	11377.333	24681.993	16881.289	28038.182	17137.311	28149.609	845.562	468.848	952.002	404.323	398.842	523.111	322.182	9792.973	187.229	154.297	143.976	3130.988	153.981	1521.522	130.012	7786.969	3426.569	310.471	326.215	292.962	2251.303	310.367	309.52	12579.05	123	0.964	1139.833	472.264
10313.198	12569.489	7522.656	16670.89	10756.129	23078.856	11153.886	19037.986	931.021	477.531	581.073	755.308	2611.285	913.775	331.148	15631.654	176.646	168.475	159.629	1988.34	2183.915	1235.985	159.085	6665.475	1906.406	304.064	370.465	309.354	2753.782	4056.22	395.708	13406.249	109	0.918	1082.968	472.968
11896.43	13891.529	8505.059	18562.719	12246.824	25024.042	11866.003	19137.406	765.136	421.481	411.737	717.552	3829.747	630.26	318.689	13455.934	186.743	165.761	143.583	2304.401	2428.198	564.817	157.968	5133.883	3895.473	315.84	380.165	292.414	1020.866	4064.066	414.709	8834.839	137	0.855	1067.573	474.347
12867.145	15107.202	9072.617	20209.194	13786.765	23666.631	14136.556	24477.807	927.223	458.238	616.414	409.039	384.585	424.166	307.786	9329.651	173.266	135.535	145.989	2111.962	138.768	210.737	133.091	8361.987	2931.915	284.261	257.637	291.013	1125.203	329.954	291.439	12707.24	121	0.885	1175.062	475.178
11211.037	13379.886	7955.595	17661.146	11465.317	23088.876	11063.993	17584.233	787.9	430.671	420.998	780.617	4431.784	664.859	308.327	16646.421	197.351	185.114	179.02	3222.384	3483.574	540.74	154.698	4336.938	3330.237	301.491	397.179	285.898	809.582	5024.984	351.549	7258.699	118	0.914	1040.5	475.254
16533.585	18676.609	11911.504	25607.39	18224.371	29356.246	18112.645	27687.865	1201.96	468.343	921.592	615.383	445.85	588.988	338.765	11660.817	266.977	215.87	227.823	6795.365	233.958	555.736	134.439	5779.232	5389.487	299.509	442.399	325.189	36741.223	2126.478	316.473	10316.555	163	0.849	1273.101	477.316
16768.082	21363.154	11419.025	27065.47	15876.774	30996.027	15404.663	23437.636	936.626	517.108	535.084	991.08	4131.474	657.14	334.734	10026.886	316.574	251.103	187.343	2919.32	3486.523	433.3	186.433	4397.641	8898.236	359.607	386.199	313.862	3686.413	3466.444	351.549	8008.81	182	0.913	1522.066	478.56
16883.82	19533.171	11420.556	25630.497	17537.917	30138.765	17326.402	29919.321	911.968	491.262	758.777	394.178	429.247	515.987	324.728	9620.403	202.804	166.556	137.876	2004.185	165.124	477.618	144.396	7178.837	3781.123	328.961	376.21	301.497	5946.023	472.004	402.191	12367.305	141	0.858	1104.535	477.45
18872.028	20506.855	14517.418	26127.041	20820.068	27691.932	20194.544	27761.742	1210.879	496.681	862.91	477.927	481.761	594.734	331.638	11886.433	257.581	241.254	198.143	2810.247	213.897	4417.623	134.332	5401.315	4467.418	296.867	446.955	283.345	13686.165	751.421	360.506	10725.216	205	0.859	1300.002	481.446
11986.406	13919.913	8255.02	18496.425	11937.582	23073.715	11602.441	19139.701	722.512	400.656	385.802	677.22	2594.766	555.471	294.15	15463.514	185.139	173.366	159.715	2981.824	4124.983	371.913	161.422	4570.589	2425.382	313.724	405.784	321.581	450.476	3201.429	377.386	7454.023	135	0.96	1026.656	479.648
11334.973	13608.545	8240.327	19047.854	11987.634	22889.691	11518.197	17942.27	1012.632	577.301	573.873	1004.919	3552.592	695.913	372.623	14979.696	263.101	223.056	208.249	4211.391	3170.608	616.791	161.846	4892.96	3204.376	297.944	350.375	296.883	848.011	4560.029	408.114	8437.738	101	0.99	1418.53	479.807
19599.384	21462.526	13719.039	26417.61	20197.105	28003.739	18953.025	30187.953	1047.783	639.224	705.446	485.853	486.13	629.36	404.585	10185.069	228.593	178.156	153.098	1591.326	119.681	211.103	151.952	9876.175	3378.618	304.875	335.629	291.768	1175.553	286.519	348.546	14963.205	99	0.99	1344.015	480.449
17350.521	19852.699	12735.353	25695.998	18895.011	30029.735	18803.733	29688.406	975.288	499.69	889.226	409.548	416.028	708.498	345.365	10636.246	203.453	169.83	164.384	1634.783	182.59	11890.489	151.971	7146.854	3386.388	314.687	394.332	300.507	7503.368	633.239	369.501	13756.6	230	0.726	1088.465	482.348
16440.257	18702.191	11779.109	26450.833	18109.402	30860.461	18157.628	29641.472	1064.665	476.173	915.463	676.855	456.216	680.911	352.266	12100.603	213.8	183.347	195.214	7903.493	240.549	441.597	139.829	6485.843	2405.96	317.041	454.977	343.979	36414.858	2709.989	392.195	11533.774	134	0.906	1264.224	482.664
18151.266	19607.156	12840.664	25080.318	18967.705	25902.864	17813.801	26853.199	1000.747	557.091	756.642	470.745	459.891	579.349	355.964	9987.631	232.13	179.255	153.813	2479.242	150.434	439.813	156.926	7831.277	5364.399	280.921	378.016	287.366	5247.969	358.752	343.844	13144.486	131	0.958	1392.187	481.905
15145.319	13109.328	8202.565	17177.903	15724.334	23448.613	13182.19	15977.872	771.886	347.34	405.163	789.53	5244.564	572.662	251.752	16938.765	266.529	239.685	241.031	3549.725	2462.229	354.487	176.251	2341.891	5023.193	315.16	338.65	291.77	1661.995	5032.378	476.576	4702.835	102	0.987	539.627	483.078
19292.309	22270.374	13828.54	28103.111	20737.394	30355.975	20387.504	31581.539	1191.957	562.746	718.598	684.54	480.033	740.761	367.36	10036.591	268.901	193.38	146.292	4308.505	174.492	586.879	142.259	7803.712	6786.983	317.623	362.869	291.247	14892.513	1218.876	346.838	12997.941	156	0.925	1315.147	482.564
17010.046	19182.179	12143.989	26190.27	19009.215	29635.032	18454.92	30151.73	1022.156	616.362	788.575	483.944	474.49	665.327	395.44	9954.95	228.222	163.859	142.769	1828.253	123.69	198.037	144.539	9572.91	3545.997	316.374	328.98	287.264	1246.503	323.672	320.864	14991.173	116	0.883	1339.905	484.845
16593.006	19079.088	11716.328	25044.439	16888.601	28939.788	16357.989	25612.482	865.038	480.179	502.511	861.028	3846.268	608.496	313.36	13018.58	223.614	190.632	153.004	2308.132	4765.681	601.012	157.261	4984.921	3694.362	299.556	395.538	307.344	2088.919	3752.598	340.772	8819.926	217	0.843	1013.09	484.265
21381.717	23052.293	15449.092	30018.417	22753.188	33738.371	21510.08	32826.682	972.436	512.699	657.85	405.86	420.006	629.917	323.036	10417.675	221.035	186.128	143.152	1770.116	177.068	622.854	151.563	7787.259	5059.459	320.836	403.499	297.467	11594.9	366.786	398.804	14737.104	128	0.963	1103.242	483.641
12647.606	14325.866	9141.876	18698.823	13388.66	22786.517	12891.916	20411.593	769.484	408.647	721.195	336.181	388.707	459.422	287.568	10553.329	205.679	175.392	149.886	1407.005	226.191	320.974	157.816	6218.822	4008.581	324.903	365.868	302.46	3076.833	423.693	307.165	10526.926	174	0.742	1045.77	484.368
18121.094	19235.733	13222.894	24908.269	19140.498	27867.601	18295.949	27058.774	864.737	412.549	775.419	400.636	353.256	687.834	280.717	9386.055	171.041	144.378	145.398	1366.783	145.401	273.943	144.111	6612.483	3727.069	309.841	326.936	279.579	1932.845	312.304	380.34	11904.273	155	0.933	1198.939	486.106
15906.135	18800.566	12118.263	26279.248	18353.888	30945.97	19437.662	31141.694	1070.173	598.966	744.04	524.407	469.22	783.851	394.143	9607.119	248.102	175.823	140.955	2048.597	135.657	221.831	150.114	10028.199	4657.961	302.736	321.208	309.932	1871.909	399.342	304.046	15255.069	98	0.98	1335.5	487.041
11661.44	14078.844	8416.602	18910.1	12838.755	21238.887	12991.259	22757.105	1001.164	578.352	1172.16	493.877	464.966	642.402	365.427	9345.954	200.798	147.693	145.247	3692.07	120.046	186.191	150.539	8634.532	2612.023	273.748	349.056	286.831	1212.074	351.728	353.293	13921.371	108	0.95	1362.333	488
15635.984	18079.895	11156.445	26387.468	14993.084	31405.033	14441.798	22296.18	914.508	692.248	562.479	879.902	4517.101	735.84	345.281	10762.193	325.691	426.19	246.867	3224.156	3498.369	526.095	206.111	4496.878	10585.731	471.559	379.202	350.886	511.522	4661.443	349.598	7530.119	145	0.873	1518.472	490.39
14591.698	17349.457	10421.565	23363.448	14850.233	28393.299	14813.696	24103.592	730.94	401.13	475.384	618.933	2392.438	498.825	296.282	11045.671	213.609	151.042	159.089	1662.072	1426.159	356.336	137.931	4473.696	4320.556	264.984	335.956	317.821	1376.206	2022.046	340.182	7162.046	251	0.794	739.576	495.153
19976.652	22126.375	14295.952	29805.607	21639.112	33257.789	20964.404	32607.001	1191.527	582.479	835.735	686.67	487.896	830.221	390.525	9597.029	287.434	194.116	148.616	2995.602	157.896	407.874	149.54	8173.285	8021.087	312.086	366.867	306.533	6555.488	594.41	378.473	13717.791	121	0.977	1320.946	488.483
20653.8	22986.651	14845.656	32950.753	23362.248	38105.91	23286.039	35793.991	1094.664	534.748	757.284	707.315	604.217	838.429	396.608	13182.651	253.37	213.681	189.552	6443.141	290.278	518.98	158.347	7330.342	4568.695	306.99	393.268	329.268	42786.738	2383.737	334.561	12621.255	134	0.916	1260.418	491.843
14400.165	16805.424	10215.575	22907.913	15241.072	28383.899	14604.67	23995.388	1012.266	441.248	755.913	408.875	393.732	648.219	316.81	11383.637	229.973	167.354	172.975	1584.231	195.025	673.902	149.74	5376.638	4435.227	308.218	333.883	289.273	3682.965	485.024	325.678	10908.299	153	0.866	993.291	490.977
11395.225	13317.635	8439.365	17972.771	12697.233	22404.008	12466.334	21695.994	978.585	467.254	1099.051	402.575	392.21	652.995	309.449	9080.967	177.05	152.737	122.314	1570.344	151.313	616.486	139.804	7250.9	2125.45	315.911	348.82	279.162	2746.241	372.834	336.085	11981.579	100	0.967	1092.85	490.7
22100.341	24482.396	15651.684	31619.787	22398.889	33155.858	21528.43	32036.501	1007.393	562.872	1123.748	774.935	1179.093	818.704	360.436	8961.58	257.724	183.797	156.182	1755.668	834.408	330.497	154.152	7182.22	5190.462	292.415	384.075	279.747	1916.501	1491.188	376.179	12281.259	232	0.837	1400.987	494.591
16411.658	18709.902	12027.678	27092.122	18418.866	33218.598	18897.906	30627.753	854.636	442.276	648.331	550.376	453.744	578.499	340.202	10980.728	237.431	196.117	179.195	5811.648	222.016	380.28	158.43	6250.685	6418.711	316.111	345.351	316.352	30221.718	1695.054	359.643	10574.076	112	0.943	1253.679	493.33
12616.483	15582.471	9223.419	20788.528	14043.848	22926.708	14232.61	24549.131	964.588	649.665	697.387	492.771	474.677	627.675	392.153	9473.353	216.349	157.5	149.314	2461.057	131.915	169.408	162.646	9986.535	1787.779	273.672	305.364	278.186	571.523	289.992	328.676	14726.919	118	0.925	1380.195	492.763
20002.862	23657.733	13765.401	32627.759	19643.925	37393.178	18700.48	27658.829	949.263	509.161	501.108	839.726	3980.697	759.994	331.619	9519.856	312.288	229.344	143.222	2776.539	2417.623	453.834	200.469	4732.779	9423.96	351.823	352.6	335.638	761.907	4264.8	346.141	8212.603	174	0.916	1528.994	493.374
18939.42	20258.061	13891.987	26574.381	20218.149	31306.371	18440.119	26771.76	871.323	400.443	819.308	434.236	378.984	620.638	302.584	11235.502	209.031	178.24	218.683	2367.442	195.96	570.292	161.489	4279.001	3599.08	287.548	351.874	306.884	7505.393	534.922	307.103	9398.706	138	0.944	1000.536	493.725
18670.872	20815.027	12668.732	27147.354	18861.291	30950.58	17752.925	29488.554	1354.019	670.558	707.213	871.843	2108.889	1234.952	402.71	11402.149	266.748	210.56	200.685	3368.126	553.789	544.43	171.31	7429.548	1846.76	320.588	390.252	315.417	9261.702	4272.818	350.39	13438.968	118	0.994	1267	493
16384.301	18101.2	11647.607	23419.193	17840.317	26186.31	17127.913	25841.661	1124.513	528.457	631.723	1176.795	3509.724	670.826	367.874	10231.528	254.895	191.34	176.316	2112.225	4414.796	561.562	155.224	5870.989	4185.235	299.022	435.077	282.598	6726.032	3518.168	443.138	11226.845	139	0.925	1310.162	493.399
17623.66	19464.976	12605.848	26126.614	19111.023	28615.408	18549.057	28803.525	1126.742	578.484	878.831	560.838	472.437	964.985	386.963	9132.564	226.821	183.498	142.601	2042.412	141.535	285.827	150.699	8560.123	3509.807	318.376	317.208	296.337	2237.217	459.814	385.201	15163.331	137	0.926	1328.434	493.675
10820.587	12496.861	7909.935	16989.688	11931.766	20132.158	12148.928	19548.54	879.147	394.319	1099.207	399.275	332.205	616.641	273.732	9430.116	157.644	140.941	146.6	2182.62	144.924	291.383	124.601	5736.128	3139.784	312.243	319.683	280.767	2398.564	545.444	346.776	11428.725	140	0.851	1179.65	493.543
12954.406	15521.099	9479.744	20551.81	14033.226	25263.725	13547.188	23391.878	1496.809	662.391	668.254	1061.423	3812.088	1033.958	391.13	11568.644	281.031	198.969	203.197	5286.164	2034.851	653.292	158.555	6525.047	2566.063	303.211	404.396	299.492	5974.836	6372.808	366.051	11918.729	104	0.974	1286.625	494.337
19546.004	22513.364	13884.817	29924.381	20478.206	35490.62	20098.776	32729.993	1217.246	614.668	652.759	1361.519	5135.931	1321.234	388.865	11049.884	288.713	216.429	201.334	3550.899	5277.576	750.909	151.39	5847.522	4866.428	320.406	398.852	291.575	1884.41	9245.464	402.865	10666.705	113	0.981	1294.35	494.376
19559.138	22295.302	13634.65	29255.379	20276.007	34404.583	19573.32	31912.437	1172.224	576.06	693.133	1440.598	4917.148	954.042	376.971	10030.333	282.331	199.816	165.451	3092.118	6557.599	629.144	142.294	5399.242	5472.889	330.825	409.154	287.715	2082.596	7914.67	439.506	9625.696	102	1	1301.451	494.245
13464.439	15472.022	9585.208	21071.815	14166.443	24720.991	13515.57	21401.173	1030.322	409.063	689.483	420.391	368.681	512.317	304.995	12706.137	206.885	156.911	173.335	2860.599	198.273	967.277	137.329	3701.501	2311.113	278.559	369.201	290.825	14661.552	1336.105	327.558	7934.733	134	0.942	981.209	496.873
17998.273	19964.294	12549.201	28261.932	18531.232	32278.767	17499.807	26753.213	1047.223	539.951	544.238	1280.795	6747.679	937.764	359.094	15980.165	265.213	215.93	197.635	4924.312	3638.512	770.545	159.922	4303.826	5733.774	305.328	362.256	281.14	503.431	7422.116	424.829	7392.602	233	0.824	1409.83	499.217
16775.866	13267.746	8179.263	16822.173	17110.665	26898.487	15221.615	21711.153	799.943	370.842	322.213	704.762	3809.886	710.88	267.454	11979.363	281.616	238.381	176.318	3723.563	1875.516	309.002	175.383	3232.251	4799.887	299.007	318.566	295.242	706.322	4805.855	392.345	6708.101	213	0.831	558.941	501.885
15183.495	17814.163	10937.696	23798.744	16699.68	28469.846	17070.47	29200.133	940.228	511.314	884.741	383.9	429.235	540.886	318.669	9695.777	186.059	154.575	149.434	3429.905	149.985	265.836	137.286	7995.106	2359.005	326.857	303.506	298.171	1511.268	337.943	326.102	14018.36	104	0.961	1127.769	499.125
12091.804	14646.769	8732.899	19498.225	13375.474	25922.769	13786.152	24040.529	1155.593	456.186	969.326	412.595	388.825	585.195	301.151	9619.914	163.024	142.801	139.164	3882.795	139.992	216.4	135.303	7114.462	1848.975	308.616	274.363	299.031	982.447	327.784	326.514	12929.972	133	0.8	1203.801	499.297
9452.707	11794.563	7144.249	16106.566	10511.2	19070.131	10466.318	19776.788	558.341	383.462	574.18	319.657	370.543	446.109	289.872	7798.55	193.667	177.142	145.58	2933.286	263.985	239.487	150.009	5746.339	1779.241	285.6	285.382	315.737	728.218	338.688	306.712	9184.896	123	0.864	664.793	501.378
18139.472	20714.103	13054.761	28686.087	19466.683	33200.539	19028.541	30732.417	1536.732	795.997	776.367	896.295	2774.502	1271.171	445.864	12948.95	351.576	256.352	232.048	3085.15	936.974	920.566	191.187	7436.293	5531.616	320.274	356.389	322.372	7576.497	5057	354.809	12090.47	117	0.985	1262.5	500.833
14494.788	16468.722	10640.684	23473.853	16104.168	29429.695	15689.253	25281.203	1183.447	551.628	542.496	957.707	4755.514	1193.881	367.714	15128.772	325.824	231.824	239.555	5409.861	3067.518	1193.096	161.074	5446.611	9571.866	328.586	358.25	311.96	267.375	8784.992	358.514	9215.793	110	0.998	1291.145	500.627
20937.612	23722.271	15310.732	33147.383	23028.052	38491.328	22683.541	35288.349	1422.225	684.378	708.04	1450.172	5979.57	1498.624	427.684	12911.159	343.841	251.783	209.563	4075.532	4838.107	1267.686	169.582	5590.15	8111.824	320.63	404.442	304.092	343.973	10788.306	415.955	9503.886	133	0.984	1301.365	501.613
11740.419	13889.613	8804.508	19128.602	12869.025	23183.335	12821.548	20213.783	930.059	446.468	694.613	417.038	428.705	470.838	318.563	13032.154	225.713	167.862	146.898	2663.434	209.008	582.603	149.255	4617.226	5036.228	263.378	407.411	282.689	14102.27	1750.948	300.52	9928.416	108	0.926	974.926	503.056
18085.072	20331.599	13073.127	27037.352	19438.026	28764.906	18819.537	30435.709	1028.677	663.082	805.008	518.005	500.853	720.796	414.125	9781.674	240.089	165.146	161.44	3385.894	138.282	188.656	152.964	9897.466	3115.611	293.077	312.688	282.185	716.192	319.944	341.249	14804.304	228	0.753	1381.158	507.158
13654.074	16326.686	9797.799	22317.563	14232.812	27386.254	14234.052	25364.261	601.161	381.418	500.311	430.667	664.841	514.445	287.438	7770.093	226.567	156.789	163.181	1834.346	586.742	251.747	148.564	5123.053	2522.432	263.105	300.405	323.937	1384.905	778.918	305.216	8473.007	107	0.958	683.014	502.668
12864.806	15722.143	9559.864	22203.754	13777.777	26927.829	13595.4	24708.275	727.994	444.365	564.297	400.315	401.126	509.216	371.725	8616.855	206.735	144.592	148.61	1489.13	207.828	306.247	149.02	7091.714	2520.157	268.344	310.009	342.917	1309.664	362.349	331.509	9166.49	113	0.901	738.226	504.934
20714.5	23183.354	14531.044	30893.012	21906.579	36033.857	20867.222	33126.219	1550.306	743.093	685.811	1559.276	7542.598	1483.79	434.58	13096.585	306.939	234.519	221.033	4459.441	3338.316	1298.387	173.922	5483.676	4044.039	325.155	477.845	303.068	1738.586	12955.98	382.31	10288.609	113	0.981	1307.004	504.898
14475.154	17395.957	10360.381	23498.474	15330.08	30769.031	15288.34	24810.387	807.641	436.888	497.591	889.794	3607.697	721.081	317.677	14062.96	219.451	163.32	154.412	2195.353	3316.064	453.84	130.954	4062.391	5098.049	311.507	396.82	264.825	1117.824	3434.025	480.499	7691.147	146	0.827	959.719	508.925
15440.968	17921.885	10895.869	23809.304	16796.49	28520.133	16775.602	28611.452	840.365	459.95	820.132	393.023	396.257	564.417	315.171	10262.33	164.159	192.458	145.721	4208.959	152.595	385.635	161.042	7479.011	1851.892	328.42	323.052	296.396	1841.552	416.217	330.483	14363.249	108	0.98	1088.565	505.287
13340.522	15710.931	9916.284	21667.102	14927.564	26195.754	15256.094	25053.515	908.275	478.739	859.505	411.809	398.157	693.1	318.399	10774.894	176.974	151.224	140.21	3075.963	144.517	238.168	138.502	7253.192	2786.733	324.499	284.852	293.96	973.051	337.579	315.868	13339.746	146	0.925	1200.671	506.856
17352.493	19272.931	12244.433	26183.809	18742.006	29644.073	18183.919	28896.426	1075.338	564.223	958.882	713.669	1835.779	876.626	380.478	10890.472	227.748	177.715	158.711	3989.731	752.713	384.266	163.672	6960.677	3421.739	296.637	478.368	294.127	8730.301	2560.064	393.038	13704.718	169	0.92	1318.944	508.683
13154.436	15522.52	9772.431	20831.811	14560.965	23863.125	14832.821	25621.145	1115.654	651.756	795.276	523.031	518.916	617.982	421.564	9664.905	221.191	163.45	152.84	1771.703	133.301	219.131	159.517	10544.099	1480.28	291.416	317.573	285.131	767.638	327.759	328.518	17872.962	105	0.984	1335.529	504.786
18906.925	21691.684	13283.636	29451.524	19013.805	36928.222	17612.353	30094.269	734.176	392.228	461.141	735.308	2202.236	1026.634	298.959	9199.223	235.876	184.752	168.072	1643.058	1260.756	349.224	151.479	4236.83	6267.993	264.284	295.853	329.422	2354.847	3279.563	336.943	7618.91	136	0.895	692.162	508.015
19266.922	22105.978	13625.079	31001.789	19659.25	33848.176	18961.915	30004.582	973.162	572.773	646.222	1017.251	3712.332	855.561	356.301	12238.911	277.128	194.192	176.167	3327.586	2647.058	426.151	324.973	5910.441	6353.169	288.147	393.473	287.436	1384.014	5105.548	384.256	10150.19	320	0.67	1399.325	514.484
12895.78	15667.142	9499.931	20841.999	13933.173	23769.228	13971.755	23202.796	824.49	455.395	459.291	600.158	1178.829	588.437	310.316	11415.938	198.856	166.194	159.356	1097.07	966.163	628.693	124.64	6248.739	2497.998	290.651	320.018	379.423	2908.817	1279.185	431.76	10436.48	98	0.993	748.592	508.378
16562.146	19107.317	12402.932	27041.943	17721.918	34031.841	16910.865	27538.02	778.698	391.204	497.056	857.769	3421.448	1033.561	292.41	11400.904	225.398	194.065	178.658	2096.704	2329.109	493.277	143.714	3492.343	6321.096	271.432	312.626	354.916	2853.958	4622.261	321.376	6471.511	247	0.831	701.087	511.358
18582.052	21606.158	13383.982	29451.888	18925.334	35787.974	18006.861	29892.121	739.268	407.87	454.122	841.178	3012.778	765.893	287.058	9349.122	216.276	180.944	163.612	1928.362	2185.33	400.669	132.985	4141.868	5440.113	278.236	302.494	368.678	1450.339	3184.355	351.789	7267.153	153	0.945	712.663	511.356
17927.358	19283.452	13238.351	24371.658	19729.83	27399.174	18751.644	27171.475	992.58	423.47	1550.34	421.693	361.108	951.685	283.601	10574.135	184.34	171.794	160.666	2870.895	143.608	341.95	137.977	6270.736	4343.491	346.584	344.408	282.711	1764.91	334.651	374.063	12555.895	179	0.842	1107.796	510.159
23287.594	25812.917	16531.592	35390.589	24978.334	41625.58	24006.104	37370.609	1300.999	600.531	617.445	1005.61	4363.171	1200.04	384.09	12150.295	313.486	240.172	205.506	3471.277	1732.803	903.996	166.479	5277.445	7894.592	323.774	507.331	300.517	6479.77	8871.47	360.102	10428.937	195	0.877	1310.515	513.29
12246.182	14822.476	8953.622	20239.361	13089.377	24598.685	13063.599	21590.265	811.817	430.546	494.988	745.821	3620.58	609.911	289.355	13396.837	187.242	172.975	161.983	2317.049	2253.38	479.991	126.268	4517.162	3298.161	277.497	321.129	350.177	1098.187	3319.264	389.241	7688.283	163	0.87	757.506	512.58
18990.612	20968.499	13136.502	27558.522	18764.648	32082.613	16726.14	26576.188	884.819	466.771	648.708	490.933	859.28	477.734	316.95	9990.775	227.464	160.315	153.541	1081.505	911.409	696.619	139.682	5225.188	5057.233	282.302	328.225	263.137	2382.955	630.484	362.633	9690.691	132	0.794	962.144	513.75
15770.326	18866.599	11700.231	25225.158	17699.364	30092.731	17905.965	29263.98	1014.066	551.712	655.941	614.366	489.208	756.123	389.645	9499.462	216.007	177.041	145.906	2909.309	181.964	333.289	157.191	8911.92	3119.961	306.696	337.165	286.37	7307.968	902.258	308.391	15077.475	120	0.969	1232.325	510.525
13735.614	17612.109	10523.364	22234.293	14737.474	23669.935	14666.872	25014.07	1001.53	678.35	703.357	526.625	525.391	772.925	402.704	9624.743	244.117	171.121	177.49	3394.467	150.258	224.35	153.166	9267.874	2352.209	313.241	325.328	294.485	367.232	360.99	338.387	14721.809	152	0.766	1387.355	514.164
16681.25	19550.843	11994.215	26530.481	16994.847	32582.185	16454.84	28041.239	796.855	397.495	430.484	1011.936	4249.682	822.977	301.121	9055.656	220.316	186.451	173.137	2080.821	1878.133	443.525	146.229	4178.801	4017.198	252.115	287.328	316.641	3049.916	5063.736	481.471	7600.642	103	0.965	671.005	512.549
12424.468	13963.904	9004.752	19053.045	13815.684	22692.593	13237.068	22703.778	880.064	462.758	671.514	373.3	367.307	473.92	301.885	9727.662	198.291	166.534	144.56	2076.311	154.162	242.059	150.089	7373.581	4442.283	353.06	303.278	267.611	840.355	297.194	333.448	13499.516	104	0.932	1088.356	512.471
17784.12	20530.407	12506.9	27245.503	18580.855	30735.731	18000.353	28885.203	1104.929	550.773	567.136	794.058	2294.172	1031.066	349.534	12002.761	274.483	224.314	214.405	3058.386	1176.985	738.667	169.218	5978.359	6073.64	317.7	325.881	302.378	2424.523	4572.894	335.854	10793.739	122	0.985	1247.566	513.287
16164.811	18412.146	11511.961	23824.19	17530.109	25223.773	17179.708	27649.145	996.435	608.65	689.419	503.004	461.032	610.272	412.026	9131.157	225.521	150.909	143.206	2470.052	127.213	219.368	142.497	9899	1820.431	255.061	297.972	295.639	1221.588	322.706	326.597	15004.864	111	0.935	1355.878	513.959
15592.916	18359.008	11325.58	23480.236	16916.995	26934.091	17179.546	27236.418	855.591	469.019	767.674	363.388	351.36	476.636	335.412	10994.575	172.876	168.418	149.535	2698.082	150.625	211.76	179.14	6748.329	2680.96	311.577	355.325	275.552	622.247	351.713	311.505	13251.123	114	0.948	1069.868	513.298
18220.339	20848.259	13396.065	29518.161	20133.025	35519.315	19867.573	32175.26	1324.194	611.476	603.451	896.174	3947.011	1305.406	385.801	13213.758	346.357	242.592	198.569	4295.946	1682.013	1058.14	161.801	5546.829	10549.752	330.667	405.152	290.673	1101.681	8415.699	386.133	10562.118	123	0.993	1303.305	514.516
10753.553	12490.803	7686.163	16779.25	11557.79	21064.91	11479.884	19888.166	767.062	380.987	1048.777	398.335	322.626	659.949	275.242	10209.038	163.731	155.214	130.471	2200.348	159.413	379.887	151.49	5028.196	2442.293	322.427	430.462	279.794	3007.165	396.115	340.473	10502.101	115	0.876	1033.03	514.587
16432.865	18931.346	11881.27	26312.183	17836.904	31733.982	17609.072	28160.892	1026.092	507.817	525.93	761.719	2327.376	1019.078	326.825	13092.638	260.973	213.464	207.656	2901.135	1435.901	2270	166.038	5533.27	8204.007	298.55	315.841	293.864	1632.865	5093.881	370.371	10060.665	175	0.903	1239.791	518.477
18809.036	20849.969	13366.285	26277.639	19455.739	28302.794	18696.101	29767.532	1190.611	653.541	1137.381	540.046	525.442	834.01	412.185	10943.565	253.48	194.53	155.653	5247.872	135.424	207.535	151.715	9844.748	4887.551	309.852	362.491	288.327	756.464	355.6	334.543	16690.522	150	0.912	1346.853	518.46
15366.248	17737.406	11495.572	24671.827	16465.003	30598.996	16777.385	27672.184	610.699	353.455	395.369	727.374	3829.477	685.931	274.921	10280.607	205.487	208.263	193.494	2396.621	2039.061	441.425	143.602	3789.705	5123.959	264.783	350.637	298.426	1582.851	4791.473	353.553	6942.105	295	0.76	658.992	524.286
14713.452	16363.574	10802.08	22961.917	15591.614	27856.744	14750.173	22753.076	794.722	354.244	1458.221	445.607	302.318	493.151	260.48	10530.685	180.661	148.018	179.155	2046.248	167.649	344.316	137.105	2865.93	3233.063	279.008	335.939	266.867	5215.398	510.197	318.271	7337.608	184	0.805	979.38	518.978
13486.019	15618.931	9928.398	20675.921	14625.822	23089.403	14636.848	24222.665	1247.505	625.569	1109.317	528.012	543.426	930.772	412.553	9869.098	227.611	177.315	164.176	3563.455	147.271	218.431	159.402	9345.176	2757.532	390.913	306.4	290.135	804.693	460.845	338.794	16191.212	99	1	1331.641	516.359
12775.056	15225.924	9440.612	20996.06	13922.885	27115.551	13717.905	22444.785	1042.102	428.447	465.059	976.01	4959.832	571.571	333.964	13433.673	185.63	155.317	149.555	2328.02	3043.686	421.632	127.73	4349.966	3341.864	342.14	374.861	275.875	749.589	4023.483	431.253	8167.87	127	0.893	953.933	517.925
15440.939	16825.615	11386.361	21374.173	16862.971	23813.546	16248.597	24321.369	795.127	416.166	830.878	365.784	358.942	587.443	297.679	9491.915	165.958	161.387	159.403	2410.213	129.522	296.993	138.875	6159.808	2959.581	319.798	298.47	267.22	1472.551	341.197	313.129	12072.045	124	0.96	1136.524	519.234
18886.318	20843.362	13108.577	28235.886	20030.268	32847.882	19043.285	30898.067	1146.135	582.736	822.013	1221.097	3513.294	886.114	408.75	11049.693	271.646	211.292	183.372	3506.948	4410.149	574.5	167.578	6528.633	5416.745	306.105	404.682	297.878	2899.341	5149.206	408.123	12387.553	180	0.916	1318.956	519.639
9905.463	11372.227	7321.514	15293.505	10561.34	20111.501	10183.038	16167.696	738.076	336.613	1694.283	423.739	280.084	382.688	233.033	10932.172	174.871	147.073	194.376	2366.78	185.552	367.098	142.4	3272.124	3323.031	283.175	376.368	274.959	8505.65	450.9	312.892	7839.788	160	0.862	1005.281	522.856
14308.377	16945.178	10417.162	22192.788	15418.633	26414.311	15465.341	25137.64	964.979	522.228	607.819	641.008	915.874	652.235	345.596	10380.497	199.319	163.401	142.132	2594.443	281.241	435.382	154.862	7543.975	2674.316	319.486	323.712	302.269	2826.041	1854.445	314.498	12902.648	164	0.897	1217.945	522.671
13494.878	15541.662	10109.257	22100.192	14486.484	27550.507	13607.576	22026.535	703.898	427.061	404.999	855.087	4552.357	626.194	294.487	12930.201	208.751	186.434	183.306	2482.969	3052.208	569.533	123.923	3187.332	4371.753	279.611	310.295	389.628	1671.836	3972.153	400.958	5881.429	144	0.923	724.694	523.403
13410.196	16363.976	9621.819	21419.348	14007.759	24727.081	13747.808	24135.449	780.155	490.072	544.049	402.257	445.516	559.666	329.651	10084.241	209.878	162.975	154.359	1863.498	218.037	365.544	130.888	6450.402	3628.056	301.471	320.758	379.062	1741.911	411.745	338.74	9765.068	138	0.861	741.268	521.428
14586.636	16676.152	10939.129	23005.923	15902.007	27583.939	15464.641	24132.711	1061.612	470.09	1165.414	412.088	393.535	669.973	333.202	9717.305	192.573	158.198	168.654	1246.855	184.437	1570.78	131.404	4107.604	3554.422	308.128	326.553	255.287	2441.032	531.633	320.239	9274.679	146	0.848	960.096	525.253
13655.614	16002.393	9902.554	21624.199	14512.256	25478.251	14139.273	23317.752	1326.368	626.58	646.091	848.727	2729.456	855.997	365.579	13275.222	242.19	217.462	198.662	2718.669	1298.797	1023.552	169.715	6017.425	2269.622	328.508	337.621	294.2	1562.731	5787.77	317.164	10194.244	111	0.994	1228.761	524.023
11591.879	13952.222	8563.413	19033.208	12113.437	23412.427	11943.664	19364.412	789.562	388.375	439.953	903.593	3060.32	731.83	275.165	12550.335	180.629	166.619	169.821	1898.747	2675.794	499.073	121.634	4073.086	4464.086	279.734	291.374	353.661	1780.776	3365.969	408.462	7272.405	124	0.96	775.081	524.774
13157.472	14847.027	9543.32	20282.986	14638.588	24092.372	14694.27	23955.588	774.086	410.235	709.136	360.446	326.837	496.517	270.233	10397.543	153.908	169.079	154.277	3024.615	154.183	346.288	162.476	5653.831	2358.055	314.585	609.503	276.589	3684.5	441.957	347.226	12046.234	124	0.917	1066.363	525.806
10911.816	14123.778	8158.91	19134.34	12486.443	24314.964	12069.965	22198.627	920.003	542.028	830.856	534.754	546.774	797.562	330.118	12966.275	196.632	180.867	161.25	5272.96	242.761	532.338	134.858	7729.239	2530.538	305.876	348.887	467.006	1040.239	528.857	366.242	14736.528	130	0.803	755.092	528.485
14804.612	16446.832	10636.437	21790.621	16193.102	25121.226	15884.448	24403.34	871.454	404.406	795.592	338.338	332.582	441.682	276.587	10299.909	162.987	194.513	163.229	2671.506	153.875	355.277	153.932	5561.327	3511.393	329.257	465.377	274.755	2678.589	465.29	351.002	12172.172	131	0.896	1077.607	527.088
14367.326	16863.992	10576.234	22270.544	15907.274	26602.808	16314.6	27070.926	947.955	471.336	553.139	362.668	350.074	478.706	293.22	9914.436	183.136	172.326	145.374	1570.59	161.117	2036.331	150.814	6758.954	3046.105	308.695	392.8	273.544	1047.12	297.794	386.327	12294.628	160	0.85	1051.456	527.944
11763.743	12904.858	8539.541	16625.217	12855.039	19298.165	12923.903	18787.702	918.587	317.963	662.319	330.12	300.105	348.352	242.022	11243.14	160.064	165.272	268.676	4753.075	143.725	356.742	182.237	3896.491	2932.972	339.641	318.834	271.832	8951.83	480.418	346.356	8697.6	115	0.956	1105.883	529.63
10538.681	11796.703	7553.285	15771.911	11186.566	18872.548	11059.262	17770.888	821.03	357.428	1084.72	391.907	301.606	447.706	260.176	10129.076	157.146	153.374	194.289	5042.139	137.154	278.476	131.596	4605.018	2915.955	325.589	298.017	266.726	1686.843	456.34	350.013	9754.157	119	0.921	1116.66	528.702
15536.507	17621.744	11260.076	24599.466	16975.804	31256.254	16424.761	26469.933	1250.285	555.805	597.594	1082.606	4321.777	1055.822	391.775	15869.137	325.394	233.704	222.847	4667.817	3871.097	1621.266	170.639	4855.408	10650.724	320.904	367.339	321.682	206.749	8729.561	380.823	8973.582	124	0.972	1313.879	529.306
18261.065	21099.845	13113.038	29210.588	18698.647	34216.985	17739.44	29514.629	629.101	368.965	387.648	826.154	3496.904	733.233	280.269	8793.058	210.109	203.788	194.388	2090.31	2002.589	416.938	150.311	4445.176	5702.565	271.14	288.99	309.125	2448.506	4549.218	381.827	8622.664	140	0.932	651.143	532.186
13572.939	15397.297	9185.018	19095.199	12861.675	21952.685	11610.004	19729.7	931.495	463.019	590.38	723.281	2116.255	474.083	347.518	11197.648	190.296	153.837	153.663	1506.845	1684.755	300.275	126.415	5468.389	3557.638	293.911	346.481	273.314	1127.868	1164.27	412.854	10937.145	118	0.914	946.127	530.398
18761.197	21363.569	13164.551	27910.152	19384.848	33468.405	18294.487	29657.684	1455.691	695.419	754.294	1771.217	6570.817	1091.912	454.528	12817.678	328.152	231.38	195.769	4291.406	7156.914	815.477	181.383	5412.69	5970.454	319.046	394.414	302.776	1349.822	10015.771	503.453	9921.124	113	0.981	1321.217	531.128
14026.412	16465.418	10434.96	22883.445	14620.812	29119.092	13641.769	22407.742	779.649	445.952	465.182	871.342	4647.852	830.1	292.576	13772.013	215.204	192.248	186.44	2725.472	2655.378	553.249	136.793	3609.392	6490.516	271.003	302.777	391.954	1185.495	4337.752	395.572	6478.473	140	0.921	737.879	533.557
11286.41	13491.347	8289.899	18243.03	12659.884	22683.683	12984.721	22635.132	912.531	470.763	913.032	448.792	413.389	657.128	327.678	9318.388	185.109	167.374	146.704	2431.925	152.901	255.677	132.688	7158.749	3244.862	335.535	338.986	292.65	1125.486	362.281	334.905	13167.055	149	0.787	1169.386	535.446
11219.686	13394.884	8131.417	17920.062	12178.496	21921.429	12127.853	21201.026	880.169	510.08	608.329	497.756	486.203	598.983	327.588	8489.857	164.354	151.394	146.83	797.813	247.19	333.824	152.974	7322.767	1136.552	296.408	519.219	272.967	3939.467	562.039	312.999	13547.393	109	0.907	1203.261	533.748
14524.586	16856.684	10171.01	22166.312	14903.65	26342.448	14216.469	23388.579	1046.854	522.228	533.626	778.97	2330.083	839.717	324.198	14271.094	259.97	216.488	183.012	2681.855	1433.979	1000.59	154.857	5256.102	8024.362	337.527	319.235	305.292	850.149	5058.139	350.537	10232.042	122	0.985	1216.057	534.566
16081.71	18450.608	11331.931	24561.919	17516.242	29391.612	17075.199	27568.391	851.167	425.392	632.005	409.305	363.505	552.678	350.101	10014.232	178.821	149.002	147.135	883.417	193.364	577.357	130.857	4881.461	3212.772	271.773	389.61	260.691	10884.625	655.625	318.786	10757.419	211	0.823	952.448	540.595
19263.8	22036.896	13913.826	30438.321	20830.41	36505.664	20193.776	32498.675	1598.938	737.231	743.058	1506.762	6628.01	1132.118	459.675	14810.287	372.578	270.763	234.472	4576.348	5399.5	1267.383	184.082	5293.085	9909.702	306.996	409.276	315.185	727.428	9963.396	481.099	9421.029	118	0.953	1324.373	538.144
16943.126	18210.355	11616.935	25945.125	16116.032	28753.072	15413.294	22881.757	959.2	536.548	512.878	1119.912	4020.974	865.196	342.505	16647.334	279.935	203.931	257.124	4483.481	3408.301	810.097	1213.752	3249.977	7510.549	274.053	338.739	278.743	565.431	4709.899	401.906	5619.667	115	0.999	1397.883	537.909
16270.794	17700.268	11388.561	22439.43	17243.179	25541.073	15858.301	25177.782	910.983	448.3	504.049	419.993	418.502	579.423	373.729	10760.508	164.14	143.551	139.235	1227.426	225.073	589.176	135.41	5359.198	1704.991	268.915	466.85	259.733	11395.679	912.727	359.38	11557.861	130	0.94	943.346	540.1
16716.446	19561.447	10609.079	23978.446	15253.551	26269.255	15337.263	22283.961	1001.278	429.575	759.825	830.715	3354.279	519.821	290.991	16584.791	294.904	194.591	248.626	4150.919	3719.669	341.144	198.083	3272.085	12006.486	380.895	334.726	322.05	1382.979	1873.178	434.716	5983.169	116	0.977	1575.707	538.966
15263.417	17817.155	11239.908	23325.155	15934.582	29476.567	16690.377	27884.139	652.409	350.453	377.331	778.594	4134.553	854.144	275.511	12205.741	189.88	217.709	204.177	3571.782	2671.1	489.55	149.633	3822.718	4986.965	268.774	290.562	307.054	2090.985	5124.456	350.113	7807.048	148	0.914	653.818	541.581
21786.313	25144.684	15699.432	33224.929	23428.185	36622.533	23624.708	35801.918	1085.663	511.742	821.384	506.517	506.654	819.703	350.482	8964.892	226.968	202.724	164.523	615.152	242.611	426.164	163.254	7066.652	6217.533	313.841	607.783	283.631	4477.291	561.724	344.024	13255.778	238	0.819	1192.903	543.626
13653.424	16759.434	9867.829	22023.681	14286.672	25211.767	14076.457	23908.999	772.884	466.207	521.74	419.268	694.207	517.942	318.893	8547.132	190.199	164.702	153.429	1217.078	372.445	360.204	120.621	6148.704	2702.059	284.219	307.44	348.159	3089.487	634.632	362.118	10516.582	126	0.862	788.881	541.524
15830.888	17320.943	11364.367	22269.361	16762.154	24894.635	16060.822	24692.648	923.114	469.857	881.058	401.165	396.198	566.767	316.464	9886.43	199.414	175.799	153.87	2988.891	147.339	297.097	134.126	6590.944	5048.286	336.641	300.921	268.413	974.972	337.382	380.216	13306.532	158	0.873	1144.228	542.038
15128.167	17619.809	10610.506	23326.171	15730.177	26846.943	14775.408	24071.94	1087.386	568.569	550.04	1047.344	4489.466	883.857	333.54	14237.186	260.717	221.128	210.499	2886.627	3414.364	1075.972	156.752	5138.971	6551.18	305.825	326.863	294.766	828.103	7580.514	398.201	9593.147	118	0.994	1209.093	541
20886.233	23853.21	14978.861	32438.378	22471.452	36473.141	21910.413	33815.596	1304.601	597.183	665.156	1360.791	5209.753	1036.796	405.424	13903.16	296.808	223.738	209.948	4159.078	5457.434	1046.329	164.045	5199.798	7414.795	348.394	405.131	309.804	2180.796	6271.781	526.819	9757.946	228	0.853	1330.636	545.43
14294.461	17299.287	10178.605	22708.436	14617.763	27690.793	14818.836	23832.855	728.674	379.074	377.481	752.516	5525.023	548.879	276.914	12950.905	201.425	163.822	168.066	2242.828	3323.284	360.529	129.928	4208.491	4067.342	260.881	296.729	324.471	1669.375	4002.298	433.761	7149.035	132	0.903	803.144	541.273
10864.764	13115.514	8019.974	18066.532	11676.206	24060.31	11682.263	18787.47	663.247	345.655	502.143	844.924	4651.585	611.803	267.506	13550.691	182.847	169.623	172.813	2331.085	4545.489	452.517	128.783	3217.296	4706.867	279.322	312.128	314.058	1314.537	3324.424	413.33	6078.412	227	0.718	818.425	544.496
9283.527	10798.408	7028.304	14795.566	10476.365	19240.555	10713.802	17504.901	752.242	363.167	611.682	346.639	340.31	416.526	246.296	11353.923	175.38	173.731	186.289	3941.012	186.199	384.566	127.029	4782.18	3604.524	348.855	650.93	271.979	15857.732	330.507	341.856	10583.133	108	0.967	1105.991	543.324
13733.169	16230.327	9960.369	21269.802	15076.568	25288.972	14583.538	23836.308	789.665	445.947	606.335	369.824	431.665	509.345	382.578	10325.03	167.84	137.979	133.694	1944.716	209.102	329.908	127.645	5352.17	2691.075	274.147	348.441	259.866	11789.965	923.369	344.836	11193.131	181	0.891	933.506	547.765
15268.967	17503.523	10900.257	22465.189	16499.992	25736.678	16349.669	25781.996	782.819	360.546	692.053	379.721	302.439	451.779	256.208	10357.519	161.047	156.769	179.167	1644.698	185.029	368.705	139.02	5352.918	3106.047	295.711	441.94	270.993	8323.389	506.771	310.124	10295.977	116	0.936	1013.466	544.569
17146.321	20156.537	11518.003	27576.528	16208.671	33422.142	16077.954	24431.747	1070.821	535.942	544.373	1105.466	6496.248	806.786	340.649	15015.655	302.067	219.245	195.493	3418.985	3655.551	963.348	196.383	4098.091	7316.692	374.992	332.066	304.264	1872.02	5967.221	494.607	7540.691	268	0.769	1575.093	549.716
7882.321	12267.685	8421.908	18186.862	11724.787	22054.275	11244.007	18615.44	444.662	332.932	359.441	606.734	4622.651	610.425	294.774	13854.197	146.773	176.593	200.67	2433.821	2307.565	408.767	155.411	2932.245	634.698	287.325	299.838	222.948	964.605	5128.224	306.085	5729.884	115	0.917	614.883	545.683
16023.197	19426.669	11853.635	26266.564	16430.113	30495.601	16153.885	28052.512	850.405	466.274	592.017	437.852	695.033	528.369	323.75	9088.65	219.463	168.467	149.121	1142.392	368.408	308.589	137.306	6847.301	3769.065	266.081	284.015	325.271	3345.278	600.156	343.435	10368.241	156	0.883	799.077	547.308
16106.64	17641.175	12007.068	22169.997	17447.452	25892.15	16204.693	24764.149	777.041	356.792	865.909	385.985	297.823	492.85	269.633	10667.225	173.994	142.39	183.683	2055.012	166.745	316.225	154.064	4924.948	3414.357	283.105	388.037	273.091	5351.571	490.353	400.155	10662.251	145	0.842	996.072	548.341
15239.04	17356.503	10737.931	23413.826	15814.016	28059.077	14689.332	23734.859	1117.22	563.235	523.742	804.966	3132.1	1034.946	336.815	14378.998	267.453	215.218	233.082	3261.914	2215.173	1092.816	153.194	4727.696	7645.499	294.004	309.758	286.879	627.429	6242.03	377.078	9441.891	122	0.985	1204	547.541
12142.645	14502.462	9039.159	20005.076	13464.028	24534.703	13832.191	24313.846	961.742	594.469	871.497	537.901	470.096	632.759	399.667	9219.473	212.536	141.763	134.239	2350.462	150.963	198.722	144.222	8870.265	811.279	263.584	332.525	283.836	1839.594	340.042	357.976	14285.365	121	0.874	1347.178	547.326
16725.886	18702.813	11489.687	26599.829	16569.899	30239.592	16473.42	27532.173	1346.063	562.629	753.152	902.133	2457.869	763.36	365.656	9642.596	236.811	163.708	160.496	2081.619	1330.37	270.451	4008.932	6399.328	3804.868	286.933	332.204	296.965	2308.828	3191.134	440.274	11254.21	169	0.784	1390.151	551.056
19839.406	23478.015	14462.156	31905.127	20117.354	39266.525	17789.773	30809.601	983.039	504.951	455.867	1246.033	7010.622	871.743	314.52	12831.699	243.309	217.557	168.26	2879.517	3917.4	577.637	127.878	4596.906	9110.649	313.963	318.636	374.476	1180.115	6231.077	445.783	8693.634	104	0.961	760.087	547.846
22131.389	25969.433	16134.876	35078.791	22321.85	42703.674	19796.726	33302.812	947.547	479.351	443.151	1260.02	6591.124	922.302	301.055	11685.885	215.253	207.037	154.575	2602.105	3484.702	455.16	121.177	4736.168	5989.311	301.462	356.435	372.86	2419.515	6269.2	493.411	9445.427	144	0.867	767.382	551.528
13556.238	15308.262	9990.206	21563.787	15483.148	25986.115	14852.964	23893.678	842.977	395.809	792.099	366.188	358.629	629.031	338.246	9828.253	161.211	133.671	129.76	1376.665	186.538	752.033	132.989	5010.511	2827.14	283.828	376.301	255.023	7605.954	485.559	311.511	10611.677	159	0.857	946.255	550.425
20932.435	22171.701	15321.022	28462.57	22484.361	31894.459	21065.119	31617.244	783.402	397.76	840.537	373.5	319.865	572.036	262.493	10632.905	180.975	168.806	173.199	3088.086	164.692	288.178	152.806	5778.339	4050.519	311.063	390.86	277.326	3397.218	383.72	326.682	12178.116	173	0.872	1018.142	550.905
19516.242	21709.493	14098.317	30355.726	20996.977	35050.089	19733.672	30615.775	1061.402	530.946	569.241	1017.065	4346.092	827.494	338.51	13335.183	257.481	221.477	212.618	3007.658	2876.398	908.839	147.618	5488.534	7210.266	310.869	387.163	293.396	1739.442	6435.666	501.389	9467.642	222	0.824	1195.378	555.14
16965.306	18839.998	12636.457	25311.378	18924.446	29674.069	18602.981	28042.034	832.02	350.038	1219.633	410.807	327.687	528.255	255.364	11061.745	194.402	160.686	183.414	3483.124	162.543	526.129	152.521	4943.972	6124.057	322.684	449.545	266.921	5099.116	559.419	321.668	10412.184	212	0.877	1005.552	554.462
21233.422	23534.334	16099.629	31405.146	23441.564	35809.48	22962.874	33891.4	980.336	512.692	641.061	503.367	564.671	668.965	350.801	9101.523	194.818	173.757	161.368	749.034	357.501	396.33	156.06	7395.251	2800.284	293.078	378.42	275.801	4884.006	570.417	355.551	13365.858	218	0.787	1184.55	555.353
17340.045	20273.77	11937.349	26229.055	17499.841	31565.96	16093.348	26443.559	829.515	438.361	541.148	866.468	2645.774	657.985	352.795	15073.756	187.031	173.118	162.096	2502.958	2853.812	1495.327	141.284	4353.014	4773.539	297.216	369.49	274.937	4341.674	2658.797	374.158	8605.923	216	0.707	898.644	553.403
14967.199	17569.05	11224.889	23959.712	16293.058	28482.997	15333.586	25813.292	864.009	487.613	776.861	402.585	457.647	577.732	402.593	11284.604	203.777	154.856	141.2	1712.37	249.189	2295.079	139.19	6215.376	4800.086	310.154	349.751	270.398	14577.612	1056.211	318.852	12745.833	130	0.842	921.231	551.746
8727.175	10107.405	6272.335	12513.516	8695.914	16744.83	11481.291	19292.402	609.078	350.673	343.766	528.444	2474.694	493.017	271.303	14398.703	189.718	215.952	221.254	3034.314	2234.33	544.726	156.704	3221.067	4384.92	264.231	299.628	299.791	871.268	2939.539	356.346	6237.227	140	0.921	656.379	555.471
21539.871	24547.016	15405.04	33153.129	22906.809	37820.518	22398.051	34092.426	1220.237	557.94	710.767	1279.613	5279.674	1102.648	374.953	15584.277	279.303	223.303	206.014	4085.796	5062.35	724.416	163.16	5175.095	6900.643	297.415	361.76	312.895	1291.013	6155.274	533.187	9255.894	188	0.904	1334.356	557.005
18405.491	19536.588	13883.528	25674.542	20241.937	29606.031	19190.803	28415.688	850.216	349.058	768.878	387.655	293.575	542.589	243.484	10405.012	177.788	169.581	188.587	2389.732	186.024	297.918	154.935	5080.253	4016.924	301.228	377.499	271.97	7741.101	589.351	329.7	10758.144	250	0.789	1029.548	555.852
9926.542	11514.552	7475.503	15799.888	11137.032	19517.264	11154.473	18442.281	749.235	352.348	1080.281	377.09	307.234	555.313	258.113	10428.444	159.563	155.668	154.721	4312.144	135.991	267.186	125.606	4659.484	2043.39	351.601	346.495	262.689	2811.288	339.313	330.78	10522.8	122	0.867	1108.279	554.246
13549.381	15216.416	9593.344	20133.926	14443.112	23340.313	14172.811	22841.055	806.405	372.021	916.074	357.82	361.347	499.795	274.748	10946.773	193.735	178.298	145.404	3488.844	153.377	283.311	126.238	5276.028	5767.407	397.979	311.06	271.834	1466.866	386.539	336.546	11190.709	123	0.899	1119.15	554.37
14597.017	17010.166	10475.622	23402.251	15447.641	26809.177	15467.824	27138.424	1080.822	679.36	1022.861	555.32	535.082	779.957	427.368	10311.597	243.968	156.182	158.415	4744.278	156.298	240.373	151.317	10211.707	2267.133	300.896	338.575	312.838	734.009	357.829	361.269	16180.921	111	0.896	1353.968	556.527
10502.028	13122.077	8500.083	18090.808	11861.207	22922.431	11361.971	19339.33	458.014	354.245	389.566	754.646	4035.228	556.111	301.352	10924.474	149.587	177.893	213.069	2812.912	2064.603	395.231	173.84	3228.903	2948.274	293.119	331.008	256.763	1244.04	4415.247	317.088	6552.647	128	0.936	622.297	556.586
10558.503	12631.992	7779.558	16493.878	11605.131	20478.797	11348.745	19947.423	868.668	427.034	1077.574	383.137	381.241	699.769	326.151	10806.551	159.057	129.808	142.41	4923.109	162.18	220.357	121.493	5815.973	2584.1	317.939	331.468	245.275	2591.071	346.69	299.878	12564.946	140	0.813	962.757	557.807
14090.065	16832.64	10183.91	22834.837	14859.344	29263.675	14408.373	25390.08	804.795	461.92	486.761	1134.876	4481.274	976.349	326.255	13605.515	197.939	167.073	151.641	3793.693	1820.886	400.905	124.706	5490.261	2485.505	306.637	317.491	345.915	2919.985	4970.142	419.749	11428.149	129	0.922	785.244	558.965
21054.498	23129.788	14964.618	29107.922	22168.379	31886.41	21490.854	31162.847	820.641	365.175	614.997	385.819	329.236	566.864	314.64	12129.264	170.327	148.362	173.254	2519.411	174.76	326.364	145.17	4913.339	3723.523	283.439	456.792	256.244	10490.709	848.955	318.401	11233.983	163	0.861	985.985	560.426
16351.114	18646.442	11433.857	24675.16	17453.389	30819.541	17702.045	28939.324	802.493	332.8	667.569	378.06	317.428	489.342	269.404	10950.214	176.031	178.884	179.184	2850.11	240.689	289.272	134.831	4424.318	4983.734	309.866	443.063	278.402	24019.316	1762.376	393.291	9622.091	113	0.981	1045.314	557.288
14235.089	16661.699	10435.387	22447.675	15517.566	27020.754	15293.074	24937.513	851.666	544.379	1061.086	616.57	1102.413	729.979	346.962	11823.044	185.402	246.128	183.973	2746.927	973.072	352.541	144.242	5950.485	3079.358	328.925	331.349	298.124	3989.877	742.808	333.984	10966.975	135	0.856	850.011	559.485
18368.16	20446.673	13382.897	25344.633	18745.799	27365.374	16380.751	25459.344	817.217	476.593	537.152	582.649	1739.523	493.819	347.187	11305.883	180.568	173.216	151.901	1797.221	802.461	252.057	143.978	6198.577	2437.989	278.802	321.51	273.884	2367.647	1865.449	368.508	10517.48	113	0.969	876.022	559.456
18876.298	21318.125	13855.432	29102.643	19741.877	33748.245	17953.404	29537.451	779.137	452.514	558.7	498.342	817.472	570.254	350.472	10547.829	178.269	158.139	144.279	1102.964	1095.617	798.246	138.937	5657.302	3583.234	285.38	532.638	285.159	9325.104	645.571	309.451	10437.806	112	0.915	896.152	558.946
20431.267	22149.887	15041.87	29579.569	22567.484	34488.692	21834.268	32644.472	840.983	367.631	708.697	374.433	339.052	543.273	308.768	10743.095	182.653	161.878	174.963	2931.197	188.66	370.296	138.099	4884.068	5353.927	278.099	423.948	260.447	12189.911	1188.633	353.943	10614.786	193	0.823	979.697	564.516
10962.384	13055.662	8769.604	19272.13	12617.345	25185.413	13194.758	20813.556	768.792	385.982	337.344	965.676	4665.108	702.709	270.539	18831.176	206.198	195.769	169.918	3780.941	3480.474	526.249	125.261	2873.547	5498.757	302.566	315.661	346.215	1306.26	6120.102	482.491	5320.366	110	0.998	771.145	560.564
12906.707	16537.39	9693.249	22481.302	13999.791	27035.94	14210.798	26634.137	803.751	504.834	539.046	431.003	460.989	498.574	363.057	9377.72	194.536	170.103	164.111	1586.826	195.795	327.616	134.822	7826.622	2235.85	279.235	273.921	321.516	629.369	366.075	363.475	11365.436	158	0.75	812.842	560.848
10503.482	11664.766	7539.321	15908.582	11651.265	21465.641	11677.446	18793.197	806.194	329.968	818.793	470.267	293.709	493.841	228.289	11864.39	185.776	188.187	240.591	2379.791	156.854	430.898	153.951	4208.719	4733.171	295.218	414.062	275.345	5778.153	486.65	310.097	9515.512	121	0.921	1075.335	563.252
11905.84	13514.262	8918.57	19149.536	13833.716	22643.125	13499.718	21626.696	763.533	370.906	933.942	394.244	320.717	646.354	274.218	9586.031	156.07	147.83	151.79	2895.56	152.226	267.639	123.631	5197.596	2080.346	347.448	299.811	244.117	3246.924	386.757	359.636	10604.752	143	0.893	1119.325	561.556
15962.018	18077.636	11240.169	24827.981	16428.259	28808.805	16764.922	26448.555	844.925	578.796	589.498	850.654	2595.91	983.345	356.751	11914.661	231.418	181.44	210.044	2465.22	2143.967	433.283	202.18	5174.984	3893.949	272.738	333.85	278.883	1294.126	3049.348	413.046	9373.664	260	0.773	1395.588	564.954
20447.293	24670.41	14118.833	33642.401	19852.175	36852.648	18928.489	29944.514	958.641	529.168	507.965	1015.266	4885.506	810.831	329.504	10023.533	288.325	213.376	154.536	2558.093	3429.613	487.854	178.267	4703.474	6118.314	375.142	302.536	270.625	2117.538	5267.156	443.552	8409.037	240	0.795	1581.029	566.246
14786.409	18073.029	10646.762	24521.583	15724.225	30565.289	15331.576	28132.463	850.078	523.964	776.272	469.884	500.421	554.928	355.914	9931.634	205.533	205.777	173.289	1848.805	217.844	290.153	139.714	7208.756	3575.412	314.429	300.753	302.155	1475.295	384.754	334.379	11256.739	173	0.832	844.124	563.939
22756.265	24475.486	16101.154	31729.15	24044.948	35491.5	22509.81	33190.632	949.68	367.691	546.664	391.203	317.445	586.962	261.378	10870.783	186.163	190.881	167.653	2114.267	201.04	325.116	131.18	5246.565	4943.454	301.121	572.747	275.104	12798.258	1407.974	349.897	11209.135	142	0.945	1047.521	564.317
20818.377	23110.911	14624.544	32097.756	21884.725	36523.107	20814.298	32434.436	1441.655	602.913	624.292	1486.685	7796.824	1060.311	389.585	15663.745	258.041	223.517	194.215	4019.059	6057.386	1154.902	171.805	5296.152	4812.617	294.456	367.312	310.592	1621.774	8258.966	618.914	9235.978	146	0.936	1338.479	563.808
12217.169	14433.221	9233.514	20164.322	13758.057	24786.292	13894.452	22766.102	924.1	474.167	984.69	521.331	431.566	618.253	323.511	8829.635	190.559	160.169	151.869	1712.493	178.821	368.753	151.41	6558.878	2893.784	284.572	307.164	267.503	2663.145	430.239	334.165	12786.919	251	0.607	1167.966	567.44
13009.117	15281.355	9493.179	20107.998	14091.182	26344.659	14044.669	24255.448	1086.659	477.612	1136.862	486.679	434.023	682.735	318.599	11830.778	223.042	210.022	165.431	4390.39	156.155	384.913	145.026	7040.508	5838.6	334.936	444.742	293.682	998.141	548.315	347.4	17070.738	137	0.937	1083.296	566.807
13384.202	15988.322	9598.874	21243.772	13906.908	25838.18	13319.605	21604.269	907.724	485.648	487.884	1146.595	5313.221	723.042	321.272	17622.172	228.345	215.293	255.522	3284.982	3438.786	4060.877	150.113	4432.064	6702.279	287.329	345.708	271.825	1276.822	6773.604	504.537	6878.957	127	0.955	1187.059	569.043
15045.143	17221.071	10933.725	24919.588	15414.381	25043.719	12310.443	21092.527	893.186	626.95	886.091	530.558	450.232	761.53	356.731	9414.038	243.664	160.704	211.555	2565.494	198.477	209.701	172.425	6250.275	2753.862	288.561	336.657	293.456	1336.294	424.364	318.203	11553.215	161	0.774	1385.214	571.947
11224.063	13176.319	8679.9	19060.99	12444.826	25134.619	11412.061	18358.901	818.094	423.463	370.335	892.161	4547.624	732.378	287.214	17954.276	217.336	206.723	194.18	4215.351	2469.599	817.03	124.474	2864.114	5562.085	307.167	287.641	321.752	2428.557	5530.291	378.898	5808.059	113	0.981	788.907	570.155
14585.018	17029.943	10286.599	22453.955	15616.892	27388.263	14854.221	25824.442	845.67	436.893	741.207	444.008	394.076	529.898	340.325	10319.739	180.825	155.345	178.452	3099.256	170.903	1305.941	134.969	5970.283	4318.049	297.806	317.916	262.622	3413.015	387.61	366.236	10950.473	146	0.911	904.507	570.932
19325.687	19669.789	14293.563	24959.193	21061.956	27172.296	18624.824	27898.834	815.12	393.11	704.529	432.035	353.412	457.287	307.759	10637.179	146.574	138.676	166.103	2191.214	171.278	306.885	128.963	6087.924	2012.995	281.78	386.752	256.568	4062.767	522.396	312.553	11261.488	109	0.976	972.179	569.472
21708.367	25692.914	14379.922	33297.698	19967.56	34945.484	19093.285	30514.249	885.293	517.414	537.877	617.848	1318.697	586.491	334.637	8002.994	287.854	184.273	145.967	990.614	1090.78	229.453	175.927	5831.855	5851.861	356.377	294.163	272.253	3866.405	844.406	369.033	10121.584	132	0.811	1587.424	573.182
14505.302	16193.626	10784.399	21849.568	16286.848	25304.127	16084.629	23742.663	788.587	348.699	712.229	331.386	308.592	506.083	252.546	11052.35	192.957	200.978	202.306	3288.003	212.751	9399.71	129.847	4161.01	6108.878	305.136	443.612	278.014	24831.422	1910.834	334.249	10058.467	168	0.875	1068.452	572.905
15681.812	17512.874	11035.92	24367.108	16604.818	28900.943	15741.635	24944.069	1233.699	568.593	576.536	1405.449	9529.551	805.538	372.314	15988.216	252.847	210.499	238.999	4219.813	5644.613	926.17	157.562	4390.485	5069.825	301.299	353.284	299.558	2012.028	8997.934	562.914	7713.519	160	0.929	1342.762	573.2
16373.398	17793.613	12257.995	24364.169	18143.457	28022.629	17329.285	26115.182	734.163	318.89	485.15	306.389	277.395	428.047	233.172	10237.912	161.895	176.988	166.111	1211.496	168.449	300.839	129.78	5428.315	3676.35	317.893	546.6	264.276	3999.343	457.511	335.636	9406.604	131	0.921	1048.821	572.111
12414.427	13591.75	8955.835	19160.314	18440.628	29069.859	16966.823	24924.068	637.702	462.64	437.648	657.64	3960.646	1003.982	347.036	13608.562	193.774	166.584	227.417	2495.728	3780.758	424.162	156.374	3877.295	3193.784	265.105	308.87	252.824	162.325	5038.066	458.209	7655.923	135	0.96	1400.107	572.507
18534.623	21917.106	13584.772	29258.688	20132.114	34053.014	19814.345	33479.181	891.896	512.398	742.414	438.575	426.057	586.658	373.087	10244.411	190.59	165.589	153.717	2352.524	168.673	952.363	136.947	7429.465	4102.757	307.147	305.716	268.861	3197.387	492.951	373.845	13067.475	183	0.852	896.97	575.363
11100.255	13027.269	8502.392	17507.299	12825.46	20769.124	12986.36	20472.628	885.201	398.798	916.71	366.95	341.74	668.744	280.439	10771.736	164.014	168.137	142.372	4768.566	131.632	263.749	136.305	6019.808	4080.469	465.214	361.227	270.104	810.856	319.075	373.855	12972.033	113	0.912	1108.465	574.978
10208.856	12761.93	7961.14	17071.703	11104.893	22461.275	11635.446	19709.781	572.7	373.726	421.754	673.121	3140.869	521.967	285.075	11224.41	174.372	219.232	180.54	3976.635	1624.392	357.302	157.186	4112.354	2151.109	287.522	302.565	273.904	829.177	3181.248	415.053	8106.666	118	0.953	655.542	575.407
12831.421	14993.227	10158.389	22243.482	14922.899	29861.077	14247.535	22337.272	805.604	415.701	373.115	1073.172	5078.343	714.349	307.655	16739.596	215.749	178.993	197.835	4166.715	3242.087	542.934	135.751	2977.832	8753.78	291.808	291.286	317.595	959.761	5740.85	455.403	5883.278	149	0.856	808.386	577.211
17391.084	20768.089	12644.696	27772.699	17911.597	33509.695	16984.764	29022.545	864.258	476.076	473.772	964.379	3025.239	678.483	356.279	11734.156	218.903	182.276	177.48	2298.158	1993.189	514.057	135.66	5307.11	6036.082	289.901	325.369	324.459	1593.649	3657.832	457.005	9375.948	230	0.734	819.474	575.77
9640.664	11111.666	7102.505	14931.397	10596.384	18626.704	10385.44	17064.518	709.011	331.721	914.778	434.033	318.4	362.55	284.668	11059.827	119.062	128.027	166.041	4543.135	170.563	318.666	141.443	3392.531	1988.796	281.844	324.655	255.902	6138.832	457.076	370.694	8582.92	119	0.921	945.492	576.416
14897.001	16036.918	11104.304	21363.972	16191.554	25692.716	15372.395	23687.005	688.246	313.768	851.603	367.892	282.533	367.468	258.085	10216.364	155.364	136.186	202.13	948.973	188.145	265.82	124.438	4825.899	5057.41	284.784	460.803	259.159	5973.725	446.98	336.64	9358.334	187	0.863	987.618	579.259
16536.792	19746.642	11898.329	26769.037	17703.738	31385.98	16984.563	30820.698	870.163	506.744	709.529	435.138	428.324	510.725	382.402	9891.959	191.707	174.873	142.467	2268.767	167.003	292.561	143.918	7532.307	3291.278	290.072	293.304	289.344	843.643	389.821	292.329	11512.466	134	0.942	862.515	579.037
13451.203	16026.722	10107.62	22159.096	14740.964	28436.094	14367.206	24461.185	780.288	444.671	431.151	1060.165	3395.893	695.826	362.899	12135.989	209.537	174.963	173.98	2584.693	2468.661	429.077	136.119	5125.374	4111.647	281.705	303.936	329.517	1411.769	3532.578	417.691	8961.243	146	0.936	831.205	581.438
13493.59	15134.138	9941.764	19976.436	14882.498	22519.28	14721.448	22177.089	695.34	336.15	1025.395	362.963	279.765	555.403	237.359	10205.212	159.512	174.964	139.143	1145.045	158.883	616.566	119.797	5078.268	3616.137	302.61	430.62	269.13	5132.468	702.976	292.019	11303.561	118	0.953	1060.22	582.364
15890.072	18558.254	10907.386	26421.22	16183.704	29413.318	15503.53	24557.681	857.209	487.817	465.028	935.991	4436.082	657.065	322.385	9903.111	247.156	196.729	149.323	2782.846	3193.655	374.305	162.688	4601.38	3965.673	349.434	305.224	288.307	3886.005	4592.835	428.699	8710.391	125	0.94	1584.636	581.884
12075.469	14326.645	8999.338	19161.377	13401.482	22769.563	13709.613	23280.832	933.867	471.697	849.561	413.266	385.481	661.185	321.734	10208.309	173.664	157.64	131.572	2456.356	145.608	260.241	135.22	7702.854	1734.696	302.666	319.678	267.834	1887.742	365.041	406.033	14659.721	124	0.896	1121.194	582.71
19365.783	21795.422	14614.506	28114.673	21371.092	31933.019	21209.466	31308.01	950.094	493.996	737.113	487.626	433.255	757.832	333.991	10213.04	193.761	172.912	160.098	2616.479	170.75	368.453	155.529	7372.648	4413.717	289.033	424.464	259	3994.396	504.859	411.73	13921.912	291	0.75	1139.084	584.751
14474.918	17279.175	10280.926	23464.942	15361.774	27151.568	14567.939	27471.603	813.799	512.88	605.718	409.328	449.728	511.209	369.389	9533.418	182.101	166.221	138.586	1548.438	160.575	265.512	137.058	7435.473	2896.074	311.165	302.166	285.683	844.768	352.887	280.295	11386.407	112	0.893	871.705	583.705
15249.119	17187.086	11303.576	23294.139	16622.441	28389.575	16513.209	25876.688	730.978	328.444	577.413	1596.822	4866.354	500.694	269.514	11893.645	181.175	170.063	224.534	4488.301	14255.944	572.649	120.421	3310.013	6392.027	276.156	467.321	272.448	5223.057	3749.186	733.176	7923.971	158	0.873	1005.608	587.418
19343.524	21317.218	13029.172	32652.392	12320.73	19263.589	10561.449	16430.789	1252.494	619.093	582.425	1317.761	4260.949	802.599	337.072	12049.76	306.456	242.577	408.315	5351.013	6043.493	226.109	140.297	3344.01	9558.897	285.828	341.58	289.783	1564.949	1035.706	328.808	6800.455	151	0.806	1400.507	589.189
14255.241	16688.415	10564.428	20807.735	15575.572	22850.212	15353.145	23395.442	869.323	428.467	617.091	371.177	386.249	531.523	287.969	10864.287	180.57	162.826	145.266	4517.219	143.634	301.382	144.745	6581.329	3784.881	312.11	486.234	267.056	2806.163	335.766	369.317	13578.695	107	0.958	1101.051	586.696
14571.522	16967.334	10404.118	23526.123	15165.493	29519.585	14561.764	22983.552	853.652	463.671	430.237	1077.841	4286.228	762.192	312.104	18434.274	247.389	205.881	243.281	3431.537	4412.957	719.241	151.194	3855.658	8542.747	286.874	313.709	299.327	416.26	4766.944	399.341	6466.511	118	0.994	1171.932	588.263
18891.135	21907.612	13416.726	29581.54	19654.966	35738.758	19359.592	31148.578	1440.751	677.927	688.726	1460.084	7943.231	1049.849	411.145	15531.513	302.868	251.237	225.023	4185.13	4623.347	996.224	162.061	4859.857	6058.702	297.33	384.761	287.873	1963.642	10040.582	756.034	8794.082	185	0.843	1351.992	590.857
8643.662	10203.343	6706.059	13360.532	9696.991	17229.112	9635.597	17023.949	791.639	359.897	848.857	375.455	303.3	431.42	250.544	11057.456	176.174	178.063	148.288	1228.465	189.221	273.916	118.118	8168.325	4941.856	290.487	433.552	278.89	2212.4	489.016	299.324	12161.442	124	0.825	1048.177	591.516
15983.459	17668.93	12000.846	23599.265	17750.704	27666.711	17463.284	26018.132	721.587	345.459	508.81	363.875	306.944	391.334	275.924	11060.004	162.395	155.937	167.957	1113.198	167.932	302.865	150.249	4604.555	4213.222	302.181	355.954	266.04	9121.319	646.558	356.615	9604.88	98	0.98	969.776	590.041
21132.058	23323.083	15269.208	31040.224	22058.558	36347.859	21419.246	32710.397	948.7	344.353	496.42	1936.501	7312.676	703.119	301.488	11830.572	189.823	213.649	189.25	5902.7	18583.423	528.771	128.049	3812.459	6505.805	298.987	636.187	289.926	4600.478	5380.367	769.427	8424.748	306	0.865	1025.291	594.709
15320.963	18553.858	11172.215	25192.542	15946.835	31800.272	15715.037	25666.562	1029.076	539.669	541.718	1404.372	6068.803	853.217	345.633	14887.55	243.906	216.632	214.003	3839.493	8226.136	806.475	153.644	5116.358	5295.123	300.406	299.5	276.13	775.879	6031.656	437.296	9346.962	121	0.937	1164.756	590.525
12995.572	15968.198	9644.356	21337.426	13634.782	27835.78	12649.634	21421.982	624.929	393.784	404.218	659.804	3317.148	599.977	271.933	12485.783	199.469	241.249	195.059	2539.175	1952.849	409.132	166.65	3473.434	3912.435	295.87	298.093	297.054	2054.661	3784.556	351.419	6794.239	198	0.809	658.949	595.904
12934.296	15094.498	9647.835	20479.49	14446.3	25607.915	14499.559	24163.649	833.794	416.942	1037.226	421.737	374.459	638.087	323.242	9968.672	143.672	147.038	144.459	3247.305	150.865	304.463	116.638	4897.884	3761.598	332.79	351.899	260.692	1560.231	374.049	322.003	11368.208	185	0.817	934.116	591.932
13715.694	15533.224	10038.203	20428.788	14713.109	23532.71	13836.019	22384.432	915.283	401.901	1164.8	385.942	404.016	572.059	315.697	10531.171	170.62	155.618	148.258	4878.584	153.568	325.51	125.945	4763.089	7488.68	357.25	422.345	273.108	1631.645	339.085	351.397	11210.272	108	0.91	943.25	594.417
12676.861	14277.302	9389.052	19538.697	14073.775	23516.042	13537.43	22040.709	680.976	345.601	577.509	371.016	325.413	375.795	287.3	10503.617	150.323	144.07	177.419	1226.358	154.235	295.573	132.83	4620.154	3859.602	292.817	402.062	259.614	3517.953	411.214	349.756	9161.839	150	0.88	961.573	595.107
17064.11	18555.453	12837.639	23703.521	18740.495	26796.201	18071.233	26505.358	844.577	374.968	720.255	384.307	341.797	520.636	285.373	9795.075	177.319	186.045	163.59	1958.692	169.091	316.302	140.685	6564.273	4200.625	298.93	442.45	262.972	4247.517	754.721	335.128	12620.587	179	0.808	1059.539	596.003
20873.417	25289.035	14699.083	35238.254	21351.73	38779.073	22093.701	35125.133	979.203	555.02	516.176	930.397	3703.814	886.604	346.862	10116.693	309.229	238.943	187.925	2786.09	2383.053	434.851	162.45	5837.487	7466.229	352.192	306.598	273.487	3177.334	4480.803	367.421	9796.721	151	0.886	1583.785	594.818
11416.15	13507.479	8560.13	18080.358	11922.067	22746.875	11085.785	17270.919	841.617	393.626	361.427	1042.148	5922.515	708.416	331.901	16932.978	208.197	183.89	187.996	4483.065	2862.031	497.42	143.367	3062.613	6471.622	318.851	315.83	288.539	392.482	7021.832	359.874	6332.454	107	1	846.977	593.453
17393.936	20090.225	13112.065	26219.249	20249.268	28995.115	18380.737	27656.777	946.971	522.929	766.514	434.009	434.911	624.18	341.025	11656.589	225.16	190.839	187.132	2343.386	210.806	551.939	156.267	6500.813	4945.516	315.932	397.519	264.039	15620.675	1259.627	403.322	13664.81	172	0.769	1131.041	596.727
14257.422	16722.506	10574.231	22332.444	15777.867	27282.673	16340.357	26503.35	903.414	424.815	1049.064	380.768	376.063	661.743	316.043	10851.164	168.057	145.194	130.333	2655.613	151.235	313.017	149.773	7059.39	2750.647	300.127	358.533	260.349	2380.42	380.274	335.307	13658.768	123	0.864	1106.224	596.402
15624.922	18470.819	11499.969	25216.635	16799.664	30730.47	16571.248	27970.069	855.463	457.999	444.607	984.252	3309.285	720.752	360.998	12319.285	184.176	177.621	158.226	2892.826	2423.42	400.882	141.957	5033.846	3795.938	303.575	305.518	287.445	2331.873	3078.019	435.925	9613.457	173	0.889	860.882	595.957
19196.541	21408.278	13703.435	29054.961	20440.239	36187.142	20280.31	32715.015	788.232	312.2	414.518	2520.452	9012.408	613.798	296.752	12213.789	186.094	182.672	192.01	7541.018	21682.393	495.675	128.532	3294.299	7022.076	291.536	490.29	273.743	3563.199	7261.073	871.811	7205.624	158	0.835	1004.81	597.658
20033.536	22026.01	14803.443	30778.381	21950.652	38986.365	22011.716	34061.657	940.671	357.237	600.699	3010.796	11639.357	898.694	312.559	13736.687	174.54	208.866	221.547	8720.388	29025.392	601.739	133.085	3065.769	6417.655	304.152	831.571	286.159	7104.496	8049.001	687.75	6192.795	100	0.981	1014.03	595.97
11967.773	14460.969	8533.275	17939.306	12082.263	20417.693	12221.26	18879.808	653.406	390.303	443.806	362.498	388.317	442.19	279.016	7664.666	175.52	227.247	194.762	1406.147	337.588	284.995	181.707	3879.115	2611.389	278.823	286.19	258.058	1255.891	436.173	285.645	7724.588	131	0.862	644.821	600.271
20682.873	23183.225	14435.647	31657.629	21138.287	37078.889	20444.874	32549.523	1153.19	627.577	692.301	1178.718	5581.597	1077.286	414.749	14509.541	301.358	247.176	203.363	3743.665	3131.692	801.529	158.76	5378.699	7126.127	284.413	364.048	281.137	1753.063	7124.298	571.409	10201.635	181	0.921	1356.854	600.633
14045.152	16484.5	10276.263	22249.333	14886.43	27831.129	17164.172	23966.237	746.69	433.004	419.548	789.158	3626.061	554.91	330.241	13645.43	176.787	176.129	169.344	2667.792	1337.99	386.864	134.97	4280.325	4160.867	301.3	328.301	285.085	3863.561	3530.304	375.25	8031.604	203	0.76	872.825	603.549
14320.548	17005.917	10290.465	23083.936	15058.033	28823.152	14360.724	23129.002	935.734	484.835	507.926	1226.352	4591.051	764.829	321.174	17337.071	234.311	190.473	225.001	3640.622	4660.939	674.644	151.084	4495.528	6319.055	321.682	327.633	265.965	579.278	5273.587	408.934	8179.283	202	0.884	1155.896	602.104
17680.636	21093.148	12576.133	29223.42	18206.592	31869.892	17667.868	28361.196	1065.053	610.394	548.926	976.16	4140.703	817.183	372.779	10009.553	327.468	242.337	193.694	3060.148	2094.913	451.43	159.109	6392.206	6693.836	356.854	358.9	279.26	2026.709	5597.653	378.835	11505.498	126	0.921	1579.825	602.802
11959.338	14819.086	8084.568	18899.599	11657.428	19930.344	11598.153	18638.096	693.753	420.214	511.978	347.253	339.187	405.316	281.364	8324.848	239.999	178.975	172.277	1133.718	140.985	315.624	156.127	4553.175	5235.936	343.683	298.275	273.292	1038.405	322.749	264.61	6765.078	123	0.855	1601.085	603.012
10048.768	11532.274	7547.538	15475.086	11147.983	19347.805	11176.162	18791.683	712.463	326.998	831.173	380.148	316.532	472.494	241.904	9281.142	141.795	160.673	133.253	1035.647	197.964	265.091	121.868	5996.04	2451.914	287.575	451.789	281.795	3585.981	527.589	322.45	11044.199	145	0.793	1044.521	605.01
18506.832	20275.327	13499.151	27555.261	19596.41	33674.826	18944.178	29441.541	736.854	329.187	437.353	2155.624	7563.392	646.791	346.672	12749.606	191.53	192.649	183.235	6233.515	21787.315	597.627	130.853	3424.38	6124.307	308.004	628.06	273.583	7779.173	6330.22	752.536	7248.433	262	0.759	1000.5	608.218
15952.489	18792.558	13083.981	26514.514	20027.982	30186.517	19267.245	28242.736	976.792	512.833	926.885	464.355	448.759	633.105	349.982	11841.373	225.782	183.796	220.609	2710.27	209.871	843.442	168.654	6310.676	4287.335	308.73	429.816	269.13	17097.711	1615.132	364.097	13504.424	128	0.963	1124.688	606.18
21374.898	23409.796	15600.958	30673.175	22748.211	35126.15	22070.538	32532.409	1020.813	354.2	453.01	1997.443	8716.92	798.102	332.32	11210.438	195.528	208.696	163.09	6841.737	23424.386	510.48	124.371	4248.195	6132.863	310.505	588.015	293.096	6976.657	5969.675	984.599	9260.965	234	0.803	1020.816	610.799
13090.965	15577.506	9627.145	21559.159	13994.541	26813.976	13517.943	21767.729	1251.255	539.07	487.178	1780.349	6243.27	704.442	344.664	18033.169	260.117	230.949	205.477	4457.644	7630.029	1362.558	165.358	4828.825	6365.564	317.844	340.742	283.316	275.478	8682.311	532.682	9161.635	109	0.976	1148.472	608.5
16017.914	18056.121	11443.621	25850.76	16861.398	32408.229	16251.805	26830.244	1295.612	651.688	601.853	1121.692	5539.852	1100.507	430.755	16794.682	331.444	269.164	281.344	4445.638	2627.584	843.793	163.279	5323.432	10294.409	308.121	373.213	282.061	631.619	10712.06	455.899	10191.053	119	0.961	1356.172	609.34
15427.362	18450.8	10834.841	25335.093	16118.374	29140.357	16168.415	27014.196	857.859	520.696	465.631	662.454	1562.281	709.28	363.805	9697.473	257.089	197.849	175.109	2007.741	1206.568	328.46	156.989	6879.966	3810.654	324.179	302.008	263.216	1206.562	2387.069	331.805	13092.753	203	0.904	1573.963	612.86
19913.966	22524.521	13821.613	29062.051	19891.289	30038.938	19704.891	28690.507	919.519	465.803	489.664	384.887	373.752	443.947	315.4	8579.741	253.901	191.653	156.538	892.425	159.033	477.066	160.605	5503.823	5196.614	327.225	310.465	277.585	2237.375	371.741	284.601	8538.68	260	0.767	1600.058	616.804
10693.263	12173.911	8054.406	16382.834	11701.155	19810.945	11758.478	19482.612	675.954	336.622	1087.36	341.993	350.669	456.871	272.081	9708.831	152.949	164.591	135.229	907.036	254.486	228.029	126.755	6049.145	3723.031	301.64	487.44	281.613	2798.163	706.317	362.321	12124.479	149	0.776	1033.977	617.473
13340.889	16572.098	9934.214	22640.63	14302.156	26950.784	12710.668	22076.994	700.916	435.108	549.069	920.777	3515.273	701.704	268.257	14360.806	228.915	257.502	189.108	3897.181	1909.478	499.511	168.854	4216.9	3702.571	305.235	293.691	271.665	2077.806	4188.752	434.534	9263.651	210	0.809	659.219	619.267
14065.71	16913.78	10064.262	22468.604	14474.817	27366.319	14365.693	23823.536	968.099	481.724	598.402	1347.857	4757.398	670.91	336.042	13779.929	219.797	186.607	165.75	3942.022	4999.182	1010.625	160.082	5399.292	4243.99	307.318	334.219	275.343	1868.026	6839.183	437.558	10055.997	117	0.933	1139.449	615.628
16243.548	18498.694	11255.218	25077.954	16664.526	29555.722	16086.544	25819.735	1051.644	600.138	597.361	1223.025	6441.825	962.75	407.257	14598.416	269.741	233.933	175.621	4000.523	2917.764	589.866	157.018	5507.583	4506.282	297.315	355.42	272.741	1702.492	10072.646	459.805	10391.398	175	0.943	1363.58	618.877
16700.233	20151.826	12265.471	26013.242	16047.226	30920.364	13006.82	22841.022	675.338	461.408	469.683	699.314	1629.284	648.242	272.966	8627.017	214.19	242.386	187.655	1041.285	1159.667	357.295	199.681	4316.803	3869.984	299.168	298.993	253.005	2000.641	1482.583	376.715	8491.534	131	0.797	646.866	623.393
11054.596	13036.345	8622.736	17832.119	12385.991	24005.056	11994.729	19499.144	864.958	454.996	434.147	778.112	3181.114	697.562	317.559	17557.066	165.693	171.5	174.459	3472.858	1620.393	496.639	125.145	4438.173	3303.606	308.189	329.118	274.91	557.122	5005.893	357.464	9713.137	140	0.887	892.593	622.8
9435.087	10764.317	7309.506	14205.449	10311.455	18106.377	10164.041	17608.681	728.93	369.555	1033.789	346.992	326.825	429.136	276.879	9751.714	164.208	147.903	132.681	598.335	223.974	240.396	129.895	6322.551	4438.009	304.015	357.127	269.334	2128.242	493.032	352.465	11993.83	123	0.809	973.711	623.793
17928.325	19166.729	12952.732	25676.73	18803.29	29214.153	17466.133	26751.235	928.854	352.282	476.531	1727.316	7687.739	619.968	333.594	11102.09	192.95	206.717	163.09	6615.388	18818.561	474.771	129.397	4517.716	5637.649	304.401	546.963	293.918	5113.627	6549.547	1754.846	10385.345	125	0.903	1016.028	623.348
15724.62	17672.544	11959.981	24398.873	17826.668	29339.782	17941.058	27806.431	966.072	402.665	1657.4	423.421	388.556	850.117	285.828	9829.564	174.568	169.454	133.981	1881.316	160.277	371.433	126.105	6235.463	4663.804	304.912	382.674	276.244	3994.456	444.401	349.946	12825.115	117	0.906	1071.534	622.175
17237.754	19200.656	12678.174	25584.721	19033.665	29554.239	18679.007	28954.075	1031.113	453.229	1117.08	441.609	425.54	849.605	316.654	10286.668	212.51	192.238	149.531	3904.263	160.079	324.614	138.627	6737.976	8034.007	345.145	387.467	279.31	1322.337	501.568	312.233	14199.102	173	0.91	1078.841	624.702
14633.88	16478.821	10131.772	20619.255	14423.549	25112.114	13653.536	22856.531	710.481	339.864	488.202	1615.188	5948.084	520.97	327.118	11781.672	169.247	171.666	147.413	5015.28	14786.754	450.547	132.436	3823.882	3770.456	298.106	447.438	270.899	4418.058	5596.076	818.646	8037.503	128	0.925	986.359	624.102
14732.348	15332.483	10916.09	19145.437	16127.327	21461.737	15531.4	21565.401	1635.444	280.64	429.584	432.442	1879.58	452.7	295.056	17342.625	174.079	209.089	315.444	5146.122	4010.157	666.838	139.681	3126.767	3208.332	278.316	604.442	276.419	7021.335	2123.609	482.892	7152.657	118	0.994	1002.229	623.297
12369.35	14367.082	9341.386	19859.381	13959.375	22818.816	13707.051	22542.066	959.711	507.546	741.886	444.041	422.302	600.155	354.173	9203.152	185.474	150.831	123.723	1721.636	161.152	303.391	177.258	8107.888	2257.565	308.69	380.519	276.553	812.867	352.835	453.002	15008.115	104	0.974	1117.5	623
18401.852	21297.14	13868.747	28442.45	20883.677	32873.652	21050.573	32808.316	1042.77	505.626	1096.604	471.225	465.107	998.854	347.254	10470.35	187.171	179.328	145.662	3908.988	162.064	357.685	145.295	7616.346	4210.419	401.836	493.952	273.311	1398.247	496.08	342.221	15723.543	302	0.636	1093.838	632.709
9858.531	12311.528	8062.752	18269.411	11553.858	24439.231	12872.369	20904.744	645.722	402.066	354.802	963.359	4849.585	693.832	289.743	12943.876	189.471	248.967	211.86	2438.144	3222.528	467.229	212.036	3132.111	3277.064	300.302	306.388	277.289	376.039	4099.752	397.982	6520.225	142	0.833	642.31	629.092
16184.072	17853.898	11601.979	22331.49	17199.709	25469.409	16338.255	25399.868	699.169	369.582	561.539	357.494	318.544	450.749	292.153	9861.938	152.864	153.847	144.037	1361.315	154.58	240.803	127.755	5065.046	4067.964	316.184	303.962	273.263	7098.724	530.583	347.321	10426.179	120	0.929	957.983	627.008
16296.654	18659.977	11601.387	25989.991	17384.886	31065.308	18363.426	30442.252	1153.574	626.458	597.462	1415.983	8438.36	1031.736	429.032	14903.968	311.272	259.112	196.335	4907.253	3726.436	739.769	164.892	5667.317	6403.188	313.826	390.436	281.928	643.02	12739.286	475.145	10409.466	113	0.981	1366.624	628.686
11436.119	12908.482	8625.455	17318.2	12440.243	21663.897	12300.971	20302.34	704.588	332.972	1043.134	348.467	373.331	433.272	282.845	9884.016	170.693	161.746	145.48	1172.226	387.266	265.311	128.01	5428.351	3888.358	309.623	439.073	289.81	6129.708	742.825	418.048	11324.52	238	0.721	1023.122	633.592
14725.656	15989.795	9682.227	20096.976	8571.775	21522.322	17463.262	25780.725	893.204	607.979	521.182	1177.357	2908.381	697.857	387.397	14701.203	288.552	254.702	254.856	3311.626	5220.929	224.245	166.935	5917.374	6757.511	319.37	333.758	291.149	1486.324	940.279	329.036	11830.398	117	0.973	1433.799	629.56
14982.322	16486.92	10762.308	22027.97	15627.563	27276.338	14804.782	24159.937	833.913	340.598	451.807	1416.472	4969.844	535.388	310.838	12189.046	190.73	203.842	184.906	4736.222	13681.307	494.008	132.342	3622.973	6669.767	307.664	437.996	279.559	3504.188	4757.282	706.897	7579.945	177	0.88	983.602	631.963
16652.7	17304.416	12399.238	22251.117	17941.087	23939.026	16172.815	24566.559	917	432.894	958.743	426.508	392.007	547.701	314.673	9979.702	177.166	159.267	138.296	3587.576	156.421	280.661	129.057	6460.787	3478.97	292.646	383.716	281.611	1377.826	367.326	301.882	13729.787	119	0.921	1083.769	631.811
15279.176	18208.855	10766.079	24635.77	15863.225	30274.197	20416.174	33903.595	984.472	575.368	587.743	941.545	4102.546	810.639	438.692	20520.052	260.971	211.684	184.862	3314.487	2360.167	965.569	160.674	7939.142	3745.916	324.362	374.81	282.371	1729.112	5302.784	489.904	14424.907	134	0.892	1551.813	630.261
13468.199	15255.916	10280.534	20591.724	15123.018	24065.99	15011.998	23251.333	836.43	379.048	834.547	415.454	362.006	782.079	289.143	9750.162	140.373	161.058	132.327	2169.621	161.334	369.559	134.621	6075.957	2366.648	289.404	428.698	268.089	3483.72	520.587	329.24	12939.271	134	0.845	1062.985	634.56
17619.527	18920.281	12459.963	27187.998	17102.041	25728.847	17878.22	20707.579	1086.243	742.69	812.518	1076.536	3416.286	755.247	436.835	18053.855	295.169	244.298	247.475	4877.129	3112.511	288.026	192.271	6551.823	4685.257	322.338	362.383	283.864	2189.99	902.644	401.869	12075.959	219	0.854	1442.514	636.646
15827.592	18046.588	11114.936	24729.115	16250.409	24262.528	21833.991	36290.322	975.073	565.398	582.894	848.042	2605.625	824.717	500.733	16315.627	271.812	202.023	194.509	3021.875	1724.851	4101.542	181.098	10017.824	4881.15	319.416	366.886	269.816	961.495	1939.09	442.523	20147.63	165	0.954	1521.142	635.548
16214.215	18533.949	11804.283	26423.133	17536.925	32684.895	21652.374	36377.713	1220.983	634.521	611.529	1065.941	4930.427	1078.712	460.05	24496.873	320.944	257.958	186.929	4379.591	2784.864	766.594	170.85	7170.389	5854.048	310.162	355.518	283.381	477.626	9496.233	478.977	13133.52	132	0.965	1370.212	636.621
23316.541	26356.71	16242.655	34974.913	23100.889	39545.257	24636.421	37639.667	1097.564	672.378	746.418	1001.683	3308.991	1048.26	487.42	22939.282	308.037	239.781	155.848	2825.561	1555.84	399.721	173.759	9744.422	5737.655	324.31	351.108	261.175	1902.634	4473.59	464.001	18562.736	168	0.915	1378.756	636.345
10722.605	12908.71	8189.906	18854.866	12904.864	11153.182	12457.019	20249.693	574.747	497.145	468.96	577.076	1550.895	656.214	373.72	20516.39	209.017	195.213	205.571	2422.227	1965.069	234.553	146.431	5247.729	4099.706	322.573	322.61	260.599	470.244	842.701	366.508	10048.529	168	0.79	1477.768	637.065
16321.884	18226.56	12065.802	23672.141	17451.951	28495.507	16905.843	25810.669	813.652	343.627	462.108	1179.031	7197.693	646.534	338.279	12473.526	210.214	202.491	207.755	6626.785	14707.914	486.526	137.321	3893.99	5962.478	375.987	608.389	302.264	8934.33	6800.445	1032.472	9107.542	172	0.909	998.645	639.68
13389.537	15098.201	10235.238	20176.919	15119.714	23874.391	15118.097	23104.925	760.03	335.34	665.332	356.395	327.576	469.749	282.391	10432.054	166.627	158.744	147.041	1078.86	176.321	312.981	133.064	6074.021	3485.821	289.512	335.101	279.133	5041.558	458.194	325.403	11068.268	172	0.847	1039.267	641.634
17853.311	19536.041	12046.388	26705.911	17464.543	23557.14	16592.503	31346.606	1028.058	672.629	1080.217	605.843	473.541	710.155	437.806	22319.436	292.407	225.263	244.566	5708.313	209.774	245.586	185.504	8785.987	5951.219	425.265	424.246	279.722	4119.52	459.522	358.513	15985.426	140	0.887	1426.75	639.743
16070.85	19324.924	10593.586	24833.392	15101.814	27667.564	16819.041	30322.014	929.479	577.321	594.688	486.751	455.411	552.225	414.207	14342.033	246.353	176.025	149.914	815.834	178.1	414.795	165.165	9710.009	2220.679	315.59	305.074	279.803	1235.057	456.432	339.737	14847.662	154	0.765	1554.701	637.792
17389.995	19381.205	12262.522	25022.573	17551.115	29051.959	16898.726	27556.817	940.296	378.882	500.082	2173.008	6264.732	674.783	332.358	10933.467	189.037	190.845	154.827	4783.98	12315.382	419.273	144.449	4480.568	6366.548	286.547	479.035	291.948	2586.305	7171.409	889.926	9278.838	102	1	978	639
9543.566	11058.915	7535.703	15710.112	11251.359	20553.192	11571.773	19067.588	823.006	349.688	935.677	373.676	337.732	741.063	293.09	9965.291	138.763	149.259	128.178	2706.401	150.36	315.484	124.763	5029.632	2135.322	295.39	388.642	274.825	3617.27	435.793	299.93	11796.488	122	0.803	1056.246	641.213
13231.905	16208.12	9937.18	22343.123	14093.96	27810.092	13778.542	23123.878	681.053	436.331	409.648	992.855	3175.15	665.943	300.713	10643.76	227.559	260.01	180.222	2180.564	4616.382	446.743	207.584	3554.636	3969.138	313.607	291.844	286.328	995.954	2694.542	416.475	7426.104	208	0.785	648.216	643.731
20117	22593.3	14797.378	30570.249	22138.943	33921.758	21745.215	32942.489	983.911	454.757	1050.202	438.893	411.161	835.69	320.688	10343.578	192.566	170.901	174.337	1101.705	172.867	417.833	154.827	6610.332	4234.816	313.521	714.34	264.493	4318.328	646.917	349.693	13248.95	204	0.889	1097.186	642.784
15883.701	18742.139	11816.287	25845.561	17090.428	30769.562	16791.662	26459.325	979.747	484.532	565.304	1262.46	4792.302	899.371	340.332	17337.465	231.499	180.997	171.053	3092.612	4382.74	2325.752	158.47	5081.909	6059.321	333.96	347.319	278.224	951.687	6098.949	581.265	8509.234	198	0.855	1121.763	642.212
16406.672	19085.763	11597.733	25062.043	16345.199	29391.746	19565.758	32290.84	973.968	599.216	583.846	500.612	520.51	776.164	437.628	16324.94	259.869	180.415	156.989	1688.345	213.374	650.092	168.766	9882.786	2283.96	300.773	320.424	265.272	3292.752	1989.946	339.413	18122.27	225	0.731	1545.891	644.509
17490.378	20460.525	12324.987	28575.301	17625.273	31718.722	17349.892	26636.373	889.811	483.004	424.463	1177.965	5551.092	1156.331	334.39	11717.097	257.121	209.759	176.726	2664.459	3409.391	596.139	170.266	4626.535	4932.226	301.281	311.297	277.673	4452.689	6626.884	427.28	8772.296	188	0.856	1596.606	643.989
17974.56	20757.374	12190.157	27294.013	17898.404	28637.484	15303.212	22185.573	935.103	482.54	405.264	1379.964	7365.922	638.62	312.746	12448.466	306.354	218.913	215.379	3032.018	5231.179	851.377	177.623	3046.983	9823.989	302.944	323.22	250.982	9998.615	5784.049	440.943	5874.127	109	0.946	1606.05	643.05
20461.842	23527.462	13991.657	30866.23	20085.603	32232.87	21356.364	34134.991	967.687	605.323	665.504	504.347	500.736	581.846	418.957	14831.324	259.358	179.817	159.437	853.467	190.842	207.014	172.834	9369.439	2280.284	313.174	317.803	269.22	3027.303	732.89	330.687	15026.923	140	0.932	1559.079	643.457
15102.821	16994.336	10937.903	21037.307	15752.026	23565.982	15068.532	23278.224	694.306	360.787	847.299	317.868	364.304	408.361	283.795	10494.852	161.343	166.504	141.925	1178.381	265.97	252.202	129.149	5273.913	3510.72	280.6	446.6	272.796	7757.915	587.648	380.284	11583.479	123	0.889	1010.524	646.427
17223.792	20223.67	12178.005	28366.485	17699.192	33288.647	17597.179	29142.753	925.556	489.33	480.514	699.432	2453.866	683.909	340.149	11184.131	251.105	188.278	186.767	1709.063	1450.615	401.867	162.39	5493.76	4507.159	296.659	311.073	285.695	4673.821	3747.78	350.595	9854.278	200	0.903	1576.21	647.705
15107.205	17324.904	11109.554	23274.16	16204.616	30022.688	15324.944	25018.011	725.703	386.681	468.941	908.413	3212.165	721.683	298.051	14925.476	185.825	163.56	179.25	2885.603	2513.08	423.301	129.291	3961.297	5594.571	320.491	344.937	283.053	1448.756	3157.277	487.351	7902.984	168	0.897	919.214	647.464
19620.006	21796.521	14356.169	28052.936	20714.697	32242.819	19856.889	30433.296	803.389	378.199	505.696	2075.657	9175	713.539	348.964	11562.028	210.666	210.129	163.641	5561.786	14136.977	430.341	144.539	4403.988	6674.162	300.173	483.628	278.291	3212.037	9254.899	895.284	9107.653	110	0.967	978.082	646.545
17699.257	20373.529	12897.622	29986.816	19338.212	35839.57	19511.698	29633.546	999.878	498.772	422.951	904.978	3610.585	974.029	333.757	11011.758	246.873	206.031	167.53	2363.392	2228.199	817.59	165.727	4649.03	4195.345	303.788	312.47	282.597	4219.82	4877.125	368.581	8729.21	128	0.963	1586.883	646.258
16544.538	17260.316	12502.189	21021.552	17553.873	23489.753	15950.97	23896.427	750.335	341.099	563.157	335.364	328.367	493.555	305.15	11001.676	164.93	169.372	166.316	836.435	182.08	257.266	129.042	7313.819	2736.894	269.752	365.319	279.575	6732.059	353.38	324.089	11525.946	118	0.953	1028.534	647.915
9513.044	12057.844	7397.037	16696.689	10631.682	21838.929	9567.48	16770.351	705.363	352.176	414.649	823.171	3562.274	567.657	252.391	11980.61	238.196	217.178	157.851	2585.988	1663.548	389.662	160.505	3519.179	2773.43	265.467	279.674	266.475	3066.91	3442.575	358.382	7326.293	99	1	664.672	647.359
16716.627	18700.743	12617.47	25154.197	18167.167	29143.89	17637.53	26856.463	846.104	338.134	491.032	1723.754	8763.125	631.004	322.558	11932.055	191.131	205.409	216.121	8503.178	17719.818	496.072	144.398	4072.498	5746.808	286.625	585.518	313.901	4462.648	7556.112	1029.862	9467.523	162	0.864	991.043	649.327
23044.722	25894.768	17885.134	33178.806	25690.495	36627.725	25193.544	35172.337	954.563	460.07	1075.596	427.785	434.409	771.66	357.783	11575.676	219.914	194.676	226.498	3691.518	246.666	514.125	143.338	6103.151	7245.31	308.151	565.455	270.619	23709.032	1806.159	297.117	12404.029	266	0.835	1090.643	654.207
14503.369	17371.234	11095.865	22722.726	16287.759	27217.227	16502.975	27336.516	736.508	431.832	512.799	371.912	380.071	493.956	304.211	10213.262	150.554	137.704	140.724	1665.714	145.04	204.439	126.333	6555.701	1299.543	306.129	309.441	277.288	2968.07	387.126	298.226	12412.099	196	0.901	949.066	654.515
11382.469	12984.149	8954.347	18035.504	12944.647	23088.004	12996.506	20741.625	718.454	330.478	1225.553	315.708	385.257	388.077	270.116	10160.649	183.896	185.993	170.984	1371.928	319.098	287.513	119.057	4640.09	6534.514	293.835	447.21	303.904	5479.288	577.538	318.701	10738.896	102	0.987	1004.676	652.118
13933.325	16010.295	10075.565	22171.172	14500.421	27499.758	13538.085	21135.145	1023.042	458.335	432.654	1457.816	7653.79	817.967	302.82	21838.717	250.92	202.324	198.314	4333.343	5064.47	791.433	157.667	3482.687	9456.726	328.82	342.209	274.072	214.839	9079.465	462.777	5508.566	112	0.973	1118.982	652.554
14383.001	16561.378	11145.264	22733.759	15988.841	29745.69	15040.056	24000.532	729.926	402.207	458.778	899.433	2434.367	709.397	292.355	15086.746	193.379	168.369	164.88	2964.492	2475.713	388.176	126.399	3870.257	6271.113	339.839	376.104	301.128	848.51	3049.626	457.442	7929.429	164	0.826	923.433	656.488
15843.8	18068.231	11318.286	22334.556	16293.093	25303.689	15250.469	25688.14	753.217	447.175	588.503	413.932	440.331	460.409	327.082	10355.235	175.001	152.82	142.213	1959.45	235.578	302.108	132.541	6641.802	3377.403	310.754	318.39	299.658	1517.678	376.718	376.69	11744.549	138	0.852	932.725	655.551
15562.981	17392.453	11968.288	24180.002	17445.802	29226.526	16980.296	26567.797	766.172	353.887	470.141	1603.495	6955.989	586.682	311.827	11076.864	186.342	191.254	165.197	5302.132	11815.285	388.379	138.977	4418.514	5266.142	284.284	476.353	290.636	2572.982	6024.032	842.399	9260.409	130	0.962	980.562	653.685
14468.823	17311.7	10951.234	24328.59	15729.434	30102.88	15445.534	24796.866	1029.439	487.567	547.879	1624.903	6285.233	862.819	339.903	18797.494	196.859	182.446	183.828	3889.555	4972.184	761.901	148.318	5103.217	3866.477	324.959	363.717	270.1	686.463	7778.397	492.404	8689.239	195	0.861	1111.808	656.838
11124.2	14051.509	8496.585	18958.679	11971.135	23354.203	12012.616	20304.826	570.876	355.895	402.223	724.75	2130.009	592.391	249.92	11979.064	234.131	219.073	161.306	1429.366	1320.192	899.699	170.206	3814.28	2299.153	262.026	322.475	262.756	2775.712	2322.53	471.052	7937.385	137	0.974	667.398	656.661
13833.348	15645.264	10103.695	20472.913	14777.126	24269.446	14288.645	23857.887	786.355	392.478	968.807	372.818	328.222	538.479	281.502	10144.242	178.542	151.396	148.834	625.962	163.811	240.025	131.278	6892.629	4705.694	310.465	401.622	297.815	2752.615	455.043	289.672	12194.63	230	0.783	963.987	662.591
14964.32	18527.264	11107.487	24406.799	15472.617	30659.004	14707.284	24108.69	758.336	445.47	413.253	1355.754	3733.259	810.247	315.782	9319.085	242.764	266.287	178.577	2102.586	5850.091	485.234	196.739	3369.729	4564.111	303.467	317.596	282.964	1523.827	3332.487	542.135	7471.305	174	0.885	651.454	662.736
14520.207	17115.507	9928.49	22874.166	14122.944	26954.519	13127.503	17977.448	783.116	433.122	361.976	895.753	9199.846	616.583	301.515	19781.927	239.649	219.677	220.96	2761.615	2523.219	671.775	178.04	2988.902	6787.851	282.748	315.21	274.806	4299.349	8189.519	302.099	5033.997	148	0.914	1607.378	663.811
16234.131	19564.964	12758.537	27302.527	18935.411	31840.554	19767.682	30725.22	898.817	482.489	752.656	425.007	401.007	694.055	372.552	10520.003	176.975	151.417	136.299	2722.496	180.299	294.699	130.016	7304.508	2609.339	304.795	389.858	267.121	10000.672	1189.141	309.432	14351.61	185	0.843	1080.938	668.176
13836.457	15967.91	10274.71	21075.961	14804.921	26843.5	14132.042	22993.055	714.534	415.051	477.502	837.513	2897.956	652.59	297.014	13783.085	189.067	155.136	146.046	2072.436	1772.231	367.799	124.912	4457.297	5035.026	337.456	361.954	323.8	934.305	2926.314	355.111	8661.014	289	0.67	931.766	673.441
22009.164	24571.914	16481.797	31107.665	23859.605	35658.302	23522.153	35011.87	814.87	420.081	531.627	385.191	366.614	681.329	289.284	10858.734	202.341	175.857	156.99	836.331	161.671	277.132	141.796	5875.837	6626.149	307.086	360.373	297.127	5698.422	719.012	292.873	11551.78	170	0.916	952.7	667.965
22001.324	25439.293	17135.093	34700.698	25143.532	37354.283	25521.372	35489.844	971.76	480.788	1097.545	425.292	427.272	864.626	379.636	10897.173	195.454	171.241	197.197	3279.546	249.593	430.023	136.568	6719.363	4155.32	304.591	464.426	261.775	29189.228	1975.485	290.151	13432.077	109	0.964	1087.289	665.472
11287.519	13571.588	8562.399	17422.204	12337.802	22046.108	12173.601	21575.147	761.023	440.395	596.873	390.909	385.936	502.994	293.423	10617.13	176.832	140.217	135.313	1809.218	152.151	268.761	126.748	6359.079	3283.612	326.174	313.036	306.575	2066.814	391.563	297.173	11203.536	174	0.742	942.448	672.057
13655.762	16536.495	10067.016	22703.199	14479.597	27621.422	14484.568	23540.217	942.665	478.916	588.659	1228.866	4235.144	800.841	320.506	17072.292	199.796	177.915	174.209	3502.084	4563.58	641.871	136.968	4958.732	5157.646	320.148	373.607	264.399	1167.77	5695.955	416.762	8804.369	164	0.928	1105	669.341
18870.762	22972.952	13967.529	29046.052	19597.12	35965.758	18845.048	28991.31	753.38	449.062	422.171	997.826	3424.64	1052.856	310.921	10011.447	242.384	270.312	169.669	2266.235	7429.112	494.362	183.224	3705.745	4356.845	314.982	339.061	278.731	2044.648	2417.68	452.163	7937.177	136	0.978	654.257	671.522
18304.322	19935.851	13572.995	24428.091	19416.111	27101.748	18325.932	26255.78	725.527	388.059	571.562	1025.578	1521.353	716.592	282.157	10114.214	182.777	166.227	131.745	1022.432	2440.676	283.165	141.003	5744.439	4740.186	291.015	346.009	308.787	2080.585	1638.346	394.88	11063.733	284	0.691	979.035	678.894
21150.192	22256.97	15346.369	28535.129	22391.7	30575.892	20328.307	30277.959	809.988	393.754	726.401	431.888	366.412	628.146	295.725	11100.46	188.747	163.408	159.435	610.694	162.735	319.046	146.497	5699.462	5261.14	302.453	428.149	306.933	6529.957	509.234	267.255	11199.364	104	0.932	957.606	676.048
21346.906	23508.814	16693.338	32120.397	24928.429	36610.953	24217.567	35135.686	788.398	428.214	610.062	388.322	369.533	791.293	318.35	11417.289	178.556	155.847	145.812	857.474	170.325	320.288	138.71	6080.574	4053.446	314.023	351.063	304.15	8009.725	1131.059	295.556	11739.256	116	0.948	952.793	677.879
10696.27	13329.605	7989.215	18265.265	11766.515	24517.133	11744.77	19836.004	644.432	358.355	376.642	593.973	2408.718	529.587	248.56	11333.817	266.911	219.146	151.707	1997.398	1586.567	368.877	152.57	4004.306	4792.253	265.124	285.488	262.882	1362.019	1925.172	425.629	8282.187	145	0.915	671.541	680.334
16741.361	19341.175	12780.28	25395.336	18703.301	28229.141	18448.033	27855.751	886.914	504.491	735.696	453.283	398.68	609.969	344.312	9179.379	179.36	144.996	134.784	1427.533	158.051	264.677	126.85	7822.882	2532.894	318.96	352.95	272.824	1216.653	312.332	280.682	14875.166	178	0.8	1080.36	682.213
16856.491	20177.404	12752.886	27173.615	18247.695	32164.328	17577.418	27156.781	694.779	394.641	386.331	742.235	1934.266	759.968	295.417	9205.215	236.115	271.761	178.008	1682.574	6094.27	518.872	184.27	3028.715	5225.969	337.323	311.922	276.627	1682.995	1465.726	453.256	6464.932	174	0.925	655.023	681.126
12829.541	15179.594	9548.358	21325.484	13685.173	26273.884	13313.144	20890.821	988.732	476.443	442.438	1193.874	5341.464	932.622	309.078	18163.785	225.069	189.24	189.139	3616.92	3462.049	652.044	131.771	4232.291	7671.26	335.722	332.497	268.355	367.201	7757.692	403.105	7787.816	127	0.955	1105.917	679.831
10087.865	12028.966	7888.5	16517.524	11483.088	21332.719	11789.782	19876.435	809.764	452.349	934.388	496.812	352.683	604.939	310.682	11190.197	176.649	156.409	171.635	1916.949	157.356	313.701	118.416	6681.804	3631.253	310.394	298.477	263.97	3319.819	326.006	286.295	13459.897	120	0.969	1063.2	687.742
11757.27	14580.775	9013.021	20176.504	12758.106	25475.907	12172.337	20138.293	651.557	413.906	409.506	984.164	3129.428	662.223	316.48	9907.748	231.019	252.87	161.053	2312.792	7506.513	429.78	178.046	3336.123	3035.733	300.366	303.636	270.095	3272.834	2192.862	569.456	7190.434	120	0.925	657.575	691.35
13150.984	15660.352	9554.847	19944.966	13765.279	28063.17	13304.284	22470.441	785.224	454.403	506.115	1028.376	4131.174	693.636	321.105	13730.164	209.959	165.756	142.68	2859.284	1956.822	559.218	133.738	4824.894	6097.933	335.554	327.113	308.324	1079.467	3817.714	406.551	9455.125	104	0.944	934.721	690.731
16588.073	18781.514	12001.583	24664.99	17820.537	34204.57	17501.041	28242.551	833.79	427.593	527.619	419.178	345.826	836.032	281.535	10793.937	182.117	152.975	136.682	597.25	162.877	952.683	136.249	5818.653	3658.303	311.31	370.632	284.141	4465.348	778.746	285.502	10567.861	162	0.895	952.642	694.784
10795.806	12068.898	8130.816	16336.595	11789.473	18858.926	11465.674	17498.125	718.454	342.882	492.648	384.471	270.162	333.423	232.941	11196.272	148.737	157.849	180.489	1906.964	151.164	325.4	134.325	4222.183	2927.089	291.675	392.401	281.704	6800.095	462.056	283.369	8838.657	98	0.98	1027.224	694.959
14361.656	17351.941	10640.071	23754.209	15233.892	28981.657	15250.205	25228.289	993.196	516.738	569.431	997.678	3014.984	760.318	331.672	13710.104	205.553	174.697	169.637	2470.082	3610.145	558.387	133.623	6049.763	3147.802	330.008	290.638	280.991	590.413	4457.187	365.917	10482.044	251	0.786	1099.476	698.998
10550.059	11799.91	7757.123	15206.886	11383.848	17072.389	11156.321	16491.047	746.146	336.555	466.437	328.605	265.315	321.71	230.913	11219.51	153.174	146.984	193.381	2176.667	133.911	345.65	138.914	3569.829	3425.935	319.261	357.388	283.811	2648.335	364.657	271.318	8491.61	99	0.99	1037.449	696.702
17201.67	18970.695	12626.186	25576.548	18435.429	32852.745	17874.865	28518.894	803.221	446.058	724.352	427.969	357.455	803.083	296.84	11269.588	189.95	157.93	134.478	1230.343	177.748	629.698	130.166	6447.781	4457.574	345.062	363.646	280.177	5728.858	681.677	272.79	10995.852	222	0.747	954.347	705.167
13078.899	14763.003	9839.264	19287.348	14405.151	22731.425	14229.417	22187.291	734.563	381.378	470.89	309.263	304.741	403.346	258.918	9794.663	171.368	138.901	141.364	1000.845	169.941	272.794	123.301	6364.964	4650.422	311.988	339.61	314.871	4610.801	330.584	293.419	10834.744	100	0.967	986.85	701.63
10960.764	12711.734	8298.902	17324.487	12051.021	21195.563	12119.669	19775.479	806.549	396.263	1060.091	459.429	311.884	559.614	259.853	10145.379	169.736	147.995	180.633	2898.654	143.712	303.305	124.128	4865.83	3445.553	337.639	328.811	271.595	2446.671	507.675	279.016	10451.581	127	0.918	1052.61	700.744
14420.338	17729.318	9851.73	23537.474	13736.757	25261.545	13397.834	20777.252	909.176	495.161	420.197	956.179	4198.182	649.978	346.255	12690.723	274.616	213.154	161.317	2675.183	2871.822	648.196	180.593	3910.991	4749.883	298.536	339.848	277.986	4200.81	6175.606	390.78	8238.044	121	0.91	1603.723	704.409
21710.033	26246.125	14208.36	33747.063	19700.197	36928.257	20199.968	30736.879	912.983	494.841	432.154	1426.564	6996.648	840.455	362.373	11561.715	291.66	240.829	153.987	2450.664	5579.167	641.108	185.37	3673.064	5935.776	304.236	316.179	293.97	3141.888	6971.228	473.155	7639.513	118	0.925	1617.788	705.237
10363.095	11639.622	8061.957	16020.326	11742.316	19925.962	11363.734	18028.99	1046.751	352.093	936.12	359.83	301.2	491.14	250.595	10045.375	193.116	144.793	158.171	978.569	144.096	279.549	124.612	5052.979	6399.482	300.62	292.411	299.102	4273.974	558.694	299.587	10460.719	141	0.815	1004.152	711.053
13301.375	15404.4	9956.939	20063.811	14290.158	30228.499	13687.508	22377.806	711.475	433.595	613.946	822.449	2672.901	727.343	312.467	12824.822	202.442	161.373	144.798	2399.328	1807.361	742.474	130.614	4528.748	5829.799	332.721	318.775	294.552	2179.283	2267.641	446.506	9358.904	211	0.744	938.031	714.675
18444.204	21719.455	12654.82	30368.125	18030.184	33019.276	17679.21	26165.07	918.938	495.185	438.549	1019.202	3559.192	734.92	373.615	11502.24	297.861	221.792	170.924	2307.003	2407.799	699.308	180.078	4277.016	5848.027	293.469	342.583	285.087	3407.41	4840.556	398.139	8770.054	260	0.817	1602.2	714.296
22925.786	26977.534	15759.44	37301.971	22083.764	42202.762	22322.131	31949.578	995.678	520.571	459.409	1412.86	6344.389	894.733	383.092	11329.509	319.126	252.429	175.736	2523.495	4737.834	690.384	191.678	3723.674	7745.283	305.537	319.892	274.255	2096.223	6612.785	466.709	7761.242	184	0.745	1617.098	710.065
15812.765	18973.49	11736.931	26149.569	16865.023	31512.052	16684.54	27139.626	1027.606	559.816	502.559	1033.549	4931.578	1056.374	342.684	17010.215	256.918	178.576	208.675	3103.469	3508.386	1188.031	150.97	5454.854	6408.256	356.756	320.637	278.161	474.1	7744.299	409.525	9266.256	126	0.959	1100.675	712.476
15471.257	17829.031	10410.222	23723.769	13576.2	27125.138	13767.246	18443.752	1085.223	453.637	403.467	1048.055	5645.162	542.535	328.314	12265.196	339.316	237.94	238.017	2637.925	3853.979	658.967	190.655	2416.217	10455.046	293.926	293.673	279.027	778.075	4501.391	383.865	4774.558	144	0.889	1627.625	711.965
14821.707	17094.533	11116.264	23423.857	16223.823	26269.736	16101.946	26654.396	893.663	532.923	570.709	463.351	401.405	486.685	347.352	9289.824	179.651	144.141	139.873	2152.178	179.067	208.498	143.949	8671.511	965.934	360.752	321.572	272.51	1359.729	411.782	276.654	15140.291	130	0.899	1079.138	716.023
18687.7	20706.437	13941.552	26316.067	20456.137	29265.986	20018.777	28975.358	881.396	440.169	583.872	501.023	358.106	669.12	280.303	11134.827	168.993	149.399	179.535	3179.389	174.845	356.085	138.535	5608.708	1746.528	369.198	311.218	292.059	11089.78	1254.978	285.257	12620.399	163	0.956	1048.077	717.058
15467.408	18507.03	11488.046	24853.925	16303.864	30239.82	15137.546	24675.099	804.379	527.258	521.49	1148.207	3319.227	697.315	354.595	11627.815	247.598	332.527	203.084	2347.135	3645.856	484.014	172.745	3364.829	5128.541	331.603	392.886	268.591	2542.744	2663.372	470.777	7476.605	356	0.631	660.711	730.584
16366.734	17967.675	12315.478	22916.393	17881.812	26205.678	16905.295	25439.87	758.541	428.267	524.523	386.84	340.028	507.63	295.165	10641.023	184.525	149.989	133.546	1539.294	170.807	290.387	125.991	5764.876	4233.963	318.441	374.356	271.989	3475.712	536.464	279.262	10254.995	148	0.934	950.169	720.932
14895.337	16549.844	11148.7	21096.792	16303.408	25309.49	15968.138	23966.939	990.499	395.75	652.353	368.046	307.61	508.542	259.806	12034.361	183.282	169.795	166.748	1298.341	157.235	334.686	131.087	5273.18	4788.118	309.13	313.83	284.458	4877.538	426.089	260.96	10548.797	145	0.873	972.983	721.238
9849.667	11208.159	7388.466	14806.333	10568.455	19135.212	10493.143	17128.938	713.146	319.862	638.918	357.252	266.446	368.734	222.252	9633.584	158.988	153.773	166.653	863.64	143.709	253.628	124.218	4116.702	3990.727	304.271	261.092	303.278	2646.565	346.724	274.996	8073.623	114	0.858	1012.333	720.614
19483.104	21143.492	14712.743	28236.161	21532.407	33134.644	21074.646	30674.749	920.27	361.125	768.557	400.54	299.228	497.831	224.807	12811.132	198.938	192.332	298.874	1042.734	152.11	433.172	169.172	3465.556	6154.834	328.157	399.951	298.674	7729.383	376.642	285.08	7660.631	286	0.8	1034.993	725.066
16588.232	19717.133	12563.803	27551.766	17855.983	34365.552	18079.418	28908.024	1112.124	569.792	516.617	1124.875	4357.027	1087.312	347.874	16008.858	268.248	190.982	201.019	2982.669	2364.906	716.617	148.534	5396.354	6809.497	354.597	342.091	271.35	389.702	8223.966	366.436	10005.977	168	0.875	1099.732	721.958
11356.308	12995.598	8816.236	18215.192	12840.295	22078.129	13179.012	20690.748	801.569	407.609	1236.209	412.064	334.582	489.286	253.999	10554.318	184.439	162.335	165.955	2771.241	152.813	360.933	129.008	5533.097	4333.316	363.138	364.088	275.332	2694.487	406.134	277.335	10426.025	149	0.84	1068.923	722.326
17917.921	21765.623	12818.886	29981.427	18427.727	33508.346	19445.809	27823.903	1229.493	651.7	576.852	1304.82	4665.995	787.444	440.491	13410.684	392.164	278.633	227.398	2529.149	2804.55	1625.469	206.506	4532.735	7669.886	332.109	372.574	295.6	1351.25	5515.732	435.948	9296.072	114	0.948	1588.746	721.886
9506.713	10969.356	7393.144	14675.324	10795.196	18613.308	10536.185	17160.878	826.76	430.553	839.209	481.218	354.112	404.97	269.569	10749.953	163.972	146.471	173.268	4930.516	141.301	577.359	141.095	5112.053	1290.22	336.488	305.569	265.185	2827.266	499.139	241.859	11160.134	101	0.99	1058.975	721.252
20061.113	21432.632	14344.879	28997.474	21675.172	32930.683	20491.526	31865.425	857.335	404.221	1005.27	450.984	322.133	786.534	257.644	11799.009	172.245	162.639	268.033	1200.806	164.607	383.141	160.964	4629.851	3438.601	338.985	383.188	295.933	11050.822	855.933	274.703	10089.346	134	0.953	1042.791	723.858
12626.347	14226.593	9346.372	18653.206	13515.236	22404.168	13325.085	20798.834	741.071	360.301	936.161	436.851	284.396	456.429	244.543	9719.05	174.57	161.791	166.992	800.388	136.518	301.771	116.272	4409.059	4995.296	304.342	291.919	282.364	2678.82	411.107	307.61	8740.511	135	0.898	992.915	726.878
11768.734	13118.938	8989.395	17734.935	13434.91	22391.942	12720.634	20427.304	1003.716	395.897	815.204	380.928	287.937	621.011	241.093	9960.409	185.044	157.878	138.427	1790.164	149.249	284.354	117.709	5082.926	5505.741	334.655	301.547	279.203	3203.756	467.263	288.191	10035.928	124	0.848	970.508	731.863
17358.04	18999.161	13222.739	26484.97	19555.23	30978.297	18714.43	29217.935	924.703	436.027	693.929	476.514	335.98	471.199	279.791	11484.531	200.094	178.53	252.074	1060.226	154.693	431.011	167.244	5516.399	5173.149	326.863	475.129	289.401	5427.054	530.349	284.21	11847.182	141	0.904	1044.656	730.911
8662.676	11352.835	7259.622	16482.598	10819.525	21814.628	11294.827	18735.883	477.983	352.247	370.585	844.231	2178.322	502.555	246.06	12604.989	277.171	204.303	146.539	1821.926	2858.022	417.166	138.326	3121.878	4942.847	276.464	267.846	239.404	1660.911	1910.648	360.225	6385.866	160	0.803	679.4	734.644
16276.925	18182.258	11751.964	23043.121	16934.618	25877.771	16034.7	25317.761	843.243	451.695	777.699	419.261	341.498	813.803	291.404	11022.594	185.307	154.053	142.12	745.872	170.788	425.182	133.437	6307.341	3969.859	363.574	363.9	268.676	3986.936	427.819	292.785	10507.209	123	0.851	949.557	733.565
17515.932	20099.024	13398.961	25200.171	19362.512	27967.978	19480.05	28211.566	970.422	527.84	613.954	441.851	425.771	1040.42	339.397	10884.048	221.551	179.403	152.663	3103.853	183.789	2295.011	148.134	7078.233	5125.512	354.624	381.332	279.418	12040.979	1544.322	283.073	14731.057	166	0.895	1062.223	734.44
14885.903	16677.378	10715.442	21835.668	15805.18	27956.971	15264.786	25406.15	794.712	443.309	636.237	396.955	514.863	521.644	300.618	10728.232	194.267	157.596	154.359	1207.759	270.185	497.191	135.783	5399.319	5009.021	321.789	312.62	271.658	3260.593	467.454	304.043	10696.858	178	0.837	942.697	737.056
13181.904	14425.922	10080.068	19551.514	14350.467	23541.312	13845.963	21593.641	1020.769	445.343	835.977	509.817	358.648	650.504	283.969	11821.73	214.244	172.816	206.561	2245.997	171.507	561.928	160.995	5161.824	4947.241	331.215	447.408	301.953	9416.508	593.039	294.274	11436.041	110	0.985	1052.009	733.1
13287.371	14807.218	9914.901	20122.196	14799.853	25178.665	14458.898	22624.481	1068.397	336.47	988.692	384.86	282.179	624.397	211.305	11511.915	185.721	180.879	217.144	1356.054	155.918	425.469	177.361	3544.749	4724.175	327.049	340.539	304.666	5472.303	419.401	265.926	8266.394	129	0.892	1030.717	736.004
14586.826	16420.757	11161.499	21976.701	16723.438	26413.054	16548.914	25706.547	817.141	381.879	593.211	365.562	302.544	506.098	258.231	10850.157	160.069	152.818	145.589	1812.559	163.811	308.729	120.234	4990.457	4156.036	299.117	330.152	273.361	8474.599	1169.33	269.505	10182.387	262	0.723	982.24	741.149
20892.109	22740.837	15472.684	28912.189	22772.909	32119.926	21543.413	31824.596	879.001	390.665	571.114	386.43	332.067	594.24	272.317	10612.919	191.363	170.941	150.146	1386.21	154.798	311.136	125.955	5481.062	6570.41	304.499	316.695	267.861	9500.229	1164.172	269.733	10489.576	135	0.913	990.789	736.744
14402.223	17512.918	10331.488	23958.954	14022.26	29762.405	11004.31	19710.876	635.655	420.64	587.865	710.391	1064.994	607.006	262.459	9803.384	281.375	225.66	156.808	1360.724	1480.694	400.019	135.301	4068.397	5192.989	291.906	309.335	245.144	2371.826	1085.797	307.14	7896.819	135	0.865	673.715	740.515
22832.65	24055.056	16182.563	29672.573	23273.76	31748.577	21472.721	32411.86	814.523	390.115	405.02	360.381	295.319	530.447	278.89	10353.921	200.783	185.738	175.341	1082.277	155.561	303.925	137.404	5287.479	6953.66	301.105	314.552	289.403	7166.106	965.958	304.567	10803.507	115	0.94	997.222	739.37
11465.617	12767.873	8814.64	17582.846	12947.487	21496.744	12549.037	20191.928	901.017	397.77	1044.767	365.866	302.934	542.804	263.361	10016.845	185.406	174.688	216.309	1057.353	152.557	314.295	145.983	5041.823	4427.756	354.087	320.111	277.622	3046.678	347.447	280.93	11061.665	120	0.941	1040.975	740.467
18533.254	21331.183	13752.937	29297.948	19700.637	34579.278	19543.693	32023.629	1053.244	570.467	793.688	1051.366	2947.411	1038.136	361.934	12348.82	232.215	174.931	167.494	2653.931	1988.09	511.355	140.584	6654.385	4304.763	356.316	370.326	283.631	1583.716	5648.686	411.403	12519.397	301	0.716	1096.58	746.178
17996.972	19810.067	13657.034	26102.612	19886.948	29322.213	18927.038	28056.801	824.84	430.716	607.936	372.569	346.812	536.078	305.818	11474.201	216.333	170.087	170.676	997.974	181.671	340.62	153.297	5869.607	7072.379	313.956	316.881	261.799	4088.603	496.426	294.492	10632.142	160	0.814	945.538	746.181
14420.829	16403.774	12039.475	22612.714	17667.357	25878.633	17635.204	25700.158	946.008	511.752	548.243	422.297	415.107	736.768	324.92	9696.332	199.198	177.26	147.872	2352.024	181.557	357.113	149.616	7163.896	4506.412	348.138	328.032	277.781	10720.465	1883.484	262.718	14739.053	97	1	1059.5	742.5
20589.55	23489.914	16326.466	30554.721	23503.744	35071.815	23567.397	34045.624	1024.744	551.702	766.276	540.35	473.411	863.373	371.604	9279.088	208.572	170.549	160.177	2419.413	197.729	422.954	145.001	7825.898	3248.801	323.793	363.467	286.663	5836.279	882.952	297.397	15086.226	338	0.695	1085.956	753.385
23145.029	23380.875	17878.768	30244.752	25242.794	32834.098	22864.867	32293.359	824.333	374.913	475.066	358.119	301.659	531.815	264.181	10913.914	190.003	179.356	204.536	2060.053	175.181	808.357	148.437	4855.28	5756.349	301.198	352.036	290.71	12924.551	852.445	318.955	10524.788	168	0.897	996.065	746.393
15138.104	16197.139	11436.007	20488.26	16572.46	24391.291	15889.363	24119.028	782.133	394.605	496.815	372.369	291.433	509.833	245.272	10422.878	189.264	175.177	226.629	1371	164.305	680.283	148.245	5273.058	4673.462	336.134	336.798	311.125	4197.012	458.64	274.011	12476.056	107	0.989	1029.874	745.098
9580.61	12226.437	7807.579	17379.249	11208.234	22976.306	11344.875	18897.689	512.484	343.164	500.898	660.132	1866.625	506.164	259.805	11710.202	270.83	205.104	155.382	1579.564	1822.519	385.677	138.041	2991.528	4055.242	276.361	269.013	248.571	1819.838	1406.565	322.705	6216.033	200	0.81	679.005	750.16
15306.607	17294.128	11581.501	22588.737	16722.503	27772.461	16757.547	26277.047	826.467	403.309	618.449	405.12	317.199	662.701	260.62	10457.82	184.175	173.779	171.354	2911.879	160.139	3050.692	133.481	5264.699	5249.751	340.055	337.289	297.831	6272.242	473.278	309.322	11691.742	160	0.915	1019.531	746.219
14225.43	14739.588	10721.132	19700.73	15635.821	22982.539	14601.274	22240.586	705.052	359.112	602.353	349.368	284.035	511.032	252.127	9182.707	164.781	152.957	171.764	1180	149.112	474.511	135.85	4862.545	4870.636	291.535	298.516	277.398	5275.267	681.498	275.343	9688.643	190	0.754	986.6	752.705
17179.334	20597.882	12837.318	27945.881	18038.526	34255.763	16515.957	27800.542	904.923	573.824	948.509	1102.433	2736.975	910.568	333.643	12345.271	270.486	363.779	233.923	2415.994	3291.137	533.518	164.208	3653.281	9773.052	327.97	364.092	273.687	2063.33	2736.939	528.822	7851.433	168	0.893	662.833	752.208
18091.392	19656.853	14111.726	25891	20708.364	31613.219	19980.307	29986.249	1096.878	409.5	486	326.65	337.427	710.029	267.803	12059.776	216.864	224.247	250.599	3719.505	222.707	3782.819	141.036	4530.362	6696.311	317.504	346.74	288.821	28455.595	899.592	325.637	11625.326	263	0.768	1005.987	753.508
14490.453	16936.731	11089.068	23022.685	16348.761	30646.18	16124.458	25690.114	873.856	423.965	511.593	949.142	2946.731	783.929	300.125	13752.721	287.911	211.761	192.628	2691.862	3060.627	511.089	143.181	3883.475	16283.825	302.554	332.866	268.623	1830.783	2992.93	401.214	8188.599	251	0.766	929.416	756.329
15382.335	17533.706	11135.57	24044.674	15948.428	28173.901	15511.333	25312.134	967.658	525.719	466.783	1203.513	5049.306	1122.859	310.535	19002.056	238.992	178.299	201.485	3558.874	3467.519	1012.421	145.802	4638.102	5920.566	359.185	335.623	285.988	248.41	7862.26	368.698	7469.517	146	0.972	1103.932	751.473
14302.646	16388.915	10844.325	21608.093	15739.876	26833.315	15837.046	26287.974	864.386	429.076	756.807	374.1	329.752	888.602	300.33	10919.48	188.779	157.18	148.737	2689.873	159.227	565.229	133.081	6717.409	5217.844	337.518	327.011	259.912	3593.408	390.577	293.402	11270.067	191	0.851	953.657	757.202
16240.584	17104.994	11091.97	21668.575	15461.978	29038.859	14541.819	25091.785	814.257	443.992	868.987	406.525	370.535	657.609	297.153	10265.503	234.447	176.552	173.948	1086.087	212.127	403.532	134.347	5653.97	9690.656	301.97	318.416	256.479	5581.798	1018.927	303.373	10702.52	129	0.776	936.911	759.36
13378.859	14714.057	10374.696	19804.743	15597.919	25623.027	15385.91	24177.916	1188.031	415.281	626.299	339.243	322.739	641.576	272.902	12392.128	201.014	225.653	311.4	5044.398	185.364	7693.565	144.404	4485.517	5522.072	305.702	437.417	292.896	15271.955	1323.026	271.874	12421.975	136	0.871	994.147	757.816
12211.905	14140.298	9673.836	19188.194	13863.379	23784.392	17302.269	22839.124	821.326	445.194	1055.329	524.131	383.247	591.474	306.317	9698.407	161.503	161.382	175.212	3869.279	163.531	351.192	133.015	6192.989	2476.604	317.438	360.883	265.329	3171.866	456.024	282.89	12668.63	138	0.97	1070.797	759.384
16352.403	18988.908	12394.576	26613.152	17673.538	31291.678	17372.327	28682.062	1061.014	583.353	616.911	1064.193	3620.345	962.724	345.674	13869.608	223.272	168.087	181.799	2591.526	1565.343	968.99	142.277	6682.008	3351.186	335.104	392.622	272.566	1257.641	7638.013	289.597	11321.356	130	0.978	1099.346	758.446
15611.278	19354.203	11833.509	27008.513	16664.916	33877.436	12139.884	21270.284	685.6	413.96	596.115	685.727	1775.187	682.94	274.668	11518.144	265.368	243.411	152.106	1408.499	1363.306	411.561	138.751	3890.602	5297.118	299.455	311.263	251.72	2123.293	1595.419	301.015	7604.948	150	0.88	674.873	762.08
16693.084	19910.658	12553.113	26745.631	17685.817	32325.855	17171.343	27986.832	760.543	439.161	547.64	826.374	2214.141	808.617	362.188	11211.714	225.709	251.679	177.32	1871.82	3365.831	505.548	176.73	3729.402	4485.178	292.803	418.838	266.309	2775.4	2520.868	421.803	7814.407	242	0.784	662.388	767.161
17877.679	19855.074	13098.457	26043.042	19209.364	31793.545	18407.871	30215.447	853.041	429.546	800.228	392.902	344.637	900.232	296.078	10276.497	239.515	197.64	161.024	965.774	190.539	340.488	138.134	5719.988	10346.501	346.966	326.508	260.084	5851.573	677.239	293.898	10767.481	125	0.879	944.212	763.948
21761.41	22842.599	16515.64	28910.036	24294.27	32542.446	23545.848	32816.912	1342.098	385.08	470.206	306.325	332.122	654.105	263.567	13625.113	234.539	270.129	439.228	5258.704	215.12	13651.416	136.728	4490.476	7616.482	307.871	387.055	286.895	22458.432	736.542	292.922	12356.748	203	0.85	998.436	767.007
18591.521	20558.346	14076.776	27618.382	20631.06	33649.811	20884.145	31652.471	958.277	373.011	690.332	321.687	295.878	657.154	254.957	10873.949	205.161	211.818	285.909	3559.295	214.59	7142.826	128.662	4396.26	7638.552	292.797	381.281	277.063	22567.697	894.086	289.713	10984.081	176	0.809	989.807	769.312
20035.5	21791.053	15428.834	28174.856	22483.226	33195.511	22290.281	32354.504	850.512	380.417	477.848	375.54	311.828	709.548	270.302	10019.643	184.542	187.66	158.29	1836.306	169.234	406.864	151.784	5451.135	4770.904	352.322	687.788	293.165	9719.732	702.132	279.599	12060.914	312	0.767	1015.551	771.321
19788.537	22259.427	14878.721	28589.343	22006.468	34163.548	21651.871	32552.763	886.123	458.487	533.324	408.229	381.198	716.591	302.039	10677.309	304.525	241.865	194.588	1075.345	185.036	428.537	143.049	6114.898	15769.888	291.464	319.873	263.761	5408.23	1003.399	295.091	11577.236	208	0.853	938.572	772.221
16610.355	18461.934	12447.683	24235.904	18226.438	30388.623	17557.68	28937.447	896.464	446.723	661.059	370.24	349.782	672.599	286.836	10171.359	237.076	187.92	173.804	1261.894	173.623	332.516	136.635	7036.477	9870.214	295.855	312.691	255.176	2339.874	360.457	284.696	11190.867	201	0.768	947.281	772.405
13850.473	15529.509	10303.874	19891.537	14943.646	24626.768	14766.978	24873.788	752.532	419.039	655.784	351.954	330.277	504.317	296.694	10283.515	170.063	154.437	153.975	2469.819	167.938	444.38	127.946	6485.893	3503.643	275.598	318.123	264.032	1599.854	341.589	271.981	11867.199	152	0.869	963.487	770.401
9863.015	11832.946	7846.734	16473.591	11823.071	24246.285	12354.423	19917.651	690.994	403.836	367.415	892.49	2349.719	662.789	280.702	14587.746	326.904	236.694	226.668	2671.328	2827.202	566.879	134.383	3389.023	22430.796	285.474	289.673	264.872	1270.246	2761.509	358.111	7616.514	127	0.929	921.122	770.098
14535.244	16374.141	11111.475	21022.849	16048.646	25037.058	18062.56	26618.118	910.347	447.368	690.884	440.139	369.922	565.584	315.038	10418.198	199.385	170.944	199.233	5831.875	164.2	346.536	141.787	6850.464	3667.146	316.575	502.194	275.364	2601.297	462.029	256.223	13923.136	118	0.888	1065.89	769.949
12770.635	14822.719	9810.931	19752.048	13950.159	23784.202	13978.12	24366.255	952.647	515.124	850.894	579.46	475.511	689.094	351.971	8716.174	194.76	169.831	141.217	1430.806	191.244	454.827	133.149	8215.711	2811.616	301.078	413.824	281.656	5813.215	599.236	284.763	15128.357	108	0.98	1088.417	771.278
14919.34	17536.532	11344.754	24101.272	16127.343	29914.274	16334.824	26640.152	1096.491	496.779	465.983	1416.951	5122.259	990.752	326.615	15470.837	205.1	184.569	174.034	3106.107	3339.894	560.153	136.924	5563.236	3701.217	322.483	366.469	269.274	290.214	7439.394	462.944	8893.276	127	0.955	1106.445	774.713
16546.937	18534.249	12625.602	25056.863	18245.013	32362.759	18358.802	30488.737	1009.126	477.956	760.841	542.205	408.738	867.48	319.234	8925.174	180.899	162.58	145.813	1379.377	165.084	517.011	128.62	7506.366	2187.698	306.969	595.701	281.519	3291.357	483.143	276.97	13873.653	134	0.942	1082.537	776.052
14583.187	16118.509	11839.899	22724.07	17342.169	29426.585	18574.329	29358.811	846.878	407.954	731.779	378.876	350.959	838.345	318.903	14046.165	192.983	174.472	172.807	2559.336	160.384	308.462	129.41	7245.096	4182.224	304.933	345.225	291.245	2838.473	324.926	244.9	15020.989	117	0.973	1063.397	776.483
14747.557	16972.713	12022.541	24154.853	17678.948	32021.022	18599.592	29988.261	1043.124	468.891	773.326	468.785	398.69	802.858	320.576	10146.295	198.314	166.311	170.193	3277.778	182.951	636.907	129.036	8068.141	3957.683	321.212	447.827	291.338	8844.77	425.332	265.976	13551.482	130	0.99	1075.523	776.208
13485.202	15935.376	10436.333	21047.275	14982.389	28897.143	14882.544	24661.587	867.85	462.933	497.711	773.233	2913.118	740.134	306.82	13651.276	347.041	259.036	219.889	2439.816	1527.829	534.074	131.757	5131.955	21993.28	302.761	297.107	268.135	2997.722	2808.012	383.23	11395.034	139	0.95	920.076	779.306
14141.864	15786.993	10979.311	20913.071	16262.602	26172.216	16179.602	24795.543	725.634	367.031	888.947	335.16	308.679	681.453	261.756	9347.38	211.085	185.12	189.757	1661.587	154.682	508.671	139.262	5246.728	8446.151	284.889	349.534	252.45	1294.183	438.331	275.981	10236.917	167	0.9	957.656	779.165
16199.904	17430.258	12670.971	23847.83	18994.528	28745.842	18692.741	27880.677	723.576	341.425	446.695	363.313	290.502	460.71	247.758	10551.13	151.815	157.341	233.934	2549.682	191.619	506.701	138.025	4525.965	3500.183	296.858	419.032	281.537	16700.804	683.782	285.389	10156.791	142	0.92	994.648	777.838
16068.724	17508.451	12199.89	23391.433	18047.498	28483.187	17828.285	27032.119	766.251	324.052	422.327	323.899	296.383	502.992	221.504	10854.209	176.269	175.528	219.264	1280.206	158.75	675.056	157.098	4338.388	4809.613	312.069	652.771	294.335	6169.942	396.401	287.133	9143.842	112	0.96	1004.902	778.232
15963.764	19379.55	12503.869	26116.254	17626.931	31588.763	16811.068	25717.61	710.47	421.741	399.213	711.337	2059.271	772.65	368.368	13528.572	188.776	235.949	197.515	1985.926	4612.443	551.927	191.111	3524.83	3220.986	299.697	292.898	264.81	1034.012	2051.685	435.219	7656.405	201	0.85	659.122	782.465
16827.186	18487.947	12972.363	24394.9	18688.489	31471.091	18679.013	29485.495	931.895	392.029	522.64	372.017	320.56	811.725	288.305	10287.925	218.431	194.879	145.43	3545.441	213.442	467.878	137.04	5135.326	7409.437	346.227	516.928	295.475	21585.531	2229.023	293.954	12368.555	123	0.925	1014.89	782.037
14686.987	16948.219	11155.784	23309.659	15791.128	29597.885	15725.357	25438.403	1025.4	490.1	453.736	1446.174	4252.469	966.403	328.157	15903.016	240.916	185.173	186.256	3302.193	3620.778	1240.887	131.136	5169.918	7133.988	328.043	325.46	261.777	167.914	6382.891	466.963	8491.565	135	0.949	1112.352	781.959
12157.991	13410.239	8572.184	17057.934	12346.836	21969.631	11731.096	20748.075	924.999	480.676	517.038	404.196	385.677	689.541	288.722	9528.219	421.63	293.465	237.738	1465.955	228.343	562.821	128.24	5567.084	25286.677	342.933	286.358	285.574	3670.666	692.891	298.971	11078.052	112	0.96	928.268	782.893
15123.772	17231.613	11127.547	22719.078	16558.452	29246.106	16492.115	28092.595	843.805	466.72	467.33	381.107	370.256	832.118	314.236	11621.591	267.476	191.467	191.025	2263.358	183.557	441.822	138.725	6592.312	12427.48	287.939	334.649	278.103	3644.314	505.317	310.294	12174.498	125	0.94	936.924	783.42
11352.379	13615.642	8133.039	17845.226	11282.427	21367.947	10204.587	18039.026	610.017	419.446	405.735	415.226	527.239	502.393	299.977	11072.559	194.875	226.994	164.478	1229.9	389.53	389.112	160.999	4323.421	2111.858	267.481	288.848	256.505	3809.231	858.461	291.57	7852.861	149	0.773	669.305	788.701
11383.321	12311.287	8935.78	17396.453	13667.883	23505.863	13160.715	20888.445	648.882	281.891	555.636	327.154	282.773	733.582	212.189	10559.243	151.39	144.285	192.625	1926.358	154.122	579.136	147.743	3589.349	3732.311	351.755	456.675	297.89	2651.725	404.642	275.436	8201.148	111	0.952	1002.716	786.446
11107.692	13180.727	8985.695	17751.064	12828.083	23219.979	13204.325	23294.689	1050.166	539.403	1248.383	537.684	499.278	904.291	371.868	8910.351	181.258	141.831	144.09	4152.72	197.169	447.848	133.441	9416.274	763.919	289.673	427.684	275.102	2184.817	563.443	285.973	16489.588	111	0.964	1092.878	786.068
14340.959	16088.11	9971.194	18875.673	13158.586	22973.875	12076.987	21573.154	883.288	503.289	552.359	405.605	432.393	575.08	297.811	8800.328	376.447	278.052	185.885	928.299	281.595	482.695	136.207	5876.497	24115.482	317.685	281.633	270.266	1699.879	474.475	295.139	10873.793	144	0.845	920	792.91
13640.182	14935.28	10608.884	19814.649	15422.929	26164.36	15336.905	24353.35	885.683	360.403	659.676	323.553	332.914	665.7	300.661	10870.922	195.806	178.6	162.863	4643.314	253.066	516.086	144.602	5111.485	5022.171	313.364	449.561	292.502	34219.456	2671.257	261.88	11678.534	233	0.766	1019.139	792.594
10639.052	12482.13	8323.145	15988.136	12096.374	21950.436	12489.05	21644.257	721.185	432.703	410.708	333.81	331.548	518.721	304.261	10121.067	185.722	156.346	156.351	3430.533	161.716	346.806	141.672	6511.92	4872.281	279.451	281.573	256.278	322.914	350.67	288.674	12316.04	120	0.843	961.375	792.933
11177.702	12295.28	8905.847	16467.976	12985.433	22191.339	14570.694	24245.189	932.301	439.959	828.773	458.932	413.942	888.017	339.077	12178.108	194.623	138.939	140.395	2578.382	139.368	432.287	126.861	7818.376	3332.282	302.821	386.461	297.654	2457.582	427.56	264.997	16671.018	123	0.925	1064.687	793.459
12313.628	13249.741	9483.854	17437.92	14115.233	20680.757	13828.104	20687.256	895.896	314.526	500.105	349.238	293.687	467.457	242.74	10246.957	184.95	158.685	203.478	3815.163	161.44	347.476	138.949	4657.52	4543.644	300.371	319.377	290.418	6830.143	543.669	267.65	10456.206	109	0.989	1004.904	794.638
10378.884	11591.581	8033.596	15064.928	11760.69	18550.71	11736.411	18441.978	679.829	342.679	1237.952	363.249	291.463	682.296	257.705	9062.865	147.613	139.582	148.551	3825.24	149.839	299.961	134.5	5039.24	3171.596	405.112	309.973	268.6	2470.526	404.374	263.52	11458.764	116	0.909	993.336	795.81
16298.325	17886.399	12899.732	24044.845	18977.399	30958.795	22670.985	35688.068	878.593	450.189	525.825	393.993	425.303	1358.458	388.582	13860.072	203.455	158.815	161.386	3837.184	142.723	333.185	143.782	8679.408	3597.582	439.181	341.086	316.716	692.45	498.686	289.934	19715.411	296	0.852	1045.794	801.314
14537.085	16527.218	10901.606	21068.347	15859.833	26178.133	15719.062	26814.941	784.376	469.861	535.339	377.31	375.55	529.911	333.958	10331.751	222.978	170.055	166.785	2643.414	170.621	359.061	135.261	7376.492	8577.269	277.392	262.703	259.176	2222.812	366.45	295.215	13012.427	206	0.882	936.854	797.529
12263.393	13542.499	9405.5	18015.221	13949.477	23869.843	14004.429	22161.598	709.915	346.888	682.94	344.456	311.342	595.424	262.583	9740.243	164.363	143.984	154.043	2795.747	174.369	378.577	142.838	4824.083	4604.851	288.683	334.916	263.092	6354.019	408.044	276.827	11044.768	226	0.74	974.615	800.947
8850.193	11345.059	6890.903	15258.884	9672.387	19938.438	9608.229	14752.792	713.193	378.642	381.924	619.195	1336.16	558.901	294.779	16562.073	208.03	227.219	152.334	1952.515	1346.611	385.515	152.522	3862.204	2761.714	260.275	263.885	242.629	1642.93	1360.295	320.028	7115.537	107	0.941	676.463	799.033
18064.068	20545.424	13741.498	27798.126	19509.686	34972.637	17930.028	29856.474	1205.362	601.071	545.264	2051.163	6295.172	1533.188	402.031	18843.004	277.782	200.473	204.203	4180.327	4791.423	1172.899	145.285	6339.4	6055.985	314.377	432.739	282.477	166.56	16045.996	420.883	10811.658	223	0.805	1118.303	803.114
17899.235	19471.041	13531.886	24733.316	19779.703	29367.66	20240.525	30321.803	734.251	342.122	369.312	427.76	313.226	949.418	261.517	8830.508	157.506	128.631	144.713	1186.881	171.235	378.209	125.169	5180.022	623.322	295.382	407.097	291.609	12091.956	718.92	260.372	11103.035	126	0.948	1032.317	806.619
13037.927	15386.381	9461.229	19173.167	13146.646	23725.609	13381.009	23112.877	856.175	509.839	511.847	412.569	414.934	602.259	317.894	10793.23	240.954	188.103	166.247	2048.609	206.344	273.109	129.105	7134.772	9509.248	336.22	270.769	286.195	1079.821	352.935	293.958	12034.848	142	0.765	910.662	810.655
11361.635	14374.005	8708.786	19827.769	12211.386	24980.254	12556.692	16672.544	682.094	404.6	427.359	577.914	1079.075	607.608	305.779	15673.474	212.388	229.148	172.189	1611.439	938.2	381.853	155.947	3746.185	4201.18	274.696	310.014	259.71	2075.685	1289.145	289.966	7345.315	173	0.821	676.616	810.829
12121.595	13401.908	9366.956	17624.69	13871.039	24465.63	13731.906	22967.653	732.25	376.009	776.125	330.098	325.724	676.558	284.283	9029.873	161.513	141.093	140.427	3880.247	152.442	296.42	132.748	5567.423	4379.437	298.953	319.309	272.09	1204.546	385.587	260.13	12247.707	158	0.815	981.437	811.646
14879.776	16505.704	12012.497	21662.928	17345.925	29023.825	17854.22	30845.187	1106.848	542.284	1169.074	635.483	614.778	1158.04	410.936	8560.26	185.055	139.175	130.472	2589.448	280.571	448.164	129.137	9949.261	719.582	296.054	418.807	292.53	1849.592	1222.433	318.221	17868.019	197	0.906	1075.931	811.86
22059.905	23783.608	17363.647	31970.916	25817.169	39398.114	26521.764	39654.294	928.164	420.488	455.829	412.193	399.886	1692.55	338.892	8558.721	170.064	140.767	139.211	2145.904	172.554	525.47	130.134	7068.557	1140.467	293.147	434.784	300.072	4238.666	1156.232	268.989	14661.477	211	0.94	1029.614	814.874
22418.249	24921.467	17304.215	33179.895	24778.891	51436.068	23602.101	40054.877	1466.728	634.965	625.335	2452.999	5837.133	3077.488	457.394	11904.997	236.63	200.68	160.424	3357.445	4130.642	1502.683	152.656	8169.026	3313.344	324.209	432.824	302.401	503.728	23380.462	637.908	14189.162	200	0.872	1113.945	816.195
17751.376	20011.935	12929.454	27735.664	11697.196	19338.081	9996.632	14762.976	1052.891	542.751	569.77	1688.008	3536.217	521.051	273.601	17292.337	253.234	216.461	224.091	4218.061	9419.987	401.378	146.059	2072.947	6559.286	315.63	429.149	333	1713.374	3613.961	441.384	3441.654	103	0.996	1294.558	814.617
13595.392	16494.601	10010.897	19728.183	12504.998	20988.317	8985.244	15633.941	711.761	392.02	475.399	523.28	904.618	514.95	301.64	10216.181	191.562	193.165	202.121	818.743	1028.15	395.144	198.964	4182.505	5138.794	291.629	284.582	287.682	1587.683	533.766	286.468	7763.075	129	0.836	663.167	818.213
22691.915	24155.862	17662.336	31816.327	25571.2	39019.442	25838.488	41985.833	1167.843	530.803	652.014	1915.939	2354.551	1957.59	441.022	8123.016	187.616	156.039	145.14	1473.318	1861.844	927.631	133.584	8450.17	1941.35	307.242	422.858	293.96	2197.603	6588.486	662.583	14919.042	185	0.923	1087.305	820.381
20237.915	21876.828	15887.888	29297.317	22933.72	36609.46	22436.202	37992.777	1393.302	584.909	635.919	2297.536	2916.272	1687.658	468.492	8412.653	204.125	168.809	147.325	1419.397	1503.09	1120.807	143.984	8816.746	1860.204	300.081	537.929	306.679	1082.804	10576.797	904.069	14733.853	214	0.87	1104.065	819.902
10621.621	12705.589	8293.314	16981.803	11804.81	24320.07	12069.982	20104.937	819.451	438.117	444.334	835.941	3206.25	562.074	295.309	13441.233	202.859	186.374	190.461	2900.161	2121.447	850.286	127.351	4721.677	5591.168	301.254	317.459	293.765	1032.924	2275.54	384.803	9825.611	107	0.958	893.874	819.248
11919.624	13177.859	9032.901	16912.581	13281.895	21520.797	13177.711	20634.418	610.332	324.156	365.787	295.65	309.656	517.787	256.734	8796.956	174.518	173.648	163.698	3983.169	157.04	479.27	135.07	4686.795	5480.75	273.673	274.334	278.183	2683.545	410.435	269.604	10919.336	113	0.912	962.615	820.049
22315.789	25128.387	17313.994	32930.134	24531.106	36697.668	22965.848	38462.711	1774.32	748.671	657.873	1897.143	7751.037	2328.913	465.297	22373.353	263.518	223.375	257.94	6262.465	5822.228	879.091	165.969	7524.889	2923.962	357.286	461.338	306.353	120.761	14188.933	511.756	13389.58	158	0.976	1123.418	819.962
20718.18	22027	16243.712	29193.891	24052.418	35509.799	24452.906	36844.381	952.613	426.079	489.822	399.054	416.314	1129.578	361.333	9155.142	202.351	162.93	153.124	2433.368	185.767	521.634	133.475	7427.697	4699.758	287.836	430.041	306.434	7342.22	1329.4	256.298	15189.551	253	0.861	1032.615	824.86
19977.587	21283.607	15780.471	28252.023	23081.741	37300.873	23282.016	38376.054	1067.724	496.142	600.274	1741.802	2560.491	1641.483	417.742	9360.836	182.758	158.524	153.899	2842.9	3107.487	833.376	132.736	7554.883	2565.162	314.067	380.946	297.033	675.88	6081.243	704.829	14090.046	127	0.955	1077.76	823.177
15486.867	16725.614	12150.744	21119.499	17388.006	28326.855	17617.099	30326.126	1113.882	539.831	558.524	1459.195	2352.628	1186.632	398.959	9422.69	192.246	164.729	162.502	2377.162	1906.081	664.058	142.095	7952.948	2085.853	300.757	477.168	292.518	3389.596	5046.646	471.378	15699.709	138	0.884	1063.855	823.71
30183.999	31454.116	24701.761	41733.301	35364.04	48246.742	34750.78	50118.433	1314.843	582.284	558.533	2188.034	4957.832	2465.547	467.808	11030.871	229.276	195.909	197.093	2572.365	3996.595	1256.906	143.99	7634.439	5317.213	330.6	434.196	311.453	2814.867	11547.464	679.725	13625.409	404	0.76	1092.032	833.084
17427.836	19438.474	12542.15	26551.146	17618.802	28058.055	14610.223	22401.302	1081.419	565.968	612.897	1448.451	5667.977	811.156	321.975	17492.944	258.867	221.037	218.626	3153.79	11423.66	737.399	145.557	2851.28	6412.191	320.893	314.512	321.994	1322.607	6051.731	554.477	4925.579	138	0.908	1286.812	823.616
10448.078	12425.661	7924.818	15975.245	11508.878	21233.323	11642.215	21565.424	702.961	434.856	430.287	328.711	363.877	478.72	291.754	9424.409	157.459	146.38	132.731	2672.678	178.665	218.413	125.839	6852.178	3102.717	285.76	299.955	280.172	686.281	306.477	276.251	11097.633	125	0.903	917.892	825.404
22483.068	25002.768	17422.573	33650.292	25218.412	11920.894	18137.236	28277.435	1676.38	608.223	600.329	2363.869	7753.145	617.025	360.766	22364.937	247.852	211.625	242.851	5910.596	10257.968	311.633	153.376	4251.784	3987.323	328.485	434.849	298.062	118.889	1538.456	430.113	7256.288	167	0.98	1130.458	826.015
9522.305	11482.597	7115.884	15171.774	10414.546	22147.083	11037.263	18989.925	767.123	420.292	382.471	860.524	2748.352	591.775	285.828	13969.951	180.741	171.201	148.254	2582.874	1561.231	523.797	132.387	4804.631	3145.968	298.612	288.098	299.667	745.157	2754.444	372.509	9844.697	139	0.858	888.097	827.737
26475.487	28446.416	20750.175	38121.548	29769.317	46018.941	26262.581	43327.451	1599.049	673.107	655.169	2586.189	6906.264	2830.226	490.336	17108.633	244.157	212.763	180.37	4732.181	5141.261	1199.314	160.986	8100.487	3891.844	343.416	580.73	303.54	881.034	17838.054	747.634	14587.501	196	0.901	1115.153	827.75
13802.931	16123.64	9849.018	21308.561	17374.179	24016.022	11385.008	18468.055	1099.699	575.31	496.201	1294.274	7069.458	865.789	338.581	29513.8	260.81	221.518	245.408	5144.319	10631.857	1665.875	153.984	4420.561	7411.284	322.695	295.669	314.774	195.641	9170.66	423.823	7675.887	109	0.976	1272.335	826.087
11002.067	14049.393	8160.34	19093.637	11548.001	24380.648	11543.113	19265.163	680.079	410.531	427.529	538.594	844.286	608.186	295.29	16564.672	176.572	209.472	170.15	1397.259	785.938	415.792	166.018	3699.315	2562.398	272.94	294.996	246.064	1529.573	1693.234	273.261	7217.272	136	0.849	677.61	829.397
23440.575	24346.111	18699.533	33606.718	27787.053	43540.175	28136.913	44420.189	1090.838	470.244	458.699	2453.986	5090.81	1885.986	417.092	11052.164	198.156	179.955	192.753	3266.121	5924.1	1096.706	133.37	6369.661	4708.353	356.694	392.97	302.835	1453.177	11097.333	878.536	11762.482	125	0.94	1082.148	828.484
16848.759	18997.007	12151.747	25346.522	21485.729	27364.092	13581.094	21322.672	1121.969	571.669	535.212	1558.147	8843.423	990.144	340.766	20443.488	220.277	205.667	184.83	4249.645	11406.35	715.839	147.952	3467.619	3755.059	328.983	301.038	309.652	937.684	9721.193	490.621	6277.509	107	1	1279.519	828.051
22301.61	23282.028	17184.629	29964.093	24679.005	34930.771	23451.645	39260.984	1352.817	612.767	597.615	2701.919	4569.217	1459.057	474.686	10411.847	213.121	173.475	168.83	2539.673	3422.582	1021.046	155.19	7934.155	2159.392	314.415	652.287	320.131	3428.59	12298.082	961.999	13977.295	191	0.87	1103.432	830.615
17007.207	17757.806	13700.346	24233.093	20243.986	32665.629	20166.049	32181.846	991.955	453.478	427.351	1505.817	5184.312	1297	377.919	12348.194	178.429	147.243	158.581	3468.074	2497.887	860.992	132.855	5625.6	3358.543	314.331	500.575	298.662	1316.353	11228.488	401.141	10677.655	114	1	1066	829.5
18756.528	19534.521	14874.191	25976.569	21860.82	33176.912	21545.139	34165.721	939.332	443.565	394.825	1394.308	4079.3	1245.155	374.657	13020.517	185.776	154.065	190.545	3201.607	3570.042	897.512	132.667	5417.507	4441.477	316.107	370.155	311.937	197.729	10340.069	452.192	9576.618	183	0.931	1073.675	833.21
16542.779	18893.15	12052.518	25034.319	17121.398	28681.897	14646.773	23285.02	1236.596	554.684	508.693	1317.021	5936.091	1125.137	320.251	25897.707	257.587	210.781	219.951	5033.676	8174.302	1285.694	153.183	3497.624	6834.294	309.918	326.823	313.135	3227.176	8638.357	409.257	6087.931	171	0.882	1264.728	832.348
16761.584	17737.974	13374.56	21820.141	19078.934	25785.134	18874.367	28648.743	855.439	449.41	441.936	334.148	365.09	663.745	338.925	8824.497	188.825	153.134	140.86	2291.029	158.201	246.211	131.638	8355.317	3284.616	324.607	316.443	277.771	544.581	342.637	256.369	16432.339	144	0.969	1015.938	830.792
17018.697	15046.833	8268.619	17698.342	15446.868	25190.187	9956.451	16356.929	887.971	464.555	538.45	684.173	4843.839	553.625	298.757	12082.309	273.272	182.176	166.872	3133.293	2267.617	279.465	164.925	3942.846	5927.977	308.05	330.752	309.284	4650.809	3534.689	370.792	9978.742	140	0.758	216.643	834.364
17153.226	17961.321	12804.619	22435.306	18169.934	26673.401	17716.24	27265.729	678.179	376.424	433.576	314.144	318.647	517.673	280.594	10195.406	178.073	187.631	163.48	2844.581	170.067	234.241	116.054	6266.243	4840.987	271.52	305.271	271.832	1424.661	328.327	271.985	11356.575	158	0.823	934.823	835.918
13734.436	14752.319	11264.615	19157.092	16735.811	26116.459	17009.402	27543.628	957.039	441.698	427.601	331.991	387.971	892.72	361.291	8857.567	164.322	138.256	154.889	2367.186	175.389	518.034	132.962	7206.846	1223.176	264.086	359.11	296.392	7936.342	1673.835	254.569	15324.25	104	0.974	1026.971	833.846
15520.425	16285.62	12283.06	21113.424	17929.093	26897.123	17769.905	29349.101	882.441	445.983	759.09	489.641	427.948	796.58	363.696	8771.189	206.982	154.985	144.552	1368.146	188.808	370.876	135.718	8204.853	3930.221	289.182	416.71	301.983	9215.396	829.629	255.199	15973.255	127	0.955	1038.146	832.972
26922.671	29336.981	21519.188	40148.205	31105.953	26531.565	18845.364	29603.868	1624.595	595.676	601.738	2795.171	8093.646	1247.351	364.763	22627.501	219.444	215.029	164.493	4672.712	9563.57	474.255	142.77	4048.757	3491.425	344.741	458.43	298.663	505.074	5796.535	413.574	6905.004	156	0.939	1125.397	833.942
12920.85	15483.355	9564.738	20300.698	13925.666	26802.712	14218.38	26380.377	778.086	469.483	606.49	370.342	372.624	508.706	316.835	10006.685	186.679	153.328	135.351	2737.936	187.789	226.017	123.663	7909.652	3312.425	304.68	289.34	311.111	941.616	324.317	289.819	11899.268	241	0.631	895.977	842.873
17578.276	17980.661	13532.383	22853.787	19666.288	29202.769	19226.248	31468.45	1046.23	442.543	396.574	1484.807	4937.723	1212.159	376.2	13708.222	204.138	159.732	196.13	3809.369	3978.582	851.6	135.195	5799.925	5309.734	298.259	608.717	291.336	231.17	11157.9	374.712	11194.081	142	0.982	1058.437	836.268
25791.709	27540.884	20687.518	37651.212	29845.764	37190.203	24283.048	39616.328	1490.831	618.675	610.151	2526.362	7231.289	1887.961	443.292	26376.073	229.817	202.421	172.582	4570.57	6622.717	837.912	159.426	6247.564	4132.509	361.277	483.477	314.237	283.473	11433.028	523.085	10710.993	156	0.974	1117.827	837.237
13624.173	15777.336	10065.956	20956.661	14454.865	28406.366	14290.235	23384.94	766.978	409.643	410.602	804.327	2424.084	714.996	280.277	13180.654	209.58	182.052	152.566	2983.149	2064.171	389.266	130.835	4383.646	6707.212	339.194	308.725	318.811	1608.147	3108.994	366.87	8243.137	217	0.799	878.749	841.555
19749.071	20799.258	15365.719	27027.796	22487.32	36497.563	23193.897	37847.529	1018.832	441.103	408.309	2102.828	4773.452	1685.985	387.479	10422.327	197.989	178.604	181.861	2833.823	6551.2	794.124	138.746	6395.939	5597.622	296.352	566.301	291.884	739.223	9494.161	415.327	12279.423	120	0.957	1050.333	837.467
27677.227	28619.677	22372.023	38378.134	32063.276	44146.687	30742.736	46530.583	1382.859	618.357	552.654	3297.468	6627.058	2187.853	490.862	12270.801	226.492	200.958	188.392	3509.179	10228.594	1336.475	151.964	7106.198	4114.784	338.243	456.437	320.214	2021.937	13382.612	838.988	12142.333	103	0.996	1101.354	837.209
17709.294	20143.285	12993.682	27181.806	20375.248	32760.409	16497.017	26868.045	1255.426	627.981	558.298	1541.336	7339.324	1135.829	362.731	28900.914	271.72	229.844	261.648	4604.573	12964.675	1013.081	165.189	4578.008	6928.455	301.22	327.492	319.651	896.535	8488.712	396.122	7708.422	134	0.98	1257.164	838.231
20007.589	20563.265	15905.784	26899.388	23018.271	32238.842	22547.187	33783.54	836.169	418.629	496.646	487.015	429.196	680.687	352.303	8564.171	176.555	142.979	158.969	949.807	333.997	540.205	128.3	7544.619	3448.288	279.821	434.68	284.197	6893.861	966.748	262.023	14702.134	153	0.875	1036.624	842.199
17784.421	19447.702	13307.401	27202.708	22766.542	30782.27	15932.14	23846.99	1348.409	538.676	556.469	1470.764	5795.845	856.013	298.424	16058.689	224.244	207.534	203.242	3406.539	14055.653	543.481	144.386	2265.1	3583.939	298.578	325.472	286.547	6193.209	5072.861	466.495	3851.462	102	0.943	1263.51	839.892
20434.24	21778.389	16307.369	28669.539	24238.111	36233.158	24911.282	37611.3	918.698	407.744	435.211	352.74	387.221	1378.362	368.668	9309.23	167.256	156.859	171.876	1216.842	194.108	554.895	127.133	7253.443	3439.582	266.316	468.657	279.668	13355.786	1704.834	250.977	14391.807	220	0.883	1028.195	844.968
16067.413	16685.281	12973.257	22456.729	19556.673	29724.769	19209.455	31520.345	1109.964	471.073	412.718	1140.302	4042.272	1611.032	401.761	12737.065	227.644	166.388	200.799	3038.758	2330.221	1037.045	133.089	5710.644	7021.343	299.056	374.422	304.758	334.333	10216.827	480.378	11320.639	133	1	1083.635	841.635
14285.866	14673.982	8307.834	17069.762	14590.954	24308.193	12432.044	16206.865	824.844	479.131	829.089	540.813	441.278	504.199	318.934	14030.957	240.459	178.919	209.609	5809.196	161.664	292.374	175.461	3820.459	5023.4	309.322	330.043	317.584	2751.145	424.35	366.264	10167.21	142	0.91	212.873	842.697
13331.124	13652.15	10393.125	17572.026	15176.269	22978.159	14660.831	24753.792	938.237	443.762	386.409	806.909	3259.416	1077.997	370.756	14006.95	203.159	147.701	210.917	3245.724	1813.541	877.896	134.009	5519.107	5440.799	283.537	384.881	301.451	162.679	8895.939	282.616	10016.131	126	0.988	1070.817	842.706
21092.846	22356.872	16799.145	30211.411	24539.482	30601.33	20178.73	32794.016	1322.135	532.623	562.518	2678.892	9274.784	1236.681	423.415	23777.827	208.314	189.228	176.049	4618.899	5961.22	742.191	146.552	5222.956	4036.183	318.475	552.433	309.929	2110.952	12889.957	591.101	8634.665	189	0.901	1112.78	844.548
15092.949	17384.45	11304.398	23095.506	17385.228	23535.161	11894.96	18687.726	1143.684	630.558	539.451	1655.778	6519.058	904.741	335.698	23803.879	260.06	226.251	244.475	4342.279	11653.716	930.033	157.19	3495.974	6225.004	341.764	326.174	309.984	1468.276	5667.429	308.039	5906.248	136	0.994	1249.485	842.544
25882.112	26366.795	20455.753	34806.559	30011.8	43370.639	29779.501	45378.794	1262.046	528.117	445.536	1459.507	4629.722	2121.919	408.212	12190.744	212.033	179.894	201.525	3074.912	3530.087	1014.572	138.895	6571.057	5247.993	303.064	823.957	282.039	288.385	11645.309	327.679	12374.903	126	0.988	1053.881	843.952
12311.883	14068.87	9361.18	18267.355	13779.813	22244.557	14064.506	23497.773	708.592	423.843	433.454	328.121	369.773	438.323	304.154	9273.143	164.108	142.146	155.19	2795.655	181.734	221.86	121.387	7184.459	3122.67	278.418	341.287	269.408	421.652	301.927	265.718	11850.436	102	0.943	925.333	844.578
23423.111	24272.309	18788.624	32324.277	27816.645	39977.667	27848.503	41513.77	965.833	484.639	419.039	1802.044	4415.771	1429.66	402.548	10239.882	190.334	172.257	175.682	2586.963	3430.369	935.771	140.63	6803.785	3948.051	325.52	1584.922	291.351	1058.7	11044.036	482.464	12687.126	132	0.965	1047.045	846.068
21661.198	22112.1	17545.968	29397.539	25370.698	35094.951	23515.549	37344.128	1284.137	611.979	527.866	1740.059	5676.523	1974.827	460.082	13701.163	222.617	189.28	234.171	3509.072	5702.849	1394.744	153.473	6037.544	4249.218	350.654	1320.297	303.186	8112.785	11838.013	474.567	10500.661	113	0.969	1099.792	844.925
13477.024	15854.197	8601.389	20685.151	12838.689	24249.608	11076.288	23159.172	861.849	462.118	449.815	885.424	6127.783	613.428	299.275	9965.151	217.529	186.506	154.749	2896.083	3249.38	406.463	173.103	4065.393	2414.434	293.748	294.705	290.78	9208.952	5970.631	461.322	9409.998	130	0.865	239.062	845.585
14637.982	16902.439	11114.64	22366.809	21379.243	24305.479	12849.607	20455.321	1310.96	639.964	644.784	1707.965	8036.22	892.35	342.213	21489.08	252.322	215.808	192.426	4494.351	6898.893	1044.588	149.942	3581.939	5044.389	292.161	313.095	308.292	2162.447	8479.059	430.031	6130.297	159	0.923	1215.858	847.406
13199.884	15059.49	9988.7	19338.208	14662.351	25358.22	14857.801	24545.296	643.009	356.049	410.143	284.903	305.544	623.926	282.141	9090.594	169.884	149.756	151.612	1601.624	171.401	355.154	126.357	6422.559	4882.189	323.028	352.113	275.361	1740.727	358.224	273.271	11331.59	125	0.952	948.356	846.356
19454.345	19697.169	15247.81	24774.636	22012.49	29912.05	21034.425	33977.248	1202.777	580.459	480.373	1097.544	4388.985	1449.977	412.174	12597.004	237.541	180.444	202.15	3443.723	1507.59	1116.556	136.308	6610.409	5684.167	304.633	419.906	277.346	159.491	12034.667	282.668	12000.433	137	0.974	1061.675	847.376
13898.038	13799.323	7744.442	16102.215	13479.027	23361.671	11987.689	18172.756	755	436.392	541.799	412.834	663.664	432.415	297.846	8001.985	225.689	168.841	146.158	1285.509	389.748	231.827	178.571	4792.585	3591.077	283.21	294.577	297.709	2773.533	536.668	430.404	9733.415	175	0.79	233.363	850.649
14717.727	16124.603	11097.733	21019.78	16439.272	25959.031	16539.502	26563.475	675.716	366.636	462.72	289.284	326.227	586.254	283.762	9381.987	163.822	139.285	134.513	2036.304	183.08	310.554	130.418	6616.318	4152.449	318.905	343.567	283.886	5591.995	307.183	264.563	12305.128	171	0.842	971.085	849.506
19884.96	22597.357	14937.198	30368.293	23192.02	33887.048	19413.913	29619.657	1318.129	597.561	564.279	1620.313	7054.485	1077.611	352.471	23220.506	248.794	224.073	222.028	4026.921	9696.008	855.455	163.732	4175.854	5474.34	315.61	332.763	309.586	2024.384	8965.324	528.817	7494.541	122	0.956	1233.918	848.016
11044.396	12193.9	8827.741	15599.24	13119.595	21764.324	13655.385	22988.955	727.264	383.555	530.2	333.041	360.905	753.634	324.454	8953.592	139.17	143.48	137.775	2835.425	164.622	249.565	113.566	7033.312	2558.271	333.818	313.671	266.154	838.048	404.348	272.462	14089.132	105	0.997	1005.1	849.129
9753.185	11437.959	7355.854	15737.24	10735.491	22598.075	10605.955	17034.413	619.953	351.932	323	827.671	3424.841	586.415	263.717	15987.699	176.822	170.313	147.26	2751.673	2763.241	394.124	123.266	3008.765	5224.626	328.844	298.864	323.147	935.45	3492.503	359.128	5844.85	99	0.99	870.833	849.985
18438.702	18852.691	14656.05	25081.825	21504.99	31606.6	20054.214	33471.096	1162.735	567.531	480.844	883.742	3599.506	1876.132	460.995	12451.473	237.902	191.922	205.49	3474.122	1051.608	1029.81	146.254	6169.092	6842.486	358.045	574.564	310.518	1173.546	8790.954	347.222	11983.978	135	0.987	1093.241	850.211
18570.497	20917.921	13968.349	27962.191	24630.589	28803.48	15510.699	24044.257	1368.335	689.517	780.217	1670.925	6833.463	903.597	367.712	20240.593	285.155	229.811	199.444	4163.518	6649.656	773.651	153.904	3776.355	5177.496	299.274	330.767	306.903	2141.457	7998.037	563.983	6514.518	136	0.956	1226.89	850.471
17760.639	19869.795	13372.318	26336.38	21617.82	26915.002	15978.601	23539.335	1187.796	617.581	636.398	1703.657	5786.891	783.176	303.344	17128.62	251.724	222.535	212.429	4060.729	8691.724	847.472	146.051	2683.985	4736.45	307.261	321.433	301.11	2816.982	6931.911	381.975	4702.398	127	0.967	1239.933	849.878
24931.945	25340.869	19802.673	33290.186	29206.144	41980.758	29009.703	45100.182	1120.457	510.234	446.071	1135.867	4808.995	1950.698	404.093	11528.861	225.731	182.863	184.425	3015.878	1448.928	987.366	129.289	6779.256	6441.236	294.301	633.641	284.39	149.527	13041.665	283.491	12273.944	121	0.977	1055.277	851.186
21207.275	22116.361	16882.351	29503.042	24433.108	31823.047	19851.474	31931.831	1159.754	496.996	499.571	2653.635	7249.236	1356.422	419.363	18047.272	198.924	195.206	177.509	4493.901	7730.715	723.955	140.516	4424.205	5442.426	315.12	479.415	301.129	1195.941	10246.171	566.099	7583.721	250	0.821	1109.02	856.148
24618.891	25184.819	19840.316	31380.636	28191.962	36243.311	27694.514	38007.581	889.099	418.53	431.704	380.223	394.356	1272.34	384.362	9075.041	149.015	157.516	192.819	1678.274	191.18	500.351	123.796	7755.263	2488.676	270.73	439.364	278.605	10218.234	1697.38	269.202	15437.371	208	0.861	1023.188	857.438
11871.442	12277.207	9113.104	14902.091	12949.917	18809.723	12435.476	22369.72	1138.421	505.286	465	886.441	2837.187	1105.645	439.852	15240.485	219.469	166.099	269.675	5841.462	2062.877	975.412	142.992	6563.491	6242.805	303.568	339.146	312.606	139.562	8660.276	338.851	12009.189	98	0.98	1081.286	852.816
15260.125	11503.635	6546.969	12933.36	14894.802	24551.201	17156.042	19922.258	739.808	358.803	323.556	764.944	6162.089	714.086	300.311	15783.809	231.847	216.818	210.288	3505.054	3975.259	420.6	162.293	2380.059	3974.033	286.53	303.209	282.881	1087.3	6092.983	442.038	5282.32	167	0.9	421.614	855.871
19072.911	19597.639	14724.541	23799.936	20921.366	29959.508	20316.194	33839.748	1166.778	552.958	465.512	838.094	2892.198	1766.852	426.598	12684.648	230.987	175.134	194.927	3129.589	1367.038	1005.203	139.874	6386.998	7328.841	383.668	338.699	292.263	99.154	9146.029	292.702	12011.331	132	0.965	1070.455	854.106
22125.161	22805.726	17687.861	29810.086	25722.383	39281.139	26182.016	41656.481	1100.428	494.231	522.888	1940.49	3649.512	1670.898	406.834	10095.911	201.862	181.641	172.226	2264.114	2970.598	937.699	130.902	7296.897	5322.837	293.072	714.204	289.832	1409.168	10263.909	584.261	14019.025	178	0.915	1043.264	855.927
25852.453	26494.348	20502.133	34670.268	30209.372	45493.684	31037.274	48143.686	1222.772	530.214	437.064	1649.932	6105.912	2302.328	414.631	11282.629	209.059	175.662	175.991	3321.612	2557.131	1123.62	126.273	6820.983	5687.104	308.318	621.731	297.035	129.695	15552.683	396.288	12881.281	110	0.955	1050.809	855.636
22393.271	24725.359	15013.363	32405.121	21444.751	40457.618	15129.271	24968.927	929.588	491.54	473.518	948.21	5102.405	825.903	266.216	11343.322	258.63	219.612	164.144	2209.787	2561.692	481.732	164.454	4267.786	4879.958	281.907	308.349	312.077	3388.685	6335.906	486.666	9443.442	282	0.65	275.028	858.521
10241.313	9378.956	5457.959	11625.544	10129.985	19069.305	11522.989	16801.177	728.004	382.926	361.438	908.976	2377.995	547.965	293.087	13729.381	250.364	218.16	232.317	3263.844	2692.812	354.443	171.496	3419.71	5243.733	262.418	327.171	304.895	438.434	2803.546	464.009	8474.701	204	0.829	452.804	859.544
21926.256	22565.112	17133.061	29570.661	24828.356	35891.331	22704.962	37741.001	1329.53	590.478	534.85	1895.468	5595.49	1641.058	483.468	14520.545	240.02	206.23	193.857	4298.896	3746.981	1293.113	152.027	6279.25	6594.399	372.574	529.328	295.274	226.516	12726.756	488.232	11497.783	144	0.974	1101	856.694
19282.585	19438.486	15113.022	25441.59	22134.753	32959.521	23008.413	37847.607	827.964	425.683	602.034	637.222	584.813	803.314	391.386	10793.567	163.08	140.159	160.978	722.358	543.292	387.69	128.092	8408.532	3102.813	281.242	383.945	290.617	6099.52	1406.199	309.384	17418.867	241	0.892	1033.027	860.089
7931.588	6508.141	3647.738	6501.287	8244.432	12237.025	9583.067	11860.186	808.994	445.874	881.613	426.187	403.71	420.614	290.276	15875.372	207.13	163.132	205.289	5751.146	146.884	237.241	155.11	3187.759	3755.126	291.129	322.8	317.092	2067.353	381.028	322.64	8710.161	120	0.821	197.3	858.342
23429.85	23584.283	18802.986	31353.445	27719.007	39324.067	28269.606	43037.823	1128.326	526.772	447.708	1146.302	5179.922	2163.833	426.443	11757.42	211.238	163.669	185.408	3106.276	1597.913	1042.396	140.759	6595.003	7046.951	338.535	371.22	280.663	117.197	13250.907	335.495	11616.195	196	0.893	1057.571	862.148
25251.693	25655.63	20148.144	33175.02	29200.725	40502.792	28882.034	43853.507	1287.254	588.207	495.871	1309.806	4939.483	2111.682	448.482	11302.347	240.755	191.704	188.186	3105.8	2140.463	1106.497	145.28	6799.729	8206.757	349.764	379.808	293.889	126.688	13257.882	375.369	11910.448	186	0.903	1065.887	859.78
16621.125	17252.879	12950.27	22193.64	18850.866	28166.85	17187.483	30275.134	1268.909	612.314	533.307	953.159	3539.106	1631.05	473.281	15301.144	238.266	191.55	207.608	5466.321	1797.319	1261.862	155.519	6991.123	6365.377	324.153	372.92	306.84	101.557	10196.893	295.841	12652.106	124	0.972	1093.266	859.79
18324.308	18788.009	14121.168	23257.412	20301.769	29209.31	19445.016	33504.039	1247.51	601.612	507.033	977.371	3699.761	1599.601	469.568	12384.11	236.124	182.068	212.879	3748.655	1523.504	878.872	145.731	6757.388	6093.306	327.095	344.777	323.787	118.526	10584.022	339.618	11434.063	126	0.988	1078.397	861.405
20873.697	20845.128	16448.708	27555.112	24519.958	35889.865	31200.287	45838.281	1253.274	526.344	441.828	1601.407	6321.768	1952.806	464.63	13711.057	194.501	161.524	171.286	4192.989	2830.898	1122.406	135.356	7600.528	4049.776	293.912	377.324	282.201	172.192	15438.532	420.567	14472.286	121	0.977	1049.211	863.161
25240.811	18668.89	11338.701	21497.209	25114.226	36072.056	16310.182	21009.046	1056.14	426.528	378.386	865.155	8117.932	983.056	322.903	14399.175	268.982	243.544	187.225	4846.504	3645.305	539.621	170.861	2717.306	3512.479	284.413	311.704	296.64	2954.442	8235.221	388.242	6294.169	126	0.959	419.349	863.77
25061.457	30864.567	19298.366	41452.885	24341.309	43810.877	18380.204	33422.661	1057.74	544.37	497.863	1986.613	6188.677	1047.559	346.123	13339.939	316.065	283.905	183.822	5685.362	4945.073	585.57	169.023	3963.864	5563.597	302.665	364.653	310.258	4885.842	8306.009	500.786	9600.949	197	0.87	428.85	866.201
8949.975	11119.239	6763.108	13892.78	9688.215	18694.871	15664.098	19773.385	693.415	464.62	512.628	364.626	373.708	458.768	335.076	8447.573	163.364	144.865	121.985	2363.324	173.172	231.418	127.563	7758.61	1377.434	302.621	294.24	320.821	665.49	345.516	275.644	11540.705	180	0.866	880.689	867.65
23122.838	23829.749	18287.482	31668.122	26681.413	27464.444	18713.669	29830.155	1378.623	621.271	544.694	1568.236	5504.924	1315.554	462.748	17840.121	240.557	207.175	191.914	4108.279	2661.874	1170.263	148.605	5365.203	6489.539	336.134	392.21	309.51	222.829	10534.441	437.053	9118.729	139	0.977	1099.493	866.047
10580.852	12455.636	8036.06	15982.364	11222.423	21492.554	11141.426	19668.262	721.193	441.019	537.297	513.716	963.717	519.036	306.693	8947.196	157.83	143.744	128.514	2370.893	664.25	807.387	127.181	6995.004	1339.355	297.812	318.315	309.017	1095.75	669.704	313.057	12091.373	155	0.729	867.739	869.732
14169.153	15163.933	11262.451	19851.822	16612.695	23624.675	16496.862	24340.215	610.727	342.538	550.309	330.482	345.55	611.511	315.938	8713.96	144.724	148.796	137.808	2457.221	161.113	432.933	126.261	6418.857	2615.303	265.229	426.131	264.733	1067.351	291.228	283.556	13290.599	99	0.99	989.449	867.985
22683.318	23203.899	17985.37	29673.286	25899.363	36828.462	24309.798	40067.005	1412.041	727.162	626.988	1159.814	4685.137	2383.963	511.54	12233.874	286.634	213.063	220.925	2705.478	1297.382	1137.893	157.284	6935.633	8149.878	352.65	338.468	308.166	143.288	12248.317	320.344	11297.262	125	0.98	1076.668	867.74
17673.708	18493.814	13801.584	22871.11	19765.204	28630.912	18209.796	31952.452	1319.44	622.806	517.121	895.135	3239.558	1777.406	490.157	14310.699	244.139	199.078	216.188	4266.101	1129.424	1084.488	149.747	6756.812	6066.949	490.753	321.528	313.153	196.234	10145.01	284.284	13158.509	128	0.963	1088.898	869.102
13077.195	15530.078	8478.045	19711.874	12706.623	23989.847	11800.29	23909.47	861.358	535.694	535.888	388.079	423	475.587	301.684	7721.078	234.006	189.543	137.858	2372.412	138.038	203.471	169.297	5834.419	2262.089	306.193	275.925	313.993	280.065	303.332	365.642	11843.159	135	0.792	268.552	868.989
19492.036	19415.193	15150.078	25103.092	22471.735	30026.096	20476.144	33463.591	1079.986	534.941	452.464	1243.934	5007.702	1674.508	439.619	12963.025	209.675	171.342	205.333	3338.444	2152.239	980.708	143.957	6324.286	6396.935	343.091	351.686	290.799	149.722	12137.086	339.318	11048.028	131	0.997	1067.019	869.546
11329.772	12256.361	7202.901	14211.488	10975.174	19722.95	10564.184	16535.439	783.771	436.681	1094.683	417.115	390.211	404.014	277.938	11998.414	192.781	166.651	189.377	8057.72	126.427	247.282	168.832	3212.457	3595.44	311.359	421.852	322.431	1787.491	401.245	329.499	8262.152	157	0.838	206.137	870.672
15651.336	15188.687	9133.852	20147.472	15711.4	27018.703	14528.51	24441.613	827.073	372.118	330.894	836.977	3567.259	586.001	289.869	11581.29	239.555	250.311	192.326	3198.932	2112.518	380.237	162.092	2595.193	4390.585	273.736	300.743	280.227	457.235	4425.824	421.004	6221.748	197	0.798	411.018	870.744
10135.984	11821.771	7483.3	15466.491	10745.353	21921.794	10647.523	17859.449	675.547	399.326	407.925	856.281	3224.223	609.322	278.633	11272.085	165.425	157.263	146.853	2359.459	3370.467	610.481	129.268	4136.132	3567.132	294.145	301.041	317.657	880.941	2489.623	395.538	7649.998	116	0.862	861.267	871.56
21448.615	27293.827	17054.386	37000.014	21104.693	39277.317	16946.845	31532.744	902.749	510.058	785.222	1146.519	1482.52	1008.573	333.746	9099.677	290.83	238.993	177.158	2093.74	1288.192	289.728	180.41	4404.486	4523.3	304.686	361.655	296.169	4430.422	2118.02	310.61	11459.482	170	0.929	437.465	872.212
9225.255	10670.079	7022.407	14094.404	10329.262	20077.462	10613.555	19157.18	623.943	353.016	495.462	300.845	325.758	568.379	273.211	8750.729	144.992	135.86	130.805	2860.15	162.983	266.752	127.142	5801.153	1834.563	279.028	308.009	312.862	900.398	371.837	260.403	10461.595	118	0.898	906.847	872.483
18976.942	19678.225	11605.398	23660.377	18212.965	30907.407	14556.838	27482.068	865.44	479.32	452.408	800.138	2969.681	540.079	278.673	8219.16	244.652	194.198	129.121	1639.564	1626.507	282.634	163.578	5489.149	4482.068	263.121	277.785	322.892	2821.139	3859.118	388.841	11110.661	107	0.941	297.659	870.463
21865.279	22042.558	13066.985	27687.388	20503.381	34732.805	17674.77	26323.243	866.87	448.227	436.583	850.824	3328.48	723.516	361.637	11135.301	326.455	271.826	180.25	2670.084	2211.354	315.006	177.479	2709.876	7443.226	325.398	372.455	300.721	988.905	3280.286	415.826	6358.426	305	0.703	535.028	876.339
15807.256	16774.05	9918.963	19651.522	15349.622	27000.504	15165.168	23720.848	862.057	460.513	1547.048	428.241	410.74	729.59	309.69	10128.032	204.346	166.879	149.274	6410.093	138.998	244.798	166.965	4110.685	2915.833	325.197	343.123	312.406	2642.925	523.675	303.294	9901.522	139	0.871	220.558	874.579
17935.063	21932.695	13146.456	31505.306	17368.868	32113.765	15813.348	28708.593	751.502	427.064	411.172	666.195	2438.425	627.484	330.508	9166.857	274.312	219.15	154.009	1894.828	1492.798	308.764	171.527	2955.528	6153.404	291.111	312.791	298.668	947.999	1963.959	383.827	6654.203	138	0.918	546.391	873.138
22873.053	28166.972	16367.086	37023.361	21381.011	41618.053	19995.815	36352.877	773.936	423.746	439.858	619.877	2700.813	612.895	339.322	9535.15	304.732	226.762	155.209	1577.184	1302.796	288.971	167.234	3341.113	7332.373	295.692	317.315	288.444	1477.869	1935.858	359.856	7306.112	145	0.882	556.521	874.417
23876.26	24349.252	19153.078	32155.905	28291.819	38965.181	25896.835	40902.789	1231.981	565.291	498.587	1458.287	5096.754	2185.394	450.541	14363.092	240.135	190.349	210.101	3141.233	2819.91	958.758	149.615	6210.121	8292.985	315.689	334.873	308.644	314.694	12098.141	359.178	10910.173	148	0.985	1075.223	874.757
16407.582	16659.666	9819.342	20258.932	15341.819	30701.322	15447.905	23577.224	832.507	468.937	444.559	557.316	2325.592	805.046	258.218	7771.851	242.136	206.234	159.97	1357.917	1070.166	378.175	151.283	4442.956	3787.366	274.854	322.86	318.053	2533.402	3797.528	323.595	10058.28	125	0.952	313.964	874.436
19058.57	19229.881	14865.623	24310.666	21551.111	32194.663	16945.755	26611.349	1030.986	481.207	394.531	761.262	3669.081	1591.733	411.828	20609.089	214.051	169.714	219.864	3605.262	956.859	781.552	144.299	5696.932	7259.739	343.618	311.198	291.404	114.301	10542.762	287.76	11010.097	109	0.976	1058.528	875.573
25422.033	26358.6	20476.189	35179.662	29696.338	30712.268	19603.601	32111.261	1372.093	612.767	538.425	1352.813	5645.841	1587.449	453.379	16021.974	223.294	210.829	199.194	3160.622	2710.407	798.43	149.145	4725.128	5500.584	345.28	341.213	308.235	326.472	8616.409	351.79	7931.634	220	0.855	1098.032	876.023
17548.712	14769.861	8821.336	18623.845	16889.333	28621.223	13962.71	19129.036	866.516	425.9	361.073	992.153	3264.029	582.637	287.788	16150.615	243.673	223.777	197.465	3580.07	3035.847	463.236	160.008	3040.816	4647.453	273.529	288.796	279.348	763.639	3853.029	417.657	6901.8	103	0.965	401.956	875.364
24052.931	24810.912	19225.131	32608.381	28197.874	40963.682	25896.064	42740.559	1357.578	613.129	528.787	956.235	4045.848	2586.304	491.553	13233.472	238.382	199.599	210.708	2827.394	1631.385	1041.023	159.604	6394.655	7123.459	374.095	332.59	318.627	327.43	11932.991	299.768	11631.495	130	0.978	1085.892	876.254
21880.864	22500.466	17428.666	29702.909	25788.597	37149.64	27347.109	37822.538	1157.314	504.334	434.067	1312.54	3958.399	1589.284	424.534	19187.274	209.132	192.375	188.658	3429.34	2569.211	1108.253	144.701	6494.883	6012.731	322.054	330.353	301.616	511.24	9421.149	486.662	12803.843	138	0.852	1046.275	879.623
20104.432	20206.566	15829.816	26078.264	23084.047	31341.272	17941.381	28802.919	1264.803	549.849	444.101	1339.989	4747.568	1668.079	390.737	18361.297	200.047	172.344	202.508	3543.912	2792.109	724.766	142.77	4951.427	3860.256	330.906	350.214	299.839	202.384	9464.045	350.754	8901.387	147	0.967	1066.779	878.963
17838.76	18632.401	14202.992	24646.901	20909.961	31301.337	31251.857	44537.651	827.164	364.318	876.698	465.454	490.321	813.947	488.697	14784.415	181.1	148.7	140.553	1559.39	291.852	407.361	161.726	10648.139	5395.233	296.406	496.232	274.719	8762.733	1617.894	352.067	21778.075	543	0.707	1026.776	888.165
15618.984	18733.389	11128.266	23560.451	15395.876	29309.251	15221.396	29368.734	895.1	460.441	852.502	400.354	397.2	464.104	282.309	9011.032	213.21	175.228	175.928	3851.654	131.139	291.771	162.422	4396.803	2943.655	288.819	363.085	299.852	2339.371	396.951	433.614	10457.111	200	0.845	231.545	883.335
13595.584	12222.852	7063.945	14897.605	13134.046	22603.469	13248.733	17357.796	834.631	407.637	358.527	575.728	1663.773	670.539	271.412	14345.348	245.43	222.259	191.47	2868.976	1703.71	401.476	164.988	3163.717	4685.784	276.452	300.364	282.24	682.803	3511.777	298.269	7590.916	117	0.973	376.594	879.816
22031.929	23365.554	14777.87	30699.651	21841.15	37481.343	17191.839	25933.65	817.766	438.618	734.861	471.118	465.581	716.792	307.943	8720.643	293.437	208.377	161.687	531.915	224.291	242.773	172.787	3903.539	4960.522	295.936	342.167	288.751	3733.494	631.59	288.526	9353.549	204	0.779	441.877	880.686
24112.746	23632.504	13725.787	29882.508	22149.271	37594.934	19347.533	26428.438	840.136	454.415	580.849	594.256	974.05	614.177	359.448	8072.313	321.663	220.677	138.104	859.363	528.29	256.005	174.697	3822.855	7128.619	289.902	325.985	299.727	2371.129	973.545	356.302	8582.796	165	0.868	554.803	880.179
24604.261	25215.048	20069.089	33819.138	29758.296	36670.287	24376.517	37894.614	1412.267	587.123	499.156	1757.442	5499.389	1969.265	448.621	16752.97	212.905	200.141	195.008	3505.09	3888.353	974.848	161.361	5897.223	5544.284	319	401.562	307.033	587.955	12227.749	418.442	10314.984	126	0.976	1079.611	880.548
11582.345	12821.529	7629.62	14326.358	11783.358	21028.83	11432.972	22178.101	810.611	471.649	498.537	350.362	370.428	439.048	260.778	7822.812	188.853	185.672	150.017	2115.01	116.009	354.257	161.638	5624.919	2002.096	257.431	300.711	332.613	1135.364	325.375	429.506	11286.636	107	0.971	268.93	881.64
22424.849	22556.705	17805.505	29748.066	25839.13	36612.484	22999.456	37625.488	1570.326	695.501	606.461	1490.435	6103.461	2207.246	533.904	13604.08	242.958	208.348	220.635	3572.972	3248.879	1127.538	177.347	6218.814	4235.78	316.955	401.164	306.615	448.502	14259.879	412.745	10978.331	114	0.977	1089.526	882.096
15466.466	16502.194	9751.128	21746.984	14870.794	29041.424	13556.022	22452.223	804.513	452.585	435.518	564.112	2307.162	746.062	269.731	8657.62	228.605	201.016	174.937	1670.217	1071.233	352.46	144.459	4359.606	4126.361	287.445	306.086	291.407	1716.027	3624.001	329.27	10332.411	216	0.694	340.194	883.648
11929.616	13287.492	9095.198	17523.685	13588.897	22292.374	13956.286	23895.698	657.899	406.277	412.633	330.562	347.002	596.494	320.231	9610.271	150.874	141.079	150.625	2538.298	162.15	268.262	129.864	7550.158	2320.209	333.753	331.953	285.051	591.283	329.884	276.322	13625.713	104	0.932	965.913	883.981
15956.819	19174.588	12579.997	26036.26	15823.357	30888.65	14595.51	25587.638	848.67	447.381	423.415	1060.145	5195.661	594.652	314.116	13135.149	295.348	235.558	182.656	2930.103	2876.074	415.635	160.729	3081.919	5565.38	291.317	279.509	310.504	3125.203	3449.648	380.958	7143.774	194	0.82	571.49	885.067
9996.92	11582.259	7622.113	15245.778	11288.793	21450.229	11612.397	21383.602	657.657	388.812	429.567	295.497	320.895	491.017	305.44	8954.285	153.677	136.445	128.925	3199.82	159.099	283.525	131.43	6722.508	2006.453	303.041	273.014	302.621	193.735	332.692	263.237	11296.987	114	0.92	908.36	884.658
20566.206	21020.292	16116.568	27568.186	23414.322	31445.003	19583.655	32118.749	1388.602	596.208	525.558	1411.565	5808.922	1758.553	482.895	18504.653	196.043	186.694	205.824	3342.746	2838.873	1056.095	161.233	5484.657	2793.578	286.85	480.466	291.614	1878.49	11322.134	381	9995.722	137	0.963	1097.456	884.982
17500.198	17694.144	13898.465	23944.877	20359.651	21577.52	14058.922	21749.334	1297.803	468.217	421.583	1916.438	7035.141	1135.013	388.233	17170.139	157.832	162.896	181.267	3598.279	5536.237	644.73	136.238	3213.501	2307.243	285.66	349.03	284.134	990.134	7105.764	360.888	6210.514	120	0.969	1105.283	884.567
16084.411	17577.774	11142.698	24505.065	16684.46	29234.407	15686.777	24089.688	707.877	384.952	412.85	705.481	2741.129	584.251	333.295	9633.365	294.262	223.105	168.627	1743.273	1615.79	301.952	164.908	2518.549	6393.984	296.921	312.732	301.288	860.38	2360.342	337.088	5297.02	258	0.674	544.748	886.721
19827.529	20363.129	15688.214	26498.104	22860.054	24797.525	15259.832	23996.835	1311.892	545.262	482.857	2033.756	6683.526	1103.35	388.826	15453.516	193.127	174.765	187.377	4702.72	5333.064	651.134	149.175	3800.052	4038.681	299.446	530.376	303.256	211.92	9114.934	433.658	6844.68	152	0.924	1084.711	888.928
11865.633	14482.956	8814.018	19801.773	12518.026	22217.368	10177.815	17069.389	704.674	403.379	421.874	363.243	379.167	560.255	277.39	16999.241	153.847	184.853	142.017	524.456	308.497	650.342	178.393	4058.151	2010.672	271.869	288.224	265.161	3460.638	2104.307	333.542	7682.069	128	0.9	692.781	888.703
11682.819	13158.38	8183.392	16945.308	11826.035	19904.185	11498.147	18792.066	758.746	408.799	426.086	452.642	333.32	386.329	288.114	7292.202	220.454	193.232	170.717	2453.5	147.53	210.867	157.839	3561.047	2195.024	265.676	308.955	282.379	4376.45	364.569	308.958	9563.405	110	0.926	410.055	887.755
15562.158	17028.149	11859.586	21096.059	17257.31	25999.939	16892.201	27317.956	643.262	358.715	352.266	266.98	318.403	545.01	313.07	8782.023	155.189	153.284	146.695	2588.867	147.261	198.512	121.677	6566.726	2599.921	321.582	335.121	281.863	315.373	308.293	271.065	11847.225	96	1	976.479	888.448
19114.045	18858.339	11615.395	23413.932	18788.647	29745.468	18988.873	26496.573	858.498	446.837	472.524	421.842	473.267	535.537	287.68	7870.868	236.135	195.27	160.124	1528.893	174.717	224.914	160.732	4544.968	4036.486	277.915	304.892	292.531	6294.682	686.945	370.851	10886.875	230	0.765	363.235	892.643
14504.722	18834.158	11420.979	24581.453	13644.477	26970.858	12928.487	26141.663	740.433	419.42	407.555	563.442	1729.476	514.734	292.46	9237.945	259.941	211.61	168.256	1483.43	909.637	259.144	176.442	3657.689	3504.063	278.594	305.197	300.78	1231.561	2501.653	323.745	8927.994	140	0.957	429.014	892.764
19175.406	19848.41	15232.31	26700.213	22241.143	18318.803	11097.171	17401.275	1247.62	476.024	426.73	1952.796	6165.373	879.33	374.677	16185.708	182.146	182.166	177.447	3876.655	3930.365	610.275	147.689	3172.512	4306.204	289.381	580.635	287.872	792.423	6814.459	371.332	5883.702	103	0.996	1094.209	891.646
18761.213	25103.696	16110.392	33298.157	18755.315	31505.575	19172.603	35464.769	828.316	471.254	503.027	409.291	377.462	707.976	298.368	7367.157	221.604	201.213	159.005	1686.145	148.803	194.979	146.894	4923.353	3151.447	276.716	302.156	304.168	5451.685	865.952	285.301	11350.817	133	0.946	377.086	893.192
17685.534	21574.057	13575.09	29472.633	17766.822	31200.228	17262.703	32586.994	791.4	442.45	521.013	399.332	364.176	654.656	310.428	7334.921	213.017	200.605	141.405	2068.535	154.443	223.013	159.499	4532.741	2929.219	284.809	331.406	292.846	6352.678	1203.695	374.733	10043.554	210	0.826	388.676	895.1
10590.683	11634.875	8410.639	14985.415	12161.797	21006.019	14042.438	24758.691	901.772	367.553	495.929	363.919	367.557	659.177	373.403	11780.797	170.862	164.533	163.094	5886.644	152.364	402.272	129.103	8629.32	3778.695	373.982	329.09	273.664	1953.3	478.059	301.153	20234.311	96	1	991.479	892.448
10170.375	8941.423	4930.917	8498.027	10150.346	16997.108	11984.759	17354.466	790.527	449.69	983.23	450.509	392.261	473.684	278.461	16275.058	212.636	171.403	180.072	8944.537	149.497	301.003	165.858	4312.374	4856.684	287.104	340.195	291.18	9490.225	471.471	495.051	11051.288	121	0.91	207.574	894.401
12352.482	13183.615	8036.748	17206.752	11788.559	20305.729	10444.254	20099.556	744.538	463.145	503.401	438.496	554.893	440.388	303.894	7604.803	246.262	188.113	144.83	1063.847	360.735	183.953	174.852	4678.247	2387.156	287.06	302.155	298.432	4237.755	1086.082	299.405	10286.837	123	0.851	417.972	893.752
10998.442	12699.126	8334.241	16546.327	12259.348	22128.188	12391.072	22789.12	647.051	393.612	478.64	314.977	319.489	460.671	316.823	8620.849	157.499	144.954	135.264	1887.561	163.298	292.16	134.108	7193.653	2896.17	290.014	277.413	276.057	206.822	320.748	275.561	10940.828	121	0.827	911.037	896.112
12951.105	13921.08	10178.016	17885.677	14604.812	23455.783	14189.231	23680.358	722.365	365.53	660.659	346.056	348.016	674.485	315.71	9919.283	156.473	155.467	144.112	6363.397	152.735	296.21	120.76	6132.338	2475.424	308.897	389.922	279.813	1379.01	404.024	278.616	12764.911	169	0.714	978.021	898.169
16696.285	22921.098	14223.437	32662.515	16075.244	30977.372	15886.615	36404.57	876.45	460.085	561.781	416.877	377.091	1011.649	334.539	7510.734	230.358	205.529	144.666	1714.339	162.463	241.652	175.983	4648.982	3086.714	292.58	437.451	292.771	8556.993	1151.557	380.972	10401.02	115	0.956	399.109	894.665
16489.663	17027.432	13825.891	23875.026	20710.807	16708.286	5769.342	8642.585	745.808	351.266	301.135	1107.192	4660.679	746.583	243.498	8393.804	147.108	143.222	167.499	3008.615	1464.472	364.924	128.062	920.694	3007.572	295.078	489.761	305.123	4279.987	4236.12	268.732	1517.522	97	1	1059.5	896.5
10178.365	12164.124	7696.87	15814.085	11138.516	21475.701	11433.208	21320.769	644.933	381.107	429.248	324.341	331.14	469.128	315.653	8180.642	158.624	136.888	137.169	2021.095	171.411	710.541	125.492	6604.928	2999.193	320.927	293.723	293.469	508.385	315.804	282.277	10624.187	137	0.846	866.347	900.88
11045.724	12735.736	8155.37	17093.027	11739.969	24685.107	11493.007	19004.508	647.18	338.993	382.953	918.052	4074.915	697.272	310.679	13683.208	153.705	152.132	177.853	2709.177	3212.398	5065.751	135.253	3271.342	2818.808	308.338	412.445	277.736	776.951	5426.075	346.082	6579.498	113	0.901	843.075	901.739
10988.014	12555.026	8463.173	16100.584	12531.362	21423.154	12622.273	22598.453	647.895	401.342	509.002	319.226	330.02	584.06	307.706	9473.416	165.867	133.664	139.264	2400.116	157.718	401.266	143.543	7261.091	2730.122	308.146	323.433	293.016	184.775	325.412	273.851	12439.372	142	0.91	944.944	903.225
12783.405	14426.339	9600.224	18665.738	13964.055	24002.655	13957.541	24138.167	664.979	406.838	584.413	331.212	322.56	610.384	325.502	8721.393	162.32	141.027	147.839	1403.524	171.456	364.184	122.04	7916.924	2360.34	304.345	301.167	295.2	482.609	340.775	276.882	11400.95	123	0.841	900.411	907.126
13410.671	15055.608	9839.91	20282.63	14020.919	27782.594	13743.626	24228.84	709.727	395.48	493.481	670.211	2203.611	592.304	346.201	9095.967	163.924	145.899	155.929	2660.948	1017.088	7401.403	132.342	5755.79	2368.447	293.263	362.214	277.104	1252.233	2034.045	325.875	10664.685	185	0.681	843.738	910.408
11825.703	12645.2	9229.026	16120.281	13489.167	20459.706	13746.995	22749.953	554.573	323.686	362.831	399.376	287.612	598.749	327.333	16884.954	132.988	119.574	126.056	1750.83	158.41	267.986	126.708	4840.401	999.455	321.283	392.785	271.598	6355.551	864.656	301.456	10469.971	140	0.887	1019.636	907.343
14312.104	15541.952	11037.704	21093.142	16502.062	28477.146	16582.015	27071.657	1067.781	329.658	637.3	382.885	286.016	634.778	288.005	9349.031	164.684	149.901	169.526	2019.89	161.648	361.517	135	5276.204	3621.517	298.771	428.194	280.415	3438.247	441.59	283.47	10955.28	155	0.9	967.584	908.939
14999.091	15247.899	9180.569	17090.73	14673.14	22139.244	14388.465	23691.727	816.871	449.476	535.065	354.775	376.627	465.552	269.765	8055.426	196.519	189.897	143.201	4027.438	113.728	338.036	160	5062.062	2591.64	289.48	278.625	349.55	1190.947	288.789	342.15	10805.234	104	0.974	297.529	906.942
14250.208	15621.947	10669.849	19818.793	15431.37	23534.898	15183.751	24976.629	663.431	376.964	560.84	322.773	330.728	491.048	307.092	9921.805	142.03	125.493	144.444	3981.719	167.951	319.23	121.596	6998.559	1432.54	271.969	300.006	277.988	779.693	301.817	271.756	11702.547	116	0.936	909.612	914.379
11833.949	14120.744	8634.809	18215.18	11775.008	22480.488	11565.887	20558.997	698.885	413.901	389.27	688.095	2790.15	613.222	317.405	9307.129	224.521	186.142	161.151	2412.163	1503.217	349.032	167.563	3792.209	1763.915	271.604	316.846	284.746	1635.432	4219.251	325.76	7888.53	124	0.984	449.484	914.548
11397.173	12126.311	7049.458	15903.324	10548.776	19381.058	9971.227	17325.674	738.804	399.428	375.723	774.806	2471.026	777.808	318.381	11405.239	258.403	204.294	184.97	2674.636	2171.714	394.416	169.075	3249.233	3843.76	285.848	326.951	287.549	1145.542	4017.945	362.173	6697.848	121	0.948	461.64	913.467
12410.97	13559.289	9875.32	17661.435	14237.64	22876.54	17181.714	28825.798	699.043	392.098	603.173	431.701	434.89	647.733	381.846	11411.274	169.34	160.59	179.28	8910.789	157.411	523.999	135.977	7828.271	2979.723	292.269	292.264	278.653	1742.791	526.891	296.264	17577.936	152	0.803	988.625	917.651
14388.894	10812.644	6070.866	10716.347	14109.123	20229.693	14048.396	19927.847	835.474	498.833	1320.944	423.147	434.331	461.554	238.56	14584.762	198.346	191.779	181.498	6612.93	119.263	295.877	143.547	3758.086	3626.022	282.167	340.126	302.344	3723.411	400.197	341.189	9193.951	138	0.97	230.254	916.297
11555.057	11948.611	7274.862	15554.629	11962.473	20383.716	12448.882	20767.84	808.685	463.835	924.699	414.1	366.348	666.331	246.833	9262.525	173.68	194.294	156.749	4579.41	113.253	242.492	148.414	4615.819	1341.073	294.756	303.37	328.791	1907.543	352.31	333.163	10733.264	135	0.934	264.67	918.278
11448.044	13381.732	8724.15	17799.633	12693.243	24723.871	12970.934	23926.481	715.167	399.959	498.015	340.729	334.358	555.977	321.451	8875.911	159.853	146.745	144.248	2894.75	170.423	1682.407	120.609	6890.058	2901.211	303.578	301.232	279.567	544.068	326.376	282.837	11824.099	174	0.667	862.851	920.672
13448.777	13522.459	8191.417	16894.41	13231.376	21598.391	12975.736	19515.843	953.298	455.563	1056.326	406.209	469.717	627.89	278.184	11344.851	210.797	200.24	177.919	5753.093	119.672	359.448	158.254	3894.367	3670.752	295.008	336.948	328.877	2313.537	447.339	396.075	10591.797	111	0.964	252.374	920.266
10218.103	11562.021	7964.112	15573.716	11706.295	20822.382	11929.672	20735.492	639.449	354.817	722.377	338.293	299.443	522.771	312.609	9072.04	141.834	134.583	131.895	2804.431	171.208	382.293	129.565	6592.942	1642.912	255.977	329.458	283.916	979.28	346.087	285.022	12720.469	130	0.791	919.238	923.1
10635.043	12159.493	8195.951	16366.319	12113.091	22314.495	12345.845	22687.149	660.118	379.339	524.568	319.552	324.373	631.9	332.311	8807.446	161.529	143.687	153.327	2592.789	222.557	322.758	126.171	7284.054	3257.348	337.912	290.529	305.184	596.758	304.624	302.258	12039.601	111	0.885	901.779	921.734
22758.653	24342.372	18488.703	31288.717	26586.905	36923.912	24393.852	34553.84	762.582	409.231	503.009	354.858	351.973	783.782	349.105	14782.656	194.411	171.165	238.222	2373.793	205.094	8842.841	148.389	5217.565	4403.446	315.413	445.464	281.611	17912.944	1012.19	317.53	12230.682	270	0.817	1000.13	926.356
11703.375	10959.537	6876.047	12595.349	11970.882	19737.484	11931.769	22817.586	851.897	481.842	713.221	387.943	385.585	543.66	278.756	7653.265	196.236	184.893	146.78	3974.572	109.412	243.882	155.982	4605.67	2133.585	295.646	283.944	333.735	568.352	280.291	346.594	10468.534	144	0.867	275.771	924.688
13571.639	15286.025	10541.045	19803.684	15376.617	24502.297	14396.135	23571.367	609.413	354.096	380.099	343.65	312.534	710.098	335.916	12669.898	160.032	147.401	170.052	2602.237	235.059	344.407	123.698	5232.523	3728.775	292.726	392.442	284.68	27798.555	1357.144	322.15	12039.171	103	0.996	966.17	924.684
14291.825	16107.704	10574.995	21941.434	14996.544	28062.98	14453.341	24050.016	779.739	388.196	412.047	941.031	4812.236	685.715	324.186	10853.053	173.841	156.96	172.138	2200.432	2503.381	504.044	133.05	4226.727	3456.887	309.168	337.076	296.374	1126.628	4840.527	330.139	8033.036	111	0.923	828.527	926.941
18191.068	18144.092	11640.619	21995.824	18025.2	28804.035	16620.561	24959.911	848.797	428.534	456.945	411.403	1598.552	625.449	352.684	7358.718	261.815	199.095	145.458	1296.585	681.129	276.215	167.565	4652.12	3525.638	294.002	311.041	280.198	4027.515	1384.504	382.419	9253.009	209	0.782	459.237	932.806
12303.13	13038.15	7936.528	16460.826	12570.471	22204.795	12657.837	22491.71	751.975	419.952	551.964	354.404	322.011	598.643	294.624	7450.015	195.222	168.286	139.458	2532.736	132.264	154.712	137.711	4819.37	2527.686	295.382	312.71	309.759	690.982	295.359	326.534	9429.295	182	0.856	395.885	931.56
16278.715	17644.359	13267.524	23359.389	19299.639	23038.64	14761.679	20652.281	638.933	357.127	354.611	291.771	335.657	520.828	286.919	12452.786	160.546	148.553	191.039	1999.694	236.309	440.575	130.602	3061.402	2957.979	282.765	329.072	283.469	27452.821	1055.292	309.149	6904.685	129	0.943	964.477	932.174
10512.119	13136.313	8245.109	17388.205	11193.27	23515.788	11044.443	15736.152	819.486	423.5	379.049	787.497	3493.875	657.033	286.02	18640.91	205.595	184.43	135.327	2756.411	2204.489	1021.666	142.95	3911.46	3163.382	264.791	302.518	266.293	1081.394	4164.254	462.995	8795.125	103	0.952	724.684	931.306
17369.763	18572.333	13719.46	24841.503	20229.009	29062.902	20829.551	29053.737	641.019	362.908	469.751	369.167	306.213	650.268	367.462	16696.953	180.095	167.052	203.341	2392.198	185.797	406.975	136.883	5722.665	4403.414	297.419	430.591	277.44	12750.835	1485.695	333.636	12697.942	148	0.891	989.486	933.223
12040.383	13749.202	8636.309	17919.399	12270.188	23740.162	12188.079	24605.436	737.517	446.639	767.992	378.261	355.01	527.425	271.672	9537.91	174.361	180.931	133.684	2080.626	107.292	384.53	142.973	5329.705	2091.751	272.894	280.081	313.828	2426.588	252.869	287.601	11282.076	133	0.788	319.154	932.898
10877.568	12844.725	8459.082	16709.313	12025.093	22287.333	12282.355	22482.259	948.725	412.361	462.851	349.142	343.19	646.453	334.527	9437.46	160.596	152.386	148.876	3960.606	165.183	2513.715	115.15	6816.67	2711.682	321.643	289.322	294.559	507.238	348.717	317.249	12439.749	199	0.712	844.44	938.214
12388.929	15083.522	9658.278	20090.061	13389.288	24452.068	8904.088	15281.571	706.322	372.094	334.104	753.164	3309.64	640.298	250.116	16165.807	221.246	194.726	149.642	2726.585	2536.333	492.373	123.613	3139.899	5240.606	278.954	307.163	263.355	1085.488	2564.666	489.955	6983.825	117	0.917	733.628	934.936
11542.497	13249.798	8633.585	17533.585	12204.166	23836.488	11817.919	19600.63	675.474	371.536	345.558	819.484	3752.765	668.773	310.183	12235.214	155.283	175.138	154.902	2797.756	2719.533	405.982	124.254	3488.966	2816.191	312.353	328.716	296.651	791.066	4791.86	387.536	7280.625	128	0.936	819.516	934.172
12633.83	11694.313	6640.12	12502.903	12807.586	22042.43	11913.075	19723.864	847.357	469.204	719.947	397.991	380.579	571.039	255.631	11661.609	184.799	169.375	158.299	4220.935	119.896	251.799	142.532	3989.994	2518.439	292.509	333.991	314.968	3379.33	347.884	415.495	10018.713	120	0.929	259.742	937.558
12949.992	14404.921	9887.402	19027.91	14008.463	25142.932	14058.273	24401.117	724.831	361.077	544.414	343.117	301.105	885.256	303.973	10035.011	173.64	158.95	170.441	2565.84	166.144	279.521	109.608	6019.831	4538.722	373.733	323.204	265.171	2601.428	301.211	300.586	10997.231	137	0.902	872.631	937.85
12817.898	13615.107	8296.385	16357.955	12441.92	21857.551	12443.318	21709.39	789.144	395.475	641.711	403.096	315.29	401.227	293.85	7598.388	203.436	160.24	144.894	2197.066	128.967	155.913	146.3	4396.483	3177.902	293.729	358.824	309.535	1689.18	346.092	263.312	8890.665	127	0.929	407.154	938.681
14476.481	17051.411	10257.741	22373.909	13342.64	24674.91	12548.193	23884.238	815.477	417.148	825.508	384.115	385.411	524.728	257.076	11589.464	180.045	190.081	162.55	5291.445	116.084	233.679	150.434	4625.623	2272.566	333.793	306.977	330.007	2714.59	418.655	371.412	11155.865	108	0.967	280.972	940.222
9287.281	11282.053	7079.521	15125.828	9975.035	21359.592	9374.817	14379.944	647.158	352.589	370.97	685.625	2013.207	565.584	260.602	14755.199	187.899	188.632	148.531	1708.754	1831.996	333.978	128.002	3376.01	1647.731	280.718	322.668	276.234	1300.278	2235.479	398.543	7192.887	108	0.98	747.028	939.639
11484.032	13313.855	8371.57	17326.518	11428.163	22055.827	11266.811	22879.828	828.193	414.371	593.233	387.169	368.758	610.666	252.716	7464.076	176.782	182.108	143.073	3787.327	124.261	201.172	139.265	4201.271	2857.353	287.881	266.48	283.74	652.51	282.623	348.832	9560.177	116	0.936	338.983	940.802
10095.804	10883.094	7936.582	14526.976	11471.166	19392.073	10584.495	16748.595	528.613	301.721	303.282	310.068	274.599	395.844	300.516	19354.827	148.935	128.132	190.168	1661.22	172.79	423.016	130.242	3506.374	2699.644	293.739	404.742	260.809	11799.596	347.332	319.73	7892.245	102	1	978.216	940.52
8957.504	10430.164	6719.348	13515.277	9404.56	18443.044	8960.103	15146.039	702.371	385.682	347.787	942.312	3756.045	695.785	302.368	12521.388	159.92	180.246	161.442	2712.456	2310.108	457.639	136.388	3275.731	3253.796	347.207	353.46	287.233	1572.465	5843.035	350.288	6859.207	101	0.964	811.282	942.054
13980.575	13249.166	8100.642	13790.101	14040.151	20627.239	14099.423	21165.286	745.353	444.722	534.301	361.437	347.524	386.315	263.57	8630.803	162.468	169.023	140.085	3255.787	101.597	158.323	139.284	5213.7	1546.167	264.945	258.567	311.37	429.826	224.677	301.88	11574.686	96	1	316.479	942.229
20101.839	24079.875	14950.66	32658.812	19123.165	36191.347	18170.293	36043.127	861.187	464.985	468.586	680.09	2473.398	775.398	356.846	7490.496	280.057	219.388	167.658	1356.196	1087.946	259.919	170.255	4829.628	4155.578	293.836	321.472	285.264	1359.633	2868.951	443.54	9055.668	265	0.747	470.991	944.092
17528.901	18323.68	13135.105	24071.321	18584.946	28516.238	17932.995	27670.921	668.544	336.408	497.236	313.312	297.163	712.579	291.714	9621.16	154.518	146.23	172.856	1230.578	205.122	381.96	112.957	5489.845	3880.926	310.927	366.32	269.205	11477.667	385.219	265.905	10107.606	113	0.94	864.792	944.606
16538.979	13214.842	8261.246	15309.764	16516.121	23946.394	15471.526	19520.063	865.305	438.427	456.605	394.992	386.791	568.047	350.375	7174.514	255.143	191.623	148.177	1199.571	150.087	279.879	157.748	4541.041	3468.024	288.697	311.946	279.095	3402.248	687.81	330.02	8939.594	158	0.77	457.373	947.076
19626.594	23578.432	14306.138	31996.233	18607.642	36830.405	17077.706	33314.153	891.88	489.315	460.269	814.074	2964.091	745.779	351.907	8521.831	326.204	243.432	162.94	1830.624	1429.413	460.03	188.397	4325.884	6179.84	311.729	346.179	308.386	1368.739	3476.622	402.27	8528.922	254	0.825	498.272	948.433
14596.341	14480.336	8884.591	18687.373	14706.383	25237.676	14493.408	24501.917	850.804	446.577	1107.708	398.752	413.711	612.432	275.312	9069.104	213.628	178.925	163.508	6286.081	125.218	284.661	140.703	3794.232	5043.037	316.305	497.035	319.476	3341.305	444.146	337.898	9541.215	213	0.848	240.744	950.622
11209.413	9676.912	6226.319	12308.917	11499.224	18471.334	12910.2	22427.689	734.345	362.986	922.367	456.045	345.397	727.275	268.843	11848.756	193.234	164.801	186.437	7025.014	115.457	244.457	144.618	4153.565	3948.098	357.258	387.355	330.177	4318.938	489.528	373.239	9803.145	150	0.88	271.907	947.033
13587.271	14521.836	9073.646	17242.606	13465.84	19189.217	13253.753	20731.584	839.904	366.476	518.179	359.158	321.518	429.53	258.201	7589.199	143.258	146.882	154.227	2925.224	144.912	318.038	137.103	3987.397	718.827	255.31	355.362	293.867	11606.296	317.562	269.535	9090.138	100	0.954	377.49	946.55
10747.342	13148.62	8424.287	16991.311	11216.011	18446.346	9956.676	15671.771	685.771	396.612	456.114	378.625	396.981	410.363	270.355	14778.57	173.353	174.164	148.273	915.16	244.431	336.794	146.047	3520.051	3477.003	286.554	284.666	266.228	6649.405	766.735	362.182	8077.401	114	0.96	721.193	947.553
16510.23	18079.339	12214.596	23132.146	17480.741	27491.354	17208.935	27130.361	618.746	323.791	543.901	339.386	288.946	670.811	298.154	9835.582	139.204	144.72	170.613	1977.7	171.858	1984.155	121.08	5123.332	2121.442	302.221	379.767	277.211	5527.838	411.904	286.669	9572.014	103	0.965	856.005	946.549
10106.677	9609.016	6014.457	11334.505	10090.127	16845.63	9639.081	15052.111	673.714	365.743	699.235	382.969	301.213	461.075	241.634	7333.784	172.264	160.344	149.465	4317.911	122.482	179.163	135.378	3392.475	2950.442	271.614	316.773	289.612	1135.662	314.555	290.139	8060.259	121	0.948	404.525	948.963
9524.774	10342.801	6930.132	13973.487	9918.882	17424.752	9886.236	18161.428	744.812	363.236	557.997	389.978	312.905	550.984	296.974	7486.486	206.9	176.023	160.484	1988.031	119.607	322.772	150.593	3778.284	2702.911	286.18	302.509	293.417	1639.481	454.703	296.935	7553.2	138	0.77	437.536	947.812
12123.023	14596.825	9154.184	19824.744	12798.588	20820.716	8531.487	16842.461	751.487	397.346	385.794	983.795	3988.647	577.269	268.501	12973.491	177.213	179.113	208.596	2837.381	2192.933	336.311	146.532	3337.462	4455.123	292.041	323.283	271.268	494.695	2545.033	358.495	7779.012	124	0.795	710.645	951.419
11876.708	14303.071	8163.443	17649.54	12693.453	20150.461	12734.386	21103.531	942.535	572.081	849.079	417.278	479.418	568.87	286.913	11114.838	219.554	183.902	150.767	5673.589	129.748	233.603	138.613	5105.926	3467.817	317.195	414.9	299.497	1093.86	297.725	389.598	12664.236	118	0.898	226.61	950.212
23411.418	25882.882	16734.317	35573.395	22701.246	39347.619	21129.331	37949.724	825.646	486.406	528.726	459.553	699.478	786.823	368.533	7001.518	286.294	221.044	152.501	710.167	283.169	281.718	176.683	5092.574	4501.597	299.552	307.466	292.976	2163.026	704.817	389.984	9445.686	202	0.685	472.416	950.376
12136.465	14123.843	9050.544	18303.649	12807.639	25933.008	12475.954	21163.556	786.518	384.325	366.262	922.06	3103.513	903.462	286.348	11425.186	165.877	170.788	153.642	3057.9	1837.26	570.535	150.649	3361.899	3595.113	460.168	389.48	290.178	1060.466	5853.693	357.323	7842.551	106	0.962	800.642	950.113
16982.626	18209.007	12728.663	25074.607	18388.081	30323.838	17891.422	28631.507	578.255	310.294	740.959	312.7	278.408	768.369	278.167	9012.368	140.389	139.869	152.856	1353.319	175.275	347.514	109.868	4440.052	3273.358	332.057	366.087	266.452	5876.319	446.088	293.007	9035.443	257	0.835	855.317	954.348
13638.566	15399.055	10425.388	20235.847	15191.078	25990.203	15648.278	26243.311	741.087	364.741	789.678	323.509	298.988	1065.938	324.652	9393.748	148.453	167.075	132.236	2265.648	168.222	515.915	115.125	6560.36	2558.306	326.056	311.017	291.422	1209.251	349.964	347.502	12747.912	140	0.932	915.186	952.914
15586.791	17031.783	12456.05	22315.03	17963.211	25652.052	15939.518	23882.568	703.073	367.572	425.375	304.222	301.887	618.476	297.441	13783.965	173.124	158.947	233.74	2727.156	237.773	1095.524	135.152	3487.974	3401.322	306.994	388.744	256.021	25833.472	1005.492	289.232	7637.431	263	0.782	946.823	954.021
10929.985	12482.93	8128.443	17323.863	11589.569	23308.571	9526.099	16032.534	835.422	351.511	421.152	521.908	1016.71	489.471	253.215	12049.864	191.797	187.449	183.437	1259.35	566.353	283.574	132.187	3221.986	3952.706	284.572	295.145	265.011	3477.713	1836.166	367.329	7575.001	141	0.827	754.691	954.337
8876.027	9647.646	6854.982	13029.932	10105.933	18348.103	9979.434	17379.563	843.643	281.796	858.77	324.705	278.751	548.994	286.713	8706.281	139.62	154.935	121.037	3893.135	172.297	424.615	116.343	4656.415	3442.487	342.185	382.777	272.121	1122.834	367.298	289.616	10131.374	110	0.915	926.8	952.145
12504.149	15169.293	8982.83	20825.61	12812.324	26766.532	13835.953	23050.38	1029.068	573.17	526.128	671.345	2100.324	726.346	362.85	13690.601	263.664	210.969	211.88	2297.352	1185.446	685.695	162.396	5823.881	3353.287	302.125	305.48	287.071	1676.904	2333.47	301.264	10621.512	137	0.912	1409.405	951.631
18967.987	22521.075	13514.829	29538.596	17211.912	34939.939	15869.438	28569.436	928.178	494.334	471.492	1142.645	4996.531	792.377	331.074	9738.589	321.352	257.855	188.884	2656.499	2609.078	405.682	188.362	4112.962	5480.263	346.437	314.945	305.007	363.221	5369.741	507.475	7736.852	158	0.927	515.911	955.538
11799.004	13413.845	9311.02	16853.376	11819.641	21645.003	11960.236	17777.334	828.659	418.876	396.191	361.619	363.951	452.503	248.961	16616.725	196.812	195.028	175.281	1358.016	242.41	601.806	139.174	2641.552	2932.375	286.666	313.852	259.428	13430.56	1242.341	333.245	7227.31	118	0.877	728.72	955.517
12947.954	15641.443	9378.13	21176.328	13406.941	27265.753	14596.656	23833.941	943.065	534.861	529.442	782.143	2151.929	651.71	334.191	12016.127	238.715	203.704	193.201	1995.207	1854.177	915.456	161.145	5465.535	2501.776	291.566	309.53	286.439	2345.56	2184.893	313.176	9539.119	120	0.914	1419.55	952.775
11431.065	13831.203	8319.37	18876.468	12064.278	10279.153	16771.609	11407.063	847.784	544.88	528.676	581.342	1247.529	377.256	397.247	13122.002	267.99	186.097	186.426	3698.004	1284.783	200.479	163.396	5126.696	3159.083	287.08	292.543	309.864	1750.635	1301.475	393.104	9595.204	135	0.923	1564.796	954.456
18028.515	18773.348	11363.639	24740.946	17213.567	29364.429	15861.16	26019.17	891.291	507.479	497.1	968.457	1837.658	693.044	363.256	7409.888	310.764	214.173	148.038	1311.062	818.884	338.72	191.638	4876.147	4853.112	322.521	339.855	307.685	3729.522	2843.726	397.848	9751.778	172	0.835	493.244	955.698
22729.253	20618.545	13055.5	26332.11	22306.636	34540.711	20456.77	29478.467	817.967	437.442	539.075	579.025	1025.129	724.984	352.558	6794.796	267.033	205.824	157.05	947.971	872.383	228.98	175.533	4718.305	4202.467	285.208	316.53	293.827	2413.484	1394.042	466.481	9097.733	151	0.802	462.454	954.447
18395.169	20633.285	13945.728	27049.329	19558.941	32528.864	18829.048	34384.093	731.213	401.863	393.032	590.068	2115.857	584.628	303.563	12360.877	170.64	160.571	151.076	1475.823	721.997	368.801	156.522	5533.9	3378.247	333.114	343.991	272.074	1824.448	3142.785	339.198	11238.35	205	0.856	798.412	960.017
14460.657	17494.679	10441.29	24006.409	14683.198	29162.495	15658.512	25592.567	950.385	531.793	478.868	833.373	2476.845	708.981	340.914	14122.351	263.815	210.622	183.205	2509.295	1356.381	608.051	162.344	5073.564	6290.888	311.82	337.447	298.889	1918.009	3363.434	323.524	9595.915	116	0.936	1395.569	955.793
21709.662	20813.906	13759.286	23043.647	20902.629	28508.095	19747.257	26090.7	787.829	385.023	567.48	421.334	342.011	534.076	310.34	8639.318	226.115	199.827	226.438	3055.825	164.268	282.102	155.785	3619.142	4368.595	307.419	381.76	304.59	8191.599	1141.824	319.58	8186.537	266	0.818	430.865	959.673
19435.193	22786.257	15838.016	30068.138	21044.361	33039.28	13596.239	25878.245	859.873	388.864	349.354	350.468	359.567	667.296	237.192	15057.59	193.791	211.028	174.142	1011.031	235.283	459.337	137.952	2578.87	4085.667	278.836	338.803	248.65	11832.222	709.998	336.747	6384.161	111	0.994	735.698	957.302
14915.187	17351.534	10454.697	24026.128	14622.072	29384.588	14375.121	22135.664	916.448	523.512	568.018	756.319	1979.205	552.849	352.816	14494.194	257.587	212.01	201.484	1740.533	1846.332	703.785	161.682	5489.336	3664.391	294.655	341.021	304.981	2382.441	2218.312	329.844	9267.703	180	0.916	1436.756	957.894
16591.51	23625.919	16546.125	31723.744	16126.605	25279.409	14713.284	32027.845	825.473	395.476	449.699	456.505	395.419	516.184	309.99	8043.439	243.573	200.674	179.299	957.955	171.625	238.705	152.878	3928.943	4180.381	299.949	415.371	302.107	3304.982	631.016	360.428	8740.783	144	0.845	442.396	959.521
15037.174	17327.281	11213.769	23628.692	16590.284	30591.196	16787.908	31775.207	777.421	407.133	392.221	885.165	4261.566	790.398	292.293	18009.934	168.795	183.097	158.143	2966.909	1807.691	519.814	155.924	4493.732	2758.498	332.254	391.57	266.565	997.835	7662.437	364.753	10020.594	113	0.981	791.845	957.535
18799.539	20488.199	12882.652	28894.972	17988.223	31758.451	16484.35	28394.759	935.622	509.052	485.327	1329.639	5706.134	737.327	345.634	9250.556	332.282	259.292	186.547	3261.893	2121.856	396.967	183.2	4017.23	6260.599	319.887	340.292	303.353	795.12	7475.904	508.535	8402.98	111	0.964	508.122	958.122
11137.142	13022.337	8358.729	17137.263	11587.584	22922.069	10321.74	18144.345	731.639	389.815	374.516	826.861	4424.807	811.493	284.323	16493.521	197.109	182.032	157.921	3218.406	2091.183	582.264	140.957	3308.495	2389.938	320.622	420.719	263.115	237.146	7567.532	349.684	7220.568	111	0.964	766.392	958.959
22616.783	26073.335	17167.329	36891.371	22137.779	38346.348	20202.299	37267.311	918.418	451.467	455.374	1127.009	3451.058	884.928	338.335	10202.289	305.947	253.285	200.108	2919.401	2480.243	429.798	173.862	3502.922	6545.944	295.253	319.995	305.296	2247.368	5626.191	518.129	7185.07	238	0.88	468.815	960.534
17445.819	22881.909	15103.361	32534.581	16567.156	32543.078	15179.977	31750.551	818.093	433.57	402.834	890.218	3484.58	747.288	330.897	11380.303	274.34	253.472	209.831	3323.929	2313.751	478.951	182.828	2959.768	4414.938	299.861	312.697	314.372	2328.176	4553.552	489.914	6460.278	151	0.953	479.964	961.381
11565.588	13570.093	9022.549	17834.962	12908.728	22621.999	13093.515	23445.071	767.129	444.565	458.419	366.927	382.614	679.685	332.18	8904.103	142.823	149.025	133.378	4141.703	173.577	293.675	126.843	6823.025	1335.251	300.758	280.283	270.36	570.418	434.981	306.766	13521.774	151	0.746	820.719	962.401
24560.264	27689.666	16716.191	33829.688	22490.204	6948.279	16269.656	27664.294	868.598	507.124	526.391	576.716	1101.73	215.428	300.668	10930.977	253.033	214.841	151.139	1165.847	797.314	92.765	141.202	4954.044	4083.709	275.228	297.683	275.051	1984.522	278.794	286.147	9594.769	96	1	1593.552	959.521
18134.09	20059.615	13592.766	26374.668	19475.625	30529.233	19023.477	29258.728	580.381	330.238	771.026	290.332	335.292	606.503	274.685	9594.891	152.593	141.79	156.584	2142.271	232.642	358.62	109.729	4012.046	4225.221	276.298	462.784	249.758	20184.358	1124.635	342.495	8962.845	113	0.981	848.633	962.217
14043.564	15773.531	10154.341	22730.246	15390.958	31393.966	18097.244	25284.015	774.728	459.132	447.055	656.683	2033.304	803.137	326.314	14999.166	228.888	183.403	175.722	2473.772	1775.436	374.988	143.522	4344.027	2478.612	270.633	302.682	306.413	808.481	3053.852	390.485	8373.195	213	0.821	1575.415	962.88
23350.479	25908.032	16672.917	35739.869	24532.737	19755.394	16433.971	28582.135	874.979	498.802	521.709	696.719	1757.683	311.872	323.489	12682.905	259.153	217.7	159.112	1118.051	1081.241	129.657	140.077	5093.814	4040.137	273.289	339.288	281.072	1727.887	394.317	309.378	9681.003	116	0.936	1587.034	961.353
18147.613	18193.51	10905.438	20902.081	17436.1	29385.207	13557.036	21939.519	774.386	441.548	596.087	364.74	348.73	492.681	239.422	9093.963	214.602	186.373	143.33	2175.989	108.54	185.288	131.482	4688.081	3815.562	262.838	263.237	315.125	931.93	273.629	295.748	10315.573	134	0.849	310.082	963.142
19215.147	21468.155	13250.778	28450.484	18292.57	28991.526	16460.794	30564.062	831.467	458.118	514.722	955.698	4961.672	715.112	361.329	7470.991	270.187	228.711	168.891	1306.843	2902.442	361.293	163.54	5009.588	4439.369	302.453	311.397	309.995	2626.879	6440.222	694.769	9786.248	119	0.99	455.912	963.626
14057.88	15809.764	10333.057	23694.676	15047.912	30418.083	15489.117	23240.946	732.335	434.306	406.665	827.806	2210.455	646.84	308.954	10819.724	225.695	178.829	159.751	1756.855	1067.924	632.71	162.016	3760.809	5511.609	314.205	314.501	277.219	1763.87	2360.419	332.641	6812.021	128	0.875	1395.617	964.07
13111.568	14101.113	8680.326	17823.682	13064.803	23158.752	12842.974	23059.168	791.901	413.866	659.827	408.166	342.968	647.06	270.975	7357.009	192.649	176.25	144.391	2958.964	117.411	212.661	131.829	4445.444	3109.491	320.702	281.447	318.776	1041.091	315.259	319.751	9294.528	160	0.884	356.412	964.675
12766.065	14724.54	9475.057	19760.123	13604.186	27040.779	13172.205	23322.708	727.43	385.977	400.033	942.314	3967.498	758.369	305.438	11782.116	167.394	163.088	163.574	2516.225	2106.451	509.066	157.664	4069.524	2443.799	328.853	407.092	256.178	1151.188	6677.549	363.331	9034.558	132	0.993	783.924	964.348
9896.325	11715.638	7441.76	16762.866	10653.73	22346.757	10756.647	17106.198	835.164	490.183	549.838	802.061	2236.722	531.786	335.995	10877.936	215.601	196.667	165.22	2039.532	1404.458	810.334	153.555	3953.213	2298.296	287.09	333.635	290.713	1529.873	1980.363	327.027	6837.057	128	0.974	1421.539	965.461
12258.043	13173.97	10915.841	17040.343	15587.969	18393.151	13489.082	17692.256	1405.861	403.156	393.078	291.962	291.356	398.997	296.291	14450.759	175.333	166.46	237.648	2480.101	211.552	3268.404	114.555	3770.334	1463.735	308.049	374.83	250.921	19203.606	1178.192	306.01	9158.127	104	1	942.365	966.846
16118.339	16400.396	10040.698	19893.264	15398.463	27687.321	18755.169	27478.935	854.928	434.754	740.998	395.543	390.865	573.896	307.446	9079.17	223.561	192.657	181.217	3266.424	133.594	292.087	164.468	4781.729	4949.936	298.476	326.962	346.616	4900.385	485.987	394.271	11165.575	161	0.921	258.606	968.96
11218.376	13335.312	8516.141	17366.263	11480.159	22117.74	9893.731	16860.066	718.948	407.346	422.408	898.281	2779.605	582.339	260.886	11990.204	170.556	161.301	174.655	2117	1619.835	1387.465	148.352	3839.185	3512.736	301.16	358.817	269.253	1104.746	2621.566	311.806	8869.108	110	0.899	714.727	969.573
17930.39	20587.635	13878.246	27404.207	19123.359	28475.532	13293.033	23936.932	690.592	365.454	387.878	328.638	325.515	475.79	252.181	16127.591	186.529	180.723	170.054	969.209	219.27	372.257	144.565	2976.321	4583.016	303.746	307.128	243.559	8358.313	1340.039	306.93	7158.281	135	0.898	730.226	970.456
10693.521	12496.107	8220.813	16236.931	11420.197	21454.742	10890.451	19040.6	780.76	421.494	371.295	869.007	4166.53	1162.19	312.564	10394.21	176.094	169.406	145.298	2314.059	1197.516	561.416	147.356	4311.288	708.984	324.793	370.34	258.032	284.654	6610.924	340.057	12565.161	115	0.981	770.63	966.909
10975.856	12342.722	8327.395	16413.446	11759.03	22049.693	11447.685	23749.608	680.825	379.099	586.156	460.801	855.581	501.522	296.82	16311.964	174.832	152.145	143.507	1562.741	420.057	308.781	149.453	6301.14	2577.396	352.18	314.171	241.247	1782.103	897.746	343.482	13762.313	135	0.749	787.863	970.174
14597.945	16660.245	11391.831	21605.404	16142.163	24695.644	15929.423	26096.187	692.212	419.856	383.105	337.467	360.279	451.941	317.044	8167.783	147.965	145.719	131.85	2217.205	177.693	254.847	135.067	6433.984	2083.257	327.889	297.549	263.357	2169.417	361.849	307.149	12141.666	108	0.926	806.472	967.75
12537.113	14054.363	9249.964	20446.148	13440.547	24992.747	12376.525	19235.445	737.254	417.31	426.038	877.545	2860.817	567.266	317.69	11215.353	214.833	195.024	169.749	2173.153	2147.15	360.494	160.973	2862.445	4057.313	297.721	333.374	290.485	1444.516	2526.467	348.176	5407.751	117	0.956	1428.808	967.141
15958.3	15042.121	9190.297	16439.867	15629.882	22700.591	15339.447	20995.225	765.454	360.744	504.768	395.185	336.508	453.89	273.505	8220.368	182.926	181.272	153.282	3867.553	122.956	206.633	156.056	4055.717	2281.86	253.316	312.61	304.853	6669.342	332.32	319.519	9376.443	106	0.962	328.774	968.132
14088.664	16206.704	10909.833	21975.213	15217.83	23413.184	14797.177	21254.957	624.393	378.794	371.049	340.793	326.401	504.365	252.038	12268.844	172.872	157.257	164.821	690.466	214.438	420.825	149.475	3490.306	2633.836	283.469	280.362	237.134	2076.608	481.382	303.952	7477.419	123	0.941	723.931	970.069
17982.773	19843.089	14092.139	27537.047	20237.007	32971.673	20133.113	31280.82	597.059	340.423	570.357	290.905	303.866	835.651	281.965	8838.246	142.289	144.4	146.588	2292.758	234.616	634.64	111.698	4260.716	3308.899	273.991	442.134	251.082	18784.245	1451.295	284.616	9302.91	236	0.894	844.89	972.225
15550.463	15185.608	9676.985	18245.423	15615.298	22333.343	15873.214	23772.891	806.381	473.25	519.222	380.886	369.744	437.931	257.344	8593.391	217.822	176.074	155.126	2913.179	119.289	227.718	135.653	5163.223	3512.275	258.018	258.214	330.753	895.475	243.3	263.883	11385.691	104	0.961	305.817	970.115
11481.591	12166.354	7384.045	14754.519	11670.287	19513.491	11762.566	20312.382	809.066	410.78	502.247	378.118	343.035	594.649	296.011	7698.307	188.179	163.543	137.602	3172.06	121.92	164.531	146.639	4816.623	2758.087	308.406	287.114	303.419	2084.06	282.236	277.093	9674.248	106	0.92	380.264	969.792
10962.998	12360.716	8413.788	16360.042	12210.497	21882.188	12269.763	22454.661	776.63	378.611	476.843	335.166	347.466	1095.171	308.173	10894.985	157.151	137.732	164.919	4129.027	176.047	842.979	116.307	6486.514	2616.57	368.25	311.539	386.301	894.186	496.397	480.627	12948.848	108	0.967	884.296	970.176
13609.078	14903.166	9610.546	19441.323	13478.81	29321.758	13028.396	18225.918	676.196	430.647	579.566	347.561	326.949	587.998	263.423	8444.357	176.266	181.581	160.649	1929.669	125.739	243.814	167.002	3587.951	1761.843	255.95	285.941	274.927	1700.506	415.916	310.226	7870.471	101	0.977	1664.688	970.827
25690.94	22746.109	14380.891	27510.967	24607.916	35014.938	21347.067	29214.446	970.801	477.148	498.446	1033.655	4764.836	1079.114	353.044	9467.164	281.307	222.307	171.605	2656.812	2902.415	416.052	163.544	4141.821	5338.965	341.294	370.278	288.35	6743.619	7410.724	804.101	9573.427	183	0.872	437.582	974.779
23149.199	31579.164	20188.892	42657.548	21570.376	40809.369	19003.448	42535.313	928.397	500.111	481.485	1450.37	4711.877	1024.008	354.934	12297.276	269.498	270.03	187.038	3034.357	3052.781	501.308	169.05	4349.778	4526.14	334.903	395.353	308.64	2346.857	7606.506	711.788	8934.968	161	0.868	449.711	972.618
12931.856	14829.315	9486.311	21002.878	13839.429	25789.54	11558.558	18194.377	720.904	426.218	573.056	353.682	346.663	483.922	293.795	6981.022	175.858	168.725	145.387	1824.438	122.707	202.94	152.014	4707.108	1321.486	249.658	295.217	283.239	711.843	362.133	275.022	9207.621	111	0.935	1671.662	975.122
15190.92	16623.272	10703.557	21147.225	15053.298	26338.262	20754.684	28674.428	728.29	401.888	607.414	408.973	373.456	480.959	334.863	10311.032	188.302	169.407	162.772	2416.83	150.9	265.874	168.686	4364.452	3272.928	290.984	382.934	341.397	8380.074	632.706	424.814	10086.857	189	0.792	257.389	979.108
22613.851	24064.463	18018.995	28624.746	24040.213	22074.129	15339.102	21644.093	638.416	355.04	442.669	284.296	307.046	490.675	259.537	11705.15	161.361	168.272	222.397	1879.76	197.507	14345.612	104.52	3150.834	3695.45	305.838	380.699	263.616	11314.115	632.759	277.508	6633.42	113	0.981	939.385	978.58
11234.971	11916.276	7848.438	16441.316	12018.225	18985.739	13863.447	21138.439	793.734	399.135	393.47	1337.035	9740.543	808.639	279.807	10379.233	193.14	183.68	195.299	4724.85	5965.281	511.898	138.066	3748.665	3361.873	282.635	353.01	302.923	4057.047	9269.112	407.624	8539.885	142	0.854	227.634	979.056
17218.215	21178.366	14408.087	32387.504	17531.776	30217.333	17464.941	36092.499	820.402	465.383	434.345	1290.027	3158.863	892.819	334.655	13593.681	243.16	234.362	218.684	4308.664	2114.679	571.084	164.3	3695.464	4492.363	347.458	350.114	283.88	2277.412	7157.004	451.474	8028.532	163	0.913	442.85	980.525
12242.093	13435.534	9178.903	18402.534	13642.262	25984.765	14002.448	24556.784	763.592	333.908	429.046	275.101	314.855	746.488	283.991	9432.125	151.161	144.394	142.754	3631.193	151.686	373.8	109.104	5772.401	3378.526	334.745	293.546	299.06	459.875	355.956	286.797	11271.082	119	0.885	896.5	981.139
16495.127	17923.214	12669.519	23470.814	18011.194	27237.855	17615.402	26870.434	635.393	361.919	480.114	328.914	283.482	658.962	269.286	8682.994	141.619	137.332	140.063	1626.117	194.404	352.899	120.162	5029.698	2362.236	302.998	358.368	255.946	5257.762	575.817	268.779	10394.443	171	0.944	835.178	983.711
10842.352	12854.37	7720.505	15667.918	10802.018	20956.609	10777.914	21100.369	1011.747	444.596	448.675	377.56	341.909	438.14	302.097	7478.974	205.121	156.967	156.034	2820.788	119.434	193.851	154.512	4709.574	2463.157	295.191	289.19	304.273	635.6	266.835	359.555	9314.829	124	0.896	384.419	984.952
8474.254	9636.245	6660.035	13212.579	9235.376	18943.165	10218.101	15783.333	552.615	352.087	362.257	345.633	346.885	487.615	251.617	12739.549	153.526	139.693	170.494	445.757	245.932	459.96	155.933	2980.692	1816.386	304.323	307.944	237.91	6403.569	498.778	298.992	7028.041	127	0.955	722.579	985.327
12658.243	13784.182	9786.462	18612.891	14111.956	24757.812	13888.742	23713.098	672.326	314.316	420.874	249.398	274.739	635.835	274.711	8352.872	137.687	138.67	125.425	2195.875	150.647	278.452	112.019	5507.551	2200.912	290.272	283.692	280.356	444.84	360.006	281.999	10131.382	202	0.836	898.792	987.832
16089.156	16184.268	9866.827	20316.921	15444.97	26005.254	14490.479	21652.119	925.327	469.566	438.536	812.79	4242.387	757.912	336.106	8079.31	255.181	208.646	189.288	3654.177	2603.891	363.206	158.385	4014.64	4616.871	343.25	314.148	281.649	1752.855	6215.722	468.07	9097.707	205	0.859	435.49	990.973
11856.706	13178.156	9098.866	17473.23	13217.498	20990.784	13129.576	21048.317	571.452	330.048	351.788	256.541	290.48	534.294	281.754	9272.887	135.082	143.079	132.455	1749.955	163.684	284.296	123.516	5698.029	1639.973	293.59	445.723	262.018	1016.595	347.05	301.966	11389.97	118	0.925	921.398	988.381
15687.708	17598.678	12227.777	23338.572	16986.449	27950.925	16679.95	26659.809	608.066	322.403	488.935	324.415	283.387	633.889	264.458	7445.466	156.123	150.472	142.056	1043.962	178.257	266.53	138.289	4067.232	1912.737	360.325	303.489	249.359	2921.276	472.915	266.534	8602.261	259	0.73	764.817	991.195
12913.909	12587.062	7126.224	15233.176	12088.806	21751.578	13660.592	19634.974	1089.902	429.762	464.343	477.098	1398.092	502.336	333.939	7142.344	219.083	166.554	147.331	2488.276	816.803	218.972	162.919	4428.15	3233.464	274.035	304.954	332.92	1338.77	1551.99	423.367	9465.638	153	0.866	269.657	992.605
9129.408	10509.077	7154.741	13823.001	9790.463	18137.408	8458.91	14388.594	544.922	325.563	446.15	377.016	305.331	778.925	241.534	11413.538	157.201	146.794	197.296	798.867	204.89	324.037	143.08	2811.982	2799.514	474.052	272.197	255.395	5836.603	492.77	259.185	6528.106	108	0.98	740.833	991.25
11110.095	12600.141	8508.221	16248.387	12130.293	20027.415	12078.016	20374.653	720.807	386.529	441.364	351.334	329.44	707.068	282.321	10466.022	151.046	156.13	124.116	3566.055	179.42	308.498	118.476	5495.693	3873.876	440.2	283.561	264.431	930.178	451.818	262.275	11762.36	114	0.909	814.114	992.912
11026.987	12228.818	8543.35	16614.555	12315.133	21601.772	12564.582	20701.617	683.958	332.39	330.814	272.035	263.95	572.776	248.861	8172.773	140.071	129.537	139.371	2161.213	166.922	305.368	109.077	5098.819	2133.156	288.15	311.963	263.3	666.692	323.155	249.297	9261.857	133	0.909	867.139	993.395
9646.27	10336.287	18614.246	14807.968	25862.088	14511.811	17540.633	9029.44	1121.833	698.872	665.669	540.902	600.73	658.89	435.556	16177.355	228.985	209.88	275.769	2028.83	204.365	7267.194	174.519	3780.581	666.7	291.564	303.412	325.706	115.729	373.539	290.498	9019.044	175	0.903	1383.677	994.803
15818.158	18175.409	11119.19	24031.794	14936.991	29067.542	15029.954	26363.06	789.14	405.279	414.064	770.578	3347.702	640.382	280.574	8752.106	239.573	192.343	187.409	2601.058	1599.707	383.069	144.029	3687.332	4383.203	269.594	312.41	320.301	722.486	3983.343	319.455	8081.559	184	0.865	337.489	995.821
13510.707	13883.826	8299.193	15899.911	13311.896	21555.514	13091.625	20441.803	723.023	455.77	420.288	359.085	334.445	384.573	320.024	7893.089	220.08	167.67	187.012	2205.856	134.951	268.244	152.894	4718.945	2745.355	325.495	298.922	280.249	3549.548	317.078	265.707	9573.99	111	0.976	410.797	993.797
18101.758	22712.681	14186.229	31253.392	16752.604	35479.363	16823.16	36671.547	883.397	428.711	426.479	838.619	2947.783	710.563	299.282	8662.897	273.752	206.594	166.104	2020.531	1516.19	340.907	140.254	4100.457	5892.267	281.598	313.09	332.849	2861.68	4194.038	419.224	8214.371	128	0.936	346.492	995.406
17820.608	19290.763	12027.705	26092.335	17013.566	32925.553	17071.928	30944.818	864.151	411.351	401.506	815.623	2351.546	657.215	294.599	9103.113	237.294	208.908	193.5	2713.184	1563.222	339.316	146.234	3870.486	4709.893	279.779	307.5	325.771	2500.395	3444.946	351.555	8024.419	254	0.848	358.85	998.331
16457.88	20414.373	13063.74	27268.54	15868.049	29670.516	16264.232	31277.657	751.581	419.999	416.128	366.109	328.605	386.554	326.321	7639.299	237.668	201.311	168.223	1076.305	141.487	210.586	165.753	4614.741	4084.68	345.751	322.336	269.465	3997.729	486.644	327.134	8604.685	119	0.921	421.189	995.929
13742.145	14873.243	10421.902	20544.353	15171.105	24880.65	14488.417	22582.338	542.03	304.138	345.816	343.452	277.263	541.372	251.371	7300.254	148.522	141.604	151.21	768.025	190.91	277.911	128.078	3822.055	1255.812	326.273	286.377	266.341	3754.422	434.627	267.064	7632.155	100	0.967	755.15	996.37
11946.283	14352.3	9474.744	19209.035	11482.586	22589.026	11819.517	24481.783	842.679	419.545	419.91	771.365	3339.422	623.541	265.37	12827.191	230.386	212.124	203.416	3486.206	2414.446	457.326	148.832	3413.332	3792.962	265.464	306.566	317.147	521.029	3977.662	413.641	7914.249	131	0.947	327.981	998.103
16145.329	16343.129	9729.053	18057.163	13820.694	25987.699	12159.197	18458.981	923.098	399.53	352.726	1003.394	5543.986	552.362	278.291	8369.563	281.828	215.796	190.428	3772.756	3308.187	443.525	152.352	2119.978	8930.11	306.125	326.291	336.144	540.606	4271.035	496.625	4819.19	126	0.937	253.429	1001.349
12684.644	14432.957	8857.35	18082.109	12106.301	21715.663	11725.411	22302.214	742.152	460.858	497.849	410.933	393.681	441.315	350.836	7937.553	228.558	185.187	160.181	1690.787	182.332	191.468	155.615	5199.329	2648.733	345.279	316.989	269.309	1819.998	471.038	342.845	9456.777	180	0.717	430	1005.1
12839.068	14157.723	9131.151	18867.876	13115.341	29125.02	13184.224	21666.079	735.545	453.23	506.8	373.12	345.821	608.504	320.748	6517.294	182.884	173.432	141.333	2370.046	111.49	189.502	145.084	6016.084	2015.602	322.247	238.451	269.143	1194.677	311.502	285.635	9761.831	112	0.893	1609.339	1001.366
13055.234	16275.463	9985.318	19850.939	12149.608	25009.287	20160.557	23361.938	837.187	422.295	387.765	1058.516	5039.941	651.008	372.366	9840.866	242.105	203.562	194.178	3808.332	2817.877	436.555	182.495	3015.483	6302.348	304.785	306.526	333.017	946.348	4597.373	595.03	6762.238	149	0.906	269.789	1003.104
11199.028	12636.039	8646.73	16884.507	12370.264	23199.94	12530.412	21550.077	734.94	350.825	638.381	342.45	311.85	848.237	270.761	9626.008	155.165	156.603	132.407	2348.084	181.96	292.543	107.862	4538.154	3014.733	392.259	295.921	248.926	3304.694	506.776	268.725	10196.203	135	0.888	811.967	1003.967
12722.011	14109.275	9857.68	19083.543	13697.199	24454.969	13333.491	21682.26	550.914	305.728	510.439	300.267	312.61	469.317	258.415	11067.237	171.913	143.859	188.912	2024.042	242.938	319.48	135.91	2745.845	3137.181	312.79	341.822	259.91	25875.169	1747.25	269.434	6189.383	241	0.789	736.865	1008.981
16508.806	17354.698	11703.184	22740.249	16593.641	31177.919	16557.358	24858.727	793.215	433.173	540.239	364.089	333.172	662.564	287.435	7185.053	166.377	176.123	136	2526.587	114.6	260.479	142.14	5404.569	1211.16	280.955	268.262	262.08	1996.051	330.396	313.928	10095.588	136	0.956	1618.801	1006.154
17913.987	20121.113	12598.11	26512.452	17143.207	32621.947	15693.82	28320.194	788.536	456.859	465.186	680.69	2908.035	701.566	329.865	7506.456	266.822	212.882	173.026	1683.619	1750.071	316.937	159.529	4377.155	4954.655	341.665	327.825	268.763	993.077	3322.904	461.274	8734.15	192	0.848	443.177	1009.161
13562.984	12022.031	8273.846	16641.499	13871.457	24240.229	13907.627	22643.099	800.346	358.487	328.227	724.116	3283.653	640.52	334.434	9201.402	231.609	206.111	211.07	2705.717	1931.523	387.829	156.984	3169.01	4431.94	311.06	315.968	278.893	596.474	3773.342	354.136	7049.633	119	0.933	401.66	1008.66
12349.644	13701.478	9239.251	18937.802	13403.25	25032.806	13390.108	21755.44	530.918	284.505	382.571	320.584	280.677	420.72	237.969	8454.201	161.447	151.579	211.941	774.915	161.831	425.09	119.386	3179.58	2494.34	307.509	378.089	237.181	3435.059	437.476	267.766	6990.169	124	0.907	798.629	1010.871
12998.58	16117.358	10337.328	22217.284	12671.83	26193.058	12579.945	25283.878	735.587	404.886	376.278	691.768	2464.619	598.803	325.98	9487.815	221.94	207.21	197.666	2339.695	1446.575	314.564	152.33	3352.702	3116.983	336.796	315.129	276.924	1448.3	3114.429	336.472	6612.661	162	0.877	414.623	1011.543
12843.225	13762.794	9949.561	17071.394	14201.381	17037.896	11800.653	15844.456	852.575	334.334	491.22	283.852	288.518	348.022	229.216	6116.563	145.149	156.492	208.322	3154.132	162.097	211.753	118.838	983.192	2252.008	253.255	398.768	263.049	4463.086	286.74	304.224	1725.675	129	0.97	955.725	1010.391
12075.713	13973.298	8641.077	18787.477	12102.697	26935.736	12552.603	18567.491	700.524	447.333	616.676	349.375	319.576	482.058	275.068	7970.464	212.616	192.018	159.809	2367.477	138.327	242.294	166.151	4002.883	2763.908	265.11	319.196	266.205	2224.903	329.12	288.929	8058.611	133	0.852	1679.026	1013.47
12786.563	14006.575	9819.711	17830.138	14209.521	20724.377	14179.576	21422.604	584.539	320.436	402.137	288.902	316.474	460.02	304.498	9897.194	145.08	132.244	154.076	3464.652	160.497	280.012	120.155	5779.163	2482.662	280.092	324.309	294.85	2388.285	374.084	279.954	11831.335	105	0.971	907.729	1015.357
14891.987	15986.678	11335.291	20891.941	16353.919	20552.569	13611.802	20198.226	501.969	321.56	376.053	244.862	277.358	417.71	253.211	10112.586	143.319	135.208	134.504	1353.461	156.624	201.66	130.96	4119.731	2021.207	298.479	304.791	264.902	1934.982	324.691	304.444	8136.554	135	0.96	920.967	1016.056
14860.912	16097.701	10288.756	21417.272	14761.971	28903.007	14034.027	23581.937	912.204	521.117	491.47	749.759	2538.273	672.553	341.998	7879.481	225.835	194.997	147.002	1771.055	1071.299	421.689	163.812	5930.175	1589.886	296.687	267.817	297.268	1743.334	4919.534	328.741	9387.488	124	0.896	1582.016	1018.331
13063.539	14818.019	8930.041	17800.476	12432.286	24583.435	12121.276	19024.981	811.345	476.804	458.082	723.713	2929.87	637.55	341.249	9066.534	274.723	205.805	172.115	2581.229	1652.401	364.536	176.753	4925.064	4221.72	324.377	326.907	264.858	1521.504	3309.093	369.285	9633.161	120	0.929	455.258	1019.65
13736.199	13963.935	8832.293	17381.973	13503.23	25677.739	13357.837	21141.087	799.792	421.433	400.122	784.171	2572.558	566.551	354.925	10465.599	262.365	207.984	188.757	2663.117	1070.494	304.395	171.233	3543.386	3635.043	326.412	328.166	281.891	1944.532	3577.789	354.522	7651.965	171	0.862	438.547	1023.904
14295.771	15078.437	10654.799	19402.224	15110.249	23963.823	14836.911	22959.187	494.562	301.393	376.385	260.65	295.293	474.023	281.517	8659.426	152.754	142.934	151.353	2720.708	152.646	269.441	114.379	5257.727	2579.377	280.029	338.5	275.421	1616.869	322.183	310.566	10474.107	154	0.83	893.091	1024.097
10540.193	11703.71	8119.768	15542.1	11660.219	18734.663	11987.259	18750.899	461.258	296.263	333.866	253.235	270.89	370.93	255.235	8067.521	132.129	132.767	124.343	1607.424	180.081	231.145	116.563	4554.999	1865.365	256.69	334.758	274.847	692.793	337.237	317.583	9208.949	101	0.977	855.797	1023.045
9259.569	11081.886	7080.502	14410.656	10068.391	15338.537	8409.021	14065.538	825.928	473.93	409.842	725.779	2715.035	471.103	311.799	15091.368	199.978	159.994	187.644	2287.796	1299.478	1453.787	129.293	2849.412	2564.219	294.852	343.21	264.527	173.801	2657.662	320.469	6595.043	115	0.901	712.248	1026.804
10663.079	11834.441	8194.974	16264.592	11758.925	21401.417	11656.476	20130.724	645.587	319.008	362.376	333.341	293.536	513.536	278.081	7490.932	182.894	139.446	173.296	1142.423	183.984	367.029	138.23	3810.537	2846.284	304.816	295.808	279.408	5682.417	363.702	261.252	8499.005	126	0.911	747.405	1028.262
10350.069	11612.654	8029.013	15853.717	11420.641	20850.378	11579.173	19436.846	558.637	308.999	494.972	368.604	274.101	614.148	265.32	7554.677	177.723	151.794	135.081	1395.81	166.976	243.63	114.343	4091.499	2316.062	318.508	278.908	254.273	2290.241	362.835	245.299	8494.164	122	0.945	788.77	1028.279
12633.045	15454.018	9828.372	20307.924	12443.567	26139.615	12190.865	22950.1	786.101	411.631	404.432	842.992	3477.781	644.52	353.727	10385.899	245	194.546	176.756	2564.48	1572.595	306.184	182.804	3349.841	2343.785	313.918	318.063	277.13	797.777	3961.65	410.294	7226.291	132	0.903	447.061	1029.962
13856.267	15397.832	10724.334	20918.397	15016.433	27019.879	14552.067	24953.559	586.546	397.453	389.266	340.666	330.449	1066.172	312.389	8760.311	183.073	143.788	167.675	873.645	184.615	2395.395	136.5	4092.478	2756.647	312.832	394.544	277.593	7363.609	759.408	262.978	9726.176	151	0.918	734.44	1030.884
13807.635	15011.881	9413.869	20183.424	13424.573	26553.134	13478.48	22217.413	961.927	508.999	435.063	852.957	4757.79	741.592	319.833	12666.11	265.279	216.003	191.802	3426.075	1793.145	638.603	162.032	4278.6	3582.117	299.104	273.044	308.333	1341.999	7140.02	307.859	8499.967	102	0.987	1569.627	1032.922
15451.662	17607.727	10131.353	22866.802	14581.847	30322.888	14282.482	23430.082	781.353	447.462	555.909	660.627	2595.407	667.455	320.44	9191.218	277.108	222.136	172.392	1340.603	1676.968	322.82	178.639	4444.544	4409.924	319.858	356.076	285.133	1444.999	2295.21	366.249	8638.046	151	0.877	479.222	1039.129
11856.852	13098.621	9741.13	17374.212	13317.515	21175.098	11718.042	20490.322	640.307	397.873	541.187	319.913	347.127	548.567	321.927	9242.252	154.995	141.426	188.743	1913.274	239.297	600.719	134.643	3821.14	1919.136	284.125	378.668	257.147	18649.167	1580.823	264.626	8711.1	137	0.816	734.142	1039.551
11284.995	12306.839	8493.846	16568.717	11914.823	21467.281	11740.876	19341.606	632.919	317.004	472.375	419.329	294.916	448.356	243.474	8963.416	162.295	163.444	169.564	1315.772	194.219	340.616	111.203	3239.284	2628.593	286.922	376.463	276.017	5853.503	510.029	286.107	7308.955	111	0.964	815.662	1037.527
10640.435	11511.15	8109.781	15599.929	11324.899	21004.793	11103.065	18421.584	537.704	282.75	540.936	343.951	272.504	512.815	249.816	8760.56	137.733	147.786	169.109	1598	180.24	262.569	108.149	3666.142	2674.118	278.964	307.183	262.783	3547.491	386.295	292.479	7189.952	137	0.902	836.682	1039.281
13989.768	12598.167	7860.456	15340.67	13520.438	25019.136	13097.258	16003.668	791.989	366.136	370.348	561.253	2105.564	752.586	324.077	9714.257	282.319	216.99	188.593	2084.586	1639.537	358.193	179.579	2157.038	5681.607	321.165	319.608	266.987	1100.06	2501.877	364.572	4994.017	124	0.933	461.669	1040.266
13688.522	16359.502	9763.99	22645.284	14117.833	28721.272	14961.292	25922.893	891.573	509.402	602.614	420.992	381.302	1385.169	338.916	8070.241	235.639	192.708	142.434	2407.057	189.328	225.632	153.358	6191.925	3263.845	670.482	276.758	259.409	690.38	322.958	337.837	11955.74	146	0.869	1657.747	1041.664
12679.962	13791.458	9350.755	17991.882	12950.921	23378.413	12737.606	20648.228	515.795	273.284	450.192	351.465	271.459	421.843	231.759	7996.524	178.169	160.912	162.079	975.889	194.447	318.09	107.984	2751.127	3255.73	311.119	302.901	243.082	10763.499	538.565	264.381	6323.188	190	0.726	792.432	1042.616
14025.461	15193.489	9752.09	20781.355	14070.715	26239.314	13666.482	22136.5	972.004	483.571	420.852	748.494	4083.711	759.323	313.838	11815.158	264.779	202.847	205.3	3262.027	1979.557	975.156	163.977	4359.297	4486.065	290.09	280.43	296.063	1459.282	5161.274	314.634	7464.395	138	0.97	1565.964	1041.442
13469.705	14768.315	10137.162	19032.471	13920.326	22105.005	13564.842	20493.598	442.665	278.993	386.673	300.123	273.437	472.873	226.9	8728.57	138.124	141.835	170.953	1863.525	190.578	327.149	111.601	2722.74	1252.246	315.392	336.506	246.429	6866.322	380.294	273.621	6207.224	148	0.9	767.216	1045.662
9996.493	11469.651	7862.683	14705.556	11219.026	18522.378	11280.216	18210.269	548.212	339.338	350.946	266.515	294.303	464.89	309.51	8722.879	155.614	133.199	140.088	2476.584	160.53	234.255	121.934	5612.648	2042.286	268.346	285.025	267.256	1432.606	322.729	280.102	11064.41	133	0.83	903.756	1045.816
15636.442	19274.966	11289.181	26296.497	14402.502	31457.073	13515.468	26249.934	769.279	453.242	565.136	653.407	2174.348	692.311	306.199	9589.435	295.124	224.284	168.61	1468.187	1491.365	327.916	185.361	4175.5	5706.251	319.941	336.167	290.617	1634.606	2274.039	336.434	8206.018	179	0.815	489.718	1045.092
12088.899	12912.478	9196.36	16632.289	12799.554	19598.02	12733.948	20136.596	502.6	312.829	301.009	258.941	282.882	424.223	298.354	8181.416	127.879	128.016	133.608	1998.445	155.5	212.319	128.496	5722.828	1740.533	256.442	293.657	266.915	785.072	290.559	266.063	10775.085	117	0.906	882.868	1047.987
11044.98	13019.923	8267.395	18369.078	12317.527	22204.108	12166.018	19566.618	769.321	490.354	767.207	438.825	394.322	540.197	324.869	8248.602	214.159	178.439	153.073	4138.167	137.509	169.176	137.555	5281.639	2004.702	289.01	291.72	267.16	1636.064	292.328	296.235	10946.325	134	0.806	1658.776	1049.694
11950.158	13435.658	8250.537	17735.687	11983.63	22221.42	12423.892	22316.132	868.092	491.068	492.65	384.489	391.286	443.949	333.153	7129.712	221.184	171.972	146.107	1369.097	138.296	240.566	152.316	6710.525	1711.637	273.568	271.24	306.09	704.339	321.6	325.871	9914.601	112	0.943	1572	1049
14533.654	15958.934	11926.104	20757.941	16260.113	25055.788	14378.079	23492.04	764.928	415.956	539.586	339.236	372.541	543.572	320.804	14492.067	202.209	176.233	220.927	2110.835	248.511	1241.624	138.229	3033.47	3273.797	287.028	397.111	260.429	20131.511	1540.145	264.602	7110.953	148	0.891	723.716	1050.919
18325.7	20003.377	14340.324	26489.543	19489.443	32111.807	19207.679	29298.978	546.194	254.011	295.378	284.225	348.743	420.985	241.41	12885.23	163.594	166.376	385.7	2879.784	367.894	835.85	109.976	2246.022	2617.221	283.685	318.425	243.238	56436.784	1070.445	297.818	4572.65	111	0.964	802.212	1049.716
15062.593	16390.869	10535.05	21867.584	15015.483	28354.378	14941.983	24141.798	877.106	473.978	445.345	763.818	3129.608	728.174	309.969	10778.015	245.02	196.07	196.185	2626.839	1637.389	704.769	158.321	4498.358	3592.561	274.356	273.202	303.49	468.977	3756.644	351.772	8289.726	194	0.813	1560.387	1053.613
10016.504	9171.485	5680.468	11462.37	10145.22	18587.756	10107.51	12987.572	705.433	366.871	400.831	752.847	2865.414	566.202	310.53	10125.365	234.642	189.646	169.263	2243.003	1391.56	290.012	185.425	2771.87	1779.922	308.733	311.213	295.284	1481.972	2699.708	383.054	5896.01	145	0.801	483.934	1051.597
21926.319	23862.481	17196.219	33911.764	24675.872	42147.968	24616.946	36831.041	485.834	259.079	289.605	295.538	359.16	491.754	252.026	12550.692	172.25	171.685	472.641	3107.366	301.855	979.01	106.418	2275.343	3151.854	282.123	324.48	233.801	45282.006	1094.387	280.042	4403.257	100	1	796.38	1051.62
12932.975	13700.386	9739.771	18546.021	13720.402	23827.017	13132.412	20948.838	514.696	277.85	682.974	352.127	299.539	407.764	256.146	9583.545	162.105	156.593	218.305	1369.032	202.756	396.058	114.027	2500.299	3021.558	319.884	329.7	250.364	13198.397	658.878	259.259	6115.096	161	0.921	774.63	1052.668
18261.591	21862.137	12528.121	28144.189	15464.709	30832.47	14523.433	26876.265	714.541	420.184	544.123	554.743	1755.391	536.994	289.063	9015.266	301.328	215.623	200.332	1421.071	964.457	436.133	193.905	3755.116	5902.646	327.8	341.343	293.745	2896.697	1619.435	329.449	7047.426	193	0.819	513.256	1058.93
13482.915	14534.68	10647.704	19652.113	14758.479	26745	14484.718	23079.703	632.02	342.259	371.54	332.778	345.68	629.06	272.497	12084.786	185.107	159.569	271.353	2770.587	279.066	3245.604	112.668	2943.36	3694.838	303.251	378.277	247.135	38435.529	1717.659	252.241	7013.015	154	0.822	781.156	1057.838
14109.238	15939.124	11901.042	21762.42	16340.582	26773.706	13585.126	22558.055	639.058	379.44	446.516	320.612	345.343	599.917	308.997	12550.394	193.879	176.044	210.813	1755.361	216.076	1346.811	144.115	2587.998	3404.125	279.078	341.534	256.056	12787.932	1640.817	273.35	6220.843	157	0.898	721.634	1059.984
19788.529	22100.341	15226.171	28801.105	21404.299	18374.633	10201.987	16001.877	516.622	318.917	397.409	237.823	350.8	502.751	244.435	8756.828	167.727	158.936	158.147	2496.241	254.57	266.313	112.574	1037.547	4989.168	260.777	403.325	238.142	31147.596	399.016	276.481	1847.972	113	0.981	944.721	1057.819
15798.449	17117.684	12221.014	22152.104	16652.88	27097.733	16653.259	25309.036	645.669	292.406	444.532	296.691	284.152	457.394	258.869	9085	145.821	161.575	211.55	1549.602	197.55	396.369	115.43	3380.913	2970.75	280.844	358.457	275.032	13079.537	785.169	280.354	7134.344	186	0.916	835.237	1061.978
13181.738	14053.436	9907.937	19567.748	14075.577	25411.987	13943.894	22235.946	489.289	287.356	323.476	335.663	314.12	501.844	243.969	9357.37	160.855	141.463	222.192	2399.573	251.073	887.479	103.174	2390.987	2440.254	274.837	328.427	250.681	27618.109	1194.591	278.51	5863.207	105	0.941	793.471	1059.414
12094.66	14151.01	8041.556	18738.072	10750.39	20822.615	10010.801	17615.658	653.83	398.907	400.314	867.665	3707.962	469.232	262.182	10067.206	254.086	203.884	185.45	1786.371	2084.534	323.176	183.184	3210.892	3981.109	311.825	332.034	278.409	3013.774	2818.685	371.062	5838.548	122	0.857	526.525	1061.016
14801.839	16056.31	10475.017	22224.421	15266.38	30256.518	15652.074	25131.102	843.916	458.969	439.328	617.383	2954.056	762.835	313.562	10822.992	237.962	206.752	196.673	2468.215	1731.674	427.735	158.811	4526.873	4026.512	272.666	281.976	282.633	529.896	3473.809	388.127	8549.633	226	0.856	1553.323	1064.54
15744.971	16721.701	12236.203	24354.341	18132.045	14330.042	8147.776	12082.852	504.239	298.856	490.263	253.917	352.382	361.66	237.22	10502.291	143.096	140.512	168.032	3897.601	294.379	242.506	113.428	1024.32	3245.79	250.743	484.288	248.69	37138.855	522.627	283.504	1861.565	121	0.91	948.921	1063.128
10761.388	10295.614	7514.154	14105.529	10341.71	18069.465	16485.987	15857.472	416.709	256.872	393.378	334.668	258.764	380.37	247.726	7643.493	139.428	137.52	195.745	697.685	162.384	301.131	111.314	2182.879	1325.998	278.373	303.03	239.202	6753.538	441.334	307.287	5507.125	192	0.866	794.609	1067.823
12288.346	17605.325	9581.975	22238.573	10363.776	23057.332	9601.523	20591.055	670.323	396.22	382.519	775.792	4267.229	443.708	269.233	10557.243	244.481	211.425	202.599	2076.159	2438.347	269.774	180.683	3075.526	2938.509	336.778	357.972	286.168	1785.92	2980.039	357.164	5882.105	123	0.841	536.744	1065.638
15705.278	17221.774	11981.096	23873.699	17130.417	31265.916	17203.892	27687.973	694.947	325.425	433.371	316.933	310.428	474.562	278.938	9087.605	168.731	178.518	171.736	2085.22	222.484	617.978	117.432	3256.864	4156.351	285.791	368.448	281.656	21258.545	2097.276	341.865	7597.617	110	0.943	829.555	1066.791
9462.529	10315.597	6707.27	14281.249	9791.75	18788.664	9989.257	16863.155	619.972	365.109	616.579	307.613	287.985	398.994	270.911	6849.234	164.684	166.841	127.92	2284.003	116.453	223.086	132.778	4419.922	1889.094	253.404	266.709	270.884	676.442	344.085	295.883	8229.572	127	0.836	1604.76	1066.807
10565.005	9363.143	6664.01	13918.469	11464.233	21707.683	10760.88	15391.902	788.833	367.487	329.316	571.538	1796.845	567.104	291.44	11179.508	259.609	219.758	181.238	2447.355	2377.528	389.711	193.254	1960.877	3831.307	322.112	330.94	289.413	1120.123	1585	343.573	4833.362	160	0.834	506.638	1068.081
14167.862	15678.585	11385.1	21271.523	15846.103	25810.408	14432.666	22989.382	595.996	356.443	458.727	316.966	334.074	505.114	331.169	12328.6	185.062	186.806	256.696	2825.96	260.782	895.268	133.489	2781.485	3353.737	273.418	361.254	253.357	25910.425	1802.104	284.882	6562.243	223	0.789	723.11	1073.07
11315.27	12509.165	8688.442	16841.983	11982.794	21667.674	11626.991	19210.061	510.219	295.464	354.176	357.053	326.627	429.311	292.585	9126.75	156.193	156.389	156.066	2615.647	251.534	1027.614	109.879	2901.938	3088.285	312.815	359.015	236.663	29391.339	1774.345	287.656	7162.681	137	0.937	773.427	1069.646
10925.127	12098.201	8485.944	16216.483	12074.372	19902.696	12412.731	19078.055	522.184	274.833	322.128	262.934	260.992	373.008	266.262	8229.479	149.301	153.212	157.581	1881.049	160.872	236.01	117.464	4304.616	2526.465	266.318	330.407	263.922	2167.029	336.76	244.337	8574.17	132	0.938	847.553	1068.598
7433.137	8190.027	5842.603	11204.196	8066.715	15574.345	8209.653	13165.757	527.4	260.449	462.199	351.162	263.825	377.839	259.234	7927.151	149.507	150.127	180.853	914.934	178.67	311.088	111.583	2724.471	2392.482	277.263	304.772	235.288	7588.785	439.513	272.83	6019.265	107	0.929	784.36	1072.276
13169.526	14447.618	10432.838	20247.249	14681.474	26762.516	14514.069	23033.711	626.494	285.368	462.703	322.27	294.164	589.366	253.831	8070.974	151.04	161.771	164.208	967.134	181.4	364.5	117.011	2711.85	3041.88	350.108	369.747	269.853	10529.577	891.317	335.852	6318.858	199	0.792	826.028	1076.902
11861.11	11126.375	6347.443	13664.921	10813.226	20500.864	10278.82	14000.271	668.488	351.382	401.586	710.198	2175.788	425.255	265.43	9801.047	268.863	198.208	224.665	1767.401	2025.843	271.502	159.948	2958.401	5356.308	324.239	345.809	296.657	1850.252	1928.849	313.044	5899.073	125	0.845	562.156	1076.564
9505.477	10678.014	6873.924	14777.563	10223.097	19281.21	10552.299	17961.08	660.368	409.043	674.751	325.212	308.724	418.747	275.511	7128.923	173.483	165.952	139.105	2525.679	109.597	212.23	141.365	5104.648	1792.374	261.065	269.497	254.04	595.979	297.791	280.923	8848.484	106	0.98	1598.925	1077.113
10448.305	10881.966	7335.055	13699.581	9508.112	18582.571	9134.958	14962.043	972.492	354.017	420.289	299.825	314.899	290.639	219.4	11875.368	186.441	165.295	320.692	627.208	185.296	1418.156	130.123	1543.893	2313.037	298.71	354.967	240.249	9567.78	430.746	288.663	3205.667	100	1	811.5	1077.68
15546.012	16888.647	11094.748	22935.247	16001.077	29969.672	16057.122	25501.732	1024.372	481.018	432.073	686.251	2596.826	727.99	332.935	9537.858	229.199	208.926	186.42	2756.138	1477.426	416.675	155.055	4922.017	3141.214	269.998	278.135	275.435	604.977	3722.429	393.808	9131.082	189	0.853	1540.95	1082.833
10207.827	11046.064	7840.159	15485.89	11044.803	21356.86	10906.95	17256.33	565.645	242.71	334.037	266.797	286.102	370.762	224.633	11127.085	127.631	160.69	296.087	710.353	195.486	553.85	139.169	1740.306	1214.155	293.431	341.951	235.924	17750.327	469.875	317.078	4047.64	137	0.963	811.595	1086.245
11897.779	12872.097	9222.001	16913.463	12863.191	19742.406	12785.856	19410.996	625.098	297.741	293.623	252.431	281.411	371.407	302.877	7851.015	149.96	145.43	130.943	1506.113	164.944	281.92	109.649	4402.318	2512.831	288.166	294.584	265.44	836.282	294.475	262.203	9886.533	101	0.964	870.995	1085.946
10672.11	11938.64	7963.72	15182.23	10530.027	21357.401	10536.806	17599.976	472.71	254.321	457.084	359.018	557.758	415.122	250.5	8081.463	152.13	158.413	155.22	1057.953	933.925	287.916	121.344	2087.534	4243.297	311.472	304.926	238.023	4028.654	690.277	300.644	5372.025	126	0.948	788.563	1089.357
11702.413	12550.231	9062.142	15925.696	12288.244	17843.727	13454.705	17042.304	433.993	261.799	335.411	290.431	257.737	308.171	270.647	8086.96	117.186	145.703	198.992	479.96	180.975	242.833	115.441	3034.014	793.135	276.384	312.804	219.86	6488.237	362.904	259.71	6326.72	116	0.965	771.897	1090.379
10129.733	11970.172	7359.609	16230.673	10831.825	19781.289	11243.393	19195.629	715.821	427.891	579.911	335.492	324.27	462.826	313.439	6466.457	192.06	190.43	150.177	1537.731	115.714	163.016	141.489	5411.077	1884.09	306.23	259.306	271.039	441.964	275.993	339.96	9691.318	107	0.971	1629.836	1090.229
12776.55	13822.07	9190.06	18651.485	13233.722	23877.166	12773.779	21077.059	997.066	555.825	535.6	725.265	2043.593	527.361	330.392	7487.013	244.78	202.193	160.709	2229.342	1071.354	257.563	145.578	5631.834	2299.379	269.26	273.357	279.113	435.45	1933.405	459.858	9405.291	116	0.936	1539.534	1091.81
10436.277	11728.246	7404.6	15434.448	10767.681	20499.941	10893.151	19561.697	804.393	470.735	505.479	341.871	367.06	445.049	329.758	7208.249	189.053	177.95	140.641	1783.988	129.136	179.986	145.962	6356.03	1684.358	271.334	251.335	268.52	1135.146	334.649	342.16	9439.514	177	0.684	1548.929	1095.698
11974.492	13568.863	9995.482	18040.857	13288.33	22660.698	12259.083	20045.232	598.157	315.352	486.555	323.056	346.402	480.116	312.755	10327.42	162.09	200.288	169.998	2812.555	325.652	526.518	121.534	2507.548	2655.058	281.706	357.237	260.116	41232.191	1239.116	276.614	6130.953	155	0.778	731.165	1096.868
12186.885	13484.665	8765.479	17882.32	12435.578	23775.668	12519.771	20112.915	1151.324	588.874	537.265	1026.502	5118.868	837.331	348.53	11431.97	289.932	241.18	211.344	3436.268	2678.796	884.896	166.791	4161.657	3921.09	267.892	281.103	277.02	383.876	6641.348	494.305	8030.869	96	1	1531.479	1093.229
8668.112	9581.528	6227.598	12778.883	8684.409	17894.368	11038.86	14826.391	478.213	291.069	413.378	612.81	1285.121	451.717	297.431	8698.764	138.817	147.81	143.846	1570.928	1861.555	282.684	117.339	2545.742	2222.502	304.5	343.93	221.764	3962.445	1596.108	386.525	6095.347	130	0.856	779.323	1096.4
12390.17	13288.736	9388.612	17486.244	13105.931	21111.845	13086.217	19243.475	479.146	228.301	326.525	258.825	244.568	382.312	239.112	8690.077	135.067	144.924	253.747	810.003	175.011	307.529	127.079	2713.31	1813.269	289.451	334.864	257.109	6584.868	465.07	307.204	6213.533	106	0.993	826.528	1096.745
13989.517	15409.985	10717.169	21355.751	14988.666	29426.753	15092.77	23860.876	623.329	322.09	366.961	1327.025	5083.029	786.567	295.287	13157.649	159.571	156.581	171.006	2645.726	5403.341	503.778	124.257	2589.028	3172.872	344.78	350.78	237.788	1105.918	5526.516	489.781	5057.402	150	0.903	786.04	1101.6
14190.807	15583.23	10311.549	20991.847	14860.517	28021.249	14812.226	23679.417	971.538	477.512	464.603	727.536	3261.859	734.868	308.032	10021.576	238.383	201.497	179.874	2426.245	1559.268	629.337	159.62	4728.755	3226.095	268.057	296.902	276.809	2123.686	4657.825	389.636	9513.041	149	0.92	1527.607	1102.326
13304.408	14678.09	10568.903	19387.212	14132.598	26125.753	13673.103	22079.247	622.3	302.03	331.17	1449.197	3723.609	545.632	282.054	9949.784	165.055	154.305	166.387	2022.301	8163.65	436.612	128.391	2518.773	3359.408	330.336	329.153	235.312	1091.136	3462.679	457.09	5375.627	110	0.998	795.145	1101.845
7517.833	8412.239	5919.802	11205.058	7990.603	15599.436	7986.288	13221.809	443.284	255.716	374.626	342.939	344.589	369.826	259.855	7555.819	146.518	139.1	162.247	861.586	348.118	278.661	132.092	2410.494	1952.812	326.826	304.678	243.887	7548.809	536.135	335.811	6436.597	121	0.885	804.426	1104.062
14145.953	16069.434	11030.936	20511.875	15117.843	25214.279	14569.28	22553.967	458.405	271.74	301.704	296.059	269.555	352.068	290.174	9261.879	159.463	176.944	203.489	832.765	190.713	295.921	118.851	2578.982	2750.538	299.989	375.692	251.389	5843.902	378.724	264.103	5856.684	104	0.974	738.798	1109.298
12205.667	13277.175	8783.048	18329.795	12786.977	23633.017	12834.844	20745.084	669.227	362.289	611.036	320.916	307.203	496.677	273.461	6307.324	163.763	178.3	166.487	1580.818	108.107	230.077	149.558	4491.285	1599.827	272.304	307.028	276.325	2421.827	338.069	317.719	8603.415	202	0.721	1609.955	1115.807
11699.176	12766.007	8364.096	17049.944	12203.451	22729.197	12438.409	20628.862	925.442	458.848	440.221	522.711	1884.422	524.861	312.06	9581.36	223.792	183.749	157.122	1665.335	773.953	515.976	161.628	5363.885	2298.111	260.936	271.708	285.874	1405.6	2435.3	512.681	9829.017	171	0.779	1524.365	1112.05
14019.476	15607.117	11236.809	21802.762	15702.413	27266.983	14673.023	23400.115	522.878	282.228	328.832	319.474	282.473	443.048	289.222	10522.178	176.534	180.802	206.147	459.377	211.846	349.201	129.678	2453.803	3766.117	312.494	393.505	248.273	8181.584	518.826	265.615	5495.575	177	0.814	737.223	1118.641
11973.4	13384.42	9228.997	16845.279	11967.634	22335.734	11510.515	19423.867	556.172	331.296	334.879	948.846	3423.374	527.108	306.321	9792.342	173.816	146.712	166.584	2095.23	5534.417	414.808	129.615	2866.277	2954.08	297.27	346.693	245.087	977.865	3434.537	393.619	5707.835	119	0.949	791.181	1118.122
16246.595	17735.981	12370.474	23354.196	16903.946	29873.902	18357.955	25977.333	567.042	319.033	351.424	1156.839	5704.939	524.984	342.216	10291.451	184.645	167.322	206.171	2854.724	5360.972	597.259	126.944	2820.763	3650.3	304.266	369.193	235.443	2789.501	5644.208	513.908	5835.892	116	0.965	776.034	1118.698
16297.618	17500.775	11429.424	23275.393	16370.492	28521.994	16780.012	28271.719	834.623	466.108	505.735	352.316	363.079	447.136	315.721	7571.253	195.793	168.944	138.085	1179.681	131.625	158.043	154.834	7089.466	1538.692	272.135	268.679	271.742	688.292	297.14	365.858	9791.759	127	0.918	1533.547	1118.807
15066.617	16304.971	10648.87	22238.427	15468.765	32212.587	16040.555	25961.462	931.386	428.715	425.189	516.321	1834.855	770.253	283.395	10546.237	226.927	185.564	154.003	1764.429	1062.54	482.189	163.864	5394.836	2730.436	308.962	278.829	284.601	575.388	3429.091	500.756	9549.421	163	0.9	1516.893	1119.88
16552.805	18256.18	13109.714	24828.692	17870.186	34133.224	17834.643	28603.845	621.106	325.621	337.834	1143.062	6418.033	657.376	328.969	11922.763	182.464	171.988	194.821	3325.534	5793.239	666.323	134.947	2592.715	3726.985	304.423	456.217	230.449	1786.588	5732.755	467.138	4938.493	151	0.918	783.268	1121.454
12175.027	12885.58	9141.152	16582.922	12321.729	19716.073	12167.795	19318.802	540.657	231.351	394.597	260.439	282.919	348.776	261.433	8275.555	168.002	147.588	209.496	1719.51	174.753	242.792	138.631	3224.921	2289.498	324.886	297.403	256.043	6412.966	388.879	276.217	6963.029	107	0.929	830.612	1121.771
13436.969	14189.271	10101.781	19418.39	14162.372	24237.513	14306.225	21668.506	593.845	223.838	328.963	254.476	256.865	384.102	251.791	8700.615	173.707	155.522	239.761	795.927	176.792	328.519	132.248	2580.652	2964.26	305.877	306.872	248.096	7196.128	778.273	272.312	5729.148	174	0.938	822.046	1124.483
13696.692	14670.594	9928.695	19272.311	14123.458	22251.464	14199.931	22714.77	839.654	393.612	582.038	320.7	329.722	434.444	295.377	7285.52	174.923	180.157	145.401	2684.507	115.934	195.785	157.195	5416.275	2271.001	264.629	310.289	274.467	3363.609	271.125	286.798	10124.603	200	0.82	1566.4	1125.81
15331.358	16495.346	10963.711	23284.479	16087.94	27261.748	17060.131	26355.999	785.598	368.277	607.142	330.781	321.749	466.503	299.381	6737.583	166.447	188.184	147.473	1753.904	103.317	247.92	154.375	4743.63	2129.233	249.971	461.184	278.306	1869.656	356.769	296.672	9526.777	124	0.933	1600.073	1122.935
14847.454	15221.448	10549.893	21027.422	15084.732	24246.636	15684.431	23911.387	693.644	363.843	433.975	294.163	307.657	404.789	292.922	6834.216	161.454	169.702	147.379	1510.967	108.333	218.803	161.828	5326.572	2309.512	258.075	267.898	272.503	1722.692	269.423	332.033	9527.19	104	0.961	1574.644	1124.683
11977.888	14150.643	8924.152	20293.854	12787.914	24512.622	13139.645	20886.671	840.316	456.336	819.373	366.48	384.772	507.089	333.831	7492.244	249.925	215.591	152.47	4363.285	128.011	196.776	161.122	5018.675	4151.773	314.165	350.848	267.499	784.715	296.619	338.214	9608.899	143	0.81	1647.941	1127.976
16967.986	18816.083	13361.779	26052.493	19038.346	38246.27	15282.485	22835.903	582.543	251.576	319.38	246.506	302.351	875.086	283.626	14389.96	151.072	207.059	245.64	3031.58	271.309	1852.824	119.559	5387.754	3146.867	295.342	330.524	249.671	35059.702	1743.304	250.466	12848.965	256	0.748	915.66	1133.137
12703.033	13863.041	9069.194	19143.952	13232.403	27717.445	13947.193	22898.185	797.001	395.475	393.364	635.721	2864.447	631.495	265.111	10661.101	205.043	180.439	162.287	2648.814	1636.655	416.93	163.545	4483.839	2263.59	275.842	288.523	284.548	2041.066	3744.224	378.899	8339.533	126	0.976	1509.54	1127.452
11300.729	12189.038	8371.905	16541.417	11480.878	21325.577	11481.232	18783.194	529.733	271.033	387.319	338.525	265.471	352.427	256.96	8498.65	165.893	141.625	177.131	613.389	174.202	696.831	122.859	2531.359	2601.76	293.431	322.924	248.581	6772.319	573.875	259.657	5883.264	115	0.928	813.187	1129.091
14382.026	15022.279	11011.324	20342.9	15238.344	23712.668	14970.864	21560.048	584.623	243.34	334.967	245.943	262.9	351.259	243.517	9162.578	177.837	143.235	367.867	1429.084	181.295	639.694	118.42	2435.06	2600.743	277.254	305.696	262.056	7258.112	353.677	275.118	5785.96	103	0.965	831.044	1130.529
15399.55	16867.467	11835.446	23063.51	16228.255	30978.725	16221.564	26770.306	671.094	300.698	312.782	1146.205	4845.645	570.894	322.489	8450.064	180.488	163.74	190.384	3444.913	9283.917	437.715	137.064	2732.791	4185.825	297.337	394.528	246.027	1527.087	3941.188	570.196	6061.297	170	0.907	776.129	1132.5
10968.82	11739.356	7538.453	16562.764	10970.434	21438.044	11415.484	20019.924	728.772	369.989	601.325	309.084	297.524	527.91	279.443	6739.212	177.667	178.712	133.308	1289.562	97.097	184.06	149.616	5035.223	2766.738	292.761	318.591	280.101	1406.741	301.795	305.086	9494.044	103	0.952	1604.869	1132.752
16078.206	16592.468	11752.131	21889.52	16536.467	25145.737	16524.751	24941.969	882.047	375.216	624.743	312.891	312.856	528.839	282.332	7283.919	201.079	181.54	146.601	1602.429	107.463	196.004	156.443	5394.581	2966.557	267.886	299.417	271.577	1153.992	285.164	295.987	10421.504	129	0.932	1560.019	1134.895
19188.304	20084.724	14097.117	26085.531	20092.802	28868.445	20247.774	28965.736	716.898	359.828	607.313	284.867	310.085	581.576	281.545	7075.55	188.984	175.504	178.405	1537.29	108.561	201.575	147.014	5521.934	2558.889	253.658	294.854	283.596	1584.483	267.281	290.709	9901.336	232	0.894	1576.539	1137.582
13637.054	14338.23	10288.825	20147.097	14816.368	24556.059	14841.585	21374.949	524.456	234.698	352.19	253.831	259.85	400.29	230.112	9516.658	176.669	150.134	319.49	576.271	183.617	649.256	116.85	2017.377	2857.362	276.306	295.199	251.922	9074.258	425.9	274.305	4924.221	120	1	826	1135
11601.107	13558.272	8586.662	18632.8	12450.135	19979.911	12670.12	18856.224	679.417	395.08	549.584	328.306	339.71	381.318	311.208	7488.321	215.261	210.95	154.99	2320.416	127.062	190.5	146.622	4313.092	2294.951	269.618	372.053	264.886	2181.573	336.864	319.036	8111.564	106	0.949	1652.057	1135.057
10744.599	11784.518	8342.686	16379.982	11456.105	22071.001	11205.462	18323.578	556.26	284.197	490.988	387.537	277.21	449.363	275.891	8123.999	162.755	148.535	154.887	655.556	191.198	391.845	118.388	2634.4	2612.644	292.593	317.132	252.651	7613.992	635.891	264.33	6513.044	140	0.813	811.964	1138.079
13590.273	15140.269	9938.394	20030.531	14422.451	26926.667	14512.606	24241.855	823.605	435.022	453.646	497.566	1534.064	467.793	292.401	7492.818	187.972	155.296	139.79	1171.272	479.613	186.37	155.3	6291.95	640.6	274.864	317.659	308.51	2011.486	763.444	379.515	9712.485	114	0.848	1508.421	1138.175
15525.932	16972.646	12413.911	23438.227	16947.702	27624.975	16336.192	24916.032	504.072	288.952	314.41	823.037	2423.288	464.086	287.721	7551.006	164.455	155.241	168.568	1926.144	5161.282	353.236	113.863	2908.605	3202.659	286.136	356.624	243.807	2277.618	2342.733	461.252	6551.607	178	0.885	776.888	1142.545
11600.266	12685.475	8967.776	16088.081	12025.808	18684.034	12020.018	19133.617	474.744	258.81	321.006	263.872	289.304	334.077	257.089	10555.283	153.515	125.062	171.03	3470.191	165.351	228.305	113.689	4595.252	1883.632	286.629	240.364	250.441	1628.957	364.787	275.476	9848.219	96	1	844.771	1139.521
18364.639	20030.105	13478.554	27038.03	19331.554	34815.76	19524.922	30434.34	1009.961	430.887	452.059	740.804	2543.088	744.674	286.225	9955.212	226.405	193.913	184.778	1876.725	1442.525	429.748	163.484	4891.901	3065.761	282.566	329.863	292.858	2901.417	3264.693	356.613	8731.858	269	0.734	1497.117	1145.206
8614.591	10225.28	6501.893	13953.057	9431.783	17233.831	9641.641	16145.043	697.479	370.082	878.16	382.977	346.527	505.26	294.32	6893.161	182.331	192.495	142.006	5023.148	131.166	298.937	161.135	4291.164	1833.488	299.064	407.874	266.332	3588.589	421.866	339.148	8732.604	108	0.898	1627.343	1142.833
11540.2	13488.713	8623.367	18499.237	11970.973	20888.729	12458.687	18671.526	604.562	328.979	622.221	296.508	371.861	363.551	280.135	7506.625	227.819	219.432	151.447	3052.998	184.008	220.669	148.206	2904.426	4024.418	296.392	334.104	255.685	833.191	338.397	274.501	5849.987	117	0.973	1653.329	1147.175
8247.947	9509.431	6591.896	12471.438	9090.552	17480.937	9530.904	16017.593	471.221	290.119	370.244	275.319	313.393	366.895	263.328	9302.249	159.788	129.29	153.431	3069.962	151.428	274.262	120.763	3843.683	1845.79	267.669	260.964	241.726	511.997	387.809	286.771	9425.937	122	0.882	851.131	1148.189
10565.702	12088.257	7802.099	16635.788	11496.353	21234.555	12073.393	20571.858	843.753	371.462	644.265	324.32	411.06	460.68	317.598	6903.869	183.084	191.371	145.682	4972.172	113.76	199.436	173.424	5634.387	1515.75	261.574	373.34	293.291	1237.381	351.266	325.6	11377.424	159	0.758	1609.192	1152.682
11547.942	12130.845	8953.66	15781.51	14125.146	17620.618	11726.588	16628.191	416.093	232.615	291.763	299.969	444.508	294.782	236.211	8423.614	159.73	144.185	255.983	477.4	788.537	256.225	124.637	2119.102	1526.51	266.277	297.243	266.419	8326.643	388.638	268.738	5160.776	111	0.952	814.176	1152.959
11847.999	13312.678	8444.523	17229.913	12367.064	22881.494	13037.152	23224.664	748.587	382.481	448.746	289.742	316.73	406.188	272.278	6847.797	202.889	150.779	150.91	2084.433	134.69	143.361	155.486	6022.114	2021.317	286.035	280.834	279.426	318.355	308.872	314.05	11060.946	148	0.914	1534.007	1157.081
14236.997	15278.826	10399.749	20441.241	14879.117	24162.919	15537.428	24267.319	773.424	352.84	607.046	305.791	347.384	451.499	277.743	8234.252	173.695	177.725	145.629	4456.89	110.284	223.785	160.819	5573.13	1910.717	256.182	431.896	300.992	1352.611	279.827	352.787	10841.469	123	0.964	1578.02	1155.272
15492.83	16744.177	12270.909	22535.98	16457.095	27952.043	16432.231	25678.089	641.195	298.469	353.138	873.676	2371.805	550.023	280.255	7879.457	176.851	150.015	183.34	2033.847	5312.033	647.317	136.016	3063.077	3402.004	266.771	358.025	263.766	3034.308	2462.062	537.722	6896.061	287	0.77	770.671	1160.618
11811.348	13098.762	8840.589	17777.423	12498.537	19137.851	12632.41	18080.144	735.728	288.435	651.805	349.89	309.414	391.258	253.82	8077.962	193.717	194.933	186.548	1884.042	128.075	262.979	172.309	3098.535	2258.175	250.917	452.292	257.401	4205.427	564.638	327.066	6891.403	115	0.956	1633.117	1157.335
16267.32	17735.698	11910.957	24021.833	17150.953	32241.572	17534.226	27940.826	796.062	367.49	403.798	707.598	2234.819	661.28	268.758	8997.336	195.041	177.56	172.553	2438.789	1203.37	354.388	146.003	4642.804	2238.509	275.462	283.585	280.343	3200.451	2687.393	332.059	8860.213	155	0.878	1487.423	1158.171
14546.749	15569.785	10465.693	21554.781	15047.833	30761.276	15943.197	25525.274	864.744	410.847	427.868	709.246	2542.023	840.237	280.887	10384.66	215.967	205.289	211.151	2871.966	1457.904	1172.249	150.986	3835.066	3201.067	291.44	284.265	282.178	1301.453	4163.566	379.293	8332.672	168	0.8	1477.649	1164.405
11696.488	13010.213	8665.431	17571.733	13078.631	23915.018	13259.75	22501.644	731.522	337.128	503.851	274.135	301.586	472.795	263.049	7022.442	190.599	150.25	157.001	1664.303	136.458	183.448	146.441	5393.097	2001.282	273.524	302.314	267.664	257.112	283.237	301.483	10331.754	116	0.909	1532.216	1164.828
16537.003	17001.125	12271.766	22551.658	17162.053	25297.747	17557.238	25404.571	662.768	294.897	406.322	260.601	281.714	377.602	243.723	6478.568	173.648	156.585	153.676	1593.248	110.224	286.296	176.072	5040.068	3058.246	248.85	346.821	271.29	1400.062	348.328	305.004	9895.577	161	0.944	1571.581	1169.581
13363.046	16832.739	10846.704	21541.747	14195.383	25923.31	14889.787	23518.591	633.925	303.099	371.102	897.829	2512.238	632.728	301.046	7617.831	174.915	130.76	162.344	2651.702	7119.083	393.993	133.691	3253.904	3468.351	251.138	371.717	231.962	1459.666	2563.584	575.882	7283.386	280	0.762	775.236	1174.15
13712.775	15777.055	10064.225	20805.953	14411.309	23265.14	14770.066	25156.674	747.89	366.892	604.287	284.062	344.169	497.483	293.905	6691.372	175.989	154.575	131.305	2253.707	108.077	172.88	182.444	6049.583	1198.466	221.148	304.058	277.009	288.995	273.484	301.855	11096.707	98	0.98	1606.224	1170.959
10162.392	10976.095	8150.915	14965.435	11040.872	17787.597	11080.002	16355.355	412.127	231.55	336.161	251.152	282.168	490.036	225.312	8332.24	157.556	105.226	179.342	827.153	176.687	29765.951	129.251	2481.228	1115.157	228.93	343.398	231.371	7183.776	339.543	259.533	6064.548	100	0.967	811.79	1172.29
15027.33	15066.019	10852.937	21993.501	15599.911	29906.935	15909.037	25767.855	902.717	393.746	490.028	757.383	2711.912	669.111	273.664	8443.276	220.804	167.318	169.81	2156.976	1273.444	645.84	146.333	4585.597	2818.381	274.263	275.879	275.258	2108.061	3340.298	375.048	8660.293	156	0.813	1472.635	1172.654
15418.926	17270.39	11292.959	24460.607	16156.612	29548.186	16262.665	27352.15	710.905	342.107	452.641	477.505	423.667	404.121	268.085	6836.067	187.65	152.188	145.208	2214.346	162.147	207.306	137.593	6222.336	1796.942	271.016	279.165	250.407	761.721	327.363	321.92	9439.262	225	0.726	1477.984	1177.967
12721.25	14787.142	9435.966	18822.861	13615.273	21013.652	13759.457	21503.876	655.308	265.079	544.265	235.749	280.017	361.846	241.76	6644.07	162.332	144.661	153.16	2585.866	106.516	176.005	160.378	4973.596	1743.788	223.831	310.595	285.162	1179.019	302.525	301.95	9960.067	121	0.937	1578.88	1175.095
13475.015	15237.233	10270.315	21699.191	15193.578	27189.891	15317.63	24353.958	722.724	310.132	755.011	301.802	326.749	623.187	269.138	7068.215	161.827	151.683	121.665	3099.384	104.745	229.272	161.593	4702.641	1880.856	208.639	345.972	265.905	1009.737	297.18	292.997	9421.229	127	0.893	1599.807	1176.098
12071.691	7328.154	9807.549	14275.602	13037.693	23461.884	13364.007	21226.782	446.591	288.163	314.01	231.086	317.02	488.538	249.485	6758.181	179.134	116.43	174.963	2154.115	195.693	331.37	124.79	2953.877	3054.322	224.577	325.726	232.503	15037.835	1452.803	262.198	7363.386	166	0.856	836.735	1178.867
11157.434	10704.061	8227.821	15365.172	11896.06	19658.25	12214.716	20332.215	766.734	309.48	533.817	306.212	347.585	383.747	276.586	6784.771	200.643	142.278	138.969	2812.94	110.573	369.477	177.726	5325.934	3541.773	226.165	343.409	237.604	1864.807	280.855	284.591	10236.668	107	0.971	1611.883	1177.276
13005.436	10128.037	9652.842	11524.488	13672.677	23307.029	13686.15	21202.709	716.909	328.984	692.142	350.767	342.943	487.753	269.697	8125.6	208.157	135.547	234.287	2992.774	117.798	682.917	182.997	3243.666	3427.73	237.318	536.8	256.511	5105.749	446.275	295.804	7091.668	131	0.958	1632.691	1181.332
10951.622	13952.284	8711.752	17202.684	11499.612	22145.108	11006.945	18768.997	832.948	347.991	432.057	995.63	3561.917	510.752	267.92	8548.065	158.309	131.761	188.31	2579.302	8566.572	649.943	119.178	2714.068	2941.326	280.761	456.311	265.808	3394.273	3744.884	604.7	6439.785	168	0.8	761.506	1187.81
10172.713	12062.685	10048.822	16156.59	10658.926	19551.504	15628.282	25693.312	427.731	334.647	295.48	279.69	269.785	314.986	218.988	11054.199	155.115	150.767	253.874	2003.033	175.675	9301.634	107.72	5472.98	2101.784	256.264	307.858	266.609	13579.03	382.728	250.775	14682.448	163	0.9	834.911	1198.298
12462.783	13554.526	8829.743	18403.476	12674.831	23504.608	11894.575	19885.213	1061.425	440.711	499.77	1098.193	3850.96	565.83	278.427	9768.835	198.518	203.393	325.56	4525.291	8592.136	624.428	140.207	2392.422	3071.656	301.965	374.297	304.704	4051.573	3395.714	506.104	5545.204	150	0.88	755.327	1208.567
13039.209	15172.443	5733.379	19475.158	13346.631	25083.837	13042.349	22133.045	817.657	487.397	364.181	620.141	1830.45	497.474	257.237	7333.629	240.247	214.213	104.899	1735.349	810.524	465.27	135.649	5807.69	2127.892	314.076	258.753	273.398	819.33	2465.298	312.302	8983.422	203	0.833	1452.106	1210.672
12925.043	14786.608	6682.417	18717.709	13779.17	21536.489	13547.461	22810.851	636.23	415.1	360.252	372.605	312.74	313.421	223.144	6900.937	215.859	174.579	132.373	2925.498	110.205	118.932	133.067	6120.826	1365.366	279.32	267.888	270.356	580.891	300.12	254.073	10005.563	156	0.824	1491.763	1211.59
13005.31	15425.8	4481.439	19238.762	13218.455	21276.179	13188.641	19447.454	653.477	323.786	404.085	437.424	279.665	295.884	208.499	7688.611	181.799	156.956	141.063	3182.131	122.473	297.311	176.322	2955.227	1519.96	296.503	278.482	288.503	3577.037	409.547	277.254	6515.22	98	0.98	1626.531	1211.316
11575.497	12720.555	5549.492	16785.698	11649.373	21920.234	11076.268	18675.137	829.338	427.357	269.045	1040.234	3992.512	558.023	283.316	8325.233	218.019	193.681	209.572	3036.879	5606.838	558.441	157.999	2567.795	3837.762	323.026	414.252	331.076	4078.646	3686.169	520.364	5769.544	129	0.849	780.655	1214.678
12591.27	14177.319	8008.684	19236.715	13636.81	23982.94	13757.162	21352.517	909.707	456.822	380.104	742.098	2273.905	598.029	275.472	9825.467	226.442	216.079	107.57	2979.914	1809.563	487.056	130.997	4074.702	2230.2	323.945	285.241	273.585	388.303	3186.383	288.287	7551.596	131	0.91	1441.79	1213.546
13521.649	14526.477	11544.346	19685.277	14371.555	23154.587	17366.07	27122.746	433.959	299.403	217.848	283.275	251.582	436.799	266.111	11348.743	161.779	147.378	247.596	2016.113	193.214	9192.455	126.999	5120.621	1877.193	285.02	309.131	284.519	6075.087	446.078	256.569	13260.59	160	0.906	829.725	1218.544
12202.889	12612.616	9046.033	17353.557	11991.05	21811.119	10790.214	17796.925	1121.712	385.059	400.313	656.381	2072.836	557.308	277.67	8371.025	199.957	199.675	193.559	2796.779	5767.259	483.615	161.022	2240.141	3607.994	304.587	353.766	299.732	6309.828	1925.349	459.786	5662.978	123	0.952	746.02	1218.346
12842.76	14770.161	9153.376	19633.507	13667.633	24963.501	13534.412	21405.49	842.924	417.75	348.152	667.439	2058.341	557.042	273.157	10219.3	217.017	212.859	141.234	2990.125	1554.414	624.83	134.34	4009.777	3273.053	324.987	283.191	282.615	175.327	2462.339	321.728	8092.309	187	0.815	1431.329	1219.152
14724.333	16698.241	10596.042	21675.775	16268.727	22299.425	15732.187	23699.454	637.297	361.994	511.429	356.737	276.289	421.918	211.797	7080.445	158.897	160.04	168.094	2098.984	125.547	201.052	166.839	4808.683	1426.146	287.871	297.592	266.724	2677.742	303.292	263.863	9163.471	113	0.94	1562.677	1220.111
14837.015	16596.486	10888.709	22205.581	15525.9	28871.555	15217.452	25307.5	973.81	473.841	431.845	1138.382	4126.059	757.291	310.054	9850.492	222.76	200.596	198.287	3121.396	5821.87	802.912	140.643	2784.526	3505.993	335.355	525.362	332.836	4261.742	4158.903	485.621	5761.299	173	0.88	788.182	1226.194
10443.333	11980.053	7636.297	16071.176	11172.012	19878.57	12152.071	18948.109	728.227	399.092	350.017	659.967	2057.31	565.011	278.415	11390.449	200.9	197.682	161.982	3207.906	1926.072	499.568	139.915	3625.548	2791.361	325.241	275.103	273.795	196.449	2830.251	316.776	7556.176	109	0.976	1420.014	1224.335
18485.495	18836.773	13133.799	24891.185	18272.848	29052.177	16551.648	24912.472	1045.724	426.615	387.751	664.834	1859.956	492.286	287.448	8079.847	208.92	218.122	195.595	2032.883	6459.008	626.682	168.016	2655.451	3622.333	288.059	347.545	307.636	6289.738	1659.837	464.438	5896.114	147	0.845	738.956	1226.418
12396.902	13146.89	8371.601	16337.406	11082.417	20826.406	10218.69	17110.044	1421.192	654.025	501.905	588.44	2351.249	498.813	312.494	14245.726	285.985	237.394	342.649	2787.578	3687.465	1924.988	179.766	2136.781	4756.604	307.203	286.57	326.729	13491.464	1648.455	372.456	3906.865	136	0.895	756.89	1225.096
15756.053	17175.487	11000.933	22785.786	15493.076	28252.578	18449.724	31179.232	566.499	341.395	296.002	346.472	304.085	513.736	338.826	11733.003	182.584	158.816	198.648	1133.93	230.692	432.393	137.668	6466.143	3270.521	298.609	321.569	282.725	14604.055	988.334	259.774	17559.178	183	0.815	823.216	1229.134
15202.354	15892.465	10872.64	22416.573	15568.206	28749.269	14378.907	23769.741	859.755	469.002	382.656	1008.011	2606.873	691.565	310.78	7115.443	218.124	176.06	150.854	2412.992	4548.466	588.564	136.627	3289.086	2768.038	323.519	371.888	312.662	2066.125	3104.418	612.449	6793.899	125	0.879	794.98	1227.852
15900.67	18301.591	11989.616	25066.913	16944.714	19892.486	10052.804	11841.519	826.626	492.998	375.363	1123.952	4580.372	517.243	231.872	13882.267	211.614	185.972	178.926	3073.307	2330.888	243.251	134.489	4770.871	3320.927	284.559	279.477	276.442	616.635	363.276	349.033	11546.628	114	0.909	1031.974	1231.868
13106.867	15587.933	9402.548	21226.184	13878.997	24480.575	13875.23	21364.395	638.377	345.729	592.552	405.787	308.137	327.973	234.506	8719.802	193.517	167.813	177.87	2163.509	126.062	257.781	190.708	3129.902	2490.21	303.356	389.582	298.17	4271.19	544.514	298.341	6948.475	111	0.964	1615.725	1232.311
16026.033	17587.924	11480.043	22977.115	17307.933	26089.921	16895.265	26777.716	899.982	449.777	447.481	388.284	355.002	367.836	256.571	6765.292	204.064	175.891	133.705	3183.029	129.503	164.039	157.553	6091.991	1581.168	293.067	277.96	261.1	1173.082	319.385	310.842	10760.816	128	0.875	1474.125	1235.695
14508.75	15216.842	10250.144	20037.049	13637.423	24674.384	13138.367	21861.145	1074.045	481.784	463.509	775.765	1907.941	590.27	329.63	9552.528	220.018	212.312	186.594	1841.98	5418.046	641.425	166.237	3293.56	3258.61	283.89	346.475	296.92	4665.28	1793.804	466.836	6642.924	148	0.771	730.446	1237.973
15578.202	16778.62	11136.53	22326.05	15275.756	28423.494	14238.895	23871.35	815.758	427.916	434.137	902.082	3005.31	726.584	323.075	7160.558	213.66	181.466	142.023	2121.725	3832.996	406.115	134.36	2992.473	3557.44	395.807	407.829	323.684	3874.449	3324.926	481.538	6434.134	155	0.887	796.19	1238.577
10155.225	11683.911	7262.851	15394.128	11043.383	19573.934	11055.696	18551.942	748.382	372.565	449.885	372.201	279.148	379.541	228.394	7298.664	199.25	163.27	231.221	2438.933	126.159	212.837	161.252	4784.579	2613.973	271.895	335.421	255.876	2325.328	387.079	320.747	9691.435	126	0.988	1522.095	1237.333
6444.631	7437.189	5013.097	9854.846	7188.908	10142.748	14638.538	13187.339	658.951	430.014	383.356	371.619	420.264	321.928	255.883	13464.994	183.543	140.738	134.387	2045.342	296.539	304.8	140.482	4182.877	645.864	277.741	311.865	290.935	1599.96	357.308	305.608	9428.152	204	0.901	1000.99	1242.608
11017.756	12753.437	7773.25	16320.394	12049.975	19263.79	12194.385	20430.8	758.395	417.263	408.301	403.749	345.835	370.996	246.971	6454.963	201.411	176.835	156.246	2536.936	163.055	434.937	160.554	5635.223	1992.285	276.516	284.003	313.767	630.33	400.99	341.059	11835.203	104	0.932	1488.413	1238.413
11066.129	12293.461	8278.987	16683.668	11490.063	20874.04	14228.708	25200.598	727.171	324.488	308.022	324.365	288.546	491.766	333.249	12171.003	178.57	147.021	167.935	587.578	206.44	316.875	131.217	6531.822	2637.299	318.985	341.512	267.958	9635.173	523.134	299.975	17881.987	123	0.925	818.98	1240.858
14950.552	16996.652	11255.678	23237.558	15621.593	28613.924	16784.447	22876.371	591.935	335.831	324.964	305.018	267.309	485.088	338.476	11199.185	165.243	160.028	183.746	946.121	183.641	280.247	126.322	5473.239	3362.357	283.145	320.974	266.249	3156.025	361.935	341.753	16531.042	137	0.902	868.938	1242.901
14514.877	16051.136	11785.172	23244.104	17093.497	22150.493	23569.933	33131.097	823.952	446.532	425.304	637.186	2140.499	568.63	392.035	20622.509	205.66	190.915	179.369	3047.175	1587.251	441.059	160.944	5317.556	2216.34	328.634	292.335	288.38	1629.049	2449.607	362.053	10710.128	213	0.821	1373.063	1242.613
11822.973	13654.295	8376.307	17889.586	12857.862	20610.993	12708.957	21416.269	765.746	404.529	423.611	375.801	307.659	500.509	242.645	6999.458	181.667	166.148	137.027	3269.695	129.22	141.998	155.105	5423.225	1728.188	296.448	277.669	272.679	744.332	315.236	295.519	10747.958	126	0.921	1505.492	1241.54
15097.553	17687.982	10828.787	22916.945	16371.498	25129.829	16170.606	24406.868	708.898	387.115	725.232	437.06	346.017	504.826	278.474	7591.965	184.246	166.781	214.604	2718.382	137.096	466.821	210.618	4426.237	2263.679	302.469	336.271	289.279	6260.268	459.936	300.926	8867	207	0.8	1591.79	1244.659
19307.614	21459.31	14591.983	29660.612	21263.278	23336.707	21584.404	31764.037	883.486	494.224	481.112	563.588	1727.321	515.635	378.177	19748.364	222.205	194.609	168.311	2237.984	918.721	337.052	151.347	5316.565	3194.881	317.478	285.775	298.475	1744.598	1162.892	354.033	10622.232	202	0.846	1362.634	1245.535
10477.347	11477.604	7829.987	16018.613	11129.282	19652.969	12030.507	17275.536	496.179	341.959	377.166	310.22	279.254	341.244	290.885	7180.847	153.994	133.089	151.006	1738.638	183.733	209.105	117.807	5532.103	1749.627	268.792	307.633	252.727	2574.093	417.99	303.184	16343.961	114	0.858	890.833	1245.702
22151.129	24721.529	17137.313	35121.131	24881.356	41042.572	22444.786	34978.651	959.041	537.407	497.771	813.263	2194.355	700.518	370.63	12995.415	243.188	211.081	176.059	2789.702	1607.139	369.02	156.029	5379.702	3910.44	354.678	310.77	302.122	3057.347	2689.019	327.92	11041.537	136	0.905	1381.176	1244.838
15505.982	18165.305	10606.614	23386.96	12910.076	25887.578	11432.595	20710.174	908.733	433.85	440.357	723.553	3102.019	512.332	300.262	7183.761	301.721	227.193	162.483	2139.242	2406.723	338.611	162.008	2984.99	9241.167	301.533	339.902	284.595	2493.458	2201.942	384.629	5592.58	113	0.981	292.296	1247.137
17151.468	19378.982	12087.568	25107.604	17334.252	24561.632	15206.427	22619.876	853.858	521.804	512.729	774.768	3196.781	634.988	311.493	14531.554	234.244	189.641	149.31	1713.901	1050.08	834.527	140.21	4341.805	2730.793	316.111	301.822	295.722	1714.758	3007.136	384.758	8986.382	226	0.734	1350.35	1254.398
19364.608	22134.996	13909.404	29308.538	20229.018	26831.614	13594.093	27124.671	823.804	485.646	626.279	459.374	705.069	478.098	327.583	12470.745	210.772	171.119	139.357	681.622	306.919	293.044	139.683	5358.636	3008.815	312.812	299.435	302.271	1558.136	828.727	386.024	10425.282	202	0.612	1361.837	1252.941
11398.062	13443.83	8229.275	17821.619	12389.939	21000.794	12210.692	20318.991	708.105	393.343	748.455	426.366	329.817	560.51	255.591	7414.464	178.549	152.797	161.615	4936.988	132.616	239.899	168.316	4607.562	2399.36	326.744	390.067	276.438	2728.188	381.915	300.335	9523.465	124	0.907	1548.435	1251.185
16547.655	18385.704	12516.309	24697.185	17168.335	31212.988	16818.032	27733.717	879.524	460.347	464.648	947.875	2200.188	777.363	317.384	8395.587	238.071	176.337	141.967	2071.326	3779.266	367.289	128.17	3239.327	4267.066	368.096	420.489	314.898	2593.471	2550.707	417.554	6855.586	137	0.947	797.595	1252.391
14046.631	15949.702	10201.09	20876.207	15417.117	25080.74	15182.795	24182.211	756.051	423.513	487.508	357.279	375.372	439.856	314.526	7110.004	201.104	162.546	157.932	1215.293	125.896	875.68	150.715	5114.681	2521.47	297.981	299.865	302.183	1473.667	359.565	303.116	9973.339	113	0.952	1412.969	1251.199
14238.167	14754.114	10244.367	18076.334	14093.995	20497.944	16384.44	15515.48	1154.524	538.252	495.929	361.548	347.893	350.296	319.245	8018.866	209.506	146.674	256.074	4462.193	175.419	3058.734	134.298	6730.104	1185.206	269.841	311.071	270.723	632.671	311.654	310.982	18325.694	124	0.96	908.605	1253.46
19659.949	21940.13	14761.378	30181.027	21176.326	20297.135	20155.205	27316.157	1160.142	608.223	565.089	973.43	2422.405	522.232	256.403	15098.921	252.755	187.897	178.773	1875.16	1058.846	330.923	136.915	4558.858	3388.249	310.649	359.967	299.335	4699.826	429.941	328.002	9868.469	143	0.967	1003.465	1253.423
16007.881	17659.976	11380.444	22821.932	17167.497	26558.018	17227.59	26161.948	735.134	414.026	448.428	354.956	354.437	672.2	288.25	7368.32	189.272	152.214	156.802	2385.013	138.187	2553.82	137.192	5252.411	2210.101	285.164	294.928	286.654	1610.996	363.524	265.673	10033.192	96	1	1437.521	1252.552
16618.173	18658.77	11855.968	24132.853	17629.148	26440.744	16996.732	25176.008	692.593	362.618	1098.027	425.807	346.542	482.74	269.6	7803.19	191.786	162.687	191.013	3627.459	139.83	740.663	176.986	3807.238	2862.132	309.97	431.758	289.455	5999.913	592.794	307.563	7959.099	144	0.923	1581.09	1254.667
16767.844	18112.122	12402.76	23670.819	18272.284	27049.048	17599.298	26110.78	775.746	404.587	511.21	357.226	363.278	622.831	307.218	7521.117	171.793	158.592	179.429	830.172	136.016	1211.916	142.641	4664.536	1655.823	296.71	348.883	292.131	3684.137	453.375	299.768	9665.574	188	0.771	1411.239	1257.734
17730.288	18708.623	12498.278	23675.469	18543.965	26964.075	18129.986	26888.738	754.027	349.922	419.814	386.526	280.043	344.605	252.804	6435.714	159.487	127.287	203.471	2783.29	121.355	243.762	156.933	4402.987	2023.213	279.928	288.055	281.006	2039.167	291.687	275.93	9269.325	99	0.99	1520.763	1257.702
16973.234	17867.89	12677.236	25588.743	17032.758	18445.188	7231.919	11045.382	786.007	388.233	365.315	1013.896	2334.834	457.866	238.984	6685.908	192.557	208.208	232.903	2266.183	5618.664	290.59	148.749	749.04	3852.55	252.335	476.221	287.114	2598.968	705.874	302.158	1563.294	115	0.986	694.709	1260.17
15962.757	16804.917	11572.832	22899.89	16067.355	28742.071	15124.49	23273.603	927.31	464.412	424.326	975.859	3074.539	721.683	317.123	9588.356	252.521	184.16	180.57	2827.857	5145.187	651.617	128.767	3171.768	10184.556	351.714	560.298	302.89	4147.536	3411.766	555.438	7214.252	187	0.852	798.901	1263.222
20910.351	23377.385	15797.44	31241.612	22657.368	23684.114	20709.572	30622.236	1061.021	552.007	548.693	813.394	2177.854	722.568	267.275	20448.657	229.064	184.542	164.863	1827.31	967.864	233.265	140.28	4566.104	3407.59	285.709	341.777	283.804	3027.605	420.031	341.005	10841.512	270	0.756	999.819	1263.844
16734.043	19604.476	10946.691	25522.72	16831.643	31614.228	16971.769	27836.886	722.284	369.342	895.151	398.657	331.906	500.493	279.443	7777.076	213.762	174.415	164.071	1435.603	138.908	435.439	176.782	3784.65	3648.957	314.113	398.916	287.387	3966.566	399.988	308.33	7699.129	100	0.967	1580.34	1262.51
10008.437	11497.348	7146.388	14799.345	10875.927	18805.138	10937.663	19051.902	809.224	419.788	602.011	358.893	410.383	559.688	285.669	7755.163	172.069	167.914	141.123	7816.358	123.968	183.235	141.678	5048.807	2289.253	295.459	334.511	267.637	412.756	349.826	295.482	10872.601	119	0.86	1459.609	1263.828
13307.441	15378.364	8629.365	19166.161	13689.398	25294.05	13951.928	23700.39	758.122	352.767	591.657	350.765	336.894	775.869	277.166	7309.315	163.979	153.226	166.182	1056.166	122.558	321.351	137.784	3714.994	1662.957	294.807	309.26	309.357	2201.988	405.834	294.94	8601.972	119	0.846	1411.139	1264.13
17053.924	20186.218	12157.186	26712.586	17956.366	29791.425	17627.482	29287.93	754.021	389.286	644.526	399.667	355.1	522.866	292.218	14376.752	215.122	181.644	159.843	3190.906	138.036	252.325	172.771	4862.352	3923.1	318.776	325.971	285.353	5298.05	600.176	311.707	10620.411	238	0.782	1570.235	1269.429
20832.747	23256.168	15345.322	31427.802	22464.665	41798.485	18348.12	30489.301	824.254	440.806	423.355	1745.24	8727.758	1863.713	315.957	14638.364	215.255	206.075	171.99	3235.59	4639.172	655.304	132.525	3705.751	4447.334	313.141	358.622	302.048	1405.668	10137.883	592.831	8238.307	129	0.943	1366.484	1266.438
16204.424	17513.963	12229.163	22143.551	17409.186	24869.528	16443.679	24223.622	800.213	452.174	600.337	460.606	730.18	529.192	308.807	10705.342	181.052	162.696	176.163	1033.036	381.03	305.762	134.431	4314.763	2185.287	308.056	320.33	287.89	3941.719	544.114	300.764	9396.389	129	0.882	1381.012	1266.345
12205.955	13082.509	9183.645	18285.588	13490.452	22747.324	12770.684	20002.109	741.486	385.471	678.252	355.296	361.71	563.383	282.39	8877.664	178.569	161.536	221.527	790.122	129.785	260.184	140.064	3900.327	2767.318	311.262	393.301	302.006	2544.985	364.045	355.265	8389.104	132	0.903	1394.341	1267
5454.862	5465.195	3853.254	7414.975	5195.588	9657.236	10634.626	9636.254	705.482	326.651	363.96	305.047	234.549	402.989	316.199	9400.355	153.661	140.776	197.858	2396.371	178.484	821.414	117.224	4298.416	1251.431	288.992	290.685	275.47	4045.499	348.949	302.8	13310.534	107	0.929	871.893	1269.22
17925.645	18155.906	10982.849	21562.213	16443.02	25022.275	15245.432	22070.084	861.969	416.98	548.634	371.04	382.728	413.243	302.482	7375.95	283.356	209.952	182.42	2978.941	158.661	257.476	155.729	3900.029	7186.569	297.519	343.256	262.266	9312.092	710.41	324.114	7875.425	145	0.915	292.286	1269.528
19928.967	21994.483	14331.809	29344.938	21096.534	36475.407	18343.304	32160.101	783.314	397.946	363.252	1561.303	9163.843	1516.882	289.636	14489.374	175.42	198.553	202.13	2725.157	5985.317	580.249	132.512	3467.258	3442.648	315.34	398.007	291.254	2080.767	7511.994	596.701	7720.553	164	0.938	1371.945	1272.689
15506.067	16781.269	11143.742	22848.038	16998.906	28451.75	14290.197	23293.86	774.473	391.852	868.808	410.245	390.849	634.41	280.393	9123.289	177.517	176.124	207.225	1122.447	144.327	326.997	137.93	3668.827	3123.127	305.957	413.06	319.96	3888.456	537.158	307.906	8621.473	133	0.875	1389.267	1272.169
11021.358	12667.967	8580.591	18035.06	12677.633	20459.203	12156.311	19981.381	783.042	325.592	530.912	429.082	354.377	360.636	271.775	11983.548	195.325	158.882	207.092	4012.776	151.081	377.967	167.564	3660.309	3290.892	286.628	437.571	298.473	14726.972	607.308	320.713	8606.9	103	0.952	1555.335	1271.636
14321.027	15731.651	10817.025	20931.104	14958.229	27178.447	14886.85	25066.406	933.13	470.515	505.566	926.491	4303.307	660.931	328.7	13394.061	238.829	176.212	288.465	3479.274	5485.14	669.431	126.623	2844.472	6261.851	364.085	505.533	291.916	6136.738	4035.679	530.127	6437.782	126	0.988	793.603	1272.214
13827.806	15639.422	10391.994	21551.287	14954.431	11704.322	21051.925	26454.518	889.708	466.666	484.086	780.895	2654.767	402.73	273.483	15679.464	189.344	170.51	173.896	3038.53	1504.792	170.979	142.531	3326.79	2118.716	260.732	315.514	275.553	790.394	323.979	337.038	7920.044	272	0.788	1001.676	1279.011
14011.523	16003.378	10072.519	19961.191	15298.316	22419.707	15624.533	24426.01	864.671	445.652	562.248	395.136	394.698	394.781	317.54	8147.996	156.696	147.347	138.646	6192.541	131.175	209.993	156.657	6221.351	485.871	271.277	336.96	290.97	825.818	387.788	378.61	12501.85	121	0.937	1458.475	1273.698
12213.285	14041.611	8715.123	18153.803	13053.749	20784.54	13013.088	20117.634	668.074	329.661	644.561	349.493	320.144	366.643	244.688	7424.934	149.74	145.669	183.08	4431.832	111.271	296.322	166.474	3824.189	1796.414	263.443	361.636	286.648	2547.138	415.335	292.842	8249.336	191	0.738	1527.819	1276.95
15309.917	10728.165	8212.454	12594.322	14570.845	21193.634	15331.415	24919.239	645.885	338.051	532.513	368.713	357.199	384.707	289.646	12543.828	199.655	160.242	185.665	3804.163	130.15	225.094	163.25	4469.066	2518.752	278.879	473.049	268.264	3527.219	335.182	263.285	10944.34	104	0.974	342.471	1273.029
16453.489	16588.2	11894.548	20425.79	16983.045	22385.501	16001.495	23538.106	740.2	399.482	437.238	332.171	364.67	413.869	290.527	7834.551	162.542	144.738	182.142	3517.045	134.583	183.085	149.938	5136.752	966.732	281.863	285.561	301.544	2406.68	369.579	372.938	10283.372	113	0.994	1434.544	1274.022
11511.155	17197.788	9464.967	21931.848	9881.982	19725.723	16978.52	20315.963	629.649	328.959	656.025	372.569	375.513	414.626	316.48	7457.635	211.277	180.834	203.945	3770.622	141.699	241.941	168.662	2077.19	3116.062	290.024	396.038	275.463	4469.196	364.984	350.916	4687.296	145	0.801	349.286	1275.638
18786.609	20294.815	13859.501	25104.924	20110.867	27956.615	19855.276	27903.023	761.135	392.651	633.019	356.592	333.987	415.771	267.742	7611.982	170.956	155.883	231.814	3475.734	128.563	306.276	183.206	4800.743	3047.726	286.494	320.045	279.232	3069.104	330.417	313.299	10456.063	224	0.873	1505.388	1280.643
16588.445	18406.49	12053.411	23925.627	18064.339	27346.113	18187.647	27080.134	696.16	369.594	504.939	348.605	343.379	612.479	289.051	8890.403	166.894	154.069	216.213	2887.84	132.194	725.315	145.841	4554.507	1989.85	295.519	289.288	297.732	3803.33	437.15	339.147	9761.802	186	0.946	1419.016	1279.677
13662.539	15033.348	10005.134	19643.625	13874.427	24925.617	12977.144	20546.98	919.445	461.533	405.068	1504.557	5416.52	656.529	350.507	12016.644	212.35	164.712	196.877	6431.476	10109.165	511.416	115.984	2894.145	3803.102	340.68	532.504	288.549	4804.993	6420.453	913.525	7011.426	134	0.868	797.082	1281.739
17023.964	18713.939	12162.003	24111.986	17708.183	35890.176	17002.966	27754.458	921.327	505.814	506.103	1361.759	4482.167	1147.042	348.716	8261.628	190.387	200.824	171.154	2676.479	2297.993	818.085	133.524	5196.054	1612.044	315.592	338.857	293.552	2074.291	8008.417	557.304	11516.134	101	0.977	1354.173	1278.797
18273.619	19699.685	13713.043	27214.636	20191.296	34353.348	19532.813	30855.655	1030.68	463.886	548.517	1861.254	8485.517	1521.816	341.494	10852.979	186.67	223.668	189.541	3982.268	5311.949	699.325	129.62	4462.402	2191.146	325.379	411.414	290.254	1924.729	10502.408	566.762	9810.931	131	0.947	1361.836	1279.416
12555.509	14991.357	8626.131	18980.757	13195.124	22066.92	13188.518	21500.569	814.885	356.016	515.433	433.119	310.063	392.396	276.938	8441.361	212.159	147.686	193.129	2059.187	135.975	311.699	166.618	3883.879	3044.772	273.082	362.496	298.646	11219.823	1130.597	318.038	8813.693	96	1	1554.771	1278.521
17298.931	18703.94	11987.973	25205.043	18121.715	33066.066	17591.68	30581.323	836.97	368.42	399.057	1260.938	7252.44	1019.966	288.524	10035.935	150.124	177.724	185.592	2133.929	5789.997	491.265	126.974	3269.651	2032.179	312.952	315.061	288.613	2051.174	5793.594	673.489	8010.113	175	0.87	1374.769	1283.043
20811.101	22637.396	15056.483	28358.835	21890.849	32111.055	21400.673	31014.987	842.004	399.873	488.79	387.614	373.916	804.208	312.707	9037.156	193.864	189.663	214.929	1411.537	147.872	334.215	141.822	4361.208	3985.115	395.744	361.941	298.357	7119.566	640.181	320.473	10756.968	209	0.876	1390.017	1284.567
21919.433	23831.752	15783.017	32603.072	23640.393	41273.039	24029.802	38101.787	972.767	431.407	480.228	1880.64	10778.156	1644.344	340.457	10776.557	161.151	200.179	190.32	3704.565	6628.037	637.489	131.564	3885.685	2294.66	310.807	344.912	280.701	2891.95	10817.605	940.421	8603.634	131	0.958	1367.714	1284.92
19447.338	20829.608	11847.073	26797.583	17430.183	29180.178	16239.329	23434.635	777.054	405.754	588.441	433.001	380.385	592.292	277.451	11477.413	246.397	203.49	232.451	2457.861	180.542	748.172	162.341	2620.934	7568.882	321.145	357.601	273.969	22229.097	995.458	366.911	5803.724	194	0.856	293.593	1287.928
17023.821	27046.393	15961.368	34299.935	14342.027	26025.073	14000.27	28185.699	751.924	479.607	559.883	376.135	364.297	550.249	320.888	8810.327	185.36	210.159	244.527	2203.382	127.432	243.831	162.803	2548.387	1363.318	334.106	304.912	268.544	6306.011	487.807	339.575	6013.746	108	0.926	303.806	1288.417
20988.601	23075.671	15337.527	30212.856	22767.454	35378.873	22883.947	34801.073	928.069	496.73	522.679	1068.371	2942.872	1008.648	356.01	8533.699	211.35	180.077	172.138	1962.409	1945.696	406.365	144.486	5561.942	3022.081	310.809	338.046	279.784	3849.947	4135.092	431.76	12285.022	337	0.71	1352.782	1293.331
23007.82	25692.267	16102.077	33246.353	23743.694	41456.199	24247.251	40208.369	934.532	518.605	612.407	1158.485	4704.474	1273.496	352.408	7831.519	196.917	193.712	163.704	1702.159	2705.21	353.515	144.461	6013.381	2883.999	308.066	318.585	286.205	1580.606	5153.193	642.856	13059.138	111	0.994	1362.014	1287.95
12925.919	14649.074	9280.251	18209.767	13830.531	20911.417	13876.005	22191.345	731.517	399.255	470.355	324.154	328.164	355.961	286.106	7383.096	180.945	162.717	155.57	2439.044	128.964	167.334	148.622	5590.61	2269.054	274.593	281.35	292.945	2702.596	415.936	299.212	11243.877	108	0.98	1460.37	1287.861
10516.342	12309.142	7551.64	16315.476	11142.242	20007.627	10971.747	17844.866	742.262	348.197	608.689	418.647	310.209	341.484	259.515	8982.77	189.838	160.449	238.194	2612.189	136.604	322.014	167.843	3491.843	3064.025	253.892	380.22	290.976	7850.887	444.169	286.67	8216.247	147	0.885	1537.718	1290.84
21509.806	23313.331	15925.828	32190.845	23668.276	47169.903	23241.662	36095.653	936.392	508.681	448.574	939.634	4635.343	1343.519	356.701	9655.569	232.429	209.104	177.127	2717.617	1429.698	992.627	140.98	4058.837	4093.879	307.357	301.912	280.103	6179.232	9482.318	355.629	9912.129	150	0.871	1337.32	1290.533
15445.028	16596.475	11704.087	23245.958	17293.027	26060.62	16619.694	24828.675	671.578	356.935	436.583	315.839	302.218	486.335	251.98	7325.197	156.089	161.205	163.084	1949.108	126.156	637.844	159.924	4430.745	2430.59	256.749	386.161	276.307	1560.481	469.492	352.788	9786.453	107	0.958	1478.668	1291.5
16219.567	18412.95	11784.186	23728.176	17786.669	27023.744	18081.043	28522.981	765.045	447.458	507.145	356.749	387.262	463.005	316.035	7779.751	180.713	156.532	151.495	4275.609	132.12	156.786	160.491	6217.503	1372.349	297.304	267.908	306.887	811.968	365.306	327.667	11902.083	195	0.908	1425.613	1294.587
14324.517	15449.754	10693.573	21021.535	14930.56	27070.746	14206.518	30439.481	1199.013	489.08	417.105	1471.108	4004.084	686.373	376.444	30673.532	205.296	167.237	189.013	4811.826	8292.09	678.574	126.283	7525.315	2554.983	328.712	508.007	287.244	3904.2	5035.002	869.421	19442.325	136	0.895	798.081	1293.544
22719.009	25552.062	16658.185	33588.414	24313.08	45946.873	23883.401	37122.638	952.743	526.673	461.346	895.547	3940.737	1316.207	361.195	10760.712	253.643	218.514	179.575	2743.892	1281.161	787.832	143.618	4071.336	5058.865	312.939	333.514	280.368	2729.297	8521.648	343.232	9924.822	484	0.734	1325.888	1302.182
16303.089	16656.421	11448.473	21432.016	17051.683	24135.161	16244.745	23958.437	727.329	367.097	514.712	347.152	299.724	391.759	252.177	7128.946	167.35	152.298	167.53	3497.061	133.074	259.988	148.658	4693.043	2211.492	264.114	357.374	290.51	2697.411	516.983	263.418	10233.811	114	0.99	1486.105	1292.833
12308.773	13354.565	9266.273	17593.79	12782.697	22969.225	11938.3	24911.134	1602.35	583.653	544.469	1316.899	5881.427	770.382	393.925	14317.529	237.392	181.489	220.196	4084.067	6724.117	1456.034	125.353	3460.143	1904.929	352.601	678.891	290.966	7163.282	6100.465	483.17	7752.398	165	0.921	786.548	1294.918
12095.77	14443.395	7709.332	16306.441	11790.573	20451.845	14833.387	19148.082	939.73	482.566	696.862	422.985	436.31	526.572	397.236	7410.279	246.187	187.891	164.292	4078.699	118.555	232.334	182.414	3873.779	3943.223	316.054	303.477	276.726	1355.641	433.663	357.628	8963.122	126	0.959	311	1295.929
11665.207	12884.243	8543.943	17121.57	12626.792	21895.487	12615.175	20470.601	736.792	364.479	613.55	436.657	399.876	636.396	281.652	8591.318	150.369	162.508	169.106	1018.455	467.822	284.926	138.09	3706.425	2057.123	311.579	331.872	277.657	4057.28	578.777	334.339	9163.396	189	0.834	1369.05	1300.892
12311.42	13692.952	9815.821	18535.913	13637.092	21049.311	13648.5	19934.755	688.434	347.791	476.064	333.911	288.33	365.101	259.863	8209.833	162.508	172.307	191.922	935.033	132.892	573.914	150.435	3066.946	2517.599	332.515	360.991	282.652	3086.777	417.042	331.256	7343.252	119	0.921	1383.223	1299.5
16166.459	18129.91	10638.943	23575.68	16506.044	28927.277	16625.726	27332.488	648.463	324.684	524.628	349.756	275	599.158	238.145	7264.258	153.848	148.431	163.299	1833.671	132.465	638.612	146.031	3773.915	2703.241	261.836	329.41	275.839	3430.59	461.06	340.27	8707.442	106	0.949	1480.547	1299.509
11909.674	14327.459	9372.075	19082.326	13093.763	12052.567	13130.169	7769.835	731.71	436.234	496.867	755.53	1908.634	408.052	305.885	7499.585	157.309	164.459	135.635	2177.534	2067.18	183.313	127.217	3010.248	1454.973	265.683	326.656	258.238	1192.128	457.401	309.636	7006.864	143	0.893	992.395	1302.724
12199.978	13823.2	9157.411	18785.8	12881.681	24834.731	17888.871	22503.386	592.16	355.892	512.572	377.316	289.64	636.747	347.69	8689.809	142.841	155.3	152.18	3169.846	176.823	351.319	136.374	7547.14	2563.14	293.288	298.303	279.448	2212.357	391.717	292.308	19594.983	111	0.994	890.302	1301.05
10890.675	11362.93	7887.906	14328.493	9915.208	20258.946	8642.544	13046.228	1289.834	605.992	484.495	358.991	488.142	483.544	305.221	17782.892	249.094	204.44	315.264	1192.487	236.392	1834.354	166.224	1544.139	1680.947	286.297	321.296	287.835	11244.043	453.402	366.181	2422.969	120	0.929	746.117	1302.208
13015.169	14223.551	9520.705	18248.206	13031.465	23206.797	12317.651	26300.122	1130.421	521.012	443.042	1113.529	3356.207	664.093	369.977	16655.48	211.986	172.721	234.709	5386.795	6198.088	789.78	122.822	4377.299	2310.466	320.589	529.718	277.928	7022.458	3727.062	744.611	11491.037	202	0.701	791.772	1302.817
10658.619	12769.314	7750.712	16875.221	11415.812	18480.743	11434.294	18191.519	1075.359	341.889	444.446	336.532	301.962	298.781	258.04	7777.837	150.903	143.228	149.685	3566.318	135.422	290.367	147.789	3470.464	708.321	263.3	330.665	274.84	9016.773	453.438	277.535	7596.502	101	0.977	1543.649	1306.173
15487.611	17278.609	11258.945	22380.918	16394.249	27230.913	16605.016	25991.71	1310.645	456.327	546.742	554.949	423.261	622.79	313.467	9465.867	217.879	181.177	153.804	1968.924	178.017	526.524	150.778	4486.046	4059.605	338.564	383.162	269.287	11292.599	1230.844	317.264	11319.309	129	0.917	1350.678	1307.322
13115.625	14310.631	9464.711	18424.744	14413.673	20307.604	14017.947	20194.38	658.727	283.722	496.297	305.394	263.792	347.546	217.396	7690.477	116.316	136.727	213.964	3586.297	127.441	206.188	169.934	3235.097	636.005	263.064	304.613	262.919	2646.969	522.394	305.543	7272.429	96	1	1477.229	1308.479
13502.377	15934.277	9455.679	20378.791	14392.995	23660.314	14081.629	23943.617	839.451	450.816	628.809	392.331	411.861	701.644	283.796	9487.284	183.747	182.557	129.152	6166.649	126.618	216.134	143.714	5601.319	1973.518	338.161	268.627	294.808	520.472	333.163	272.473	12211.644	108	0.926	1509.5	1311
13425.959	13836.252	9890.272	18225.422	13540.042	21400.706	15826.538	27670.146	623.013	356.451	372.125	371.256	301.578	549.465	349.444	12290.555	170.629	153.131	194.783	2024.009	228.189	399.675	127.535	6776.283	2486.723	401.857	456.396	294.952	22159.49	985.213	295.663	20416.43	214	0.779	846.107	1315.318
11133.089	12537.375	7769.413	15944.925	11624.952	19521.689	11704.893	18863.599	691.859	360.882	331.874	374.133	440.622	451.441	273.249	9186.757	153.552	165.998	201.856	838.124	341.482	546.438	139.556	2915.891	1483.829	284.07	415.671	245.393	22305.614	550.743	307.982	7264.47	104	0.987	1336.846	1312.856
11519.539	12954.824	8347.129	17180.967	12622.002	21243.458	12842.598	21075.156	646.285	367.961	427.292	314.908	285.876	345.75	259.801	7346.137	172.114	150.104	162.103	2235.315	123.072	181.876	146.516	4766.646	1796.095	282.847	286.404	303.952	1244.852	388.764	313.222	9918.71	124	0.972	1437.137	1315.113
10736.459	13109.42	7890.867	17515.967	11222.377	20406.232	10763.109	17731.439	840.645	417.328	607.408	392.351	332.859	401.665	306.702	8342.537	200.813	166.68	165.669	2012.16	108.7	417.861	178.814	3876.45	2376.316	292.864	343.088	302.475	2128.772	433.164	273.635	8194.055	144	0.899	1557.153	1314.382
10707.155	11914.139	8123.84	15851.364	11568.577	21168.154	10825.13	17975.727	799.775	437.653	393.142	1477.605	5204.904	659.891	328.312	10040.126	184.025	160.986	207.198	7755.11	8203.174	482.122	120.951	2288.754	2502.858	293.836	668.779	279.476	4636.614	4693.866	743.287	5656.121	130	0.951	786.969	1315.246
15637.501	16857.529	11421.966	22579.561	16045.662	27710.685	15550.082	26412.367	784.662	443.656	390.835	1145.375	3389.312	757.917	330.615	8348.155	182.256	153.609	188.455	4430.926	6572.616	381.498	122.415	3244.927	3247.748	311.861	401.07	290.372	3073.092	3581.738	736.339	7810.036	148	0.9	794.764	1316.973
16732.788	19194.357	12104.435	25736.149	17622.113	28758.285	17081.328	26289.933	696.724	366.718	478.468	363.483	346.197	502.046	262.127	8025.229	189.821	180.404	218.757	1509.718	140.652	644.593	181.203	3348.004	3103.869	260.366	318.798	288.793	8659.299	519.071	281.949	7792.447	243	0.853	1529.887	1321.323
12383.852	8772.796	6040.982	10955.827	11509.794	13633.714	15760.846	7329.962	775.049	352.055	627.166	384.607	377.185	410.951	398.553	12054.001	267.801	170.128	171.342	2550.385	187.996	337.037	236.824	2737.436	6524.203	308.467	347.763	290.6	16459.827	372.928	340.15	6571.057	142	0.867	325.106	1320.085
17778.746	20428.358	13450.956	26793.627	19698.857	32917.128	19558.93	30389.483	907.51	532.881	452.709	1127.479	4172.584	962.264	362.598	10989.492	250.689	204.439	166.244	3382.245	1743.652	804.733	154.123	4290.411	6021.466	316.838	402.413	275.922	2428.781	7335.17	398.38	10144.394	147	0.942	1321.724	1319.092
11436.299	13776.664	8397.529	17875.981	12471.444	21166.586	12196.243	21088.742	873.912	466.578	922.13	419.495	450.378	467.35	293.505	8187.137	187.706	184.154	134.722	7022.016	115.316	339.146	148.839	5476.133	2606.428	322.714	290.99	290.332	871.915	356.712	265.084	11915.042	136	0.945	1515.669	1319.691
11683.071	12761.609	8810.313	17608.523	13012.33	22386.75	12895.504	18388.085	750.976	328.585	435.995	295.835	288.436	534.638	257.108	10824.431	158.316	175.482	392.334	2720.202	175.668	2256.191	142.947	2280.335	2745.877	277.565	397.379	250.884	19878.156	770.661	290.835	5971.728	155	0.878	1348.971	1320.874
13896.348	15271.941	10553.627	20335.634	14437.7	9828.653	11255.134	6773.97	806.725	427.19	418.711	786.039	2363.59	279.518	267.931	3851.333	227.143	167.618	190.095	2553.416	5740.072	289.414	143.386	497.728	2563.785	270.284	417.956	287.184	3443.427	341.971	311.638	943.369	176	0.82	686.722	1322.017
13405.187	15102.731	9806.975	20681.171	14213.992	22977.148	13508.468	21027.057	643.528	363.707	531.159	354.092	296.533	385.773	256.471	7358.705	179.604	154.052	168.564	997.669	116.25	589.513	154.803	3518.099	1988.139	268.302	314.858	278.642	4672.212	382.982	268.892	8171.696	137	0.855	1540.726	1320.252
12286.946	14605.496	8832.394	18716.557	13127.269	20742.436	12761.282	21153.428	971.053	423.003	754.918	410.73	418.384	475.499	286.931	7912.114	178.792	191.457	127.405	6367.205	129.822	532.625	143.318	4917.322	2523.586	305.153	272.491	315.164	1770.138	461.082	265.489	11439.205	117	0.87	1504.85	1324.397
21435.421	23945.796	15687.207	31008.993	22956.842	37175.389	22589.796	33507.078	973.074	567.237	509.15	955.221	2718.193	1031.983	366.89	9478	260.05	217.074	168.328	2336.839	1528.161	1577.119	157.091	4254.894	7791.97	305.822	403.653	276.759	2261.618	4239.003	429.406	9997.786	203	0.904	1323.638	1328.401
16642.209	17913.715	12403.543	24380.357	17368.558	31199.961	16685.093	27112.74	860.085	472.43	445.124	1540.985	4928.103	686.355	354.143	8337.937	196.276	173.186	228.53	3861.153	6788.751	552.586	136.766	2714.733	3840.41	292.414	491.377	283.603	5067.083	4897.214	710.271	6242.806	279	0.689	791.833	1333.482
12893.669	13725.114	9160.65	18497.246	13651.296	23287.45	13422.467	20812.439	729.027	369.652	881.171	333.239	280.195	511.175	252.686	8228.662	153.18	153.021	179.481	1763.689	138.393	725.233	148.651	3320.978	2274.628	300.017	374.407	263.858	5018.888	403.075	283.473	8148.393	126	0.948	1367.944	1326.008
11996.599	13403.433	8693.047	17733.95	12895.224	21893.488	12906.623	20853.34	667.104	329.065	492.571	311.486	289.525	428.729	256.936	7892.838	173.678	166.183	160.004	2755.272	125.392	221.839	154.747	3889.428	2801.374	294.462	278.727	279.154	1950.433	452.133	343.491	9345.124	190	0.839	1416.689	1328.384
15415.956	14752.48	9200.164	18666.515	13634.777	19881.765	11310.97	5539.959	803.406	391.228	731.042	413.459	373.427	566.839	287.103	15588.749	259.231	176.814	144.656	2903.966	174.689	553.909	194.476	2536.103	4420.389	361.57	336.075	314.031	14161.499	1056.274	274.461	6459.266	117	0.944	331.628	1328.987
11802.88	12597.364	8741.973	16735.785	12346.728	20094.522	11603.913	18742.083	1041.834	479.714	454.035	1506.534	8164.643	506.178	387.351	11316.532	192.443	155.735	258.101	4715.892	8311.626	740.238	123.734	2389.933	2590.353	284.511	495.482	273.035	9294.407	6783.674	541.46	5483.325	98	0.993	785.163	1326.939
13070.807	13742.506	9340.812	19210.51	14064.259	25523.1	14274.619	16218.82	827.982	342.054	377.616	314.862	290.35	535.981	256.998	11197.963	183.381	182.754	373.179	2792.251	187.69	9119.448	145.202	2410.268	3591.891	283.784	504.808	248.243	21271.382	1198.657	363.961	6063.056	110	0.955	1351.291	1329.227
14548.078	17308.891	10943.859	23654.465	16071.294	26328.397	15627.737	23766.623	765.793	378.165	375.784	311.626	330.733	942.244	296.584	12595.44	224.215	182.333	256.448	1972.744	186.425	30434.493	167.924	3360.907	3453.585	267.345	573.307	298.804	19926.784	965.509	279.922	8213.483	252	0.825	1547.52	1334.31
15646.014	17050.293	11240.778	22993.019	16818.177	28261.641	16968.917	25687.546	942.704	366.544	969.204	346.928	297.648	905.954	259.132	8949.113	169.529	162.144	236.666	1933.732	158.908	7986.664	144.982	3079.158	3147.603	298.628	367.713	282.813	9330.159	415.218	284.161	7840.062	158	0.917	1361.551	1333.038
19872.011	20979.976	14460.773	26190.724	20619.791	30194.602	20050.701	25397.984	1010.601	480.177	420.739	356.669	355.275	779.671	283.398	12999.566	219.524	193.93	395.556	3020.801	185.295	33694.995	151.607	3564.791	3297.397	291.406	622.528	264.227	16801.965	1020.613	378.99	9356.32	113	0.969	1346.111	1333.819
10771.198	12682.354	8034.131	16301.494	11692.763	18333.229	11362.192	18857.492	819.84	406.898	794.676	382.012	394.928	468.634	280.794	7860.014	189.036	161.654	127.672	7610.463	130.348	244.354	147.457	4893.292	2170.86	312.036	283.94	292.507	1304.689	463.465	286.455	11854.652	132	0.837	1480.348	1335.144
11014.635	12242.521	7732.261	15716.364	11519.25	20277.741	11571.892	19118.493	636.87	377.002	501.188	321.283	291.852	585.163	248.368	7796.78	157	149.891	153.071	3359.339	145.448	533.137	134.783	3957.765	2317.182	300.735	292.722	268.613	1402.032	363.364	324.022	9077.485	132	0.878	1373.553	1334.136
11645.912	13595.869	8449.427	17766.069	12568.102	19576.172	12367.404	20081.652	754.456	375.861	609.757	371.662	374.814	432.055	277.394	8503.266	176.219	151.769	152.076	6345.553	144.202	341.643	154.888	4543.836	2359.288	276.161	338.694	307.386	2324.129	360.222	276.101	10054.543	125	0.903	1496.02	1335.748
12865.413	14022.652	9939.249	19025.124	13562.1	25231.057	12552.138	19394.063	877.099	453.48	493.146	1117.782	6021.527	737.336	351.249	12512.501	206.776	188.196	200.824	2137.198	7312.471	650.195	135.505	2206.418	4692.157	338.336	646.481	275.814	3301.999	4525	306.005	4545.102	126	0.937	781.833	1336.5
16206.358	17200.142	11509.52	21012.715	16536.285	23939.95	16262.026	23785.667	758.618	338.183	474.262	317.945	300.106	472.939	244.459	8626.362	178.108	172.249	312.622	2316.134	125.998	252.688	206.948	4293.761	2621.298	295.734	280.537	293.528	3127.146	416.924	371.9	9233.846	134	0.942	1440.045	1336.127
18953.308	21305.944	13722.719	27940.912	20211.466	35199.405	20301.095	31031.985	828.46	491.326	454.016	900.473	3105.692	930.161	321.937	9702.004	208.98	184.076	155.648	2256.275	1824.252	621.742	155.034	4062.593	3879.233	287.012	376.096	276.483	2351.058	4572.645	449.653	9882.639	237	0.813	1322.015	1340.892
14166.878	15680.957	10272.387	20348.347	15212.754	25981.223	15440.026	23380.205	958.786	431.199	449.944	314.258	319.682	635.706	279.216	11499.039	195.923	197.046	328.815	3008.062	192.186	10480.116	154.782	3242.809	2809.229	286.712	437.255	267.305	18580.326	980.225	347.169	8954.935	160	0.884	1340	1339.506
16116.369	18013.335	12026.94	23637.137	17966.19	25736.641	17769.442	25984.528	739.804	370.634	422.262	325.806	315.354	310.921	270.135	7424.13	167.401	149.691	187.096	2400.068	128.368	228.56	158.466	4539.371	1803.369	286.996	253.304	289.393	2053.305	546.798	296.661	10329.674	172	0.927	1466.535	1339.43
12718.107	14000.827	9421.32	19243.204	14097.038	22984.236	13860.527	22204.409	686.217	350.113	485.64	320.232	284.333	363.039	249.341	7696.374	173.299	143.401	178.34	3071.457	128.76	213.15	162.019	4245.275	2348.77	283.404	274.092	292.275	2933.552	436.484	281.647	9558.209	134	0.916	1455.47	1338.366
15624.04	17092.806	11444.136	21466.785	16996.136	24270.833	16900.157	23857.798	583.967	327.065	393.969	271.035	307.873	653.164	246.325	8199.75	176.264	166.655	159.071	2860.778	146.057	461.058	149.431	3851.159	2047.22	347.288	341.512	263.753	9518.417	808.009	351.237	9176.213	162	0.908	1414.444	1340.543
14421.683	15830.737	10410.643	20436.798	15453.481	24516.966	15818.67	23396.582	959.841	373.677	570.305	334.927	277.126	541.276	258.06	8557.443	178.247	160.983	253.442	1976.411	160.755	3009.377	137.804	3282.626	3112.927	298.028	311.852	255.272	6534.916	410.39	290.423	7986.873	138	0.908	1353.355	1341.094
15000.24	16368.765	10858.394	21333.965	15225.742	28517.367	14623.292	25357.928	1160.932	461.052	408.656	1780.614	3680.633	623.81	348.45	7189.973	188.819	167.06	182.24	3281.949	5227.227	420.465	140.584	2716.813	3253.828	295.163	396.117	283.647	1952.606	4350.309	941.788	6571.219	105	0.941	794.662	1342.157
8163.554	10396.231	6563.398	12979.62	9184.39	16232.379	20104.1	14678.329	750.78	482.253	511.133	343.384	341.628	370.624	398.961	3105	159.86	152.448	131.446	2064.256	149.408	183.382	132.629	6217.97	1161.47	269.182	279.149	288.298	449.589	281.473	267.062	14479.003	134	0.916	978.664	1344.657
23549.092	26805.714	18144.36	33993.059	25582.378	31278.536	18973.791	27879.497	723.162	323.61	308.798	258.136	351.525	594.297	237.084	9380.406	210.789	190.296	616.483	1575.546	159.846	18336.901	148.158	1785.716	3577.982	274.734	463.71	298.082	9356.17	271.384	255.426	3419.694	96	1	1528.771	1343.229
32138.522	36461.451	22747.442	45348.836	38185.416	24378.013	13997.762	21578.885	1029.611	399.809	352.002	304.673	431.251	318.676	222.135	6799.699	268.981	232.477	851.737	2640.396	197.826	3507.18	145.147	1084.778	5716.38	279.159	423.207	288.162	17799.324	256.024	244.668	2064.035	106	0.993	1534.009	1344
21449.408	22315.846	15821.277	28157.331	22308.851	31155.649	21816.755	31106.99	763.974	357.104	526.672	344.394	303.089	441.117	256.603	7412.991	198.43	166.877	235.943	2365.074	131.372	261.289	165.056	4626.394	3815.513	292.539	365.977	297.746	2211.761	395.328	312.37	9941.31	126	0.937	1451.262	1345.603
11863.412	13568.418	8773.333	18359.024	12942.964	20390.888	12249.96	19773.137	682.237	362.79	655.585	369.865	320.987	450.229	275.189	7614.198	173.194	151.664	140.604	2077.345	135.554	299.946	154.884	4134.773	2360.349	296.098	308.429	289.56	4062.36	451.893	277.981	9281.777	112	0.96	1491.339	1346.232
15429.586	15691.95	8807.837	18759.681	14262.138	20554.478	10686.885	11547.451	899.285	404.103	534.267	439.441	398.841	532.287	301.982	13035.792	260.2	200.353	198.103	3984.291	156.702	11138.046	186.071	3896.566	3518.519	319.044	381.983	302.852	10293.055	580.284	331.457	8799.758	134	0.872	343.455	1348.351
18574.857	21759.817	12914.317	25608.55	17563.203	27462.971	16851.029	25761.453	805.855	418.741	375.936	319.965	357.913	858.678	301.607	11878.962	223.388	189.625	324.546	2101.849	189.936	39041.318	157.451	3509.225	3151.394	286.761	763.283	301.932	16854.129	1095.279	290.115	7680.369	138	0.933	1523.101	1347.312
15480.64	16004.309	11932.69	21930.879	16785.554	27171.831	17698.219	22181.413	958.526	485.728	479.654	967.727	2852.705	406.431	376.35	12384.055	216.208	179.424	230.252	3315.023	5973.06	796.621	150.524	2081.516	2031.038	296.172	505.068	261.917	3577.588	2773.269	501.229	4768.25	131	0.958	701.538	1349.309
11416.226	12215.989	8360.192	16524.247	11752.704	21520.905	11380.63	18479.171	588.402	342.815	413.29	452.141	320.66	505.017	241.658	8524.862	160.839	160.218	230.764	827.337	204.266	520.331	128.85	2077.353	3500.829	290.083	319.317	264.105	16903.038	630.261	255.32	5685.308	138	0.954	812.007	1349.355
20010.893	22070.475	13636.694	27574.148	19887.119	34735.008	19461.27	30358.444	863.811	542.839	462.227	831.1	3011.895	703.243	330.343	9789.373	232.325	177.36	159.569	2017.419	1692.172	589.024	156.589	4659.908	4292.067	299.151	458.655	284.666	2945.319	4767.202	486.084	10587.043	117	0.944	1316.389	1352.047
9482.542	10790.671	7093.505	13973.609	10451.938	17054.79	10133.147	16493.397	669.655	381.71	440.441	343.007	309.534	363.05	259.85	7778.489	190.148	173.465	191.402	4025.536	122.221	497.913	168.093	4038.098	2130.399	285.065	381.317	269.306	1431.389	416.075	315.826	9864.627	103	0.952	1430.811	1351.073
15985.431	18381.904	11161.005	23340.813	16688.291	26543.944	16728.303	27382.897	775.475	413.597	503.935	336.457	314.119	410.709	277.404	7385.981	224.931	173.793	196.412	2298.454	123.785	205.675	163.17	5418.56	4901.081	300.118	285.432	296.545	945.927	358.072	329.148	10833.359	150	0.871	1444.987	1352.393
11607.42	11995.15	8847.142	15760.719	11551.514	20832.668	9962.771	16055.601	1316.09	675.506	542.432	402.332	544.193	522.242	335.542	15499.44	244.926	205.569	340.948	1675.79	270.869	1471.382	152.771	2359.502	2375.109	307.032	417.335	260.305	24754.277	418.817	340.837	4185.074	138	0.918	745.551	1353.246
17741.18	18978.227	13055.619	25606.36	18815.967	31782.634	27928.053	41624.921	624.823	364.468	353.536	255.84	265.946	587.1	374.647	16982.229	161.401	162.86	280.013	2989.012	263.225	678.255	119.06	10836.222	3276.748	293.529	410.72	295.95	34485.173	1437.939	347.115	28977.512	282	0.817	936.479	1358.404
8438.058	10367.854	6684.942	13342.353	9541.168	16838.789	19277.504	11306.206	737.078	449.06	517.584	326.551	336.187	337.025	374.497	1536.609	155.215	149.329	133.301	2043.68	144.965	178.312	121.672	4230.581	1027.264	274.964	298.618	274.865	874.9	322.031	283.423	10591.708	147	0.862	985.18	1354.412
16710.9	17930.729	11680.254	21937.193	16831.711	23643.813	16500.002	25893.712	831.329	443.491	557.875	361.6	351.898	404.47	319.204	8310.742	181.835	161.522	175.885	4259.412	133.021	212.512	160.809	6093.264	883.486	306.878	222.546	299.187	1655.652	593.186	278.546	13568.503	96	1	1467.448	1351.521
8750.488	11722.165	6210.728	15187.857	7350.313	12964.912	11536.004	9833.09	677.867	372.577	334.751	651.957	2503.16	404.762	284.81	10642.371	271.473	180.12	281.733	2104.719	2771.968	283.292	158.136	3939.993	7224.702	272.593	331.395	277.398	376.726	1952.766	306.044	8578.987	189	0.834	402.944	1356.373
16997.356	18618.804	12344.929	23401.633	17590.87	24920.368	16509.163	24369.521	767.295	384.025	685.233	426.77	374.592	467.787	278.999	8956.868	236.377	211.265	191.665	5441.875	130.15	392.055	180.612	4144.236	5891.252	318.447	316.363	306.246	4212.612	415.821	293.059	9408.359	197	0.833	1487.439	1358.698
19515.409	20522.468	15002.631	25607.067	19998.35	28610.885	22021.189	25161.054	940.172	478.196	471	718.958	2500.317	494.273	383.088	10047.235	224.368	173.634	223.633	2348.161	3668.159	517.261	168.749	2062.059	2860.488	304.385	422.494	276.408	5055.828	2598.095	425.613	4785.996	180	0.947	698.967	1356.667
19936.964	22301.941	14407.395	29274.468	21107.318	40828.104	20934.608	31675.844	868.485	540.702	453.255	800.961	2879.484	1101.897	336.884	10737.909	222.011	193.381	159.068	2117.702	1400.687	730.437	153.8	4736.567	3565.424	294.672	343.259	292.948	1195.434	5178.108	347.176	10991.837	167	0.87	1309.656	1357.973
17069.851	18050.667	12744.262	22867.358	18642.06	25229.478	18197.997	25712.536	730.473	398.249	454.726	323.828	296.973	419.641	269.946	8182.864	164.496	155.719	179.695	4196.334	147.706	299.27	149.669	4683.691	2146.276	297.702	302.924	262.518	3075.028	348.904	322.161	10919.981	125	0.98	1391.34	1357.86
17258.419	18565.742	13326.409	23679.42	19029.213	29659.6	19379.866	25960.435	744.61	387.548	388.838	586.781	2923.276	597.501	389.296	13600.471	200.256	163.211	256.714	1816.211	4403.818	593.048	175.247	2148.526	2236.464	300.869	432.986	264.519	6154.09	2406.91	346.975	5063.24	166	0.908	706.253	1361.337
14335.323	15117.874	11019.847	20813.219	15474.588	26397.199	14949.628	23858.178	819.993	494.062	473.051	981.319	2762.766	713.616	365.33	7795.782	191.059	167.054	183.491	2334.544	3848.848	367.416	134.336	3018.419	2571.416	282.178	349.159	281.695	2225.957	3156.832	661.114	6831.582	162	0.864	788.938	1361.025
11888.75	12486.066	8671.622	16151.232	12095.689	19530.131	11770.86	18838.364	624.499	373.702	363.474	403.498	328.524	379.448	254.691	8405.051	159.139	146.492	209.843	1223.509	206.6	1446.423	161.703	3094.996	2772.863	271.912	308.547	285.486	12318.431	483.68	287.084	7109.874	115	0.969	807.987	1360.613
13093.277	12290.695	7973.523	15967.094	12521.119	20816.433	11740.699	12746.099	651.493	366.838	356.816	934.441	2861.238	726.267	267.655	12708.302	230.26	211.561	193.901	2488.232	3210.525	328.86	178.33	2056.633	3693.874	323.112	346.587	278.31	883.906	3558.433	326.878	4073.954	154	0.894	520.175	1362.5
9618.233	11306.947	7356.762	14926.91	10664.061	18798.283	19533.322	19679.777	725.659	442.314	465.279	333.218	362.582	346.211	426.886	563.521	152.678	144.422	131.151	2162.593	157.37	208.26	132.117	5077.405	1222.128	293.224	276.623	282.686	1144.846	521.131	278.074	11051.73	193	0.844	998.153	1364.06
11591.451	13660.689	8368.119	17741.028	12204.631	19488.43	11849.292	19097.944	653.526	359.694	522.122	341.254	328.29	412.887	276.622	8449.039	193.172	158.418	133.193	3760.224	133.082	241.772	166.249	3965.735	2623.479	307.096	269.968	291.658	4843.647	475.438	289.234	8889.089	127	0.929	1496.531	1361.823
8639.004	10113.027	7174.674	13591.37	8677.905	14753.238	8373.566	13040.34	602.647	399.013	438.559	311.971	294.172	489.289	254.8	9537.493	214.491	162.908	181.075	926.345	159.941	1367.888	148.955	2173.016	4834.01	266.356	340.003	263.996	5836.113	386.548	275.211	5855.923	108	0.898	1541.741	1360.907
10738.314	12493.972	7917.63	15841.341	11627.165	19707.59	11876.664	19107.681	697.783	472.012	602.367	359.139	323.597	582.315	282.949	7740.748	163.613	140.514	130.163	1955.219	169.756	284.852	145.164	4843.121	1432.405	277.621	274.535	276.082	1268.542	336.48	321.768	10991.403	98	0.98	1323.071	1363.531
11483.888	13615.726	8579.061	17460.892	12761.571	19938.611	12858.935	21561.917	972.946	459.078	804.662	422.238	394.094	418.839	293.967	7783.638	175.347	206.576	138.442	6077.069	134.275	228.441	172.088	5793.194	1666.985	301.494	277.628	298.824	692.289	343.583	300.568	12991.106	128	0.865	1449.578	1365.469
11896.908	13955.687	8004.055	18792.356	10765.025	16516.377	11393.64	12092.56	768.464	432.967	430.571	409.274	1637.967	358.344	323.481	11271.916	239.456	181.213	163.287	1139.895	1650.936	168.031	162.311	4308.462	5394.053	277.933	307.644	293.745	1810.686	938.054	595.077	9702.478	168	0.666	399.536	1364.048
11319.122	11326.303	8211.24	14650.271	10774.049	19710.324	10013.138	16050.421	1440.168	647.694	532.095	396.236	484.512	511.502	308.019	13769.578	308.982	214.462	304.053	1113.293	245.088	2477.731	146.926	1656.134	16043.792	301.168	386.002	275.667	6731.962	407.296	343.063	2767.326	112	0.932	764.732	1366.893
10032.76	14058.122	8361.032	18415.486	9363.726	17600.829	17730.124	24449.5	696.189	423.833	396.971	670.418	2723.302	550.566	338.483	17749.25	214.621	193.375	181.125	1602.382	2443.453	298.029	181.548	6556.323	4229.225	296.125	355.269	297.124	3380.58	2191.543	282.849	15409.416	163	0.866	430.942	1370.85
17855.402	18932.101	12444.342	22879.767	18127.174	25460.097	17919.072	26620.543	737.411	430.998	402.282	322.674	298.482	466.578	277.513	8390.733	171.7	166.675	174.607	2110.014	134.39	253.827	140.12	5058.669	1675.86	305.546	374.586	269.801	2084.898	423.996	295.458	11778.522	113	0.94	1386.925	1368.704
12344.529	17960.345	9833.772	23215.466	11135.951	20029.034	24152.419	22697.705	848.506	435.732	399.764	648.911	3020.717	550.097	351.185	17651.046	236.286	198.244	181.366	1238.293	3497.367	329.357	185.158	7205.825	5618.598	294.573	329.698	301.13	2256.12	2335.634	305.166	16000.158	112	0.973	424.527	1368.384
17980.422	19150.744	12232.832	22861.185	17647.958	39225.553	17133.095	26349.107	822.471	558.176	489.719	510.127	870.098	756.506	334.757	8709.163	208.234	158.234	145.693	1525.798	496.99	440.668	154.936	6322.921	2208.504	283.089	314.429	294.276	1557.02	1035.915	326.082	11862.275	127	0.882	1309.563	1370.65
11706.065	13764.795	8143.237	17996.249	12132.019	21661.456	12175.5	19887.965	588.594	293.231	517.32	350.515	274.42	316.713	235.615	9456.533	184.393	158.737	262.263	2866.009	124.867	213.726	195.027	2854.723	3203.615	309.734	259.172	302.931	6917.002	389.055	267.603	6841.15	108	0.967	1483.056	1369.528
14249.252	14934.795	11092.279	21086.63	15646.518	26945.19	14804.685	23968.906	843.252	502.226	545.995	1018.412	3414.96	805.16	354.603	8707.183	190.664	184.613	163.31	2692.898	4328.217	432.366	129.043	2805.946	3137.379	343.411	380.332	276.595	2110.18	3667.816	516.231	6328.869	128	0.852	785.945	1372.492
17736.326	18600.03	12949.171	24965.391	17892.316	31463.831	16826.661	29056.279	854.255	523.595	493.253	1191.613	2333.612	842.807	356.418	7319.392	189.973	173.703	132.271	2589.553	3810.958	370.598	131.521	3442.938	2411.006	292.336	358.54	266.562	1845.11	3189.389	748.157	7789.986	156	0.765	790.891	1373.968
13991.69	16074.318	10332.072	20638.731	15418.574	22841.804	15535.409	23100.898	688.488	379.969	501.389	360.431	298.245	366.807	266.711	10238.387	189.269	165.929	214.877	3962.908	132.876	620.884	184.464	4420.93	3140.707	310.609	346.193	299.092	4948.531	416.748	277.475	10069.971	139	0.915	1465.176	1371.824
18072.263	20750.401	13128.57	27562.764	18832.998	29634.323	18004.621	26689.528	693.831	375.885	391.087	339.892	347.705	498.696	276.247	9865.242	198	169.857	262.493	1399.103	186.619	1143.217	178.701	2934.828	1693.344	293.536	334.633	289.311	16723.15	495.35	290.068	6934.631	184	0.877	1517.859	1373.701
13227.481	13029.958	7895.74	16548.285	12191.96	20347.677	14014.123	7085.02	901.278	413.679	402.352	664.756	1735.194	566.117	294.25	5776.426	270.22	217.267	201.478	2566.485	1899.785	273.406	178.259	1643.113	5952.938	350.165	306.715	298.244	12883.362	1841.201	237.279	3429.783	153	0.921	486.565	1372.742
10562.978	12577.425	7713.337	15585.627	11332.624	19689.189	11490.979	19892.248	746.6	478.369	534.114	354.519	355.7	362.382	278.49	7629.808	186.264	190.627	142.064	5070.491	124.066	331.746	140.928	5836.656	3115.364	308.52	292.351	273.572	494.411	290.133	285.528	12229.42	135	0.812	1413.181	1374.663
13382.15	15959.74	9304.793	20967.932	13670.22	24490.523	13226.708	20903.014	614.863	330.654	338.953	266.635	355.035	472.798	267.272	10359.797	203.85	178.578	280.49	2219.768	213.639	872.433	173.848	2386.619	2995.283	305.961	385.944	306.415	29817.278	922.033	272.458	5598.422	124	0.896	1509.435	1372.734
12367.909	13518.099	9606.03	18165.128	13328.18	21960.905	12940.606	20532.648	560.991	388.259	350.606	431.148	325.601	536.682	270.662	7414.992	155.223	136.301	138.838	1058.272	199.761	648.594	128.488	2935.768	2206.935	257.009	300.401	274.051	7674.85	642.657	306.21	6969.489	138	0.81	803.891	1375.406
12267.733	14312.971	9008.616	19319.741	12664.592	20998.639	11816.856	18367.839	648.116	328.226	331.382	326.388	309.834	411.239	273.84	9955.683	215.795	180.108	207.601	2713.454	223.045	562.383	176.878	2526.169	5003.724	310.474	428.271	313.386	29320.213	947.644	295.659	5917.858	134	0.953	1501.007	1373.843
13179.48	14288.816	9956.277	19498.416	14090.096	24508.549	14340.66	23101.908	567.54	373.685	324.403	383.763	318.286	643.706	259.314	7686.194	171.192	149.611	171.42	935.154	202.645	24114.76	143.25	2600.404	3375.23	263.785	314.53	266.788	10377.417	477.698	291.239	7158.182	141	0.928	810.855	1375.344
9310.489	11188.57	7005.233	14325.56	10202.014	18196.727	19796.313	17630.489	720.425	433.862	468.598	315.65	349.939	371.01	432.321	211.138	155.573	156.441	136.18	2689.794	149.982	225.572	121.028	5381.498	1502.339	326.904	317.136	292.911	305.572	250.536	288.745	10425.388	130	0.924	986.085	1373.769
15476.574	16467.911	10371.083	20660.465	13911.607	22321.593	13446.801	19582.782	574.882	320.592	359.216	322.18	280.735	315.986	245.702	9582.665	204.019	163.656	261.896	2903.721	152.343	1051.943	158.106	2296.283	2472.513	261.996	305.701	277.169	4809.717	332.647	278.051	5182.26	108	0.98	1530.657	1375.241
18381.596	20695.087	12903.624	26324.205	18693.577	41573.586	18779.65	28790.353	923.253	545.762	454.558	970.653	3888.893	1347.854	320.548	9793.539	240.517	193.782	143.781	2355.202	1646.805	728.614	150.488	4883.383	3610.649	301.984	347.954	278.698	1745.362	7869.136	377.466	10876.285	138	0.918	1298.616	1376.58
13232.125	15426.454	8796.316	18432.548	12603.352	21080.315	16089.555	26828.196	813.686	488.297	449.718	391.565	384.793	439.789	308.222	19195.134	261.041	166.593	163.643	1867.212	168.601	209.715	156.839	6587.929	5562.877	301.756	302.826	283.576	8760.97	617.599	280.582	15290.16	99	1	418.116	1376.359
12767.292	13613.413	9928.198	17918.26	14037.247	24753.171	15153.573	15984.237	756.282	371.505	375.605	760.386	3086.771	533.956	307.864	10421.238	196.682	157.563	239.015	2454.84	4438.664	489.757	142.155	1371.76	2195.373	300.807	441.772	262.797	5680.318	2831.972	530.427	3065.095	257	0.813	695.36	1379.702
8792.946	10652.447	6528.492	13244.41	9487.236	17529.228	16178.544	16451.825	723.967	463.368	452.851	341.863	386.601	455.534	412.796	369.717	155.242	144.086	141.316	2375.739	162.28	1240.322	127.859	5802.607	1685.48	302.764	277.327	276.438	1730.643	1091.214	303.734	11072.107	123	0.936	1006.419	1376.297
11684.053	11871.8	7062.823	15627.883	10777.1	18319.48	15165.18	18284.639	753.544	449.256	481.695	380.439	364.913	445.811	299.871	11236.766	217.557	158.882	156.749	3117.794	127.386	184.022	157.743	4397.858	2133.816	277.765	328.071	284.8	3462.273	426.431	260.425	9240.429	137	0.937	405.281	1380.653
13735.129	15026.51	9515.553	17992.565	13817.62	19568.248	13345.958	19965.162	593.496	421.807	330.345	262.743	252.702	338.228	231.415	7399.537	147.933	162.059	154.337	1004.987	151.743	396.918	131.7	4542.098	1203.113	287.517	276.2	277.571	7990.963	299.951	302.962	10457.159	103	0.965	1376.461	1379.976
13606.335	15166.67	10113.623	21775.989	14373.689	19728.307	13614.2	20375.743	704.357	382.2	469.491	384.098	312.064	378.37	280.793	7792.073	170.324	163.048	186.719	3432.096	141.123	227.804	185.778	4205.887	1284.095	318.338	289.12	326.318	4754.636	409.818	284.825	8472.54	132	0.903	1486.356	1381.318
15310.732	15001.332	9156.709	19720.298	15553.148	23093.847	15228.804	16848.324	765.472	417.634	545.822	418.207	404.075	534.417	282.904	15731.025	252.082	174.286	168.638	2042.998	209.702	408.023	168.777	4882.484	4193.726	294.961	391.94	283.922	12020.139	1085.224	255.249	12002.382	126	0.959	433.611	1380.77
9184.389	10584.09	6951.825	13791.461	10056.936	17060.724	19957.273	16181.759	709.503	395.822	519.451	309.174	323.598	360.055	381.111	207.236	151.93	162.978	132.03	3187.471	154.709	209.987	114.449	4709.023	1450.831	301.08	307.855	272.725	959.759	295.563	293.228	9787.934	161	0.88	973.121	1385.587
17733.498	18659.813	13997.216	26389.683	19530.646	35391.507	19065.468	30384.787	965.221	561.073	596.787	1388.993	4422.155	1016.55	390.572	9022.839	212.279	220.027	193.7	3213.272	5921.929	574.917	132.749	3070.567	4686.505	346.996	660.03	282.282	3411.131	5625.727	737.882	7184.495	101	0.964	785.649	1383.649
11608.659	13034.134	8493.525	16239.223	12738.739	17369.107	12529.262	17945.373	623.962	370.127	409.333	321.807	262.588	358.223	237.989	7577.527	138.159	153.661	180.336	5019.632	131.577	230.786	146.845	3900.864	510.807	286.007	301.301	290.527	2996.556	456.83	291.843	9509.145	98	0.98	1422.847	1384.347
10582.995	12220.775	7915.935	15699.063	11718.808	17094.049	11161.686	17236.161	672.995	352.561	416.854	352.936	270.847	326.294	243.457	8124.834	155.322	151.089	192.772	2151.734	133.661	310.703	213.594	3772.71	860.77	300.9	328.455	307.477	4957.931	533.252	286.939	8247.315	127	0.929	1464.902	1384.957
12326.724	10341.407	6330.789	12769.327	12221.375	17499.541	19917.207	20678.921	733.242	442.414	447.324	383.899	360.137	414.948	477.25	11235.821	229.063	166.503	161.306	2829.716	118.751	214.977	263.92	3964.985	2854.6	291.147	305.132	288.699	2453.932	297.33	333.536	9120.534	205	0.866	413.373	1388.749
13692.134	14678.65	9730.634	19061.775	13796.341	22740.266	13538.667	22800.654	545.628	376.487	319.728	342.017	304.012	400.289	269.844	7931.995	159.793	139.418	128.275	1799.124	174.308	639.351	131.435	3250.509	2148.307	266.101	284.623	277.985	8001.987	788.547	266.277	7715.902	104	0.961	819.644	1386.683
13391.358	15210.286	9902.517	20010.341	14594.04	22005.04	14051.698	22171.364	750.119	437.608	551.181	363.093	374.149	762.77	270.293	8719.171	174.164	175.431	209.363	5334.828	147.258	2053.819	181.457	4556.362	1933.337	309.191	363.999	306.798	6135.516	401.174	312.77	11043.175	129	0.943	1440.616	1387.957
9537.194	10951.102	6800.972	14175.366	9502.648	16283.343	13922.257	5489.351	737.655	382.767	359.979	333.925	332.145	400.484	347.225	4022.266	190.846	172.675	171.599	2793.368	108.228	286.931	212.864	1017.352	1411.196	287.607	272.057	263.8	940.465	286.757	290.269	2166.349	167	0.879	536.159	1388.183
15254.731	16368.537	11601.659	21644.873	15962.691	28230.554	16490.371	26797.006	963.778	576.17	528.597	1209.122	3451.118	853.611	401.539	6321.617	200.184	186.871	177.509	3041.112	5707.353	666.863	132.008	3206.524	2658.269	312.714	503.302	281.757	3400.138	4276.435	645.842	7588.139	241	0.733	786.554	1392.293
4650.821	8322.81	5829.551	14434.947	8186.204	13957.668	11690.019	8678.302	396.117	243.245	247.943	221.222	218.019	338.992	282	2295.387	130.487	133.425	207.821	607.774	232.458	405.475	165.328	492.549	904.748	258.505	287.627	246.436	3108.033	384.698	274.498	849.893	149	0.883	610.091	1390.144
14246.459	15233.619	10769.037	19279.306	15031.2	22080.718	14789.588	30636.521	747.483	387.871	341.614	322.372	326.74	391.294	260.778	16956.296	161.786	125.456	133.367	2707.086	200.26	279.36	123.232	6356.496	2028.722	276.232	286.087	259.985	13006.57	356.477	294.072	16432.751	104	0.974	845.144	1389.933
15859.449	17085.792	11931.981	23571.252	16548.712	24554.22	15041.257	21164.71	582.197	321.049	309.707	310.539	300.453	387.795	274.34	8771.968	181.324	165.314	193.426	2654.16	201.743	623.525	183.478	2463.955	1865.878	283.55	348.608	315.442	23075.481	942.901	318.224	5387.154	98	0.993	1499.194	1392.122
7907.161	9508.764	5892.375	11552.78	8629.805	14786.612	18416.058	14625.885	677.322	415.711	485.278	320.614	361.437	392.73	399.252	218.292	136.863	162.891	118.448	4197.106	158.789	222.104	113.553	4673.505	1209.526	305.488	297.436	273.295	452.326	300.793	272.562	10492.423	146	0.911	977.767	1394.589
13974.735	24547.35	15032.019	30766.191	13389.867	24396.621	13269.745	20551.127	888.81	420.704	456.162	387.164	353.89	484.644	278.321	9326.185	231.984	194.271	171.975	1937.942	117.969	259.017	148.922	3799.337	3679.362	305.701	341.238	289.257	4412.858	344.371	244.203	7987.784	165	0.86	436.488	1395.306
9354.646	14358.034	8589.932	17968.912	9285.745	15728.085	12642.029	21806.798	755.096	457.965	384.055	378.862	363.13	388.979	352.811	14821.658	206.456	180.531	170.382	1805.575	105.254	173.43	229.525	6666.716	1551.665	292.081	264.836	282.272	378.941	283.948	295.798	14520.384	113	0.886	521.73	1394.164
11166.729	12126.499	8779.079	16596.544	12484.588	20949.556	12116.245	19536.954	753.344	379.844	310.235	360.539	288.704	450.471	259.819	7587.682	160.938	140.758	163.4	670	186.297	612.668	135.12	2902.758	1731.232	276.48	295.77	266.316	10233.024	429.738	266.134	6750.391	113	0.912	813.084	1394.58
12215.349	13930.881	8853.658	18255.708	12752.282	20840.379	12000.342	19431.628	979.698	392.705	625.893	428.432	313.18	407.337	255.936	8461.337	191.119	175.423	171.158	2546.46	187.025	281.823	219.238	3617.222	2827.585	318.607	360.717	295.969	4827.226	472.712	301.626	8297.162	116	0.909	1462.698	1393.897
12508.987	13541.557	9146.913	17766.63	12861.98	23147.366	12701.189	22906.247	586.009	393.035	320.734	328.023	310.134	395.614	277.963	7517.145	173.299	141.105	149.658	1391.131	172.569	1295.505	132.779	3399.337	2426.371	263.348	303.652	269.663	4978.359	299.02	269.196	7833.597	109	0.907	818.234	1396.812
8125.253	9709.815	6202.185	12139.15	17077.612	16775.548	19207.923	14832.759	775.436	429.05	486.248	339.842	1210.856	401.965	412.246	176.871	140.722	148.329	131.478	3178.616	460.742	660.597	127.798	5400.244	1128.465	296.248	296.564	267.487	1156.393	364.706	316.529	10844.201	204	0.73	993.608	1399.422
12719.242	14808.101	9085.721	18769.414	13527.557	21156.592	12885.163	21388.631	865.266	451.845	943.08	413.416	458.51	518.689	271.572	10231.204	185.502	185.222	194.689	10220.221	170.367	502.109	179.087	4341.498	2942.401	335.964	351.395	305.39	6371.727	474.346	317.787	10299.827	133	0.875	1441.207	1397.312
15467.54	17540.028	10988.729	23476.127	16024.766	26803.39	15743.221	25242.841	920.15	396.585	504.427	393.681	299.299	317.877	259	8183.659	225.275	173.084	265.02	2271.667	155.03	413.053	233.197	3570.657	6147.87	322.029	401.609	311.585	9196.442	486.231	300.22	7599.424	149	0.955	1473.493	1397.426
11710.204	13908.219	8709.968	17497.432	12917.665	20176.635	12770.012	21098.543	773.208	494.758	551.025	379.501	335.619	408.235	280.114	8037.03	170.228	171.789	135.424	4401.322	132.734	229.571	140.451	5776.827	1930.251	323.411	295.618	273.106	1036.989	341.927	350.072	12726.965	109	0.946	1403.023	1397.17
12218.781	13494.42	9290.755	18576.098	15332.377	17778.307	8851.032	13092.436	738.778	341.097	330.221	336.369	323.849	378.694	255.841	13026.902	240.968	184.427	252.228	2299.12	235.244	1068.818	190.211	2098.764	6512.701	320.064	352.539	287.986	26937.111	646.035	296.951	4883.907	120	0.903	1513.242	1398.133
10001.712	10470.146	7835.698	14735.672	10916.331	19348.744	10349.08	18321.329	581.727	399.675	344.358	404.078	316.249	415.753	277.849	6918.024	148.67	130.03	141.242	869.61	204.835	488.19	120.403	3452.251	1413.208	251.796	298.745	267.187	5320.694	534.876	276.731	7803.043	151	0.855	800.844	1400.487
17744.425	20371.255	12738.897	27778.109	15876.439	24089.749	13212.613	20875.477	680.685	353.168	343.414	350.408	338.593	490.096	273.803	9647.046	210.456	201.992	305.751	3332.883	248.778	542.556	190.063	2320.808	3773.523	297.787	497.361	308.059	30711.208	864.367	321.494	5171.903	144	0.933	1499.076	1398.292
11665.843	8880.651	6095.643	11096.335	11305.973	21285.43	9100.335	14049.848	734.919	414.26	419.762	365.759	346.89	632.914	269.258	10702.536	187.25	162.213	153.512	2143.649	131.198	289.81	174.893	4482.2	1560.025	291.736	270.689	286.514	1861.746	823.865	270.857	10348.669	117	0.88	464.158	1399.303
12456.847	13560.775	7816.921	16308.366	12049.631	20346.72	11384.441	25793.704	702.487	415.072	449.112	377.373	381.702	539.69	291.528	9447.022	203.116	178.581	166.287	2575.405	112.566	212.252	160.859	4738.294	2528.364	288.194	308.596	308.902	1272.77	362.822	262.972	9757.435	102	1	449.451	1401.48
11308.739	13476.551	8418.357	16853.017	12087.72	22789.057	21199.708	20472.29	809.441	489.463	521.975	383.52	407.855	461.607	435.483	279.566	150.033	127.032	143.141	3306.038	185.108	549.962	123.457	6841.643	1068.164	276.586	302.099	286.27	2097.27	1221.923	288.178	11539.101	154	0.894	1033.286	1402.909
16146.35	18122.967	11463.201	22806.342	17199.251	28050.576	17300.337	27093.89	671.038	468.857	559.304	331.22	300.065	564.472	235.719	9147.086	170.68	165.717	183.215	4147.601	144.008	273.329	164.531	4692.427	2480.99	325.243	309.448	280.871	4357.626	518.995	359.572	10497.173	206	0.75	1389.034	1407.325
11723.011	13002.338	8848.666	17815.296	12601.272	20798.707	11919.488	18217.858	810.647	416.771	679.61	375.383	316.581	479.911	241.629	9497.331	194.289	167.806	333.174	4880.381	146.437	452.38	191.438	2925.937	2656.087	320.405	420.022	318.324	4624.811	537.54	308.582	6806.673	117	0.985	1454.808	1404.474
12902.595	13287.014	9696.716	17381.812	13262.658	21674.459	13942.375	23075.257	1026.804	574.137	493.372	980.809	2559.815	674.344	420.781	5450.714	184.924	175.9	171.191	4328.391	3613.36	495.749	132.291	3315.069	1887.334	266.949	396.801	278.073	7062.041	3122.621	535.654	8915.687	171	0.729	783.278	1411.406
24362.818	27311.65	17721.869	35204.787	25586.377	54817.772	24255.94	32828.086	986.871	513.122	469.143	812.523	2637.116	1683.047	341.097	15340.947	254.917	203.071	154.709	1899.96	1200.726	1281.766	142.202	5022.314	4657.551	331.748	351.232	276.323	1192.822	10148.944	386.054	11028.466	341	0.718	1243.779	1412.01
13339.827	13759.927	10065.397	18658.627	14038.314	23144.023	13648.111	26706.562	830.234	519.918	440.811	998.659	1753.525	659.57	371.705	7602.834	176.112	158.709	147.359	2481.885	4028.547	354.833	120.714	4192.94	2048.918	264.199	343.007	276.342	1507.123	2384.867	581.162	10525.581	144	0.733	788.799	1412.896
22635.287	26021.373	17044.952	32987.167	23901.464	43107.61	13751.704	19398.382	1011.492	524.003	453.436	871.089	3303.771	1048.354	257.021	10511.462	240.224	202.536	240.524	2332.402	1248.331	1969.398	155.439	2460.678	4483.439	302.237	312.591	284.443	6044.074	2696.318	325.935	5379.959	111	0.994	1167.5	1409.752
14404.41	16146.754	9815.715	20384.527	14187.295	23244.387	13922.868	21665.453	681.833	379.136	503.572	357.091	276.836	405.087	230.988	9546.906	183.659	164.136	318.538	3342.705	148.503	329.841	201.776	2875.355	3103.151	322.589	498.969	306.155	4025.06	552.269	309.852	6472.503	99	1	1457.864	1409.894
10174.066	12540.116	7773.164	16076.465	11026.333	18347.204	10837.365	18107.825	1057.886	495.352	458.373	395.61	378.222	505.862	308.019	9079.695	219.514	185.527	144.205	6576.865	151.7	319.849	222.146	4708.797	3138.119	357.98	313.417	327.652	2548.798	396.518	331.503	11572.87	110	0.915	1471.245	1411.7
10785.281	14251.121	7542.407	17055.79	10536.099	22423.473	14917.994	22693.006	768.547	452.367	452.74	361.675	360.366	594.919	291.131	9731.749	205.543	183.472	156.564	2144.156	136.809	279.023	178.701	4150.179	1909.833	295.896	278.743	296.615	1226.161	948.753	276.602	9541.1	157	0.818	459.952	1413.481
16303.432	17933.133	12217.202	22273.251	17154.604	26537.196	16360.972	23600.295	905.338	515.532	514.333	445.255	477.712	533.805	325.073	9047.825	200.236	156.84	154.451	1908.713	223.885	692.404	148.925	5863.374	2390.743	280.914	310.222	262.189	2825.062	1883.378	265.448	11560.211	122	0.956	1134.098	1413.738
23171.547	25866.226	16664.844	33482.247	23786.954	44532.066	16677.647	23706.385	905.695	505.494	500.849	883.134	2409.889	1105.688	295.549	13269.68	233.959	192.818	172.243	1922.638	1702.719	678.614	153.956	3646.646	4553.399	293.686	292.779	295.668	2190.063	4071.965	417.764	7807.378	148	0.938	1192.743	1413.946
15566	19112.712	12264.566	25350.091	14759.568	24929.974	12057.708	17430.771	789.8	510.187	517.691	409.738	378.319	547.676	361.243	10356.829	198.209	207.727	171.033	1649.065	341.858	237.347	225.17	5463.453	1084.177	320.714	285.046	298.589	1730.092	515.377	285.125	13749.294	126	0.871	492.905	1412.802
18527.545	20303.14	14130.29	24711.931	18966.901	28292.015	13606.434	18065.346	467.298	301.63	270.717	260.545	272.388	409.469	266.829	5036.027	194.888	190.062	264.01	494.087	263.67	7936.698	170.808	792.173	2517.174	290.426	313.458	239.068	8928.478	431.481	312.638	1457.76	179	0.923	638.997	1416.712
19259.486	22288.944	14282.779	27204.257	20141.198	40363.206	17499.048	25284.785	1001.769	553.885	520.504	528.827	792.735	1280.607	327.159	9622.036	232.851	186.162	184.734	1602.484	634.575	10756.777	159.663	5328.749	3762.132	289.577	381.205	275.077	4966.599	1058.132	304.7	11718.753	251	0.69	1155.213	1415.484
15100.401	16336.909	11410.582	21188.821	16152.416	24932.396	20350.37	24058.43	794.558	453.844	532.245	379.619	400.437	395.76	434.685	205.466	155.41	139.445	146.975	3442.121	185.645	222.916	129.256	5793.879	2354.938	274.109	318.257	279.089	964.442	290.046	312.059	10746.577	226	0.889	1032.429	1416.721
25302.4	28832.353	18091.711	36369.383	25662.5	51774.952	17580.402	25856.364	888.697	495.93	495.829	714.667	1713.805	1214.187	312.365	11599.678	233.529	183.345	179.062	1475.49	1229.714	929.456	156.233	4497.523	3958.55	282.554	310.799	307.364	2970.577	4502.766	365.855	8911.043	121	0.937	1186.326	1415.814
15219.927	17470.245	11527.177	23071.266	25514.984	29155.472	21186.754	26167.626	812.3	481.769	524.609	345.082	2576.847	609.924	463.107	212.55	154.524	165.351	138.816	1982.311	937.751	306.402	131.925	6533.004	2196.819	321.936	292.772	263.105	543.097	368.562	318.444	12277.773	161	0.868	992.842	1416.071
10167.557	11543.738	7591.386	14864.604	9779.005	16147.225	7713.706	11745.433	618.28	323.332	317.481	332.699	306.102	367.606	265.585	9140.085	202.188	182.27	220.545	2034.102	200.914	365.987	183.517	1622.583	4912.454	332.462	308.938	306.934	25894.662	727.525	313.48	4025.107	142	0.91	1498.387	1418.042
11536.74	13041.446	8444.884	17071.445	12520.064	20465.049	21727.907	20066.871	795.272	500.023	522.326	373.232	436.5	407.82	454.311	185.78	151.813	151.599	148.303	2392.189	174.752	182.469	130.203	6919.321	1476.379	295.389	291.366	270.527	440.972	313.336	312.729	11301.988	160	0.862	1003.725	1418.794
12588.656	20818.917	12536.868	25004.217	12044.958	20437.187	11815.846	20049.591	773.768	399.383	437.179	364.073	391.096	477.044	303.392	9442.488	210.939	196.107	152.346	1944.236	110.955	210.18	165.597	4631.866	1861.983	307.603	274.322	293.883	1164.195	325.944	286.637	9599.688	98	0.98	449.939	1417.959
10024.636	11358.549	7836.886	15262.818	9663.946	16104.761	8422.769	12837.558	705.008	340.65	286.508	296.982	320.544	535.498	242.388	9625.476	202.906	170.655	207.439	2975.359	253.211	391.391	194.107	1833.709	3834.272	294.11	339.616	340.401	35256.855	1087.568	342.879	4239.68	124	0.848	1485.669	1417.25
22212.281	25774.395	15673.643	31108.966	21470.782	47605.537	18743.665	27950.127	898.694	520.352	504.992	506.66	647.753	1135.109	336.494	10821.004	227.327	174.813	181.997	1334.208	383.516	945.302	153.567	5690.976	3010.217	290.929	332.218	302.409	4485.252	2040.641	302.31	11249.254	108	0.91	1179.528	1417.463
14074.269	15768.587	9760.4	20042.475	13841.769	21238.947	12682.284	20567.965	898.858	496.887	592.199	432.837	424.027	442.857	267.219	9539.082	225.353	195.665	242.645	9070.528	145.461	722.717	176.197	3797.278	3941.63	359.599	419.893	322.249	2870.203	359.132	319.898	8843.664	98	0.993	1444.653	1419.694
16051.141	18166.155	12095.749	22947.125	17441.14	31718.567	28277.334	26374.89	894.487	538.322	504.313	423.661	428.039	899.296	442.863	2881.944	178.385	143.312	160.903	2178	187.521	17972.669	137.259	7261.214	2144.207	272.583	353.137	294.109	4452.953	3088.315	420.563	13091.093	277	0.836	1058.93	1425.67
11398.517	13145.842	8602.583	16947.135	12613.537	21467.277	22180.378	19757.726	796.348	497.238	479.345	401.16	409.949	548.603	424.129	615.425	155.168	133.154	158.339	2110.057	199.07	4468.403	139.351	6438.638	1912.78	274.524	336.555	273.386	6814.422	2023.883	287.343	11428.191	185	0.817	1047.711	1426.327
18425.707	19447.1	13990.962	24342.037	19331.258	28021.856	18346.495	26845.775	902.792	543.545	568.57	439.828	425.379	517.853	357.907	8578.014	184.201	141.839	146.486	2767.292	161.262	407.784	140.725	7310.051	1210.155	272.224	305.349	300.972	1607.673	628.579	283.474	12497.451	104	0.961	1096.673	1423.26
15803.4	18402.402	11809.698	22888.337	16992.613	32195.693	23701.911	25894.78	911.417	540.035	554.155	459.835	425.454	705.874	406.349	5044.448	202.687	157.143	156.083	2984.974	158.271	585.8	164.908	6950.255	2185.402	274.344	337.889	275.516	1760.128	403.052	305.649	12479.297	235	0.852	1148.1	1428.419
12225.59	14002.776	8917.562	17306.574	13110.475	19233.799	12831.569	19876.255	715.202	478.12	673.868	395.389	388.827	379.536	270.629	9072.208	151.2	147.88	188.002	10969.873	150.918	389.938	153.492	4339.275	940.404	352.818	364.643	300.979	4907.049	474.782	340.701	10692.685	146	0.879	1422.233	1425.068
10664.299	11823.064	7954.252	16080.506	10514.775	18055.375	9221.671	14203.959	665.515	372.873	327.789	392.621	350.602	439.339	263.373	11676.676	218.57	183.536	219.666	2611.199	267.295	483.284	190.873	2024.951	4065.066	311.174	459.185	339.089	37235.949	1194.888	363.536	4678.757	126	0.862	1485.889	1423.77
10700.147	14399.758	7408.276	16351.916	9961.043	21062.673	11873.581	19501.794	751.506	470.14	421.8	377.271	369.146	769.993	304.519	11434.147	193.183	201.235	149.321	2078.962	205.267	1194.152	194.366	4586.199	784.646	309	308.889	298.027	3808.989	1042.992	286.022	10337.153	112	0.973	474.893	1427.232
13641.748	15631.721	10015.935	20088.041	14623.661	25389.043	15107.45	24683.575	909.195	550.011	598.643	447.999	442.98	522.052	354.981	8534.863	206.558	151.413	145.22	2981.008	149.95	320.298	135.592	7456.861	2022.225	304.102	298.469	293.95	594.395	542.104	275.88	12830.529	146	0.856	1102.904	1428.479
18021.859	20164.701	13417.73	25419.158	19552.343	40948.325	20568.085	29523.624	862.952	467.699	562.435	429.332	388.454	1038.109	317.909	9011.922	226.425	176.631	145.799	2052.804	149.054	507.579	142.284	5719.582	3262.23	300.865	356.497	282.253	1672.749	604.232	309.004	11122.106	180	0.886	1219.028	1429.5
12138.099	14263.738	9100.426	18115.512	13449.247	22221.868	19034.748	21798.173	824.621	510.365	531.754	382.333	476.335	433.959	442.287	224.643	157.486	159.426	146.084	2783.347	177.016	178.759	135.925	7156.593	1704.842	302.448	293.814	268.44	367.11	312.99	291.909	11677.023	142	0.833	1003.62	1428.655
17289.755	19251.201	12900.133	25525.984	18788.727	29097.295	22611.637	28627.414	823.388	488.789	593.108	404.496	432.683	469.575	433.993	236.887	165.308	155.683	160.543	2036.764	181.449	234.717	137.992	6688.155	2599.252	286.291	357.615	296.266	3206.503	276.979	331.755	11543.643	129	0.907	1029.035	1428.461
13693.98	15050.787	10130.029	20099.881	14971.674	22597.074	14470.428	21962.252	766.024	563.17	503.651	360.783	347.026	450.327	246.134	9172.138	191.799	155.719	216.307	5350.492	161.909	1057.402	161.207	3938.968	2282.291	339.874	387.357	286.632	8386.998	385.786	296.673	9823.046	114	0.977	1394.342	1429.5
15907.522	17781.774	11754.42	23594.351	17393.145	30539.898	22444.679	27460.524	881.348	532.844	523.411	414.264	422.059	771.45	380.24	6375.828	181.409	142.126	164.73	2296.712	176.696	7727.692	135.06	6625.253	2412.32	276.06	338.808	292.726	5221.137	1427.995	354.103	12552.563	189	0.861	1070.542	1431.177
11286.681	12797.493	8292.695	16865.283	11928.524	18355.139	11388.535	17884.344	711.08	434.794	445.196	427.42	323.886	336.396	248.191	9933.367	162.413	144.9	359.17	4361.597	165.658	668.543	204.762	3273.244	925.87	321.265	345.332	292.662	9376.745	594.414	304.949	7355.225	106	0.993	1445.528	1430.745
11344.251	13170.547	8736.99	17190.019	13204.726	20774.925	22051.871	20970.81	797.156	453.435	503.504	353.194	550.583	416.122	420.191	276.75	153.755	159.485	132.335	3162.462	208.168	235.618	137.842	5817.856	1689.5	300.024	303.742	270.634	860.73	314.818	314.908	12032.437	178	0.829	988.753	1434.82
17889.301	19707.682	13482.727	24671.149	18985.205	35481.049	18825.329	28335.439	870.37	552.238	577.63	443.93	446.291	724.705	351.043	8632.088	201.369	140.835	142.516	3519.904	158.465	1120.66	145.961	7500.06	1718.554	267.903	292.126	280.399	1028.012	2215.259	269.883	12823.376	275	0.679	1120.133	1432.889
11695.439	13986.178	8721.664	17203.501	12277.893	20591.271	21482.673	20726.708	862.014	523.469	565.536	426.612	435.051	466.121	447.996	238.574	159.795	155.044	160.136	2348.506	171.338	188.461	135.476	6756.314	1758.787	276.181	289.43	284.012	506.425	271.49	324.469	11883.406	159	0.878	1023.821	1435.23
20362.034	21106.31	15289.371	25868.203	20560.887	28302.814	23398.527	27308.394	864.828	511.542	530.601	416.257	427.349	458.687	419.864	247.919	177.347	172.92	167.474	2974.884	164.826	204.012	141.409	6431.251	3168.456	295.132	309.257	267.192	911.609	325.93	340.576	11697.373	123	0.993	1013.045	1435.516
16891.211	18915.446	11832.755	23823.118	17050.07	27762.318	16142.513	26141.396	837.556	579.332	777.372	416.18	371.977	554.744	253.777	9783.362	213.909	180.039	185.781	7202.816	172.438	774.574	163.303	4346.062	3812.151	380.199	355.657	281.829	5920.283	460.976	316.893	10406.57	103	0.965	1390.869	1435.345
17912.951	19699.019	13216.783	24925.844	18948.606	28007.378	19781.246	27661.917	894.064	511.506	510.323	423.747	414.003	495.615	331.127	8262.841	190.579	133.658	148.746	1845.099	172.699	455.456	130.851	6429.148	2151.803	266.164	315.358	298.418	6370.223	315.593	287.358	11710.286	210	0.799	1082.614	1435.286
13215.452	15060.2	9838.839	19751.964	13545.743	21238.732	11980.491	19778.075	974.31	577.036	631.934	474.697	440.025	520.311	304.537	8756.493	241.881	183.194	210.835	2759.611	167.338	844.63	190.209	4792.369	3431.48	334.285	345.745	297.006	7419.642	540.768	339.125	10327.492	135	0.856	1453.633	1437.011
19080.706	20976.794	14331.301	26348.703	20767.269	30094.106	20572.846	29246.149	1059.554	555.698	666.152	366.547	396.087	578.831	290.534	9124.363	193.216	191.773	194.45	4634.531	148.204	367.729	153.984	5716.807	2825.991	340.235	442.134	306.628	2425.914	357.554	292.016	11793.473	236	0.883	1326.555	1440.602
9467.069	10909.261	7211.535	13886.524	10517.338	17494.293	10287.293	16677.529	794.179	517.446	456.87	315.946	326.862	578.816	245.69	9968.941	156.258	145.652	209.676	5342.438	206.362	433.497	149.529	3922.4	715.661	387.538	322.086	289.256	21858.358	994.718	294.18	9884.378	96	1	1402.448	1436.479
26694.533	29048.642	20513.315	38906.46	28825.448	44524.096	28945.961	57497.762	973.355	455.957	423.375	1886.31	7053.24	1097.524	389.953	29872.654	176.672	173.898	233.876	4876.421	11499.456	605.109	128.904	11950.939	4420.428	292.271	409.448	303.146	4941.749	6876.624	811.244	32058.783	191	0.94	802.327	1440.018
21219.48	22242.69	15570.022	28794.824	22496.807	31820.748	21849.786	31742.774	781.513	570.88	579.465	406.397	348.654	633.462	258.634	9185.058	205.313	170.409	277.531	3116.185	172.434	404.683	155.393	4762.396	3499.597	356.528	392.276	281.773	6966.008	592.228	289.872	10291.247	172	0.94	1383.523	1439.983
22008.661	24034.13	16813.089	32064.492	22967.777	31038.597	18206.75	26716.226	865.916	448.367	450.589	497.121	386.316	368.642	270.089	10973.83	233.363	178.357	443.171	1488.006	181.08	319.298	205.984	3174.864	5110.646	315.506	413.371	321.786	15532.219	632.257	361.584	7411.158	126	0.948	1465.357	1438.857
13981.503	16098.211	10747.839	20532.899	15674.91	24968.658	23256.322	24658.352	969.253	589.753	571.692	471.212	447.42	534.736	426.621	4136.156	208.09	156.257	163.533	4124.436	158.548	466.798	161.995	7654.019	1955.862	275.599	284.877	275.565	1216.721	281.648	348.728	13534.312	158	0.937	1149.93	1439.506
10450.896	12287.197	7464.431	14898.944	10669.9	18587.346	19819.459	18802.587	791.689	480.543	522.708	403.21	379.905	457.587	402.848	3226.156	176.912	134.308	154.028	1842.353	169.397	940.72	137.259	5563.594	2258.974	280.619	321.502	299.703	2162.123	413.712	379.16	10307.311	132	0.913	1068.515	1439.538
13611.644	16146.427	10402.687	20728.885	14923.564	23631.551	19453.568	24316.41	871.811	538.028	637.777	451.58	421.696	449.826	474.499	371.672	173.415	147.532	157.248	3665.436	185.98	426.498	144.784	7008.472	1775.995	273.894	297.2	281.141	1047.005	362.617	300.336	12046.581	136	0.895	1056.662	1442.39
26698.466	28794.128	19643.536	35671.291	26003.965	36610.655	24234.467	35120.999	955.382	490.759	466.795	463.835	422.879	504.829	294.55	11674.977	239.96	200.46	475.698	1830.707	206.686	573.809	201.862	3937.243	5622.047	345.789	498.98	304.298	21078.541	545.295	354.073	7973.628	231	0.85	1457.387	1445.4
10997.682	11655.029	8346.179	16464.465	12593.42	20386.684	11861.213	18218.46	565.412	436.766	290.603	236.835	292.363	532.789	209.069	8871.767	142.708	123.132	227.698	2701.767	228.17	421.884	133.76	2496.129	1637.923	376.61	372.369	272.825	31496.605	1248.352	294.727	5943.821	110	0.915	1393.264	1443.573
11290.37	13149.805	8356.692	16730.895	12149.549	19160.073	22294.316	21653.021	784.707	470.396	530.152	375.065	398.014	410.13	398.156	347.661	159.786	165.972	139.467	3731.942	159.459	230.096	133.402	5968.66	1974.473	294.648	304.26	275.516	588.608	322.932	309.85	12570.807	98	0.993	991.163	1442.847
8093.322	9432.752	6625.935	12686.992	9805.998	14734.238	18740.149	14498.501	767.561	463.566	473.836	359.498	362.378	485.342	399.359	901.429	154.676	158.78	135.601	3245.255	150.137	191.524	130.778	5439.057	1482.234	297.725	310.331	269.345	1011.221	352.956	289.298	11698.908	125	0.952	973.404	1446.164
23984.05	26157.188	17492.16	32448.654	25222.021	36810.974	25368.704	37215.441	801.748	580.587	511.977	378.407	373.676	594.289	271.432	8639.313	203.098	158.601	266.131	3503.415	164.174	293.235	155.001	5262.947	3372.074	340.409	410.607	283.922	4969.148	476.856	281.301	11179.34	189	0.921	1378.288	1448.098
15518.528	17380.052	11916.252	21789.558	16064.829	28029.242	11470.609	11961.419	835.696	459.661	391.86	1551.627	6010.066	749.529	319.554	11313.719	202.513	180.591	204.87	6537.58	11214.11	581.101	128.101	1718.971	2306.347	285.162	520.053	287.956	3730.645	7138.498	913.724	4116.374	179	0.759	692.723	1449.958
14811.346	15713.944	11296.211	19959.552	15461.93	24215.646	13964.499	21512.037	1504.423	499.528	404.844	901.465	5971.54	706.618	311.704	16505.501	209.484	199.652	304.889	4085.322	5776.045	639.798	149.224	1740.528	1726.916	256.158	625.699	290.86	8794.283	5544.63	438.931	3908.768	183	0.909	707.249	1448.779
12844.852	15676.126	9878.666	18786.518	14056.099	22749.739	22958.779	24023.748	993.6	611.91	592.745	475.287	465.235	527.607	454.219	3030.206	221.475	158.45	159.462	3346.077	171.589	376.167	153.478	8036.24	2138.119	287.089	283.81	286.416	701.939	261.411	346.524	13987.561	159	0.857	1152.462	1448.777
21268.427	22621.15	15947.017	28342.461	22376.263	29588.993	21602.978	28990.962	1462.564	695.822	539.662	403.586	424.187	453.31	275.636	11069.745	288.294	212.929	453.067	2103.513	178.051	2074.77	165.877	3439.667	3634.657	360.162	353.827	283.589	7382.958	446.434	353.476	7086.481	265	0.839	1413.779	1452.455
29305.68	32059.015	21217.262	36697.814	20831.223	28059.897	17966.802	25220.044	1205.8	435.27	396.763	374.627	338.346	333.163	243.384	10787.051	276.755	203.996	625.669	810.738	200.039	593.555	188.584	2215.308	7344.18	332.754	333.481	302.116	9370.39	357.522	358.549	4382.59	165	0.889	1466.033	1450.033
12367.057	13633.511	9143.918	18192.488	13421.897	20664.741	24676.861	17633.297	767.103	463.29	500.082	375.365	388.604	465.58	405.347	353.813	153.139	164.27	136.431	1999.623	162.508	245.354	138.961	5377.991	1966.387	297.197	312.862	272.416	1318.316	317.288	319.615	10915.947	135	0.898	993.1	1449.463
17857.877	19481.159	12890.935	26084.311	19095.778	32483.632	24573.301	35691.804	783.976	445.906	461.232	353.716	356.16	591.904	395.556	11632.06	180.762	163	175.848	3486.774	193.097	547.744	165.684	6577.416	3406.58	348.992	410.513	316.332	19854.266	1305.115	353.939	16357.151	300	0.833	1291.88	1453.037
17930.911	18936.694	13217.035	26006.86	19086.088	30613.575	18309.849	27662.811	1110.962	564.815	395.652	325.669	362.075	616.207	233.777	11570.377	248.951	187.343	343.698	2577.426	244.654	1785.743	139.971	2666.104	3539.982	376.281	631.928	281.408	33650.582	1022.836	328.812	5399.29	152	0.924	1395.257	1449.822
17746.782	20687.267	13629.08	24716.18	17658.672	24832.482	17334.572	26452.781	1044.973	597.901	545.683	501.557	440.951	462.854	350.238	9455.286	235.011	179.826	255.209	4098.887	163.527	322.602	183.15	6595.055	1876.15	345.204	283.969	296.489	3854.118	459.81	339.841	13935.904	145	0.919	1441.279	1450.962
15421.409	17961	11017.347	22483.419	16384.935	27207.725	16974.159	27481.887	804.341	580.092	443.839	339.731	346.145	472.521	262.591	8305.799	189.101	142.119	189.208	3805.232	158.062	403.921	147.953	5054.643	3298.648	345.707	496.306	281.785	3326.31	355.378	284.693	11230.766	109	0.935	1370.197	1451.528
14953.543	16350.164	11215.659	20702.765	15692.107	23510.067	22868.846	19428.625	804.804	460.66	501.063	382.933	404.763	461.436	413.062	470.648	181.631	164.099	138.863	3292.501	160.984	234.462	148.522	4787.563	3176.945	315.022	334.693	272.435	1260.906	359.694	364.746	11383.643	98	0.966	980.806	1453.122
11895.742	11478.387	8737.388	14474.415	11712.906	16516.368	10970.618	22834.255	984.704	448.342	382.271	306.406	526.658	1624.414	245.292	17944.917	203.616	159.788	268.554	705.818	198.042	66616.997	125.52	6892.134	1963.713	247.486	267.728	302.974	3319.041	520.492	318.337	18478.833	110	0.985	756.555	1453.482
16487.526	17663.522	11643.681	21962.739	16026.274	23185.892	15157.221	21992.996	1369.243	667.218	507.702	413.214	478.446	417.591	267.756	10767.32	266.375	197.033	378.697	3117.78	182.213	1437.964	158.711	3557.583	2126.782	353.265	322.964	292.255	11055.785	562.671	312.609	7181.661	157	0.921	1426.354	1454.761
20279.301	21781.006	15231.539	27887.87	22190.11	45861.662	22832.766	31482.148	869.656	459.808	474.029	384.71	386.678	1122.87	320.317	9108.834	226.411	155.867	185.497	3286.632	148.052	542.54	149.153	5574.902	2494.421	308.003	337.553	275.863	3096.375	1970.915	302.418	11297.287	251	0.771	1211.771	1457.779
16832.692	18494.655	12266.274	22468.964	17381.506	29989.543	20500.31	32199.332	911.216	487.933	466.665	470.699	403.535	681.219	471.901	10696.062	207.102	162.259	163.059	4613.873	181.002	289.486	157.324	8593.057	3474.185	350.881	416.211	291.997	12945.835	1286.098	358.889	21308.641	164	0.807	1266.22	1455.213
21819.513	23993.415	15274.369	32004.073	25002.8	30521.12	17623.806	27527.385	988.985	499.022	444.514	464.627	421.928	461.297	287.085	12335.616	225.197	194.843	474.475	1705.595	212.751	831.799	210.115	3703.975	3700.773	348.31	487.765	278.658	23237.231	596.752	349.858	7540.787	147	0.792	1453.908	1454.684
25908.611	28162.361	19791.885	35010.832	27454.835	37346.967	30362.969	31061.867	1064.958	519.097	561.635	754.989	2954.231	859.57	429.258	569.865	223.617	211.408	173.479	2252.058	2074.922	445.324	151.073	5672.549	5928.12	319.014	388.25	274.5	6484.045	3268.628	321.427	11574.931	238	0.81	995.891	1458.122
17283.571	19686.897	13079.509	26079	18723.08	31560.412	27355.819	21785.374	900.681	455.462	463.926	788.53	3174.502	747.929	440.693	790.504	196.661	198.857	195.199	3306.384	1660.25	480.723	152.938	3924.183	4636.691	299.785	328.494	266.948	4425.006	3742.363	356.8	8035.362	398	0.698	1015.771	1461.415
19833.234	21676.676	13946.724	26868.54	19421.757	29757.829	18587.202	29058.424	1304.263	665.645	477.625	428.02	432.34	578.479	262.702	11613.837	269.091	199.731	380.675	2349.42	194.022	2892.734	159.706	3932.906	3243.328	361.689	643.112	270.884	17588.818	726.77	313.116	8428.18	148	0.959	1392.574	1457.014
11707.221	13455.579	8880.069	17902.538	12771.609	20485.058	17816.932	17057.807	824.868	536.403	501.376	384.207	409.858	482.519	426.173	3145.661	168.892	148.893	124.76	3152.111	173.984	235.642	146.462	5892.802	1314.646	311.291	318.629	275.623	591.247	371.352	391.446	13105.843	104	0.974	949	1456.702
10594.133	12066.011	8202.609	15611.016	11197.746	17736.046	22631.01	15048.43	733.634	442.438	495.261	553.651	812.744	412.331	427.987	550.937	153.47	148.992	150.677	2287.523	892.154	281.143	148.434	4803.149	1629.882	270.949	322.386	263.492	4234.045	499.838	335.248	9393.249	105	0.941	1042.11	1457.633
15326.113	17527.457	11594.361	21349.848	15661.612	24602.725	24911.549	19346.694	927.197	484.071	496.922	550.31	990.1	594.791	404.317	580.061	182.65	169.84	143.482	2786.99	1012.592	284.741	150.062	5091.334	2849.7	302.518	337.975	270.5	986.527	889.607	295.865	11486.632	147	0.942	975.833	1458.935
9701.66	11420.627	7337.787	14289.611	10425.15	16601.616	20456.492	16503.74	806.072	494.31	521.373	498.891	612.133	454.124	445.918	806.114	180.991	139.002	145.867	3221.392	540.528	252.155	151.974	5821.991	1444.911	292.083	298.113	262.942	1017.188	427.098	356.856	11382.033	154	0.872	1069.675	1459.558
12980.214	14607.138	10054.744	19429.836	14072.731	21829.784	24928.612	18373.602	849.001	476.365	475.344	989.142	3283.082	477.615	429.086	793.111	186.509	155.794	162.14	3260.056	2089.3	336.079	150.755	4892.735	2543.163	280.869	310.283	268.39	3464.404	2563.945	381.629	9594.635	259	0.796	1054.257	1460.774
17901.09	19451.133	13281.675	23916.481	18736.272	27077.363	22572.83	32109.436	770.785	442.037	496.192	365.985	339.283	611.254	376.776	10299.185	166.903	155.854	202.109	4547.704	172.406	260.36	153.745	6286.564	2710.878	454.046	343.947	322.296	12170.458	970.096	362.303	15660.92	156	0.949	1281.224	1459.59
13342.164	15557.469	9946.628	19867.16	14678.757	23134.815	14773.753	23509.258	738.003	522.887	468.291	344.631	314.479	521.645	264.826	8316.283	173.627	140.431	131.844	3960.834	133.264	174.934	135.707	5197.519	2930.839	346.166	284.157	315.453	1160.101	381.967	275.261	10431.836	126	0.959	1348.825	1460.262
17318.758	19205.32	12945.181	25424.455	17919.683	29942.142	25289.985	30174.305	894.761	453.743	440.961	1063.327	4331.811	639.545	422.094	1567.654	191.174	192.742	212.034	3050.901	2802.502	469.596	155.129	4229.391	4307.589	297.592	355.363	273.875	2475.569	4060.346	472.317	8686.366	192	0.859	1028.932	1463.219
13670.611	14364.516	10543.528	19269.679	14660.115	23781.293	14350.031	28009.312	1171.674	472.274	413.84	1695.969	6129.033	800.791	359.836	22294.889	199.463	193.277	185.403	8174.184	12116.039	570.237	124.336	3627.607	2836.068	259.55	758.474	299.92	4940.186	7871.584	1247.339	9296.796	126	0.988	703.841	1461.079
15259.143	17706.586	11699.71	22129.273	16660.807	26674.331	16974.732	25909.477	897.405	543.638	550.613	451.433	443.185	559.815	350.709	7853.217	213.25	159.042	142.533	2559.216	170.03	370.065	125.26	7123.355	2165.346	277.384	303.03	277.356	1434.167	431.091	311.931	12460.057	163	0.932	1133.009	1462.5
23179.527	25773.225	16948.561	23813.039	21178.252	25728.557	16626.61	24737.484	993.255	408.901	371.271	363.541	337.985	378.646	256.197	11150.315	239.667	193.603	522.908	1139.692	174.118	527.062	209.438	2791.043	4869.158	319.914	353.7	296.352	12916.392	515.349	347.228	5766.416	140	0.995	1452.886	1461.857
16971.733	19238.21	12582.999	23971.454	18507.993	26676.07	18457.089	27821.602	1058.398	626.579	540.824	418.732	423.522	488.351	297.289	8653.618	217.855	160.802	205.345	5749.919	159.102	573.65	159.066	5527.82	5250.128	334.192	364.172	297.619	2323.72	371.407	270.049	12209.834	219	0.79	1368.861	1465.861
14336.713	17088.558	10572.739	21463.031	15353.833	26229.354	25347.864	27968.044	940.39	592.993	588.492	466.911	484.138	550.102	497.898	3115.174	214.143	166.731	146.948	2985.236	167.979	212.859	154.196	8060.2	1824.446	304.877	307.546	285.843	522.187	323.384	367.701	13505.33	122	0.933	1153.18	1463.189
15080.416	17110.258	10491.684	20384.139	14289.565	23775.595	14364.166	23095.665	1603.337	678.706	508.78	394.618	410.324	420.155	262.708	12782.69	289.608	221.272	439.392	1181.205	184.231	1866.271	157.69	3879.218	3649.201	350.62	363.615	283.437	8579.516	401.565	302.537	7685.374	110	0.985	1413.482	1463.555
16046.711	17000.536	11395.718	22584.825	16252.074	26393.586	15217.518	23971.3	942.836	548.862	596.912	478.319	377.602	574.306	245.955	11928.038	208.436	180.152	321.246	1888.77	166.447	1132.867	140.64	3128.619	2874.41	339.652	389.233	283.945	8739.096	492.525	294.791	6270.556	121	0.977	1399.103	1464.194
11130.641	13194.727	8388.044	16989.009	11681.224	20893.824	17911.967	16044.513	763.663	477.009	439.304	456.177	710.212	447.416	433.328	2247.832	171.003	147.521	137.301	2136.488	540.689	282.69	149.3	5576.938	1855.82	293.767	341.777	277.758	1635.165	596.445	313.149	12814.239	122	0.918	947.885	1464.434
17986.122	20550.524	13675.17	26488.969	18799.123	32488.354	20284.968	16378.047	929.246	448.496	473.224	1071.761	5592.053	748.661	394.811	1404.497	226.37	197.425	255.881	3624.622	3372.779	589.688	147.809	2425.12	6764.533	293.203	370.783	265.26	3743.504	4934.827	435.195	5294.96	170	0.877	1038.541	1465.853
13748.029	15868.025	10325.984	19935.502	15158.063	21635.671	14838.693	23997.768	986.653	656.991	649.786	441.872	465.312	559.183	314.63	8848.403	190.936	167.31	176.633	5662.406	158.924	288.955	147.754	6164.754	1934.129	354.637	309.048	279.327	3048.667	546.63	283.048	13726.71	107	0.971	1382.818	1465.64
11953.148	12749.464	8979.783	17086.756	12604.8	20652.235	11998.31	22328.422	631.125	370.679	331.475	324.905	303.249	820.34	311.746	5354.331	180.863	171.771	159.707	1064.543	233.257	1236.919	137.213	3164.706	2848.222	279.345	307.745	264.216	6539.16	479.58	348.189	7250.25	149	0.861	666.017	1465.03
21365.783	23237.121	16235.823	29267.799	22230.779	28321.603	20584.095	27535.011	976.994	486.22	417.657	429.206	390.369	472.905	279.736	10410.137	219.531	183.373	397.672	1307.26	183.64	599.697	205.481	3616.195	4134.312	359.365	365.813	300.123	12881.952	599.845	332.263	7522.983	191	0.862	1433.17	1468.128
11150.061	13836.878	8723.939	16888.072	11576.653	22723.481	22670.133	15434.38	910.728	427.637	378.916	691.899	3061.315	714.621	404.361	612.46	178.78	186.698	209.192	2907.509	2064.713	597.571	147.33	4492.782	3642.029	319.345	322.761	269.844	246.905	4164.499	334.736	10176.542	198	0.855	976.702	1469.434
14225.969	10766.304	6631.74	12895.484	13335.447	19463.028	8326.932	21678.227	540.025	323.827	308.209	283.166	262.313	262.439	189.969	10797.321	154.121	178.015	162.765	4695.652	128.501	362.949	159.508	2826.682	1055.487	274.959	277.63	280.815	8128.298	280.823	303.253	7925.167	102	0.974	568.069	1468.333
18850.096	20869.186	14496.694	28539.393	20642.081	44108.542	19183.904	26416.63	979.126	521.43	518.082	1051.445	4992.566	1173.059	312.387	7460.12	239.139	171.863	170.897	3672.22	2528.424	752.159	130.916	4548.91	3687.127	295.935	355.61	278.125	1697.263	5391.676	553.23	9348.423	168	0.961	1107.798	1469.881
17797.779	21158.493	13294.153	26863.305	19265.013	32745.921	26926.794	40535.729	929.062	554.651	546.359	442.693	478.224	650.005	446.006	8356.314	224.295	179.035	140.378	4191.587	185.64	265.959	147.576	8561.781	2431.95	291.07	321.911	266.377	532.805	350.669	307.322	15823.779	103	0.996	1148.558	1467.383
16688.71	17396.941	12585.078	23255.764	17404.998	26801.009	15785.446	31966.194	966.798	510.508	453.274	1504.328	4305.465	778.037	399.695	15464.526	191.98	190.271	169.951	5442.159	9624.695	612.399	133.914	4459.066	2863.679	266.137	494.023	282.312	5244.636	5659.724	904.308	10997.335	161	0.847	704.245	1471.668
12571.63	14344.846	10489.589	18459.66	14792.221	30930.136	23221.449	21937.897	1121.473	550.485	510.843	457.455	438.809	822.092	459.61	6542.304	225.268	207.549	156.942	2633.012	214.994	433.211	147.819	5948.377	2410.826	301.684	362.515	275.387	11165.317	3611.206	368.834	13177.439	174	0.877	1183.351	1469.868
17786.913	20567.764	13401.918	26600.168	18435.628	34479.669	21968.311	18879.825	986.246	482.248	504.845	956.737	4209.011	1030.347	449.496	2057.26	230.778	183.595	192.148	2899.951	3097.545	657.91	143.593	3233.878	5004.68	299.827	332.38	279.458	976.228	6215.818	404.047	7079.802	144	0.923	1068.535	1470.618
17946.398	19578.193	13895.051	25166.569	19206.083	27495.832	27040.245	32152.161	799.29	464.523	548.23	395.435	657.214	608.054	413.174	15285.238	185.437	163.116	151.839	1591.659	691.837	258.528	148.903	11168.608	3568.437	300.762	368.68	283.779	4066.303	985.68	461.632	25849.457	184	0.885	927.511	1471.44
15289.523	18124.119	11756.217	22742.524	16380.7	26489.612	20544.4	23161.74	1056.055	499.89	457.287	941.221	4542.683	750.435	367.826	7088.984	254.339	171.7	183.859	3449.22	2238.938	664.324	143.141	3778.497	4116.948	295.765	302.415	280.289	1401.186	6083.42	547.691	7996.311	273	0.812	1087.661	1474.658
13498.23	15239.734	10194.213	18618.42	14574.333	20887.558	21328.729	32923.706	938.99	546.583	730.253	375.586	370.336	547.109	468.485	8802.595	183.307	151.517	156.63	3297.73	145.611	510.636	173.305	9656.174	1312.011	343.889	367.8	333.743	3254.434	368.631	340.353	22354.053	205	0.848	1305.363	1472.92
21169.38	23684.207	15967.02	29878.689	22345.638	31451.216	21610.151	31582.003	1010.274	597.539	578.839	441.227	427.384	659.271	291.558	11280.499	227.514	183.31	325.797	3396.656	181.804	665.284	168.84	4709.308	3876.875	341.112	563.521	290.134	10282.089	787.818	284.315	10066.751	117	0.973	1395.534	1470.799
12251.787	13749.017	9568.203	18417.839	13603.96	23649.596	13878.624	24259.865	853.86	449.672	487.504	443.62	431.444	561.078	339.413	8783.655	158.855	143.125	134.871	5932.686	164.125	233.076	137.351	4700.748	1149.499	313.969	293.751	306.093	707.369	399.772	303.663	12504.873	129	0.849	820.818	1473.733
12611.9	14746.465	9274.959	18186.871	12855.648	23565.738	12664.139	25101.667	834.414	456.012	465.685	410.01	408.907	516.167	326.734	8122.017	164.48	152.83	135.856	3671.805	153.44	211.548	130.599	4925.133	1960.295	293.467	293.443	302.539	438.186	365.525	304.074	12306.078	178	0.642	823.899	1477.264
9537.637	11547.144	7293.804	13810.707	10305.916	17132.492	20094.246	20155.329	935.641	558.621	522.752	453.582	502.189	482.62	438.071	8762.08	197.971	155.6	134.481	4535.095	215.496	179.67	147.988	7986.988	1070.079	293.577	265.346	285.114	514.488	378.134	323.166	15618.505	157	0.846	1165.793	1471.933
17097.554	19931.184	13639.974	24277.778	19374.241	33945.773	27021.999	28713.007	1117.742	579.297	525.15	469.821	466.53	883.922	564.584	2872.761	248.44	247.442	184.45	3151.695	212.012	497.606	167.536	5680.293	2722.834	294.699	371.311	286.271	11042.51	3085.696	418.738	12901.604	129	0.943	1189.438	1473.694
18030.858	18503.004	13514.7	22206.164	18432.236	30521.397	18334.892	25656.756	931.563	463.025	453.828	436.389	351.851	714.602	317.238	8312.991	205.91	150.257	158.421	1850.756	156.126	668.045	130.025	5497.152	2592.284	346.403	348.505	285.25	3230.661	5992.422	332.795	12295.124	117	0.985	1244.244	1472.474
21956.317	24416.129	17190.632	31439.561	19155.024	24608.858	16445.134	23503.219	1061.9	501.358	462.002	388.24	396.377	396.658	266.437	10387.288	240.212	208.367	619.987	2547.191	184.47	416.033	200.789	2897.91	4750.254	342.801	335.85	286.898	11577.338	519.348	315.69	6398.155	128	0.963	1422.656	1473.648
14692.174	17354.518	10968.742	22750.139	15423.837	28785.036	30864.767	24096.18	860.994	452.177	431.713	773.736	3000.209	688.363	450.355	4247.258	196.116	174.45	187.726	2116.859	2002.977	532.13	165.55	4372.005	3856.677	300.538	341.64	276.623	1335.211	4087.019	419.575	10281.245	256	0.881	939.953	1476.066
18768.003	20883.576	14509.22	28564.5	20388.225	39905.9	19583.011	26396.526	966.759	473.548	426.471	1131.653	5586.236	1004.986	292.099	8907.84	240.49	189.105	175.537	2754.741	3036.132	728.953	124.4	3683.499	4430.784	301.544	316.274	279.582	1236.904	5678.661	598.726	8003.182	137	0.912	1116.215	1474.259
11235.246	13172.838	8267.427	16538.417	12241.674	19691.528	12288.789	20981.358	851.764	546.178	634.088	370.585	387.686	690.472	281.175	8802.641	154.37	146.458	176.171	5791.082	146.786	218.038	147.743	5532.542	1286.762	320.163	343.444	315.661	1113.319	358.612	276.771	11552.621	113	0.875	1350.58	1475.518
17441.446	20311.428	12989.623	25304.476	18329.079	29915.151	18724.01	26661.092	1179.154	519.71	468.013	967.368	5634.489	807.6	285.898	10838.984	262.55	187.518	226.264	3380.428	2012.309	721.866	125.024	3427.882	3411.354	312.207	348.855	292.313	1042.161	8173.28	472.549	7738.102	244	0.83	1104.324	1478.119
21289.149	24240.123	16320.243	32254.898	22752.556	39567.012	22546.974	31136.149	1060.865	481.21	451.16	953.179	5186.098	1014.906	319.912	10063.578	255.183	194.538	179.701	3248.997	2217.698	911.151	130.119	3722.755	5410.039	310.526	323.456	287.919	685.766	6211.822	476.365	8224.511	131	0.969	1122.645	1476.851
25665.595	27967.908	19912.562	38080.063	27857.532	46253.146	26494.488	33354.771	966.293	488.611	480.044	983.329	4467.084	1060.439	351.376	8033.005	248.929	194.177	161.968	2858.392	2280.079	1221.979	122.903	4408.619	5066.148	317.783	307.205	274.614	767.244	4812.423	382.538	9331.958	107	0.971	1129.64	1475.098
17605.566	19370.377	13601.504	26168.903	19322.579	30560.671	32278.385	25907.64	947.312	485.918	440.909	1114.706	5976.048	797.279	508.222	13982.116	218.288	186.68	160.723	4063.154	2951.548	491.545	152.381	5262.147	3790.508	308.429	337.362	284.47	1375.167	5883.281	661.705	12340.335	225	0.787	1152.473	1477.842
22209.645	24625.338	16732.451	31298.848	23738.287	33333.182	22873.139	33593.58	1017.235	563.194	540.706	411.37	409.009	575.487	279.37	10619.653	239.685	182.15	394.407	3193.899	184.059	3081.381	170.951	4374.802	4658.242	334.546	439.528	300.203	13283.938	812.596	294.491	9774.759	188	0.83	1398.936	1478.941
27040.404	29009.967	20911.861	37738.729	29290.83	38971.443	27616.886	38069.653	1060.706	520.469	499.782	397.031	410.188	644.057	273.64	11671.315	231.202	199.4	460.59	1489.709	193.32	3931.911	192.184	3697.231	4994.094	332.455	376.932	298.583	13931.554	525.801	278.198	7410.715	266	0.811	1408.56	1480.286
[truncated: 114 more rows]
