# Supplementary material for: Highly multiplexed immunofluorescence imaging of human tissues and tumors using t-CyCIF and conventional optical microscopes
Source: eLife. 2018 Jul 11;7:e31657. doi: 10.7554/eLife.31657 (PMC6075866; doi:10.7554/eLife.31657)
Supplement: Figure 10—source data 1. [file elife-31657-fig10-data1.zip › TMA31n.csv]

Hoechst2	Hoechst3	Hoechst4	Hoechst5	Hoechst6	Hoechst7	Hoechst8	Hoechst9	pAKT	Ki67	pERK	EGFR	E_Cadherin	PCNA	MET	MitoTacker	A555	pCTD2	CD45	VEGFR	Keratin	PD_L1_PE	CD4	ActinRed	hmC	p21	pS6_235	HER2	Vimentin	Catenin	NGFR	HCSred	Area	Circ	X	Y
6707.259	8709.957	3957.017	10565.539	5185.576	4927.964	9422.178	167.949	621.859	364.641	345.137	359.028	340.705	397.801	308.479	588.093	277.764	186.618	231.887	1831.529	127.456	232.721	187.797	150.329	10023.267	317.547	338.103	295.616	3589.692	744.601	283.651	320.65	111	0.964	1083.536	191.626
8409.088	10828.643	4977.303	12662.256	6731.983	7355.513	3653.089	58.293	823.23	365.892	621.572	446.935	2807.838	540.09	161.328	233.478	290.206	170.4	181.525	2464.915	453.762	615.389	71.43	72.408	10131.467	290.111	307.966	278.627	396.634	664.662	323.018	133.364	127	0.878	571.106	203.823
10651.222	13855.632	6480.496	16913.226	8976.554	11350.83	4390.272	73.375	804.772	387.561	455.591	428.074	586.037	664.937	214.072	258.284	220.593	137.301	170.086	2283.3	228.118	388.705	88.576	79.363	4112.912	304.779	326.291	246.075	735.722	1401.763	229.106	150.251	139	0.925	623.507	201.874
10270.902	12779.646	5978.879	16574.561	8749.648	9596.549	7898.211	150.356	809.337	385.89	357.415	571.744	3215.158	512.715	303.692	379.701	175.358	154.821	170.553	4654.205	1219.871	405.314	145.409	149.115	1713.834	284.615	287.791	254.669	655.201	824.286	652.079	325.518	119	1	736.046	201.979
9433.048	11871.857	6014.447	14778.633	8088.423	18934.402	10182.932	180.605	757.842	405.265	790.144	890.573	2054.289	1104.536	316.177	578.138	232.339	172.57	166.024	2228.548	1500.803	664.597	144.529	165.088	7514.729	295.368	498.923	271.906	2380.916	4785.353	525.919	329.577	135	0.898	802.515	203.848
11706.094	14840.843	6804.102	18412.905	9124.715	8067.558	8965.047	150.211	824.525	362.495	455.288	480.107	3465.589	553.75	373.097	519.036	222.385	158.098	172.029	3137.174	512.188	1276.339	139.35	180.58	6306.708	303.056	361.102	259.876	853.859	1338.953	390.477	342.648	305	0.687	591.33	213.087
9954.77	12861.629	5937.255	15394.55	7565.385	16137.464	7589.58	76.193	743.66	336.923	687.818	395.478	1068.473	781.225	220.655	214.903	253.484	184.326	158.137	1074.205	230.548	802.475	95.427	94.695	11247.662	282.507	284.508	266.669	1774.723	2450.492	399.018	207.512	129	0.954	546.492	206.903
7843.417	10950.18	5120.122	12918.533	6569.09	11276.336	5731.051	87.556	729.864	362.305	481.94	412.648	1511.84	575.349	237.689	302.646	216.269	156.707	148.224	1262.606	387.468	514.987	93.104	116.667	6058.347	288.97	346.131	282.946	2174.652	1631.712	330.461	220.722	106	0.949	558.519	206.547
9527.502	11690.317	5655.923	14717.193	7770.03	16079.203	8595.134	175.15	705.005	352.689	355.671	498.771	2144.626	708.401	359.006	580.224	165.501	149.177	140.787	2835.971	592.874	615.997	157.076	172.879	1946.919	277.26	290.255	243.622	1103.928	591.452	723.039	432.631	112	1	732	208.714
8449.281	11045.102	5436.293	13985.805	7697.308	12555.587	16520.839	184.04	735.526	371.474	441.711	381.911	403.504	1026.522	481.503	591.588	183.173	141.561	202.449	1412.864	140.267	307.875	194.434	222.013	1093.912	307.611	455.039	244.977	3393.262	1050.983	689.609	430.348	113	0.969	637.951	212.491
11099.486	13639.971	6429.991	17485.147	8976.101	10836.115	8976.715	170.375	775.193	334.56	364.163	502.525	3342.865	688.152	321.747	526.325	181.893	162.298	146.584	3370.8	830.541	330.383	135.205	166.584	3623.548	274.756	373.339	259.601	625.4	1631.794	557.705	329.943	153	0.965	764.265	213.441
13272.946	15273.277	7391.685	17434.291	9144.639	13770.413	7597.449	152.239	1206.436	719.702	1297.205	1052.815	9060.968	1132.628	345.898	586.829	348.317	250.008	196.777	9418.393	2209.02	869.421	150.888	173.437	18104.364	295.025	801.066	289.08	88.077	6613.286	433.686	366.278	129	0.943	840.329	213.841
6878.003	8674.762	4526.697	10964.094	6320.492	11745.04	10544.325	185.757	757.768	391.995	389.563	447.622	555.75	506.366	349.375	432.159	277.453	198.096	210.039	1093.148	135.664	2388.005	165.727	161.368	10019.919	278.324	394.932	252.954	4116.088	787.736	712.987	371.003	144	0.795	745.229	214.924
9347.025	11860.995	5348.255	14838.124	7281.682	8938.762	8853.841	176.315	803.048	362.94	354.503	447.672	2125.048	755.056	438.054	432.079	236.291	160.519	189.637	3899.218	1250.539	1164.984	185.404	208.383	8263.304	325.356	369.279	252.588	521.043	869.893	459.733	439.344	161	0.889	603.736	217.363
12521.633	16048.65	7051.893	18847.591	9049.24	13876.565	8842.563	310.459	864.761	418.894	480.147	498.781	3479.072	676.669	355.669	964.275	280.609	197.622	186.058	3847.018	718.567	554.67	151.064	258.169	15340.626	292.334	367.751	310.788	4213.326	1619.433	470.198	336.858	278	0.741	515.284	222.806
9087.119	11135.933	5155.064	13460.898	7092.252	11292.571	11006.186	173.079	946.176	361.98	401.267	483.35	2109.778	922.352	446.101	420.05	285.343	174.877	163.558	2344.444	944.051	552.13	194.484	220.796	10177.477	320.792	736.998	258.097	1156.642	791.448	396.783	407.545	216	0.749	609.259	224.403
9869.91	11847.966	6029.527	15082.998	8697.904	20650.754	15373.059	189.27	827.481	464.027	560.238	394.962	398.988	785.061	394.023	668.176	228.283	171.412	175.927	1249.201	132.499	329.252	256.778	183.76	4971.842	261.259	379.252	240.929	972.701	2553.706	618.205	348.272	129	0.882	711.384	222.795
8612.394	11163.732	5591.645	14022.799	7951.33	7563.062	9330.395	183.446	800.106	426.389	421.518	423.76	481.406	443.251	365.983	628.22	190.477	154.282	141.063	2957.844	135.729	184.255	164.027	173.434	2921.516	272.433	277.542	249.821	1226.687	1405.185	627.108	320.261	108	0.967	726.287	223.028
11781.014	15186.632	6433.935	17841.557	8433.943	11671.495	9336.427	177.689	722.485	377.222	430.37	414.458	2384.951	580.79	310.498	822.703	243.422	164.058	172.226	1511.209	441.776	828.575	128.016	216.393	10384.093	264.787	280.057	302.143	2095.068	1013.136	660.943	354.214	125	0.94	480.556	225.324
7283.456	9040.039	4662.124	11419.25	6511.718	11906.332	7904.446	178.744	589.829	320.719	451.849	328.082	342.183	812.234	327.766	556.363	160.269	152.691	182.264	1118.818	200.171	264.329	147.975	177.485	2098.852	269.298	290.102	253.715	1642.893	2684.856	407.471	336.071	102	0.987	780.118	225.333
8523.085	10636.961	5376.444	13707.96	7535.098	12369.9	11026.603	197.146	831.65	372.968	437.621	467.833	1681.435	470.231	432.763	536.161	212.18	167.321	175.727	1833.581	1105.511	227.838	205.268	187.435	3526.797	286.693	368.585	254.207	1155.167	373.225	443.737	392.058	111	0.964	682.815	227.185
6624.993	9034.885	4294.205	11529.438	5878.581	10574.38	15254.517	394.884	743.967	370.045	604.628	456.026	1534.067	734.99	405.765	991.832	265.471	157.919	143.631	2004.129	222.797	540.776	160.223	236.138	11046.732	313.229	436.639	260.289	956.172	1123.612	469.095	339.909	122	0.918	575.303	229.164
10335.936	12685.157	5844.616	14188.435	7377.128	14586.555	8102.686	164.754	1162.513	444.283	947.548	621.505	379.562	632.832	342.075	935.185	580.019	269.56	212.049	8310.571	211.463	2869.809	160.536	204.639	30982.046	301.844	362.354	312.478	18513.041	1227.975	598.102	319.043	110	0.985	530	231
8278.137	10361.594	4785.26	12365.935	6441.216	10180.909	7401.173	254.305	716.409	935.959	527.468	457.203	2685.237	1372.012	307.818	763.183	164.559	160.816	152.442	3566.582	660.2	784.346	126.617	221.133	4196.719	421.893	386.072	252.085	542.387	4678.601	349.49	322.014	118	0.953	584.5	231.288
6740.668	8493.442	3716.289	9465.676	4820.876	6035.572	6456.179	168.01	794.981	317.058	367.9	366.084	1941.533	456.533	296.37	801.012	241.491	190.244	246.496	1753.834	533.284	339.755	118.226	205.877	12037.728	267.021	284.096	276.66	1749.471	1032.976	605.751	327.936	107	0.971	461.276	235.117
7121.937	8923.015	4656.932	11508.391	6683.593	14446.9	10187.898	210.696	656.28	338.58	363.138	341.902	382.264	618.549	337.598	607.26	197.791	151.222	136.725	852.102	136.357	426.384	133.578	191.186	4958.263	271.05	338.987	239.967	956.183	567.163	319.539	344.482	121	0.937	689.335	236.26
11947.654	14450.719	7040.205	18181.13	9719.176	10825.11	6346.913	246.402	849.912	412.774	397.859	661.993	3297.271	624.872	241.782	748.641	199.778	169.552	150.408	3180.707	1441.543	541.228	146.086	192.159	4190.531	289.793	307.514	247.016	759.254	1398.466	381.935	342.031	170	0.949	728.412	238.006
8592.478	10245.639	5059.296	12805.343	6885.113	10892.219	8238.27	226.379	693.953	356.418	359.07	539.287	1905.281	763.582	262.305	395.836	236.398	208.443	319.161	2345.602	539.125	224.124	136.173	162.305	8278.945	278.553	473.47	257.203	7167.004	831.411	410.118	361.324	129	0.872	752.508	238.694
8798.27	10761.423	5137.042	13102.947	7139.182	18309.147	8157.608	547.704	635.872	347.363	382.728	393.073	1918.573	822.516	310.897	1003.139	159.005	135.11	130.783	1551.705	197.963	615.305	135.9	248.713	3475.733	303.026	516.188	253.446	587.851	2021.516	339.746	336.739	133	0.862	577.267	237.32
7919.672	9744.064	4830.652	12031.359	6736.966	8658.628	6198.092	211.453	887.193	303.995	414.738	669.162	1081.85	594.731	294.844	666.026	279.223	169.012	165.718	3228.432	164.948	289.67	129.463	257.61	12720.113	325.817	483.73	247.152	896.734	696.021	303.567	306.113	108	0.967	644.046	240.037
10341.936	12668.601	6370.742	16343.126	8846.297	8387.683	6070.702	204.638	756.111	376.164	593.628	474.377	946.14	1078.493	271.858	484.494	264.268	206.884	171.097	1147.857	371.907	402.592	143.127	184.423	12372.824	307.05	451.57	267.047	4485.63	2940.409	346.35	345.854	173	0.88	768.384	241.107
10328.253	12340.2	6137.781	16557.376	8842.019	14624.668	5366.985	439.25	640.549	326.094	526.782	515.587	547.229	2012.905	310.558	750.876	231.2	204.431	141.45	1137.176	175.042	702.598	145.328	198.361	10158.73	359.233	406.991	266.011	6790.249	1914.346	331.115	365.451	114	0.96	777.158	242.728
10819.013	12754.907	6320.405	16318.546	9062.742	10573.796	4372.404	181.223	885.247	392.956	393.63	591.931	2329.609	550.813	250.867	340.915	235.585	194.961	152.643	1809.148	946.831	174.533	154.36	167.312	5705.554	272.965	368.545	251.71	1221.631	624.845	346.607	362.449	120	0.969	759.942	245.4
10477.208	13543.311	6148.986	16429.998	8213.765	11575.593	4479.307	177.357	779.245	377.948	414.618	491.646	4537.589	620.737	263.673	758.57	180.425	166.21	159.174	3041.787	1909.338	501.3	115.66	204.012	5097.603	254.466	299.247	295.021	3274.629	1123.575	452.581	337.993	165	0.944	475.355	249.167
9269.52	11765.801	5709.678	15120.735	7996.893	15322.237	8976.327	166.898	755.238	381.632	353.129	366.916	1813.003	980.657	321.126	515.974	242.549	184.208	157.156	1557.888	421.432	522.998	153.8	195.597	8171.773	269.083	336.374	253.028	871.35	1367.862	431.735	379.032	147	0.894	554.854	248.731
11566.139	12908.036	5865.528	14272.322	8020.709	10344.842	8419.098	186.013	891.112	383.135	410.496	420.256	1554.679	523.12	298.617	641.456	268.48	196.167	163.034	1800.526	690.318	479.453	125.577	197.694	11290.059	271.732	273.152	265.023	825.415	813.698	416.552	323.482	103	0.996	447.869	248.617
10688.331	13262.397	6437.856	16154.132	8671.564	6570.189	6650.779	170.908	836.6	364.819	339.446	536.437	2167.433	580.382	241.123	501.001	219.611	194.421	173.884	2427.873	838.397	150.975	143.335	177.501	5273.99	270.325	320.849	239.032	1031.531	811.281	400.396	344.805	107	0.989	753.668	249.369
7983.892	9619.612	4943.863	12183.361	6776.129	7768.567	9107.262	174.457	572.721	309.822	474.431	479.18	1084.742	619.647	336.046	652.392	133.34	170.732	153.957	1603.784	230.849	410.966	138.092	165.074	1777.241	248.993	365.155	254.253	934.446	1970.175	513.859	334.223	109	0.976	796.023	250.05
8482.957	10669.437	5099.835	13436.413	6920.805	9127.235	6665.102	169.396	732.208	320.736	422.294	518.811	2745.205	744.739	289.535	684.724	272.546	172.185	150.876	3571.333	918.372	2161.698	153.481	223.46	11648.694	323.242	328.15	266.07	1050.7	1246.318	380.182	317.599	137	0.916	592.661	251.807
7759.046	9706.439	4973.639	12386.797	6955.015	9281.052	9904.179	179.984	734.563	420.622	392.473	475.194	715.504	808.575	269.763	702.423	187.004	162.784	156.588	1436.846	164.35	357.801	173.256	175.209	2400.955	255.862	409.46	242.608	1623.916	1392.263	285.628	305.096	101	0.977	740.926	251.173
11292.49	13693.529	6684.204	17176.272	8959.678	5921.322	7990.668	566.858	693.048	338.087	821.645	568.017	634.146	580.151	310.534	1184.213	242.953	208.142	213.562	1981.186	166.371	392.673	145.515	214.336	8219.783	289.693	547.718	266.736	15473.925	952.599	316.421	399.4	104	0.974	777	250.5
10172.018	11816.726	5997.834	14597.627	8275.187	7414.956	7265.899	185.705	632.79	335.136	734.36	567.801	713.847	645.859	312.809	616.238	155.769	156.174	178.418	2037.333	144.293	251.855	144.364	191.172	2344.035	255.266	474.91	255.775	5557.001	1088.839	304.427	375.814	108	1	773.5	258
9589.85	11134.083	5516.168	14217.117	7665.465	5678.074	5827.805	178.245	744.844	338.364	389.595	497.739	2789.097	619.005	302.058	606.139	229.14	221.71	173.339	2755.791	1552.663	255.505	137.576	171.595	6230.301	276.497	354.512	262.311	932.281	797.624	501.395	333.866	134	0.942	799.582	259.978
8739.2	11337.554	5492.981	14461.514	7911.777	17465.803	6613.297	158.359	645.708	349.678	379.048	309.583	397.54	1082.621	303.196	769.323	184.581	148.637	175.931	1247.738	145.284	390.28	147.842	250.637	4365.153	307.387	563.587	250.563	2297.543	881.638	353.854	331.873	144	0.867	611.521	262.035
9849.304	11837.571	5779.423	15510.901	8021.462	15031.459	5320.684	409.134	710.625	284.487	300.286	455.833	2890.078	686.244	328.008	997.908	205.897	206.954	165.617	2591.796	1278.475	380.675	135.041	201.717	5194.443	260.312	304.863	279.364	658.26	1034.546	289.308	428.506	159	0.9	786.425	263.594
7832.871	9743.32	4905.371	12464.104	7139.035	7297.485	8860.613	214.651	736.091	373.722	460.887	391.189	423.625	534.885	280.646	716.689	249.822	145.643	182.258	1339.953	164.738	726.459	139.668	190.408	7959.791	257.61	557.943	262.077	1926.288	661.326	438.943	332.306	118	0.898	691.542	265
8543.854	10709.695	5489.893	14502.792	8101.341	5691.336	5321.241	204.837	756.597	389.012	527.83	367.233	443.979	520.476	257.265	752.687	236.126	158.344	171.633	978.495	167.355	275.039	138.007	212.054	7700.291	287.452	446.073	259.351	2009.059	481.794	410.272	327.155	115	0.928	676.004	266.3
8328.476	10326.175	5055.434	12695.083	6780.783	13017.624	6549.188	185.951	656.314	352.132	382.509	370.854	677.798	870.497	285.389	602.666	238.323	171.85	199.482	1056.446	183.536	594.857	127.66	196.18	9788.643	262.949	440.653	257.499	2258.056	1804.621	331.054	346.311	179	0.808	566.237	271.237
10527.294	11924.797	5846.713	15197.259	7848.15	10988.176	4229.762	175.076	718.895	268.899	280.463	610.81	2941.935	612.17	299.146	584.608	420.978	231.579	212.698	1704.836	1415.255	257.73	174.691	145.269	13949.779	290.86	298.393	266.649	458.618	532.919	343.445	327.186	206	0.827	1024.136	269.437
8920.955	11668.543	5589.75	14910.27	7503.073	6928.463	5954.05	148.485	748.286	378.248	479.617	516.002	3210.684	478.213	297.968	896.528	266.088	189.268	177.359	2697.415	466.012	318.265	153.131	201.777	10753.371	270.216	285.432	281.5	1248.953	735.97	451.457	355.438	141	0.904	510.23	271.117
8805.469	10934.421	5140.938	13621.387	7019.469	12734.922	5463.198	208.382	751.531	353.464	358.658	600.793	2469.615	747.523	214.206	830.539	242.056	184.439	207.28	3318.786	1494.617	653.745	112.758	187.523	9842.059	266.578	313.744	251.51	824.679	1205.157	280.375	346.14	183	0.826	717.287	272.014
10018.881	11476.336	5525.279	13655.056	7472.412	8470.741	6145.793	191.032	869.61	328.631	344.22	479.608	3927.874	587.586	349.763	493.896	232.033	217.672	168.547	3228.595	2133.574	492.723	129.988	162.157	6616.38	279.39	318.042	270.618	784.011	1293.759	260.267	384.446	113	0.994	782.978	270.243
7452.8	9522.705	4923.962	11866.811	7060.307	10481.285	4137.065	184.685	853.795	395.746	424.818	321.621	377.124	493.124	246.791	746.58	292.87	183.078	190.657	1901.775	152.21	233.325	131.102	230.889	12572.361	294.684	369.47	257.29	677.114	278.032	326.055	280.768	158	0.852	657.684	275.525
8771.381	10618.064	5166.594	12973.462	7371.774	11178.205	7883.998	217.473	806.379	362.845	562.193	568.14	1125.204	687.829	256.736	768.809	194.407	167.403	153.746	2000.202	353.11	425.256	116.074	197.702	5507.064	282.098	674.073	258.555	6617.271	2500.99	291.619	316.073	141	0.938	700.131	273.521
9014.707	10903.588	5278.813	13343.457	6433.805	8167.992	6153.394	179.866	680.606	274.161	270.619	506.939	4087.068	446.163	337.493	671.879	268.49	209.9	182.597	2094.412	1013.245	202.725	164.2	152.201	7852.374	292.058	288.093	264.23	95.578	633.36	331.543	296.512	124	0.944	1012.887	271.315
10375.836	12474.99	6209.382	16122.568	8953.027	14611.142	8449.565	215.683	838.289	378.322	472.257	545.23	1328.085	719.284	249.342	855.505	258.368	160.448	165.489	1500.628	298.5	1068.277	146.927	206.873	6882.849	268.955	435.564	264.062	1305.938	2070.278	296.837	338.117	120	0.998	691.35	275.133
12169.689	15353.997	7342.132	19613.79	9842.877	13883.519	7157.882	183.715	958.606	429.375	407	865.26	5562.703	500.614	322.732	830.474	225.924	198.194	170.172	3615.014	1691.278	262.237	142.06	196.32	8547.652	262.309	314.617	294.566	466.523	873.473	766.5	344.611	151	0.932	484.03	279.48
8538.459	10537.332	4994.413	13132.673	6782.898	13563.842	5782.122	209.949	790.783	373.098	418.798	627	3224.397	855.732	221.936	773.657	248.229	186.105	192.67	2517.2	1414.453	351.242	121.24	189.83	5773.78	262.498	275.754	253.599	798.613	1174.101	321.017	327.382	109	0.976	728.583	278.913
7887.583	9709.927	4740.551	12082.11	6658.793	16146.424	5783.276	749.144	749.779	342.722	344.361	428.267	1253.868	588.315	285.931	1116.958	261.012	170.256	176.509	1866.498	460.655	428.393	131.689	252.449	10668.669	299.831	389.511	257.618	2516.942	497.572	345.213	402.424	157	0.867	589.111	282.277
8438.896	9800.825	4790.535	11404.192	6303.568	7541.122	7006.398	205.88	740.371	332.205	353.93	694.166	2716.772	662.096	236.872	751.938	305.813	205.504	258.599	2863.52	1559.663	5699.295	119.106	191.981	16875.544	273.314	552.105	268.654	3166.394	2593.674	328.106	338.479	135	0.96	716.515	281.722
8415.917	10152.814	5085.688	12750.767	7190.737	11736.849	3873.951	178.71	835.314	375.013	472.86	679.633	2005.214	922.636	324.082	608.569	220.806	195.656	173.295	2394.686	729.314	3985.614	133.047	163.57	5095.16	296.401	550.264	263.699	1753.142	1539.396	317.399	346.693	114	0.99	811.333	282.632
9024.803	10091.434	4925.56	12672.068	6837.97	12664.212	5203.844	178.651	645.485	260.882	355.709	1041.605	4710.149	682.618	312.619	868.438	194.042	170.804	179.2	1594.32	802.14	286.861	167.741	160.557	3657.025	277.092	289.001	256.687	192.752	1177.049	389.013	308.359	124	0.972	1015.855	282.484
7994.135	9252.075	4580.405	11151.608	6276.497	8205.415	4793.355	204.545	718.739	364.182	376.324	488.393	1828.573	619.763	233.77	826.31	234.173	169.933	178.418	2832.703	923.115	267.537	129.532	195.937	5123.34	239.802	286.977	258.337	559.188	636.43	423.308	329.467	99	1	733.601	285.328
10344.409	12319.179	6056.299	14791.918	8338.908	11478.633	4162.877	173.964	749.028	373.718	374.557	1329.609	4845.862	618.993	288.736	907.743	173.906	158.316	159.24	2763.099	7755.585	721.398	124.437	203.558	5137.868	258.403	318.041	279.373	1018.932	1024.476	405.941	339.75	122	0.945	496.164	287.303
12234.372	14583.887	6741.271	16630.267	8583.106	11566.004	5110.425	185.521	1020.817	384.049	378.382	647.028	5657.851	509.397	322.748	803.553	295.903	229.023	187.178	5320.293	1684.29	413.579	146.112	192.37	14124.189	284.228	286.941	284.683	197.902	2743.338	651.261	318.639	103	0.952	455.782	288.228
7286.268	8922.874	4498.15	11295.579	6310.715	9887.253	9755.078	205.081	746.072	360.164	340.251	612.561	2006.509	895.715	265.947	819.559	264.392	193.118	211.175	2520.215	1409.198	401.987	142.911	191.783	9405.328	269.613	441.572	260.095	3507.174	1306.871	360.525	359.563	136	0.956	746.015	290.456
6402.957	8043.913	4156.968	10336.604	6090.598	10198.5	4399.002	173.768	595.765	327.501	382.267	335.536	304.711	781.979	228.652	365.759	208.991	145.674	165.009	2959.255	149.093	1757.363	132.881	190.226	6950.246	261.146	286.018	286.292	361.865	2231.873	453.153	399.969	106	0.949	688.057	291.104
10244.995	12114.115	5969.107	15341.925	8187.954	13702.026	6792.85	197.533	740.748	305.255	349.691	711.886	3889.294	546.813	284.328	927.603	256.395	203.317	174.526	1678.543	1744.814	333.576	167.311	160.255	5920.093	293.55	264.175	264.154	354.984	1752.528	408.065	261.924	193	0.879	994.826	291.06
7668.29	9113.221	4667.124	12168.777	6205.362	6180.78	6864.179	163.838	596.476	284.824	426.551	655.337	1981.534	364.214	409.552	692.509	210.227	173.945	224.308	1988.342	475.039	195.221	191.771	158.106	4213.749	282.854	328.853	266.584	4281.446	586.19	445.802	286.659	123	0.964	1029.866	291.907
7289.198	9072.376	5594.505	11468.021	6283.577	12843.618	10910.003	185.56	666.111	342.147	1111.549	544.282	1484.595	994.633	283.711	672.056	201.371	162.618	354.043	2990.247	778.277	518.37	140.301	181.585	4684.559	262.341	396.251	241.548	1203.555	3547.152	402.532	378.422	102	0.987	725.225	292.696
8422.889	9642.321	5013.622	12646.88	6917.908	4370.087	8819.352	179.27	490.814	278.929	553.539	477.682	985.437	288.484	419.958	660.207	214.066	164.648	178.91	1645.824	486.925	183.588	224.072	158.831	4546.274	281.706	417.961	254.269	5153.317	490.86	568.106	306.987	146	0.972	1039.979	293.479
8176.321	10167.055	5121.404	12923.172	7240.749	14384.405	7682.117	184.523	595.574	346.01	419.086	394.978	538.446	688.057	213.671	798.806	203.195	145.547	164.523	2720.673	287.25	572.976	124.271	209.965	4636.204	258.219	248.431	254.622	1299.497	1965.995	340.388	392.307	105	0.984	709.186	294.986
10721.231	12609.941	6281.843	16607.288	8859.934	18127.611	12334.213	182.607	775.392	366.518	494.005	500.26	2148.047	1151.574	404.502	604.262	255.756	206.942	263.053	2120.551	832.396	408.003	159.128	170.772	9493.152	264.552	498.106	273.372	5550.218	1642.575	422.455	413.379	196	0.804	778.459	296.944
7927.127	9507.913	4741.808	11700.61	6736.441	9435.529	7801.717	178.593	661.801	340.74	368.998	364.622	1296.789	485.742	286.51	695.921	250.932	192.163	153.815	2551.238	293.802	244.066	127.065	204.604	13927.637	299.17	382.261	282.114	1005.652	425.577	273.855	352.59	173	0.795	602.905	302.882
12340.283	15286.083	7115.369	17930.65	9271.757	12187.421	4294.475	191.133	919.652	385.253	479.742	871.755	5703.164	852.396	311.216	789.284	238.459	195.84	179.509	3055.584	3023.814	422.207	138.099	195.963	12542.957	270.609	320.67	269.511	438.672	2504.025	410.838	331.203	215	0.805	463.03	304.616
8236.013	10059.174	5205.282	12446.186	6819.613	8905.028	14036.691	173.113	832.663	418.624	481.401	474.785	959.855	744.069	368.466	566.562	295.928	191.668	220.787	1659.903	703.484	333.247	143.777	189.297	13081.141	308.83	347.362	264.46	2427.889	1558.63	470.91	409.506	154	0.881	731.325	302.734
6618.632	8461.599	4108.69	10762.861	5749.75	7406.549	5822.873	171.592	817.613	345.313	331.859	481.669	1944.625	439.885	292.651	670.874	296.144	194.866	199.906	2564.575	1134.188	382.415	147.109	207.871	12380.417	293.958	375.636	259.928	1590.033	456.595	306.797	362.654	108	0.967	581.259	302.324
10737.744	12849.29	6362.842	15981.14	8612.409	11192.398	11478.069	186.256	682.215	364.004	371.623	561.236	1852.642	512.068	442.698	698.965	184.465	170.838	153.756	1571.085	459.971	273.078	156.222	177.631	3763.185	277.902	340.955	258.406	1193.13	525.286	466.818	416.407	108	0.98	775.407	303.176
9497.13	11583.793	5848.938	15246.426	8579.494	10536.742	13384.52	175.024	649.075	327.779	540.691	374.406	674.473	629.022	297.457	713.868	235.767	166.58	188.667	1189.73	373.91	323.659	134.404	197.706	10516.783	395.904	825.344	277.331	2755.525	561.79	489.037	360.403	141	0.913	670.202	304.287
9705.717	11358.624	5553.65	14880.306	8151.609	10039.535	8662.087	177.165	831.17	391.414	625.432	545.722	2222.965	760.185	416.653	734.205	209.228	194.175	178.534	2209.806	855.742	282.78	162.403	169.984	4655.416	298.403	360.302	260.085	1876.851	1567.902	528.803	378.559	106	0.993	849.5	304.104
7881.545	9550.167	5081.598	11993.676	6929.136	10945.282	6504.078	154.266	750.358	356.771	380.441	459.563	886.723	729.839	307.976	567.707	201.974	188.058	143.796	2557.515	352.182	241.531	157.801	171.467	4175.006	278.668	371.856	272.237	772.919	1203.897	420.388	473.806	131	0.921	874.469	304.691
9450.878	11411.416	5771.765	15015.386	8114.453	16623.266	14106.052	166.741	807.079	365.739	378.417	484.514	1701.702	673.424	437.439	651.254	251.801	196.324	165.991	1727.9	581.99	391.945	216.834	164.511	6599.579	292.305	380.233	277.589	1057.448	1811.527	397.169	437.048	158	0.951	807.918	307.051
13249.98	15499.642	7885.671	19457.696	10781.575	14695.56	12318.812	169.608	774.935	379.693	502.687	545.267	1946.769	1052.972	412.938	671.007	249.92	186.493	176.688	2079.445	560.599	433.645	164.846	179.852	7699.196	283.064	477.75	274.385	1869.352	1458.005	461.104	396.272	247	0.803	782.273	311.269
11399.281	13555.901	6762.917	16389.02	8939.664	13134.546	9600.045	171.682	885.191	397.488	558.957	571.947	2698.653	1046.431	397.792	636.634	268.326	219.734	173.319	2737.127	900.283	295.359	153.657	166.636	12200.804	297.62	509.843	276.143	2587.869	1637.206	492.343	474.472	186	0.866	844.199	309.796
8230.145	9875.062	4902.249	12471.691	6812.422	8292.812	8688.534	170.41	734.351	345.343	408.428	460.634	1334.157	502.071	383.247	603.596	200.754	204.089	168.402	2050.625	380.205	228.591	174.611	164.196	4561.522	277.164	375.388	251.603	1233.039	462.382	681.122	460.353	103	0.996	858.617	307.209
7266.356	8782.907	4437.645	11211.367	6180.78	12968.394	13950.17	166.023	549.325	327.815	413.294	364.175	405.995	754.335	408.537	196.984	220.969	144.959	240.683	1313.392	207.078	624.823	156.541	169.348	8830.101	266.129	381.11	264.32	6267.759	1331.248	569.713	385.598	158	0.778	718.348	308.342
8256.364	9966.277	5179.616	13141.18	7336.38	10268.595	15369.431	167.415	625.25	336.76	325.32	379.636	623.079	1340.117	445.578	665.106	177.69	159.793	154.644	1626.289	274.365	472.293	200.263	163.885	4202.888	281.809	255.048	273.173	716.898	2590.339	489.309	468.022	121	0.9	822.004	308.417
7365.628	8899.102	4350.116	11218.477	6147.122	10288.896	6171.345	171.999	740.033	349.608	338.429	428.993	2211.203	472.788	275.047	602.184	284.938	192.833	209.711	2444.245	959.317	400.639	129.818	199.74	11510.415	308.957	417.068	269.378	3050.673	397.831	283.363	356.322	102	0.987	586.882	308.333
10660.644	12799.417	6543.346	16149.119	9223.443	11703.679	11306.604	163.465	690.696	336.187	474.41	295.452	373.258	439.409	328.95	742.32	299.97	213.325	239.225	908.874	152.577	1910.88	142.068	211.876	21004.436	277.605	638.212	294.298	2711.313	301.497	383.709	340.053	138	0.981	655.326	309.246
8354.668	11519.582	4806.767	13618.812	6101.061	6211.121	5144.169	181.74	763.065	344.479	426.854	447.795	3338.339	629.347	356.77	623.801	223.514	179.602	198.35	2769.071	455.496	379.013	135.081	224.694	7409.681	293.562	374.722	256.961	1622.481	1927.551	613.559	396.854	208	0.757	383.087	316.111
9634.893	11313.519	5805.558	14129.913	8220.314	11212.128	12132.677	171.751	585.934	318.113	446.962	307.2	421.651	579.377	354.006	715.788	227.771	163.738	223.673	1119.752	229.837	271.943	147.915	193.186	9822.824	285.03	1281.95	271.326	6491.667	309.261	766.169	363.825	121	0.91	667.93	311.682
8939.683	10622.701	5475.015	13398.596	7626.263	11637.313	9316.869	165.015	655.702	353.748	355.378	472.643	850.274	669.133	376.485	596.373	173.101	146.565	170.423	2044.862	208.53	298.115	157.346	159.279	4221.313	276.202	330.339	271.757	1076.32	1747.254	388.833	503.172	140	0.887	830.943	312.529
7129.887	8767.075	4563.701	11453.96	6426.218	12398.99	7445.29	157.423	494.626	316.258	323.044	292.407	384.823	572.633	278.504	540.822	247.744	168.837	154.107	2089.858	139.526	368.059	152.65	146.456	7699.782	287.374	291.548	269.133	900.69	429.903	315.561	354.834	151	0.909	1012.328	313.877
9142.741	10954.009	5631.282	14089.013	7922.914	7891.29	7371.398	160.598	663.895	361.381	340.074	434.393	1777.265	1001.003	346.094	581.654	174.365	149.301	164.197	1302.756	686.182	237.08	153.36	168.324	3550.117	289.681	358.759	287.822	586.425	1292.657	405.7	481.396	113	0.981	808.465	317.845
8619.798	10424.1	5416.812	13394.17	7316.024	14166.364	10543.292	142.443	681.404	328.05	1227.532	797.148	3678.591	487.379	337.327	652.47	273.265	202.503	157.699	1981.96	2024.379	250.839	177.65	155.091	10531.631	293.814	648.076	280.252	495.709	350.744	531.22	342.038	164	0.875	992.957	318.213
7365.112	8985.812	4674.888	10956.747	6326.038	15963.704	11257.61	172.818	630.795	379.254	402.148	346.749	405.546	689.025	399.076	784.103	178.058	163.334	141.977	1908.075	136.642	256.814	160.219	158.214	3042.124	286.192	269.604	263.188	898.169	857.738	880.786	352.957	98	0.98	856	318.5
10608.537	13360.94	6177.32	16544.551	8419.354	16793.978	5835.743	158.006	635.836	314.285	513.979	625.646	1075.778	931.295	321.817	815.089	216.41	178.267	183.525	2719.517	195.532	584.352	138.27	230.266	9366.803	259.706	518.203	275.632	6367.628	2236.077	355.908	357.143	156	0.939	533.885	322.006
10517.732	12242.461	6055.397	15465.162	8454.065	12332.571	13637.574	171.413	652.022	315.48	452.036	314.835	341.575	1036.05	386.871	736.116	285.306	177.943	225.247	882.403	144.755	864.305	161.383	211.348	15094.172	252.942	613.633	262.195	8333.712	931.558	718.624	436.993	166	0.865	709.392	323.747
11056.273	13791.893	6707.203	17775.085	9149.657	8753.792	8183.237	171.335	801.589	371.022	349.278	460.085	3920.154	414.093	338.246	658.723	217.766	178.927	151.851	2632.435	644.397	204.357	139.108	204.192	6244.062	301.531	291.844	269.25	375.7	568.369	312.49	356.585	150	0.936	592.193	323.327
9814.844	11995.678	6084.841	15206.404	8507.075	17060.976	10714.656	167.713	560.989	298.184	361.003	297.007	350.328	603.549	358.974	803.287	247.019	173.261	204.072	2229.553	161.324	365.892	145.029	202.332	10535.133	268.043	633.48	266.208	6140.649	390.266	718.563	358.189	174	0.848	667.741	326.069
9710.21	11376.193	6026.176	14804.975	8381.166	18553.118	13907.044	369.183	621.912	320.858	337.604	311.644	723.282	632.161	350.875	1146.73	242.074	193.788	173.329	2702.456	146.497	417.11	181.365	200.192	7874.578	283.19	325.46	299.985	344.86	1561.018	428.309	455.183	134	0.942	965.784	323.478
8227.835	9456.928	4919.156	12141.7	6490.839	6427.771	7379.642	168.763	697.967	301.468	571.613	472.038	1854.026	278.885	334.786	349.175	485.322	283.456	251.168	2636.457	186.102	167.065	173.843	154.918	14585.328	310.467	457.697	245.036	2078.166	409.858	670.097	394.832	130	0.951	1052.215	323.885
10752.586	12343.744	6379.362	15222.537	8413.607	7855.908	9886.737	158.212	916.185	376.967	768.751	866.592	3731.556	635.97	366.713	663.549	355.066	247.114	190.455	3199.739	1273.059	303.622	174.065	156.196	18182.584	293.831	463.057	286.233	870.08	1883.531	842.524	362.491	203	0.792	867.771	325.85
7231.014	9581.643	4389.973	11468.565	5914.297	4800.731	6685.401	142.965	761.313	297.222	375.312	651.433	2950.234	540.278	332.992	619.773	258.355	219.924	209.695	3069.11	498.163	362.553	140.163	200.843	10698.956	284.049	549.529	263.2	6129.96	1632.561	350.895	330.319	103	0.965	501.714	325.578
9153.555	10968.598	5635.793	13671.389	7747.93	14059.045	12754.189	180.5	762.888	325.939	3813.042	341.262	404.851	705.986	347.038	816.025	246.098	176.226	209.35	2694.025	157.158	290.673	144.841	225.183	13323.129	266.978	475.47	267.411	17823.794	538.631	442.568	394.723	124	0.907	743.403	326.218
8976.364	10519.774	5673.807	14100.074	7904.892	4152.802	10012.936	147.081	518.607	286.021	406.039	291.864	521.743	278.835	309.114	541.833	237.337	173.787	138.711	1033.908	170.871	161.568	170.417	151.844	6630.19	289.207	285.241	256.057	588.121	480.125	491.315	341.783	189	0.869	1015.278	326.468
7821.462	10016.061	5117.257	13448.847	7542.5	6997.755	13845.262	170.92	457.577	295.518	383.335	250.686	285.007	347.67	377.673	753.079	209.228	142.998	162.691	1874.111	153.044	300.959	146.677	218.195	7971.44	285.865	251.202	266.328	849.068	341.304	410.46	335.773	125	0.952	623.98	328.164
6702.718	8089.971	4300.522	10085.381	6178.166	11446.941	15556.003	168.216	596.133	289.828	1073.616	332.146	333.91	527.436	405.176	935.134	264.122	162.811	157.52	1131.537	157.59	265.966	171.622	211.081	13861.375	256.992	410.568	253.678	11661.262	437.241	528.843	347.749	107	0.971	689.313	326.818
8568.724	10200.515	5244.771	12781.576	7172.264	8197.903	12791.446	185.301	542.14	312.689	397.208	450.353	976.712	775.552	344.336	650.16	197.895	147.893	200.871	1782.708	346.413	480.108	163.11	203.699	5887.848	260.958	522.418	252.083	4874.563	3861.47	764.644	396.943	135	0.923	720.522	329.493
9505.534	11580.976	6061.807	14894.372	8513.494	13903.564	10379.291	150.137	768.564	374.561	401.066	397.886	910.643	566.19	326.403	728.106	236.617	169.714	170.463	2111.431	319.63	310.078	137.173	168.938	6704.518	276.538	436.575	284.19	513.215	900.421	378.676	436.421	159	0.91	813.06	329.884
11317.964	13258.439	6940.136	16250.971	8968.799	11082.156	8331.5	179.272	987.321	411.239	894.29	1210.172	5851.982	541.089	319.975	1148.827	313.422	234.362	170.474	4235.768	2065.352	323.56	137.851	191.427	16140.978	302.913	516.348	288.37	205.573	830.342	572.867	407.735	200	0.81	854.16	329.425
10474.797	11882.588	6161.001	13820.044	7670.54	14101.48	14329.367	216.743	932.675	398.307	741.533	1303.936	8067.118	589.863	394.624	1173.509	333.82	243.428	199.444	4551.17	2836.696	294.308	180.264	189.355	18896.14	288.565	449.198	278.047	322.634	867.785	886.875	443.896	159	0.9	879.557	329.204
10427.997	10911.998	5756.648	12953.905	7600.062	12414.84	5670.423	171.001	717.741	317.69	539.125	334.926	426.458	659.277	322.277	553.588	269.271	190.443	186.268	629.972	177.615	265.519	159.61	158.004	9636.965	317.573	343.986	262.417	2828.537	710.799	365.765	367.091	133	0.909	911.372	330.154
9627.582	12399.577	5671.409	14749.99	7314.871	14197.383	5512.327	154.978	640.753	304.824	416.941	422.297	733.72	749.045	313.812	750.226	278.817	203.302	190.091	1690.38	177.091	495.736	146.052	230.762	17368.488	269.312	458.982	281.721	6023.655	1673.091	361.764	364.681	120	0.941	530.975	329.908
6264.538	7253.714	3787.024	9358.395	4808.136	9997.669	5897.456	152.544	450.62	256.554	226.11	342.522	2713.615	997.026	323.668	326.389	199.589	165.503	168.078	3034.398	756.076	715.941	184.767	144.195	2935.194	301.974	275.785	231.195	289.433	3869.021	517.429	341.309	108	0.967	1103.796	330.454
8454.755	10013.278	5299.472	12517.857	7196.48	16218.65	15043.248	183.668	646.836	305.101	1623.78	318.205	318.851	805.353	387.288	853.031	197.168	158.625	176.691	1438.105	124.191	299.745	155.073	222.742	7663.788	257.299	465.223	248.315	6714.344	636.337	474.451	392.939	161	0.859	733.351	333.674
15332.412	17714.738	8998.039	22975.519	12436.504	15017.296	11245.272	163.412	650.692	314.43	584.434	286.368	368.12	886.825	327.173	951.988	297.596	190.273	247.995	701.572	158.983	640.127	159.009	223.33	14635.563	252.735	461.465	259.264	7049.93	953.44	788.117	422.949	185	0.87	704.916	334.311
7173.61	7703.356	4022.623	10081.93	5624.759	8637.221	2441.688	178.576	520.79	281.086	344.653	285.609	426.556	418.579	221.412	804.277	352.858	241.973	178	1279.238	197.211	262.014	149.961	162.381	10256.811	298.014	339.018	278.905	739.632	614.837	276.486	276.007	113	0.875	1199.827	333.668
7771.643	10347.304	4671.494	12208.657	6338.704	8398.343	4781.861	150.88	725.183	327.554	359.035	661.997	5152.857	613.593	313.845	582.562	208.695	176.286	176.477	3405.338	837.36	276.572	123.036	195.42	8790.059	284.266	310.442	287.698	1369.921	617.633	406.092	348.806	105	0.984	483.348	333.805
6217.266	7271.961	3937.848	9675.232	5145.69	7211.856	11120.371	158.903	600.309	267.345	834.413	407.131	686.461	356.514	351.185	362.381	410.043	228.561	215.085	1812.835	122.887	185.979	185.518	147.794	21182.283	309.704	426.99	236.245	6124.543	333.301	533.794	371.657	179	0.725	1060.796	336.047
8292.5	11339.001	5110.476	12968.158	7119.032	7736.73	8129.885	150.759	705.541	344.755	371.536	435.29	1828.67	522.484	374.716	639.879	200.588	187.315	178.846	2503.642	533.284	284.383	142.029	213.397	6919.019	291.567	367.294	282.658	1797.336	1213.753	334.286	365.46	153	0.875	511.859	336.415
11758.957	13338.717	7009.014	16214.035	8903.578	10743.086	9522.967	181.327	951.964	475.48	873.651	999.71	4408.929	568.112	349.772	814.066	371.105	238.501	195.812	2070.321	2037.791	234.878	156.486	162.788	18685.555	303.185	466.957	280.446	1366.415	588.023	305.114	365.282	306	0.605	910.193	344.065
10729.232	13598.522	6636.957	17690.358	9233.061	11344.405	6141.709	168.633	545.013	292.29	322.024	352.229	1672.73	630.313	312.428	463.234	195.946	160.191	145.765	1757.768	677.219	574.213	141.13	198.133	4735.801	283.252	271.124	269.037	1001.407	1640.052	363.969	403.488	192	0.894	576.161	340.583
7184.203	7556.229	4028.715	9618.688	4736.232	7493.548	4991.737	156.13	505.22	230.486	360.031	285.797	993.051	394.616	224.918	708.099	297.316	211.163	282.197	1418.092	255.514	276.002	154.869	165.087	11092.207	391.802	430.776	253.763	4252.975	793.809	342.658	393.838	113	0.886	1149.323	340.801
14885.953	16778.175	8577.8	19884.172	11266.599	10499.758	9512.462	163.909	586.798	282.937	374.115	255.667	325.511	834.995	292.637	1041.484	261.123	179.325	264.241	472.33	156.187	517.001	133.375	221.531	11453.683	234.419	515.591	251.962	5405.628	1401.747	579.255	424.938	131	0.958	703.683	340.966
6667.674	7732.598	4350.945	9887.3	5787.12	7760.418	10052.836	200.331	568.321	302.497	454.925	268.939	290.227	363.235	362.389	699.252	239.863	185.033	207.87	475.021	112.97	436.99	179.307	149.899	5333.197	278.241	467.372	266.565	767.955	338.392	881.331	381.976	117	0.944	1003.936	342.697
8792.268	10730.806	5621.44	13873.847	7891.651	9793.238	13926.218	178.071	543.653	253.944	403.553	253.483	316.072	358.952	363.145	766.691	227.233	164.382	194.323	1800.615	158.456	330.589	127.599	213.891	9806.528	274.061	359.205	259.475	1549.439	460.854	295.848	306.719	170	0.886	622.876	345.312
11783.763	13811.289	7183.45	17175.837	9176.589	18230.01	5410.353	211.093	977.52	367.825	644.46	1619.155	7560.233	1168.814	340.365	1781.348	384.159	243.557	190.809	5071.184	2889.65	634.271	132.617	244.488	21670.958	294.371	485.828	305.277	164.152	4454.91	367.916	495.942	158	0.927	822.772	345.354
8468.716	9726.38	5246.562	12373.429	7363.756	15931.435	12376.259	186.165	678.122	267.355	1837.517	281.173	342.685	825.287	337.589	618.547	274.303	188.725	191.434	947.809	169.3	616.991	150.78	190.831	14010.999	253.672	793.928	245.015	13336.911	1061.62	471.747	418.061	177	0.817	713.15	350.613
6809.333	8003.914	4339.876	10327.982	5727.373	12191.543	6781.898	222.755	538.414	287.092	337.292	239.081	288.056	693.8	334.954	645.8	218.083	177.007	166.094	757.812	132.616	244.332	166.264	166.982	5896.136	281.972	299.322	267.415	1626.902	798.855	412.118	379.699	115	0.928	931.543	347.996
7916.29	10232.992	4270.325	7722.555	6804.253	9147.767	2133.504	1106.53	525.931	257.962	542.588	365.242	1380.995	413.884	250.167	585.1	195.321	175.372	163.286	1148.567	415.815	238.18	168.793	1948.316	4850.145	264.4	585.005	276.804	1355.711	311.464	295.327	2403.736	139	0.925	1313.011	349.284
8319.214	9870.757	5362.108	12668.955	7515.519	9049.299	12430.094	173.765	571.356	259.558	409.965	377.238	880.506	460.284	367.187	714.221	157.342	136.062	135.296	2090.856	383.939	307.209	167.808	200.165	2810.394	268.994	365.638	228.13	1402.001	395.37	435.896	351.038	147	0.908	755.575	351.207
13359.425	15478.345	8021.258	19281.929	10307.857	12235.107	7864.215	237.203	872.671	300.483	622.649	1220.524	5846.267	1572.199	309.577	1041.898	329.452	237.267	171.932	3078.424	2432.095	430.183	143.951	206.531	18948.216	286.337	508.321	270.767	178.423	2884.582	364.759	458.14	182	0.896	808.049	351.379
6433.917	7490.009	4157.51	9470.526	5754.878	10736.311	8798.69	178.503	533.455	292.236	381.901	294.7	338.686	459.7	337.945	760.839	218.566	185.581	153.201	2569.913	118.544	392.286	171.218	167.696	4926.781	254.356	312.02	269.242	1374.094	407.722	384.574	422.903	126	0.921	939.714	351.69
7012.524	8394.248	4760.62	10996.765	6501.994	6149.177	4773.111	153.752	527.456	274.498	437.355	309.141	430.261	273.578	255.458	504.19	162.193	145.682	158.317	2397.077	226.651	178.279	151.051	152.494	981.692	252.197	349.183	262.509	672.868	376.231	402.767	479.218	117	0.917	969.073	351.748
9194.711	10342.543	5900.047	13582.124	7601.747	6232.786	6545.658	147.224	808.167	392.937	735.961	306.731	303.599	371.31	322.295	671.542	300.707	211.035	189.556	444.037	129.718	171	180.109	166.491	8773.714	288.264	513.095	257.68	2300.259	335.832	247.395	384.253	147	0.978	1033.745	353.48
4836.871	5259.155	3032.149	7075.978	3774.529	3826.085	6634.626	176.072	374.093	215.628	410.986	326.013	1313.407	345.463	240.946	668.376	156.807	149.147	137.917	1759.488	215.842	237.975	136.165	169.611	956.735	259.668	315.276	259.541	2180.392	776.975	266.761	436.705	96	1	1164	352
4762.393	9339.013	4938.456	9247.89	6066.369	4331.812	2831.987	145.358	344.705	240.488	662.371	255.281	1083.947	381.463	257.233	424.059	141.244	197.505	155.712	934.648	367.711	269.763	148.979	141.667	2511.855	254.013	460.062	259.157	5250.754	1075.959	306.776	303.354	168	0.875	1278.577	356.071
11767.959	13564.895	7236.493	17203.249	9883.562	19561.341	20158.623	154.522	548.832	243.782	356.604	260.222	258.429	663.362	389.471	602.971	257.571	167.546	180.11	1026.745	143.416	550.722	155.554	198.395	10755.029	238.175	481.19	263.073	2477.737	419.093	560.465	332.792	207	0.856	692.727	356.949
10546.985	12192.497	6576.707	15517.113	8777.598	10592.448	8923.572	171.043	650.077	271.142	524.348	270.884	347.534	657.386	333.892	546.315	252.243	175.933	227.649	651.22	151.674	281.25	147.517	191.419	10526.103	258.389	769.369	246.525	6878.903	1247.675	433.638	340.337	119	0.949	741.996	357.206
7574.497	8989.536	4877.404	11893.168	7045.342	10494.401	9551.915	170.606	404.28	230.707	346.025	255.826	249.201	332.956	337.124	448.447	218.018	151.668	137.131	2449.282	153.166	211.063	127.666	182.902	6029.365	238.339	276.548	245.232	1403.145	299.727	388.641	364.947	119	0.973	636.727	357.324
9090.004	10554.002	5688.67	13762.471	8014.659	9669.978	14949.604	148.231	465.897	235.752	296.327	259.254	570.439	560.825	371.752	499.076	233.843	163.906	169.069	1690.916	206.857	520.944	147.862	186.174	10307.726	240.636	341.729	255.934	1390.623	1613.543	572.014	366.369	120	0.903	663.683	358.8
8312.481	10020.402	5446.718	13465.982	7853.267	8730.02	13545.16	165.382	425.89	236.563	354.022	282.569	295.651	461.166	373.328	591.769	178.701	141.461	179.561	1367.712	164.136	363.146	155.147	201.043	3826.526	242.145	440.346	246.674	3245.839	374.477	639.423	353.927	104	0.974	674.548	357.26
8221.97	8628.026	4490.558	10519.025	5679.54	5950.643	4970.827	187.116	378.37	239.265	262.335	242.18	306.343	302.328	337.31	407.957	206.061	175.032	196.475	1779.439	197.478	221.37	163.284	148.669	3578.926	253.478	653.714	263.513	1435.377	326.562	459.301	293.742	98	0.993	1188.122	357.918
7690.449	9170.544	4942.004	11754.455	6869.751	10738.738	8903.517	175.594	598.602	236.014	517.561	378.161	865.22	528.075	324.293	726.229	165.886	135.213	154.017	1455.945	377.688	321.155	142.797	200.676	2393.973	258.861	372.251	224.099	1013.158	592.413	393.244	285.244	99	1	778.672	358.399
7789.707	9292.665	4848.805	11583.569	6850.937	8901.032	12715.068	143.125	435.619	204.605	316.776	361.922	1375.074	617.006	380.654	363.051	179.731	157.11	126.102	2351.214	251.402	366.635	133.559	177.996	4567.062	229.878	384.927	250.882	927.934	587.899	511.808	387.709	99	1	649.864	359.106
9861.296	11210.35	5971.955	14969.344	8095.329	7955.838	8186.236	162.387	473.903	189.037	383.688	202.666	303.441	483.582	324.741	709.677	230.002	155.852	213.191	426.27	128.795	900.571	137.941	194.871	10569.552	243.781	603.945	221.464	4790.297	548.102	304.866	360.216	114	0.948	734.825	361.912
7512.124	7909.268	3973.044	10629.964	5583.594	5028.773	4318.901	182.178	471.881	253.847	281.08	262.98	338.664	286.404	272.716	534.18	279.907	204.486	157.469	1082.44	121.799	1655.29	166.839	143.857	7191.358	254.597	258.394	255.547	1824.059	304.374	277.139	509.313	120	0.981	1212.425	362.625
8617.117	10909.037	5502.968	13672.524	7520.515	6813.424	12605.163	154.282	437.937	210.279	300.188	198.644	318.293	474.895	367.935	598.267	152.582	130.105	208.085	661.792	124.436	995.658	169.731	182.759	4664.657	228.231	1100.99	223.267	4146.685	489.607	323.169	378.982	174	0.877	716.632	365.96
9914.674	10733.965	5977.271	15026.393	8427.907	7987.351	10073.057	152.49	539.83	199.96	300.843	242.218	691.858	516.739	365.296	741.859	218.281	143.853	209.496	977.861	198.913	678.793	146.96	198.938	10196.546	230.647	563.346	222.949	6791.684	576.565	279.882	364.725	113	0.981	726.624	364.35
8815.096	8755.629	5449.771	12932.598	7115.841	4551.067	4713.87	154.235	446.072	217.629	404.638	184.2	227.776	340.045	230.783	1021.236	211.826	141.255	200.275	703.783	121.704	159.346	177.197	172.714	5432.182	256.973	437.999	231.1	3918.834	399.547	274.473	354.543	143	0.926	1038.633	366.164
6472.994	8031.727	4211.696	7593.687	5821.848	10324.309	2798.717	175.052	525.278	245.672	436.078	244.247	480	492.004	234.286	294.307	211.606	131.365	160.742	1800.111	236.8	763.551	161.923	297.255	9332.14	237.82	767.11	233.511	6827.871	860.09	331.328	392.269	145	0.895	1334.976	365.521
6329.474	7410.209	4476.872	9707.426	5898.125	7913.773	3585.176	192.994	561.741	280.901	400.253	253.416	322.911	318.762	201.056	1032.329	253.579	172.1	199.334	4156.792	123.677	648.601	145.45	172.962	6336.478	268.469	360.797	240.846	475.286	353.895	366.493	357.125	129	0.882	1010.407	364.283
7075.893	7125.982	4576.737	9911.833	5495.572	8521.498	9235.747	146.387	509.258	240.519	425.023	187.528	269.12	306.84	381.516	414.295	292.21	183.268	169.128	1412.993	123.319	229.806	188.232	156.165	8308.62	231.907	446.237	219.927	1245.809	614.205	476.451	308.506	119	0.961	1124.004	366.307
5386.729	10476.17	4565.872	7052.065	6276.477	8855.973	4587.671	145.039	387.03	220.963	481.418	186.106	901.564	942.503	268.843	506.373	212.767	157.561	157.2	587.259	266.05	670.934	150.717	143.057	7353.85	223.438	411.95	225.145	2944.176	4138.427	327.477	271.683	125	0.929	1276.372	365.74
5564.758	3880.245	3286.314	7447.74	4122.925	9332.325	9469.485	191.011	305.311	181.851	312.985	208.129	244.186	384.339	424.927	567.793	195.778	142.601	150.923	414.073	105.194	246.758	177.933	151.621	4482.518	239.48	335.721	226.905	1331.18	836.737	459.464	259.667	133	0.875	1170.996	368.079
10384.873	11759.254	6261.644	16003.503	8325.782	12395.721	9652.195	181.989	667.883	222.473	377.836	244.351	514.59	523.831	336.113	850.822	270.099	171.997	206.663	846.812	126.673	309.549	148.143	198.172	11867.599	259.473	650.372	214.579	2948.528	749.412	411.514	361.521	216	0.802	740.819	367.56
9557.598	9504.694	6026.617	13269.593	8374.454	15801.683	11766.437	162.915	585.657	210.111	1486.14	212.36	281.885	1029.771	373.59	640.185	286.28	145.694	203.485	750.872	182.44	521.629	179.941	188.759	18081.871	247.407	1189.556	234.154	14778.652	1795.447	444.121	348.914	172	0.887	696.64	370.779
6482.472	6391.176	4326.473	9822.124	5676.015	5492.23	4786.422	140.943	525.051	247.969	401.39	203.145	270.946	302.002	235.291	529.92	279.068	150.628	191.322	802.087	117.354	201.586	147.962	141.158	10361.935	243.447	416.779	216.758	1480.835	299.792	253.42	462.706	103	0.965	980.481	368.481
9285.741	9137.744	6162.137	15890.976	8824.683	9100.113	15522.304	154.183	445.416	631.456	302.712	324.995	828.341	471.221	336.644	458.316	221.983	157.909	139.342	2662.812	192.308	380.062	141.607	182.142	6887.812	270.774	281.099	244.712	387.19	474.408	438.045	383.713	96	0.992	655.646	369.833
8863.212	7301.261	5487.686	11484.626	7730.77	10926.336	4441.568	183.936	531.351	244.108	418.078	245.598	470.826	386.736	248.082	613.982	202.356	124.996	160.201	885.945	193.889	200.7	131.393	206.223	6766.427	262.488	323.229	230.607	3165.324	382.62	381.413	450.763	155	0.909	573.752	372.074
6311.113	8435.46	4183.198	9625.196	6034.268	10043.016	9533.915	215.977	415.372	236.342	263.269	222.266	1430.844	513.359	296.7	1119.172	198.748	137.438	167.745	605.842	275.772	301.677	137.007	233.38	5402.396	247.862	262.306	218.702	455.019	336.002	348.664	483.651	103	0.965	627.549	370.995
6736.68	3571.179	4538.745	7535.165	5539.503	7811.245	6898.287	140.63	352.574	204.28	339.681	205.89	1078.547	465.214	298.979	331.76	160.386	137.394	144.835	1524.547	247.399	260.251	164.058	154.863	1824.42	246.683	309.885	222.005	529.933	731.087	399.225	343.5	119	0.961	1112.197	372.282
12465.223	8469.537	7349.541	10526.736	9973.067	17589.324	8403.636	188.536	546.28	222.27	323.536	228.649	648.625	699.891	295.281	1492.283	230.674	131.612	264.289	809.962	165.99	1256.643	140.93	216.407	11135.582	263.621	736.538	244.411	9266.631	598.357	323.084	446.684	238	0.866	727.563	377.929
7521.352	2187.904	4847.557	6541.828	5871.401	5114.426	6990.188	159.131	417.982	154.69	402.766	236.661	367.301	387.582	258.238	566.186	189.876	122.489	157.074	3820.444	129.184	405.989	151.102	153.302	5548.909	241.641	353.875	212.827	1210.433	928.501	382.922	371.779	121	0.948	1078.773	372.269
9766.819	5873.052	5970.572	9119.86	8048.921	13101.358	4758.053	157.571	558.721	213.836	288.129	258.504	1205.317	517.175	242.62	820.005	286.78	116.719	201.356	944.599	200.547	1102.059	127.634	203.978	12510.581	249.746	465.377	228.61	4942.57	385.758	294.96	401.41	103	0.952	612.306	375.655
7273.194	8276.009	4633.391	7404.25	6420.149	6480.553	4515.539	218.055	543.435	308.405	378.12	242.499	981.328	582.106	317.016	780.024	190.86	134.059	140.389	2623.146	214.773	222.305	129.003	197.91	8494.086	274.641	324.022	252.749	938.869	887.371	330.847	356.189	141	0.928	495.755	377.415
8623.508	8530.716	5595.839	10560.763	7140.49	11191.537	6391.711	195.094	541.072	262.349	295.183	261.251	3244.823	374.494	293.622	856.779	252.978	134.304	193.4	2066.34	444.777	590.651	120.777	210.488	11245.7	291.526	309.013	249.604	867.695	448.066	329.933	435.228	207	0.784	625.457	378.326
8952.863	9544.591	4765.021	11932.224	7562.34	15309.421	15394.17	156.95	460.676	255.159	294.85	212.924	222.183	556.267	360.086	655.563	192.677	142.764	187.106	1055.717	113.146	734.515	165.601	174.832	8193.916	290.818	531.963	249.954	4718.503	618.779	333.57	354.956	175	0.772	709.791	380.266
9280.068	6969.2	6142.686	8615.569	7930.589	14810.567	10767.59	168.066	521.217	221.209	365.031	215.509	275.91	631.563	303.672	1097.464	187.947	135.629	273.114	711.721	118.079	784.535	149.275	204.739	7349.862	279.347	1112.271	233.098	5850.002	418.688	369.694	441.581	99	1	719.641	376.672
7324.328	2591.896	4759.113	3121.452	5712.746	4297.203	5309.809	153.703	453.481	188.146	1014.492	193.737	221.412	367.801	226.795	700.841	265.401	117.06	185.915	2032.335	112.121	218.021	174.474	153.927	11481.663	261.656	443.995	231.369	7488.492	455.924	317.386	341.959	117	0.944	1048.526	376.799
6858.25	5135.304	3911.546	5754.918	5051.333	10523.057	4799.36	219.576	290.149	240.105	263.265	208.294	494.119	327.139	303.694	965.724	175.622	151.677	140.784	1325.086	194.24	296.352	162.41	172.902	3675.309	254.313	269.488	254.451	663.09	371.267	430.462	375.881	143	0.893	1189.122	379.031
9659.684	7516.645	6734.231	8725.491	6778.144	8662.478	1705.822	171.238	585.711	261.311	291.393	242.785	2961.663	485.904	287.986	836.04	222.41	121.434	158.081	2805.433	489.998	309.266	130.034	197.043	11913.763	242.646	258.777	322.209	485.064	727.608	347.943	353.828	223	0.859	461.751	379.661
9337.675	9080.099	5688.298	11897.482	8235.397	16173.171	16549.569	158.723	502.046	260.18	271.744	421.221	2053.244	517.429	355.061	455.151	190.699	165.225	173.024	3587.511	202.329	415.552	142.275	174.052	5462.659	282.683	325.031	251.891	2076.02	468.199	374.143	375.897	102	1	654	377
9877.433	11469.226	7161.78	13960.426	8570.245	11117.759	12675.701	161.863	530.22	218.922	1994.464	226.506	283.401	562.332	394.942	682.912	183.698	144.481	190.182	643.979	140.395	329.755	192.721	183.915	9617.092	273.356	975.695	259.942	12282.294	1205.519	613.034	362.112	138	0.944	693.196	379.551
5061.645	2847.308	3619.569	3473.977	3948.962	7904.28	7344.799	163.781	474.723	189.558	1626	215.531	656.493	380.755	287.457	589.934	182.173	132.365	146.051	3641.558	158.977	271.563	166.92	166.715	6829.723	240.481	354.694	247.678	2473.303	797.512	458.4	336.946	116	0.92	1090.534	378.534
7935.565	1456.481	5023.139	3188.737	6757.214	5028.855	5960.622	146.618	405.886	205.075	455.981	242.577	896.022	332.745	278.919	341.068	152.092	133.817	156.792	1256.23	285.396	274.187	129.515	224.333	4954.115	240.517	298.328	286.387	575.958	1557.779	300.114	325.982	120	0.969	1383.6	380.008
9073.906	8222.656	7089.013	10502.162	8297.006	17755.4	8482.588	162.992	518.391	253.476	324.548	347.451	1944.856	531.585	270.286	519.103	198.246	138.528	187.162	3223.688	205.225	498.492	126.29	191.4	7338.58	296.643	343.434	257.836	736.252	1325.258	323.256	392.069	239	0.691	644.935	381.374
8118.938	8762.109	5901.886	10214.897	6490.821	8966.325	2402.065	169.61	524.444	287.439	276.584	272.695	2263.934	473.538	290.205	652.432	237.663	175.978	172.837	2340.21	453.251	280.047	123.294	188.825	16869.087	252.359	265.37	312.352	1491.483	668.362	373.854	325.051	138	0.918	473.254	383
8066.407	10751.824	5895.082	12773.01	7180.737	9672.522	6114.268	179.067	433.814	288.38	315.781	257.948	360.651	418.672	287.987	1089.209	194.326	161.105	191.678	681.25	106.236	382.577	146.112	191.685	8885.226	296.889	539.844	268.579	4573.696	335.529	348.777	371.283	116	0.948	740.397	381.543
6668.623	7574.986	5058.62	6647.325	6089.025	5625.485	3621.007	317.006	276.436	254.692	1024.43	237.696	290.615	333.934	243.842	648.309	151.632	180.472	154.273	2513.951	287.158	177.284	135.636	253.651	3767.613	250.757	375.218	293.732	2005.593	423.422	299.821	383.463	114	0.96	1325.272	381.658
7421.91	5233.191	6476.798	6390.973	7194.72	10953.881	9727.193	177.59	461.351	227.055	353.272	228.811	216.131	560.1	350.015	758.562	172.308	131.416	184.582	1373.363	105.47	1405.817	146.937	170.869	4120.437	280.847	349.606	265.904	2514.423	364.349	432.426	315.257	144	0.854	750.618	382.66
10149.462	12642.854	6321.159	16417.27	8242.875	11739.456	8019.181	288.846	587.075	310.927	278.5	292.659	419.452	571.374	281.897	1677.295	235.046	186.327	202.369	815.99	110.94	1668.245	142.552	235.137	10253.03	291.922	738.278	286.889	3115.851	474.007	305.266	478.758	169	0.902	732.447	388.743
11536.037	12634.133	5928.958	15161.26	9354.562	8611.773	9569.304	249.14	567.972	306.285	304.735	290.313	582.172	437.016	301.473	1116.349	267.616	210.561	167.502	855.921	118.091	539.29	158.087	208.988	14685.079	309.967	506.84	271.171	3808.089	441.611	311.375	419.649	122	0.945	739.557	387.549
5872.993	8705.101	3278.188	10896.399	4656.733	6674.469	5722.184	147.038	330.068	289.713	329.659	231.088	279.667	563.174	255.759	338.528	202.98	210.411	181.924	1576.253	115.555	628.373	156.605	144.373	6662.003	280.132	264.45	257.152	1350.1	2201.674	416.715	316.716	111	0.976	1118.824	386.716
5070.928	6928.197	1985.435	8841.568	4028.78	7851.267	7827.263	182.627	266.716	213.113	314.019	218.977	189.273	278.412	398.179	585.912	166.953	177.421	121.158	467.541	81.996	261.572	159.568	145.483	3655.994	301.284	221.866	259.143	1199.444	393.374	396.105	250.587	119	0.885	1166.542	388.273
6169.919	8919.146	3330.884	11231.191	6193.238	6039.23	8356.573	160.507	358.28	305.527	269.053	300.167	269.558	457.701	275.071	619.049	140.552	126.478	124.083	1844.43	105.535	375.676	132.995	194.609	3705.26	276.092	260.531	285.681	189.85	589.591	327.428	430.026	113	0.912	597.031	388.774
9785.912	12018.621	5486.271	14872.94	8289.248	12052.264	14723.424	152.827	569.383	266.884	1824.64	296.132	290.451	891.047	426.462	717.543	260.682	192.142	167.62	985.167	155.844	601.763	214.045	179.387	19100.83	295.953	739.68	296.052	15362.551	782.698	1337.252	366.138	148	0.974	692.216	391.466
6186.077	7957.585	2179.276	10036.558	5575.029	6394.01	6317.937	142.463	514.741	281.014	291.645	252.105	229.91	233.412	248.194	554.035	243.464	183.715	179.677	789.55	95.411	180.471	160.742	143.134	9752.048	278.372	311.206	299.172	1339.296	309.217	320.678	460.761	105	0.984	975.471	389.043
9761.218	12285.536	5718.254	15710.222	8655.15	14101.249	16236.423	163.258	451.442	261.421	265.885	347.144	849.638	466.185	397.806	582.81	197.85	143.463	154.166	1869.859	149.754	309.183	178.544	186.405	6615.56	339.378	306.024	275.246	277.351	444.18	756.03	425.887	101	0.977	650.589	391.134
6759.054	8911.234	4063.109	10917.334	6120.132	12220.058	7110.06	172.9	432.996	295.859	258.199	325.275	1393.263	504.049	267.128	804.836	168.411	148.178	118.361	1017.506	218.931	269.683	134.335	204.993	4991.177	314.098	318.568	259.717	400.656	371.041	344.164	384.813	102	0.955	622.363	392.284
6751.049	8636.547	2390.704	11408.303	5863.127	7096.289	6348.385	170.325	374.963	266.892	333.654	297.151	1128.096	724.333	279.597	620.93	151.267	156.759	133.562	808.447	247.269	652.496	157.651	181.416	1944.613	271.366	242.741	259.685	515.081	1515.013	493.273	353.88	113	0.981	1107.296	391.863
8548.827	11057.676	4939.855	14120.207	7729.846	9547.915	3818.459	176.188	503.329	389.532	303.551	414.166	1411.15	446.435	242.592	974.338	193.655	160.154	136.83	1181.214	184.519	209.228	132.746	218.268	6464.194	303.462	255.802	290.121	1860.117	775.32	278.037	473.941	140	0.883	608.421	391.957
11906.675	14267.321	4389.924	18094.956	9642.837	15101.745	13660.331	192.825	501.973	246.133	242.912	346.874	740.413	508.591	375.343	1252.592	199.342	177.454	143.494	1395.764	183.078	945.044	163.806	208.978	9389.933	278.403	413.419	301.133	9355.623	538.846	521.984	424.238	278	0.835	722.223	399.025
7412.167	9390.342	2676.784	11372.696	5516.578	4931.851	8824.211	210.864	370.914	238.468	270.256	218.836	266.76	312.659	339.684	598.026	252.641	205.689	175.469	2027.75	107.816	173.394	151.597	155.559	8445.557	274.308	328.116	247.664	2550.452	343.647	317.724	336.094	98	0.98	1136	395.5
10225.604	12334.706	3814.085	16012.038	9146.192	14130.242	16633.99	146.248	591.113	378.261	943.653	344.47	375.415	563.281	419.577	616.609	206.348	172.781	132.55	2132.854	168.444	474.471	197.943	167.635	11340.983	301.737	419.335	297.582	15792.983	583.607	908.046	325.596	168	0.928	688.089	400.119
7346.792	9297.971	3513.585	11985.019	6297.774	10803.321	4333.322	181.353	520.47	240.138	324.384	264.225	258.379	514.5	228.492	828.507	297.229	195.622	177.561	645.91	135.647	378.174	172.202	158.69	11434.472	271.14	722.633	268.943	7603.985	457.926	489.915	338.548	114	0.948	1043.289	397.018
9289.91	11764.463	4900.06	14610.381	7887.306	13143.694	9484.397	164.095	614.82	355.215	231.831	482.708	4200.623	522.685	304.353	780.932	252.349	191.706	119.698	2689.388	505.414	307.663	134.931	207.701	10820.293	319.715	289.312	292.642	711.756	1104.138	336.361	384.26	254	0.711	620.425	401.185
12106.413	14501.374	4371.567	19316.595	10320.728	9550.888	15541.221	166.125	560.446	291.836	266.357	390.513	1190.871	375.849	447.835	622.536	258.769	164.426	162.83	946.789	149.455	282.247	173.544	182.272	11343.375	322.843	383.239	291.345	3574.719	298.392	1049.589	382.73	98	0.993	658.347	397.694
6134.816	8202.405	2257.683	10193.163	5642.394	4303.808	7831.478	150.978	429.085	253.166	322.143	260.922	219.845	162.132	282.079	742.097	225.651	188.89	163.045	1047.505	103.63	144.918	151.036	154.774	7574.212	283.809	506.122	308.42	2011.88	386.117	301.364	312.26	109	0.946	973.748	399.261
5245.694	6625.325	2172.339	8815.952	4574.581	6838.726	6237.466	160.126	562.679	246.589	372.218	333.471	710.031	291.366	314.542	349.524	197.768	177.926	134.137	1457.792	173.055	199.828	168.89	150.907	6947.562	278.297	264.873	270.658	2500.69	606.577	283.845	329.204	116	0.92	1085.466	398.466
9663.034	11620.095	4593.769	15225.848	8393.389	19099.056	12910.83	168.378	606.374	326.888	245.326	438.798	2307.619	670.031	402.717	809.067	251.499	169.619	126.973	1635.672	255.006	272.372	154.919	212.996	8856	323.348	251.154	289.74	410.775	1617.612	579.38	433.735	153	0.907	635.212	402.154
8767.415	10692.889	4515.917	14270.839	7887.046	9760.597	13663.139	167.092	479.498	284.032	232.793	301.259	636.173	461.119	418.531	701.91	241.968	163.366	123.112	371.628	149.4	459.087	169.469	187.593	10164.97	310.818	327.076	283.226	3938.846	344.869	1089.702	380.888	110	0.955	660.318	402.455
11370.834	13977.608	5370.641	18327.595	10026.763	16707.493	11418.33	212.077	542.704	281.85	300.915	335.541	900.048	441.495	367.566	559.668	232.458	185.535	127.798	1217.722	167.457	253.991	166.254	155.925	6663.387	280.771	379.572	315.2	1635.368	264.036	502.426	407.478	267	0.821	744.167	408.144
13683.907	16947.764	7557.516	21609.95	11800.542	12699.304	14300.73	160.921	636.283	351.385	243.341	469.736	2856.155	592.407	422.63	706.359	237.312	255.999	122.469	2383.49	441.385	276.917	163.765	193.684	7821.433	339.371	270.59	292.571	685.72	777.656	1039.201	347.81	151	0.942	644.725	405.646
7796.472	9620.678	4277.701	12234.14	6481.687	5245.43	4194.408	1309.51	557.581	259.204	522.121	360.214	404.683	288.624	233.253	1483.937	253.338	190.6	149.325	2828.582	141.689	448.185	161.498	262.731	9813.825	280.113	473.202	273.127	5116.897	529.266	473.663	653.061	132	0.928	1054.523	406.068
11330.627	13578.155	5244.547	16479.222	8809.4	10317.719	5940.429	223.688	847.343	390.905	366.365	1464.784	7917.896	456.866	250.813	1568.786	417.329	278.754	170.816	2375.662	5467.488	368.633	169.154	217.655	20243.73	278.937	334.083	302.493	2316.87	1387.776	471.442	393.704	220	0.876	908.941	409.35
10364.448	12174.248	4487.34	13955.678	7311.122	8458.241	16753.907	159.285	832.244	387.545	209.286	1187.315	7979.536	789.12	353.246	702.254	484.063	286.584	199.451	2991.197	2705.845	4140.984	148.299	164.317	24945.445	300.451	287.418	295.223	927.291	4130.634	516.103	309.143	131	0.896	876.905	406.866
6344.04	7793.783	3264.807	9796.248	5433.14	10391.934	6737.262	182.372	503.584	285.328	235.558	507.059	1316.943	287.929	279.165	622.954	225.499	200.588	168.705	2006.052	644.977	218.442	154.129	147.302	6700.25	270.777	254.899	304.645	5565.326	373.054	279.854	655.249	128	0.9	953.766	408.164
8877.012	10796.187	4377.11	12358.686	6249.124	4085.969	7307.834	149.293	752.114	364.834	247.564	1274.827	9665.265	531.976	323.595	547.16	418.818	254.339	193.08	3281.448	3014.601	543.932	164.124	162.525	21579.445	269.971	294.912	301.4	266.36	3239.121	504.487	355.623	122	0.918	858.467	409.27
7364.866	9079.042	4672.147	11567.911	6947.884	9650.459	14104.259	152.382	543.004	290.447	2185.567	304.063	351.164	930.314	347.861	603.791	184.723	150.892	146.121	1545.066	182.434	413.342	154.026	173.277	7155.211	306.663	535.476	274.957	14695.071	812.585	585.525	398.349	140	0.932	684.1	409.757
10366.612	13707.43	5680.041	14069.059	8690.739	16273.348	6463.305	150.818	830.148	397.648	350.162	367.009	487.11	586.58	257.963	1204.142	232.285	202.299	162.804	1565.821	216.638	241.866	147.816	274.043	6655.262	275.162	463.01	287.111	3560.46	699.142	347.457	415.771	108	0.967	1355.352	409.185
11267.971	13336.884	6162.508	17297.308	9345.288	15231.144	11478.504	154.806	446.389	245.848	242.567	317.313	623.92	418.643	386.43	620.051	210.668	183.201	179.915	1323.438	156.934	711.906	168.417	155.179	9102.519	282.705	685.646	315.401	4463.339	560.987	633.482	365.992	135	0.898	723.004	410.67
5880.299	7311.656	3317.498	9430.912	4894.098	8809.558	3643.231	204.081	522.754	255.526	343.29	313.507	309.174	259.907	217.42	529.18	292.739	212.095	142.094	1278.292	107.439	153.059	152.497	150.168	12131.605	296.944	443.733	258.056	2246.459	313.908	304.984	325.737	113	0.912	1090.544	412.704
7555.253	9374.273	4502.679	11548.214	6859.889	13315.995	8335.878	154.899	548.739	277.287	435.75	380.477	1110.742	557.592	274.511	734.254	249.383	158.938	154.099	1424.764	191.756	525.545	128.21	175.256	11237.564	299.048	638.466	284.586	3396.528	444.106	483.161	361.842	168	0.875	691.482	416.44
9930.477	11779.532	5587.683	14741.498	8114.651	14120.395	12024.591	149.589	625.347	305.842	274.86	298.505	622.403	446.35	357.192	494.524	281.563	199.754	143.817	680.323	162.133	425.15	161.128	138.274	11713.983	288.201	553.74	310.776	2621.477	909.563	595.504	367.787	117	0.917	729.526	413.748
5945.012	7475.413	3617.54	9849.967	5517.762	6888.575	3917.262	157.854	586.979	279.064	572.473	288.101	244.203	288.336	247.037	806.769	248.645	179.681	156.786	1222.43	113.196	250.322	160.016	155.62	6526.256	286.926	465.135	269.31	1993.591	409.508	386.659	394.552	162	0.702	1024.123	417.975
7757.143	10034.262	4383.31	12160.618	6745.236	14340.551	10136.058	146.13	505.141	433.418	281.596	533.091	3974.277	523.767	365.425	616.098	165.276	163.171	128.842	4759.468	612.667	339.033	146.261	193.437	4847.623	319.844	367.427	293.862	193.888	1225.827	353.843	385.667	108	0.938	618.565	417.324
9678.813	11588.979	5277.776	13606.385	7184.602	10117.232	11406.075	159.032	754.454	338.509	466.774	1382.253	9091.959	1113.712	345.365	449.186	355.558	229.226	191.164	3194.587	3465.77	808.553	145.877	149.038	16765.124	342.704	451.737	306.197	104.097	4982.496	777.311	406.581	134	0.953	841.724	418.5
6323.033	6967.074	2875.697	10077.097	4766.818	10550.111	4843.004	132.23	420.82	220.753	256.185	213.646	269.168	778.559	264.858	402.856	184.202	169.285	171.477	458.347	109.752	539.386	147.886	136.384	3104.273	294.049	277.621	265.182	1039.134	1209.066	297.826	283.08	159	0.923	1191.129	419.5
11622.032	14021.719	6668.358	17973.416	9932.701	14708.739	11355.41	162.185	577.267	303.766	398.352	421.486	1795.159	490.45	326.622	591.008	260.935	167.412	182.534	1751.927	213.678	365.097	135.579	178.739	11945.718	303.636	449.735	286.922	1076.574	532.786	422.094	368.905	318	0.66	648.991	425.833
10182.772	12579.29	5977.665	15757.333	8851.717	14852.77	13276.238	156.285	692.227	319.317	284.51	474.083	3598.638	540.867	368.712	501.539	229.576	191.567	143.289	3015.195	540.152	584.856	155.911	144.786	6800.551	292.89	468.193	319.24	1125.576	324.085	526.331	400.923	107	0.958	732.023	419.734
9214.569	11491.847	5223.86	14684.78	7942.181	16892.044	11417.735	158.403	507.203	339.792	305.087	397.118	980.253	877.406	363.588	459.078	226.38	174.903	158.403	1166.203	182.857	509.122	155.923	180.71	7195.457	305.823	319.621	301.997	1207.248	2690.441	489.993	365.366	173	0.86	610.344	422.344
8281.099	10150.439	4789.158	12800.812	7198.552	16038.878	12521.82	178.499	505.447	299.294	287.628	383.354	1416.573	607.868	351.952	929.573	210.644	165.351	163.488	1099.446	206.963	272.898	135.653	209.527	5667.428	314.485	356.248	295.7	553.574	1211.373	381.419	414.541	135	0.923	637.544	424.226
10572.674	12941.002	6068.039	15605.093	8241.791	7471.949	6899.315	1330.025	710.857	297.428	376.95	916.937	6382.59	849.3	264.092	3765.824	410.783	247.556	186.553	2573.45	2817.25	659.179	126.556	414.803	23267.657	332.846	393.698	321.102	152.184	4799.948	418.289	908.688	118	0.888	795.576	421.508
8810.285	11358.465	5150.138	13972.149	7744.787	17226.454	8229.462	171.151	623.935	678.249	334.767	500.935	2598.423	480.748	335.544	836.844	238.95	171.298	176.907	1970.482	289.094	264.364	142.272	202.22	7294.959	307.395	421.385	280.946	410.638	1418.609	465.929	384.318	173	0.852	623.708	425.858
5903.226	7467.73	3639.757	9832.678	5542.836	9661.681	6408.178	131.782	590.889	304.015	385.29	284.286	269.95	443.047	242.422	481.029	238.403	206.786	165.966	1502.728	127.507	376.544	139.396	126.099	5559.727	303.33	500.603	272.372	3119.759	409.001	412.986	419.477	154	0.784	1020.597	425.844
7062.629	8611.698	4129.901	11510.086	6022.523	6085.194	6893.788	981.517	548.786	275.846	416.142	286.942	276.114	337.509	252.422	1318.937	268.086	192.518	209.23	668.515	127.066	184.14	150.622	216.709	7497.715	289.421	359.717	261.561	2890.724	389.353	322.86	483.158	143	0.893	1073.248	423.591
12026.297	13961.857	6834.383	18672.467	10097.182	23405.183	16921.026	162.523	608.915	278.551	293.038	457.667	3020.364	541.563	444.205	526.063	229.359	184.338	158.272	2679.31	421.35	466.474	163.168	155.23	7621.559	296.979	372.76	327.866	875.896	461.967	895.247	370.152	226	0.856	729.146	426.221
12141.048	13989.543	5824.946	17347.407	9147.315	12136.946	5894.72	361.245	902.492	438.003	617.448	1447.31	4509.078	645.335	235.858	1915.626	399.11	250.311	227.077	1589.521	4216.787	419.179	158.416	240.562	17058.521	297.07	329.029	313.714	2500.533	2186.035	339.271	518.295	153	0.866	936.029	426.121
7836	9175.907	4484.014	12490.867	6749.173	7593.692	2871.56	145.301	528.667	294.777	338.428	302.664	279.857	373.776	249.201	1286.12	253.554	190.336	206.119	1335.245	125.747	223.81	165.927	187.825	5880.338	291.134	636.426	272.085	2577.324	499.533	406.56	370.865	110	0.955	1048.364	426.673
7702.502	9623.848	4505.209	11847.028	7054.794	13708.242	7617.718	155.451	507.445	312.166	346.249	419.821	3251.712	485.861	282.614	731.561	230.846	158.894	172.737	2186.668	400.268	409.761	139.654	180.154	8881.389	318.841	378.848	282.063	901.13	425.927	501.024	363.482	104	0.974	689.904	427.269
9384.411	11187.552	5385.78	14151.623	7882.381	13411.219	7536.027	232.564	792.311	378.225	376.516	570.03	5466.752	571.301	278.144	1457.251	317.516	213.596	174.172	4716.821	689.267	294.162	133.654	244.938	16784.197	321.206	411.039	305.178	1246.254	501.847	485.526	530.52	150	0.871	700.727	430.38
13450.152	15516.765	6951.687	20911.59	11355.502	8947.009	9853.956	169.991	869.16	377.386	235.577	1266.376	6134.377	427.289	320.895	742.107	319.05	244.423	159.076	2235.966	3314.871	390.058	147.993	135.441	10976.768	321.37	317.543	297.258	562.029	559.331	282.412	272.113	111	0.964	968.158	429.194
10280.977	12415.563	5937.53	15373.051	8152.958	4477.238	8756.261	255.755	640.114	307.313	355.696	1179.947	6560.535	675.021	323.583	2122.04	259.855	182.205	160.067	2757.303	3724.203	415.484	130.433	253.084	9805.045	299.154	373.522	317.881	1114.981	4627.168	532.036	535.076	267	0.8	803.137	432.129
10688.771	13716.989	6429.64	17296.201	9487.731	16129.471	9890.753	170.607	499.667	323.33	331.466	398.177	693.066	868.859	374.404	655.875	214.568	179.229	206.62	1641.264	171.252	430.728	153.816	189.311	6414.49	283.519	377.689	282.549	2721.9	2811.979	500.576	411.368	231	0.824	605.799	434.102
10189.828	12299.62	5843.098	15183.976	8222.32	16941.014	9975.2	148.799	777.297	375.439	314.86	1536.625	7984.926	1232.35	297.963	802.643	327.18	236.767	171.176	2538.26	3580.521	1182.261	138.954	159.904	13040.786	271.685	389.953	289.425	819.229	6495.608	367.15	378.476	195	0.869	874.772	432.762
10521.632	12510.09	5311.744	15709.514	8676.786	16559.738	5383.458	196.222	750.443	372.68	189.11	1647.146	9371.037	770.664	265.958	1264.021	264.383	209.056	148.308	3184.229	2335.446	588.547	139.79	183.983	8693.264	319.536	285.854	303.826	259.414	2272.866	300.495	374.838	206	0.878	958.617	432.18
8985.494	11721.898	5775.395	13842.314	7464.116	7174.899	5344.175	138.786	621.618	361.589	407.383	391.482	1084.985	500.666	244.033	301.566	187.92	198.761	191.798	1285.125	504.184	402.198	134.876	230.624	3059.35	291.283	322.419	284.627	721.842	632.713	357.105	499.948	104	1	1358.635	430.846
8942.854	10678.757	5244.57	13711.684	7662.033	12900.693	10127.583	142.244	545.669	533.9	305.4	495.595	2622.656	463.559	395.416	536.668	203.655	163.068	169.522	2519.385	381.98	657.76	165.197	160.697	6703.004	295.997	357.188	322.701	1509.994	974.35	1411.183	341.98	131	0.958	722.5	432.79
11451.855	13993.683	6825.846	17962.739	9955.717	14116.629	8569.549	149.686	522.984	304.555	364.19	392.363	1349.368	574.259	283.74	596.287	213.969	151.061	200.445	1265.586	185.842	416.586	132.292	172.904	7506.52	305.001	426.914	283.611	2019.865	696.238	424.785	369.263	242	0.752	659.223	437.715
8019.691	9775.976	4766.416	12408.097	7078.457	15186.851	8273.758	159.419	517.752	292.788	335.151	413.585	1858.655	857.591	285.647	963.967	209.601	149.123	176.245	1557.934	241.701	350.374	134.085	208.9	7811.287	313.392	513.088	281.515	1679.52	879.281	410.677	612.468	176	0.831	689.5	437.5
7521.121	9419.568	5029.993	12244.925	7292.288	6889.119	3835.966	402.679	678.714	320.159	1340.968	339.465	306.435	366.603	278.738	1158.609	262.855	189.007	146.151	885.808	175.025	221.404	139.823	200.426	11230.663	284.28	502.968	327.807	8788.742	556.061	374.859	527.774	141	0.904	761.989	436.514
6831.812	8361.589	4048.852	10811.013	5758.348	7834.75	3110.159	171.405	500.433	242.46	696.894	286.072	320.454	439.671	211.637	344.389	220.276	186.937	174.418	697.61	132.074	260.297	151.213	140.884	7491.85	268.097	630.235	246.739	4045.905	497.799	297.82	332.393	113	0.981	1107.819	435.199
12320.937	14326.567	6196.369	17053.957	9194.588	17971.005	6023.193	175.022	734.258	352.982	358.123	1525.935	9845.431	817.449	231.352	731.193	314.051	227.648	424.163	2490.102	7614.156	554.004	136.852	155.999	19121.009	296.743	361.172	321.585	214.215	4351.565	559.551	298.469	131	0.931	934.202	436.317
8622.719	10424.549	5077.071	12346.803	6537.592	6642.81	10348.471	141.661	768.941	302.424	396.007	931.014	8148.856	713.485	337.721	808.383	481.494	245.075	205.897	2962.62	2661.441	634.528	133.109	155.037	27202.163	316.152	447.92	319.363	103.749	6188.631	403.842	336.027	120	0.903	819.483	437.292
10319.5	12247.348	5989.234	14606.355	8123.443	5725.324	10896.116	148.643	802.522	422.517	1581.764	2141.356	9768.068	649.09	320.85	998.722	365.134	251.435	174.829	2736.879	8301.723	373.663	164.408	177.542	15264.176	281.37	450.507	296.699	1211.852	3069.075	265.97	361.816	101	0.977	907.649	437.104
9002.321	10630.199	4724.998	14480.157	7284.553	7866.431	4397.829	153.844	552.773	263.423	254.032	310.428	1174.324	433.578	259.205	490.378	286.393	225.611	166.108	1400.993	722.933	365.009	154.886	137.265	5956.57	271.601	349	258.946	2108.521	1225.325	291.328	263.345	201	0.876	1178.794	439.226
11051.326	13468.015	6436.368	17054.461	9353.869	13239.091	8347.388	188.053	661.516	322.559	289.556	558.94	4077.033	568.184	314.414	1226.077	243.025	178.04	173.282	3288.343	517.389	258.858	139.948	215.389	9235.386	329.055	387.75	298.187	681.947	1029.076	427.509	464.25	235	0.862	703.002	441.453
5569.333	6760.446	3455.582	8713.806	4794.302	3020.702	5080.125	187.949	535.587	258.284	269.334	291.17	249.536	381.305	254.476	1536.105	216.068	181.281	207.976	1176.816	136.311	177.339	150.57	184.32	6513.532	310.026	804.984	257.242	7365.866	479.678	331.027	288.742	105	0.941	1056.043	439.986
5992.075	8020.644	3869.054	10048.714	5884.266	9687.935	12815.79	140.808	559.256	313.136	316.536	435.935	1105.984	383.861	339.092	894.78	208.16	158.219	161.207	1611.404	208.944	294.392	138.653	197.194	4443.563	300.211	402.215	281.138	1838.943	481.454	455.795	406.704	109	0.935	642.454	442.005
12983.38	15271.094	7275.334	18539.379	10144.598	20559.53	10518.381	158.917	721.976	379.447	282.598	1297.341	9759.115	1096.645	278.19	934.873	268.14	209.688	182.307	3139.484	3449.567	891.646	141.817	164.113	10420.467	296.884	465.597	306.027	110.136	5400.264	527.911	321.041	154	0.903	928.383	443.403
12365.557	15391.945	7576.21	19202.433	10887.205	12476.15	8044.512	145.42	620.203	351.061	358.943	421.328	1506.716	522.908	282.557	569.855	256.396	163.096	185.095	1430.039	209.485	340.667	129.861	165.593	6688.018	314.254	392.373	284.658	1535.709	891.224	483.027	408.821	132	0.965	667.129	441.705
6724.853	8704.813	4714.534	11204.043	6818.115	10450.844	3433.575	436.2	669.015	322.347	2480.173	334.751	325.93	522.593	279.463	2837.55	246.706	182.562	147.084	972.768	160.658	338.481	135.692	299.366	11375.818	272.924	485.534	317.66	11374.069	2140.277	357.606	670.442	110	0.926	769.427	440.755
7525.927	9395.569	4603.447	11634.241	6487.026	8562.713	4258.635	135.274	630.315	368.12	495.342	595.55	1128.648	635.3	193.47	681.669	208.502	193.761	162.138	935.783	943.018	407.254	119.268	144.619	6072.762	264.218	679.194	301.445	8770.458	2190.55	350.56	360.669	108	0.938	876.176	442.074
9765.987	11536.599	5694.506	14733.623	7951.336	7760.982	5993.545	247.468	953.289	379.482	478.881	1190.909	5852.655	458.285	238.175	1854.622	469.725	319.936	213.163	1948.742	1783.703	345.628	149.801	215.367	19391.455	390.182	356.171	292.065	936.657	627.186	283.11	374.766	178	0.876	1003.051	443.208
9020.559	11035.71	5409.269	13839.21	7777.044	12959.688	8993.03	146.527	444.076	257.984	317.828	322.896	817.161	466.453	380.367	780.638	187.314	154.776	151.875	1171.248	149.932	324.417	158.405	179.572	5499.582	287.831	431.727	333.4	1810.777	1322.638	1259.368	338.94	187	0.891	730.281	445.746
10902.231	13123.518	6303.012	15930.065	8437.655	5173.116	9486.712	391.856	797.296	315.27	472.118	1155.604	6962.102	791.728	323.76	2287.42	390.414	235.113	201.252	2366.01	3131.889	375.608	130.674	245.503	21659.831	288.306	437.671	305.183	1320.374	4596.477	372.699	568.288	222	0.792	837.315	443.874
11513.594	13504.464	6626.208	16453.935	8986.776	17282.843	9316.685	159.155	831.073	356.625	498.492	1220.355	8365.472	1099.488	262.174	1151.45	356.907	246.379	180.025	3105.5	4113.359	1030.531	142.542	183.127	19046.516	298.513	444.372	303.144	127.331	6800.511	287.725	334.097	104	0.974	916.74	442.471
10024.891	11972.376	6043.238	14543.515	8151.95	6878.787	6057.675	213.526	786.952	372.133	555.189	1025.717	3211.623	379.802	268.997	1758.319	306.85	230.811	180.89	1626.779	1856.357	336.974	141.502	203.351	11251.394	349.84	379.161	276.676	1092.559	432.493	294.41	365.594	289	0.683	1015.202	449.517
10423.426	13107.955	6383.576	16846.216	9317.542	15319.818	5044.649	182.049	478.93	298.179	318.989	358.574	494.495	1984.081	303.253	540.26	231.946	168.869	193.432	833.354	136.57	390.568	132.567	183.803	6604.72	288.454	402.008	274.563	1156.617	1349.493	439.44	386.326	317	0.767	616.664	449.897
11991.717	15423.289	6751.733	17422.23	9411.256	10060.945	7626.182	153.289	702.661	393.564	382.781	523.047	3657.191	563.631	254.478	383.778	243.239	196.112	197.63	2025.225	826.349	629.748	142.316	237.136	8014.027	294.436	569.382	263.723	976.109	1759.827	322.801	451.209	146	0.946	1386.185	443.548
7499.257	9985.255	4891.331	12800.751	7421.831	12668.034	8291.469	137.061	412.498	316.95	316.039	334.304	448.206	1799.547	274.932	537.696	164.552	132.895	159.721	1912.239	159.884	562.484	141.799	163.38	932.513	312.245	260.772	290.052	205.043	2651.018	632.985	428.249	131	0.906	682.034	447.019
9204.826	10937.285	5285.944	13723.199	7312.294	4990.881	8006.925	160.95	682.348	305.527	450.392	1322.116	6445.53	852.187	318.501	978.879	340.289	204.42	172.088	2426.765	3699.036	464.238	126.54	164.811	17654.213	314.648	413.625	325.557	768.752	5525.284	403.232	342.841	129	0.882	823.957	445.771
7249.57	8635.749	4290.512	11148.711	6144.913	6289.022	8243.964	158.352	573.559	321.846	458.92	558.597	659.451	598.592	240.77	971.632	221.065	180.997	160.365	961.624	297.355	473.871	128.144	164.294	6233.882	271.467	434.063	301.427	4591.026	1483.194	385.27	386.666	110	0.888	869.645	448.355
9801.547	11762.347	5922.085	14149.194	7837.832	14401.603	4031.353	199.667	716.629	335.898	549.727	2116.545	10922.52	895.819	239.08	1927.659	312.566	218.309	153.517	3298.923	5171.38	704.223	142.284	226.932	15161.274	278.581	433.469	304.777	386.144	5754.732	313.994	492.345	174	0.856	891.04	448.736
13153.589	15662.61	7757.975	19187.723	10588.501	18647.902	12703.152	176.522	858.955	396.099	363.712	999.677	8439.258	948.696	291.3	1164.921	305.113	237.588	167.008	3082.606	3353.975	931.584	152.706	177.327	11316.782	287.777	572.719	291.944	240.266	6470.955	294.844	374.524	182	0.848	909.648	447.929
6201.625	7417.639	3787.226	9761.446	5315.616	6814.675	3597.24	185.504	502.586	253.871	365.045	279.973	273.858	466.71	232.078	454.082	253.665	194.367	224.64	764.414	99.849	432.086	159.239	145.911	5705.903	274.064	453.757	267.747	1834.491	570.938	299.694	284.057	127	0.929	1102.98	448.193
10348.196	12687.424	6104.654	14903.888	8417.663	11230.208	7621.018	150.366	745.285	360.081	277.04	1027.428	8479.775	1183.754	286.952	765.301	283.337	216.843	155.857	3201.921	3066.867	625.329	139.219	150.954	8646.724	319.796	534.348	312.184	92.098	6535.088	356.01	301.433	157	0.889	935.818	449.984
10607.962	12046.784	5713.302	14950.873	8075.426	9125.018	5010.81	311.527	822.508	356.477	283.169	860.572	5708.125	1160.18	266.469	1293.091	340.571	241.657	149.152	2596.065	1757.512	444.84	138.755	188.2	14450.463	309.542	391.277	309.342	96.589	4265.449	452.383	441.979	199	0.878	950.319	451.173
6203.832	7358.212	3544.404	10118.907	5264.832	10984.343	5469.558	161.025	382.75	218.539	223.396	233.801	299.494	433.623	253.813	262.571	151.051	161.029	174.349	1534.581	94.936	273.447	149.885	122.099	705.881	238.302	318.853	253.439	1363.517	927.931	272.684	298.024	111	0.964	1156.041	449.347
8367.379	10707.966	5386.538	13667.713	7760.907	9157.685	3576.665	206.959	787	466.03	386.063	363.917	350.406	406.349	251.452	1849.915	261.055	188.274	182.82	1452.6	118.921	394.162	131.736	200.15	1483.455	326.562	325.843	267.775	895.62	464.735	320.37	342.402	135	0.888	1045.485	451.189
7997.802	9651.414	4947.872	12234.78	6990.603	14687.965	5528.088	146.941	497.845	272.052	356.836	330.648	976.601	602.395	317.559	784.108	240.027	177.404	360.447	1822.968	188.143	276.531	142.275	170.231	9649.607	293.864	430.841	322.297	5540.715	1245.478	696.283	368.19	105	0.984	722.481	452.319
6785.809	8454.967	4452.868	10566.38	6411.626	6633.034	5257.104	305.419	542.058	273.369	400.847	371.673	913.718	351.959	278.575	2362.294	242.747	198.067	192.229	1628.71	160.314	559.634	143.273	279.146	9993.142	291.989	411.366	312.997	5134.312	342.389	418.065	653.119	105	0.971	762.224	452.224
7120.717	8761.402	4564.986	11407.794	6583.508	9868.82	1532.528	900.374	505.091	270.598	482.028	281.723	274.383	511.538	227.249	3524.968	211.102	169.557	181.319	585.672	144.89	736.409	124.085	394.199	5991.878	289.69	288.183	308.986	4667.535	2876.636	410.227	970.999	96	1	783.521	451.229
14730.353	16966.247	8389.225	21665.906	11622.246	18268.972	12094.783	249.051	931.676	422.98	390.71	939.039	9221.327	1145.281	312.926	1599.391	324.325	236.089	168.726	2937.174	2922.489	839.458	156.718	210.568	12143.048	303.118	593.345	303.538	1089.875	6093.18	305.534	452.983	132	0.954	907.023	454.015
8492.745	10617.597	5260.803	13673.683	7730.417	7875.83	13575.599	154.42	582.241	383.355	346.64	495.289	2084.41	471.615	322.472	999.286	229.626	160.354	168.134	2174.281	264.824	403.382	145.164	198.121	7132.515	315.844	355.257	288.062	827.023	778.212	376.998	485.306	112	0.973	664.634	455.634
6878.27	8318.969	4154.165	10678.409	6254.617	13980.946	7391.638	201.494	578.14	290.405	305.328	459.257	4008.4	3302.472	318.223	986.793	255.331	190.235	336.814	3921.783	676.279	273.076	142.275	188.597	11439.03	322.406	393.004	325.727	2011.405	996.396	636.253	444.044	121	0.827	714.682	455.178
7545.892	8995.148	4383.594	12082.049	6382.443	5973.785	12366.165	149.194	481.174	284.31	282.714	263.421	391.068	460.219	344.962	322.645	162.363	161.29	180.38	788.554	152.396	173.934	170.699	128.01	917.341	248.928	274.816	240.875	1175.61	619.099	262.857	286.899	100	1	1169.38	455.62
12636.715	15555.561	7690.965	19642.766	11155.736	19806.689	8386.703	162.405	558.06	306.23	376.173	369.73	1625.547	872.746	289.832	875.44	217.918	155.233	158.984	1994.407	247.631	592.047	145.648	189.612	6691.171	327.51	307.866	288.597	1137.724	2266.933	346.651	510.446	245	0.818	686.733	458.504
9943.266	11627.476	5873.515	14988.223	8352.098	17401.987	5868.694	174.371	933.969	374.534	871.795	1212.348	2713.754	1213.052	265.603	822.273	450.771	268.349	209.098	1700.438	3413.67	731.813	132.248	156.302	26949.16	278.775	523.644	306.522	3691.446	5512.276	333.186	364.843	112	0.932	867.295	458.732
9895.515	12538.39	5864.34	15676.552	8480.647	8290.124	6502.117	145.377	511.418	380.841	296.907	445.462	2181.637	571.644	317.858	383.843	250.412	181.096	178.105	2658.281	314.522	664.689	140.738	181.394	10946.416	280.096	343.258	270.288	1002.082	1153.104	543.356	371.75	119	0.921	615.408	460.508
9449.678	12117.739	5954.743	14845.533	8382.452	12794.695	4815.543	156.217	477.292	306.81	352.822	387.11	863.513	608.155	249.578	605.054	192.455	165.462	157.335	870.788	156.307	438.951	137.282	190.268	4133.849	274.979	369.988	278.127	178.093	880.745	385.938	392.756	108	1	626	459.5
8494.873	10597.174	5222.001	13432.367	7612.254	13316.893	6455.916	161.641	507.203	282.384	289.321	372.943	1845.16	656.576	305.724	637.03	209.117	163.819	166.051	2669.571	229.54	347.025	148.847	172.012	7608.215	325.235	378.673	313.753	2219.925	2254.351	347.982	384.325	116	0.965	702.552	460.112
12140.846	14162.615	7015.796	17020.954	9195.527	16444.333	7388.396	398.294	811.728	361.139	849.112	1007.166	7195.633	1145.245	304.165	2559.148	364.112	240.993	172.55	2301.023	3768.857	723.162	152.79	281.731	19597.533	291.115	534.099	308.871	667.526	6201.811	361.635	579.847	185	0.752	905.997	464.197
8689.479	10380.066	5277.287	13461.753	7326.139	7664.514	3618.74	210.181	581.407	287.09	507.994	314.787	299.983	396.771	250.291	888.567	315.789	217.731	217.666	1260.289	132.114	297.248	138.788	159.309	11645.096	324.293	463.758	280.809	5638.595	428.936	360.762	298.178	168	0.897	1060.125	464.702
7525.082	8844.564	4514.277	12093.963	6757.596	9947.829	4655.227	242.275	432.248	250.107	419.778	249.197	288.328	595.765	278.823	2250.153	145.535	137.275	163.228	652.619	112.541	200.208	136.901	249.201	2125.086	254.736	339.512	289.151	1771.039	451.136	330.088	578.238	124	0.907	776.597	462.685
11603.534	13836.049	6785.151	16774.303	9111.601	20090.413	11816.729	437.199	791.449	358.652	352.831	1153.556	7784.933	1159.476	328.413	1545.49	233.514	209.921	147.266	3145.9	2875.326	652.371	155.44	227.43	10858.643	296.499	450.957	309.106	464.263	6496.823	287.69	505.807	120	0.941	917.925	462.5
9646.483	12367.451	6070.433	14966.154	8554.758	14490.998	7671.823	154.235	593.567	328.723	368.429	462.254	3109.315	423.834	256.405	617.967	214.48	154.591	154.101	2021.65	364.669	192.631	129.363	157.946	5004.39	312.121	333.25	294.31	608.481	332.672	604.662	363.87	114	0.96	667.737	466.377
9939.332	12128.257	6066.578	15374	8653.455	13147.114	3309.739	171.997	809.071	366.551	754.148	1448.185	3915.235	1249.279	232.248	907.627	366.269	243.485	233.669	2098.155	4233.808	1074.109	122.43	158.287	16578.611	263.019	526.861	297.628	2653.523	5260.725	343.749	393.405	122	0.956	868.311	465.852
7341.912	8676.996	4041.734	11670.493	5994.009	12432.936	7632.37	274.013	504.583	247.463	305.262	418.899	1535.292	662.036	250.963	570.592	167.529	170.584	144.237	1848.113	482.42	260.914	148.76	175.61	2201.097	248.317	424.516	260.686	1022.875	930.54	294.972	273.706	160	0.897	1169.831	466.956
7380.29	10260.258	4792.08	12617.148	7095.173	10272.355	3380.514	319.268	580.77	320.822	298.193	416.639	1983.479	552.41	290.952	4221.164	150.448	156.787	145.977	1901.293	236.142	646.838	137.049	391.6	2321.842	285.956	361.362	274.776	472.688	438.617	351.597	835.023	99	1	597.864	465.894
7438.292	10002.029	4145.135	9133.919	6505.736	10287.355	3632.802	158.214	501.132	286.544	309.143	624.262	3950.152	713.934	276.284	677.764	193.594	212.991	198.267	1127.739	1163.809	420.769	125.148	255.975	7043.129	312.068	293.6	252.867	461.824	2091.231	362.688	402.785	112	0.973	1350.054	466.911
7561.766	8951.167	4527.316	11759.423	6514.802	5373.667	4846.57	163.054	542.985	282.201	566.893	346.222	346.17	380.933	231.926	395.873	206.502	182.176	158.223	1251.275	114.696	163.702	163.506	145.671	3109.377	273.614	399.323	274.352	2115.606	406.467	275.983	294.52	184	0.923	1118.973	471.69
11514.241	14335.74	7181.912	18260.171	10241.072	13401.644	4512.164	155.965	673.187	374.407	390.054	410.97	1944.165	468.089	273.203	700.504	278.999	185.18	169.574	1305.135	278.947	191.447	126.524	171.197	12209.021	323.628	471.349	293.064	1446.092	661.765	429.299	399.331	140	0.921	666.15	474.479
9539.283	11519.938	5879.865	14800.568	8369.104	10077.321	4080.731	180.218	667.249	363.658	464.949	350.362	559.617	295.308	309.323	1309.072	240.822	193.59	201.481	1351.99	193.6	175.188	139.79	196.74	7377.515	279.336	490.17	282.833	2527.913	276.888	319.795	385.338	200	0.911	792.41	474.985
7847.736	9869.727	4974.359	11840.247	6725.351	3871.962	6953.745	187.161	673.614	307.628	295.781	613.243	6074.778	923.955	316.31	1236.547	234.388	204.391	149.853	2287.068	2058.301	375.9	147.573	194.391	5624.019	296.936	407.282	294.185	337.384	5947.554	293.534	371.786	117	0.944	927.038	472.397
8700.814	11671.026	5517.686	13579.064	7648.889	8780.717	3800.821	305.446	518.925	321.662	331.374	295.189	290.175	466.564	324.423	2289.257	187.722	138.009	151.375	1355.784	112.109	254.62	124.604	244.622	2922.334	267.518	251.951	298.041	506.723	611.391	278.363	502.231	116	0.873	818.138	473.466
9632.215	11709.334	5885.741	15162.851	8561.603	12107.723	6769.855	217.443	606.452	292.561	559.463	418.238	408.77	924.988	342.6	1331.815	216.874	173.942	240.101	914.964	142.24	438.795	144.598	190.848	5739.537	249.22	753.848	282.909	4492.239	4472.765	313.028	459.624	197	0.798	853.145	480.774
9010.655	11476.279	5815.091	14436.114	8429.345	14415.061	5863.514	156.765	460.595	293.124	401.164	367.869	567.177	2625.44	265.891	865.873	195.746	146.54	153.148	2518.311	146.957	366.399	130.256	188.668	4102.933	288.236	369.448	283.745	697.297	1524.167	390.031	403.36	154	0.894	650.169	478.357
10069.105	12191.616	5987.723	14949.869	8293.815	7365.814	4884.019	249.114	758.137	321.306	378.251	604.878	4333.772	791.751	253.143	1941.738	254.778	223.46	184.242	2573.73	1853.357	345.717	135.084	239.758	6606.257	288.982	431.031	305.266	1590.495	5825.139	303.694	490.825	190	0.893	919.242	479.026
9194.001	10729.698	5472.261	13151.386	7345.252	5151.3	4356.314	201.372	620.164	321.785	573.305	793.169	3232.88	468.052	252.356	608.975	275.011	195.163	167.894	1812.628	2407.313	479.277	135.946	148.35	8895.888	332.055	512.563	292.431	818.837	563.78	300.875	302.894	128	0.963	1035.344	481.922
8342.027	10027.064	5064.412	13448.994	7479.174	7910.872	3578.924	159.791	576.615	273.854	379.646	390.871	840.244	495.695	225.863	495.034	223.778	188.487	162.024	1941.199	180.034	166.971	156.099	149.531	3774.675	269.129	381.32	302.962	1197.879	816.736	263.833	280.205	166	0.877	1118.38	483
12415.429	14618.626	7424.681	19383.366	10807.863	10993.029	5617.569	165.269	664.152	296.345	484.491	497.658	2583.585	705.092	288.058	748.795	258.652	174.528	198.007	3595.222	340.66	347.194	146.572	169.215	9020.204	328.758	335.31	291.236	906.615	1263.055	572.714	392.709	177	0.901	716.664	485.263
7150.209	8737.048	4443.691	10663.608	6082.767	12897.203	5750.067	249.963	647.609	331.666	288.122	713.422	5709.246	934.315	260.89	2378.524	223.108	189.535	163.378	2549.812	2153.818	438.045	150.515	248.177	3236.5	342.677	353.589	281.079	91.623	4319.564	316.036	481.081	107	1	1011.481	481.949
8991.233	11078.289	5620.574	14201.713	8150.856	8228.975	4615.754	164.538	547.119	297.462	292.652	434.966	2677.864	573.446	302.905	650.511	192.219	163.832	179.577	3280.898	289.04	287.063	145.36	171.439	5296.386	325.872	300.011	288.854	844.445	1502.831	499.244	429.458	201	0.857	704.012	485.425
6707.826	8222.385	4138.519	10462.026	5959.656	4670.48	7026.073	176.034	485.46	243.225	498.849	639.116	1828.487	349.489	301.055	1133.65	154.603	156.282	179.788	1490.11	216.05	270.614	153.485	167.954	2410.114	239.373	383.201	283.316	3416.865	1548.217	349.876	438.119	121	0.948	871.178	486.376
5762.921	6645.746	4266.917	8778.859	4954.928	6625.515	8680.825	188.476	430.804	261.011	496.876	242.635	260.667	494.588	264.39	632.375	190.737	153.882	708.483	1098.459	108.107	204.649	170.797	162.712	2888.72	279.367	576.6	296.822	643.457	524.066	304.104	300.897	100	0.967	1096.87	487.33
9085.913	11272.821	5554.968	14305.283	8070.995	9530.779	5100.497	145.38	428.504	269.956	261.739	332.544	1309.723	434.008	269.673	658.559	192.813	154.89	148.444	1003.048	178.224	221.127	127.39	188.022	4150.885	285.838	323.986	288.497	742.587	688.213	390.702	351.665	142	0.945	662.859	489.246
8470.009	10311.465	5289.358	13457.352	7680.637	15936.215	5800.391	797.403	570.731	292.496	328.567	297.489	342.035	771.731	344.22	2708.008	232.847	176.271	152.658	816.37	126.543	572.673	141.656	315.274	6749.816	249.442	432.229	290.503	1137.124	833.951	418.94	873.868	140	0.842	829.064	489.814
10437.591	12280.795	6255.554	15442.056	8459.434	6611.871	6645.505	177.191	734.306	317.137	580.324	1428.562	8048.135	908.817	252.468	1056.456	273.822	207.885	174.228	3162.691	4757.048	501.999	137.034	203.615	12037.644	311.935	558.597	295.312	2021.716	4919.816	289.944	389.863	150	0.926	938.107	491.013
8026.788	9626.15	4829.362	12680.555	7050.557	5249.501	7571.596	154.53	754.883	364.993	312.114	359.597	1367.784	430.393	248.288	577.628	301.958	220.819	166.812	1683.282	231.763	111.337	152.998	152.239	6051.833	290.584	499.518	307.744	1257.142	451.298	279.494	359.626	102	0.987	1135.676	488.882
8335.092	10200.221	5178.768	13418.621	7565.885	11192.263	7537.915	160.891	369.29	251.907	284.99	277.139	786.677	607.949	293.341	570.627	151.181	134.121	162.247	2247.183	166.341	291.326	136.193	158.371	4061.263	294.326	321.518	284.379	682.933	1424.219	368.666	352.992	106	0.993	678.255	493.472
7033.335	8239.704	5770.749	10697.864	6236.787	6715.607	6308.612	164.855	605.741	310.293	877.993	255.278	271.419	474.361	257.05	417.838	288.538	205.852	998.36	778.107	114.861	1059.872	157.479	140.493	7281.27	298.98	890.601	300.399	1317.21	460.621	405.076	271.284	114	0.868	1081.851	492.833
6623.148	8886.17	4491.503	11183.714	6410.962	9952.016	2678.452	192.329	575.284	273.979	1036.881	343.238	434.094	805.764	291.452	731.695	301.961	171.621	167.344	2575.761	159.098	250.904	113.607	192.8	15752.192	269.673	405.445	292.978	5208.369	841.83	244.496	365.286	111	0.964	593.653	497.032
7284.481	9420.482	4850.003	11772.546	7012.849	11271.172	7950.721	150.442	415.817	286.992	357.062	296.362	500.916	706.102	292.56	488.939	182.879	156.566	161.445	2221.545	138.372	287.075	139.679	158.289	4669.345	304.181	335.088	276.391	1524.291	1485.242	348.769	430.506	127	0.918	692.02	499.705
9498.847	11295.512	5872.121	14473.531	8396.995	9317.444	3852.291	161.252	739.689	339.72	438.923	889.563	4998.359	1070.559	227.63	896.194	207.769	185.14	187.86	2451.52	2077.449	361.876	135.935	159.732	2453.255	326.149	433.002	277.3	1055.36	5639.781	373.962	310.275	141	0.928	1015.124	498.535
6904.608	7998.912	4312.618	10421.472	6098.903	8745.16	3766.586	178.938	537.691	279.176	693.582	244.884	246.779	850.507	234.516	566.171	239.828	165.806	142.045	512.589	139.73	2680.961	164.317	137.326	5606.715	316.816	435.167	279.16	7034.111	549.215	284.364	241.135	110	0.955	1062.445	499.682
6198.97	7460.416	3963.641	9664.789	5740.15	11345.529	3537.814	152.844	611.572	332.929	518.683	318.937	440.438	816.436	218.211	483.047	187.656	212.775	198.563	1080.167	117.55	295.913	146.847	140.445	2747.9	262.373	682.335	302.947	3032.113	742.954	340.998	267.873	101	0.99	1121.025	497.748
8108.175	9989.603	5090.38	12218.915	6929.759	7655.442	3513.097	297.421	649.795	286.799	803.593	1119.04	3121.202	747.329	242.68	855.151	262.348	193.222	164.998	1675.948	4802.848	531.009	139.304	189.692	13282.11	296.104	506.596	289.964	7020.201	4556.296	276.716	347.797	116	0.936	937.75	499.793
7888.236	9298.836	5824.804	12395.032	7595.54	9677.358	5330.576	169.782	1370.406	751.736	1030.262	460.844	488.433	569.187	235.171	539.899	452.782	296.195	577.076	1128.915	148.305	1080.952	145.997	146.685	8780.523	313.489	614.234	308.224	2412.948	594.732	290.574	271.978	190	0.754	1083.589	498.968
8135.975	10421.184	5142.95	13110.88	7516.392	15493.382	5430.357	162.54	464.787	284.867	259.849	439.262	1256.739	651.415	283.829	1148.778	195.252	159.584	160.212	1432.349	186.424	452.519	116.038	213.348	4365.831	290.319	376.263	285.806	525.159	512.982	436.205	407.248	150	0.936	646.067	501.66
14616.983	17606.078	8720.045	21899.728	12137.094	15817.422	6490.307	149.982	699.117	468.269	313.224	572.722	4459.26	552.306	276.248	647.146	275.231	216.213	183.661	4361.586	637.029	242.781	129.857	178.369	12855.252	314.979	336.79	309.514	1003.888	800.338	471.504	394.29	345	0.761	662.387	510.413
9065.26	11179.799	5476.223	14085.844	7948.036	13668.622	3682.27	153.458	791.242	335.393	298.959	467.75	4381.761	774.966	266.334	587.829	241.478	198.728	187.332	6328.079	524.781	372.252	138.244	174.071	8905.829	315.344	315.702	295.798	148.203	4364.486	365.283	352.664	98	0.98	713.041	504.541
7813.12	9310.71	4924.96	11287.467	6632.175	4576.883	7065.322	152.154	546.533	302.286	547.453	355.489	465.678	474.802	261.973	531.127	202.897	167.656	219.165	604.956	235.477	211.268	152.487	141.369	4648.622	303.836	365.002	284.622	5826.513	2013.108	432.212	317.323	104	0.974	988.212	503.971
11834.312	14218.149	7026.748	17740.156	9792.002	13985.353	3797.275	153.046	617.006	508.438	291.968	451.808	5254.478	819.958	258.585	627.801	257.546	211.142	189.043	5392.922	682.56	340.361	158.054	167.475	13286.854	299.396	365.466	286.43	866.453	3564.669	533.313	371.305	178	0.885	722.736	506.73
6640.75	7858.241	4105.921	10307.114	5813.881	7498.726	4444.863	153.431	537.037	272.894	707.488	296.118	317.756	707.428	239.396	670.309	212.614	188.852	181.165	819.455	118.192	294.528	144.145	157.018	6512.009	247.737	736.283	321.634	3182.929	789.077	247.647	306.29	129	0.882	1116.748	505.19
10482.466	12006.034	5476.629	16495.177	8496.055	15012.997	4970.889	196.59	532.634	260.939	346.02	382.266	840.414	803.385	290.283	1692.718	177.178	173.498	158.561	3046.372	506.637	329.51	154.495	220.26	2345.106	266.338	403.525	273.223	492.044	842.944	377.006	378.398	144	0.958	1211.569	507.285
9125.772	11714.869	5865.94	14877.573	8414.678	12079.664	3266.472	192.92	469.514	305.437	273.975	392.71	1316.38	506.372	282.072	1226.285	180.063	158.423	164.389	1439.899	191.702	286.252	120.764	222.272	3478.63	281.461	380.647	305.428	770.446	490.522	344.726	454.391	214	0.817	627.131	512.21
11493.713	14148.639	6949.643	17612.345	9809.767	11013.502	5027.136	150.596	708.657	372.445	312.244	482.047	4288.256	687.612	273.353	572.07	249.608	202.114	172.309	3226.352	419.164	286.334	129.727	172.632	7857.673	317.848	388.767	294.752	1474.764	1413.751	358.235	372.114	342	0.676	674.196	516.673
7887.328	10051.974	5019.903	12392.267	7188.479	12530.732	4983.873	390.824	451.166	308.475	262.402	323.459	596.097	439.118	315.751	1781.219	198.51	174.476	161.003	789.403	165.94	258.807	121.312	261.908	5516.597	310.037	554.823	303.164	1731.169	358.031	243.892	590.861	133	0.909	638.695	509.56
8309.091	9711.383	5193.691	12842.348	7610.884	11439.231	2542.284	238.446	434.656	248.024	325.522	246.667	299.457	514.946	245.561	751.617	184.503	164.079	195.035	836.265	132.252	248.276	133.886	180.369	5837.691	266.929	323.626	254.575	1895.9	382.393	447.008	421.985	140	0.883	753.879	510.021
10494.573	12719.06	6492.676	16097.601	9283.346	11098.758	5172.433	190.068	548.586	551.656	303.807	380.769	1612.422	480.433	277.026	1299.905	197.15	166.78	163.363	2344.381	282.263	256.632	146.891	219.497	7006.064	338.368	323.437	273.09	875.752	666.747	305.24	470.406	174	0.865	730.414	517.293
9825.614	11182.858	5855.382	14800.877	8540.773	11799.377	5443.661	178.13	767.883	340.254	529.182	1317.675	9654.299	857.945	254.774	625.118	351.57	235.497	192.189	3640.52	5656.617	460.055	142.528	147.423	11486.942	349.157	416.927	294.424	283.42	4760.949	326.456	275.635	160	0.915	1037.725	514.725
7593.329	8688.172	4737.039	10998.941	6501.742	7977.684	5442.733	162.33	476.134	289.655	415.979	290.224	343.93	732.768	243.912	545.968	249.563	168.735	167.88	815.52	137.877	540.306	137.46	141.545	8730.224	305.262	341.777	304.956	2368.654	689.976	318.605	239.261	120	0.929	1078.508	514.45
10498.591	12114.381	6354.95	15487.457	8818.867	11413.813	4757.51	158.176	707.516	317.584	815.093	682.869	2317.296	777.311	249.664	551.61	313.542	221.717	191.36	1717.977	4606.557	523.145	156.756	146.585	12840.116	270.032	952.871	320.976	3718.177	1224.374	258.678	247.27	222	0.792	1103.122	517.689
11134.417	13979.395	6851.905	16963.06	9709.07	12501.226	7417.858	147.944	520.334	285.624	271.354	384.194	1822.46	439.007	288.884	623.314	217.201	169.521	167.298	1523.531	225.93	218.112	136.518	178.885	5866.07	297.969	319.615	304.458	1064.109	717.664	360.421	357.214	105	0.984	684.757	517.843
8770.649	10530.115	5188.135	13888.703	7663.294	5491.319	10592.002	138.887	570.145	275.713	355.144	389.868	1217.809	559.536	283.294	478.942	190.914	198.03	168.259	3155.811	588.808	218.414	148.129	154.007	2569.398	241.019	340.041	270.439	1423.745	1224.516	287.389	292.155	175	0.912	1180.677	525.157
15297.193	17024.343	8937.648	22548.258	12663.8	16343.131	6678.995	151.015	734.423	344.633	286.447	466.188	5996.142	765.882	201.722	514.939	289.658	239.202	156.972	2477.299	1245.227	305.196	169.067	151.988	6230.883	277.58	314.121	311.141	144.872	1750.204	304.354	275.314	160	0.915	1105.931	530.944
10101.496	12427.742	6337.209	15400.301	9081.076	18082.516	7121.083	153.309	615.118	429.757	318.791	482.234	2714.242	541.969	279.277	637.389	219.901	183.372	152.489	4003.812	358.264	333.998	150.566	186.544	7139.551	284.265	311.062	276.408	522.095	506.543	313.185	375.34	130	0.914	747	530.231
7711.614	8893.208	4666.738	10552.97	6122.262	5043.725	2425.039	146.518	648.098	306.102	839.743	798.498	3377.944	605.54	188.264	518.137	304.271	200.238	207.068	2442.673	8568.999	397.147	149.617	155.378	12466.171	230.024	412.974	315.375	2022.596	1027.642	224.618	225.653	111	0.896	1121.662	532.023
10200.649	12318.627	6223.835	15727.805	9030.649	15652.935	5674.942	148.566	623.877	324.66	354.559	396.697	2603.199	1776.199	266.645	627.959	214.709	178.736	160.521	1866.889	299.674	367.574	154.151	192.871	5683.427	285.395	344.831	294.568	1101.916	1478	297.786	321.811	198	0.894	738.035	536.859
8132.616	9611.746	4880.955	10966.826	6120.589	4717.327	3705.976	816.843	509.034	244.95	339.936	837.79	6095.463	881.021	235.413	2355.278	189.516	186.314	177.995	2881.822	1830.395	522.584	154.288	331.976	7310.485	304.439	286.651	297.524	104.35	5183.618	484.244	748.758	103	0.996	977.83	534.316
13525.089	16538.916	8161.452	20634.939	11538.506	17028.351	5957.025	168.878	750.914	400.773	337.902	492.612	3603.337	1467.033	277.773	662.723	291.371	194.321	172.814	3074.17	428.346	531.094	148.05	204.182	12725.645	300.741	410.048	314.015	1548.604	3357.376	353.201	451.151	238	0.873	700.223	540.437
9097.389	11093.716	5587.386	14530.925	8478.707	13181.72	9504.722	140.899	602.049	340.331	349.577	412.225	2519.504	551.773	295.908	715.701	175.881	174.28	136.573	3319.337	248.51	253.196	162.495	189.788	3145.229	267.123	300.566	284.622	459.86	597.606	239.501	340.998	106	0.949	748.67	538.613
11905.847	12963.464	6949.943	17399.576	10080.766	10380.557	6398.193	182.715	594.8	284.725	579.022	395.787	806.534	502.397	241.904	723.378	256.279	199.587	150.946	953.882	1299.244	206.068	160.829	150.654	11113.705	318.735	592.984	280.727	4744.309	2025.301	415.03	259.715	178	0.885	1048.427	539.292
12076.506	14599.319	7309.978	18691.495	10465.691	17343.28	9647.744	198.926	701.182	340.568	315.001	433.572	4896.054	1112.871	323.262	1448.347	220.857	186.274	170.103	4398.509	611.762	472.47	172.36	246.545	7047.332	286.149	292.873	305.823	699.174	2055.969	558.688	526.996	102	0.987	712.186	539.667
10591.212	12982.96	6659.262	16414.032	9516.052	10278.891	9991.54	190.997	552.732	319.743	347.563	329.954	1327.161	457.513	275.48	630.915	203.854	165.88	145.444	2119.415	177.914	213.046	165.815	181.952	4911.649	272.097	287.756	291.532	358.873	455.995	280.266	354.773	149	0.906	756.117	540.164
10176.61	12501.897	6552.986	14617.374	8679.109	9541.84	2978.962	161.333	531.501	321.022	339.341	313.869	614.625	553.74	211.717	1449.365	192.991	165.505	166.159	2457.332	252.274	327.781	124.435	237.151	5963.755	298.784	296.569	272.882	1178.62	482.299	262.604	352.548	161	0.944	1363.034	541.295
10266.73	12595.58	6143.8	15621.807	8843.972	19509.487	10054.136	145.053	687.59	305.572	335.921	479.329	5035.389	3693.984	322.165	479.437	212.326	187.31	176.008	5169.514	670.359	345.491	191.894	181.79	7108.792	295.839	311.63	301.097	656.601	1398.591	459.124	355.112	109	0.976	719.573	540.445
12320.117	15003.197	7364.942	18605.279	10270.622	17596.773	5412.714	189.408	648.642	279.314	302.09	470.357	4084.509	1144.757	291.687	1183.388	210.504	198.544	153.977	3675.695	569.36	316.371	160.931	202.542	9284.38	267.525	429.729	282.056	598.34	807.49	427.721	393.298	137	0.922	838.354	541.215
13067.324	14992.89	8158.609	19691.174	11662.399	12760.326	3640.611	162.285	603.856	313.262	300.684	680.356	4767.176	905.706	221.03	617.75	157.387	168.013	156.83	3852.903	1566.204	402.585	166.122	138.651	1728.246	313.925	356.781	304.483	1120.819	2977.152	350.489	300.393	142	0.945	1079.831	541.775
7953.557	9348.057	4882.042	11428.518	6657.903	9527.195	2058.092	152.123	566.43	293.979	554.52	599.199	2466.539	599.566	204.557	639.471	197.981	169.383	191.35	2298.461	2163.041	345.238	154.633	164.442	4114.62	249.887	416.278	316.63	2802.032	1957.591	217.413	289.56	128	0.9	1131.227	541.031
10817.528	12487.223	6363.572	16455.155	9272.488	12277.645	3403.735	131.343	642.252	308.757	365.464	467.334	2907.895	641.741	238.934	559.098	268.121	172.324	152.829	2212.234	319.046	319.64	140.889	182.306	11053.913	295.778	428.463	315.609	1791.417	930.214	317.086	389.96	105	0.984	691.452	541.986
8658.977	9780.97	5446.352	12818.897	7811.262	7922.169	5878.067	157.379	544.195	330.746	289.384	340.322	732.186	539.206	219.303	550.389	214.5	483.267	189.741	1113.993	520.425	251.341	149.386	143.545	5174.889	307.412	680.083	289.197	3562.09	758.474	458.107	273.237	136	0.93	1068.39	544.294
11216.54	13808.235	7034.033	17224.851	9840.303	12499.878	4141.485	193.256	622.686	338.165	535.15	364.075	873.114	618.589	239.732	816.536	259.527	193.483	178.029	980.297	158.196	419.228	138.321	199.646	12419.974	323.864	441.677	329.854	2720.253	1249.231	322.718	428.149	262	0.752	667.527	552.385
10332.267	11894.774	5891.916	14681.106	8092.402	10721.538	7365.356	211.753	498.071	259.364	256.575	343.903	1822.139	809.949	317.892	1380.917	207.205	155.074	162.058	1813.668	240.65	360.925	182.522	251.96	6634.753	273.821	259.43	315.201	1177.972	1212.11	744.204	506.356	102	0.987	712.157	545.373
8384.422	10137.658	5181.258	12373.092	7326.982	9468.51	3342.1	160.404	622.551	329.176	540.778	389.688	573.961	926.301	238.933	700.065	344.969	205.843	226.847	3189.493	160.479	469.907	151.924	204.857	20106.245	300.435	568.738	321.753	3614.907	2879.31	493.509	393.992	122	0.918	703.893	550.205
10834.393	12782.828	6377.765	16299.666	9068.964	15055.558	8780.407	155.68	630.87	342.544	283.217	440.855	2474.576	945.831	363.143	486.738	258.689	221.639	193.34	2488.853	302.701	447.207	195.438	153.655	12594.481	260.111	431.115	278.788	1021.659	1757.023	486.939	298.836	207	0.886	825.674	551.587
7068.259	8646.918	4319.472	10494.963	5955.316	9046.01	12197.045	181.646	473.636	1389.793	243.631	447.622	4145.463	436.434	305.008	572.769	214.009	166.864	152.129	3677.106	496.412	175.133	195.666	209.303	8225.957	445.212	254.953	318.189	591.641	831.814	438.631	393.802	109	0.976	722.472	550.592
12610.338	14536.104	7496.395	19287.479	10883.402	10722.482	7640.138	264.989	637.448	329.957	318.061	489.704	2750.996	519.577	279.288	696.732	240.282	186.718	139.926	2313.518	261.169	195.997	161.986	189.825	6915.966	287.148	258.597	305.087	615.938	353.994	398.983	370.193	186	0.924	755.183	552.602
10402.218	12461.198	6228.727	15573.008	8779.522	17887.816	7584.007	148.257	535.864	280.925	325.961	344.826	1117.706	1666.258	275.916	473.661	189.454	164.386	162.028	1302.524	168.832	601.145	169.006	160.275	4279.156	268.343	441.578	277.511	1147.445	2367.685	372.366	292.494	187	0.92	815.163	560.425
8153.473	9566.559	5198.785	12514.78	7499.4	6914.732	5344.327	143.638	553.415	287.85	429.461	712.833	4812.296	513.34	223.66	555.152	181.972	163.745	171.639	3206.485	2764.378	288.751	161.702	132.146	3112.503	298.718	367.928	293.898	2922.087	1704.904	330.772	504.05	184	0.857	1084.728	560.375
13137.501	15834.537	7728.707	19521.888	10831.191	20768.238	6334.56	209.083	754.289	580.753	314.76	521.134	3931.721	1197.719	254.245	586.201	257.463	190.297	149.663	3922.501	362.132	293.621	176.156	185.83	10161.677	295.006	269.115	325.651	614.777	1952.322	341.855	338.881	195	0.754	741.444	563.679
14634.422	16987.286	8530.095	22056.262	12180.097	14977.266	6683.202	216.05	617.958	310.153	301.879	380.825	2401.798	546.006	266.526	559.349	208.74	167.906	141.562	1597.488	238.78	216.523	179.328	174.401	5201.901	278.11	306.61	306.957	429.125	865.376	378.956	318.231	226	0.871	759.305	561.965
11961.222	14057.743	7038.58	17922.291	9951.594	11904.649	7156.543	150.492	701.461	373.745	289.523	596.907	5125.161	578.349	293.252	489.915	258.89	194.531	157.496	5055.248	579.565	363.756	177.3	184.8	12458.801	280.662	390.697	336.363	2448.705	1141.356	305.236	330.128	137	0.912	731.909	563.303
6319.952	8182.209	4090.861	8091.881	5917.031	4811.103	2597.383	117.5	551.8	324.67	669.25	318.501	302.074	483.319	248.824	383.338	151.421	138.648	179.052	1343.294	193.558	245.413	132.207	217.901	2997.922	293.275	388.953	298.389	3825.353	497.318	275.912	346.506	109	0.946	1412.142	562.839
7742.082	9134.316	4573.364	11424.824	6464.181	6644.213	9480.351	161.344	530.868	343.546	237.65	607.818	6319.876	675.477	316.425	623.911	223.781	175.203	158.43	5618.021	1033.562	259.883	188.856	188.243	11293.285	286.821	372.076	342.934	1931.975	757.787	456.128	384.249	113	0.94	723.164	565.27
9868.534	11607.365	5900.21	15036.994	8397.875	5986.792	7283.903	214.575	627.182	271.916	276.937	444.93	4701.205	551.859	302.611	936.859	237.497	197.296	174.332	4563.878	808.992	204.758	164.812	174.721	10536.568	282.882	719.869	270.493	5140.768	1472.892	322.316	365.631	144	0.933	845.736	568.778
6222.649	7562.788	3949.428	9316.922	5435.306	173.787	4101.723	7339.923	470.528	223.97	907.537	299.005	294.984	227.01	217.093	9739.679	260.667	187.815	176.268	1137.192	148.081	126.323	119.023	1481.283	12323.411	277.398	334.971	306.991	3683.19	260.158	365.668	3188.19	119	0.856	974.987	565.534
11274.251	13263.579	6683.608	16826.102	9429.82	16875.053	10915.573	125.471	704.588	327.779	313.637	472.13	3398.968	1167.01	326.425	358.844	258.888	203.862	173.019	3017.932	396.33	478.894	157.166	141.399	10592.197	269.687	413.46	265.565	1410.219	3721.173	365.341	274.499	256	0.795	826.41	573.242
10719.268	13037.921	6427.806	15612.871	8712.538	13362.35	7389.099	124.316	763.054	978.68	301.262	777.038	6680.792	1084.633	243.388	277.858	338.697	249.337	201.064	8106.295	998.717	378.762	142.654	136.607	22887.035	314.025	295.648	363.963	634.018	1864.591	529.068	302.756	162	0.873	722.426	577.537
10485.459	12379.764	6102.531	15391.138	8578.481	8429.556	10745.223	190.478	771.08	268.261	260.157	605.863	6950.858	657.104	303.004	452.398	344.781	232.698	188.131	5412.326	1093.001	318.273	154.617	147.283	19124.54	296.813	383.675	286.569	90.411	1747.508	290.561	370.93	127	0.94	834.988	576.453
9301.682	10607.524	4547.471	13225.491	6959.925	6747.945	6479.921	158.382	722.112	263.884	307.714	1070.233	4333.837	638.297	263.562	396.311	401.969	251.798	135.282	2127.784	2647.121	652.428	181.916	139.314	16839.145	262.259	280.89	286.706	154.326	3025.748	313.243	276.383	173	0.86	1227.604	577.153
12092.442	14137.773	7075.101	17744.797	9825.484	6667.897	8393.958	366.653	742.938	273.799	255.794	678.145	7767.019	590.01	286.752	1696	375.328	255.425	200.675	5554.672	1276.721	263.081	158.878	216.775	21715.469	286.086	383.18	288.507	207.03	718.257	337.431	498.692	136	0.93	842.625	578.603
7237.139	8379.677	3795.22	10992.45	6098.044	5597.447	8586.834	197.155	573.676	254.178	374.399	687.124	1828.668	483.244	260.954	1060.115	311.287	258.55	179.191	1297.755	1234.339	501.496	193.89	181.786	10793.122	262.644	265.915	273.466	578.833	2341.617	318.119	385.564	155	0.8	1214.681	585.635
8452.609	10283.229	5247.202	13060.162	7581.547	14000.96	5497.188	127.649	518.031	544.505	366.204	368.944	979.948	609.285	241.656	396.438	180.22	152.168	152.5	2468.353	144.949	307.123	139.542	118.082	4200.395	288.633	373.798	283.045	1408.794	616.549	292.924	303.315	146	0.865	805.904	584.473
13354.452	15903.168	7836.735	19262.336	10562.427	16834.654	7891.526	366.459	734.335	301.149	288.266	592.698	5930.884	802.4	301.484	1864.562	356.64	251.669	172.189	4057.639	667.967	504.664	175.197	225.341	15436.983	290.05	397.265	278.833	862.23	1116.851	376.206	550.234	101	0.977	846.767	585.589
10142.947	11896.126	6045.11	14817.5	8224.783	293.553	4571.926	7040.683	591.717	238.489	283.831	490.838	4508.306	219.551	250.721	11599.335	324.234	230.955	177.197	4745.638	471.194	121.869	147.768	1713.346	15532.627	276.073	280.423	305.567	659.54	303.613	352.57	3641.738	209	0.847	967.16	587.797
10251.497	12331.396	6138.272	15889.013	8995.661	8881.8	13349.166	160.975	617.926	538.155	355.141	422.555	2237.897	793.762	376.168	464.833	207.901	158.619	149.547	2526.933	287.057	286.075	173.928	141.007	5916.148	290.308	411.555	267.7	613.32	630.332	391.627	315.938	120	0.957	814.1	590.8
8465.679	10260.396	5353.43	13292.808	7554.137	579.83	3010.164	6811.735	521.58	301.731	344.32	279.614	354.32	220.574	228.697	14205.749	244.083	169.346	162.322	1523.97	114.409	151.487	144.565	2086.929	6514.228	265.99	288.982	293.824	702.078	326.821	259.965	4471.618	105	0.953	952.329	589.843
12582.547	14134.017	7457.099	18959.306	10655.454	20549.739	6811.035	141.746	717.471	287.314	356.781	551.251	3698.622	790.394	263.045	587.933	275.698	218.049	211.959	4278.014	289.616	299.675	155.567	150.269	7666.378	297.562	401.296	294.053	1036.941	1732.748	463.242	367.666	133	0.973	1120.545	594.004
13841.508	15821.876	8311.811	19895.256	11392.09	14683.38	9608.456	159.007	734.791	481.42	385.262	484.854	2406.359	816.536	280.978	540.443	293.753	247.777	214.056	3056.974	238.99	331.301	163.762	152.281	10123.623	305.324	526.232	299.613	3796.142	1996.354	521.42	381.681	167	0.932	1128.889	594.668
11277.244	13508.895	6733.194	17347.906	9725.924	16403.494	15473.121	169.747	612.672	346.784	336.154	419.225	2080.859	1221.933	402.11	446.29	233.695	173.071	168.848	1543.181	217.345	556.62	167.599	147.143	6805.309	280.043	495.704	254.412	593.732	2412.198	411.741	292.955	134	0.916	818.507	597.687
7828.907	9750.794	4884.513	12013.91	7064.303	9331.64	3635.658	182.738	545.843	452.006	298.677	433.343	1640.98	726.634	297.957	524.354	236.191	166.705	144.573	2219.671	207.718	334.324	130.404	176.237	7990.133	295.319	315.585	294.018	299.15	611.623	348.99	334.678	158	0.873	764.772	600.93
8852.514	10725.323	5399.869	13546.529	7798.19	10363.484	14879.929	178.53	481.655	272.039	310.888	326.004	894.529	1013.474	426.601	401.672	175.695	149.19	166.621	2192.111	146.132	368.996	173.5	145.815	2895.814	270.693	329.03	262.892	761.704	1943.632	366.998	317.599	125	0.94	821.18	605.916
9731.492	12466.672	6471.922	15058.711	9069.12	7509.01	5325.605	186.351	702.214	438.821	502.971	379.18	366.758	345.218	374.844	746.936	315.204	194.278	219.923	3129.575	193.553	240.446	144.197	181.645	11708.959	301.129	418.797	322.254	2118.581	458.768	551.524	373.759	147	0.894	703.745	616.663
11048.504	13519.409	6716.803	17324.458	9671.211	15841.696	8926.373	191.905	575.488	330.062	341.371	437.194	1966.445	3582.786	379.474	677.969	207.015	168.982	135.838	1613.935	296.357	500.985	147.629	203.487	5076.944	298.664	313.609	296.57	400.339	2351.808	342.338	341.434	138	0.954	758.174	614.587
11913.04	14039.25	6901.178	16987.121	9205.717	9393.521	7957.985	191.151	719.896	342.047	1123.17	1031.941	5724.237	483.589	337.938	544.357	408.04	232.754	218.292	2705.555	7862.126	258.122	132.518	190.765	24798.616	303.219	536.711	316.429	442.446	435.683	504.972	353.78	225	0.852	730.696	622.104
9026.382	10856.048	5425.301	13179.2	7366.36	11171.699	6533.382	219.82	729.096	337.633	1179.053	962.917	2764.121	646.367	357.212	685.432	404.94	231.7	195.736	1696.192	5077.102	239.237	136.817	208.838	24657.921	289.151	478.589	319.764	1433.926	700.782	322.759	344.686	131	0.83	747.218	619.294
9746.385	11101.428	5648.084	13592.675	7389.092	10770.799	3432.643	204.085	581.269	235.589	216.084	510.75	5659.364	635.748	210.046	1873.954	354.664	234.071	209.912	3978.178	1373.932	272.501	157.409	225.377	17172.469	313.773	322.186	302.895	974.984	1647.237	320.272	542.799	125	0.914	1060.652	618.636
8737.347	10687.456	5506.117	13442.021	7731.629	16118.664	9795.222	198.508	482.565	273.587	273.659	296.352	831.913	594.104	411.556	400.821	233.862	171.051	162.535	1879.642	139.654	223.589	170.056	152.792	5370.247	275.896	298.793	270.705	252.006	1323.469	389.094	328.522	127	0.967	816.059	619.783
12922.731	14548.892	7642.067	18389.491	10365.536	11146.613	4632.414	150.041	760.316	300.865	861.047	1026.359	5296.054	548.784	229.985	606.66	424.695	248.231	234.177	1727.69	6301.553	271.832	156.951	155.706	19365.873	260.366	484.749	285.211	578.084	1985.284	474.117	351.514	318	0.745	1173.569	622.846
9785.428	11970.11	6089.433	15079.087	8642.958	15254.675	3984.214	211.313	690.488	422.201	317.917	486.945	3064.171	1523.709	301.654	540.248	291.85	216.221	193.25	2993.008	371.475	387.737	156.932	160.028	9337.31	309.4	319.567	273.268	592.333	2296.165	343.156	351.256	140	0.851	849.371	621.957
8924.049	10928.699	5762.165	13937.191	8279.03	8342.91	5972.77	216.353	538.229	314.858	269.375	345.213	868.466	1123.027	302.725	403.587	237.822	171.334	165.916	1160.477	151.192	338.965	140.237	158.306	7541.742	298.843	287.825	279.158	389.932	1559.943	301.746	335.818	145	0.882	796.941	624.341
9582.563	11238.431	5773.952	14074.447	7901.002	10294.578	4119.397	186.646	699.05	313.144	555.641	1092.925	6982.921	751.278	231.448	471.755	265.299	210.143	212.011	2557.815	5117.483	354.268	136.781	147.975	7785.437	268.737	469.425	279.607	584.929	3174.36	364.872	338.42	151	0.968	1182.434	630.838
10903.023	12924.491	6285.035	15355.916	8339.894	7692.405	5423.869	250.892	746.697	355.265	1099.841	1050.757	6776.711	355.943	359.149	643.146	383.653	231.955	224.748	4263.578	14385.774	205.01	138.142	186.837	23220.415	302.728	471.28	298.393	261.353	348.928	530.379	367.642	211	0.813	712.367	633.576
11211.24	13051.38	6539.51	15888.565	8818.752	16716.619	4821.432	177.628	823.763	344.042	1322.669	1028.09	6828.796	806.191	331.515	847.74	450.913	239.859	203.337	5301.182	16729.935	676.584	130.235	201.811	26375.883	311.282	490.664	316.706	1371.723	2165.615	426.298	419.32	197	0.791	745.622	639.612
9185.551	11127.445	5557.319	13603.44	7609.546	17404.543	6480.113	128.437	875.455	336.708	473.077	620.924	2501.624	1068.495	311.556	387.964	275.645	226.886	167.56	16470.625	7653.256	1046.148	126.601	170.826	12614.416	307.102	422.175	317.535	99.595	2923.563	398.425	381.045	122	0.985	735.541	637.09
8268.453	9891.016	4950.229	12453.279	7063.239	9585.807	9596.144	137.874	675.69	329.275	325.832	463.311	3165.629	526.232	342.986	554.641	308.573	196.524	223.255	2870.734	358.589	302.521	149.915	155.168	11507.243	310.473	387.532	287.951	4126.571	440.247	375.451	386.998	108	0.938	834.537	636.87
14993.782	18091.743	8953.378	21878.934	12176.879	7691.176	9096.849	184.106	585.222	311.927	315.727	454.421	2489.377	512.131	400.639	483.319	241.831	182.407	199.152	2609.928	294.881	212.656	164.546	159.496	7116.064	300.239	314.386	268.967	800.601	549.408	487.737	386.596	186	0.855	824.242	643.371
11063.527	12698.62	6479.698	16684.83	9403.698	10344.389	9372.904	177.966	560.227	295.021	288.544	484.347	2643.317	474.843	409.364	590.005	275.91	196.024	218.212	3390.494	290.872	200.026	164.213	157.999	10760.526	293.459	319.997	279.282	2446.02	550.189	494.135	368.822	123	0.925	815.776	641.272
7963.989	9099.668	4670.174	11322.287	6413.871	9063.393	3120.568	199.654	485.946	268.03	385.514	506.374	2350.204	450.61	275.954	952.353	226.9	154.061	198.146	2744.198	248.65	193.625	160.839	178.239	6673.283	301.253	374.109	266.708	1691.853	567.511	291.908	400.369	119	0.86	848.676	642.794
8342.703	10138.833	5242.146	12755.439	7307.879	13410.3	5680.436	207.462	437.191	277.696	318.136	254.042	463.839	490.429	302.055	720.622	232.738	156.875	131.302	626.917	135.446	232.837	128.982	193.895	6963.402	291.35	291.435	296.429	385.182	831.325	391.581	407.389	108	0.926	764.861	647.444
13045.274	15028.432	7632.527	19419.621	10786.336	23121.711	8575.141	221.099	624.557	309.937	355.492	449.088	2325.812	1052.078	365.39	519.58	262.878	190.171	188.855	2336.264	262.568	447.896	156.558	170.156	9003.287	306.217	316.12	284.402	3775.026	2061.534	388.616	361.214	248	0.828	813.871	649.48
9681.289	11677.583	5643.355	13811.583	7413.216	12194.628	4162.54	193.933	804.75	333.147	346.836	756.088	6657.886	586.692	283.857	844.196	424.66	240.096	227.128	4713.863	2350.973	433.666	132.317	196.211	23145.231	319.751	303.81	283.336	89.29	996.764	482.85	375.065	106	0.993	704.962	648.792
10692.732	12508.867	6124.338	15450.415	8326.402	12944.656	5494.125	188.047	844.089	332.838	1460.959	946.611	6966.008	1457.194	336.718	388.31	415.894	232.356	209.641	4949.942	9624.972	837.824	133.057	174.378	26279.584	319.366	497.304	319.73	534.228	5377.071	430.891	359.633	155	0.919	738.319	650.345
10585.018	12690.114	6367.855	16084.679	8940.593	16105.616	8140.232	395.349	607.725	306.816	394.585	457.762	2833.653	1068.242	284.773	831.74	244.983	176.664	198.684	2918.442	310.7	291.566	143.62	194.895	6938.49	302.788	305.372	269.4	1272.765	1993.124	301.199	482.304	155	0.933	848.887	653.055
9642.246	11614.817	6116.808	14672.695	8316.946	12449.452	4373.843	225.83	742.871	342.954	632.684	708.139	5382.261	822.625	233.983	1371.222	276.863	202.218	208.324	2580.673	3884.046	327.077	131.623	208.448	6020.457	287.399	497.921	255.053	1303.977	3118.771	280.95	419.712	170	0.848	1187.041	654.194
10227.267	12248.993	6319.833	15481.432	8843.987	11233.762	5382.923	296.931	582.289	311.058	326.541	376.503	1342.696	421.429	363.77	670.589	239.445	167.051	153.859	1268.945	203.219	223.787	149.989	186.827	7998.119	311.77	289.841	309.276	893.047	416.649	411.652	400.653	190	0.846	758.263	658.089
8812.395	10300.539	8070.868	12688.923	7128.454	3991.506	5305.545	159.241	571.69	251.634	551.268	331.903	1420.741	288.119	221.314	364.469	207.106	141.858	156.08	1447.887	180.862	124.195	145.035	146.62	2351.368	244.946	394.712	246.693	992.592	731.89	292.878	323.106	105	0.984	1242.014	655.157
8345.91	9667.124	4843.065	12386.132	6875.366	9197.637	9467.991	163.709	662.21	305.334	238.426	768.894	3793.645	753.072	288.359	370.469	274.765	189.001	161.49	2140.476	1881.391	279.764	153.272	148.302	7886.023	262.571	348.774	256.53	1438.256	3510.85	333.627	304.585	262	0.686	1237.126	661.435
9408.236	11135.034	5500.092	13669.671	7432.64	15116.103	7119.835	199.504	813.84	314.921	510.748	900.641	5629.424	2128.854	358.643	603.308	527.618	241.601	221.761	4001.352	4224.335	720.567	136.417	177.774	32600.698	354.552	428.234	290.438	135.522	1075.239	414.32	360.838	112	0.973	727.58	657.42
8311.335	9894.756	5003.539	12338.504	6801.141	8962.959	8864.712	190.127	688.661	322.932	507.63	856.5	6287.939	1844.765	415.504	606.035	273.281	179.669	217.049	5359.718	2943.416	428.465	158.326	175.011	11854.32	300.057	537.468	287.945	122.103	1911.28	497.121	339.951	98	0.993	718.112	658.153
9290.424	11309.027	5618.02	14299.927	8092.317	11013.716	4097.966	541.282	634.78	315.838	591.212	394.034	2046.623	1287.579	234.776	1000.862	262.861	191.62	199.326	4243.666	261.935	217.837	131.141	213.752	10690.914	296.062	351.741	272.112	1009.906	864.15	268.473	570.053	174	0.845	854.448	660.644
9172.016	10352.154	5578.751	13091.636	7656.639	5277.99	4290.65	607.302	668.92	278.66	939.897	945.385	4184.96	324.629	202.639	2181.232	335.04	231.148	171.248	1590.155	3795.62	194.8	156.638	307.74	12964.052	293.327	464.92	279.274	1922.526	845.238	346.953	922.064	96	1	1123.229	662.229
14741.233	17638.161	8846.979	21806.829	12012.652	20803.644	12692.724	211.206	714.21	397.502	282.733	569.491	4095.992	1192.51	408.379	536.194	348.114	202.636	178.92	3630.817	368.682	505.563	173.394	169.911	12403.357	341.608	307.06	294.223	477.132	2437.175	490.394	369.762	248	0.828	826.585	671.552
11046.168	12736.576	6604.364	16309.668	9168.613	20507.794	7262.977	214.695	669.295	303.085	252.983	625.662	5297.243	1679.828	384.724	485.008	397.956	253.027	208.533	7613.368	780.496	511.517	159.648	172.721	24224.434	337.25	300.619	303.225	564.639	2521.206	315.799	386.767	126	0.921	815.571	666.325
13708.21	15493.006	8327.151	20528.066	11915.436	8710.627	3534.75	15420.795	823.824	323.482	399.309	684.234	5192.995	507.977	195.248	15629.742	309.127	220.841	175.876	2003.937	1160.445	204.136	159.005	2201.309	7208.057	316.975	449.205	260.387	1023.942	1601.728	337.876	4985.875	299	0.689	1136.594	669.329
7283.488	8400.416	4447.924	10708.077	6077.798	5827.238	4491.216	169.212	747.432	308.581	976.64	943.003	3779.77	577.108	215.653	646.664	323.322	212.74	192.203	2508.092	5836.947	296.709	137.447	160.682	10673.277	304.725	552.546	247.791	2452.051	2950.121	282.477	318.512	113	0.981	1191.624	666.35
7036.15	8309.319	3927.558	10484.001	5691.16	9149.607	5259.781	147.04	672.891	292.072	265.855	441.063	4003.995	743.738	237.94	290.434	216.814	177.404	179.633	3080.768	917.794	301.651	134.895	141.446	2702.819	279.531	272.302	244.39	108.319	3526.158	308.556	312.949	107	1	1214.481	669.949
9680.991	11116.278	5842.989	14359.064	8076.449	16874.974	5142.667	217.605	514.809	292.638	255.532	404.283	2260.933	1730.532	358.17	573.2	273.281	188.233	172.417	3375.373	351.061	546.388	147.951	169.101	12226.449	318.292	284.699	288.823	412.938	2828.701	332.079	404.718	96	0.992	811.167	670.646
7559.668	8793.42	4657.408	11554.207	6771.799	7629.381	5336.52	164.266	685.144	319.16	571.905	405.477	1043.73	291.423	272.762	628.749	296.239	204.137	171.053	1606.841	162.604	197.46	169.37	165.982	12092.104	288.7	408.673	278.983	2152.015	271.837	383.696	427.407	104	0.974	1011.962	670.462
9549.747	9940.149	5256.121	13972.973	6672.14	10263.042	9738.814	176.064	602.715	338.221	532.62	660.909	3773.661	815.538	301.007	407.574	248.379	168.726	167.058	2368.034	2093.491	382.535	179.332	137.255	5115.274	261.668	424.529	257.374	1316.369	2716.594	359.438	293.174	110	0.985	1257.036	670.718
11999.491	12514.321	7888.123	17013.388	9103.017	11625.867	5847.936	152.929	574.346	338.89	489.144	553.091	5164.747	751.704	288.314	388.021	227.186	151.588	172.54	1795.506	2430.369	406.327	171.374	134.927	6185.504	282.461	474.817	248.652	1040.088	2958.989	306.479	290.191	159	0.91	1279.89	673.368
15039.274	17287.45	9347.015	22612.344	13071.601	14671.807	5737.481	4208.634	791.295	338.05	640.751	739.253	4085.546	739.329	208.167	5066.828	321.634	225.725	182.095	1577.966	3136.351	266.239	147.441	643.786	11635.39	328.774	448.178	254.692	382.1	3409.341	320.959	1254.35	220	0.891	1152.382	673.073
12913.687	14457.535	7606.989	19058.838	10874.289	21969.156	3018.171	25315.083	752.615	296.914	310.409	555.837	5138.209	1207.57	223.25	22496.549	294.911	210.581	165.297	2144.184	868.289	389.145	161.372	3815.055	7333.832	321.365	644.232	260.271	160.654	3947.589	387.365	9404.799	117	0.956	1126.192	672.859
11035.157	12669.131	6816.34	16493.587	9457.712	15174.258	6482.448	425.944	717.844	323.33	481.972	729.195	4926.359	857.815	208.37	750.487	264.419	203.88	182.387	1901.462	2482.894	383.578	143.786	151.814	8802.282	340.433	445.284	247.117	1198.684	4745.376	323.014	288.534	339	0.743	1167.075	679.963
9227.414	10476.983	5618.526	13550.151	7910.895	5262.955	9709.949	9640.405	582.303	257.138	260.558	845.123	6635.95	671.818	237.424	12101.467	286.504	198.695	146.524	2892.366	2762.758	288.422	155.207	1740.677	9002.949	326.657	495.376	276.026	90.914	3535.637	300.925	4083.469	124	0.933	1103.806	675.234
12809.168	14582.545	7745.774	19064.518	10861.456	22194.718	3535.757	11491.092	722.057	307.641	300.579	654.654	5486.147	1273.051	217.427	16847.056	261.413	209.127	145.787	2503.37	1507.305	415.37	146.948	2354.677	5286.532	320.059	479.433	256.586	114.606	5150.5	282.757	5231.651	344	0.857	1119.099	680.012
8246.538	9354.229	4894.48	12429.276	6924.43	10640.284	4851.232	144.021	739.722	309.985	390.678	613.955	5900.355	756.787	249.19	358.385	255.875	193.227	193.164	3239.728	1562.997	390.132	137.48	143.717	5735.054	300.693	480.625	261.837	168.469	4601.803	292.809	308.591	99	0.976	1198.823	675.177
10433.675	12197.68	6522.561	16037.773	9319.953	10751.423	2548.26	10344.719	725.091	303.432	302.616	495.796	4627.008	931.093	209.113	10536.362	250.833	202.954	154.232	2124.904	855.919	299.635	146.356	1760.832	3948.859	339.388	376.643	253.729	163.747	3233.745	317.689	4043.132	127	0.929	1141.051	678.469
8369.488	10293.378	5620.8	12951.706	7910.896	10096.019	5971.445	165.208	745.374	352.626	414.103	539.532	2612.606	556.963	380.226	336.309	312.823	206.868	197.68	3003.23	279.346	284.398	157.396	173.363	11288.316	310.939	315.823	286.274	758.843	936.802	399.627	330.656	103	0.996	745.316	680.17
11278.461	13589.378	6875.635	16824.078	11225.673	17454.642	5604.165	195.049	737.855	352.454	324.193	530.456	4632.11	1311.176	352.276	775.782	246.458	176.798	180.654	5014.075	419.48	893.432	147.457	206.732	7337.427	306.2	330.442	270.436	1034.752	3435.487	392.672	429.256	113	0.952	720.588	681.403
10441.624	12734.73	6350.551	13783.86	9546.643	13118.75	2980.146	160.673	617.645	326.112	466.998	775.792	4018.114	496.586	237.227	338.7	198.988	167.086	174.004	2422.812	4607.83	334.053	145.4	257.331	7937.217	281.158	441.717	286.909	1466.303	1244.957	313.966	307.682	103	0.996	1316.869	680.617
11770.564	14020.148	7238.038	17629.514	11238.409	14621.85	3915.128	173.113	670.656	329.438	327.056	444.856	2900.171	953.248	319.96	462.19	257.169	171.784	185.086	4039.919	287.967	475.223	141.499	187.499	9182.991	294.379	354.808	291.543	1434.733	2805.193	335.659	421.761	225	0.896	729.256	684.318
12761.848	15084.579	7580.644	19009.203	10632.913	17822.422	8885.943	192.752	768.699	323.595	307.357	544.565	4830.821	1231.705	386.131	500.796	321.296	219.422	169.813	4807.223	421.259	398.145	162.988	161.26	11221.924	350.275	319.928	299.615	673.369	1373.592	520.066	428.382	198	0.826	824.419	685.581
7727.341	9709.658	4983.244	12020.936	7093.991	12353.844	6384.973	162.537	570.547	303.02	353.155	417.092	2015.485	689.872	395.571	370.086	239.905	169.647	160.524	1994.677	234.166	285.902	164.337	165.578	6945.96	296.391	321.674	285.392	570.405	1001.952	436.181	359.996	123	0.964	753.224	683.272
12108.549	10184.905	5294.457	11117.679	8185.321	6788.872	8334.63	144.029	542.622	322.395	331.749	597.015	6581.123	975.739	316.649	336.718	217.392	159.897	157.368	2561.574	956.357	415.56	173.275	129.792	6708.023	276.694	327.731	256.338	157.797	3186.836	331.874	267.719	109	0.989	1279.61	684.904
11225.974	13497.469	7717.33	16656.752	9543.19	12176.017	4754.485	140.035	566.035	319.416	382.456	614.944	5359.064	1000.014	289.406	344.76	220.042	170.888	174.115	2291.049	653.081	475.101	162.579	123.859	6084.546	272.661	349.381	282.319	120.224	2812.542	307.993	256.949	125	0.952	1286.468	686.02
11598.105	12485.246	6732.303	16967.214	9534.403	7656.697	6109.451	16505.297	688.107	287.801	274.899	738.321	6326.868	841.311	215.882	31675.685	320.152	221.668	151.899	2900.501	1731.769	299.268	154.717	3463.732	10483.789	336.564	454.285	253.329	98.115	4297.153	397.126	8359.463	128	0.963	1109.727	688
6778.605	8204.094	4420.564	10368.982	5959.628	6897.027	2249.112	167.453	514.846	309.705	314.261	399.095	1377.793	224.454	250.547	609.068	217.126	175.291	157.413	2145.747	217.134	147.223	147.942	189.386	6857.684	338.302	319.538	309.321	1156.703	288.12	302.712	372.788	106	0.993	895.67	688.274
10220.34	12255.795	6311.403	15623.617	8868.961	12422.745	3151.535	199.184	634.872	485.611	477.462	432.653	2175.137	555.872	236.166	549.695	274.777	183.894	167.479	4082.488	271.575	293.36	125.541	175.249	11459.674	350.963	314.292	299.701	737.422	411.303	346.781	371.665	175	0.934	797.991	691.014
11512.22	13437.815	6848.54	17100.447	10972.955	8961.065	4397.031	186.237	646.241	321.128	325.909	333.753	1119.658	708.756	316.545	526.398	258.593	162.783	168	1377.246	204.004	300.958	140.707	191.751	7847.354	289.444	425.685	280.321	1218.332	1495.991	328.311	333.731	100	0.981	733.65	690.53
8196.848	9391.952	4677.822	11766.263	6607.257	13538.995	5201.311	165.798	593.395	280.625	240.532	643.096	4804.629	1050.924	242.294	284.407	291.872	232.282	171.13	2216.941	1988.188	490.18	150.338	144.671	8638.669	287.684	329.912	262.2	94.193	5521.543	394.947	295.965	178	0.885	1215.478	693.067
10514.063	12563.356	6379.642	15514.574	8295.396	11797.759	4790.332	220.497	757.455	730.37	406.315	595.896	7290.849	1259.51	319.068	853.789	254.761	192.624	162.88	7778.272	554.589	340.822	150.148	217.733	12000.484	786.331	342.281	279.594	788.866	2083.739	566.587	392.071	121	0.965	720.219	693.426
12423.375	14044.47	7438.324	18144.85	10329.394	3835.305	4211.043	13440.93	712.599	294.129	304.548	827.885	5781.975	645.241	214.597	25204.699	301.931	231.308	137.918	2852.181	2648.862	267.308	158.18	2662.993	8249.094	321.113	396.727	253.003	131.294	3229.803	349.028	5868.125	131	0.958	1115.706	693.011
8340.953	9360.241	5046.72	12290.351	6900.385	13477.595	6526.924	187.211	630.505	285.811	286.413	800.579	5298.003	1178.503	215.998	1254.951	231.499	207.462	167.714	2452.802	1901.303	503.87	152.177	180.685	7409.885	357.446	408.343	251.473	140.765	4424.336	339.247	339.646	160	0.906	1170.756	695.431
8363.36	9652.826	5134.759	11928.152	6715.327	13280.3	7546.064	147.132	649.967	302.177	296.48	765.641	5680.425	1019.781	212.937	398.482	343.2	220.204	211.77	2225.667	2316.29	637.727	154.39	142.244	12588.858	331.457	480.646	261.615	2105.519	3944.749	290.081	297.99	101	0.99	1186.193	693.767
11636.85	14050.11	7058.39	16707.764	10211.173	8633.154	6198.215	151.918	548.341	313.683	369.475	330.469	757.956	786.931	324.217	509.282	198.268	137.886	158.775	2398.121	151.513	327.665	139.724	185.06	2721.138	293.494	330.504	279.798	899.482	1284.361	443.825	357.431	99	1	739.864	693.894
12131.592	14142.151	7281.279	18487.388	10503.419	9940.274	6233.035	515.572	740.046	406.657	361.312	461.588	3177.946	705.567	328.57	1593.423	267.35	177.682	152.288	3587.224	318.843	297.537	141.057	266.493	9190.723	351.893	390.215	289.91	924.747	1229.935	369.443	580.231	180	0.82	731.35	697.417
11994.277	14165.503	7460.447	18598.994	10673.82	14462.113	9561.021	156.745	634.947	422.642	316.144	424.341	1719.632	1164.341	402.788	323.373	236.987	159.281	155.36	2201.27	194.527	375.665	165.863	164.666	6500.292	309.155	296.789	282.465	792.798	1949.483	609.209	343.361	136	0.93	750.574	698.441
11796.16	13860.757	7170.523	17557.346	9981.904	17716.047	9794.707	176.426	662.62	317.638	304.227	504.732	2990.216	1134.523	378.006	485.696	288.895	194.656	194.361	3605.313	299.916	388.581	197.41	166.319	8858.102	333.506	310.414	317.251	2136.171	1920.401	505.471	429.034	278	0.778	832.05	701.54
10790.968	12162.562	6549.311	15878.635	9133.121	4987.321	4823.905	6734.623	742.766	293.094	361.54	841.886	5431.92	560.985	223.893	10498.069	297.626	233.203	144.495	2679.811	3166.853	262.881	160.529	1161.206	8316.493	305.306	472.044	263.014	183.831	2442.537	350.78	2403.073	142	0.971	1122.394	697.887
8294.001	9879.714	5156.874	12697.153	7354.056	11553.666	9267.37	166.651	468.253	265.348	424.124	387.327	2133.94	519.854	305.595	529.789	185.125	155.847	156.844	4875.246	278.17	212.921	140.804	179.652	3713.267	343.908	322.618	308.989	1518.525	419.959	374.09	390.505	105	0.984	803.224	699.319
10064.807	11536.791	6129.138	14532.487	8482.046	15091.017	3125.758	4108.003	748.676	291.652	334.127	815.343	5182.536	1077.039	214.98	4767.537	292.562	222.463	158.033	2602.485	1932.675	416.108	159.373	618.965	6847.673	327.679	392.751	256.292	112.162	4858.682	281.877	1489.12	135	0.949	1132.433	698.767
11116.764	12559.733	6710.612	16478.313	9378.682	363.058	6103.509	6331.483	691.162	316.242	368.238	374.826	1442.033	199.322	211.285	13907.476	336.765	223.136	157.168	1337.026	168.894	130.576	168.043	1601.167	10732.844	310.816	388.209	256.111	5001.51	263.365	350.688	4845.547	293	0.697	1100.486	706.35
9403.149	11076.123	5819.089	13799.616	8039.729	15550.392	8264.155	209.676	621.009	301.415	497.483	365.643	1098.023	1066.941	323.627	644.667	242.451	165.175	159.15	1905.683	194.494	352.861	151.684	178.712	9099.724	316.685	399.906	297.554	2476.787	1261.609	387.935	411.013	123	0.941	765.711	702.232
9572.611	11010.334	5942.333	14339.307	8329.251	14835.192	6914.068	298.948	559.68	304.942	343.015	312.912	940.449	1642.643	290.231	1077.272	301.21	159.294	155.902	1440.101	165.082	326.176	134.633	216.266	8472.121	315.928	330.949	296.591	797.526	1719.955	343.281	498.244	133	0.973	793.305	702.139
12915.931	15347.71	7942.27	19566.001	11277.301	13491.45	9427.36	154.256	634.384	359.532	367.81	359.496	1253.717	923.278	405.514	336.968	246.424	157.924	169.509	2790.071	160.835	295.518	165.737	163.251	8092.73	303.856	309.565	307.656	351.146	1314.456	525.845	358.578	124	0.972	755.944	702.637
6426.184	7862.582	4177.711	10070.723	5838.174	2955.136	4208.191	201.833	652.85	373.494	514.21	471.092	3331.793	226.35	267.748	825.757	234.103	175.23	215.877	2634.552	238.534	116.046	145.574	166.79	4958.069	312.5	617.121	248.803	3669.658	300.313	325.775	342.497	101	0.977	1000.589	703.827
8548.447	9788.061	5208.044	12662.832	7206.634	15107.51	5203.69	158.705	745.907	326.353	275.549	453.659	3904.58	924.733	213.525	785.233	346.236	233.586	221.68	2538.463	941.903	522.355	151.119	157.976	11772.447	351.018	417.54	252.543	3074.537	3233.26	335.475	298.257	194	0.81	1180.747	704.113
8154.824	9505.003	5144.666	11888.304	7067.204	9126.274	4453.645	983.356	709.587	305.13	583.417	835.476	5213.821	876.062	226.087	3989.563	323.88	244.797	200.874	2535.929	3667.962	407.185	171.472	404.719	11257.833	373.802	530.828	264.249	782.594	3595.227	313.202	813.266	140	0.897	1137.307	707.514
12870.975	15206.613	7779.638	19862.519	12322.56	15644.179	3889.019	173.487	744.81	571.525	306.206	604.903	6389.214	798.935	323.703	1187.486	330.737	224.599	169.419	8149.448	569.635	331.808	136.761	217.943	17771.028	287.554	361.471	297.069	577.466	782.194	329.422	400.114	146	0.925	739.288	706.822
11049.725	13151.981	6823.364	16591.9	9504.33	16939.939	4888.631	155.638	687.622	380.076	386.798	474.761	2363.784	727.615	294.487	550.034	253.015	194.976	160.96	3177.145	307.103	414.222	161.383	166.655	7767.497	316.951	312.841	307.541	2045.456	922.86	301.524	324.007	220	0.833	895.668	710.305
7897.216	9202.772	4620.645	11705.726	6544.883	10511.652	5075.455	145.219	687.359	326.58	277.823	652.485	7423.28	825.985	242.79	277.465	247.322	199.537	164.383	2972.247	1424.421	412.015	152.007	142.98	4427.514	278.417	350.479	259.395	135.406	6080.871	332.339	287.145	129	0.943	1211.554	706.283
11900.227	13896.305	7200.054	17701.025	9962.653	19469.978	8151.741	171.491	592.765	385.369	320.676	453.255	2306.218	1326.126	360.686	752.831	257.307	188.225	160.332	3108.415	298.15	592.296	148.004	185.508	9012.007	335.32	325.41	318.292	1017.17	1994.522	461.798	421.665	429	0.673	811.826	712.085
9031.343	10979.204	5422.68	10838.393	7916.673	9760.321	2557.407	124.736	480.55	284.994	272.45	561.9	5587.604	928.875	239.517	323.958	184.901	172.747	176.926	1818.801	1820.766	428.679	160.29	121.735	7475.49	279.147	326.937	250.296	108.556	4295.857	244.849	400.923	121	0.91	1284.707	710.326
13249.379	15567.211	7990.636	20192.515	11214.178	13863.254	6978.91	245.632	730.575	402.805	341.498	633.238	4981.525	948.678	332.369	601.66	282.008	201.618	171.813	5285.079	593.216	390.263	151.245	186.387	10711.004	324.988	337.232	315.041	1285.456	1243.972	370.229	436.764	202	0.872	766.238	713.688
11164.579	13399.664	6727.963	16044.291	9393.191	18035.645	5475.962	155.662	681.738	1079.933	352.11	548.805	3266.351	1215.084	374.902	455.194	303.485	216.884	230.259	5996.321	360.596	353.819	159.632	174.906	16722.108	307.508	350.733	301.775	4317.027	1225.989	378.508	360.113	179	0.89	745.645	714.902
9247.889	11092.335	5703.084	13563.258	7781.413	11259.257	8235.109	126.472	599.058	387.585	383.049	409.836	1348.39	571.593	340.655	488.206	255.271	181.411	164.185	1952.869	186.968	267.214	170.724	157.68	5770.773	340.104	283.796	292.248	1508.644	601.389	530.443	343.957	141	0.964	912.819	713.415
9479.732	10592.509	4900.096	13392.949	7363.309	14389.118	7502.195	147.926	565.664	313.084	243.039	695.021	5810.744	979.251	278.114	290.139	275.148	210.059	148.026	3895.217	1994.825	574.583	174.623	147.744	8522.486	286.459	285.637	268.862	103.508	3384.401	433.519	290.16	198	0.844	1223.293	719.5
9685.637	10965.568	5826.465	14251.113	8041.061	8147.485	9539.809	159.713	710.623	363.854	466.992	462.675	3319.649	417.153	303.5	435.857	248.272	187.29	192.096	2908.792	342.079	283.234	146.121	167.608	7310.869	325.979	309.299	266.345	713.282	794.838	368.728	412.47	131	0.921	974.004	722.553
8274.481	9597.647	3910.298	11604.053	6405.402	7792.167	3842.709	151.203	602.439	272.52	240.852	801.237	5172.393	770.734	271.983	386.073	274.305	200.616	208.062	3091.368	2749.867	399.918	201.639	157.992	9092.868	268.626	300.348	270.932	76.171	1656.093	434.684	251.174	137	0.963	1237.945	721.004
10638.311	12256.885	6354.236	15507.646	9180.008	6807.576	5145.943	145.86	714.786	400.173	534.587	552.242	2647.307	332.316	277.607	410.738	281.823	196.225	155.465	2004.719	435.924	217.318	156.56	162.726	7694.826	307.659	410.148	285.287	3241.039	468.923	447.802	325.003	173	0.872	921.899	723.76
7251.414	8242.325	4359.742	10118.91	5704.133	10573.986	3207.073	144.863	643.37	322.317	270.743	789.248	4600.569	1123.194	205.427	705.076	317.603	218.819	198.511	4326.229	969.842	665.033	145.027	152.483	11078.835	348.196	311.714	276.654	91.089	5357.698	331.516	269.242	119	0.961	1190.971	722.315
15231.608	17179.624	8959.369	21323.161	12425.537	18855.884	7235.167	154.297	760.888	426.781	443.581	658.933	3144.004	827.992	293.479	437.266	318.086	218.039	177.898	2676.33	1482.619	489.762	172.843	175.761	12273.388	329.557	331.567	277.4	1932.09	1163.508	728.526	371.626	234	0.818	947.308	727.744
9867.408	11789.054	6258.643	15059.715	9150.691	22139.498	11250.268	163.452	643.834	428.705	433.331	492.809	1930.287	8251.975	377.806	801.496	270.81	190.281	250.709	3921.878	281.345	791.326	172.306	183.715	11118.486	322.696	407.288	318.61	8639.624	3256.446	501.4	378.273	145	0.882	744.431	727.921
10209.466	11802.929	6257.909	14517.998	8281.817	6243.091	4165.052	155.891	826.108	393.292	434.172	923.754	4740.224	649.938	231.526	828.279	467.415	278.124	238.542	4064.954	1847.279	579.491	159.535	165.564	17498.57	356.268	570.452	277.843	249.328	2971.347	325.853	297.293	204	0.921	1178.113	727.51
9190.003	10774.069	5855.537	13966.148	8923.804	6228.627	9510.897	161.198	527.286	298.196	420.261	481.068	2032.079	429.016	320.092	629.493	198.983	153.645	154.992	3161.529	277.764	181.659	154.202	177.452	4187.763	312.895	378.553	329.261	2075.081	503.728	398.689	371.224	98	0.98	789	725.5
10967.578	12397.298	6712.435	15951.59	9162.157	15046.147	5881.535	159.323	674.615	396.572	458.038	690.687	2332.838	758.975	267.969	482.295	291.808	187.834	176.287	2611.86	2239.512	274.011	163.59	160.954	10106.982	331.784	360.777	267.898	1410.439	1412.244	361.523	432.282	151	0.909	962.03	727.772
4941.339	7792.623	5348.081	6858.449	5477.788	8096.224	2204.806	146.307	621.518	250.91	254.569	580.508	4378.041	807.877	225.403	382.652	235.433	128.059	203.154	4029.661	2127.081	414.446	166.322	159.804	6264.163	232.249	330.989	263.886	87.906	1723.612	471.78	333.198	113	0.928	1253.447	726.305
8114.938	9475.762	4919.893	11499.557	6621.334	13134.679	7984.891	167.762	554.115	314.068	248.173	730.766	4904.188	1202.733	273.216	860.509	260.947	193.09	176.778	3343.347	2195.719	582.968	189.07	174.388	8138.376	304.506	295.329	280.768	88.04	4462.645	350.149	327.86	129	0.97	1213.066	727.702
12126.284	14631.458	7619.772	17828.345	11646.671	7511.781	5217.827	144.742	773.971	303.169	355.789	512.463	2465.008	364.326	294.845	530.3	241.898	193.208	163.716	3007.979	304.428	201.436	140.94	174.625	8397.552	332.346	336.069	349.423	1030.93	316.279	284.846	369.699	163	0.932	796.752	729.844
10690.575	12315.166	6385.444	14759.573	8524.924	18771.471	6427.653	179.099	786.567	424.58	509.758	973.208	3781.83	1165.122	267.937	510.77	329.824	218.43	182.452	3088.68	3709.354	399.342	153.647	163.741	14473.755	320.382	407.714	279.435	810.013	2485.159	380.799	430.021	104	0.974	969.471	732.298
9113.538	11139.809	5602.778	13373.5	7761.593	17671.695	7677.789	171.838	699.471	1523.328	307.344	663.918	5317.353	3514.112	350.885	826.529	285.28	215.957	163.238	7072.709	554.221	637.347	162.154	192.426	14398.387	401.94	329.366	316.182	481.103	1726.054	567.604	364.572	146	0.936	748.123	737.637
7897.513	9534.331	5085.846	12018.721	7147.223	13356.7	12324.718	161.294	543.08	281.364	347.552	367.981	1036.174	1015.318	355.571	997.36	236.221	162.394	160.188	1632.05	184.913	324.354	161.7	190.684	5596.99	309.019	322.588	340.764	2123.108	979.068	465.725	461.4	125	0.94	819.172	738.148
9597.196	11794.255	6131.71	14616.071	8412.585	7910.165	9726.187	182.502	692.084	395.883	401.579	375.851	1501.085	308.739	308.258	730.527	253.888	177.204	173.483	1997.845	220.417	245.602	154.776	214.042	8681.018	299.324	844.048	321.4	1671.288	376.837	390.886	334.732	125	0.968	732.988	739.988
8891.397	10049.062	5647.311	13753.849	8036.944	12875.22	5058.35	156.42	636.203	353.945	459.079	349.951	1170.038	451.874	227.509	579.866	263.098	213.923	164.426	1611.271	260.41	235.054	184.013	157.094	6389.867	300.576	317.785	255.892	2764.376	553.867	302.69	277.224	170	0.837	1106.371	741.753
7403.916	8974.197	4698.933	11156.893	6517.347	10636.987	13686.293	162.462	589.814	290.32	365.115	440.822	3129.427	805.254	375.493	507.696	301.534	212.834	175.514	5020.741	496.006	433.379	155.282	174.877	15351.483	336.403	360.038	322.296	472.338	651.854	442.234	368.235	109	0.976	759.922	741.014
12582.374	13916.268	7249.5	17150.778	9461.901	20337.921	10388.267	186.026	863.294	433.157	790.351	1014.296	5542.523	1448.928	296.4	595.8	446.771	246.859	226.993	3367.42	6011.203	534.321	156.395	180.858	21584.958	327.192	417.515	288.43	554.759	3756.998	494.672	445.448	111	0.964	968.194	741.032
10177.058	11449.4	6079.289	14636.737	8367.053	17211.155	6870.241	156.723	800.822	363.794	504.081	472.778	2143.556	919.722	212.835	302.699	399.056	242.248	246.237	4086.372	263.183	611.471	162.745	157.4	14274.979	326.631	361.76	250.354	1994.071	1548.777	564.651	355.099	149	0.897	1047.708	743.252
7298.205	8854.279	4963.682	10923.846	7152.436	14598.92	7627.045	167.006	675.258	406.357	365.338	395.57	1286.728	917.455	282.622	996.978	254.214	183.492	170.198	1843.507	276.024	295.365	137.336	190.593	6472.967	309.978	354.901	358.889	1071.227	1319.043	287.004	396.307	181	0.736	805.627	744.307
5674.878	6640.548	3615.469	8259.005	4837.207	9811.789	3800.518	159.818	691.528	327.699	492.661	365.253	1744.571	693.557	243.375	541.132	307.945	205.962	216.823	2624.04	279.909	442.809	132.927	161.801	9419.237	309.682	318.351	256.426	2132.335	1141.022	275.848	335.247	113	0.981	1075.863	743.704
8472.692	10020.387	5317.378	12414.987	8530.666	13730.259	12124.384	206.232	608.164	591.206	348.545	453.519	1789.667	788.488	341.103	652.512	243	182.308	168.116	2891.94	319.513	353.622	158.411	186.555	7218.251	331.99	368.685	336.699	1839.574	1641.214	467.272	380.117	170	0.916	785.176	745.653
8045.247	9769.904	5416.111	12586.328	7593.611	15119.868	6878.045	149.95	635.97	380.038	446.644	349.402	779.86	679.407	216.162	520.701	262.849	215.788	158.476	1747.245	133.944	246.28	169.071	146.339	4693.263	323.098	289.066	254.896	1584.952	1039.263	303.993	267.827	114	0.96	1114.579	744.482
9720.233	10909.909	5829.028	14251.729	8624.483	17777.627	10715.425	167.503	535.382	347.998	346.737	409.533	1487.186	1494.07	277.692	352.618	199.577	172.082	155.821	1338.367	241.376	625.677	169.822	157.331	3119.991	302.868	313.283	303.942	1114.904	1188.734	442.987	383.861	112	0.973	863.366	747.696
10764.715	12657.622	6665.487	16023.635	9342.824	16395.343	5992.082	141.905	674.239	333.46	287.501	730.391	6322.602	1159.007	243.694	517.305	252.887	225.741	170.401	3369.972	841.361	450.929	193.194	143.247	6614.835	329.566	304.298	270.378	109.868	5632.975	269.04	235.85	104	0.974	1200.5	748.596
7209.023	8086.994	4479.841	10163.224	5665.693	10497.067	4773.082	139.651	563.028	273.541	216.871	482.241	2148.436	948.08	236.526	531.156	289.983	207.401	164.574	5945.367	474.374	538.901	179.209	147.209	8054.097	292.594	236.122	265.99	88.631	2959.219	302.761	283.5	153	0.897	1221.964	749.729
6657.779	7755.614	4239.63	9476.001	5828.517	5382.658	10444.011	157.581	637.926	343.923	655.545	412.05	1625.387	482.726	346.243	441.367	346.561	216.363	184.963	3934.667	305.565	236.134	150.7	181.584	20709.777	347.008	421.033	342.221	1225.481	461.244	2174.765	371.799	107	0.929	776.276	750.322
9375.643	10261.63	2595.575	13352.206	7397.544	9938.287	6060.525	194.082	570.139	254.088	215.531	941.331	5045.129	881.6	257.363	1076.234	321.172	191.391	184.088	2678.561	1898.667	446.158	184.147	189.04	11399.211	270.035	282.069	270.707	87.485	4817.922	339.534	355.382	164	0.897	1244.268	751.006
6626.252	8131.708	4422.509	10077.583	6149.013	9469.237	12053.597	174.989	519.897	297.662	394.529	464.009	2050.743	651.127	413.073	401	176.342	160.658	199.403	5627.689	266.906	285.16	173.786	178.018	4339.05	321.815	375.247	332.65	1136.235	370.142	541.464	355.06	125	0.903	763.476	751.964
5967.808	6876.966	3646.157	8221.066	4569.915	12018.72	6285.699	1839.831	549.088	307.241	392.804	335.358	1386.364	905.087	250.104	4879.538	270.108	194.509	184.785	3270.519	278.26	537.005	142.84	627.167	8923.099	298.489	292.662	254.417	1127.98	1466.402	368.778	2056.286	103	0.996	1088.316	751.131
9302.163	11057.477	6068.268	14361.861	8519.915	14724.765	7847.82	207.44	589.122	563.49	364.299	425.024	1497.484	541.975	313.978	1420.585	231.989	173.534	188.633	1911.237	227.361	258.728	156.432	214.554	6357.592	295.088	328.194	348.215	1255.827	963.799	521.807	556.067	146	0.911	820.63	757.651
9724.256	11258.621	6317.418	14328.365	8490.426	14427.492	4133.311	163.205	745.914	426.711	417.247	403.006	928.899	1362.115	266.65	609.853	278.726	178.018	164.875	1324.177	420.628	424.226	138.398	195.268	11526.117	299.929	327.607	335.273	1705.602	2064.298	375.98	343.509	152	0.861	725.882	759.184
8086.478	9925.141	5257.69	12105.532	7310.794	16274.188	11011.743	238.768	622.217	399.173	360.336	502.218	2176.474	2740.941	318.167	617.185	199.803	179.831	157.452	4994.856	372.922	411.933	156.782	182.138	5070.346	321.989	364.933	337.349	973.179	1382.98	2020.707	374.4	159	0.91	785.569	759.217
4420.759	9696.16	5844.4	6067.202	7157.418	8010.048	4847.03	147.294	448.031	280.417	261.275	300.186	4961.111	888.697	261.308	502.758	245.123	161.604	181.97	1972.105	1788.061	484.27	179.192	153.658	6836.854	262.88	301.245	252.217	104.025	5504.53	366.03	345.861	144	0.923	1260.007	756.701
8800.741	9928.164	5255.902	12767.055	7321.082	11425.898	2803.78	147.659	636.61	314.926	272.696	667.55	3524.095	1059.791	214.534	356.034	263.237	220.649	195.133	4935.515	618.773	672.074	187.068	135.174	8448.662	317.151	311.885	264.962	99.534	4289.467	377.639	310.1	116	0.977	1210.991	759.095
8552.632	9477.43	6461.525	12012.5	6834.141	12313.837	5708.718	147.294	530.181	275.482	224.386	677.549	4467.109	1537.326	244.999	358.602	270.159	204.763	147.682	2258.335	941.775	547.176	182.812	137.085	7945.893	286.113	258.067	267.64	83.302	4291.677	360.756	316.7	118	0.994	1225.932	761.975
12242.497	14309.506	7374.193	17019.224	8170.719	11058.641	4167.975	198.732	879.565	331.116	308.979	1361.784	6344.084	659.277	279.176	547.944	482.302	244.192	230.48	5627.957	2877.263	332.692	143.165	194.673	31032.665	326.02	342.269	332.119	128.253	1072.072	284.069	382.374	114	0.96	708.509	762.64
7939.563	8614.157	4442.765	11322.806	6417.374	8306.09	4785.17	143.789	593.837	299.759	262.758	825.322	5100.721	1315.07	228.694	338.963	237.902	209.247	156.69	4453.693	903.126	556.689	184.508	136.053	7173.943	314.356	287.84	275.785	87.182	5332.235	287.33	310.255	128	0.936	1217.852	763.555
10065.938	12072.284	6635.935	15245.624	10605.238	12980.558	15690.052	150.256	770.666	482.133	400.861	391.33	1335.443	728.203	345.197	604.549	298.519	190.944	193.035	1563.158	269.274	299.839	172.302	206.703	10729.388	292.032	431.306	328.253	2847.538	890.908	525.199	296.641	230	0.844	741.03	767.874
8966.259	9256.722	7103.004	13419.885	6460.562	7429.006	4533.474	159.153	606.223	261.155	391.532	383.876	3381.19	465.428	249.219	415.701	354.911	161.561	184.441	1092.302	1822.959	211.915	182.853	136.092	12592.036	254.287	335.763	267.823	1728.497	1600.818	320.149	382.346	185	0.799	1248.214	776.403
8253.008	10103.372	5615.84	12915.884	7857.327	9750.237	12694.04	164.931	677.791	326.074	448.009	378.166	1005.289	579.194	428.245	600.128	284.507	211.782	201.667	4029.623	190.877	296.964	182.563	217.798	9325.197	293.769	402.305	334.965	984.392	723.33	598.446	336.487	126	0.921	760.659	773.492
9885.634	11065.488	5918.645	13755.741	8003.086	16600.881	5602.491	164.406	700.562	323.836	441.78	1219.457	5072.527	2333.876	253.724	799.192	311.344	281.432	165.958	2500.222	1340.207	831.288	195.537	166.519	12894.079	325.861	455.714	262.522	89.325	5447.305	298.957	351.319	133	0.935	1197.417	774.861
8555.93	10228.52	5564.416	12824.636	7766.105	16872.068	11656.134	182.793	578.123	312.685	566.135	368.614	642.745	3324.634	338.013	552.986	245.91	163.178	165.274	5685.628	133.299	350.707	147.772	180.328	8690.632	286.419	334.988	326.846	2604.802	1416.288	524.98	337.217	144	0.923	820.139	777.639
8475.875	9987.905	5376.298	12239.182	7507.71	11754.24	9082.275	199.395	707.817	324.944	1140.247	361.607	881.27	443.022	322.968	843.402	241.995	159.697	159.053	2664.917	146.872	242.95	157.968	199.402	5126.932	273.042	330.985	300.118	3379.146	349.327	597.018	439.578	117	0.944	832.329	777.637
11897.454	13826.5	7139.934	16458.671	10776.851	15457.792	7570.621	215.939	740.364	317.729	502.584	846.139	4354.995	835.471	285.255	847.844	333.573	228.751	179.112	3950.891	4454.19	401.89	131.496	218.494	19681.745	299.777	562.325	315.465	1632.676	1158.27	500.407	379.383	320	0.684	746.75	790.028
9617.599	10821.383	5697.828	14353.782	8143.083	19334.696	8980.572	143.574	617.43	364.146	550.574	353.056	914.668	838.983	238.089	409.185	266.868	192.365	158.589	1990.728	151.259	526.004	183.743	136.598	8644.997	279.612	465.121	254.717	1467.122	1925.955	279.474	377.71	112	0.915	1146.286	781.679
10073.054	11198.097	5974.014	14218.772	8155.401	15229.75	4105.182	151.346	635.564	301.064	301.045	748.074	5420.479	1750.743	239.041	520.566	294.639	260.005	171.444	3881.3	1222.418	609.8	172.083	147.393	11212.045	304.783	352.297	269.629	275.124	4804.705	392.268	337.901	180	0.916	1202.8	784.611
9521.969	11474.892	6181.472	14184.086	8480.796	7195.384	16715.718	174.906	692.132	327.253	370.708	396.303	1529.04	363.93	397.353	624.029	207.227	176.191	175.558	1313.03	230.722	266.96	162.28	202.283	4546.147	281.905	398.263	306.585	1011.623	412.4	514.016	337.232	123	0.993	759.484	784.305
11144.879	12443.3	6885.755	15990.143	9512.277	20717.282	9577.809	179.34	725.266	381.517	385.941	408.246	2173.608	1418.303	370.418	524.594	281.016	184.432	172.269	1585.738	324.902	456.425	175.189	162.868	6696.729	280.528	534.169	290.751	3192.786	1887.736	407.405	437.374	158	0.904	978.462	787.772
8699.106	9840.919	5096.281	13039.909	7436.756	6565.883	4071.305	148.441	598.948	313.542	302.48	664.607	3378.053	540.942	256.504	396.25	251.037	227.5	142.968	1785.679	2883.142	216.675	166.066	132.299	8777.665	297.91	277.459	269.264	540.432	1610.266	411.883	288.425	173	0.919	1218.65	790.032
9576.039	11440.556	6142.72	14667.676	8727.65	15659.636	15853.901	163.139	742.558	551.974	334.167	566.8	2674.247	767.793	386.853	581.855	219.544	194.88	175.108	3882.579	267.762	401.353	153.495	189.992	6318.106	351.825	516.089	305.837	1256.823	1327.601	664.334	342.273	113	0.981	769.296	790.296
13797.879	16075.186	8454.835	20544.206	11839.83	8405.76	15363.109	176.386	776.816	739.971	361.869	562.677	2408.27	546.914	385.798	436.415	253.938	191.723	174.524	3757.944	223.068	276.046	150.639	181.999	9334.591	372.807	423.263	304.955	1249.589	511.045	622.142	355.733	161	0.944	776.953	791.606
15795.948	18576.394	9669.055	22862.011	13286.955	7848.089	11459.519	182.569	759.823	345.907	821.35	445.261	1786.572	424.135	352.166	378.419	307.315	200.985	187.98	2465.296	173.539	257.622	143.566	171.489	10826.302	280.331	501.673	311.584	4197.467	453.545	485.933	370.643	237	0.869	786.631	792.597
8107.14	9741.081	5168.629	12052.669	6903.823	12770.303	5517.994	186	603.264	348.831	347.113	526.373	4525.69	1219.741	212.744	901.309	277.991	230.422	159.008	5583.599	532.369	531.89	150.127	167.555	11823.295	292.094	300.081	249.927	837.772	4150.748	438.028	362.877	99	0.99	1107.793	790.662
10223.044	11327.873	6006.024	15037.019	8560.222	15711.867	11138.678	148.121	598.583	327.63	370.598	396.882	1906.059	836.025	246.524	379.898	232.054	169.664	185.758	1917.936	201.962	274.109	163.176	138.047	4400.187	299.088	305.935	251.258	696.364	2261.03	376.831	352.339	140	0.942	1166.186	792.271
12493.508	14476.86	7663.22	18529.721	10895.444	12335.121	7958.093	184.26	728.26	356.899	512.184	451.715	1107.486	970.161	329.024	415.709	280.514	190.104	194.919	2303.439	165.866	476.263	142.618	178.334	9419.571	276.116	387.963	302.334	3035.019	425.97	284.683	378.13	136	0.956	805.338	792.463
11127.359	12989.732	6912.236	16428.732	9785.122	15997.358	9005.281	249.773	690.514	343.248	357.626	339.769	807.623	629.86	319.391	791.097	274.642	173.831	176.438	691.616	185.5	319.286	138.834	205.585	7472.857	277.998	334.496	313.111	2001.676	491.917	483.928	448.388	187	0.86	817.944	793.709
6594.54	7439.451	3995.461	9627.919	5625.891	9786.358	7668.506	150.845	517.659	247.58	494.16	882.974	4489.752	648.916	259.14	392.004	197.158	191.404	155.368	2094.287	3236.533	274.768	163.312	133.046	5807.768	295.562	296.387	236.186	850.878	2735.922	324.714	292.445	122	0.956	1195.697	794.057
8891.898	10613.511	5842.823	12709.373	8380.846	17417.044	12084.224	195.338	586.177	335.815	336.445	326.137	420.629	455.733	334.025	1133.48	224.096	151.746	144.902	1009.228	605.633	265.32	132.35	220.398	5133.439	264.104	346.732	321.455	789.175	1503.719	684.543	478.327	116	0.873	833.362	795.552
10879.37	13063.084	7109.161	16037.553	9876.37	10285.881	4736.993	457.223	774.176	388.254	453.35	350.402	1002.903	979.64	271.232	790.772	297.641	179.324	175.41	945.087	178.086	509.413	136.908	234.162	11284.314	289.526	339.441	322.919	3615.823	3073.823	364.189	369.643	233	0.757	682.461	799.796
7113.534	8258.121	4273.424	9769.973	7179.391	14449.728	4976.434	308.654	756.53	297.099	324.007	1198.279	6975.727	2010.534	251.357	1297.602	342.099	238.852	216.453	5298.165	7039.069	1110.15	126.452	254.905	20461.701	292.875	446	313.348	845.792	4552.095	495.284	503.128	169	0.73	734.186	801.204
8764.831	10449.346	5684.043	12774.853	7605.923	13658.68	11595.093	178.885	661.803	316.356	417.096	345.234	675.796	850.613	349.743	703.063	277.673	179.256	189.571	956.12	159.748	332.078	136.035	182.267	8930.337	282.734	457.465	289.882	2891.3	1579.448	480.482	302.185	130	0.951	768.215	800.662
14843.654	17292.059	9122.115	22202.876	12794.087	9841.92	6075.346	185.449	832.806	524.709	390.605	476.472	2764.43	467.43	301.297	545.843	369.605	217.009	201.372	1686.346	205.826	391.139	125.894	169.662	15692.531	289.747	421.016	313.458	1898.699	718.358	291.285	345.704	178	0.829	804.674	800.994
10342.508	12205.721	6727.539	15656.912	9531.209	17110.618	6297.302	342.012	574.692	340.178	322.775	302.347	382.274	501.595	294.512	1184.671	193.491	143.955	165.806	936.871	271.13	229.988	134.274	237.561	3255.345	267.42	315.167	304.362	1101.509	1060.941	658.12	552.336	131	0.839	822.996	800.042
11242.041	12777.613	6878.345	16971.022	9909.75	18377.618	5781.491	142.929	653.677	349.682	445.977	437.768	2570.178	1013.826	239.869	387.918	238.224	185.683	163.05	2237.437	224.157	313.117	151.102	137.961	5793.368	292.388	312.084	247.351	911.71	2544.456	311.505	338.543	206	0.845	1167.646	803.748
11398.741	12970.302	6707.99	15452.553	9093.987	17497.479	12728.17	267.618	804.011	310.557	379.392	1031.616	6542.583	1023.06	322.294	690.455	430.602	252.391	209.479	5190.293	5194.444	584.961	144.971	209.146	28797.906	295.459	430.393	314.301	271.11	3241.14	589.552	349.473	112	0.904	746.321	801.562
13343.83	15629.993	8227.948	19528.91	11344.22	22765.492	9480.087	207.517	866.154	409.048	403.216	534.648	4199.051	3296.502	307.524	644.813	353.034	212.723	199.311	2605.726	252.804	478.794	141.964	179.166	11454.056	287.681	478.51	297.919	1042.167	1786.23	475.339	380.9	379	0.67	784.666	805.55
7715.864	9057.469	4647.197	10210.679	6402.529	2333.73	5860.508	393.973	699.253	308.126	456.44	1538.443	6340.752	705.781	252.534	1153.793	275.875	199.318	215.34	3883.39	13414.086	278.403	126.156	272.794	14484.925	299.082	441.572	334.781	2106.063	1778.569	427.503	566.457	141	0.848	720.209	803.316
9577.178	10892.652	5809.804	13534.607	7632.388	15859.064	5197.415	138.27	647.165	291.239	308.38	635.722	4958.274	1241.298	240.888	347.793	344.947	250.281	224.417	5358.093	786.26	706.112	139.033	138.568	15900.568	309.939	294.244	249.22	902.235	6143.563	309.888	290.61	131	0.886	1090.981	803.607
9059.187	9885.162	5486.75	12985.552	7369.135	15239.019	5108.687	172.571	516.768	271.111	330.062	261.257	244.05	1174.311	249.026	484.743	236.759	194.043	261.52	1211.956	143.705	482.274	145.545	152.677	8101.413	274.632	454.327	301.326	7593.222	1300.394	382.449	369.168	114	0.99	1011.868	804.86
11259.431	12626.214	6626.303	15073.767	9508.741	15418.812	6173.253	159.508	862.106	315.516	380.49	1276.033	6859.61	471.226	257.228	654.839	461.328	246.914	258.055	3931.822	11067.453	168.691	126.826	205.555	27774.143	286.584	387.591	325.494	305.313	1168.72	420.915	354.529	198	0.812	835.258	808.712
13439.391	14794.652	7942.556	19030.275	10605.202	27117.33	15125.531	173.315	635.123	280.913	300.83	349.821	1907.883	1343.785	315.963	460.766	336.491	236.949	354.056	1879.326	272.875	642.071	174.852	157.298	13108.685	304.8	447.013	280.705	8438.56	3024.097	533.827	294.691	182	0.896	1034.769	810.742
17721.864	19967.649	10634.799	25890.344	14897.58	17548.569	5497.123	174.15	731.643	361.835	363.362	403.798	1736.674	1150.043	261.486	841.68	280.301	168.836	188.801	1073.26	154.93	446.049	123.127	176.817	8336.475	272.571	393.9	293.236	1986.628	2804.811	409.615	386.424	202	0.865	797.861	812.005
12474.003	14901.573	7757.76	18902.414	10880.944	12906.279	5537.027	438.631	849.307	429.346	370.979	488.293	3938.637	741.035	298.199	726.663	258.614	186.575	176.352	2776.811	305.265	405.796	142.851	220.562	6133.298	301.554	342.131	307.812	1597.655	824.808	403.859	328.284	215	0.882	678.17	811.691
12956.264	15104.307	7830.203	18603.265	10917.908	8308.61	9771.268	343.934	736.178	354.281	437.784	528.082	2392.22	1149.143	290.245	882.637	251.008	190.736	196.934	1997.976	1350.69	699.683	144.205	229.571	7365.614	292.871	426.936	295.424	3565.301	3732.239	711.666	398.799	289	0.713	736.168	812.763
6356.033	7474.8	4060.682	9399.186	5607.422	8525.515	9017.473	151.333	683.71	315.906	338.557	437.502	2031.099	658.865	268.031	356.632	253.865	193.786	214.857	2314.85	374.062	362.556	162.207	136.686	8471.197	293.065	320.954	251.45	894.683	1290.446	375.738	264.661	122	0.918	1127.836	811.787
9970.363	11210.356	6030.819	14725.84	8574.231	13516.062	8450.796	152.143	568.596	318.041	407.971	344.849	1375.666	584.514	303.776	484.506	194.044	182.349	169.327	2460.1	176.679	237.728	163.416	141.516	2875.362	288.094	363.198	247.401	689.859	916.033	447.129	311.825	135	0.96	1104.737	814.137
11798.757	13787.595	7105.897	17273.229	10080.768	13771.378	6937.232	433.111	759.175	365.621	428.289	447.074	1968.692	958.273	303.979	681.593	276.192	177.551	162.62	1898.848	255.41	371.687	132.539	222.583	8518.41	302.823	387.572	308.35	2498.617	841.677	288.726	316.935	168	0.928	689.381	815.429
12021.004	14281.785	7339.425	17702.34	10502.728	12307.326	7900.531	476.248	905.589	407.957	435.729	573.14	5529.801	1195.591	280.226	660.289	237.296	190.015	186.346	3311.827	400.968	782.395	129.215	240.107	5703.311	304.382	392.851	299.202	2192.096	4682.434	255.42	447.542	192	0.826	717.604	815.729
9451.237	10322.001	5414.117	12761.581	7179.306	18451.809	10932.069	168.381	553.585	262.125	472.145	349.406	1556.81	1079.746	305.347	410.001	300.687	238.935	237.759	2475.139	240.199	717.341	169.691	153.146	13178.163	279.137	428.497	265.449	7418.603	1606.743	478.802	290.705	98	0.993	1046.847	816.163
13203.574	16250.396	8162.142	19821.115	11361.272	8115.965	8753.604	454.007	864.265	380.631	380.039	505.677	3844.899	664.594	316.2	720.855	184.726	167.059	167.144	2984.258	408.943	351.175	138.567	241.779	3580.985	330.867	443.407	310.182	6735.367	2359.782	395.828	400.718	179	0.942	703.902	820.176
8443.292	12291.115	5267.369	14963.913	18389.257	4001.46	3438.815	10122.078	1022.353	410.523	477.233	1811.212	8751.579	822.116	273.55	7627.93	217.858	169.432	138.567	4200.823	1908.074	374.552	128.822	2264.356	12753.644	273.808	517.992	332.224	2965.733	2813.627	293.151	2716.621	126	0.948	238.984	819.714
13282.264	15596.669	8175.7	20648.948	11474.008	19441.438	5820.348	530.543	853.037	367.696	436.567	620.048	4745.065	1157.474	325.743	654.697	314.401	214.602	167.556	3588.331	325.068	430.441	156.363	227.785	9680.28	333.202	405.027	325.441	3350.312	2378.876	311.287	494.804	146	0.946	630.288	818.932
19350.355	22205.457	11698.4	27220.339	16205.783	29052.707	8781.39	170.436	803.749	374.481	381.15	452.617	1777.776	3869.803	301.81	413.042	278.68	175.079	184.711	1421.6	175.366	499.799	140.878	156.9	8528.423	274.541	366.295	286.59	1312.648	3624.513	655.199	338.398	220	0.902	802.118	820.964
12137.715	13988.117	7426.972	17584.19	10328.047	11516.75	8852.564	171.805	645.487	318.716	445.837	826.546	3170.791	609.309	330.292	432.838	258.236	157.705	177.539	2116.31	4712.139	159.224	161.77	168.685	10762.038	285.799	504.026	295.574	2095.527	1105.534	352.28	330.102	99	1	819.894	819.136
13495.968	15330.503	7946.155	18849.531	10665.275	18017.893	11822.806	271.19	759.561	1107.936	362.768	434.04	3645.552	1617.475	303.337	909.076	282.603	205.43	170.463	4016.612	463.24	1107.079	143.401	221.14	14304.808	348.884	383.165	285.95	1549.423	4509.663	669.171	409.311	168	0.863	749.536	818.97
11534.048	13058.53	6960.042	17044.455	9907.561	11155.77	8906.16	438.74	713.969	350.078	393.761	469.304	1739.449	604.944	314.029	692.473	210.536	156.299	165.905	2032.99	240.363	327.642	145.28	240.653	4761.692	317.964	393.038	296.676	8096.318	457.655	444.385	352.862	99	1	696.136	819.894
12197.623	14279.137	7530.994	17499.233	10004.876	26020.083	16357.405	161.629	679.92	327.205	351.122	480.9	3167.022	1485.285	286.845	398.223	245.251	210.692	176.187	4892.684	335.736	533.238	175.02	156.032	6186.723	287.292	263.061	256.13	685.958	3291.909	391.773	445.992	102	0.987	1058.853	820.431
10340.975	11889.525	6351.171	15585.446	9119.033	19203.21	11357.976	163.237	587.609	464.078	309.064	454.399	3231.206	1225.567	315.48	610.603	201.875	198.572	175.176	2601.1	281.143	394.212	162.709	152.963	3840.414	283.991	445.558	253.769	1019.415	3115.433	363.349	317.859	161	0.921	1104.699	823.866
8799.685	9894.257	5440.546	13030.32	7765.823	13879.628	4826.207	145.106	607.856	331.828	1142.439	360.825	293.457	811.049	238.264	612.822	277.134	183.902	182.151	2296.624	118.11	410.292	138.495	156.142	12791.428	296.022	465.674	246.78	1181.077	822.967	304.997	330.841	99	0.99	1167.338	821.449
14791.127	16465.423	8696.031	21592.289	12373.687	14779.039	7818.597	454.96	996.077	420.271	434.64	591.173	4356.948	1185.201	271.034	965.594	252.19	199.139	180.184	3263.179	427.658	924.74	135.315	254.7	7582.902	313.547	385.024	311.384	1873.265	4312.065	285.953	486.817	117	0.985	718.517	822.714
10569.862	12261.729	6659.148	15401.165	9318.91	13128.905	4875.989	430.207	739.719	343.502	597.226	421.053	1465.094	1241.231	276.342	1958.85	200.02	167.726	150.529	2201.851	185.44	833.389	134.956	310.57	6323.651	293.184	487.597	294.681	1446.388	3900.05	407.947	577.237	101	0.99	739.5	822.837
9219.79	10492.96	5602.883	13404.767	7871.012	14775.101	10566.516	151.067	579.288	302.569	459.462	361.657	1416.336	707.379	292.327	409.413	250.858	202.271	183.588	3668.621	211.097	357.92	167.425	141.457	9765.276	288.671	396.592	262.629	1621.482	1298.402	498.332	299.593	219	0.83	1123.13	826.637
8644.59	9884.606	5394.283	13026.769	7773.167	9722.221	2384.668	280.686	582.823	324.867	484.665	517.095	2118.687	544.538	215.027	1298.141	194.782	180.436	163.631	2498.765	211.092	219.058	121.578	208.491	3836.338	286.335	342.284	255.704	2411.288	1308.054	312.573	415.292	116	0.977	1185.94	823.362
6743.934	7793.936	4299.235	10047.183	6001.017	9008.325	10658.557	153.494	543.104	345.23	413.686	413.482	2244.402	599.119	304.331	469.755	178.478	205.777	175.665	3132.031	265.687	311.267	157.831	137.587	3245.679	285.754	321.373	264.423	1079.153	871.474	321.79	284.457	159	0.79	1095.739	827.362
17026.266	19891.969	10113.206	24253.181	13490.478	14502.522	5536.005	447.835	891.868	716.502	512.771	604.706	4546.429	1085.481	268.865	991.593	275.863	217.02	183.907	5356.904	371.566	559.382	136.323	270.115	13644.175	348.394	401.135	302.517	4756.936	2947.574	401.397	492.595	229	0.857	724.386	828.02
12012.33	14193.832	7432.328	18530.989	10215.492	12156.786	3623.806	537.386	640.625	323.443	332.061	437.768	2642.753	1101.738	336.393	627.182	243.459	173.011	162.932	2419.142	265.01	464.443	155.519	233.019	6444.763	320.956	381.024	310.965	1211.669	1940.283	310.518	449.432	121	0.989	629.351	825.186
14097.653	15651.574	8433.466	19868.622	11575.208	13516.76	13662.272	180.838	701.069	310.083	393.101	856.846	3132.018	489.364	393.227	651.539	252.708	167.785	170.734	1854.492	5854.541	246.863	197.148	193.363	10497.297	277.554	487.836	292.696	537.141	2505.524	461.655	400.091	184	0.82	823.12	829.538
12723.885	16493.226	6692.727	19369.795	19290.323	4270.724	2929.65	8627.447	1252.815	475.313	506.73	1679.047	11258.409	879.742	262.546	7722.005	297.135	196.963	158.619	5363.725	2352.353	427.618	124.012	2209.828	21561.639	291.464	517.888	339.766	4710.922	3775.88	288.83	2730.928	292	0.735	241.527	832.592
11483.983	12824.916	7137.747	17275.365	10142.254	15950.791	4464.084	156.396	658.047	364.975	612.066	394.122	857.193	970.176	232.28	802.311	311.632	199.187	188.161	1438.044	167.99	332.337	136.018	166.182	12980.366	286.041	406.71	270.31	1321.437	1021.635	266.917	339.547	224	0.892	1164.808	831.129
9103.744	10591.841	5646.902	13115.393	7592.693	17548.416	11344.364	268.687	763.341	676.656	346.764	497.171	3513.603	753.798	281.202	738.367	273.754	206.998	162.34	3540.61	406.468	305.326	144.872	212.006	10605.421	319.478	341.931	287.735	1179.027	1416.047	397.922	371.824	142	0.824	753.746	829.275
11944.31	13115.62	7139.506	17254.23	9789.393	22597.882	11353.396	338.536	778.97	274.477	274.822	487.1	4653.995	1599.592	306.076	594.877	298.496	260.701	247.002	5376.962	612.391	911.307	187.74	183.618	11689.592	297.835	711.379	275.124	6642.832	2508.274	566.278	1003.742	110	0.985	1052.745	827.673
16041.323	17531.191	9463.753	23604.479	13606.61	18534.855	4389.477	461.251	635.564	339.79	366.321	413.578	1585.794	922.955	240.056	2608.818	235.802	185.123	170.071	1319.166	155.613	307.641	132.536	343.076	4655.374	295.726	362.216	264.488	801.845	1872.62	298.725	795.578	245	0.802	1196.496	835.276
10851.843	12646.341	6573.375	15170.961	8680.442	15491.504	3938.693	251.163	785.207	338.863	294.127	677.739	7284.647	852.373	219.852	1136.059	279.106	209.62	179.883	8153.068	760.701	370.052	125.827	210.515	13466.291	311.525	357.498	292.315	822.61	1560.822	536.131	355.534	197	0.866	766.348	831.135
11208.192	13291.311	6897.002	15936.254	9412.903	13257.287	4075.14	206.465	966.171	393.017	339.073	614.827	5286.913	985.303	253.177	1198.494	226.047	172.392	168.789	5751.15	513.144	387.722	124.331	193.056	5797.76	284.763	343.541	289.163	772.711	2417.805	515.865	357.522	124	1	778.5	833
10096.063	11653.984	6179.755	14903.967	8631.526	16759.75	12897.652	154.089	632.933	304.632	330.075	465.543	2561.982	960.398	307.234	415.085	274.816	219.942	210.11	4522.749	270.358	380.257	165.538	140.375	8677.749	285.209	335.638	261.838	1491.001	2323.689	418.126	280.095	195	0.861	1112.926	836.562
11060.799	12431.042	6629.292	16340.667	9528.553	22084.474	9965.197	154.543	636.794	328.833	408.412	413.728	1030.737	1083.847	248.083	334.253	263.627	191.087	168.248	2193.007	163.182	267.027	161.172	133.448	8474.05	315.333	305.384	248.596	624.44	819.185	418.895	294.594	104	0.961	1134.385	832.413
9092.606	10239.629	5151.468	11766.257	7480.32	15812.572	14076.437	230.252	581.843	291.75	244.911	743.86	7568.781	1409.087	431.714	979.526	275.565	194.776	206.808	3549.771	2211.746	962.3	172.453	223.648	12036.154	268.216	361.716	313.848	293.718	5752.577	385.77	419.747	125	0.914	846.588	837.732
17087.12	18808.043	10250.203	23979.636	14101.748	30080.335	12596.271	170.806	806.105	449.407	425.84	596.858	3738.424	2090.529	359.716	881.1	345.4	225.145	202.386	3451.74	410.159	763.737	172.411	177.059	10970.634	298.713	334.727	317.543	4054.16	3316.007	466.675	503.648	230	0.886	966.183	836.561
10137.495	11231.56	6220.336	15575.134	9106.38	13419.757	14192.608	146.916	551.377	279.857	348.508	385.2	1379.186	874.535	276.951	439.661	204.718	172.36	178.238	2364.282	201.967	263.108	167.201	146.508	5518.399	282.259	299.597	254.56	450.141	1278.77	446.911	295.68	102	0.987	1127.775	836.304
12014.064	14111.344	7340.33	17484.634	10112.762	10159.536	10003.535	167.559	724.813	405.379	485.479	560.34	3475.209	727.997	363.552	482.996	196.839	160.114	188.991	3450.813	257.905	239.35	150.16	148.899	4603.751	278.762	370.106	284.093	3064.883	1182.572	510.397	304.468	231	0.834	793.08	841.734
12013.573	13562.43	7268.987	17020.413	9846.035	13742.265	6316.039	273.496	736.843	351.301	348.818	548.679	3844.339	1265.65	246.069	1124.715	215.317	168.744	175.948	4845.631	423.593	549.075	133.345	215.697	8504.887	291.869	353.375	287.071	2231.944	3072.576	417.273	423.46	199	0.806	770.53	840.153
10663.873	12453.915	6691.836	15884.667	9379.909	12611.226	6541.292	283.71	548.365	312.473	388.56	432.062	1517.918	545.458	257.651	2396.145	265.164	203.765	188.02	1084.09	169.062	186.051	142.064	358.958	6957.959	299.625	297.187	280.721	907.545	1649.328	327.307	802.249	118	0.925	1213.407	839.466
12300.827	14300.802	7405.866	17469.612	10160.739	9441.255	8530.193	188.708	762.982	337.976	398.593	642.435	4633.43	802.941	247.933	792.407	227.134	179.103	168.874	4890.409	347.363	375.235	130.461	168.121	6812.166	295.563	334.065	289.862	1694.483	1842.998	424.798	310.66	146	0.936	781.644	841.973
10889.939	11964.878	6397.786	15505.764	8618.638	15082.919	11584.38	161.396	604.54	277.589	294.713	413.399	2436.538	1024.965	299.923	434.607	272.988	218.02	293.915	2511.189	286.093	620.397	159.239	148.67	9049.576	273.202	635.753	270.623	10190.077	1170.424	765.887	366.882	216	0.825	1051.329	844.338
7581.577	8746.071	4816.829	11132.715	6705.518	13256.178	12480.201	190.789	554.546	290.536	442.149	383.783	816.623	1781.42	266.144	554.748	254.068	190.247	167.556	2517.211	163.373	307.722	157.358	148.643	9211.677	290.751	297.307	263.41	817.98	999.256	636.161	339.865	136	0.862	1143.294	841.75
14446.425	16544.938	8914.123	21253.519	12676.758	18993.644	3997.691	318.783	675.234	340.53	361.249	472.059	2600.332	588.073	246.426	3261.545	253.369	190.4	170.785	2274.134	213.558	224.816	144.597	362.948	6329.239	292.958	463.105	288.982	1155.626	1213.308	274.437	765.194	96	1	1204.229	840.771
12743.41	15239.777	7792.419	18705.056	10426.079	14810.952	5838.829	522.179	843.632	703.772	346.891	558.734	3488.277	848.2	290.352	905.528	270.99	214.713	176.943	4349.23	483.308	319.669	136.163	239.563	11247.801	335.814	330.687	297.022	830.316	1340.499	406.825	397.673	411	0.749	683.296	845.661
12464.251	13659.734	7911.574	18253.622	11165.244	22727.48	14263.385	314.726	705.557	368.992	414.925	405.83	823.419	1277.554	383.098	1089.938	259.267	183.137	179.719	1255.861	196.149	1072.235	198.938	201.351	10726.171	294.924	461.78	334.881	5011.48	4659.432	442.528	417.56	235	0.862	937.053	843.011
8744.994	10193.61	5589.016	13325.883	7952.388	12253.133	13322.471	156.386	582.548	327.602	320.846	430.363	1541.054	656.565	294.482	484.201	206.864	200.389	174.195	2725.037	233.081	266.251	159.791	143.736	4110.706	274.764	282.814	261.66	196.368	969.969	660.281	259.295	131	0.958	1101.248	843.37
10137.21	11105.097	6048.014	14078.659	8007.933	13196.551	9844.46	162.492	640.63	297.014	322.418	594.479	3259.332	1086.161	226.875	1144.077	359.863	239.78	210.504	9213.915	570.617	568.229	132.101	193.475	17793.419	272.338	299.235	285.494	704.994	1548.581	287.73	394.073	106	0.993	1174.528	842.698
8723.03	10612.842	5368.236	12575.974	7353.706	17731.212	6261.516	490.33	647.411	315.843	309.055	492.058	2497.66	845.116	300.275	948.647	158.394	159.395	151.026	3164.349	227.7	349.429	139.824	242.797	2327.497	321.382	331.645	277.111	761.318	1878.453	510.906	396.877	100	1	701.38	843.62
12226.273	13744.285	7400.548	17121.844	9718.801	20756.177	22822.383	177.128	789.337	338.993	363.899	1588.458	5590.124	913.164	483.58	375.535	426.5	229.092	228.372	2669.278	14704.781	418.967	195.814	164.456	23645.042	284.829	471.839	315.155	1651.89	1742.903	820.531	338.244	202	0.903	815.089	846.411
7053.584	7692.832	4333.028	9854.797	6052.252	10452.946	7117.008	147.118	523.815	271.582	367.679	406.526	2054.602	717.153	213.458	555.716	203.996	172.34	175.375	2105.791	206.84	369.43	127.88	150.757	6934.184	270.652	292.869	248.676	905.94	1932.208	267.454	296.654	101	0.977	1157.134	843.381
5332.683	9543.928	3944.571	6630.993	10756.662	165.667	3465.34	8529.935	635.921	415.643	841.375	374.105	4372.153	224.62	268.284	8460.226	183.319	180.991	343	2200.685	5260.645	174.686	114.796	2694.857	9689.914	275.832	799.401	297.009	22893.409	293.935	319.046	4255.695	209	0.839	324.586	847.194
8805.471	10000.259	5088.384	11519.468	7196.351	12998.323	9505.758	178.866	691.867	332.862	297.366	788.775	8877.697	1295.401	401.664	643.79	357.301	233.628	232.036	4095.511	3534.291	829.093	170.362	187.111	19083.117	286.683	287.859	311.64	466.63	5058.788	475.457	402.085	150	0.692	856.133	847.1
10324.392	11674.445	6173.2	15168.917	8776.629	16543.474	5303.07	201.609	674.124	350.161	388.828	559.65	2677.737	1169.51	210.87	1512.283	227.445	196.403	175.948	3771.936	348.913	551.598	124.589	217.022	6377.456	290.916	323.509	266.673	1039.775	2192.584	286.946	416.903	137	0.888	1185.23	846.894
10967.136	13093.415	6703.52	15690.003	8989.781	16677.192	6611.048	484.519	702.81	301.234	326.728	527.795	3094.828	1048.05	273.561	1243.631	219.657	188.195	157.248	8238.921	455.131	451.143	133.803	273.098	8145.495	339.531	319.962	302.544	1152.816	3778.17	379.652	398.995	181	0.912	711.577	849.605
9908.381	10903.852	5737.051	12965.763	8649.055	12381.457	11474.29	179.36	686.766	324.203	288.071	755.705	7911.723	990.291	430.75	564.407	341.734	217.786	220.832	3621.97	2448.128	730.274	191.471	188.064	19511.301	275.26	288.344	302.992	188.453	5443.88	733.496	336.544	152	0.869	848.25	848.355
11773.841	13840.5	7439.695	17533.521	10300.199	22768.88	8064.87	386.236	694.818	352.264	392.492	345.06	1350.375	871.688	270.142	714.163	205.79	160.365	155.774	2231.756	178.341	429.437	134.732	240.568	4650.874	329.682	441.589	277.448	964.661	1295.784	352.29	423.37	136	0.945	745.941	850.162
7963.423	9070.548	4799.264	10891.923	8066.2	15799.889	8748.369	176.873	605.23	320.957	363.274	747.154	4206.387	1543.286	336.132	682.685	313.983	209.625	179.412	2114.942	6078.558	840.707	165.872	182.891	16017.816	291.459	319.017	349.975	623.733	8660.014	703.57	385.663	261	0.743	884.764	853.098
9188.319	11637.859	5690.76	13680.482	6857.113	10230.296	2765.067	580.403	788.705	554.364	384.783	573.945	4256.703	3142.13	266.87	687.918	238.993	185.48	164.61	3846.94	643.585	448.886	141.769	222.698	10840.052	334.431	353.91	309.881	1742.606	1210.498	481.3	453.539	130	0.879	629.554	852.608
10848.033	12677.961	6508.02	15774.701	9009.89	21057.827	6805.837	696.316	780.895	320.959	318.776	520.581	4467.891	2820.775	255.5	1756.17	235.955	184.471	175.253	4282.422	426.557	618.321	134.012	324.957	8312.559	335.504	349.624	288.221	1840.977	4624.302	293.081	661.705	121	0.977	724.864	851.475
10570.349	12026.59	6448.745	16115.855	9280.498	11267.47	12130.633	148.88	718.056	368.155	297.437	591.043	4909.995	2564.412	279.656	547.33	311.395	257.609	227.685	5589.728	500.514	364.609	166.802	148.093	11607.241	311.331	335.035	276.084	1296.961	1644.281	552.042	273.067	108	0.98	1119.343	851.759
13167.449	14885.779	8417.417	19475.855	11660.37	19792.207	7591.292	545.856	670.672	342.796	483.436	369.327	1014.684	1542.654	268.649	1199.595	211.69	153.09	161.224	1233.802	149.905	591.933	136.674	249.054	5990.351	292.863	376.089	274.211	1786.549	2703.208	357.702	613.875	220	0.868	773.227	857.473
8662.445	9971.454	5055.569	11871.408	9138.841	6594.934	10725.197	181.648	755.259	358.231	431.988	950.266	7967.05	1063.057	331.268	656.937	441.616	247.761	219.924	3544.206	8490.735	608.332	156.837	179.802	22903.959	308.756	330.059	354.761	1097.155	6284.694	585.189	366.971	122	0.929	870.5	852.836
14194.93	15746.933	8807.561	19842.89	12843.368	27859.885	12769.767	169.91	733.047	388.303	418.346	357.602	467.567	1670.804	371.095	722.274	295.672	203.249	173.664	761.198	213.748	1150.109	191.94	165.396	9688.524	286.776	380.183	383.291	3075.965	9192.453	757.648	319.914	216	0.825	908.639	857.069
12741.791	14287.906	8071.469	18532.372	11271.931	19946.573	11252.434	196.11	655.541	323.962	387.862	367.715	686.899	1100.851	358.526	688.993	234.876	161.5	175.992	1643.505	150.037	627.174	191.248	165.228	5902.125	293.563	368.055	338.318	2629.645	2113.076	446.7	350.976	163	0.946	934.831	854.985
7946.372	8648.047	4892.712	10867.445	6379.035	14423.676	5600.191	171.856	548.78	944.002	417.237	399.567	1575.499	1302.217	230.161	565.211	282.243	225.038	179.428	4493.619	352.524	358.592	154.701	148.226	15077.09	271.254	280.148	298.426	2189.404	964.168	410.654	401.506	115	0.999	1011.378	855.657
8118.416	9483.315	5125.93	12002.649	7049.459	14822.667	9364.203	159.637	608.795	280.761	405.054	369.99	915.901	786.27	276.877	394.642	265.39	236.447	211.635	2215.768	157.889	325.856	144.042	129.957	9780.801	269.628	349.613	262.912	2630.515	685.214	405.622	275.536	161	0.921	1095.693	856.102
10089.554	11355.168	6151.473	14827.351	8658.197	13033.643	6016.712	180.955	675.855	335.717	372.93	515.845	2887.047	1065.613	227.922	1310.685	287.158	201.083	189.706	3300.089	286.485	365.537	132.152	202.292	9900.525	292.724	325.134	283.642	1500.071	4106.556	274.097	421.599	185	0.919	1182.754	857.495
9920.384	11962.105	6125.07	14974.939	8210.277	12510.282	3384.518	569.161	711.213	359.853	471.651	473.763	2840.723	1144.207	295.387	648.548	263.242	200.796	171.842	6962.165	449.734	373.832	140.173	221.002	11482.262	310.678	331.448	307.165	218.464	1859.289	343.859	371.442	118	0.925	647.958	856.297
7615.356	8533.666	5091.264	11244.805	6966.67	10847.094	4500.505	185.806	586.257	268.625	576.533	265.564	302.307	899.158	257.638	1131.189	310.755	195.191	182.878	1975.716	157.896	243.492	141.514	182.691	15480.133	265.931	499.382	284.181	1728.088	723.773	397.394	453.573	111	0.964	991.815	856.122
8854.007	10307.689	5575.692	13207.324	7792.985	14153.256	9990.17	161.217	583.045	303.224	342.59	515.983	3110.364	3177.007	267.338	509.959	243.097	206.08	191.799	3622.566	343.869	440.534	159.377	141.821	7606.72	285.236	312.711	262.634	1447.679	2442.309	507.987	265.031	230	0.728	1120.561	859.583
7412.192	8608.896	4749.958	10712.102	6513.107	13342.211	5560.828	166.502	499.972	288.368	404.74	412.915	1564.661	866.332	207.919	613.77	224.513	183.62	177.587	3571.948	250.809	517.678	132.713	147.969	7454.33	274.973	292.165	266.94	690.713	1778.261	420.494	320.872	106	0.949	1145.547	856.443
10451.91	11636.6	6118.682	14182.233	8330.962	11928.881	13974.581	191.202	719.848	329.997	445.513	860.779	5312.782	929.723	391.64	701.772	377.113	215.089	191.841	2202.951	4454.969	905.611	163.148	194.361	22408.12	289.601	341.168	304.2	2281.935	5395.504	1134.906	345.615	260	0.767	847.208	861.038
9763.739	10992.807	5829.066	13511.871	7844.85	21235.014	13406.744	236.606	543.865	332.749	292.964	402.886	1261.352	1341.523	368.661	782.291	217.158	176.192	198.403	1836.332	184.229	732.067	181.492	175.846	5525.632	266.686	611.249	263.366	3027.73	2343.113	736.863	513.55	100	1	1053.5	858
14832.231	16855.83	9091.299	21789.379	12633.954	15834.143	14051.888	182.688	710.355	334.49	421.165	445.615	2253.251	1036.236	361.256	619.125	207.718	157.06	173.441	2185.431	1407.504	362.293	147.954	164.744	8742.408	284.596	482.352	282.789	2967.222	3264.074	515.589	376.977	211	0.892	804.566	860.761
12179.817	13566.084	7600.34	17658.187	11123.065	22305.282	11867.629	180.15	686.425	384.49	414.156	350.84	815.12	1407.377	368.17	869.759	248.079	181.472	164.392	926.269	270.205	1019.586	165.989	173.267	6490.741	279.787	392.003	383.952	3916.959	8672.409	887.425	405.197	158	0.904	898.639	861.051
9535.574	11068.658	5626.614	13258.787	7976.698	17932.056	10340.92	181.27	682.925	331.192	477.875	909.92	4157.209	1342.945	372.315	625.921	321.622	207.123	169.215	2331.601	6642.796	1157.666	186.422	192.532	14916.138	277.484	343.728	318.636	906.142	5564.752	890.79	376.089	128	0.974	858.367	860.289
9024.624	12297.458	5518.942	12268.598	7527.326	3207.201	2072.065	9781.911	690.997	373.771	511.674	431.35	1474.151	418.321	219.933	10094.452	210.292	143.5	134.6	830.276	1146.475	340.747	122.227	2159.41	9244.537	263.251	348.227	298.889	2635.316	1039.375	282.611	3402.264	96	1	1579	859
16028.274	18107.393	9570.502	22752.126	12921.343	18005.339	12045.505	216.825	735.895	341.953	445.951	893.404	3674.319	819.281	426.056	793.108	262.343	184.786	176.985	2164.095	4974.956	620.244	163.59	190.404	12183.288	288.154	710.725	284.693	2224.275	2577.82	891.817	425.783	192	0.911	815.615	861.417
13793.465	15569.699	8141.532	18952.568	10627.602	16691.558	11395.834	222.46	912.989	358.063	744.08	1251.717	5817.14	947.365	368.502	1004.936	510.756	261.661	224.49	2543.583	8550.16	996.215	157.846	217.762	30251.415	289.007	466.555	309.687	1136.165	5479.839	562.402	458.909	220	0.8	832.855	862.205
8319.035	9466.059	5001.567	11682.729	6821.483	10367.162	8459.15	158.413	577.717	278.889	314.938	665.867	4317.262	792.043	225.443	442.635	264.706	200.147	182.645	5490.345	551.264	493.273	143.566	136.913	10993.629	273.929	285.209	254.631	624.954	2750.531	431.589	293.223	101	0.977	1139.322	860.936
11348.343	12274.164	7030.358	16989.016	10092.611	18218.733	5133.181	178.333	553.475	265.267	374.696	390.099	1353.199	1955.888	234.977	668.229	232.513	192.199	190.605	2335.583	211.797	511.776	141.411	157.989	5465.737	268.087	448.482	290.352	4504.85	1444.203	438.513	363.025	111	0.923	1022.869	862.869
12680.353	15288.094	7829.339	18535.797	10713.345	20213.474	6010.959	513.314	848.057	368.612	436.176	440.056	2030.686	1550.403	257.043	1724.96	225.382	201.953	171.26	1870.024	213.113	386.477	125.677	316.418	6583.926	336.473	492.625	289.829	4164.272	2580.666	369.15	548.563	246	0.785	740.524	866.439
10347.581	11717.955	6518.81	15272.751	9130.742	16588.026	6077.332	373.555	589.992	301.105	456.006	421.422	1655.297	1372.103	295.24	2050.505	240.936	184.445	185.922	1727.1	248.725	606.218	146.922	261.942	5077.826	279.556	417.997	285.045	2843.563	1907.138	343.443	670.346	184	0.857	986.625	865.859
7960.057	9102.592	4889.917	11363.029	6615.376	9323.95	7636.466	238.33	586.647	312.554	463.182	554.779	2599.687	926.223	234.434	1542.47	277.629	201.086	173.122	4738.673	296.861	521.435	136.88	213.471	10839.429	277.458	284.156	267.553	766.812	2979.141	314.517	489.264	166	0.856	1158.843	866.036
5966.072	7503.012	3935.341	9224.635	6767.894	10834.128	3089.365	570.121	718.127	302.519	425.807	409.093	3199.283	794.278	290.212	695.592	396.85	235.329	208.818	2476.483	354.572	324.713	152.743	221.551	21335.074	317.007	305.41	315.24	1820.986	1002.473	346.238	438.162	111	0.964	612.176	865.941
7004.245	8283.029	4493.9	10427.814	6250.39	8032.996	7804.819	157.153	439.752	264.008	312.343	308.556	640.084	571.369	277.317	380.602	186.305	168.602	162.425	1781.601	132.32	202.089	142.342	133.319	2769.636	257.019	291.392	243.46	1350.88	1305.71	398.801	271.306	133	0.885	1105.32	866.959
9337.277	10502.631	5670.882	13512.413	7860.235	10440.247	5684.201	184.586	623.547	354.616	350.71	576.794	3362.604	811.525	249.291	935.076	283.966	211.24	167.264	6330.704	414.846	359.377	144.172	168.89	10951.823	279.635	418.948	293.459	1844.185	1301.166	317.517	334.799	205	0.859	1175.007	872.212
10664.688	11977.215	6566.202	15602.286	9166.294	19430.28	11192.378	210.902	540.563	322.685	376.884	359.287	665.878	1382.163	396.897	678.823	199.993	144.858	168.31	793.137	414.474	1169.069	165.122	193.874	6192.767	261.824	522.146	287.621	1377.291	7028.479	486.922	416.998	105	0.953	823.843	868.586
11374.645	12944.901	6660.543	15574.605	8663.509	22147.096	18475.158	186.218	582.767	275.844	316.533	604.284	4400.794	1650.011	349.103	404.963	260.919	217.864	197.85	4618.746	466.407	1007.951	163.493	135.443	9752.09	273.077	306.45	286.279	3225.996	6108.644	523.999	305.038	206	0.824	1085.583	875.505
10257.996	11415.49	6227.574	14589.773	8360.248	8040.301	3026.254	177.997	792.853	380.169	403.093	1110.603	6379.711	667.016	215.621	729.203	369.425	261.494	197.103	9470.79	1534.484	221.178	140.102	171.968	14895.572	299.733	339.765	306.243	310.708	674.883	317.186	309.025	154	0.842	1204.604	872.942
8218.478	9610.843	5357.828	12268.058	7486.957	12731.875	7635.475	271.68	701.313	322.122	402.468	384.166	924.869	665.787	260.975	1364.637	302.133	195.203	199.232	2256.969	167.015	403.724	134.121	212.707	18074.158	302.368	430.91	298.823	5220.508	2272.914	584.381	440.037	130	0.924	789.823	872.838
12303.576	14251.354	7685.651	18166.555	10673.009	6666.277	13112.629	190.684	652.739	305.388	405.551	438.316	2298.179	603.146	297.525	636.733	172.162	158.092	159.686	2915.988	213.508	589.059	166.39	162.393	4280.608	284.361	400.725	280.552	2897.712	1396.144	576.733	316.303	128	0.974	799.742	874.109
12559.81	14387.045	7783.431	18254.267	10774.901	24358.928	14831.319	205.117	584.116	328.822	372.408	361.668	2552.393	1151.85	383.536	606.648	199.196	149.07	159.838	1705.434	259.271	966.769	178.845	192.17	4283.517	281.77	302.217	289.718	1338.332	5013.457	450.097	379.275	175	0.943	833.717	874.86
9346.098	10523.572	5612.139	13302.456	7666.513	11183.846	5725.942	160.336	570.776	270.198	252.154	481.957	4059.191	435.91	212.029	425.784	278.988	220.313	174.047	6055.257	587.006	237.896	140.022	145.506	13334.665	279.113	394.859	289.121	1825.232	382.691	286.526	314.344	153	0.797	1129.101	876.382
10998.744	12654.866	7031.906	16252.915	9632.129	11897.798	9818.8	371.516	699.619	306.651	388.049	447.961	3289.328	604.205	271.455	950.813	234.751	186.782	180.177	2465.956	254.648	314.833	133.352	250.406	6636.117	305.866	419.8	288.689	1717.245	762.144	279.883	451.402	209	0.832	762.041	880.553
10325.221	12307.079	6558.382	14998.643	9139.756	19513.774	8312.662	224.141	707.848	348.488	418.627	420.079	2015.88	907.63	303.69	1624.34	244.867	172.469	164.43	1951.412	223.895	439.984	158.053	230.466	5891.417	301.852	307.186	289.459	1506.719	2867.048	508.156	497.643	181	0.887	806.555	880.45
9344.797	10586.712	5749.933	13355.502	7820.342	13478.695	3499.164	202.893	598.062	498.739	330.434	467.241	1583.182	1589.335	217.08	1166.284	249.819	213.016	179.226	2432.362	223.054	611.37	142.294	182.021	9697.954	294.987	746.456	279.988	6424.901	2385.275	328.167	365.989	104	0.974	1181.24	876.731
6898.931	8395.976	4398.201	10369.403	7274.624	10513.932	2701.382	586.045	573.502	298.747	384.263	553.712	5670.833	1203.343	267.636	795.144	249.014	173.603	186.127	5400.126	1060.762	404.646	134.543	217.31	12440.337	316.128	360.65	300.98	10109.168	2023.952	530.324	456.071	111	0.923	634.221	877.788
11868.976	14596.602	7280.006	17069.016	9713.99	13431.881	9265.316	603.848	599.995	336.252	350.791	308.358	658.926	1297.532	256.813	1255.352	177.362	146.154	156.874	971.927	154.942	540.918	137.897	297.43	3410.906	331.269	321.401	289.979	4490.122	2991.496	365.01	556.794	99	0.99	742.338	877.207
10612.06	11894.695	6571.802	15170.477	8973.342	19381.435	15877.854	176.058	577.485	256.79	399.753	396.276	1935.368	1517.818	328.845	524.82	316.263	208.536	192.914	3516.266	310.427	497.198	151.256	151.072	13245.972	283.763	312.664	327.123	3102.278	2052.113	543.944	383.492	203	0.815	980.554	881.998
10717.137	11888.759	6466.005	15739.999	9469.322	12118.731	3755.741	209.378	666.196	368.544	423.466	449.105	1973.084	467.788	220.339	678.502	161.385	162.734	151.318	2148.022	256.713	282.472	135.038	185.487	3041.709	306.674	471.388	316.514	1340.881	965.699	476.856	387.295	96	1	866.229	878.229
10461.771	11532.754	6396.086	14849.385	10532.621	153.3	4089.891	9519.545	740.48	300.064	527.119	1209.39	8522.261	218.219	266.739	10332.618	282.09	181.36	173.556	2795.029	12594.845	148.13	127.624	2447.916	23562.005	289.831	329.258	277.104	490.146	306.294	317.992	3549.018	129	0.932	1538.43	879.469
9187.458	10033.227	5840.627	13825.209	8295.07	11043.008	11151.798	166.98	550.086	271.111	361.508	380.162	1608.169	1164.652	317.421	475.638	279.792	182.825	179.282	2365.953	250.882	368.575	164.276	153.094	10268.441	297.234	331.698	323.989	2073.715	1148.046	725.88	299.339	111	0.935	973.167	881.122
8876.97	10564.58	5310.122	12689.483	8084.124	9854.267	4840.155	587.921	619.185	370.265	322.024	607.25	8089.263	670.771	274.681	941.529	280.613	192.345	190.641	5001.266	1464.526	409.152	129.941	230.615	13618.583	325.44	320.496	292.164	1194.626	1009.38	323.091	446.937	141	0.88	644.741	882.181
10378.075	12572.898	5935.494	14565.871	8028.002	6644.32	4229.417	663.771	810.044	618.829	357.52	731.377	4089.672	1070.16	274.817	2030.219	301.69	207.834	214.899	4660.707	792.041	369.763	145.111	302.83	12481.436	309.526	358.833	306.78	593.521	3395.994	381.804	608.409	133	0.961	657.793	884.718
11118.038	12634.536	7119.783	16707.687	10076.354	12592.857	7053.823	198.737	736.714	369.224	454.108	427.697	2544.214	728.26	278.192	953.722	264.332	191.985	166.239	2191.626	225.066	282.962	137.012	202.134	6761.254	306.083	313.377	300.497	984.5	1472.508	302.862	431.653	180	0.898	818.267	886.778
8872.966	10056.321	5657.058	12696.189	7713.832	11186.101	4878.415	182.61	585.265	510.173	594.042	856.687	4255.634	740.357	232.092	408.583	280.129	634.872	351.707	5829.615	564.979	377.197	156.176	134.23	8857.394	409.511	374.864	355.802	1125.071	2154.567	294.787	285.799	229	0.75	1148.317	888.749
10915.38	12499.789	6760.078	16000.725	9358.017	10718.001	11578.642	182.391	600.335	320.818	388.424	380.63	2029.695	890.15	350.09	643.738	212.546	160.004	160.575	1574.599	269.096	314.877	200.689	207.242	5641.678	287.686	333.084	316.161	948.65	1710.684	418.585	352.078	137	0.947	853.595	884.208
9620.349	10790.151	5842.128	13689.357	7957.045	19324.702	15636.573	209.985	595.287	267.312	732.952	362.823	602.66	1116.066	313.073	508.96	316.818	213.426	198.374	2616.867	184.95	443.675	162.672	141.487	15308.768	271.563	449.313	276.12	8028.37	2096.94	885.428	319.847	170	0.907	1064.735	886.894
8782.914	10065.036	5588.487	12734.147	7501.839	9078.525	7950.9	187.843	610.191	282.775	273.049	486.163	3168.597	516.221	229.899	482.613	285.601	230.619	182.314	3887.16	496.494	289.187	140.254	149.529	11318.022	293.506	342.67	272.439	1337.914	803.045	288.869	314.128	176	0.791	1130.926	887.699
11470.095	13003.981	7197.139	17378.748	10957.182	147.298	4568.334	12265.193	867.892	305.641	438.666	734.581	8856.648	213.241	254.416	9793.847	265.245	200.714	179.231	4595.551	4496.29	157.431	123.349	2435.453	21657.114	294.051	305.114	301.629	281.308	286.879	297.64	3607.737	124	0.907	1547.089	884.355
13996.398	16261.687	8668.057	20688.981	12104.478	12299.815	8906.506	315.132	765.903	337.865	412.194	443.902	2670.418	692.999	249.457	892.857	214.051	175.348	168.568	2783.882	246.62	363.824	126.955	218.325	4729.803	309.623	367.591	283.783	543.82	2036.242	400.339	428.437	348	0.692	777.859	889.474
11390.725	13139.181	6862.452	15965.339	9484.617	14394.641	8526.779	178.553	678.584	358.289	452.124	404.456	2850.525	715.816	291.102	657.343	208.212	176.32	169.445	2577.721	280.064	258.166	137.935	192.774	3913.725	302.129	316.256	295.741	1093.474	1001.707	282.274	404.347	116	0.965	826.172	885.379
10289.731	11668.827	6094.234	14599.908	8686.561	13042.637	9913.402	192.646	735.986	364.257	419.665	467.677	2918.19	668.651	282.584	564.036	217.07	189.158	159.101	2129.771	243.195	352.373	155.449	189.061	5160.013	302.38	547.536	325.374	1611.784	1700.257	472.269	367.576	135	0.987	867.522	886.411
9180.18	10311.344	5388.512	12885.124	7367.793	13720.679	5256.593	175.323	620.293	330.845	386.045	466.842	2164.32	934.416	206.738	586.032	335.361	219.393	172.712	2042.287	177.962	514.478	138.522	139.07	14358.633	281.56	368.458	298.289	3427.507	2465.147	306.127	288.855	134	0.98	1177.209	886.978
9163.379	10381.946	5466.609	12840.84	7218.469	17958.081	10523.545	188.064	575.58	391.02	277.011	698.77	4856.218	2802.639	284.178	317.169	301.86	244.747	218.192	4893.804	501.306	889.866	144.953	131.955	13368.249	274.86	306.061	278.272	2443.138	7885.91	420.837	314.274	123	0.925	1083.736	887.394
9011.095	11063.594	5852.932	12953.301	7665.753	157.341	3775.972	5027.169	612.645	289.355	358.31	346.882	840.353	234.878	241.624	2914.873	183.249	130.798	136.287	1018.819	197.366	144.007	114.239	679.764	6603.964	282.961	373.749	267.73	2441.355	292.616	285.428	1270.154	115	0.928	1519.883	887.674
10404.677	12064.5	6607.054	15480.824	9065.626	13732.352	4600.803	161.096	564.83	321.484	398.641	507.831	1469.366	636.321	214.514	999.866	210.573	169.745	146.849	1567.302	606.339	256.341	147.147	178.235	3638.394	258.314	284.773	290.421	1221.757	1280.922	372.752	354.863	102	1	1199.549	887.48
8572.713	9480.143	5367.034	12358.297	7478.81	14436.725	4986.503	224.628	694.759	304.208	329.918	516.822	2767.952	844.609	235.721	363.902	257.131	203.432	174.118	3575.081	381.68	579.969	161.073	137.594	6158.018	275.216	293.276	279.357	1062.316	2437.567	276.081	291.219	115	0.956	1139.422	888.787
11788.459	13423.214	6960.198	16889.627	9845.895	6355.899	9278.607	451.613	672.415	310.417	407.53	404.907	2229.4	431.056	246.124	850.42	189.427	170.021	165.97	1338.856	230.12	257.495	125.232	245.949	4077.874	305.48	338.005	293.613	1013.76	893.929	426.109	464.286	125	0.98	763.14	891.564
10735.896	12668.735	6906.522	15915.253	9619.989	16957.973	4207.889	204.237	674.663	335.6	427.682	341.875	1018.764	1077.02	231.85	530.962	234.302	170.106	160.59	2694.091	170.854	465.982	118.858	169.683	6797.97	315.568	323.013	291.025	1085.496	1646.021	376.066	346.759	244	0.808	793.217	892.586
9435.591	10589.031	5729.162	13434.002	7889.881	17325.598	5679.088	184.884	732.916	341.777	391.293	454.772	4001.949	614.563	310.318	577.244	256.966	203.753	199.377	3260.595	362.725	358.634	150.63	191.466	7658.401	308.301	372.977	318.335	1186.48	1175.989	358.035	378.597	144	0.903	858.715	893.868
9450.107	10627.414	5663.966	13282.47	7873.168	19495.925	10431.158	213.034	651.162	339.137	629.747	352.525	1827.291	978.599	360.768	929.687	194.143	157.062	148.906	2330.585	219.93	328.733	181.068	184.717	5058.591	296.531	417.175	330.525	4779.318	1780.302	514.497	389.474	109	0.989	875.876	891.702
9910.322	12469.132	6316.179	15053.573	8469.713	11562.838	9542.943	566.776	729.377	405.414	374.324	560.772	3396.11	695.805	279.667	1256.709	225.958	213.479	175.658	4833.68	457.361	280.081	138.102	260.825	8776.144	313.441	310.728	300.866	609.169	877.69	641.288	388.137	157	0.858	707.825	894.003
8333.621	9818.922	4954.173	12203.02	10968.222	593.304	6329.215	14151.549	685.16	334.13	367.435	934.629	8957.425	209.471	293.75	9678.872	245.852	165.791	171.731	3905.7	6677.808	178.194	132.242	2555.164	19573.986	286.573	283.332	302.857	3791.152	278.774	314.721	3493.449	182	0.848	1571.907	896.835
7819.796	9341.953	4418.372	10161.712	6774.556	2712.256	6525.206	587.065	538.289	269.69	339.763	327.74	7437.952	503.958	305.505	681.965	218.485	154.025	245.952	4270.473	1016.483	245.65	135.053	228.496	8671.778	306.935	549.854	285.068	4266.596	742.788	281.345	503.201	107	0.989	597.126	895.098
13383.333	15263.191	7970.126	18944.065	11125.219	17714.566	13506.203	195.937	758.532	355.486	407.873	440.191	3311.95	783.63	335.532	451.649	219.151	188.756	160.768	3418.596	251.46	273.941	144.024	169.086	5077.467	308.801	491.236	301.122	2311.027	1582.328	419.819	407.589	131	0.958	827.011	894.637
13245.846	14564.8	7915.444	19193.424	10850.273	16381.108	6536.576	201.441	653.378	303.816	359.633	609.646	3115.645	811.502	240.245	832.675	375.492	229.677	182.827	4450.26	361.583	401.393	150.707	161.348	12092.217	276.665	321.249	331.763	2875.285	1883.435	306.835	341.815	161	0.859	1171.407	897.91
7654.484	8511.436	3939.533	10681.659	6167.844	9991.495	5008.268	182.041	612.19	296.173	311.442	956.152	3919.072	617.834	227.839	933.838	349.832	238.824	167.915	2778.46	2243.391	297.335	156.658	170.166	15201.857	271.694	297.247	292.058	643.699	2035.495	314.557	316.163	128	0.936	1222.883	896.539
9273.195	10607.148	5925.476	13955.45	8181.699	13558.938	6598.428	261.892	625.218	292.833	398.796	389.916	2336.901	1131.216	288.479	533.615	199.608	163.693	198.937	1854.879	307.895	458.915	144.087	159.941	4051.374	280.156	326.298	307.052	2073.794	2082.606	543.679	306.993	138	0.908	977.616	898.203
10208.342	13738.075	6447.225	15183.577	8268.971	17544.061	4611.455	632.414	738.132	420.537	342.199	609.18	8716.103	2421.307	292.456	1232.585	371.146	241.326	204.706	5941.688	1453.818	643.672	157.676	260.075	24268.272	323.808	357.096	303.445	926.102	3753.84	335.475	407.147	154	0.842	671.597	900.24
12867.718	14757.911	7910.152	18656.26	10861.511	16845.504	5736.956	423.391	709.09	338.756	402.138	442.827	2433.265	556.642	224.233	1049.031	232.089	199.665	183.78	1714.776	236.932	345.367	120.036	262.84	6201.981	308.069	313.781	295.5	560.845	1594.441	346.99	478.163	194	0.864	763.763	899.732
12723.041	14203.172	7765.398	18571.403	10851.712	16650.614	11379.468	220.546	712.839	325.286	463.325	447.554	2442.786	803.763	329.412	912.535	227.46	191.168	180.827	2824.258	223.7	339.721	148.398	211.411	6369.523	282.924	394.932	296.043	3451.19	1909.817	399.567	469.904	181	0.9	820.61	901.008
7606.629	8383.729	4635.26	10897.832	6323.959	14669.331	6448.39	184.724	449.783	230.45	282.677	377.274	2140.295	999.018	231.088	337.978	237.841	181.571	174.483	3367.448	306.204	706.327	146.263	130.682	7661.464	264.855	279.675	291.089	520.227	3117.752	377.691	272.979	113	0.981	1157.65	899.385
8608.856	9656.876	5229.29	12436.192	7307.259	14876.581	5126.689	364.413	629.744	312.09	356.65	671.069	3407.824	684.419	216.925	1068.31	216.603	197.121	190.001	2747.512	471.324	267.886	152.175	196.655	5769.328	286.146	291.583	293.268	1615.038	1474.731	332.972	431.784	158	0.927	1204.354	899.956
8822.081	10152.044	5987.242	13922.206	7947.928	158.998	3977.36	9379.493	696.096	341.993	532.027	386.689	532.745	218.715	271.661	10229.541	192.592	148.086	151.477	969.326	216.333	144.004	134.292	2206.048	8757.292	315.341	339.201	258.98	1620.282	294.331	312.787	3401.604	97	1	1538.5	898.5
8470.455	9687.076	5514.108	12610.943	7681.943	12656.205	5226.078	251.956	621.855	316.317	490.109	351.413	1504.413	794.503	311.977	1228.834	174.871	149.746	157.126	2482.529	199.02	360.065	141.733	239.342	3415.826	295.908	414.512	310.08	1893.451	846.432	298.287	482.272	108	1	850.5	900
10473.874	11608.85	6354.863	14934.757	8756.395	19304.519	8931.105	210.261	900.232	361.64	1987.101	370.362	467.166	965.702	353.263	695.102	330.156	204.201	213.773	2772.033	253.472	438.554	166.936	190.785	19891.359	301.419	832.835	336.236	26270.344	1925.384	424.198	332.5	195	0.888	875.726	901.377
10743.804	13459.538	6781.198	15870.134	7806.809	10448.536	3448.241	605.455	780.45	457.89	382.957	715.476	6597.119	708.747	266.419	1293.692	316.553	220.983	201.843	5167.348	990.753	325.081	140.015	257.554	16883.64	328.141	356.133	288.216	1450.627	569.116	381.533	397.591	153	0.897	697.507	902.258
12451.811	13761.639	7616.286	18304.925	10831.131	26566.654	13530.898	185.143	566.801	281.546	404.343	262.509	348.18	1452.913	290.001	489.535	305.384	208.977	188.28	1272.267	223.946	932.606	151.812	160.411	15320.063	281.657	293.523	304.564	2232.225	3267.054	490.675	311.753	132	0.954	1009.409	902.811
9283.15	10461.575	5670.816	12908.411	7388.953	14967.95	5430.231	207.247	602.044	266.368	351.207	565.973	3593.391	649.721	248.128	421.428	315.573	227.632	167.336	7100.688	493.692	477.096	147.039	140.561	13248.484	280.119	400.123	314.021	3498.041	1890.788	268.849	318.093	160	0.906	1146.462	905.05
11672.908	14135.888	7183.143	16988.328	8602.817	11807.174	3231.671	510.828	633.945	397.036	422.507	312.964	1462.467	621.855	240.88	1262.377	231.111	175.907	164.494	1335.633	189.706	312.618	122.902	293.852	7887.666	314.728	321.798	294.095	548.256	665.004	343.084	474.296	143	0.879	740.241	902.626
9732.768	11092.326	6325.368	14046.189	8735.028	16882.231	14745.919	202.158	690.595	320.658	456.862	401.245	1419.654	923.073	296.467	481.577	286.821	194.481	167.468	2656.255	136.059	393.213	132.981	178.795	8330.805	304.256	325.402	308.148	2176.954	2524.409	300.693	355.885	110	0.998	804.855	903.655
8283.82	9432.092	5238.097	12090.435	7463.913	17723.378	8283.194	200.608	613.315	306.022	342.479	407.509	1193.302	806.517	261.666	414.031	254.351	201.494	155.193	1432.14	285.024	368.108	150.217	152.353	7368.434	274.493	305.52	283.372	1233.041	1107.672	354.79	355.934	113	0.981	1126.677	904.27
9139.348	9951.226	5380.071	12728.892	7583.507	12195.355	5133.171	173.754	557.003	289.26	346.99	395.909	1844.82	626.908	244.95	462.485	259.243	176.305	140.444	1671.32	151.513	325.79	152.656	134.802	4618.664	280.834	267.174	313.879	1103.057	1417.38	313.058	244.865	105	0.971	1189.167	904.871
8954.783	11282.491	5577.35	12259.815	8063.879	5736.701	3176.198	663.532	885.09	547.467	535.973	629.223	7451.574	598.778	255.408	1727.494	301.687	197.51	186.565	7146.05	1521.69	293.688	150.018	310.949	11355.197	324.549	365.952	308.994	792.965	800.456	360.433	526.383	101	0.977	688.698	904.837
10189.917	12335.736	6400.31	14874.336	7441.523	11144.388	4670.124	607.268	723.99	827.161	512.873	683.972	7871.734	679.2	265.212	977.686	276.163	207.48	192.329	9657.491	1006.337	238.203	130.862	257.155	15614.87	312.102	421.871	309.528	1886.803	1073.497	305.906	394.92	196	0.804	711.51	908.367
8423.789	10919.823	5165.904	12205.938	7644.332	7298.691	4247.948	579.466	623.738	303.48	457.352	550.554	6633.318	619.552	258.604	769.655	202.504	161.154	162.296	6974.574	1099.594	382.163	115.621	233.422	9643.899	308.11	381.276	306.215	2930.738	524.489	311.063	556.9	112	0.973	620.768	907.232
8169.289	9085.884	4976.841	11513.058	6847.506	9402.618	5105.194	190.32	494.981	266.88	303.21	430.344	1818.921	664.757	232.325	394.496	226.017	175.89	146.417	2550.105	166.596	384.002	148.385	137.001	4392.479	245.311	298.008	333.207	782.586	1757.328	321.514	316.307	102	1	1161.48	906.451
14041.942	15734.013	8883.839	20318.754	12165.5	11049.776	10205.311	244.397	707.941	339.421	525.235	405.203	1992.092	645.194	273.215	860.739	227.889	184.218	171.548	2056.677	219.155	306.114	137.838	208.567	5478.507	286.41	297.425	296.731	1688.92	1333.919	394.961	435.247	243	0.85	814.599	909.912
10813.674	11772.615	6811.508	15814.232	9054.054	16950.769	8945.485	219.144	721.639	343.722	433.095	1233.583	4844.343	851.271	335.153	484.585	345.626	219.796	212.065	4516.068	4733.937	375.739	191.098	163.248	16508.649	311.65	463.652	346.413	141.842	2594.955	575.642	385.09	110	0.985	903.445	909.509
10558.08	11793.702	6443.343	14380.122	8324.659	16198.629	7187.991	197.59	719.285	345.858	577.604	1386.328	4053.671	828.331	315.265	511.152	291.404	185.903	184.079	3487.241	7282.503	435.771	188.052	160.113	13041.095	283.841	416.241	317.653	2164.044	2433.602	801.637	370.077	144	0.933	920.965	912.042
10589.517	11925.301	6758.328	15471.31	9157.474	13273.434	6228.264	211.738	793.889	330.285	511.816	530.639	1572.828	585.242	321.321	534.874	280.513	200.678	213.454	3932.662	156.844	263.598	147.783	196.581	10857.377	303.606	581.622	320.169	6091.954	1106.224	264.135	421.57	148	0.985	857.5	911.736
11618.062	12904.182	7359.007	17786.17	10636.937	21798.782	13110.349	191.736	562.568	296.311	420.095	289.064	306.719	1118.346	311.91	476.006	307.442	196.694	160.673	1641.272	126.917	756.629	179.752	164.066	14245.517	275.973	325.685	312.663	483.829	2026.335	455.269	289.948	133	0.909	1008.718	912.665
8325.047	9522.223	5118.953	11794.096	6901.931	15276.398	4708.726	226.339	604.885	389.365	329.478	558.755	4174.329	2407.297	229.819	778.019	284.429	223.255	206.967	5871.419	463.425	607.311	145.987	168.52	10297.473	279.721	369.193	316.645	3011.993	3495.56	281.737	359.039	188	0.848	1197.686	912.846
6965.758	8961.708	4199.559	9945.719	7937.492	5021.633	2636.582	594.636	647.464	296.675	278.852	524.536	1640.832	591.591	255.976	581.163	236.594	148.014	185.276	3860.043	344.441	307.665	135.362	213.474	5665.077	298.943	377.47	310.567	2864.24	493.721	354.224	404.139	107	1	641.276	912.743
10917.296	12188.872	6734.514	15681.591	8936.728	12761.974	7980.232	294.132	890.321	327.482	2400.062	338.575	528.378	1070.396	334.081	902.365	461.873	252.526	239.561	2566.84	244.486	576.662	159.109	213.839	29367.468	295.005	695.301	328.253	35440.883	4093.063	380.839	453.959	191	0.87	871.976	915.395
10158.12	11392.431	6340.42	14286.811	8125.272	16675.027	10098.942	216.765	662.864	337.119	503.074	1319.578	6222.79	906.908	356.113	818.053	238.799	197.204	173.089	4251.256	8343.771	715.839	176.406	189.727	11729.832	289.58	525.374	318.337	830.528	3068.582	402.746	389.994	140	0.921	892.779	914.957
10076.647	11225.894	6315.952	14033.458	8336.966	14714.633	7857.984	221.021	638.842	326.093	340.467	339.511	846.435	738.542	248.041	578.587	263.592	272.744	199.533	1818.025	152.443	316.825	153.999	158.667	10262.83	261.987	320.882	293.738	2345.347	641.679	355.987	500.968	139	0.925	1125.219	915.629
12118.303	14603.395	7745.923	17891.693	11315.218	15576.676	4300.706	556.772	658.611	307.198	585.375	421.25	2735.374	787.471	241.876	750.601	210.159	164.132	175.672	4567.59	275.873	307.479	128.839	245.354	8161.884	284.092	518.82	318.364	4685.424	1937.706	293.21	344.989	244	0.77	724.48	915.193
9974.811	11259.285	6041.634	14038.489	7992.163	10721.475	4441.098	200.968	576.786	786.414	336.968	556.395	5143.923	807.677	245.65	509.292	306.987	228.56	170.123	6643.457	514.655	475.357	150.992	149.448	12874.655	287.969	286.468	333.117	1185.518	3343.444	282.779	303.325	192	0.894	1186.865	918.516
9547.942	10887.731	5935.183	13502.238	7817.539	9428.964	10021.035	198.149	630.246	308.241	422.87	1253.698	6937.761	830.016	347.486	640.22	251.844	214.211	191.777	5150.488	4671.997	545.945	186.594	172.966	10463.991	282.79	485.928	299.747	142.603	7617.585	583.249	356.606	99	0.99	900.207	918.338
12501.777	13913.379	7743.064	18094.944	10613.614	18588.763	3809.306	1453.127	742.327	310.691	711.432	377.738	1525.574	615.275	223.473	1608.223	337.076	201.996	180.633	1464.205	217.358	284.827	117.113	378.721	16525.098	291.116	385.211	298.275	5983.594	1161.035	566.708	1279.431	189	0.901	788.823	920.235
8695.449	9649.844	5270.397	11878.359	6902.999	14878.909	4121.065	217.196	436.749	269.96	291.212	368.472	1872.459	1660.358	220.76	463.196	228.79	183.649	164.934	2670.238	288.891	705.32	145.809	143.504	8210.807	261.452	298.784	297.73	4776.148	2898.165	249.297	335.775	151	0.806	1165.427	922.103
12522.362	15903.387	7820.041	19735.089	9586.509	10579.128	8449.633	590.523	818.598	356.94	513.503	551.863	2725.326	792.93	300.805	668.683	261.434	175.004	172.961	2855.288	274.42	267.267	135.628	219.846	7134.571	312.037	499.716	301.835	1454.83	1009.8	331.875	413.652	117	0.985	615.5	920.415
10597.986	13543.072	6538.859	16059.414	9929.987	14991.938	5918.016	599.05	785.129	325.268	351.723	528.81	3776.082	1406.959	282.581	660.368	295.586	208.074	161.795	6712.52	693.438	419.011	137.578	221.288	13078.107	303.371	348.229	327.439	1405.548	4181.263	392.51	442.46	214	0.755	628.841	921.547
11952.708	13284.291	7140.825	16425.128	9318.389	17653.801	9201.54	271.93	641.617	292.552	459.859	1398.679	5362.302	1430.353	316.339	1172.904	255.938	195.024	172.642	4823.029	7245.552	830.387	196.471	215.012	11097.989	289.429	463.179	285.777	2402.543	5975.541	862.88	523.336	148	0.924	922.324	922.628
12063.19	14037.124	7819.474	18847.272	10948.867	15614.394	7759.017	225.215	683.016	344.957	418.086	349.309	986.073	983.424	270.846	650.925	260.516	206.277	164.739	1664.199	171.546	351.636	141.524	177.143	7896.303	292.762	311.355	293.408	430.143	1812.141	642.194	391.382	216	0.818	977.477	926.056
9272.089	10353.517	5624.503	13196.644	7568.737	14623.821	4798.382	972.434	535.96	294.055	347.33	541.745	4541.324	810.682	247.25	773.106	314.865	235.589	178.078	5633.831	542.609	409.558	151.109	236.748	14671.156	276.559	293.274	320.411	1005.688	2044.095	274.023	580.992	224	0.799	1179.438	926.571
7390.507	8142.235	4434.258	10407.702	6059.843	5069.077	4747.494	210.562	569.509	414.738	650.517	280.788	642.137	850.392	255.001	692.781	273.795	197.365	155.018	985.294	126.942	254.77	149.458	175.65	12257.66	254.428	343.473	294.418	3017.013	1246.246	275.18	343.492	140	0.887	1199.886	922.543
9232.249	11955.148	6004.703	14524.639	11049.259	16008.792	4836.389	584.577	860.454	346.109	475.247	418.573	3101.437	843.329	297.154	777.178	211.033	163.764	152.096	4047.858	312.545	341.43	143.875	225.953	8239.485	296.678	414.55	312.745	612.446	921.481	299.84	457.254	166	0.895	604.331	925.12
12592.691	14191.651	7558.59	18220.775	10444.961	20137.053	6955.738	228.574	653.764	307.912	360.458	630.504	3988.864	1041.914	233.855	568.413	343.97	251.335	194.793	5365.288	463.162	592.529	151.726	165.905	13983.409	281.144	337.074	276.61	1884.736	2587.645	367.013	375.576	180	0.907	1098.339	925.111
12140.546	14126.07	7958.827	18056.817	10956.332	10737.148	6466.401	218.578	852.629	404.846	637.105	430.441	1270.448	752.666	275.962	450.98	220.012	186.445	172.218	3543.878	173.378	329.699	126.422	205.467	8081.599	297.849	286.552	307.841	2824.684	1013.769	357.122	462.658	168	0.961	842.095	925.571
10566.344	11897.576	6442.339	15045.436	8359.016	22276.014	11271.025	223.75	776.064	307.102	481.229	1217.067	5934.837	1549.672	344.33	554.71	392.287	225.79	202.746	3399.269	4221.206	964.273	177.395	164.559	20902.112	326.743	589.128	293.133	385.952	6973.424	778.496	395.072	119	0.961	906.004	925.282
10926.975	12141.674	6854.294	15875.956	9365.236	17837.351	9630.975	224.65	757.459	331.539	803.513	428.318	1123.424	1667.325	390.905	837.137	302.209	213.828	167.399	2572.384	213.155	590.925	172.088	196.305	15678.181	312.675	538.457	300.191	14656.241	2280.536	635.691	436.432	146	0.835	870.678	929.473
14122.933	15783.116	8643.845	20014.547	11095.586	19068.752	16401.236	219.829	690.685	282.614	437.885	978.892	5187.842	1738.266	343.297	533.293	294.942	216.004	157.071	3147.353	2412.141	882.544	180.374	173.363	15733.017	330.552	616.977	279.253	906.096	6848.477	698.556	418.126	140	0.973	911.829	929.207
11218.069	13226.888	6967.95	15994.279	9380.453	11271.564	9049.958	302.924	847.186	404.001	471.055	579.304	6235.209	1109.257	265.258	826.554	234.081	199.514	169.197	3978.996	370.255	390.865	166.072	230.873	6179.362	308.948	299.294	308.981	902.657	2164.023	406.276	427.692	131	0.958	830.66	929.737
8504.697	9726.276	5568.61	13254.12	7941.406	17815.748	10677.992	226.903	501.084	268.085	398.996	316.294	1055.925	985.1	316.839	623.777	194.931	148.709	161.304	1430.779	154.047	258.519	137.287	166.392	3758.83	302.392	340.306	295.509	1539.06	769.368	620.63	327.55	124	0.933	991.54	930.29
15177.854	16945.081	9082.126	21662.857	11956.303	18049.606	9918.085	279.252	792.393	289.968	534.224	1044.148	4939.398	1646.175	294.941	655.815	469.944	266.744	201.683	3296.547	4570.644	857.855	183.772	187.954	27326.024	354.996	558.41	300.297	319.999	5592.467	490.712	453.182	139	0.891	921.572	930.457
10643.48	11455.733	6261.277	15190.957	8640.311	16985.19	7719.017	220.702	441.354	249.558	323.245	320.17	961.206	879.06	236.43	502.937	232.681	189.856	215.955	2243.687	215.258	572.036	160.138	172.725	9648.743	269.927	306.745	259.882	3160.038	1567.242	661.967	336.782	108	0.98	1089.861	930.278
15336.716	17798.337	9626.272	22768.585	13136.134	11945.112	8751.163	228.463	833.847	428.235	538.397	469.739	2982.308	517.41	259.403	570.064	275.997	210.091	171.833	2843.858	269.404	229.181	147.67	206.271	8780.579	327.146	337.526	304.354	798.648	526.477	441.433	339.869	281	0.857	819.205	935.625
8775.255	10284.665	5748.18	13551.858	7818.977	6757.564	5430.365	219.492	553.022	298.018	447.442	346.369	1305.986	645.329	247.999	417.011	211.277	168.948	220.184	1575.328	207.802	193.135	161.246	158.852	4957.102	318.905	394.705	285.594	4141.943	660.797	858.955	341.236	164	0.897	950.354	934.11
8757.745	9836.341	5301.812	12843.184	7397.746	5424.294	4972.478	235.422	529.868	383.578	352.257	421.431	1995.073	504.38	257.986	800.465	249.446	201.827	170.766	3683.555	249.812	180.922	146.304	182.292	9514.744	265.513	375.25	307.557	1727.431	388.766	292.336	337.227	192	0.848	1193.359	935.349
11199.269	13012.211	7009.512	16281.245	9763.725	13386.721	17740.764	284.32	861.905	485.271	495.142	671.853	3206.84	821.094	328.938	521.167	236.458	212.208	179.235	4273.083	367.178	370.313	146.275	200.902	8057.65	316.095	345.805	312.842	2942.715	1769.268	444.156	408.687	125	0.98	843.34	934.172
11282.369	13107.628	7133.972	17409.869	10020.329	13436.282	7605.831	227.12	624.048	369.126	420.2	401.366	1583.868	631.038	296.663	498.015	269.924	194.056	186.899	1610.536	182.139	245.204	140.78	158.213	9366.946	303.145	335.409	287.615	1328.894	949.519	615.905	287.924	193	0.92	962.313	937.034
9583.206	10929.198	5910.764	13896.975	8391.677	12630.048	12143.223	230.669	544.45	306.281	435.837	293.504	404.296	1025.947	296.323	434.859	305.081	193.833	167.65	2365.479	121.762	390.95	174.135	146.943	13663.837	275.585	312.428	295	1522.11	738.821	653.856	305.581	120	0.903	1045.875	937.058
12563.008	14255.507	7974.268	18977.815	11160.639	15123.526	11834.675	227.551	488.92	275.539	411.362	368.072	1166.171	613.871	290.33	568.083	183.02	148.223	141.392	1633.657	175.416	281.332	164.657	147.831	3103.642	288.006	326.816	314.144	1660.661	1272.003	799.751	276.117	167	0.955	997.955	938.063
8815.044	10589.713	5837.644	14019.318	8332.262	12554.425	13702.372	229.742	567.261	308.083	463.036	325.357	786.331	665.381	300.851	813.776	266.051	191.239	137.165	1931.619	126.554	336.123	209.352	175.892	7630.736	299.874	297.378	290.125	141.866	608.442	869.623	351.72	104	0.961	980.135	937.923
13571.579	16013.412	8617.926	20056.882	11939.642	12581.005	3890.047	230.076	661.221	335.794	455.833	427.088	1745.456	849.334	239.668	652.691	184.87	170.687	144.698	1930.608	329.633	521.545	150.673	182.534	3635.555	314.84	344.149	286.722	2445.954	1640.228	415.874	464.387	161	0.969	897.326	940.189
15460.552	17283.485	9440.061	22692.542	12889.977	26574.588	8726.989	197.709	537.854	276.237	302.381	644.274	4040.676	1846.844	253.092	580.563	234.076	211.914	163.932	5025.85	383.213	703.937	163.133	164.982	8032.363	271.11	332.558	300.526	1533.513	8353.975	364.173	375.584	181	0.891	1101.633	941.71
12803.477	14552.777	7708.8	18853.039	10681.252	6288.823	4260.598	2393.139	583.483	311.542	345.025	456.389	2593.087	611.745	241.707	2061.86	300.604	216.81	170.078	3144.794	297.484	263.393	148.055	500.438	10984.208	265.304	271.032	298.537	1396.11	623.79	274.242	1634.656	197	0.878	1174.799	941.86
9473.445	10966.201	6074.753	13925.469	8406.364	20364.906	14297.481	335.344	737.053	336.641	499.814	580.59	3668.941	1140.72	315.202	1009.527	254.142	209.058	176.494	4995.262	372.021	516.598	150.806	241.719	9752.884	300.925	341.473	301.424	696.383	4603.241	585.679	533.263	135	0.96	839.219	940.581
8671.774	9915.627	5377.545	12609.744	7621.982	17937.13	9548.15	203.82	644.925	304.578	693.312	284.435	790.163	1086.989	278.349	584.418	940.552	211.045	190.19	1673.044	180.667	428.854	203.003	155.331	25523.11	289.931	359.7	295.546	1572.779	1641.467	424.324	314.944	120	0.929	1030.625	941.95
9504.536	11048.104	6082.732	14233.409	8480.255	14691.554	11467.237	206.55	487.672	321.754	341.707	290.009	821.301	867.416	303.852	681.984	232.013	170.219	160.585	2239.441	153.857	344.947	170.004	159.791	7688.571	265.077	293.952	295.504	841.137	771.008	908.214	369.222	98	0.98	1048.082	942.255
9190.825	10725.734	5812.138	13879.203	8045.747	14921.994	9934.483	202.302	513.908	302.566	414.898	374.333	1094.079	890.474	339.903	435.338	271.503	189.313	163.472	1082.388	147.026	265.264	151.385	143.643	12285.332	325.768	332.89	288.25	1412.625	1601.269	567.024	324.132	134	0.916	965.179	945.701
8988.569	10472.17	5804.627	13656.714	7981.868	10709.484	10236.455	228.376	673.301	350.902	442.119	439.605	2423.15	705.261	373.707	796.221	264.533	206.942	165.177	1952.156	317.575	301.852	234.897	182.738	8913.727	313.842	370.761	283.052	3812.585	1481.711	722.266	396.848	185	0.835	915.57	947.23
7391.976	8672.306	4979.307	11039.52	6931.038	8195.697	7877.851	234.927	722.774	322.6	520.319	303.73	241.939	599.442	293.696	535.39	198.784	169.758	160.096	1617.841	136.188	277.308	157.566	177.786	7311.989	299.886	313.717	290.73	729.671	611.116	490.111	373.494	127	0.893	870.469	947.831
14361.182	16900.513	8996.582	20786.409	11721.102	7597.413	6613.558	307.509	666.585	335.416	566.398	414.365	2767.145	574.758	233.052	673.466	248.606	192.607	175.371	1519.316	249.975	317.609	134.271	223.482	8000.442	289.202	365.976	296.729	917.599	764.669	440.599	471.077	280	0.818	771.818	952.254
11720.526	12978.692	7090.282	16987.968	9952.921	22414.73	12163.308	158.237	436.01	268.366	323.712	403.242	1537.146	1105.177	290.083	676.241	203.675	171.054	144.923	2220.23	201.192	528.956	157.757	172.146	4975.91	280.436	365.803	307.96	1557.169	1884.014	432.469	355.296	198	0.874	1081.197	951.737
9218.612	10263.482	5603.798	13752.356	7961.981	9893.171	4399.251	197.966	522.381	309.651	299.015	463.588	2803.738	1699.086	247.887	589.549	251.791	201.181	140.384	3871.219	363.874	390.786	150.439	158.428	9452.991	268.777	276.592	278.058	1113.18	822.31	315.373	590.232	145	0.939	1173.645	950.831
11328.397	13180.333	6971.264	17134.726	9998.029	11925.307	11758.411	147.398	526.369	307.245	349.325	362.017	1244.524	457.975	314.956	533.844	188.528	160.971	131.225	2475.076	171.782	216.338	158.969	147.041	2598.76	296.616	306.235	302.67	261.966	412.693	505.5	311.469	173	0.88	1000.662	950.535
6871.056	7565.565	4256.619	9653.127	5749.233	8924.592	7199.357	168.187	451.929	463.414	291.021	381.924	843.303	977.277	265.076	482.638	237.927	182.315	148.996	2940.872	213.687	338.54	152.56	141.273	9262.541	270.494	286.299	278.849	967.993	1860.042	315.446	417.374	134	0.927	1163.687	951.784
9896.031	12321.784	6394.135	14865.301	9759.255	9254.434	7290.279	508.373	753.127	296.548	1086.91	916.083	7915.314	461.342	254.192	1600.489	350.039	239.784	189.14	5263.476	9347.431	257.615	137.006	302.52	22577.545	287.735	550.417	311.769	1814.073	439.152	513.227	480.376	230	0.844	743.926	952.013
6701.425	7983.87	4527.108	10050.312	6327.342	8773.493	9491.375	240.028	649.304	314.281	490.97	298.264	215.954	514.553	331.879	672.484	205.557	179.292	149.748	1671.493	133.938	276.387	168.232	183.424	5795.987	306.629	303.222	279.751	598.064	503.68	498.815	377.813	143	0.83	878.374	951.57
11851.814	13032.977	7307.368	18185.948	10611.374	9549.905	11324.92	145.569	540.334	305.743	439.223	344.64	951.851	870.695	336.86	791.307	214.166	166.283	146.95	1020.379	145.177	224.865	146.894	153.266	4540.678	313.674	303.66	290.423	585.8	854.183	742.969	346.112	175	0.93	986.226	955.123
12862.459	15345.391	7950.992	18432.76	10394.194	9619.021	5058.342	403.041	733.846	299.58	876.943	781.055	5050.175	665.441	228.55	1302.376	371.603	245.064	194.455	1090.572	7217.379	291.24	129.272	257.039	19696.266	282.287	563.387	295.206	1225.32	562.045	517.43	472.953	162	0.904	758.265	953.58
10186.839	11373.674	6334.716	15331.258	9098.409	12445.866	11173.893	134.672	426.137	271.072	296.977	359.409	1394.687	1256.699	357.111	466.449	217.771	173.956	145.759	1240.741	141.387	481.559	195.551	148.293	5678.952	274.867	348.309	296.782	933.463	1681.855	705.473	321.294	113	0.94	1072.252	952.801
7490.442	9647.449	4794.289	12916.563	7104.492	5843.591	3538.187	558.456	650.853	293.536	322.188	380.878	533.89	759.105	281.154	638.776	242.011	205.245	201.035	1443.053	187.293	242.013	129.854	222.45	9241.132	285.548	410.533	302.717	8853.68	691.754	520.832	447.384	176	0.847	567.142	954.335
11602.153	13570.739	6988.979	16319.743	9433.64	5904.508	9395.297	296.847	799.56	370.128	620.876	535.15	4045.421	553.195	242.174	1935.451	304.08	222.251	164.526	2460.413	339.854	231.109	134.397	298.167	9143.613	301.071	477.719	305.339	2959.589	847.369	352.751	653.679	133	0.946	792.004	955.162
14108.186	15895.35	8345.127	19884.395	11705.592	15125.291	9017.705	206.522	674.483	367.333	542.689	460.377	1812.146	1055.597	248.14	529.639	236.953	189.785	158.659	1522.881	284.73	283.689	138.51	207.421	7278.762	315.982	423.468	290.266	2109.408	1120.182	573.742	411.19	134	0.953	819.328	954.567
6934.502	7828.415	4373.1	10289.406	5953.151	9011.988	10460.494	146.188	623.521	259.567	687.401	433.467	669.3	753.717	305.61	776.805	405.773	261.669	216.744	1125.731	139.887	308.189	186.591	165.767	25876.403	327.17	334.877	305.808	4127.606	1452.564	505.169	421.13	123	0.889	942.671	954.809
7365.373	8701.082	4595.666	10472.34	6021.561	6080.681	7658.825	140.536	651.841	267.934	509.195	351.462	453.013	719.697	311.158	546.846	447.615	269.203	206.452	873.875	135.715	404.763	167.515	159.829	26377.852	331.22	347.49	302.685	3657.802	2066.566	617.691	392.767	115	0.917	948.857	953.883
4886.73	6565.787	3371.249	7719.123	7662.113	8161.103	2930.394	577.252	437.462	252.118	281.606	245.427	1493.914	794.691	272.158	621.449	170.567	152.993	132.864	512.963	3758.724	384.436	131.978	223.967	2911.124	258.693	318.939	306.188	7258.946	735.518	339.447	449.521	301	0.652	595.138	957.912
13947.158	16026.281	8443.345	20461.23	11916.491	10773.509	13221.419	212.678	762.052	368.732	570.613	588.404	4258.828	491.877	268.721	667.178	233.309	203.569	163.615	3648.873	306.363	325.074	167.516	222.68	6179.245	308.491	453.162	304.288	993.172	533.013	469.234	414.824	132	0.938	811.182	954.841
14129.653	16302.893	8564.48	20811.024	12071.889	10416.206	13175.122	118.939	527.564	313.017	358.759	381.398	1215.917	589.311	347.02	705.741	196.314	168.515	134.672	1631.337	151.436	191.207	149.624	147.603	2639.51	312.091	302.751	295.505	359.496	470.739	708.846	321.651	103	1	992.5	955.5
6534.809	7684.729	4339.628	9951.446	5924.173	10449.936	8563.807	128.568	468.848	281.942	424.602	330.576	803.205	618.012	340.346	566.919	226.028	165.16	152.381	808.854	119.606	224.345	138.48	141.12	4611.244	321.235	308.214	284.85	960.589	771.653	480.792	366.595	108	0.926	971	957.5
14431.093	16351.106	8453.466	20916.814	12076.628	10197.462	8509.41	222.324	778.763	381.99	580.76	508.562	2469.802	844.622	314.974	1703.126	284.449	210.74	175.642	1802.321	214.647	412.282	147.343	282.71	9797.851	304.161	398.482	298.594	2354.351	2184.835	338.902	576.885	224	0.829	800.96	963.629
12184.861	13743.123	7504.501	18199.824	10673.017	15802.304	15013.333	223.285	581.016	308.696	320.983	363.722	1480.834	1854.611	382.389	779.387	242.654	189.836	151.196	1457.408	141.881	585.15	177.06	171.031	6120.934	278.493	322.841	284.611	810.869	4126.244	831.453	339.172	199	0.906	1038.726	962.379
7488.036	11536.451	4147.336	12302.568	5002.473	4592.148	2087.825	5778.998	811.319	325.217	320.214	500.969	1800.875	416.324	245.381	5989.703	235.132	168.873	170.082	2223.324	385.429	500.725	144.808	1359.593	5585.176	264.793	298.629	263.204	102.722	459.284	267.555	1885.496	137	0.855	78.376	963.763
13767.342	15764.589	7809.765	19868.227	11380.057	12306.894	5677.54	154.209	571.889	324.933	494.496	367.072	1913.624	762.572	248.698	980.468	196.935	162.899	146.036	1585.074	206.386	298.392	137.231	239.714	3767.793	292.256	356.945	289.8	1905.548	1592.276	343.033	613.189	265	0.788	784.526	963.07
19239.78	21821.791	11379.305	27356.705	15629.009	8694.366	10206.658	168.672	780.903	387.84	578.911	502.916	3835.847	799.604	351.709	1169.742	254.632	226.649	183.391	2504.01	236.382	329.557	168.014	243.533	6520.714	296.599	433.153	288.996	1612.808	2507.558	489.256	484.561	242	0.88	811.682	965.157
11859.804	13339.987	7440.657	17029.788	10229.837	18468.196	9562.738	149.24	726.665	358.964	608.323	496.051	2267.996	1260.328	316.09	605.375	241.576	204.764	185.001	1924.238	180.2	301.262	157.526	195.119	7557.244	295.257	395.556	310.755	6867.931	1610.241	644.258	453.105	226	0.856	825.376	964.261
10104.976	11749.537	6376.59	15051.255	8893.912	7947.257	6490.812	165.86	706.316	364.116	496.882	292.066	341.681	577.27	317.327	719.738	261.077	212.974	174.501	654.017	137.627	194.64	166.39	173.111	10596.463	311.757	466.162	272.141	1849.905	740.045	467.541	428.083	188	0.896	856.234	964.239
10598.603	12174.689	6582.778	15792.807	9299.885	17540.825	14376.767	216.136	569.67	318.593	447.946	441.817	1871.723	690.105	362.904	697.582	200.871	170.475	153.471	1905.127	207.374	269.413	142.728	154.509	3259.298	308.272	304.199	299.721	1257.148	838.755	508.75	310.058	178	0.837	993.382	966.517
8676.167	9850.123	5413.98	12950.458	7766.373	8822.34	6824.35	223.4	591.929	338.927	309.238	502.448	2011.45	899.948	281.264	753.681	247.753	201.394	159.508	2270.422	241.258	289.651	164.541	175.377	5945.844	279.545	250.683	281.298	742.48	578.933	290.201	323.306	223	0.744	1209.217	968.747
12260.5	14585.115	7996.441	18281.618	11828.813	9992.26	9190.385	342.78	737.209	321.867	703.975	374.239	1995.074	574.824	315.88	1977.656	243.387	196.997	193.086	1236.847	255.498	465.563	143.669	305.836	9956.812	280.552	366.506	289.997	3534.471	2031.693	617.167	661.725	247	0.788	755.164	966.832
11272.05	13102.235	6816.786	15884.572	9244.315	18528.396	10247.141	137.331	687.731	334.126	618.369	456.804	1622.332	1273.073	271.854	1103.182	263.269	218.27	231.132	2008.837	155.769	392.551	184.761	218.846	8539.929	287.941	427.082	310.592	5260.065	2024.609	526.19	593.511	109	0.976	835.601	964.472
10586.451	12185.658	6650.782	15821.399	9384.499	20337.313	13435.132	224.292	579.422	332.588	349.543	422.206	2012.418	1278.089	354.368	506.052	208.33	170.882	151.982	2439.257	189.443	441.884	146.077	148.133	5114.065	277.584	537.329	276.764	3768.454	2005.654	471.352	339.968	199	0.816	1022.651	969.681
6816.929	8074.296	4512.232	10448.878	6256.69	9962.85	7276.218	204.058	534.474	293.635	498.003	308.538	266.274	590.979	322.631	673.739	138.512	166.449	135.926	1159.592	117.063	263.411	173.175	169.07	1399.25	321.127	537.859	284.41	4328.302	758.544	486.181	476.868	102	0.987	932.882	965.333
9236.788	10348.101	5773.595	14255.505	8621.869	10409.845	12790.268	229.071	550.141	318.791	482.89	459.034	1351.891	594.109	367.287	853.939	172.877	152.236	152.04	1672.103	155.332	202.804	153.373	161.242	1877.003	304.724	319.198	281.5	2141.795	921.259	541.336	332.839	122	0.918	986.377	966.664
10989.841	12658.316	6917.162	16449.565	9477.94	11471.587	6616.455	223.802	721.074	367.33	682.052	420.03	615.341	787.85	267.809	723.906	278.324	239.945	200.325	1395.043	357.73	833.358	144.561	163.305	11574.932	338.924	794.458	292.351	7479.043	583.244	612.359	432.237	188	0.864	947.356	970.069
9437.572	10745.515	6021.702	14419.177	8632.135	14427.108	12249.284	230.447	524.183	313.159	387.921	362.645	1454.764	599.71	376.285	614.651	202.659	160.972	128.933	2092.782	174.234	224.243	150.888	162.75	3820.332	290.754	313.574	297.942	634.182	770.087	503.722	345.547	150	0.912	1010.913	966.333
5367.866	7955.99	4000.349	9298.108	5965.531	11025.811	3043.174	499.854	671.278	343.031	649.347	475.772	487.282	1140.204	285.808	940.125	203.978	173.755	161.775	10889.039	859.36	406.987	151.54	232.319	6335.78	270.494	407.758	322.424	3082.883	1565.581	394.416	503.599	98	0.98	626.939	967.959
14723.288	16636.036	8942.965	21339.412	12266.413	15327.886	6967.465	415.189	749.323	382.25	565.447	415.767	1500.183	811.606	283.484	1268.518	278.149	222.26	192.582	1420.843	172.696	349.585	140.154	236.684	8549.258	308.066	439.895	283.358	2647.255	1038.383	355.743	570.275	379	0.758	845.706	973.059
12843.571	14507.422	7919.803	19218.276	11289.902	25131.096	14312.423	233.692	570.372	727.489	340.434	532.06	2654.775	1165.478	389.812	778.415	260.705	207.119	166.558	4376.307	364.446	420.233	178.813	169.946	8953.787	348.365	318.321	304.569	848.392	2651.895	772.648	336.178	165	0.911	1063.179	970.567
8105.604	8935.068	4862.887	11607.36	6918.139	16363.857	7700.787	212.052	455.849	263.925	289.25	388.679	1646.296	679.636	260.569	491.095	189.594	179.437	146.74	2017.246	177.771	285.737	153.076	154.126	5764.548	269.876	299.606	272.406	1323.633	910.46	292.905	347.325	152	0.861	1121.763	971.612
9968.411	11040.001	5810.669	13835.269	8004.993	7538.605	8921.159	215.748	483.989	288.038	317.393	436.235	1646.226	569.698	244.158	544.854	230.386	188.772	168.912	2351.393	218.482	289.978	155.799	162.913	8159.653	274.953	273.63	278.562	1035.881	533.966	327.162	257.736	98	0.993	1176.653	970.306
6424.534	7348.034	4133.974	9155.686	5343.443	4569.862	12037.583	230.198	622.209	283.382	826.741	311.054	335.182	523.142	388.572	584.356	307.382	219.251	208.541	1225.517	121.709	205.961	151.308	152.669	20232.971	317.548	518.988	286.378	3817.086	488.174	584.92	351.594	126	0.838	969.111	971.246
12719.922	14570.142	6199.915	18673.719	11103.442	21700.943	10359.485	207.116	669.691	327.791	408.652	457.715	1899.424	956.228	321.855	834.868	250.402	179.872	142.154	1670.841	229.543	375.591	152.431	236.752	7491.865	308.107	294.745	300.431	3351.991	2170.954	302.081	491.613	136	0.967	793.434	973.213
11493.067	12873.91	6903.042	15966.863	8867.225	8849.953	12881.586	221.508	755.646	344.792	430.691	910.138	6514.715	530.725	388.266	535.631	357.546	277.609	187.854	4489.409	4415.509	297.196	187.319	167.888	19536.317	330.647	454.708	285.227	893.539	571.424	539.809	313.151	202	0.892	894.233	973.921
16119.745	18026.7	8716.574	22923.344	13097.39	22629.189	10266.44	237.713	760.489	376.005	548.809	506.318	2846.461	1019.894	356.982	996.813	316.166	218.878	170.9	3068.729	1070.563	389.263	152.202	237.666	11094.489	308.725	396.717	304.696	2985.99	2192.267	413.289	462.914	234	0.828	808.701	977.09
12452.937	13815.206	7434.874	17878.845	10353.365	15297.072	19301.277	230.275	597.113	359.886	373.276	450.111	3190.52	876.963	363.775	536.359	268.34	200.606	166.35	3288.184	273.37	306.785	150.909	148.3	7726.282	340.618	329.216	298.383	808.055	2207.467	568.224	323.013	154	0.927	1011.5	976.234
13563.757	15187.164	8148.538	18815.872	10301.273	13098.341	9410.326	224.678	857.96	364.53	406.683	762.734	6731.191	861.614	344.335	566.866	390.147	305.244	209.174	2874.751	4116.118	557.826	158.95	167.966	23026.208	336.569	535.31	296.391	1157.857	2355.354	430.51	344.086	192	0.894	904.766	978.771
12608.354	14211.721	7437.379	17037.557	9303.973	12151.634	11303.553	227.363	885.23	353.672	638.939	750.694	4775.924	826.025	355.845	822.623	370.891	286.363	167.152	3345.602	3953.012	387.573	167.106	182.367	21563.039	326.827	422.968	290.867	1031.408	2402.736	393.721	360.383	214	0.867	917.35	977.911
14541.277	16463.362	8719.338	21454.249	12187.952	20572.278	15723.785	228.44	700.566	467.96	453.544	531.896	4292.769	1065.678	371.243	648.339	275.764	200.935	166.278	2655.664	319.194	370.634	169.463	149.253	6435.469	316.838	330.565	301.721	1083.756	2249.899	430.758	291.931	150	0.936	1003.693	977.4
11446.542	12965.556	6820.236	16005.801	8748.518	14485.695	12031.735	241.37	884.05	389.827	507.265	956.579	6243.744	639.508	375.796	951.39	335.795	266.517	197.841	3857.534	4819.287	428.996	156.553	187.696	16021.556	320.808	583.333	285.837	456.31	1234.387	363.565	434.017	362	0.66	875.989	989.931
11381.275	12358.783	6610.324	16251.111	9346.493	12631.601	6745.663	195.122	528.903	275.201	339.827	491.048	1984.08	774.377	265.868	425.129	306.181	215.511	189.384	2811.165	263.527	1734.996	147.406	145.096	14091.365	295.561	378.214	283.622	5115.298	1958.535	350.057	357.699	157	0.911	1120.863	980.895
16262.607	18315.93	9994.352	24578.755	13998.462	12812.537	9572.079	260.907	711.332	366.333	488.036	551.256	3332.156	998.371	353.149	1052.219	289.88	207.28	170.121	2478.47	229.014	401.149	148.775	166.338	7683.932	300.678	359.732	311.379	2536.864	1901.924	368.724	331.524	118	0.994	997.932	981.263
6801.03	9111.589	5250.663	10606.367	6678.955	5928.261	7094.145	226.109	442.107	272.285	300.34	309.399	1194.473	571.704	287.552	685.052	186.625	157.392	240.37	1818.028	283.454	341.004	164.222	151.017	4987.23	292.103	295.762	242.807	3495.779	1317.439	335.598	270.461	188	0.771	1271.989	984.734
13066.862	20005.036	8454.876	19796.606	11706.282	8284.09	6803.23	460.468	667.127	452.298	521.935	345.352	2651.175	481.151	258.589	1528.095	224.089	233.023	194.556	1828.632	264.922	257.401	133.826	279.347	7113.517	292.121	397.253	310.409	3261.202	841.71	438.253	466.865	258	0.802	733.721	984.864
15421.833	18616.475	9477.122	21848.064	9231.614	12846.033	11402.974	329.347	719.368	371.746	652.512	432.4	3229.6	607.974	285.447	900.268	256.591	204.859	183.655	1696.668	375.703	317.659	129.666	244.013	10178.015	275.933	330.468	301.348	1989.867	1352.472	422.943	370.746	122	0.956	750.607	981.82
13977.475	15871.22	8770.839	21123.197	12335.912	28100.413	12236.047	278.218	610.246	349.258	414.163	470.053	2618.39	1644.576	299.693	931.718	216.745	177.649	163.634	1762.578	188.461	344.204	146.026	178.837	4004.42	291.862	335.093	294.175	1037.696	2531.747	629.853	406.229	374	0.712	1024.944	985.564
7907.899	9225.171	5304.562	12285.06	7443.768	9619.353	14399.565	235.785	546.443	336.06	453.956	389.297	1333.013	582.573	377.318	756.025	191.153	171.6	163.942	1271.395	143.969	496.073	145.452	161.744	3939.343	305.123	382.485	301.4	1181.467	745.291	877.911	349.676	106	0.98	987.387	983.613
10419.957	16592.599	6479.58	14330.646	6845.231	6304.871	6328.176	2240.453	776.333	457.286	565.526	495.472	1501.463	562.936	251.644	3249.105	232.009	205.863	171.111	3517.366	205.203	219.004	140.022	602.673	7789.247	306.556	325.691	307.606	748.616	667.541	410.476	1616.207	124	0.907	671.016	984.073
6394.817	9625.685	6298.369	10366.291	7771.655	15453.008	5862.239	204.33	429.795	222.616	287.396	316.457	2713.653	1017.89	257.545	852.766	246.797	186.78	201.566	2477.748	355.563	542.804	161.634	180.951	6656.436	284.894	311.357	263.666	516.895	2538.717	310.204	314.244	152	0.924	1250.941	984.447
7371.433	9637.057	4802.992	11749.068	9485.584	8741.417	3879.347	1321.448	631.605	334.736	426.151	479.896	2335.477	707.953	287.217	2316.931	216.203	182.503	169.774	7775.775	400.094	247.592	135.857	426.843	8576.611	288.636	332.663	298.408	2321.841	654.39	477.276	902.873	335	0.69	590.984	989.978
5023.375	7341.521	3568.222	6960.31	8141.681	4514.713	3114.684	1033.123	924.085	396.346	681.509	524.009	1813.394	595.692	257.813	2441.416	383.611	247.608	250.874	2440.031	174.04	234.524	154.877	429.4	22005.069	313.264	600.588	311.435	1097.269	523.495	502.65	926.929	99	1	648.359	985.359
10838.141	12098.065	6363.703	15900.3	9064.253	19900.943	10513.556	208.962	534.496	286.353	346.328	404.26	1502.271	1336.467	300.419	1079.63	264.71	222.883	189.346	2128.114	212.032	750.165	167.788	186.345	7527.508	310.543	281.148	278.141	1314.244	2824.516	375.848	386.186	152	0.915	1202.829	987.776
17532.544	19123.458	9126.156	23100.53	12763.04	26618.345	7993.45	224.607	858.119	359.166	840.726	1131.324	5738.475	1035.153	311.415	605.905	492.186	272.923	197.124	3962.269	9374.143	430.43	153.138	200.362	30864.421	294.479	457.807	327.028	2435.776	1808.028	364.326	386.035	266	0.858	812.812	990.252
15281.123	20668.547	9709.028	22670.496	13321.077	8662.927	7502.639	355.728	757.875	379.512	627.928	438.534	3750.297	494.525	252.832	1185.972	306.231	249.701	231.152	2567.306	378.148	262.811	132.725	241.557	14657.953	281.343	565.438	304.112	4386.026	925.976	390.578	424.065	104	0.961	743.721	987.731
13368.829	15236.183	8437.319	20206.728	11574.455	14539.506	8474.547	247.387	599.006	332.947	435.246	439.87	1862.462	866.193	336.047	1346.572	196.982	178.043	225.527	1823.403	350.916	435.786	145.916	195.523	4413.641	293.083	386.985	311.595	4192.198	1341.867	523.793	386.795	226	0.871	1001.186	990.659
12098.425	13748.703	7500.695	17652.059	10319.765	23490.051	20874.655	274.512	503.218	330.761	317.867	478.037	2140.373	1511.324	387.734	540.235	203.22	177.907	161.648	1898.699	181.673	547.106	198.062	169.117	3611.01	298.137	342.93	296.556	1221.477	3337.166	478.441	377.216	185	0.873	1078.803	990.37
6077.194	8545.357	4460.351	8973.089	7293.861	6914.422	5602.185	723.068	604.438	340.618	605.85	427.469	1380.624	470.508	269.981	1586.588	204.471	168.452	215.186	8439.204	178.384	274.289	146.606	323.287	6057.103	304.459	442.825	302.055	2171.907	509.204	470.875	501.219	134	0.859	654.112	990.097
15689.23	19092.742	9466.836	22435.1	12155.605	15640	7940.675	382.969	785.314	431.583	642.648	426.943	2448.138	719.656	289.673	2131.991	307.605	223.513	182.906	1844.89	281.387	285.687	142.51	319.205	15085.003	275.238	538.335	310.473	4252.925	1421.903	437.116	657.856	257	0.82	752.181	992.453
9978.248	11545.125	4605.544	14014.28	8260.773	16571.812	9183.46	324.9	699.804	371.316	265.388	396.918	2879.146	1653.565	310.662	832.094	287.269	198.593	118.645	2280.808	552.525	400.421	133.415	253.9	9474.025	290.563	327.008	312.942	2732.738	1809.672	424.624	531.212	148	0.914	798.054	991.054
17711.268	19561.774	10099.926	23024.168	12648.396	28162.157	10581.276	200.709	835.991	352.923	1246.85	1041.932	5628.605	992.315	353.961	505.703	467.582	289.465	210.407	3004.049	6868.34	737.478	153.106	186.004	29051.655	299.702	486.53	316.816	1270.042	2268.158	455.563	369.778	252	0.858	825.063	994.183
11111.903	12662.006	6811.403	16425.116	9741.976	14477.157	4659.384	244.402	538.89	327.743	335.496	435.981	2171.215	602.282	210.804	641.458	199.054	179.334	167.053	3582.565	178.296	224.177	131.75	165.957	3376.159	278.08	334.784	294.786	913.282	1119.453	488.577	425.25	172	0.927	1056.895	990.535
9062.346	10193.933	5375.154	11883.526	7129.588	9156.953	15762.308	214.802	622.204	313.21	609.841	349.183	676.457	595.351	356.333	551.702	244.512	166.588	184.929	856.082	226.018	224.133	157.065	181.848	7632.158	287.628	631.264	304.628	3843.877	979.051	487.351	316.823	102	0.987	834.324	989.882
7135.822	8842.342	4420.805	8507.486	6519.101	1752.271	6440.367	229.827	451.336	261.209	267.361	497.129	3123.64	265.326	279.903	804.261	209.438	189.851	164.153	2533.602	521.768	1199.342	155.8	249.704	9926.169	314.281	314.758	240.769	2365.906	270.772	311.493	337.218	107	0.917	1352.089	991.238
11603.243	19015.761	7501.532	17531.107	11094.855	11940.477	6891.901	598.65	705.18	466.804	505.038	459.477	4654.026	590.362	253.465	1712.989	302.765	284.501	209.03	3317.525	483.905	386.731	129.143	293.508	11107.699	314.735	388.345	304.725	2691.564	938.729	406.236	630.791	119	0.949	737.651	992.912
13596.093	14968.622	8080.045	19132.317	10434.693	17460.243	6077.105	226.079	864.235	357.271	364.31	630.715	4816.171	1115.817	304.307	956.227	406.294	299.599	191.728	2369.611	2530.978	1126.182	147.307	187.001	23878.283	440.442	421.67	323.161	122.121	2981.667	390.258	404.715	124	0.96	936.516	993.476
13942.727	15838.511	8173.91	18827.063	10184.695	12385.513	6723.804	234.519	913.956	371.473	468.307	1093.429	5546.016	862.293	303.226	1102.891	455.667	294.81	214.665	2560.924	5754.413	800.198	140.602	209.408	26457.864	362.577	452.25	315.997	258.186	2262.335	326.491	456.318	123	0.964	943.817	991.955
9581.993	10919.168	6169.602	14426.61	8538.593	10094.419	8915.477	224.078	548.271	310.361	1041.881	374.573	945.984	664.007	359.813	1032.251	182.923	159.643	205.385	1842.314	241.221	310.944	145.991	185.178	3824.914	312.779	491.924	281.457	2987.592	993.739	420.572	353.261	145	0.954	990.907	996.941
3723.778	5410.039	3274.008	5658.089	7766.757	8593.966	5126.471	636.82	519.673	325.913	529.755	305.27	4585.603	663.577	262.831	666.301	170.314	138.297	166.318	1884.118	749.185	348.456	149.249	249.076	2874.469	282.547	349.975	295.389	2623.189	952.282	584.274	433.312	192	0.837	627.177	997.01
9217.181	11170.461	4575.223	13203.067	7395.082	8294.774	6133.173	268.177	704.586	342.249	367.937	348.606	2925.214	1224.403	245.077	1257.638	302.126	190.806	128.658	1794.207	312.479	413.38	137.594	272.773	9059.779	284.864	479.973	307.556	6672.167	2529.572	268.786	514.316	126	0.932	773.778	995.889
8143.73	9406.137	5159.398	11606.144	6636.029	9233.795	9676.194	216.692	849.08	465.388	765.539	569.076	1571.151	510.916	403.274	1043.541	293.579	225.372	191.246	1723.194	1112.136	401.029	155.113	181.085	7817.713	423.206	400.471	305.127	4136.042	1271.674	337.622	440.481	118	0.925	976.314	996.068
8038.576	9959.914	5453.912	11284.532	7597.288	8148.71	4463.788	153.883	480.002	291.827	322.24	340.96	1504.724	862.965	197.989	304.718	199.184	248.295	186.924	3440.238	372.985	503.661	139.925	131.945	6099.715	274.135	292.361	258.172	429.822	1896.227	408.315	236.757	328	0.605	1312.823	1003.131
11254.724	17705.321	7153.79	16594.55	8404.659	16146.709	5179.23	389.586	699.988	514.83	462.277	368.44	2394.924	857.681	254.401	1535.007	316.527	252.593	186.858	1536.551	233.827	336.453	147.242	262.326	11480.047	293.714	351.872	306.451	1539.742	1663.164	388.085	447.166	111	0.923	729.086	1000.14
13753.139	15206.325	7708.575	18946.597	10702.388	16697.73	14977.236	280.323	735.103	954.503	577.537	656.484	4612.421	708.4	396.313	715.964	343.533	234.311	180.907	4747.892	3808.476	296.137	174.901	223.954	20448.261	330.541	367.473	314.538	7597.073	1028.444	532.247	449.926	134	0.953	810.806	1001.455
8782.239	9548.703	5331.435	13282.422	7937.796	12429.861	5722.021	175.339	504.854	389.235	325.323	432.538	1640.409	2505.756	281.376	523.286	241.072	175.819	167.075	2301.927	213.644	407.449	143.397	151.82	6564.108	277.229	288.056	256.961	1861.165	2452.355	258.488	265.729	111	0.994	1162.266	1000.05
7621.235	8906.257	4062.415	10601.289	7194.274	11496.464	14603.279	347.943	574.436	961.051	281.02	494.703	4241.128	640.013	353.558	1233.562	278.659	185.206	120.117	4900.494	843.084	609.491	155.041	269.415	14166.443	494.198	315.574	334.238	1571.156	726.917	541.552	639.17	130	0.875	796.2	999.846
5697.067	7524.077	3979.511	9070.84	9142.759	6778.117	4426.246	1330.033	551.117	330.476	388.194	347.825	2550.767	798.95	318.143	3692.089	147.945	145.391	147.838	3956.504	528.081	272.845	135.422	573.697	2895.04	278.016	305.666	279.934	6838.988	724.434	438.966	1261.092	242	0.758	569.112	1004.517
11850.209	16429.021	7322.284	16563.511	8603.489	15412.529	10862.667	305.352	658.238	487.055	574.67	322.691	2292.901	861.522	341.98	1249.083	322.884	233.099	183.711	1287.358	287.935	308.01	160.06	235.523	16335.746	297.326	338.126	302.06	6677.279	2082.627	417.897	461.329	216	0.86	741.426	1005.704
4299.223	5782.718	3843.03	8401.962	8116.886	9038.038	4160.541	634.895	468.091	322.465	480.08	421.306	1848.262	808.634	290.181	850.205	128.79	138.77	186.625	6820.911	332.023	246.334	129.233	251.707	1115.925	288.157	322.742	290.552	1771.564	676.93	436.733	440.276	104	1	581.846	1003.365
4190.142	6302.137	3419.669	6647.585	8123.296	6395.059	7266.401	638.216	438.532	310.151	636.332	301.33	4835.249	795.71	284.153	773.112	157.289	140.316	157.124	4429.189	624.796	308.075	151.828	269.535	2231.004	294.966	372.009	292.738	7462.53	1510.415	436.211	437.982	142	0.934	634.331	1005.69
12832.992	14306.276	7501.231	17333.947	10158.47	23517.234	13133.468	198.243	728.842	470.976	652.233	564.517	3370.042	1088.48	391.869	696.691	303.789	220.742	187.456	2405.997	2090.809	990.12	160.006	187.416	14061.472	322.244	474.766	298.761	2762.903	3772.1	477.103	391.603	164	0.875	819.963	1005.043
10883.121	12382.424	6534.108	15523.528	8906.588	20180.15	6855.542	210.447	671.229	335.203	526.392	368.591	564.078	719.558	277.889	718.008	221.115	187.098	179.954	822.416	614.273	1630.83	134.283	201.157	6676.955	321.911	913.174	282.3	4715.304	510.304	349.075	500.605	155	0.835	869.371	1006.365
4164.87	6832.004	3443.994	5985.14	8716.89	9707.66	3491.828	662.225	601.987	336.478	777.676	387.637	2112.017	665.929	274.297	1253.289	197.209	152.217	254.271	7523.433	225.075	311.812	140.071	309.203	6064.524	304.132	358.742	278.339	1583.686	1761.503	339.371	446.882	112	0.943	674.152	1004.893
11452.485	18220.148	7443.359	16876.976	10304.364	12204.778	7858.451	401.156	638.05	596.841	515.025	357.157	3257.064	595.901	304.077	2372.784	243.838	235.269	171.459	1204.863	282.35	299.466	197.095	318.399	8962.677	304.273	436.826	298.342	1452.799	1232.323	419.058	652.388	112	0.932	731.214	1005.366
8398.221	9433.05	5083.03	12109.209	6664.61	12506.496	8492.457	226.732	587.419	349.366	628.259	644.164	2172.672	868.683	359.625	1478.598	252.841	223.512	161.384	4434.763	3023.654	662.967	151.071	205.4	9463.393	313.388	438.488	351.98	2506.986	3091.865	302.568	492.659	114	0.948	984.886	1006.316
9105.832	10282.778	3480.161	13421.219	7710.977	15797.686	8126.435	178.165	530.204	350.689	242.431	365.899	1447.581	824.084	289.526	570.281	297.64	209.548	157.633	2313.145	155.662	330.39	170.078	143.883	9953.981	298.019	293.837	271.572	981.601	1388.074	334.303	271.147	294	0.809	1233.527	1010.061
9344.498	10996.051	5919.042	13619.47	8160.436	12716.461	6893.659	237.769	704.469	344.059	516.455	352.282	664.162	657.339	291.154	957.92	275.316	203.866	192.544	1185.548	154.066	438.747	126.586	201.359	9948.176	324.3	535.536	275.293	2149.98	814.649	293.938	418.55	194	0.838	857.397	1008.897
8071.068	9320.696	4986.019	11830.322	7050.035	13905.812	3837.674	185.645	531.407	300.855	273.922	270.425	371.089	5889.031	267.767	639.716	260.513	184.185	172.012	1120.96	104.231	523.318	140.394	158.745	7460.572	284.685	296.041	281.497	2929.394	1488.352	278.999	361.3	106	0.993	1141.075	1006.755
12912.298	14498.641	7956.206	18544.958	10786.905	13592.644	7977.807	216.723	605.141	351.777	846.497	419.256	1278.197	1170.367	329.941	1121.41	342.688	206.779	242.269	1491.044	591.833	654.123	146.529	185.494	11774.074	367.773	380.124	292.723	2237.424	3039.635	298.694	418.073	236	0.852	996.076	1013.5
8944.289	10785.163	6035.961	13283.045	7254.17	17331.635	8269.234	181.958	466.568	382.244	239.429	312.651	738.035	1574.215	301.634	726.094	290.066	187.017	218.86	1588.58	194.993	324.658	170.152	146.643	8105.781	280.251	358.674	254.489	869.517	874.068	324.398	266.884	297	0.765	1249.072	1014.833
6505.303	8719.732	4386.77	8765.006	6463.521	14685.991	7592.797	215.333	491.691	289.973	344.962	441.46	2860.124	927.8	214.287	579.83	209.169	222.036	217.525	3337.435	551.87	517.522	146.37	143.997	8058.949	291.9	297.381	269.542	618.66	1593.807	319.308	271.378	132	0.977	1295.273	1009.136
8396.597	9551.146	5313.553	12412.168	7198.697	9482.937	7691.081	315.173	634.054	703.528	430.904	496.881	3021.676	771.158	286.453	1004.886	377.422	261.915	220.773	3744.775	1199.659	569.662	158.086	191.449	19728.557	325.931	323.61	289.222	2975.088	1937.835	553.685	469.775	166	0.917	1017.018	1011.048
8088.455	9350.991	5237.882	12243.395	7492.673	5496.181	8636.996	160.785	554.388	350.34	339.228	297.274	718.164	568.719	267.386	538.098	255.858	179.453	157.541	1546.898	122.677	199.852	149.193	154.512	5280.312	271.019	272.906	278.442	128.434	376.459	376.356	275.348	106	0.98	1167.821	1010.085
9742.007	10755.332	5880.431	13030.37	7253.774	8660.956	3350.474	219.853	802.892	327.665	314.374	664.627	6195.267	994.849	295.433	971.464	428.485	280.047	202.093	2548.271	3517.875	627.765	149.284	187.611	25866.381	375.475	316.315	301.076	102.304	5710.917	389.774	438.409	131	0.876	931.469	1012.073
8098.324	9355.965	5001.28	11962.469	7265.229	12949.712	6902.404	210.613	508.449	555.177	295.402	342.895	931.737	631.77	243.158	1383.693	255.391	182.66	177.071	2873.931	122.124	241.231	154.499	219.815	5108.756	278.094	275.814	271.325	166.962	660.917	276.399	459.816	124	0.972	1176.887	1010.137
10655.379	14209.968	6812.557	15809.986	9284.143	9936.086	3758.769	695.366	646.007	308.586	411.053	497.648	3385.297	897.856	278.094	977.737	223.699	173.384	179.212	6017.861	314.297	425.622	158.708	307.129	6263.582	313.703	351.519	271.278	4696.247	4369.181	376.042	505.797	271	0.827	645.928	1015.729
10258.164	11469.727	6064.504	15095.045	8726.033	20453.186	15215.561	186.726	520.643	368.887	260.855	368.519	1370.198	1779.346	319.345	895.176	243.159	180.262	152.75	1425.894	155.709	545.105	188.185	164.817	5509.47	283.841	258.871	257.807	445.081	1341.942	388.753	322.71	234	0.828	1205.034	1015.919
6646.09	8093.944	4743.689	10552.505	5929.851	2599.949	7098.539	135.02	490.738	265.364	311.438	417.24	1693.815	261.741	262.145	391.908	232.457	214.08	164.37	3636.865	362.152	255.141	143.173	252.831	5974.684	265.809	286.531	244.167	951.029	361.387	380.437	324.709	135	0.888	1329.189	1013.389
6690.359	8266.674	4208.425	8901.784	6050.418	2647.92	7093.875	159.063	468.077	255.337	420.019	290.889	637.879	267.888	283.274	283.153	276.21	189.812	176.165	911.404	229.665	197.569	153.619	241.936	12499.226	276.728	296.147	261.033	6994.795	272.449	413.756	359.515	109	0.946	1340.968	1013.234
7665.373	9833.589	5093.267	10445.892	7439.25	4982.61	8557.455	168.577	496.282	271.264	287.605	315.298	967.894	731.952	302.771	554.267	240.279	183.634	182.278	1979.073	265.282	205.064	171.593	256.866	12601.136	311.139	313.932	258.776	754.133	651.756	371.901	364.062	119	0.961	1355.786	1013.626
6992.866	8197.922	4612.565	9855.211	6157.115	14948.378	13895.423	291.241	494.802	275.483	491.011	259.222	316.653	989.556	381.987	895.421	279.831	168.985	184.577	1052.907	127.397	553.458	192.447	240.072	14090.767	278.628	375.022	309.7	2873.954	2048.548	755.206	525.47	131	0.862	790.973	1013.546
9778.44	11235.423	6236.68	14742.749	8848.622	10648.524	5297.709	1068.231	489.37	331.789	542.716	347.412	743.828	1875.733	234.255	1561.207	178.208	166.762	169.558	2084.101	107.516	477.487	138.448	270.785	2264.573	290.354	322.191	276.789	573.923	1746.05	529.82	805.164	147	0.978	1039.187	1014.779
11460.949	13821.953	7415.635	16355.596	9088.371	23904.002	13693.481	213.243	554.079	297.01	534.9	340.687	1227.619	1399.385	420.952	884.171	208.012	157.869	171.906	1811.696	219.815	540.679	178.095	219.514	4327.446	260.596	342.916	292.124	3048.577	2255.684	555.388	340.394	210	0.899	760.267	1017.281
11194.358	12895.679	6998.924	16147.415	9571.298	18110.295	12317.642	185.34	643.057	299.558	611.38	385.829	949.828	2087.675	381.603	867.551	285.63	191.87	196.081	2427.277	176.303	874.149	162.156	199.929	11754.06	310.689	593.81	306.087	3128.307	3586.213	478.72	443.026	207	0.922	822.481	1017.128
11586.598	13073.262	6895.215	15715.214	8602.075	18800.031	8389.182	177.275	848.364	329.854	428.574	1015.85	7487.444	1515.659	298.82	376.838	411.344	276.034	207.202	3417.924	5329.355	858.238	158.813	159.618	23996.596	374.926	464.965	279.77	97.527	5439.665	337.683	380.613	119	0.973	895.643	1014.382
6841.069	8818.918	5888.612	11784.342	6473.962	15473.675	8237.498	165.746	421.261	237.366	400.379	282.668	774.18	2023.983	317.673	816.752	270.189	184.538	228.806	3691.637	293.455	252.209	174.329	162.951	8792.43	305.513	339.434	242.215	774.195	852.307	298.433	263.037	118	0.953	1262.042	1015.542
7248.396	13915.044	5041.091	11318.616	9442.173	7999.953	6085.355	267.545	491.936	476.663	593.873	286.453	1152.194	632.607	378.661	708.357	227.084	202.196	188.718	1754.482	175.814	288.844	156.363	195.707	7989.433	313.303	504.949	273.028	5939.412	815.005	508.842	287.14	119	0.921	735.424	1016.181
7028.497	7929.44	5187.568	12655.507	6167.448	3876.313	9934.781	160.638	458.12	267.56	266.561	327.088	734.749	398.593	325.935	323.781	165.169	150.118	185.258	793.967	203.794	214.333	172.024	264.379	3692.817	264.513	279.052	257.271	628.969	1258.841	441.192	369.46	115	0.928	1374.057	1016.23
5200.611	6956.333	4750.247	11531.791	7812.283	7111.361	2628.465	604.096	615.796	330.266	951.051	481.692	2235.248	707.748	287.721	1321.322	248.761	179.806	217.081	2683.134	250.433	314.521	152.167	298.797	14173.943	296.623	1006.695	283.275	309.105	792.325	459.975	573.293	99	1	562.359	1017.571
11487.237	12868.674	6932.52	16451.017	9448.441	6473.726	9300.683	221.795	655.289	503.738	426.669	516.682	3569.047	668.952	296.445	1038.828	329.246	248.07	206.244	3499.546	294.403	283.236	155.245	193.806	11872.954	326.553	296.32	293.765	1466.839	1216.855	530.479	442.924	315	0.688	1028.386	1025.76
11201.722	12338.449	6628.711	15534.506	8890.5	19373.609	10182.443	186.817	522.623	290.598	250.676	486.215	2963.658	956.086	357.151	421.474	275.258	189.644	215.336	4763.131	341.871	442.878	152.227	149.999	10182.725	289.993	334.281	280.738	1777.129	1923.913	447.181	331.299	183	0.852	1123.866	1019.434
11280.716	12820.704	7004.146	16197.36	9555.724	20575.578	8339.574	238.354	642.647	328.345	600.012	345.549	692.953	833.68	255.772	933.134	221.063	185.161	156.79	1089.682	239.247	400.915	126.603	197.336	8517.878	336.322	535.24	266.195	2640.488	516.627	358.686	522.909	199	0.859	879.445	1021.505
11279.253	12558.864	7049.736	16615.233	9602.314	13080.123	15069.712	158.338	468.023	316.807	276.792	346.486	1375.454	849.048	392.461	788.729	253.047	176.15	183.987	1320.36	173.085	477.277	173.584	164.544	8992.976	307.068	346.38	275.681	6375.327	1517.255	1185.905	304.477	102	0.987	1107.265	1020.147
7949.666	9133.701	5354.682	11156.339	6790.259	9187.532	13438.997	201.636	435.734	266.965	485.242	291.09	918.24	566.645	391.205	436.918	222.382	151.291	174.142	1119.221	175.692	244.522	222.463	206.406	8330.266	277.367	342.306	309.357	4363.081	935.12	603.088	412.061	116	0.965	784.621	1020.836
7504.904	8933.881	5249.281	10727.702	6725.431	11317.359	11378.692	199.771	617.851	322.173	799.737	328.007	910.464	720.866	393.962	698.247	242.841	182.77	169.705	2854.174	161.38	535.327	147.545	207.417	9035.353	296.834	345.147	312.609	1266.438	669.738	579.319	392.578	101	0.977	807.173	1020.52
7472.068	8613.86	4584.626	10846.59	6300.125	11038.246	5458.499	189.204	484.964	277.545	332.921	481.009	3257.796	901.486	270.773	636.491	225.686	189.518	184.427	4725.877	396.983	327.328	131.263	156.32	7419.027	290.768	319.082	277.072	1602.275	1335.405	323.144	365.743	176	0.753	1149.455	1022.489
10450.745	12285.206	6476.725	14584.223	8889.338	16678.245	10120.61	191.895	652.646	317.395	726.169	339.995	904.565	839.16	300.775	750.809	279.855	197.447	173.659	2830.019	145.112	536.802	139.948	185.427	10533.313	318.005	325.071	303.36	343.762	965.998	318.754	347.122	131	0.921	831.706	1023.958
7765.649	8657.826	4630.14	11189.098	6647.771	9469.05	5988.956	190.08	461.513	279.832	321.867	361.136	1287.872	702.878	241.597	883.962	272.621	211.53	172.909	2892.628	183.647	303.326	161.421	171.78	10951.615	283.135	320.801	261.321	2483.698	1550.928	315.138	333.365	194	0.838	1189.552	1026.284
10164.02	11361.303	6119.324	13700.634	7626.666	7286.819	5667.923	195.998	746.038	349.97	429.841	762.775	5072.913	829.285	292.58	588.909	426.727	252.004	223.699	2418.171	3066.813	530.397	156.588	157.146	24205.473	315.611	444.529	294.92	1013.968	3474.052	287.934	385.153	143	0.883	993.43	1027.129
14306.487	15762.258	8582.144	20510.907	11785.764	16880.962	7852.342	181.033	589.342	361.5	295.156	444.538	2526.748	3199.949	251.9	768.134	307.24	216.553	209.251	2531.736	267.937	671.465	151.732	180.848	10481.091	314.704	349.658	278.32	1102.792	3902.633	670.346	471.114	165	0.889	1080.179	1028.379
10559.211	12889.489	6851.366	15552.086	10924.959	14401.321	13081.313	289.226	638.016	284.167	585.979	444.659	3016.73	784.415	436.954	1506.665	260.497	186.511	177.084	2884.915	553.391	360.116	175.931	258.543	12834.484	282.103	427.008	290.966	4441.649	825.002	578.362	487.507	249	0.841	759.898	1030.247
12072.881	13520.351	7313.248	16671.549	9214.668	16961.373	8740.553	212.198	858.589	366.018	776.273	873.662	3367.481	1023.977	308.149	1534.236	363.196	246.271	216.274	3165.279	4841.252	682.352	170.004	211.204	20104.526	344.851	582.263	302.271	2081.488	5297.477	613.714	519.199	224	0.856	912.375	1030.621
11152.798	12399.476	6587.94	15155.956	8693.886	14342.817	12899.623	172.986	563.849	305.485	242.268	521.394	3775.352	828.965	345.263	675.722	328.308	224.089	228.151	6241.187	420.078	549.758	168.329	156.14	14529.826	315.597	421.839	272.571	1348.098	1485.687	525.691	375.76	177	0.806	1123.263	1029.992
10775.556	12816.005	7071.612	15437.433	8868.733	17883.356	7058.117	188.985	501.23	278.588	522.335	335.071	967.46	874.882	352.217	674.256	228.431	170.314	161.085	1297.642	214.744	389.907	153.52	206.603	8326.836	285.754	397.551	291.383	4720.294	1919.264	428.044	339.893	221	0.859	776.88	1029.916
10677.069	13010.679	7535.182	17679.449	9323.771	18872.612	9317.59	187.464	501.366	308.966	280.484	372.735	1423.729	1789.119	208.866	668.792	211.626	229.76	212.515	1770.617	396.464	687.527	151.058	159.26	6556.865	285.669	330.167	269.194	451.503	3812.437	325.847	354.623	295	0.725	1303.714	1033.619
6738.35	8497.673	4621.553	10217.773	6364.127	15448.233	10056.322	154.345	488.807	261.343	360.981	368.298	1499.924	1609.002	255.607	559.047	249.728	182.883	164.848	1550.585	314.571	443.47	154.046	253.893	6956.131	274.989	338.586	263.909	3947.123	2030.792	368.704	340.802	154	0.802	1338.273	1029.597
12296.954	14009.368	8106.158	18889.336	10361.444	12184.337	7729.72	317.078	588.639	296.059	308.315	349.702	1327.753	955.619	287.592	957.488	203.58	174.908	165.145	1045.665	239.838	346.782	158.274	304.889	8102.159	294.356	286.423	250.777	1141.748	1495.326	361.101	453.278	269	0.753	1386.548	1034.656
10180.559	11679.14	6302.244	14216.327	8359.297	10251.415	13407.608	183.779	647.913	303.13	562.483	461.089	2592.476	609.225	307.51	753.448	279.915	203.922	181.683	4025.776	307.026	244.733	135.017	192.498	16648.995	353.635	336.167	309.736	1811.575	699.915	436.771	514.215	145	0.895	820.431	1032.314
11382.275	12297.073	6719.747	16077.414	9075.318	13978.602	19221.308	175.137	587.246	321.9	247.666	505.679	3916.259	674.417	419.798	1076.825	364.691	229.772	276.165	5752.458	435.338	595.924	196.566	179.105	15697.847	336.338	481.772	275.914	1714.833	474.705	619.65	382.627	123	0.925	1115.565	1031.598
7350.257	14589.467	4919.704	10181.311	7832.377	7322.034	4501.926	319.502	556.484	501.882	495.273	429.19	1808.482	684.384	267.956	755.365	189.628	208.539	156.133	4342.837	214.853	210.889	146.362	203.443	4607.569	331.266	285.008	267.108	975.323	915.034	332.844	393.56	173	0.86	692.564	1030.986
12187.26	13763.305	7297.443	17032.19	9428.798	15414.678	5646.995	213.897	807.957	373.384	486.109	995.979	5201.036	1344.453	301.471	888.583	300.802	222.133	180.343	3355.331	4073.311	785.471	176.397	183.042	15313.555	348.509	407.403	309.764	740.494	5821.842	603.063	507.784	337	0.684	929.04	1034.954
6665.046	9355.251	4757.09	9761.141	7047.28	8423.324	3718.358	557.9	468.039	259.682	324.431	336.071	1674.204	583.852	259.995	689.458	208.112	181.849	178.939	1861.857	254.419	666.518	156.077	263.241	9141.815	333.109	259.658	263.939	933.826	1497.249	358.533	547.467	116	0.948	665.224	1031.052
12657.04	13713.439	7527.09	18644.487	10792.984	9677.13	9150.716	179.166	519.996	293.995	292.918	317.199	1093.868	829.123	255.827	491.226	242.133	186.218	161.646	1897.839	158.587	331.142	170.13	155.742	5814.09	286.084	287.091	255.438	700.303	1412.02	335.422	322.397	238	0.876	1163.538	1034.702
8815.928	10737.274	5769.307	13545.494	7637.754	7039.055	7858.901	184.539	582.08	267.72	392.887	379.211	1764.275	706.232	270.831	1006.293	275.781	184.96	173.96	1753.534	327.037	240	171.304	291.509	11845.882	286.198	318.589	262.687	836.045	1535.462	464.043	431.326	127	0.845	1350.516	1031.012
9870.017	11775.637	6319.216	14533.937	8729.513	9126.934	9319.721	196.661	1106.357	300.85	298.981	474.832	1751.43	803.959	326.433	363.95	216.076	166.185	177.039	2593.38	292.508	265.411	180.705	294.885	6810.435	263.407	278.591	245.835	1037.098	1267.714	428.835	392.399	136	0.881	1377.066	1032.765
11989.194	13717.64	7514.272	16782.186	10014.55	11581.049	12344.836	231.484	659.722	317.71	509.077	424.539	2567.545	664.718	340.427	1410.425	235.26	182.821	193.879	3145.386	279.997	272.388	135.19	247.772	9484.261	322.226	542.433	305.395	2948.101	545.788	442.326	573.447	166	0.917	811.289	1033.819
10715.99	12503.89	6736.206	15170.88	9419.608	20339.182	9804.633	201.991	698.501	361.028	795.517	330.952	532.216	1027.947	275.653	978.062	247.792	175.061	179.353	2634.956	133.527	511.498	128.663	198.568	9588.221	327.909	394.161	298.748	821.241	1212.42	308.615	430.514	163	0.87	839.113	1037.021
10857.876	12412.216	6791.205	15684.471	9330.431	18605.081	4971.006	204.279	737.9	345.052	577.267	417.67	1044.66	797.541	254.759	721.552	233.927	173.827	177.765	1105.361	163.742	456.865	142.259	163.826	5219.536	329.357	534.862	287.829	1930.046	777.488	304.372	450.613	147	0.942	897.847	1036.235
11128.7	13363.684	7147.176	16044.039	9145.583	12397.727	9565.781	181.197	586.517	507.655	547.103	452.515	1948.481	688.411	374.346	444.4	214.212	158.141	161.2	2192.732	270.579	252.647	156.677	197.207	7737.507	339.468	324.246	295.368	960.441	912.25	635.516	417.164	249	0.78	791.223	1038.516
11275.783	12638.496	6791.034	15815.436	9064.111	16427.049	7619.582	332.496	631.956	325.249	544.324	437.245	2000.211	1199.989	334.198	2075.453	290.919	220.246	190.187	2369.25	247.853	979.331	160.614	276.594	9455.535	308.353	392.895	282.175	1642.958	3009.508	334.777	665.865	182	0.884	1010.324	1038.835
6873.064	9460.356	5976.075	14864.305	7387.048	16111.763	8028.73	197.318	439.335	255.324	325.769	348.161	1106.464	1571.719	185.196	914.238	242.353	166.115	215.502	3554.81	294.134	554.207	155.19	162.812	8033.059	316.334	302.889	220.036	1019.092	1957.914	283.918	305.648	116	0.965	1265.155	1036.716
11486.399	12839.661	6879.431	16649.928	9686.24	16208.783	8744.224	217.406	690.379	472.742	530.383	473.367	3286.554	1153.74	328.399	1254.457	304.086	243.219	197.282	3905.32	308.786	353.734	155.493	219.936	9142.491	323.86	346.483	296.505	1325.919	1271.041	604.603	512.991	146	0.869	1031.068	1039.048
9943.498	10830.395	5998.34	14269.604	8301.461	15063.492	11427.642	146.322	515.561	326.536	271.954	314.422	1266.33	1269.769	350.305	565.316	321.684	202.406	231.273	2716.729	234.188	615.483	163.607	158.275	13447.651	290.566	382.408	268.111	1589.352	2717.392	408.831	339.652	123	0.964	1101.524	1040.11
12286.107	14182.21	7717.663	18110.68	10766.671	12104.085	6695.658	208.163	632.686	357.269	336.63	379.286	1365.13	673.423	255.412	676.926	244.35	201.747	181.005	2117.423	148.577	254.315	182.833	169.364	4819.832	286.55	307.303	252.934	934.292	1078.471	340.785	351.772	225	0.859	1172.367	1044.278
7258.063	9642.618	5140.781	11410.457	7033.174	13287.349	7642.794	206.084	484.773	420.096	273.665	470.399	3163.953	805.236	247.315	952.646	202.816	199.889	252.116	4254.075	633.699	321.988	166.29	171.891	6829.727	295.566	343.053	262.336	660.565	1501.431	329.008	397.634	162	0.836	1292.21	1042.673
10312.844	11528.069	6385.953	14766.949	8641.891	18843.616	13462.101	179.842	906.558	376.122	1165.036	498.947	888.625	900.014	350.223	530.645	433.456	238.935	205.197	1698.246	1029.665	757.513	226.895	159.601	15621.439	333.332	398.084	316.34	2083.866	2009.758	644.228	398.147	102	0.987	922.324	1041.118
10643.278	12074.497	6757.54	15663.356	9352.418	12341.257	5388.595	192.375	732.167	340.45	584.545	510.369	3277.935	733.463	257.209	1969.747	249.859	188.351	184.411	3032.434	468.639	279.808	135.01	252.983	10751.142	357.423	352.685	291.784	3364.522	765.65	261.775	631.86	139	0.868	876.493	1044.745
5288.013	7764.817	3639.432	7691.105	6522.327	9016.478	9239.773	174.533	496.015	328.972	507.487	409.366	2824.319	733.569	418.987	794.617	186.706	171.306	171.69	2883.195	461.054	286.636	175.492	208.158	5107.482	279.91	314.805	285.519	4578.694	988.067	561.945	312.408	145	0.882	745.031	1043.417
10559.343	11898.867	6353.069	14518.947	7879.503	4922.14	5518.485	168.717	886.454	377.463	936.807	1077.094	5843.725	535.706	315.258	505.951	567.605	315.919	209.935	2724.09	7628.665	432.625	167.788	161.808	29095.557	426.588	399.748	296.551	587.958	4398.551	308.543	400.323	111	0.952	979.365	1045.041
10890.443	13145.666	7225.713	15318.224	10432.56	14996.296	11748.662	189.741	543.461	250.175	337.955	285.25	850.257	1607.198	331.022	604.093	162.382	142.381	152.724	639.59	212.612	374.712	185.105	309.22	3767.596	276.093	266.622	230.206	1614.775	1721.253	376.537	362.775	150	0.972	1382.487	1045.84
8145.908	10289.553	5638.144	11602.263	7894.457	4320.164	3993.449	200.6	488.516	349.042	312.149	280.945	723.248	334.106	256.699	666.905	156.867	161.33	142.062	1103.87	186.336	172.666	130.36	238.23	1227.601	256.321	252.828	251.186	258.931	328.634	393.887	378.904	111	0.964	1438.437	1045.347
7197.843	8681.706	4655.511	10359.297	6547.719	12490.696	13571.102	188.146	407.879	259.453	504.377	330.256	1472.885	884.847	454.298	774.03	155.793	135.354	141.526	1399.538	168.47	469.946	195.588	205.179	3235.387	283.519	311.812	269.704	1783.418	3580.762	708.125	272.332	145	0.882	763.934	1045.576
10860.989	12305.294	6691.166	15324.235	8588.645	14129.674	3596.049	189.077	814.991	431.95	734.649	884.853	3882.748	1158.823	293.61	744.669	332.88	222.598	172.865	2556.438	5388.03	719.14	167.112	188.225	16951.738	320.075	433.982	298.426	949.068	5230.617	331.97	571.087	114	0.96	958.851	1045.746
11180.65	12525.794	6692.853	15697.096	9039.946	12334.461	8417.774	209.56	662.961	344.433	395.751	500.228	2406.757	1102.307	311.307	1387.648	277.581	224.793	175.284	1884.645	1054.97	1055.413	152.259	216.645	7915.003	303.227	353.193	281.417	1284.744	5881.447	338.238	463.134	165	0.934	1003.021	1047.464
13441.697	15734.772	8207.946	19098.625	11369.927	17287.828	6627.846	194.272	713.084	360.061	670.415	405.854	1822.429	1562.13	247.315	546.805	240.088	184.616	164.706	2724.461	207.447	536.355	124.968	160.026	7060.652	340.863	305.712	310.778	655.182	1367.367	341.186	330.473	127	0.955	839.083	1047.61
14994.164	16179.694	8481.49	21113.294	12011.413	14454.137	5971.465	148.996	652.273	319.974	282.56	405.851	2487.283	4418.329	219.345	536.481	283.424	226.822	184.427	1926.682	207.24	506.78	168.365	143.692	7347.973	294.963	367.577	255.594	1589.597	1980.794	319.93	287.768	101	0.977	1198.797	1046.777
16351.035	18435.579	10070.395	23547.711	13599.319	17395.034	8923.095	313.242	811.05	361.089	462.477	519.956	3206.907	1209.781	291.002	1200.989	227.61	197.119	177.666	3056.817	271.419	518.334	159.984	417.57	6914.623	336.388	339.539	292.658	1094.467	1495.124	454.564	10282.496	303	0.863	896.569	1052.965
14334.492	15867.644	8887.751	21165.472	12228.028	19679.762	14756.311	167.935	847.012	611.371	759.517	483.454	2025.216	760.364	345.643	688.887	309.224	224.169	207.212	1919.9	211.006	297.46	211.88	176.773	14029.687	374.987	816.678	305.9	4203.555	1049.778	574.283	406.877	145	0.939	913.514	1048.472
6804.108	7915.901	4368.686	10338.852	6466.964	6841.77	8587.425	175.286	548.798	313.829	296.246	383.967	1244.483	722.549	316.325	1005.217	230.87	189.879	164.326	2722.791	176.125	520.476	170.977	182.815	4092.947	294.984	342.528	254.936	498.498	2051.422	494.436	380.511	111	0.964	1155.752	1049.176
14138.222	16183.41	8465.716	19557.086	11147.321	11716.692	20111.559	177.957	728.43	369.074	595.847	388.218	852.841	930.578	398.283	723.829	251.828	180.12	203.992	1237.571	189.208	409.034	229.424	179.525	8343.69	321.571	745.444	299.906	4334.3	2021.404	796.443	412.454	153	0.931	920.33	1051.18
9884.56	11557.391	7153.092	17053.487	9223.771	13944.588	8857.127	169.918	465.912	264.222	344.196	315.244	1546.356	1196.829	260.253	639.465	166.201	158.833	149.826	1127.708	237.06	349.532	153.68	283.767	5817.45	281.272	254.269	224.062	937.552	894.778	377.996	389.134	178	0.856	1393.146	1051.708
9868.44	10937.764	5924.918	13687.148	7932.582	17471.69	7447.076	186.599	741.008	384.919	723.02	699.431	3286.766	1540.349	322.557	1149.217	341.966	238.516	173.136	3339.224	1333.285	979.78	151.434	204.454	17672.126	322.069	478.074	292.708	8316.531	4299.546	314.32	488.921	104	0.974	994.827	1052.327
10921.225	11952.366	6388.279	14906.52	8564.006	10483.183	8057.03	280.421	646.553	329.368	247.763	413.627	3409.11	937.738	273.109	1340.869	276.108	223.376	225.112	2965.452	495.169	397.706	146.815	204.269	11263.604	312.715	562.575	267.032	4048.975	4059.407	331.075	490.453	151	0.942	1119.116	1052.99
12115.577	13509.727	5294.186	16902.762	9267.371	18801.868	13064.224	262.247	512.049	279.124	240.01	464.236	3234.99	1222.12	253.928	1549.917	291.549	266.883	184.194	3570.861	444.876	461.238	157.419	219.56	11352.927	300.575	298.449	267.472	2064.375	2339.303	345.684	399.111	96	1	1239.229	1051.229
9023.843	11220.042	6299.858	13582.283	8615.976	19080.483	13432.549	188.897	496.841	267.244	332.388	359.252	1436.739	2006.836	277.088	1124.747	242.521	161.289	162.098	2248.901	254.938	765.226	176.856	303.378	3654.647	266.068	298.172	247.364	1167.56	4995.741	473.097	450.62	117	0.985	1348.833	1051.5
10201.256	11816.59	6392.963	14655.434	9008.872	14454.46	5169.596	179	734.805	364.918	544.556	540.841	2597.571	550.673	251.074	486.429	244.73	195.097	168.077	3459.983	308.756	468.763	126.971	162.674	8931.117	339.536	298.679	288.167	1804.428	369.26	384.966	342.314	136	0.905	850.471	1052.904
9800.628	11415.98	6328.98	14119.741	8547.488	10729.304	8060.555	181.094	745.739	333.413	618.717	577.833	3230.241	631.687	280.571	1040.878	196.23	174.538	176.248	4127.781	385.23	241.733	145.255	204.353	5471.195	339.006	315.573	283.295	1559.168	540.46	431.549	921.097	160	0.925	880.588	1055.125
10975.49	12096.955	6624.412	15698.29	8867.444	5906.433	6937.753	177.108	614.241	585.936	322.013	480.434	3337.69	448.769	294.419	563.624	295.519	221.461	216.169	4549.915	332.893	359.075	162.158	185.798	11876.442	317.658	496.445	276.053	3949.237	571.558	470.93	441.877	103	0.965	1032.286	1053.354
7830.809	9229.573	5211.524	11990.571	7467.312	15332.565	9535.846	329.235	493.514	346.17	398.651	293.309	530.043	818.823	264.464	1019.631	187.134	160.883	190.284	2438.906	124.922	521.448	182.947	214.359	4256.19	298.003	277.955	258.496	492.625	2321.142	718.496	504.288	143	0.952	1067.374	1054.535
15101.575	17087.656	9038.306	22149.625	12911.438	22680.048	12154.998	140.757	659.015	327.194	293.909	533.027	3070.514	1634.431	256.222	551.264	296.539	237.065	167.016	3792.448	324.318	398.321	187.332	144.087	9222.477	285.593	280.512	262.319	1446.046	1499.216	350.299	318.441	96	1	1200.521	1052.448
11094.073	12847.689	6976.393	15804.499	9426.198	13909.97	6777.484	184.859	770.197	361.936	526.987	617.534	4141.521	592.529	269.15	687.216	274.124	213.163	176.072	3919.578	566.378	622.427	130.35	170.641	12675.054	399.551	318.643	281.05	2046.132	419.301	357.646	415.872	182	0.856	862.379	1055.374
11319.427	12656.909	6671.668	15638	9042.854	14320.907	7245.447	198.562	778.317	382.61	749.908	636.373	1966.881	836.204	357.465	1253.032	375.957	231.681	200.216	2378.971	662.143	540.98	168.171	211.084	19291.003	328.128	441.933	279.168	7332.733	4518.217	305.03	493.081	112	0.973	986.804	1055.509
12908.7	13771.948	9845.068	23153.279	10121.903	19348.448	11704.228	146.754	524.537	275.17	394.842	368.365	1779.265	1634.668	281.297	363.579	176.659	170.031	151.824	1494.725	274.834	456.815	145.651	253.477	8199.881	279.337	253.188	239.219	838.139	1412.771	402.353	373.927	142	0.96	1400.542	1057.514
11116.752	12215.585	6889.747	16236.235	9474.463	14478.25	6306.297	183.481	700.006	398.996	669.789	362.056	524.352	696.459	363.085	678.466	300.687	200.53	200.858	919.391	256.133	438.944	181.163	170.059	13458.34	304.493	495.043	275.36	4686.081	2108.219	335.58	442.03	143	0.926	981.332	1058.199
14351.293	16077.28	8829	21291.784	12558.579	10046.385	7981.496	226.414	744.071	395.495	362.49	418.955	1667.388	542.246	245.869	905.493	346.672	265.621	170.33	2059.707	186.985	194.147	188.152	173.398	11853.125	299.533	292.96	256.409	754.018	622.509	341.209	315.947	160	0.862	1193.481	1057.194
13723.699	15737.653	8430.509	19395.767	11726.283	13124.995	4017.809	188.309	632.288	307.586	455.603	511.497	1661.508	828.298	308.342	813.9	261.879	167.206	204.968	1638.981	220.318	387.347	148.932	201.999	9388.476	312.404	737.426	273.608	9079.346	1476.025	443.576	567.452	195	0.917	775.664	1059.649
13922.495	15832.681	8552.919	19531.233	11324.079	7587.39	6114.493	185.517	700.449	336.533	459.56	558.613	3211.143	2057.284	268.991	586.656	257.595	199.645	227.906	3629.622	396.701	253.298	118.337	187.459	9260.336	335.638	306.412	289.619	3395.075	1497.376	300.461	480.405	147	0.932	818.207	1058.323
13236.309	14992.173	8197.593	18896.484	11216.443	8829.179	4389.252	234.056	737.943	369.377	514.406	634.774	3740.876	751.668	249.583	1257.935	271.727	202.306	171.077	6020.595	395.595	366.342	126.899	226.278	12313.103	341.011	300.48	296.09	2026.103	2279.669	333.35	479.246	164	0.948	840.494	1058.921
7933.647	10219.759	5313.386	11295.881	7947.621	10500.067	7124.432	182.35	439.145	282.822	513.839	293.006	1920.788	861.146	205.944	725.569	182.466	190.448	238.168	2611.135	428.494	354.921	168.717	157.179	4862.063	285.432	341.824	265.726	1281.574	1460.194	300.071	337.241	141	0.964	1300.606	1059.103
10882.166	12108.122	6621.552	15556.639	8976.834	12406.684	5600.892	253.586	687.76	308.109	231.178	486.933	3694.09	834.671	248.223	834.726	274.343	221.737	221.669	5605.765	616.162	320.331	146.741	187.252	12551.135	291.247	367.336	275.131	2537.124	1976.328	426.665	473.288	154	0.894	1111.188	1060.747
7662.802	8837.146	4711.654	11344.641	6849.986	14288.869	15313.035	157.112	561.498	306.35	275.54	370.315	2049.109	830.49	388.803	407.756	223.939	199.093	202.161	3406.131	303.517	621.824	186.104	141.007	4731.312	296.438	319.443	272.503	485.598	1680.67	725.41	320.793	110	0.985	1137.709	1060.036
8620.198	9680.924	5185.843	12854.806	7648.801	11146.006	16276.677	174.16	525.075	287.881	291.101	375.152	1669.589	745.784	400.661	721.519	223.969	199.321	205.11	2621.532	186.128	328.761	187.276	160.756	5404.652	285.279	333.119	261.299	3912.402	1588.796	576.706	335.83	215	0.746	1152.309	1061.937
12986.483	14600.824	7731.21	17875.218	9949.561	16765.466	4901.857	197.911	876.364	409.045	494.766	1058.377	5774.285	1083.019	257.737	1171.703	316.032	235.941	170.434	4348.439	3015.421	354.604	176.104	202.889	15906.927	342.418	410.634	302.233	1095.73	2211.986	356.126	521.758	227	0.81	941.751	1061.941
10027.721	12048.96	7320.947	17393.58	8673.014	11060.97	8204.575	150.591	561.466	314.915	346.525	356.699	2380.137	826.102	217.515	492.918	222.433	220.337	217.054	1983.637	506.248	393.59	147.44	145.259	7788.279	299.138	297.634	275.43	379.096	1187.629	344.1	327.67	154	0.894	1307.896	1062.26
11561.43	12913.109	7007.73	16332.131	9170.598	20174.193	9037.79	164.973	978.699	386.523	450.348	1079.003	6077.305	2199.652	345.971	702.167	333.67	241.91	180.855	8895.445	3178.978	408.948	204.218	177.844	17575.148	341.284	397.995	324.288	488.394	1279.648	566.983	402.708	200	0.891	927.595	1063.21
11017.722	12196.985	6696.314	15853.434	9277.846	9350.473	12436.768	158.528	547.495	350.551	365.961	491.712	2046.107	910.22	332.006	493.791	257.521	195.919	230.079	3791.628	319.809	257.361	187.631	182.984	8144.606	318.168	387.008	258.963	3224.007	1055.528	460	410.785	138	0.944	1044.413	1063.587
7166.916	8181.972	4202.297	10871.973	6608.906	13002.597	5906.244	181.882	447.898	311.783	214.733	306.089	850.552	612.136	242.645	1179.215	181.813	182.261	134.376	1386.084	147.11	166.26	164.848	186.075	2282.748	296.359	232.095	261.835	1145.96	646.44	335.976	364.358	130	0.856	1223.785	1062.9
8475.702	10063.078	5493.652	11846.794	7608.756	17340.736	7066.763	201.608	794.443	311.507	553.77	376.858	617.397	1487.014	269.361	1415.295	235.711	176.769	185.366	2734.359	186.651	652.834	141.026	226.209	7678.326	338.738	340.174	290.196	774.941	3129.28	346.186	737.775	102	0.987	874.333	1064.882
11481.369	13094.746	7555.194	17256.577	10459.565	20432.641	15697.554	1188.108	685.625	347.886	441.585	410.545	1339.829	2837.59	372.566	4027.861	210.048	177.476	168.833	1936.273	187.127	539.037	182.086	1693.361	5749.547	342.247	479.324	298.837	844.887	4064.444	479.59	37122.811	116	0.965	894.707	1066.172
9792.554	11091.55	6097.865	14264.654	8588.025	16973.347	10100.654	182.485	493.696	355.913	318.919	369.254	1109.444	796.534	307.863	966.192	192.045	183.398	161.069	1947.184	164.424	421.953	184.083	198.794	3713.287	293.721	317.201	260.702	2189.535	1755.132	521.263	465.399	145	0.939	1055.824	1065.845
8128.185	9729.646	5526.607	12512.803	7374.474	14703.741	6875.594	144.972	600.355	1393.609	286.571	472.847	2708.04	832.373	253.544	513.787	264.205	197.329	178.512	3055.727	404.591	433.952	164.294	257.883	4959.574	273.307	281.523	246.24	1716.83	1411.777	335.465	447.648	139	0.977	1344.486	1067.047
10600.734	12904.859	6844.303	14098.299	9215.533	8129.308	1986.695	3712.357	577.831	316.777	378.842	420.871	2690.718	524.009	205.536	4595.581	172.575	156.901	143.473	3150.056	342.443	261.819	118.136	806.516	6255.502	285.376	302.151	256.651	956.426	441.817	275.802	2065.098	248	0.776	1506.536	1071.645
12495.425	14254.351	7589.966	17384.921	10294.905	12446.634	9463.943	293.01	749.237	330.712	385.852	667.648	3717.256	781.652	306.239	2153.389	328.211	229.625	177.135	4935.1	459.207	402.032	136.648	283.4	15389.864	345.8	284.342	286.067	476.936	1330.151	305.453	712.576	127	0.903	848.571	1067.39
7759.3	8692.411	4683.024	10893.886	6597.63	8011.533	4239.907	172.956	525.193	395.98	235.437	404.894	2482.335	691.66	229.261	792.409	243.275	196.481	202.066	4015.477	295.003	253.872	154.377	174.443	10031.858	296.519	279.69	279.54	346.879	1207.502	765.542	437.602	159	0.809	1098.89	1066.097
8446.349	9623.54	5292.564	11384	7024.661	9431.511	10831.582	196.728	509.394	359.274	358.973	448.866	1475.517	651.279	297.347	497.181	237.971	176.856	190.653	2848.979	269.102	206.781	138.886	199.812	10289.947	325.809	344.305	271.799	511.003	773.623	369.832	484.905	124	0.933	803.613	1069.282
11519.731	12950.178	7295.328	16542.862	10135.17	22438.416	8268.043	202.082	689.876	338.88	437.915	575.972	2800.035	1278.279	282.076	1343.538	265.87	186.669	163.705	4096.414	313.55	957.158	133.698	233.348	12117.384	337.493	292.968	283.523	974.015	3204.166	318.458	503.412	102	0.987	839.853	1067.265
14935.76	16737.78	9036.563	21206.213	11714.508	13459.523	7602.892	244.095	917.453	410.188	563.115	930.241	4459.754	1127.737	338.388	525.809	413.891	257.919	187.445	4386.673	2513.025	479.047	165.361	163.495	23833.385	339.346	348.191	288.88	1024.176	3860.838	325.4	490.525	186	0.829	968.978	1069.452
10164.23	11776.023	6530.438	14691.01	9055.724	14279.627	16558.298	193.367	711.788	348.797	526.407	302.025	321.048	1146.368	410.916	1124.35	226.579	169.309	177.236	877.755	295.993	311.136	200.754	213.011	5765.757	339.536	416.182	294.193	2201.534	1679.146	853.604	1851.466	116	0.965	902.164	1069.621
9852.308	11884.635	6624.77	15351.219	9067.614	21294.858	12053.467	156.992	502.539	282.169	288.215	341.806	953.933	1261.945	305.835	500.852	191.684	169.899	159.974	1164.57	209.466	403.094	134.652	239.929	5152.591	273.674	269.498	253.012	380.36	1181.064	487.722	418.651	188	0.904	1424.66	1071.117
8787.674	9938.299	5427.237	12622.393	7609.843	14580.483	5033.82	177.088	474.677	322.633	231.653	305.037	1100.683	1003.826	229.208	658.602	200.283	175.595	194.195	1680.134	190.867	364.241	155.958	166.356	6403.923	290.562	393.645	270.445	3711.09	1848.307	533.029	375.127	154	0.83	1088.818	1072.468
7715.872	9860.113	5367.223	12668.462	7171.91	7949.122	8214.207	179.629	497.381	248.642	260.56	328.156	3138.576	697.243	198.755	734.065	203.371	198.25	210.081	2642.485	477.416	316.723	147.728	162.813	5274.506	270.797	267.073	275.518	332.902	986.085	404.885	321.743	116	0.936	1309.069	1070.31
9961.03	11278.292	7037.321	16410.836	8715.635	20682.925	11193.185	156.66	564.873	491.222	293.59	448.145	1903.079	1041.521	254.791	587.189	258.931	177.656	175.164	4131.319	374.888	466.593	175.092	262.834	7150.658	290.425	279.118	239.756	3708.139	1047.955	404.309	485.075	118	0.981	1353.686	1069.864
8899.383	9779.143	5286.046	12935.828	7829.892	7496.264	8202.672	169.175	589.406	319.065	323.922	352.839	1778.6	754.163	341.611	688.08	228.831	190.217	171.343	2467.558	179.409	346.641	183.269	165.77	4473.443	283.485	316.909	266.56	1046.613	1488.571	494.124	396.02	160	0.915	1151.1	1073.306
11588.571	12694.598	6698.312	15617.636	9319.933	10439.024	17168.44	211.529	590.468	367.049	457.54	509.605	3009.091	1000.96	367.17	1107.173	248.561	213.762	171.753	4921.602	398.96	399.852	203.761	208.642	7607.827	370.228	357.397	274.758	2827.324	2883.871	509.138	458.294	115	0.928	1049.448	1073.117
7527.408	8614.511	4725.997	11263.395	6916.552	13437.339	13124.663	205.513	551.206	277.629	311.39	302.19	957.485	679.633	307.074	507.705	238.77	204.89	183.585	2911.907	128.575	256.915	172.828	146.817	5523.69	304.059	309.028	266.087	711.968	1852.296	551.598	327.079	118	0.981	1162.847	1072.72
11733.256	12919.62	7033.323	16019.56	9054.996	17756.4	11699.21	247.878	986.771	370.444	393.668	994.009	6598.805	926.348	404.424	1337.618	305.538	210.166	167.692	5386.489	3313.018	492.469	199.805	234.176	14303.033	369.203	438.915	308.902	216.565	1201.871	674.063	563.342	118	0.981	930.39	1073.602
12432.283	14193.351	7966.886	17756.484	10896.572	19308.608	10292.111	243.628	857.153	400.791	478.35	487.925	2398.472	1284.032	328.843	1566.184	291.417	213.939	167.526	2029.636	257.507	552.43	152.774	242.389	10526.56	325.461	305.255	280.567	688.301	2036.67	435.267	567.757	198	0.855	851.424	1077.136
10686.536	12017.511	6869.909	15702.96	9267.068	11355.97	8406.702	242.378	696.734	427.133	418.162	471.493	2829.668	723.728	338.661	1470.17	291.649	219.11	170.25	4350.568	304.793	268.572	189.005	231.27	8743.936	321.478	496.234	265.248	1544.114	1019.303	504.479	518.735	161	0.898	1039.891	1076.674
11710.412	13419.152	7551.157	17018.7	10343.008	21761.132	14856.371	166.741	836.766	348.254	531.222	511.3	2455.803	2103.127	353.706	604.617	358.769	238.818	222.177	4324.451	262.801	826.344	154.213	186.478	14982.199	337.162	374.303	302.989	730.688	4231.532	352.167	393.984	137	0.974	866.062	1077.369
12550.035	14207.284	7382.877	16746.433	9099.443	14873.327	6745.937	359.155	820.915	351.624	372.461	571.385	5226.985	1181.171	280.856	1406.115	353.902	219.844	196.881	3545.221	1496.397	595.858	172.903	234.081	15865.828	359.163	329.008	298.234	93.005	3668.934	499.1	563.988	162	0.877	940.63	1078.389
8504.588	9592.53	5482.002	12350.795	7524.059	13265.246	3513.509	196.386	542.096	339.245	430.895	291.355	490.168	973.29	247.829	817.233	285.403	217.512	175.964	1238.952	148.612	258.393	165.83	185.176	11151.699	301.475	478.762	266.404	4795.291	701.84	475.819	452.708	131	0.958	1025.599	1078.698
11315.469	12524.023	7060.32	16460.136	9955.872	15924.893	12001.439	246.049	679.614	453.332	504.242	486.521	3312.601	1348.477	332.8	1568.146	263.455	215.277	173.814	4782.968	297.331	472.463	184.875	228.201	7505.752	313.627	464.334	269.306	1159.045	3420.273	477.973	561.964	119	0.895	1049.055	1079.592
14438.51	16442.526	8585.66	19807.621	11661.055	21603.421	6354.687	176.512	779.704	412.891	410.586	430.523	2186.257	2054.002	284.544	456.002	295.763	176.864	164.256	2783.459	218.867	619.115	142.878	181.803	8677.485	329.758	298.176	275.411	652.999	3378.093	414.477	708.235	116	0.965	799.793	1080.293
13063.336	14347.372	7842.115	17854.135	9895.925	14044.857	16537.375	336.142	1021.089	370.202	582.263	1038.965	5824.504	616.731	358.455	1643.242	443.079	244.726	189.021	4817.183	3949.433	258.911	187.76	254.34	23860.683	363.928	348.345	303.625	188.057	446.932	692.52	648.427	117	0.944	931.517	1082.697
11349.738	12479.203	6749.998	16486.803	9676.1	14990.212	3584.216	170.374	657.388	494.966	337.095	510.493	2215.261	2010.546	260.078	513.998	252.284	205.283	168.995	3491.205	277.972	623.213	159.071	150.991	6129.587	292.689	324.309	285.588	885.633	3085.375	652.322	416.763	116	1	1152.862	1083.862
10052.831	11381.464	6236.443	13589.618	8373.673	9053.913	9234.167	210.18	657.296	330.307	394.824	449.421	2608.535	669.545	313.53	1435.621	292.449	191.131	170.651	3634.767	338.064	353.561	151.603	241.188	11009.026	306.275	293.053	285.597	541.319	1864.14	353.975	495.892	104	0.974	839.933	1084.885
11602.582	13340.328	7384.401	16357.847	9957.354	18846.454	12054.445	186.312	743.529	367.604	449.668	563.59	2270.228	922.645	356.641	749.988	237.641	189.743	171.772	2687.647	285.734	548.947	154.582	187.457	8387.905	330.585	328.843	290.559	764.219	1958.062	428.387	475.872	157	0.935	880.933	1087.672
9148.721	10331.45	5431.079	12741.174	7610.707	11615.775	2415.4	257.785	587.833	318.79	244.39	481.978	4014.38	1117.247	234.869	937.818	236.324	198.004	190.62	4014.294	435.331	535.214	161.049	177.084	6307.812	303.651	752.33	262.347	3058.613	2779.625	292.559	532.553	118	0.994	1141	1085.907
13457.619	15033.293	7739.362	17529.435	9498.876	13562.269	9308.003	241.296	890.216	379.891	358.444	748.177	6044.031	725.065	318.568	621.844	324.772	241.508	209.476	3748.088	2066.334	410.608	176.151	182.126	15439.914	379.039	306.855	299.217	112.346	2184.882	496.827	475.717	196	0.873	933.923	1095.046
13182.65	14468.318	8235.843	19467.093	11769.131	19043.723	9261.907	237.771	663.712	380.425	380.477	465.835	2281.268	1240.252	343.194	1449.152	234.97	183.275	171.724	2580.164	223.409	552.028	184.138	225.385	6293.376	305.734	372.1	276.089	869.1	3466.779	504.901	579.683	152	0.939	1065.566	1092.868
10218.76	11686.307	6372.391	14142.163	8526.189	10083.309	7957.844	243.055	599.366	291.859	346.32	604.347	4566.259	579.598	360.439	1620.845	235.124	199.647	169.381	6359.115	505.192	297.392	170.795	249.672	10358.766	303.719	363.173	288.842	1632.611	518.08	360.146	533.845	102	0.943	846.539	1093.863
14242.16	15438.087	8466.638	19745.688	10859.12	9939.491	11337.222	172.382	929.498	361.061	379.181	731.61	5754.691	491.417	349.175	562.596	371.049	235.147	221.357	3170.884	5641.946	253.256	179.24	167.865	20088.035	382.329	337.532	301.98	120.296	649.471	658.305	359.775	154	0.937	925.883	1094.558
8363.835	9508.238	4881.853	11815.027	7091.073	13410.851	5672.278	172.957	648.827	977.878	320.004	502.676	2861.522	2440.882	251.032	708.785	291.309	231.09	193.64	4421.091	297.745	548.139	177.932	165.031	6959.473	326.275	277.445	255.819	1617.321	3889.351	501.713	333.846	145	0.882	1191.479	1093.541
6835.783	9011.801	5133.918	11560.294	7131.296	15857.605	10648.368	157.993	403.238	282.287	377.209	340.034	1701.561	810.094	233.529	519.948	199.706	155.433	230.617	3189.61	346.933	295.477	170.204	144.874	7660.829	283.333	276.222	279.194	990.556	1180.612	434.806	505.888	127	0.929	1298.28	1094.634
13309.819	14901.999	8241.919	18471.532	11151.937	13271.979	12270.151	183.124	785.938	404.978	541.658	569.733	2445.673	920.334	400.96	590.431	276.602	195.106	170.079	3009.631	222.081	493.226	161.496	173.395	11248.959	332.678	355.277	294.61	1846.418	1042.958	437.533	428.726	120	0.957	878.133	1096.092
12018.575	13824.498	7694.204	17516.574	10608.504	16003.724	9964.784	214.097	627.101	310.135	370.355	456.07	2203.241	785.184	380.232	1032.72	179.863	167.28	158.498	2899.018	272.763	381.904	157.592	212.823	3426.935	299.833	304.835	298.721	1838.976	1783.426	409.149	433.361	208	0.898	858.019	1097.75
12261.738	13832.067	7762.047	17766.012	10723.193	14464.476	7340.808	192.05	747.024	363.931	407.987	560.917	2888.626	1034.322	378.604	891.801	257.08	203.531	175.004	3854.745	281.166	375.505	159.188	202.026	9778.536	303.117	379.146	298.521	920.328	2008.419	379.768	461.111	160	0.939	870.588	1098.825
10430.314	11426.59	6423.007	14415.74	8826.509	6086.879	7954.406	196.134	666.563	459.126	395.426	296.132	409.657	597.908	340.115	723.393	326.198	224.47	188.239	1093.699	130.742	265.229	173.415	166.225	12592.236	281.995	794.436	261.571	1982.383	681.667	517.592	410.772	105	0.971	1041.129	1097.833
10106.585	11103.381	6193.199	14446.786	8465.854	13523.045	6146.817	182.371	652.595	338.826	1299.009	349.289	430.492	1191.694	312.651	670.609	256.31	199.689	156.495	1362.426	160.961	620.541	178.598	161.512	11433.842	295.914	599.589	283.942	7495.694	4945.289	419.438	378.264	181	0.729	1027.152	1104.285
9502.354	10798.599	5789.003	13449.341	8144.899	17402.933	7878.264	377.285	590.392	339.576	264.222	496.602	3493.472	787.875	359.592	1590.039	302.051	207.463	154.418	5062.88	445.888	481.353	183.397	237.191	10763.92	287.584	365.27	283.746	1277.437	946.444	345.555	703.171	125	0.94	1068.244	1102.508
12050.819	13509.108	7304.735	16421.795	9898.165	10014.12	9774.136	194.476	711.051	316.228	375.362	548.444	3212.892	906.152	358.962	572.97	276.009	209.953	162.511	4539.041	306.32	297.263	163.727	189.796	10849.166	308.635	331.979	291.167	1239.978	1034.171	421.188	421.7	137	0.937	835.595	1102.763
13938.086	15958.289	8573.12	19652.947	11797.409	14790.631	7042.686	218.602	677.158	324.527	382.686	460.936	2254.854	928.809	335.659	707.363	238.633	187.491	149.58	1728.938	231.869	365.346	159.402	192.609	6475.858	322.208	336.008	276.573	708.834	1268.953	424.731	471.493	414	0.65	804.036	1107.669
10456.471	11734.911	6127.969	13254.816	7456.13	5618.097	6400.456	288.725	692.825	329.071	298.473	703.769	7224.282	1144.249	332.733	710.2	306.564	222.557	153.89	4681.647	2102.43	432.66	165.197	181.06	13458.788	316.304	319.952	296.354	93.141	7786.157	537.302	495.414	114	0.96	991.526	1106.053
12440.251	14019.246	7658.89	17458.126	10417.582	13161.454	11410.42	199.311	678.434	323.847	362.456	474.004	3223.984	985.865	375.424	528.946	270.594	206.608	169.63	2972.606	281.411	486.492	167.765	194.791	9883.846	332.791	318.117	292.895	863.711	1287.636	376.635	383.701	182	0.867	824.346	1108.484
10424.919	11679.452	6258.32	15109.104	9060.605	16634.666	7086.173	338.344	589.449	283.445	440.904	474.65	2932.366	888.523	269.568	947.078	279.718	203.472	158.244	4732.597	340.712	412.988	156.257	182.952	9102.951	316.113	278.015	280.496	1583.349	2729.035	488.881	480.285	221	0.859	1196.21	1107.776
7506.186	9879.088	5253.778	10900.271	7323.975	17097.056	8684.422	203.274	414.962	277.119	375.803	349.992	1708.615	1027.327	227.135	696.012	214.785	166.68	226.365	2853.473	467.574	648.469	168.86	154.566	10355.739	288.753	289.267	286.44	3321.477	2101.771	402.841	508.839	132	0.903	1301.129	1107.303
10276.52	11989.774	6622.143	14531.546	9033.203	17980.716	6665.127	195.863	648.712	316.979	440.183	302.211	719.195	993.798	311.645	564.636	241.139	188.309	172.615	2305.328	164.624	490.482	149.042	188.156	7854.497	303.829	300.634	290.653	1877.568	1398.513	390.402	370.174	183	0.901	851.249	1111.866
11068.456	13321.808	7198.772	14759.36	10325.117	22006.407	10023.209	116.508	635.515	312.362	311.701	465.629	2419.436	787.148	345.766	504.828	191.258	173.009	139.367	1787.56	305.239	238.775	123.48	210.33	6174.53	274.244	285.019	258.248	677.3	713.622	415.296	387.195	103	0.996	1425.655	1110.898
13396.562	15095.823	8118.065	18192.403	10890.524	17891.347	13288.345	187.459	728.014	323.531	393.044	513.796	4103.274	771.006	428.427	569.426	253.145	200.891	167.724	6189.478	440.263	403.714	177.721	190.767	9350.976	322.234	320.926	295.768	342.233	821.194	418.418	399.317	108	0.98	832.583	1110.889
13046.582	14855.108	9092.892	21687.565	11321.66	25206.857	11658.848	119.285	550.417	322.31	314.696	364.982	1494.467	1534.166	342.135	450.163	167.016	152.135	144.922	847.191	240.364	322.219	131.249	208.545	4323.333	267.786	296.826	266.453	427.83	1683.08	416.411	413.684	194	0.838	1434.232	1113.459
9481.168	10710.895	5929.603	13725.357	8319.482	15549.15	8720.241	186.292	685.479	353.112	523.184	291.936	317.213	894.873	308.971	850.339	304.176	209.678	169.307	1137.877	126.505	549.623	177.29	157.581	10000.932	294.599	570.018	271.511	3486.328	2347.157	502.671	361.877	108	0.938	1038.583	1112.778
11210.193	12048.785	6412.725	15321.004	9017.94	9468.495	2888.3	350.362	573.097	279.109	368.449	408.131	3149.46	480.253	256.88	2418.095	287.335	196.327	172.002	3965.307	414.285	255.556	140.301	281.608	8547.928	290.625	279.853	268.163	1422.587	492.405	345.907	626.377	126	0.921	1176.238	1113.762
10336.203	11754.117	6588.245	14690.857	9021.78	14961.012	9342.801	185.326	638.17	325.938	478.795	428.449	1831.955	810.62	340.861	700.51	207.394	175.589	172.058	2101.813	191.857	289.372	150.738	196.885	4491.682	314.417	472.359	294.545	5397.119	1520.971	411.933	350.108	133	0.973	885.041	1115.305
9915.346	11061.772	6228.757	14114.96	8725.266	9676.344	3853.85	1379.134	703.228	341.691	389.97	443.326	2569.625	818.56	246.266	2326.337	290.939	207.991	149.085	3164.327	246.316	302.864	161.921	386.84	8320.977	287.288	285.94	258.51	1374.057	810.127	393.933	1345.464	242	0.778	1087.434	1117.467
11338.331	12383.129	6772.058	15237.777	8719.616	5796.501	17295.946	232.429	847.548	348.607	343.786	872.569	7515.951	580.432	402.297	1486.3	327.822	235.478	203.956	3610.299	5783.454	286.38	182.914	247.685	16584.064	352.975	306.381	318.15	89.444	583.068	416.258	851.704	111	0.964	917.095	1114.905
10790.916	11989.073	5280.694	15303.726	9241.817	19931.467	14853.836	181.304	595.086	342.856	249.263	480.202	2517.436	1461.276	349.73	661.312	306.098	289.822	138.281	2033.391	219.658	652.825	182.012	161.284	7416.427	304.989	242.796	285.462	1210.409	5144.917	391.903	324.389	176	0.875	1228.028	1115.727
11392.632	12873.857	6944.656	15556.4	8857.233	8603.038	9887.214	217.845	970.837	397.457	600.807	1317.56	9896.653	733.1	340.594	1259.002	461.986	279.646	247.098	4305.307	12205.69	366.044	156.487	216.55	26525.95	345.398	469.685	337.826	144.267	602.556	540.165	512.487	135	0.898	908.389	1118.122
7730.812	10059.044	5214.752	11140.098	7777.578	18255.352	9209.724	97.944	486.463	255.615	282.925	460.333	3179.067	997.84	189.564	381.958	196.284	181.215	192.009	3706.572	533.249	292.833	137.497	131.815	7608.009	278.608	295.569	263.383	1530.861	739.093	353.352	405.57	150	0.912	1322.793	1116.373
12819.899	14384.972	7710.044	17295.472	10097.301	23108.782	8683.864	177.034	677.666	318.529	376.345	504.834	2956.91	2051.904	370.629	656.587	294.763	224.579	181.242	4970.44	421.551	410.772	149.223	213.683	14356.685	310.226	368.012	299.832	3345.937	2131.03	386.508	457.485	182	0.896	832.912	1118.885
12930.482	14425.239	7655.462	17571.854	9850.066	8322.155	13093.35	191.361	743.95	347.279	333.934	894.391	7756.89	715.739	380.88	738.488	210.783	193.994	188.636	3422.056	3867.323	517.573	177.029	176.532	6480.822	360.782	316.963	323.032	100.917	3109.47	396.672	379.931	160	0.963	924.694	1118.769
11767.349	12612.751	7050.876	16888.56	10174.516	15285.885	6157.115	185.279	630.144	311.252	371.845	401.713	2662.684	776.049	333.489	806.887	298.581	199.311	158.929	2317.384	251.821	241.76	172.394	158.045	6888.826	284.815	279.274	252.001	388.056	1472.981	520.907	412.374	164	0.928	1172.933	1121.878
9382.852	10808.737	6584.177	13419.543	7794.715	20037.555	18371.937	134.049	428.316	248.904	330.188	288.758	594.451	1614.868	372.744	610.024	132.083	135.906	135.404	530.906	206.295	390.452	155.795	225.961	3466.094	265.85	284.015	251.051	1242.49	2497.073	518.303	497.231	98	0.98	1410.316	1121.5
9041.623	10169.991	5757.322	12631.895	7828.206	13134.134	9334.888	265.378	711.607	339.604	778.106	366.936	840.406	909.256	362.724	2556.905	309.378	215.512	195.537	1358.858	660.466	368.815	158.309	319.757	16985.94	314.024	522.58	305.014	4086.671	1805.046	546.085	758.501	124	0.944	891.984	1128.589
7278.239	8288.124	4548.708	9845.567	6429.779	7001.366	1794.887	159.205	523.564	266.998	460.825	383.296	1410.77	552.484	216.059	481.538	251.107	187.274	170.683	3276.983	214.037	330.42	136.747	143.664	6730.512	301.509	286.791	258.202	2843.275	1890.157	398.142	376.245	103	0.996	1186.869	1127.684
8876.367	9970.28	2613.346	12031.841	7115.432	12922.12	6562.89	285.921	501.411	230.737	335.112	283.386	857.195	1315.79	274.228	962.546	318.156	210.874	120.934	1880.525	204.634	476.822	177.998	194.204	13834.01	295.042	227.776	283.99	15608.013	2609.037	814.317	466.99	102	1	1229	1127.735
15899.567	17450.45	9531.79	21880.29	12965.999	12049.967	10080.329	202.854	683.009	338.831	390.909	390.494	1554.256	605.074	338.296	1570.993	266.404	197.414	198.011	1423.114	216.587	287.884	150.302	249.746	8675.45	292.705	541.428	293.136	2987.294	724.013	403.406	554.622	250	0.749	879.46	1133.4
13928.611	16656.322	8936.223	19446.021	13334.227	22122.099	8670.592	151.587	551.681	280.187	360.664	455.976	3054.394	1066.64	319.714	560.746	228.455	166.617	137.525	2109.597	305.069	445.982	205.443	316.382	6215.17	291.809	305.58	253.246	1097.559	1818.833	295.502	574.392	204	0.889	1369.436	1131.328
9824.956	11149.301	5850.342	13053.843	7449.258	14090.309	16880.208	172.148	745.298	375.21	374.545	1015.088	8789.014	1152.075	415.936	809.49	265.265	217.093	211.062	4775.619	7312.921	572.034	187.484	184.454	11910.05	324.068	386.4	312.013	183.11	2513.178	472.868	393.984	135	0.898	906.396	1133.952
11724.137	13018.998	8158.397	18025.061	9469.51	21337.592	8723.931	143.509	561.092	339.231	324.493	402.151	902.257	1361.76	328.6	435.532	164.953	165.547	136.196	2055.434	255.962	459.241	155.564	215.497	6221.439	274.588	269.858	266.949	324.986	4018.873	419.317	542.421	140	0.947	1415.393	1132.85
12741.125	10183.292	5832.473	12247.556	7546.1	14127.759	12725.125	181.058	460.453	252.229	299.352	335.035	2115.676	935.57	303.504	548.305	249.293	178.235	194.272	2128.699	413.672	505.028	213.717	137.206	7384.222	308.477	324.438	243.51	1902.582	2589.521	404.272	369.38	172	0.867	1278.529	1134.285
11677.13	13858.364	7717.024	16659.232	11038.287	25385.288	14840.8	138.131	579.696	303.227	325.034	343.04	1462.485	1070.899	334.537	402.824	182.583	177.406	147.725	1194.785	238.522	289.863	144.396	197.872	5238.854	272.079	282.841	281.603	924.324	1472.884	509.684	447.961	237	0.887	1440.677	1135.973
11461.962	12779.133	6792.24	14855.114	9050.303	17014.571	8155.165	218.574	662.713	339.196	622.581	352.434	498.914	826.885	357.57	2403.239	284.953	201.192	174.25	1141.123	802.794	335.367	157.07	307.596	12144.937	306.597	619.449	284.982	3043.536	1118.557	511.362	711.778	98	0.993	890.878	1138.163
11913.637	14337.091	8452.693	18825.61	10456.501	17577.011	12563.783	201.812	506.523	264.975	316.78	433.108	2524.467	810.172	286.602	676.934	203.137	169.972	189.73	2914.399	335.966	497.462	188.074	143.134	6612.009	303.34	272.676	268.55	487.806	2505.899	476.128	411.486	137	0.937	1293.339	1138.128
19579.971	21629.849	13514.76	30468.757	15849.209	22727.904	10892.557	152.2	640.603	287.232	332.668	492.414	3986.839	1316.325	326.133	692.06	224.181	150.352	136.992	1699.657	300.1	598.314	214.363	329.716	5674.496	308.447	272.096	261.814	325.274	3067.877	311.52	521.69	117	0.985	1376.987	1137.654
17083.303	18717.359	10263.311	23219.938	13883.609	18294.687	3906.081	238.727	725.145	342.05	396.901	405.804	1749.174	971.172	298.623	1138.385	277.798	210.313	174.906	1662.013	345.314	421.879	138.032	225.28	8408.831	295.194	522.165	298.35	2133.923	3460.613	407.168	465.865	316	0.887	880.304	1143.443
10500.638	12955.784	6662.681	14285.27	10467.303	18175.402	8162.822	142.788	520.438	260.399	491.83	368.263	2284.293	1298.164	283.943	548.376	216.215	184.354	137.97	2101.088	310.56	481.324	178.704	284.651	7426.108	309.312	323.038	269.699	2173.747	2237.747	328.041	590.592	198	0.769	1359.793	1138.414
15189.776	16728.898	9698.924	22370.612	10927.116	26943.159	17470.094	137.477	821.127	321.027	1173.402	819.894	2409.799	1207.347	311.337	591.593	286.654	199.002	160.225	1895.122	1768.799	464.451	121.193	199.698	19591.195	286.922	433.672	277.556	824.294	1719.627	452.442	780.815	106	0.98	1503.142	1138.783
11153.731	12462.518	7512.564	15458.13	8742.101	5865.718	4339.093	162.842	522.522	221.773	299.396	361.458	2840.568	737.116	248.833	525.297	304.946	204.093	180.006	3620.147	427.224	240.406	196.099	154.927	10589.744	249.441	234.796	304.053	1328.219	1230.044	375.935	326.698	155	0.856	1247.719	1141.384
14383.497	17449.588	9450.897	21095.263	14095.108	20191.561	9847.447	135.978	597.761	286.389	523.354	451.021	3350.885	1273.102	318.768	511.119	216.449	170.589	134.534	2136.819	376.985	632.28	212.916	320.564	6504.021	311.3	322.002	267.615	1415.874	2862.343	283.597	560.058	167	0.9	1371.075	1143.662
12348.657	15202.043	8942.108	18726.441	11143.104	13726.953	12730.143	208.306	541.089	282.192	282.504	405.966	3278.486	783.827	274.041	1449.681	220.518	176.796	179.948	1900.893	371.207	475.813	188.509	195.537	6176.956	305.239	255.453	255.038	365.299	2252.127	596.302	468.436	124	1	1293	1145.79
8257.101	11431.746	7052.666	14925.855	8339.096	13488.29	6683.494	204.568	473.251	236.616	307.909	275.942	2894.806	679.138	282.374	976.245	266.465	228.762	206.485	2801.51	466.393	302.932	213.969	166.406	6410.686	293.983	236.605	281.056	1348.577	1651.452	402.804	353.852	137	0.912	1263.164	1146.15
9905.866	14672.634	6292.639	13656.165	8894.576	10326.257	5392.545	191.219	467.163	216.238	322.579	399.241	2096.975	682.112	299.501	1002.754	219.664	194.53	219.09	2900.978	406.391	314.019	206.995	181.643	4685.478	235.726	245.885	293.506	1436.12	1379.852	396.842	385.097	124	0.944	1253.911	1150.282
13459.502	14004.296	7723.084	18013.321	10697.512	16470.689	1379.701	2671.252	730.431	340.645	436.134	840.648	2997.751	698.564	205.587	2290.149	260.36	181.195	164.726	1854.443	2467.848	621.708	157.228	609.883	8446.331	292.225	399.242	267.161	3917.468	3409.103	263.807	2209.238	99	1	1079.641	1152.641
9297.133	11982.68	6186.433	12489.175	9816.83	16685.875	17529.257	235.699	485.423	293.037	272.352	473.822	2735.527	1638.676	247.004	1335.165	192.028	153.857	207.84	4101.869	365.925	537.596	175.444	176.818	5753.365	323.058	258.795	287.007	734.015	2160.294	472.542	581.919	123	0.952	1315.459	1154.776
8661.858	10967.114	6664.223	15876.397	8646.732	10182.481	6873.284	209.577	424.031	238.136	286.398	348.101	2841.372	714.417	292.1	1120.837	249.705	201.872	186.077	2652.121	475.296	365.191	193.264	176.637	7768.556	304.465	319.654	260.601	713.713	1992.151	416.267	379.5	196	0.865	1264.235	1159
11643.072	12831.284	6951.964	16342.59	9739.222	8704.498	3353.853	219.49	671.058	333.126	406.651	406.106	3107.463	641.819	275.873	829.083	318.612	215.478	161.562	2978.742	259.013	509.819	171.376	175	9496.853	295.241	567.851	270.25	1056.978	1142.767	636.376	362.104	127	0.955	1177.004	1159.185
11945.316	14166.951	8774.119	18868.622	9976.131	16765.617	14126.076	191.543	575.026	749.147	304.147	510.134	2739.15	1094.822	215.655	1657.959	217.082	162.945	211.232	3033.04	339.778	539.064	162.29	193.524	7846.421	332.605	285.932	277.142	1476.305	3147.444	310.606	516.611	164	0.919	1320.817	1162.348
11282.035	13867.977	7302.552	14892.695	11161.958	16558.19	15900.685	142.426	552.246	315.499	352.415	306.474	574.542	1230.818	330.59	655.29	205.25	162.966	142.132	1419.974	204.335	402.775	139.986	251.156	6443.261	274.914	289.922	276.378	889.726	1518.459	522.838	415	154	0.961	1450.123	1163.896
9677.524	12063.209	7526.465	14320.58	9250.43	15314.822	17279.371	453.302	575.406	2129.217	592.608	774.296	1917.727	986.758	281.746	2255.675	224.29	393.449	377.1	3971.131	381.267	385.877	180.551	247.072	9785.285	438.597	328.36	307.645	2884.624	1679.686	376.8	658.112	135	0.949	1312.596	1165.885
7013.711	9557.086	5764.202	12455.599	7353.647	13900.585	4465.21	257.418	376.151	487.519	258.808	485.153	2430.23	955.426	285.239	1326.805	194.258	169.546	156.732	3070.862	389.417	596.974	202.901	196.003	7358.118	332.523	316.398	251.917	524.021	2775.718	512.239	528.406	189	0.782	1277.717	1167.077
13150.774	14877.259	9197.109	21832.405	11303.211	13897.202	16529.393	131.623	549.842	316.328	324.407	298.795	959.324	934.522	317.432	423.081	215.006	157.307	143.48	1419.266	206.765	267.306	143.073	253.948	5338.351	286.428	292.438	285.474	663.153	1028.526	444.689	395.97	145	0.929	1459.176	1167.466
10667.636	12016.645	7527.125	17310.446	9042.851	17711.523	8763.171	143.54	493.998	274.707	391.315	404.221	1951.961	922.682	340.15	567.693	195.37	150.057	151.563	1978.936	248.466	432.306	206.125	318.33	3927.321	288.33	283.977	256.831	1428.468	2364.25	366.685	453.395	167	0.9	1391.093	1168.548
9181.391	11208.528	6563.143	13935.828	8953.62	15246.243	11516.652	186.883	479.499	280.673	373.636	330.16	1346.17	889.039	269.025	1359.513	200.32	171.799	180.054	3097.548	266.85	307.459	141.552	296.332	9953.693	311.515	491.818	280.523	1130.516	1588.582	279.532	503.568	142	0.971	1342.19	1170.486
9974.628	11228.634	7330.394	16538.03	8139.408	13953.368	10272.3	148.735	577.03	295.038	294.371	335.229	1259.667	894.263	252.139	550.79	212.418	151.963	144.741	1536.344	211.57	249.329	134.055	246.209	4025.094	296.276	293.151	291.524	244.62	1320.967	366.789	433.09	98	0.993	1467.663	1170.622
10871.684	11254.881	7157.095	16852.519	7846.852	21292.036	11934.445	177.347	544.762	326.812	260.83	380.184	649.507	841.993	267.223	1183.23	212.409	151.813	137.923	970.024	172.388	323.114	123.01	274.393	4408.132	276.457	314.185	275.845	1522.567	1011.079	400.122	541.616	115	0.891	1482.126	1172.613
8628.727	10941.792	6290.474	12873.841	8432.68	14165.591	13578.585	147.389	409.056	260.534	309.966	385.449	1662.715	896.431	311.934	824.404	197.986	156.137	215.111	2410.853	300.522	419.314	178.909	148.284	5366.887	325.314	282.327	277.44	1418.744	2213.734	368.539	376.925	149	0.906	1306.883	1175.634
11170.737	13498.575	7435.496	16357.59	10656.758	24641.205	11096.369	138.843	517.114	359.483	282.249	413.207	2020.609	1181.134	319.676	575.025	188.899	149.269	149.693	1426.41	225.519	306.307	177.33	275.786	4361.105	295.547	282.501	259.194	827.642	916.725	434.089	463.299	166	0.895	1402.59	1177.349
14490.935	15623.03	10239.326	22839.465	11376.448	16665.298	16369.582	135.65	571.167	310.552	302.769	397.142	1920.286	1205.134	318.748	619.85	182.917	145.404	151.08	795.604	263.131	427.358	145.76	239.078	4874.522	306.25	297.782	249.765	405.397	1919.255	386.051	487.397	100	1	1411.38	1177.38
7191.426	10117.045	5047.414	9230.735	7588.429	3273.437	10822.359	248.562	403.463	254.18	263.912	344.98	1623.638	383.35	350.938	995.597	198.21	139.677	143.742	1029.574	279.771	241.104	181.63	179.144	3046.201	336.086	243.207	268.127	1919.844	579.045	308.212	451.182	99	1	1289.601	1178.672
6329.751	7473.886	4199.41	9857.703	5994.367	8443.982	7660.224	1936.355	360.494	247.31	330.344	222.8	359.719	543.092	330.314	2563.698	205.422	162.569	139.569	899.59	108.847	646.151	220.498	447.187	7329.28	260.429	263.381	262.663	513.056	594.341	340.469	1382.566	110	0.926	1205.064	1181.636
12710.031	16884.973	8213.202	18448.848	11771.998	20231.967	6098.669	159.751	766.441	392.667	547.915	465.834	1661.156	970.426	251.86	577.11	234.914	165.695	174.759	3522.209	221.991	427.292	127.148	207.82	8432.56	308.284	429.727	287.666	1235.97	1359.5	370.487	674.878	167	0.9	1533.284	1184.698
9100.358	9774.956	5278.548	12228.932	7057.916	6022.057	8681.441	175.974	669.979	286.267	256.859	667.634	5962.951	895.935	330.539	751.825	258.531	191.998	172.951	3059.849	3185.34	369.031	180.419	162.75	10359.743	311.433	312.229	281.574	88.311	4696.842	607.49	321.909	155	0.887	1072.674	1186.481
11811.25	13455.171	8136.94	17973.986	10129.024	25233.124	14257.291	137.259	555.474	305.222	325.148	352.654	1117.876	1047.59	339.214	392.766	216.351	159.959	146.582	836.079	192.021	326.101	147.542	225.44	6306.608	321.116	384.099	267.078	1253.692	2083.506	577.973	402.493	191	0.87	1462.987	1200.39
9891.003	12066.556	6662.49	13417.619	9084.457	12588.565	6432.193	122.432	433.445	289.276	322.971	377.535	1789.816	748.129	246.287	492.246	212.844	160.423	171.732	2293.595	770.486	322.102	167.082	253.238	5674.351	300.852	382.974	270.064	1898.634	1377.877	257.768	346.797	111	0.964	1338.851	1199.293
8466.697	10535.11	5744.94	12405.147	7734.12	14025.269	9672.005	148.045	575.025	340.253	375.157	401.193	1299.558	650.087	293.532	538.375	222.412	143.927	153.392	2782.007	313.961	275.389	150.462	204.167	3872.659	301.068	344.532	280.858	1314.604	1104.06	454.453	426.345	104	0.974	1503.702	1198.433
8031.911	9216.159	5113.319	12313.842	7085.783	10009.036	3152.674	289.327	372.06	238.387	270.775	246.636	653.77	746.565	303.848	759.924	178.15	150.728	152.61	651.409	112.751	243.46	154.09	189.356	3238.954	252.232	250.9	271.866	1086.41	538.655	451.608	478.105	156	0.915	1209.429	1201.699
9510.603	11076.444	6499.877	14566.44	8390.711	21686.296	16680.386	140.461	433.435	270.447	240.85	290.496	854.114	1026.967	347.334	551.729	172.722	139.2	156.245	521.403	203.232	334.688	133.277	231.078	5131.946	309.52	595.468	276.055	2855.768	1232.244	545.567	357.394	124	0.944	1451.694	1199.952
11032.605	12417.448	7368.401	16527.236	9137.147	22946.943	12540.873	166.017	468.533	256.072	427.953	808.86	3803.469	944.33	272.831	971.973	179.489	173.544	180.806	1814.125	3704.254	359.21	177.3	295.231	5217.306	285.749	567.634	255.263	4315.601	1477.8	444.142	488.736	136	0.905	1366.118	1205.662
12816.033	14522.629	8639.229	18784.183	11021.244	22925.825	8944.049	152.202	507.118	282.717	322.215	379.797	1768.794	1074.59	286.27	593.347	215.438	173.129	154.902	1684.59	217.189	441.626	203.404	357.174	6441.538	298.441	326.346	243.443	1636.135	2118.866	312.32	406.593	161	0.88	1392.121	1206.519
12244.047	15006.608	8275.416	17202.303	11697.982	15489.354	6157.256	119.433	483.747	285.253	338.576	336.709	1630.193	862.08	231.392	432.277	202.319	162.91	180.31	1385.243	365.957	420.104	170.919	229.15	4498.882	301.599	361.929	251.587	1192.243	1969.865	251.564	337.174	182	0.935	1336.005	1207.39
10628.483	13472.6	7394.507	15440.373	10196.853	10526.942	2249.56	920.441	505.363	289.257	332.105	375.298	2234.777	711.867	228.863	1350.763	258.325	163.567	172.575	1562.63	286.201	453.241	137.079	232.818	6755.364	343.675	339.8	276.404	2284.634	1611.226	296.4	635.212	142	0.91	1297.732	1209.387
9699.646	10921.554	7001.131	16767.298	8763.232	14830.841	9423.976	158.615	400.328	272.105	312.883	343.876	765.564	775.612	332.405	506.164	161.68	140.702	146.67	754.111	164.071	399.232	147.36	294.684	2403.522	294.296	320.964	252.439	1047.33	964.103	386.064	408.764	99	1	1411.136	1208.894
11934.599	14827.957	7704.138	17592.174	11227.734	14045.515	7222.19	160.924	598.833	329.834	326.321	416.358	1882.057	1016.511	281.044	936.453	228.241	156.442	158.136	957.654	239.931	374.119	166.05	238.428	5680.489	300.58	458.853	274.747	1379.912	1316.008	333.094	495.424	214	0.893	1492.626	1212.243
11650.696	14222.874	7565.74	16281.209	10596.77	19021.133	10422.141	156.362	444.431	394.026	321.247	399.736	2769.066	924.899	257.912	466.411	188.271	179.704	182.789	2011.532	1480.943	388.155	152.947	244.563	6115.838	287.531	357.761	248.84	3223.441	2238.58	309.583	435.926	221	0.887	1361.138	1214.957
8199.524	9444.247	5801.043	13207.536	7553.029	16898.244	11596.963	155.565	423.956	249.741	374.317	324.051	1931.327	818.253	294.412	518.145	152.414	127.278	163.504	1125.432	215.086	479.898	129.191	243.005	2629.777	315.645	304.18	257.218	608.923	714.374	514.234	345.129	120	0.969	1429.675	1211.3
10181.763	12069.861	6588.215	13986.222	9033.644	22388.068	12171.028	145.523	465.76	284.824	263.043	329.274	1308.525	1005.856	304.533	498.485	151.573	137.53	164.814	923.881	201.501	422.843	128.5	227.28	2084.65	306.21	308.004	249.977	1009.883	1442.252	450.197	306.124	168	0.937	1449.494	1212.899
7930.752	10802.991	5316.259	11166.145	8900.87	14300.202	5169.628	371.914	392.64	379.901	310.186	408.795	2838.723	538.331	303.862	2006.312	224.23	197.824	173.283	3409.808	505.892	339.776	155.366	240.668	9856.412	340.892	283.455	261.41	1261.635	794.169	526.35	651.971	133	0.875	1278.838	1213.68
11730.836	13506.275	8018.896	18415.817	9885.819	20197.561	8340.87	154.28	521.123	415.026	326.177	397.071	3057.585	1038.979	263.436	435.409	209.45	187.555	157.246	2649.83	460.472	372.907	180.529	287.759	8457.096	317.132	360.962	258.166	1410.303	1702.791	297.817	459.13	264	0.82	1374.837	1214.856
10909.296	12485.621	7735.548	19686.128	9033.724	13437.9	8427.109	198.153	666.445	345.477	340.795	477.034	2972.632	490.413	297.857	1070.629	208.518	152.978	174.839	2024.045	299.578	282.236	137.378	239.528	3866.452	289.523	507.322	268.031	1613.044	802.379	381.525	489.54	144	0.899	1502.826	1215.25
12476.96	14015.789	8504.645	19109.858	10281.086	20275.851	13249.921	249.032	477.885	277.54	364.923	326.251	1093.782	794.95	295.877	475.947	205.361	169.676	149.012	1312.699	172.917	305.194	193.591	358.126	7451.956	287.75	405.551	243.285	968.146	1217.003	302.858	435.302	201	0.832	1395.993	1214.525
12668.169	14881.626	8248.289	19307.781	10941.051	27542.367	14091.576	145.614	535.527	314.458	332.007	418.492	1689.612	1317.415	301.629	554.002	183.233	148.667	161.124	1089.158	246.939	382.611	151.898	230.037	4358.041	302.753	332.636	272.163	1686.777	1887.249	502.522	364.989	222	0.899	1462.514	1216.631
9098.026	11643.626	6450.493	13915.964	9403.862	17066.797	6366.387	153.819	412.594	283.272	303.275	308.997	833.161	953.498	202.717	1045.752	191.563	157.536	168.961	1212.844	187.325	629.913	150.447	205.435	3129.584	311.826	325.145	242.861	1264.182	3590.378	282.86	379.124	158	0.864	1330.608	1216.57
11721.273	14077.919	7917.79	18985.924	9020.905	17231.013	9241.222	153.431	670.646	368.311	396.454	490.622	1585.877	626.721	284.361	715.598	200.102	158.557	181.43	2447.798	236.143	305.85	119.821	216.903	6743.818	297.044	333.111	265.828	2518.807	752.097	519.955	498.378	171	0.85	1512.471	1218.442
10148.544	13108.558	6368.055	14723.211	8234.251	20371.526	9710.867	281.597	730.029	334.818	401.091	446.901	2630.405	871.78	262.634	701.663	205.98	169.268	170.745	1688.409	357.942	373.823	127.505	226.759	11091.982	298.654	320.122	284.029	3314.648	2015.649	381.15	777.051	122	0.997	1541.623	1217.402
12210.81	13680.071	8099.132	20647.869	9974.9	20833.924	10710.004	131.164	665.246	314.02	325.464	428.927	2027.177	929.005	388.494	475.747	203.064	163.122	152.778	1122.684	263.575	384.339	231.673	233.138	5728.468	304.087	370.086	274.464	508.633	814.018	500.15	378.115	138	0.97	1472.942	1221.478
6967.813	8877.436	5052.995	10318.775	6857.763	11206.831	5471.694	154.646	360.9	274.026	257.52	269.163	874.854	721.326	243.086	616.719	181.673	162.331	145.916	834.98	190.622	481.814	162.594	267.395	2501.032	297.419	291.653	253.165	469.062	3985.387	313.597	364.194	109	0.976	1339.041	1223.142
9304.602	11128.907	6905.445	15179.937	7607.298	14928.82	3885.008	158.243	481.806	280.095	256.932	459.017	2315.816	853.91	178.943	590.546	225.363	158.368	155.483	2816.356	254.584	553.326	153.881	131.622	4869.24	316.797	342.291	258.118	908.755	2968.331	398.279	416.751	164	0.875	1319.537	1226.018
9085.819	11378.695	6173.743	13089.364	8026.562	14923.185	10855.83	166.384	560.19	309.65	362.04	391.8	2484.965	738.282	279.588	911.153	199.27	182.928	177.558	1733.401	300.127	388.49	156.315	263.069	5320.323	303.017	367.093	231.582	1894.41	2142.715	292.066	465.662	145	0.929	1354.245	1225.824
11341.139	13220.329	7474.214	16853.618	9887.36	12822.141	12518.456	132.043	520.071	286.129	330.546	378.893	1619.914	707.6	307.936	556.319	166.495	135.211	154.879	1413.407	225.566	290.465	125.06	214.025	5114.607	273.523	329.181	264.633	1011.147	856.297	439.822	323.384	291	0.75	1447.837	1230.569
8621.464	10142.101	6120.72	13921.182	7226	18410.245	7997.652	148.661	475.249	321.284	307.586	400.579	1825.598	1134.175	252.532	487.493	168.899	161.99	152.986	1724.91	234.91	455.189	150.312	229.068	4611.544	280.2	289.622	238.467	413.829	2327.979	267.146	424.775	111	1	1366.392	1229.122
8251.157	9843.381	5879.529	12300.951	7043.338	12185.161	8507.478	144.548	473.124	291.926	281.543	367.517	1801.296	828.365	254.184	395.473	176.888	170.728	159.806	1789.644	244.727	516.957	148.014	238.285	6605.111	291.18	322.655	242.175	3717.184	2417.789	296.811	431.137	108	0.926	1358.787	1233.491
11590.049	14770.827	7746.618	17186.684	10061.604	20918.378	10868.733	132.765	641.428	362.42	400.178	427.276	1679.901	702.141	264.035	476.624	196.455	156.188	168.779	1943.122	309.406	384.426	110.342	215.699	4837.304	293.126	283.566	260.006	511.997	834.417	506.988	465.143	249	0.774	1509.022	1238.46
5799.013	9356.726	3929.897	7279.931	5927.282	9859.529	4185.703	139.752	345.7	255.005	400.793	259.595	1047.063	381.313	273.854	457.261	185.169	171.925	161.029	2718.477	267.113	354.043	168.074	128.574	3615.242	317.522	286.76	255	2111.347	527.353	448.456	482.304	98	0.98	1293	1236.531
11927.204	13819.172	8128.217	17546.73	9536.584	16134.489	10864.023	155.824	477.411	289.768	307.995	351.872	1842.641	865.623	247.741	421.177	176.376	156.674	149.657	1368.367	251.989	503.809	172.65	285.117	6675.042	287.58	309.037	241.801	956.888	1433.531	325.319	505.285	216	0.786	1381.361	1239.852
7113.233	9111.919	4924.998	10183.704	6929.388	14292.999	9435.538	134.96	421.097	266.926	327.031	296.472	1036.71	724.539	301.184	382.058	156.067	122.678	142.225	1570.516	196.41	325.789	143.141	266.676	3090.96	289.772	286.308	266.917	257.999	537.283	617.581	355.228	124	0.896	1424.653	1238.121
9962.004	11161.644	6751.981	15555.849	8170.557	18299.123	13291.377	126.899	532.398	271.71	293.781	364.056	2738.316	835.878	311.708	406.605	168.013	142.178	162.081	1530.187	283.975	333.538	132.323	198.874	4415.957	274.31	309.492	262.702	506.586	1231.022	423.333	326.508	151	0.909	1459.957	1239.652
10117.616	12157.629	7213.984	16736.881	8881.695	13546.353	9373.656	146.561	443.139	270.734	336.579	362.525	2925.371	962.989	241.442	509.858	176.504	154.377	141.088	986.973	273.963	443.635	152.345	239.634	5520.908	283.37	298.13	253.342	721.587	2803.954	368.83	482.347	113	0.952	1372.934	1244.81
9804.163	12996.742	5989.453	10923.118	7891.338	14060.988	9190.828	178.096	446.747	284.686	568.582	328.762	1278.831	879.49	245.687	540.003	207.21	163.951	173.393	779.594	196.95	436.277	137.034	240.951	11636.799	271.798	420.777	242.846	2976.268	2733.287	280.271	463.713	131	0.818	1362.844	1247.286
12627.77	14116.204	8663.689	20460.183	9425.629	15978.59	14170.447	141.399	631.873	297.083	347.092	386.509	1720.068	641.573	314.22	709.25	189.268	146.026	156.999	901.381	236.007	308.865	128.31	218.88	10831.767	276.791	293.171	262.192	584.663	627.027	393.756	362.042	129	0.982	1451.221	1246.988
15260.464	18003.289	9156.205	20427.823	11944.247	9335.133	13330.751	158.536	619.961	411.49	345.945	367.97	1747.888	487.764	291.291	704.997	192.311	151.561	160.048	1236.379	252.679	244.685	131.897	251.476	8258.14	270.682	290.764	254.147	3705.746	541.187	366.311	382.614	126	0.959	1488.746	1247.405
11882.649	14399.872	7894.555	16684.924	10321.963	15778.701	11140.366	145.658	534.549	289.434	323.16	358.489	1532.403	652.768	286.219	552.709	166.939	139.737	149.841	1454.668	223.072	377.764	128.937	203.686	4840.807	279.305	299.14	268.1	705.574	571.802	480.692	323.481	160	0.871	1443.588	1249.481
13596.357	15702.156	9272.659	22496.342	10607.688	10817.158	11592.831	150.86	649.505	308.377	360.28	425.095	1931.253	485.131	284.923	519.677	174.871	146.665	158.792	1524.683	224.131	190.357	140.576	203.067	6049.173	284.249	410.627	262.355	432.109	514.145	450.461	311.178	132	0.965	1474	1248.205
10726.269	13228.823	6965.202	15944.153	9940.05	12328.322	13166.183	143.536	529.55	273.107	323.395	345.258	2087.039	603.236	303.919	545.678	152.948	142.141	151.928	1291.111	230.949	243.924	130.103	205.188	4739.215	275.393	422.676	267.627	1216.91	1005.558	468.703	356.863	145	0.929	1465.279	1249.038
13955.413	16809.198	9023.816	21306.415	11811.97	14334.677	13068.204	160.902	597.644	347.701	393.804	370.245	1639.373	653.026	310.759	445.343	179.754	142.481	151.926	1512.309	228.578	286.236	142.374	223.587	7541.272	274.697	294.944	256.888	1950.552	984.612	401.18	337.576	237	0.742	1485.302	1253.973
13797.782	15962.749	9446.846	24431.506	10291.149	20100.44	9042.906	164.836	766.733	352.13	797.208	444.009	2916.517	781.055	244.674	535.959	204.808	177.862	165.775	1591.255	324.71	665.856	126.589	257.72	9728.63	306.158	346.8	249.634	3601.135	2555.037	406.14	395.917	116	0.965	1499.534	1257.319
12825.11	14838.559	8882.768	22489.298	8774.642	18291.656	8267.826	184.75	728.284	354.676	697.807	470.735	2100.373	741.795	278.727	929.548	185.273	169.403	172.393	1565.826	281.001	433.26	133.431	264.322	7545.859	294.965	343.465	259.709	4639.888	1772.505	369.974	520.011	106	0.993	1505.972	1260.434
10963.862	13517.141	6962.897	15718.246	8352.312	9931.935	16481.607	238.965	571.432	294.926	386.151	325.708	1014.461	729.509	306.56	997.283	168.893	143.371	168.093	1220.527	209.93	314.81	132.366	239.826	7315.17	266.297	283.825	266.069	3844.344	814.869	402.134	441.54	179	0.923	1480.461	1268.634
10301.675	11617.051	7135.501	16751.505	7821.154	11700.473	10198.039	159.695	549.821	320.077	412.221	336.282	901.096	613.986	272.869	487.728	188.639	154.526	153.759	1187.858	229.453	266.479	181.241	299.502	9532.794	285.355	271.577	281.748	464.163	925.2	299.32	392.809	111	0.964	1419.851	1272.932
10343.216	13063.238	6583.777	15313.659	7456.435	11734.809	10432.817	172.258	720.889	341.035	532.926	380.788	2928.928	618.557	309.647	644.923	233.3	171.883	162.685	1830.88	283.122	270.181	130.362	203.035	12016.14	279.542	387.48	275.435	3214.096	594.891	517.995	352.719	126	0.948	1471.968	1275.135
12630.67	16253.298	7657.045	18226.07	9213.048	21171.269	9342.107	196.481	600.432	336.558	387.901	373.621	1539.951	1078.24	297.174	627.461	194.584	158.163	170.51	980.104	284.063	361.959	129.46	236.659	11586.022	273.693	342.249	257.47	5678.36	1041.911	295.839	356.848	136	0.93	1487.743	1275.029
12183.599	14512.12	8004.504	20821.979	8195.22	14476.102	6770.825	199.861	757.099	415.7	379.025	500.754	6129.091	787.807	251.453	468.283	215.714	170.862	177.796	2166.831	770.365	411.064	122.715	256.703	9124.668	298.309	311.594	242.336	1005.713	2659.414	379	395.717	129	0.902	1501.151	1274.57
10226.009	13218.118	6375.325	13157.361	8556.215	14709.117	9877.841	171.638	546.331	295.429	474.67	300.221	1756.946	652.343	317.077	658.738	183.769	157.503	149.952	1304.808	245.875	298.767	133.692	203.945	8645.609	263.742	312.783	271.28	3313.403	902.492	448.833	344.609	134	0.98	1460.836	1279.836
10511.591	13096.495	6682.833	14650.563	6451.892	12049.586	7738.546	168.334	740.966	347.008	451.998	427.513	1665.537	612.891	259.094	587.883	244.812	157.25	181.125	2289.687	305.689	318.761	107.49	223.737	21564.461	282.154	347.403	261.185	1709.202	1590.842	330.355	432.068	135	0.865	1519.552	1281.122
9627.16	11693.402	6854.679	15192.146	8164.498	12592.011	5994.162	164.153	450.683	280.457	427.516	419.35	2606.125	536.748	243.395	875.816	157.817	139.192	185.798	1756.915	324.201	221.283	125.587	256.454	3853.503	276.232	309.256	251.538	1760.793	1064.567	337.891	498.888	136	0.895	1376.537	1284.272
9037.252	10525.186	7076.579	17715.044	9756.244	8628.518	6240.124	144.359	456.695	293.176	360.862	423.754	3718.479	441.959	254.015	391.788	163.166	135.754	179.119	1296.137	439.124	253.381	132.258	245.377	3362.867	273.182	281.927	238.046	1284.136	786.358	321.809	374.557	133	0.946	1368.921	1287.169
6157.049	8648.674	4163.907	8549.501	6220.109	11425.062	6908.896	3628.857	365.716	275.782	448.178	305.228	1735.966	427.244	239.29	2357.573	129.321	139.58	158.54	1133.3	274.774	294.363	173.052	631.101	1911.965	291.134	326.2	270.117	1282.144	757.074	276.086	1958.535	107	0.958	1402.5	1288.668
12132.989	15486.624	7641.98	16317.65	7512.753	11872.286	8032.931	304.753	475.24	292.696	381.153	320.623	1334.757	557.109	287.042	978.187	150.258	154.584	147.625	763.648	233.916	278.862	188.939	315.254	4586.896	272.537	281.772	270.852	1904	796.494	359.091	467.837	156	0.841	1418.103	1289.667
11688.856	13602.525	7327.899	18072.249	6494.384	11246.022	6378.62	188.5	946.083	360.885	370.903	496.996	2494.931	537.231	234.023	901.146	298.106	193.664	198.301	3654.927	508.399	272.82	116.069	243.243	28882.512	284.859	285.12	239.894	285.599	648.054	341.727	428.18	124	0.972	1516.79	1292.468
8735.059	12452.389	5510.906	10856.188	9071.262	14438.046	8065.763	153.381	482.4	318.35	464.317	288.314	1382.047	454.635	299.485	329.099	179.284	167.315	162.716	641.044	244.807	258.042	184.611	266.268	10759.6	277.22	417.29	283.749	2311.163	431.109	347.801	336.282	233	0.824	1421.594	1298.899
6682.929	8190.291	3872.235	8389.018	7511.091	220.953	2387.807	4572.916	545.907	281.55	532.331	480.16	2346.569	178.421	231.571	4969.159	264.156	177.325	198.802	1427.983	349.029	138.447	155.383	826.232	8597.874	273.279	292.186	242.645	2226.673	243.916	285.638	2243.266	195	0.888	1052.372	1328.644
8060.42	11652.408	5197.339	13644.053	9992.574	171.412	4296.949	12627.89	931.519	373.859	808.249	336.727	933.339	224.629	247.987	8954.777	223.42	172.069	140.899	4422.417	2971.212	160.654	132.829	3417.983	10554.68	269.722	411.977	243.389	4447.21	251.597	292.679	6569.296	122	0.945	230.639	1394.123
12418.54	15442.609	5945.023	17802.308	8306.319	19499.551	1796.766	5698.263	1097.902	388.508	487.75	1512.396	4828.039	2008.977	237.145	5661.97	333.009	217.223	152.998	2487.06	3731.383	671.959	132.053	1188.231	21050.323	303.358	404.468	308.286	1352.483	3998.178	439.772	1851.117	169	0.77	416.636	1490.873
9820.435	12980.752	5260.779	14738.448	6951.201	2782.444	4838.346	16701.251	852.902	419.308	447.104	1669.295	5211.906	308.335	298.631	8587.402	221.703	172.756	135.157	3940.142	3965.371	261.846	140.198	3821.987	9986.769	283.995	433.498	295.525	470.877	1029.348	350.924	5482.097	150	0.871	383.62	1495.227
9745.724	11405.556	5095.685	13615.209	11591.583	18294.456	5422.368	18175.753	834.812	377.155	560.103	309.152	567.471	1482.543	317.08	8930.118	231.448	200.145	189.599	1823.31	187.523	901.151	146.523	3560.699	8827.082	303.934	434.663	293.869	3885.761	5818.907	358.374	4992.379	165	0.86	443.476	1509.045
5865.578	9108.351	4087.28	9479.271	11921.19	7422.227	3339.756	10969.49	976.448	446.689	706.731	365.337	1580.46	550.914	241.425	6431.944	302.84	196.406	166.237	2943.257	260.024	453.436	117.33	2094.864	20145.934	311.433	362.173	287.573	3169.267	1479.509	266.212	3613.961	106	0.993	382.5	1564.443
8596.8	12081.398	5194.793	13921.044	13985.432	4805.044	3738.175	11361.807	1008.091	442.712	970.607	477.414	778.211	556.062	250.057	6779.116	291.323	211.481	204.506	7116.348	239.449	353.247	128.715	1940.376	19461.882	310.239	458.243	288.266	10869.815	3720.636	286.202	3439.71	125	0.903	392.116	1581.86
16328.227	19828.756	8479.822	22802.193	14838.434	18547.103	2640.306	4480.028	1234.055	459.515	660.199	1277.029	2547.83	1141.74	440.144	8471.108	523.457	300.218	204.433	2329.429	4631.566	512.089	133.917	1240.529	34345.768	327.314	499.646	325.861	2159.39	3324.377	439.086	2434.335	246	0.764	783.736	1704
8218.241	10801.468	4889.13	11362.52	7263.595	167.356	3163.679	8902.203	999.994	432.449	947.448	966.253	5577.165	237.56	395.513	7835.472	236.916	183.974	153.613	5141.096	6020.842	145.959	145.649	2073.759	6009.66	304.888	894.219	290.733	775.758	303.622	354.605	3397.793	115	0.969	702.961	1705.5
16437.214	20164.872	9117.121	24296.168	19039.074	13401.487	1929.458	4026.55	1433.547	606.112	673.7	1669.514	7735.764	1211.154	419.15	7056.986	440.848	319.573	199.289	3052.695	8504.404	535.183	126.812	1113.14	19363.298	341.654	426.875	309.301	1052.351	4188.556	375.13	2287.235	235	0.909	809.274	1709.487
5659.677	7971.054	4190.832	8614.631	5753.605	3965.231	3791.095	11291.017	1268.329	563.454	1053.62	656.086	1694	409.377	388.024	6922.562	419.829	255.442	374.493	6069.572	2170.86	204.498	172.056	2163.874	20652.365	335.128	411.788	304.822	3033.723	763.746	346.06	3351.039	109	0.976	671.179	1714.592
10868.484	15139.543	5795.81	14818.756	12990.059	14779.104	2341.798	4807.223	1074.676	441.458	410.98	799.107	4826.986	1288.751	548.173	8381.924	246.233	208.267	165.902	3351.059	4053.988	714.535	123.451	1322.743	10275.06	312.197	338.437	318.48	3927.158	5739.351	398.865	2338.044	106	0.993	789.792	1728.745
