# Supplementary material for: Highly multiplexed immunofluorescence imaging of human tissues and tumors using t-CyCIF and conventional optical microscopes
Source: eLife. 2018 Jul 11;7:e31657. doi: 10.7554/eLife.31657 (PMC6075866; doi:10.7554/eLife.31657)
Supplement: Figure 10—source data 1. [file elife-31657-fig10-data1.zip › TMA32n.csv]

Hoechst2	Hoechst3	Hoechst4	Hoechst5	Hoechst6	Hoechst7	Hoechst8	Hoechst9	pAKT	Ki67	pERK	EGFR	E_Cadherin	PCNA	MET	MitoTacker	A555	pCTD2	CD45	VEGFR	Keratin	PD_L1_PE	CD4	ActinRed	hmC	p21	pS6_235	HER2	Vimentin	Catenin	NGFR	HCSred	Area	Circ	X	Y
12934.527	15263.79	8514.763	17803.268	9017.023	19603.991	8387.863	14941.74	660.781	349.477	382.463	283.759	358.942	420.814	312.289	9582.463	227.826	158.47	207.218	1192.742	210.42	895.729	126.772	3340.857	12667.564	290.991	288.244	306.881	8932.095	581.744	383.05	8926.308	109	0.946	933.335	166.592
14719.33	17274.036	10560.962	23418.013	13075.202	25781.664	14540.2	24556.403	812.09	438.745	370.66	367.072	369.121	698.767	333.999	9362.077	181.121	183.646	168.917	1387.47	201.711	260.835	140.421	5202.904	2102.222	274.75	319.677	271.68	4486.055	474.674	386.6	14118.142	214	0.763	1077.766	176.411
14308.503	17101.786	10400.587	22380.604	12279.72	24985.908	12638.58	23843.96	722.886	457.543	415.346	335.746	429.809	439.174	314.487	7943.801	187.765	156.467	173.757	1557.804	169.562	199.969	122.485	5562.444	3963.379	294.412	270.748	282.98	2967.201	325.403	334.815	15124.315	284	0.687	922.257	179.613
11391.94	13072.255	7830.583	17367.921	8833.925	19739.592	8349.794	13194.413	459.217	288.072	269.202	244.02	250.229	410.62	237.596	9281.928	193.547	151.371	251.748	1324.755	148.95	264.739	123.18	2734.702	5284.385	285.647	294.214	256.2	2090.029	541.992	333.201	7381.591	113	0.94	1039.606	177.96
11004.752	11274.314	6709.957	15239.94	8158.038	16638.293	8327.541	14838.93	734.806	353.385	322.677	346.023	348.468	705.879	309.204	12651.227	242.203	173.393	272.414	1099.291	241.321	241.44	133.154	4816.239	10796.252	307.522	334.019	301.807	7571.004	791.653	272.396	10550.103	119	0.86	1140.122	179.029
16389.213	17511.314	10045.012	23561.838	11837.144	26535.538	12536.01	21662.622	915.219	364.539	360.345	299.378	434.831	493.788	303.764	8760.078	222.432	160.495	212.321	642.039	209.783	275.163	123.274	3399.975	10622.6	313.034	286.272	273.917	4172.234	353.497	423.527	9667.327	169	0.902	898.524	182.47
10555.926	12693.274	7299.495	15219.092	7691.011	16670.942	6738.272	15241.921	1143.757	368.156	336.191	598.584	6209.823	693.872	296.213	19540.925	204.92	181.935	208.202	2075.51	5605.256	512.533	124.535	3178.558	5678.249	318.095	533.855	271.285	1954.227	3935.445	323.532	6513.449	110	0.899	879.564	186.245
13517.534	16199.082	9620.769	21366.679	11167.016	24272.985	11605.991	22246.45	896.478	411.716	356.854	329.026	531.983	474.562	312.965	8295.536	190.84	150.43	170.367	557.773	282.201	411.693	129.515	3952.333	4075.707	303.988	294.948	269.342	7902.257	582.626	365.021	10688.477	186	0.886	892.618	188.656
14656.671	16321.336	9550.999	20345.453	11049.99	20440.348	10734.67	18560.502	757.656	395.156	345.151	315.993	363.153	794.211	349.784	9232.744	273.931	170.71	213.363	935.283	173.646	223.09	159.251	4173.656	16132.596	304.166	329.775	305.015	1062.361	641.062	301.059	10164.4	97	1	1177.5	185.5
19835.452	21391.41	13968.492	27860.867	16759.874	30397.678	18117.243	28857.289	709.553	451.713	381.224	309.411	353.881	537.602	297.593	8794.143	185.293	174.147	143.582	823.167	175.801	216.131	134.033	5231.305	4281.278	280.39	284.777	304.562	6873.481	441.132	347.561	13633.886	211	0.873	969.239	192.244
16145.073	20714.722	11706.483	25119.779	12680.535	27111.007	11570.431	22981.218	877.215	441.475	393.914	436.692	417.852	926.504	340.254	10236.654	251.423	201.483	180.745	3011.839	277.196	292.189	150.672	4289.354	8024.08	303.262	394.182	305.838	17160.825	1799.611	293.024	13684.19	180	0.768	1154.706	191.233
12077.394	12997.003	8059.953	16564.172	9315.57	16440.902	8579.343	14357.29	940.518	362.672	313.561	352.654	311.224	824.978	293.94	11090.574	187.525	157.427	222.341	2074.837	196.382	328.815	154.714	2778.574	3230.174	294.322	355.491	293.057	9033.377	774.321	303.5	8251.581	102	0.987	1198.569	190.853
17400.022	19003.425	11924.022	26526.523	14187.254	30732.714	15581.248	28424.428	699.539	381.664	340.592	303.125	376.534	627.143	309.877	7407.833	188.488	145.127	138.973	291.293	179.964	306.119	129.311	4082.713	4449.557	288.303	287.027	261.56	3246.12	391.303	336.341	11084.322	142	0.934	903.937	194
12641.117	14552.988	8523.76	18522.377	9802.371	19688.227	9268.462	17079.019	811.691	401.932	350.593	361.546	405.779	952.12	329.768	10141.495	226.256	170.208	172.376	1522.46	173.737	208.968	160.996	3819.987	6182.622	306.19	319.445	281.081	3101.219	751.494	306.934	10224.912	215	0.737	1209.412	193.57
17306.569	19196.304	11305.58	25720.822	14272.753	28322.817	15407.366	25494.941	704.579	399.213	371.428	318.608	371.582	684.341	313.03	7475.845	182.544	156.326	157.751	972.28	158.422	448.259	127.526	4338.806	3507.442	280.151	290.54	264.727	2020.747	329.11	364.201	12139.197	198	0.802	911.662	197.975
14928.352	17222.628	10683.767	23299.098	13010.843	26936.547	14184.304	24850.047	564.197	392.634	327.842	274.68	288.978	540.596	262.495	7898.774	181.031	146.265	169.059	540.702	152.101	198.309	132.115	4311.93	3737.203	300.608	279.714	267.132	2986.911	398.03	346.95	12317.736	195	0.888	1030.926	195.49
11367.672	14009.84	8821.138	18418.916	10745.978	21054.192	11404.265	22170.276	729.672	470.626	383.856	322.086	398.761	665.287	321.44	9542.388	167.376	145.409	145.925	1603.977	172.961	228.695	133.929	5687.629	2121.239	287.077	288.054	294.359	6346.754	412.985	369.095	14927.777	155	0.909	935.261	195.377
15319.041	16755.376	10375.168	21571.264	11116.314	24191.367	10659.07	19707.018	741.616	367.712	324.851	591.026	4046.089	670.773	270.601	12870.795	173.429	163.451	181.887	2135.213	3878.671	491.587	117.354	2419.973	4849.639	280.281	500.305	282.849	3864.241	2647.582	261.187	5284.425	102	0.955	844.333	197.637
13088.914	13557.037	8756.774	18544.959	10043.399	20441.983	10453.763	18041.47	998.86	385.999	310.429	377.065	534.226	349.962	266.798	9302.14	168.926	141.009	216.873	1234.028	305.338	266.196	123.301	2791.046	5575.812	269.705	403.57	278.682	10029.322	615.994	392.589	8740.281	103	0.952	829.335	200.636
11726.695	13999.922	8545.12	18303.864	10170.899	19882.446	9736.712	17878.078	860.429	420.816	367.917	368.024	345.117	982.11	329.033	8967.653	206.212	174.791	178.823	877.413	175.248	256.466	132.675	4180.229	4559.715	285.39	347.543	302.3	3328.721	690.608	316.746	14221.701	129	0.943	1163.167	199.368
13931.811	16498.182	10288.16	22261.086	11993.465	25154.62	12534.823	23221.913	906.049	492.314	395.793	371.249	392.15	960.087	375.101	8093.503	256.114	176.398	173.98	795.522	176.001	265.77	157.697	5632.922	6485.246	314.961	364.607	295.539	4079.67	677.716	312.317	16018.338	119	0.961	1186.307	200.004
11762.675	14019.851	8781.731	17993.174	9333.082	21247.546	8904.652	17564.601	798.643	349.475	331.265	592.546	1907.325	564.431	245.526	12264.268	161.43	168.809	215.57	1893.782	1209.931	442.652	113.711	2168.356	4898.313	266.158	474.636	270.656	6076.691	1608.813	426.281	5680.86	131	0.931	840.637	205.424
13426.233	16256.123	9246.47	20341.659	10677.934	23186.612	10140.397	18542.793	914.383	372.256	292.971	447.459	419.081	377.575	248.263	9192.309	156.668	144.273	234.776	1030.215	205.674	310.186	118.169	2383.854	3624.491	276.421	490.916	268.955	13235.813	593.862	436.867	6955.909	112	0.973	831.696	206.321
16517.482	19383.032	12291.917	25763.082	14195.142	28924.237	14869.866	27919.755	910.148	494.702	411.672	398.191	944.901	734.322	336.752	8276.03	227.926	169.202	172.07	727.699	392.582	24484.034	138.572	4845.643	5541.154	289.533	377.596	271.061	8795.865	1072.281	346.003	13583.287	127	0.967	906.146	207.453
20619.822	23434.687	13787.709	31169.566	16157.274	35813.975	16055.147	29628.37	694.016	428.509	339.185	592.069	2683.467	1061.271	286.94	10361.289	215.886	170.403	207.262	878.742	1664.234	2218.156	128.194	3142.774	6841.475	285.312	438.665	265.753	5961.572	2215.493	276.063	8257.228	176	0.887	885.074	210.358
16149.225	18640.426	11488.875	23760.474	13792.3	25126.505	14440.49	24581.543	775.082	424.61	325.813	327.728	362.519	1031.203	352.282	7956.29	173.41	151.527	136.263	1152.395	156.665	218.393	151.11	4769.193	1114.6	294.131	367.112	285.483	3479.665	769.448	321.282	13756.272	163	0.9	1198.512	209.745
14031.071	16108.711	10404.107	21100.569	12698.134	23093.109	13803.051	23915.727	576.035	425.731	337.777	271.627	312.332	615.761	275.728	8281.32	165.519	140.56	169.55	1152.906	141.112	232.598	133.229	5334.107	2714.86	288.928	268.845	279.27	1566.052	342.961	362.623	13744.053	195	0.842	1022.438	214.992
14318.271	16806.607	9991.45	21424.648	11234.742	24584.613	10364.298	20177.968	846.775	430.065	334.797	655.08	3703.882	798.208	274.55	12473.334	165.43	153.408	192.715	2054.074	5318.141	435.55	121.458	3317.071	3596.525	299.144	931.947	280.365	2157.878	3963.35	367.66	7329.552	194	0.933	807.036	213.789
15464.21	18271.678	10615.386	24830.87	13366.403	27210.638	14672.314	26067.362	838.832	490.628	378.08	356.615	428.284	1106.535	366.834	8433.016	213.739	168.532	165.82	1450.228	292.496	330.36	161.085	5280.916	2584.847	303.44	336.107	301.389	5042.03	816.783	320.469	14306.735	133	0.973	1222.538	213.59
11431.454	13974.732	7700.621	16916.035	8839.974	19362.192	7879.342	15418.224	638.144	350.872	322.25	345.548	451.369	423.207	279.508	6966.817	184.745	156.261	144.674	951.075	225.871	875.68	131.596	3148.93	8136.193	280.816	301.608	265.091	5220.049	412.371	388.837	8967.69	125	0.914	743.652	213.732
13754.322	16355.39	10120.197	21549.276	12049.205	24415.776	12536.617	23441.373	688.958	400.88	347.028	346.314	606.32	643.279	300.455	7592.872	185.713	144.053	150.298	489.757	278.572	6470.8	136.068	4462.619	3806.546	286.186	317.439	281.415	10206.16	700.602	357.377	12903.877	239	0.789	906.772	220.487
12898.953	14641.768	9783.882	20087.22	12047.813	22248.34	12899.1	22459.211	675.188	441.749	326.632	307.062	310.595	640.124	285.029	8852.542	177.026	163.168	173.581	787.753	161.992	216.231	130.028	4800.128	3432.315	273.622	300.14	270.908	6790.946	613.122	303.538	14653.97	151	0.932	1069.321	216.619
19624.188	22621.117	14152.428	29608.473	18067.233	32841.007	19958.818	32318.278	1015.781	512.049	392.24	382.787	389.525	1492.881	377.484	8613.967	217.669	190.052	150.879	1157.461	184.173	310.415	137.221	6400	3879.41	275.083	339.834	296.036	6573.11	874.797	327.465	20497.348	124	0.96	1130.427	217.823
14298.932	15567.575	9723.253	21362.807	11762.672	24572.21	11997.223	20615.321	924.181	366.15	296.184	439.124	400.969	709.869	253.8	9966.809	170.198	135.384	199.117	2553.139	184.343	344.64	115.576	2634.341	4876.529	267.259	335.047	274.521	12951.567	503.992	348.493	7581.189	170	0.894	836.135	218.847
17565.435	19495.586	12887.413	25578.518	15298.485	27220.09	17246.976	28149.408	668.068	427.427	341.207	287.808	301.228	799.915	271.946	8881.071	178.811	177.339	272.321	579.97	173.799	240.158	136.993	4365.598	4380.08	260.795	335.368	289.313	6953.911	528.405	327.423	12322.234	206	0.906	970.495	222.864
14968.343	16792.542	10226.457	23390.762	13674.894	27124.642	14855.035	24455.484	824.284	445.685	349.322	325.04	338.226	827.853	316.294	9048.517	225.214	172.295	155.548	1167.009	179.035	281.44	126.875	4789.515	5587.084	284.936	410.091	283.021	13696.533	1191.569	352.709	15681.455	103	0.965	1076.947	219.024
14830.102	17597.332	10973.585	23896.09	13460.911	27272.812	14633.39	27575.513	797.119	460.996	463.757	339.049	366.241	1752.192	313.884	8683.388	207.055	179.01	159.118	1270.063	142.365	256.993	127.22	5878.914	5888.672	295.22	301.826	300.221	1458.479	488.065	354.328	16674.14	229	0.756	1092.002	225.12
20044.798	23305.185	13833.655	30977.155	16511.426	26799.095	16971.687	29710.562	846.058	436.438	378.116	369.065	381.954	1092.767	333.381	8975.434	255.099	195.093	168.836	816.42	167.449	272.183	149.844	4583.047	7981.961	299.966	354.672	286.388	9076.964	949.526	322.975	13122.626	358	0.668	1205.307	228.419
18766.44	20281.285	13006.71	28012.798	16133.928	32054.596	17710.891	28940.058	804.577	425.062	338.643	369.153	387.667	774.702	302.781	8363.721	176.772	145.232	191.926	734.18	187.828	363.364	123.363	3919.696	4771.656	285.886	359.777	277.383	14726.978	594.382	359.722	11341.287	204	0.855	826.623	223.613
12350.131	14182.397	8735.339	19261.788	10877.067	19845.836	11564.816	21023.204	761.389	454.667	364.687	338.324	337.701	863.502	334.112	7511.246	208.79	173.154	144.625	389.007	151.471	674.428	149.875	5014.964	3203.754	288.073	331.789	289.33	3224.858	615.109	301.719	15591.208	102	0.987	1198.392	220.363
12085.233	12587.338	7744.546	17869.762	10101.079	21140.476	11173.294	19877.319	503.124	387.183	438.788	277.397	277.995	1272.898	255.151	9107.509	169.735	158.037	184.868	1043.408	144.374	179.431	134.246	3931.082	3945.367	439.728	287.071	279.398	3034.015	348.944	338.338	11135.788	173	0.771	984.627	226.038
18804.875	21258.166	13914.884	28962.373	16266.558	32892.677	17381.614	31615.067	953.831	432.644	363.916	459.788	692.773	1169.249	306.534	7973.512	164.796	137.285	205.357	1506.969	408.262	332.92	117.989	4354.27	2835.148	288.928	371.679	281.018	13107.061	977.763	351.965	12328.202	169	0.924	813.18	224.447
14558.032	16214.85	10702.803	21500.884	12050.344	24971.104	11765.024	23060.74	902.444	439.804	353.902	380.142	404	625.634	300.898	7542.954	181.812	159.056	162.547	1504.646	240.511	510.714	121.174	3650.576	4869.367	300.18	352.479	271.171	14095.457	821.263	320.688	11246.937	162	0.94	790.623	225.204
16139.791	19687.005	12152.836	24834.66	14717.577	27736	16252.298	28430.606	873.653	467.219	358.155	374.879	356.775	982.626	358.344	8812.555	209.487	186.57	148.751	1389.686	170.511	267.181	132.364	5655.749	4222.813	281.611	320.673	305.783	6987.144	959.235	343.266	17788.639	122	0.956	1132.795	224.033
11603.966	14041.644	9147.982	18690.37	10882.912	22208.04	11223.096	21445.678	819.822	439.514	334.569	319.522	292.255	801.915	292.62	9805.804	171.899	147.182	161.284	1151.669	167.485	264.941	133.337	4504.466	2340.888	271.111	321.925	292.642	13554.11	896.347	336.68	14542.998	171	0.804	1068.371	228.371
23430.736	24283.75	15184.171	33542.676	19138.204	36326.888	21428.689	34350.621	868.878	439.975	359.696	334.529	344.673	1309.027	351.204	8061.618	223.284	176.656	153.391	258.581	151.701	255.305	152.577	4921.858	5329.458	282.015	328.163	292.86	3861.19	867.482	305.727	14748.4	186	0.839	1193.581	228.559
18895.65	21386.813	13215.047	28933.996	16658.893	32688.1	18428.64	31005.584	568.3	420.93	347.695	292.259	279.634	619.731	278.915	8071.284	172.178	165.059	165.577	360.913	150.086	183.043	131.247	4719.342	3323.1	255.551	279.257	284.115	2731.574	336.115	299.336	12675.047	376	0.643	981.987	235.019
10501.732	11853.264	7098.208	14932.346	7975.806	17236.116	7792.846	14444.583	551.365	342.276	293.588	633.002	4664.399	800.92	254.205	13527.873	182.416	133.97	198.782	1364.802	4936.523	315.113	130.985	2738.22	4082.853	320.428	600.316	280.163	954.986	3911.853	346.513	6096.532	99	1	896.641	227.429
20320.072	24507.518	15589.889	31911.955	17673.947	36583.671	17823.634	34031.815	788.875	433.091	370.807	437.873	408.179	1203.955	301.123	8139.927	184.037	151.219	207.428	2580.005	200.771	382.831	122.084	4232.567	5438.227	294.437	320.416	278.498	13578.985	439.863	377.831	11940.482	147	0.932	817.282	229.997
11491.717	13567.763	8390.886	17579.01	9541.932	20355.679	9102.884	17548.749	555.477	360.082	284.676	505.991	1339.994	493.654	253.547	9769.128	166.327	138.768	200.965	3893.593	535.827	268.263	115.189	2405.9	5772.989	259.764	417.466	273.805	7096.249	1165.808	330.06	7305.282	155	0.933	853.158	230.474
15838.78	17024.686	9903.081	22190.994	11680.705	25649.325	11107.427	19420.602	694.446	368.671	314.944	725.635	6021.021	834.522	263.627	15338.944	189.364	150.912	213.318	1814.955	5542.055	420.306	129.919	2542.036	4998.724	301.269	669.185	274.075	263.716	5265.297	310.531	4939.142	109	0.907	874.794	228.362
23495.408	27073.544	17455.657	36463.178	20024.652	40982.526	20474.863	38036.638	807.788	403.531	330.689	384.338	383.82	813.233	280.003	9156.57	204.82	156.971	175.759	3053.971	178.699	383.093	119.853	3666.723	8028.329	293.542	372.274	259.804	14371.241	832.968	410.542	9868.615	106	0.993	823.472	231.255
15543.074	17358.443	11623.071	22879.101	14016.978	24695.088	15017.485	26395.164	576.757	431.763	364.543	284.866	321.177	521.684	299.967	8415.153	160.949	164.967	215.012	1592.962	180.304	215.216	137.605	5523.035	2134.803	268.385	290.235	286.295	9054.158	432.191	277.613	14118.732	261	0.782	960.795	236.929
15996.727	18826.092	12017.612	24314.488	14154.826	28320.623	14494.288	26117.839	879.606	430.263	359.805	390.761	378.584	955.727	306.56	8337.705	183.857	155.928	173.998	2083.969	242.358	1727.874	122.44	3808.794	4886.901	289.625	443.015	271.622	22681.042	1169.067	345.837	11288.624	187	0.899	796.275	233.783
13615.324	16538.964	10008.887	21460.158	12678.366	24141.107	13740.833	25876.523	631.736	461.511	376.071	304.724	361.643	479.361	315.19	8269.886	176.404	152	171.002	700.326	156.166	183.469	145.387	6686.1	2980.626	275.25	276.625	292.384	173.038	317.973	292.891	14572.375	101	0.977	930.837	232.351
12845.553	15473.025	10607.339	20157.359	12819.804	22826.963	13744.781	24530.282	715.826	512.341	408.712	310.761	375.026	433.733	308.051	7546.393	194.266	159.3	256.089	824.163	187.165	644.472	149.288	7524.304	2437.33	279.22	301.361	303.207	951.67	302.023	278.535	16955.672	160	0.884	947.056	234.325
13656.682	16252.746	10633.022	22051.845	12855.189	25775.488	14249.689	26598.496	589.504	455.063	362.163	293.336	301.979	615.909	283.978	8658.249	177.313	148.729	153.69	929.31	161.302	287.003	136.999	5333.079	2740.452	280.087	287.964	285.932	4377.555	329.558	307.057	14506.452	220	0.899	1000.032	234.995
17295.332	20883.084	13395.363	27005.4	14487.529	30445.403	15408.249	31054.693	827.883	413.266	342.121	346.968	355.774	1315.845	328.305	9441.348	219.3	290.267	183.08	691.472	154.898	256.485	154.265	4253.278	5634.548	285.594	346.226	285.254	4981.3	846.443	330.253	12597.274	208	0.772	1192.077	236.082
13085.358	15221.447	9809.008	20452.784	12026.844	21842.103	13162.702	22073.283	591.405	377.627	277.385	281.649	245.848	588.711	240.805	11535.589	168.898	149.204	169.445	1696.63	158.21	229.26	129.109	4039.532	3703.296	268.987	275.333	283.31	11526.236	699.096	312.656	12033.52	159	0.933	1043.198	236.368
12202.995	13732.525	8125.807	19032.488	10672.508	21741.392	11834.697	20994.737	658.152	384.444	296.441	290.617	350.759	1178.582	330.659	9692.104	190.769	179.758	125.869	1410.335	147.905	216.568	149.934	4472.271	3421.048	295.951	304.144	268.314	4048.091	856.059	328.93	13278.759	109	0.976	1221.252	234.546
21945.729	24464.199	14824.622	30574.429	15786.945	31265.841	14624.3	25291.642	891.073	373.81	357.382	372.296	425.551	712.224	244.326	8900.249	253.58	228.096	229.645	2168.62	163.569	266.394	152.702	2489.626	9565.322	295.5	379.974	302.627	9278.46	781.355	376.075	7263.333	251	0.871	1287.93	237.225
13483.88	15115.121	9621.664	21144.345	12147.672	23943.372	13639.014	24030.052	558.786	449.328	359.846	288.611	286.874	591.256	280.359	7882.59	160.615	134.635	139.485	1372.189	142.362	231.932	131.257	5347.657	1747.687	283.365	276.558	275.359	3090.033	357.774	299.61	15010.337	164	0.834	1010.848	240.634
11696.743	12180.837	7950.88	17192.659	9690.414	19882.991	10955.279	20176.71	626.812	393.705	322.009	283.602	320.476	980.234	321.197	8706.225	188.167	157.938	134.53	1095.627	140.651	164.442	145.299	4621.924	2916.934	281.641	293.415	271.973	2646.343	799.436	319.948	14223.349	106	0.932	1216.425	238.057
19184.213	21828.39	12048.398	27845.646	13856.038	30091.136	12527.472	20932.448	955.903	398.402	363.228	391.367	506.112	662.593	265.48	9425.032	285.677	232.857	231.95	3516.561	201.147	263.951	151.423	2836.873	12423.63	293.56	362.544	289.062	9291.269	589.273	318.335	8710.463	175	0.815	1298.631	239.529
18646.461	19936.303	12230.182	26291.035	13973.364	31105.846	13203.551	23531.973	642.29	339.025	320.762	613.266	4600.403	996.439	254.121	14702.539	201.263	162.325	199.271	1403.889	4701.021	362.357	121.772	2305.956	5309.234	297.129	679.345	269.644	138.49	4151.256	294.145	4433.991	145	0.929	883.534	239.914
11009.39	12342.691	7900.378	16908.282	9902.149	19396.626	10832.193	20095.527	698.544	429.709	420.661	328.319	305.309	994.166	287.964	8394.046	170.776	142.884	153.226	1599.391	138.805	224.748	119.198	4867.477	2874.502	257.556	306.912	288.08	1568.269	520.148	313.783	15219.154	108	0.938	1089.074	239.815
12176.067	14592.668	9239.761	18866.6	11440.741	21897.854	12310.532	22215.497	837.047	423.485	347.551	320.595	296.791	1067.003	314.102	8833.926	189.743	152.843	157.986	1256.22	166.803	209.985	123.032	5139.937	3352.259	274.775	315.548	299.986	9717.233	860.424	323.249	16110.637	162	0.895	1133.827	242.537
16221.736	18835.622	10712.941	24503.785	12187.86	27270.159	11676.708	21793.268	708.444	374.361	333.648	457.172	1941.671	970.515	259.844	10361.38	218.748	204.95	187.037	1752.518	2096.769	277.953	150.021	3194.065	5589.391	298.382	548.085	294.781	5313.52	2008.677	296.407	8333.266	149	0.965	1270.956	240.896
17405.547	20006.546	12624.703	26241.99	15282.093	29816.376	15618.628	27885.776	820.19	412.009	362.754	386.241	383.362	823.207	309.653	7758.911	173.41	152.952	175.619	2570.999	230.793	368.034	121.67	4143.192	4510.923	285.192	345.981	270.475	20967.967	1286.121	345.483	11980.062	218	0.875	801.789	244.977
10959.985	12762.293	8406.665	16648.311	10193.359	17661.177	11002.651	18722.882	555.205	382.485	326.162	295.783	291.111	526.789	230.083	9195.67	145.95	122.871	199.354	4733.132	141.874	218.387	125.093	3995.178	1834.581	272.21	320.344	300.669	3048.233	389.548	302.85	13371.152	120	0.969	1028.033	240.558
13979.866	14395.527	9854.705	18639.538	12517.787	19854.942	13696.821	21211.63	588.436	415.07	311.375	299.366	284.839	707.013	284.625	9228.895	157.875	132.774	152.938	1124.718	148.073	206.759	120.153	4583.646	1528.028	264.587	276.792	288.966	3381.307	411.919	323.183	13943.041	142	0.91	1068.894	242.296
14582.846	17017.471	11038.42	23055.946	13101.254	25690.793	13705.857	25084.221	756.658	415.528	305.836	305.274	281.362	864.925	282.625	11068.007	173.691	155.894	141.129	1568.334	190.599	301.99	123.266	4193.086	2969.878	283.048	316.654	278.946	16890.535	1447.702	319.549	14139.534	158	0.917	1053.462	245.127
18785.826	19814.509	12734.818	26297.229	14958.328	27863.089	16657.613	26712.941	613.194	343.843	310.943	307.834	306.377	1085.064	292.209	8238.374	200.163	170.253	168.402	690.832	156.16	529.618	140.945	3291.478	4790.537	288.575	309.188	277.601	7569.383	899.543	371.514	10546.772	182	0.926	1209.665	244.275
17924.924	20238.908	12448.093	25553.939	13296.827	30465.603	11975.328	23676.673	623.905	343.499	307.773	621.938	4953.455	969.861	238.367	15141.45	183.91	162.858	187.061	1596.305	4177.856	471.336	127.323	2332.957	4841.71	292.396	637.864	270.944	127.275	4341.965	379.921	4421.713	109	0.946	876.995	244.344
17603.431	20321.858	12683.825	25690.703	14735.987	27776.784	15727.25	27406.674	770.775	410.351	359.352	348.414	387.833	1081.009	300.537	9162.609	232.074	195.003	151.169	1335.416	166.621	268.71	150.599	4431.13	5672.765	297.915	383.87	283.134	9450.483	1171.092	376.649	12910.989	268	0.8	1237.709	244.578
12803.398	13907.652	8534.186	18549.05	9951.499	22298.459	9555.728	17964.224	847.045	331.437	284.799	380.863	825.972	525.98	258.008	10885.203	162.366	177.334	184.265	408.598	286.279	234.893	127.157	2911.009	5049.954	290.703	361.098	282.977	5449.987	605.79	311.188	9777.461	104	0.974	749.212	243.74
13224.368	14810.613	9599.915	19876.429	11353.206	23303.529	11554.96	21983.62	651.532	373.194	327.262	665.638	2763.578	903.116	262.417	9630.915	175.38	139.922	179.256	1179.09	1050.439	401.172	113.798	3447.538	4028.373	284.628	447.823	265.798	7346.748	2156.461	349.026	9721.769	204	0.805	838.711	247.946
13346.396	15504.513	9509.432	21200.217	13037.24	23600.993	14279.041	25587.962	664.576	475.748	373.686	314.104	349.746	391.065	320.406	7933.167	176.691	142.575	226.971	786.167	158.353	217.987	137.603	6865.31	1851.017	267.488	283.879	309.792	182.013	269.405	360.687	14796.358	106	0.962	941.887	246.66
21341.754	23993.739	15169.203	31338.682	16402.649	37635.885	15743.5	28992.088	653.393	406.606	316.913	658.214	4909.921	1383.345	235.394	13977.686	194.216	171.382	179.145	2080.84	3836.684	352.403	118.859	2130.836	5863.309	298.667	553.365	262.509	133.394	3362.273	398.663	4196.047	140	0.957	862.807	248.65
12408.171	13915.026	8635.438	18223.49	10160.397	21768.119	10074.478	19326.279	645.443	393.757	331.37	548.509	3475.452	1084.646	268.489	12334.497	243.638	162.979	241.586	1066.467	6327.739	343.904	127.18	3223.684	7428.812	302.894	651.006	279.128	1117.265	3534.933	313.504	7266.175	135	0.865	908.47	250.1
13275.835	14568.285	9840.524	20609.762	12177.16	23333.298	13935.692	24620.507	624.129	410.796	302.583	283.201	271.999	590.575	270.741	8498.977	211.337	151.308	152.284	477.153	143.456	202.663	115.089	4366.5	5796.229	259.118	286.939	289.92	2691.703	417.395	305.603	12944.307	148	0.914	1066.993	250.784
12280.077	14122.448	9092.186	19188.963	11154.566	22222.222	12388.854	22482.321	754.419	388.897	374.872	303.226	285.25	1088.257	265.468	8522.774	168.662	147.207	161.124	2341.763	141.866	257.644	118.848	4221.093	2560.081	271.581	303.66	291.5	2078.457	485.858	323.413	13144.007	132	0.938	1095.477	252.265
13490.799	14825.229	8769.703	19245.112	10472.589	22491.954	9647.643	17373.914	599.04	342.748	282.735	580.813	4558.845	735.575	221.139	15009.481	157.918	170.068	188.333	1551.854	5001.05	400.609	124.526	2435.513	3981.686	279.112	797.569	259.193	205.503	4319.52	375.442	4664.952	105	0.984	778.271	251.157
19202.257	20316.453	11898.384	25881.033	12045.253	23811.089	9671.389	15046.421	786.546	356.34	318.281	369.496	459.138	515.908	254.591	9106.263	286.841	204.236	254.343	510.428	508.369	197.459	141.066	2282.296	11014.05	297.908	390.447	289.022	6843.079	501.832	311.754	7148.474	125	0.94	1321.932	252.268
23038.873	25092.541	15555.318	33254.155	17938.807	36506.028	19313.003	33539.381	794.98	412.503	362.127	450.674	1051.138	1083.254	276.96	8646.266	216.628	215.844	175.873	1499.309	683.719	311.098	155.072	3892.648	5549.163	288.682	395.243	294.998	10882.588	1495.558	343.234	11443.487	307	0.812	1278.897	259.809
15622.842	17536.588	10572.368	22627.901	11378.244	25317.054	11040.436	20794.696	788.568	409.083	344.636	548.191	2676.316	1082.699	264.756	11199.444	236.165	210.28	183.908	1902.624	2410.438	322.532	139.12	3247.523	5906.487	314.718	634.955	286.423	3302.239	2080.958	324.554	9403.658	255	0.772	1310.178	256.355
19744.73	20119.248	12190.064	25457.549	13768.067	26072.722	13936.408	23425.515	704.186	360.253	328.023	476.728	1738.761	838.525	236.41	11818.373	182.194	183.818	205.104	1688.752	605.499	297.148	145.532	3071.742	3382.742	292.2	413.141	290.031	19220.872	1596.687	324.257	8402.409	105	0.984	1252.976	254.452
18904.339	21178.714	13348.331	28620.249	16646.259	33876.747	17375.457	30632.232	820.874	378.831	343.321	370.682	341.415	1251.492	281.091	7173.156	171.572	151.057	142.01	1084.581	185.827	286.96	122.018	4140.068	4487.133	277.097	328.673	260.239	4154.432	473.829	370.601	11762.74	186	0.847	800.656	260.71
11803.342	13099.302	8070.823	18181.033	11084.022	22074.297	12171.515	20996.149	685.235	403.999	351.787	316.634	294.432	943.773	307.906	9649.364	177.768	140.884	172.689	1710.841	157.398	229.24	131.937	4824.008	2594.231	279.538	328.382	297.007	11632.289	1083.264	344.16	15140.051	146	0.806	1142.103	261.103
14862.969	15623.846	9809.369	20973.019	10889.487	24379.958	10974.991	18338.462	568.796	304.326	270.783	608.397	3571.762	1167.575	214.738	11540.413	202.918	179.478	187.918	872.671	2143.051	316.616	130.499	1723.226	5234.012	318.564	433.513	269.741	1707.503	2589.289	323.293	4433.326	143	0.916	1228.619	258.815
16747.867	19072.797	11971.928	24438.452	12953.693	29211.242	12246.213	23948.747	633.358	352.665	328.827	740.786	5236.634	829.098	228.101	14515.163	186.035	155.511	186.814	2377.547	5533.655	425.041	119.899	2523.239	4851.404	303.457	625.923	262.518	156.063	4149.94	359.175	4931.745	157	0.955	861.627	258.787
11044.512	12139.298	7943.73	16310.091	9136.95	19558.289	9394.069	18065.452	898.779	333.401	307.907	554.571	2715.166	462.777	241.73	11324.594	176.856	127.186	183.686	951.123	1471.597	1803.698	131.233	2551.933	2760.098	298.876	479.476	279.349	4169.955	2488.616	330.152	7146.379	106	0.949	896.085	260.038
7534.965	8468.022	5274.045	11027.212	5965.915	13174.446	5903.113	10622.824	856.327	246.624	230.033	396.472	797.336	819.647	239.196	10077.946	190.003	139.899	263.481	696.942	173.414	215.238	130.492	1436.297	4524.709	278.596	276.901	278.889	7668.596	1209.013	353.744	4694.786	104	0.974	1186.923	258.779
13100.288	14795.546	9200.571	19583.74	10905.888	23198.278	10600.404	20005.368	642.426	415.125	313.041	558.703	2979.26	1595.888	266.214	11799.612	207.94	159.072	269.373	951.097	3960.831	827.512	130.538	3089.032	4666.238	293.14	568.715	283.028	3063.032	3224.188	339.067	8000.87	237	0.782	913.091	265.171
9700.72	10809.278	6538.351	13951.917	7307.944	16186.003	7125.252	13005.569	462.279	285.134	251.453	583.111	3648.715	981.872	261.473	13668.798	166.992	151.666	198.817	1209.755	6692.026	255.992	127.366	1671.392	2324.982	293.958	388.288	270.956	2735.727	2849.545	344.011	3920.744	147	0.908	1205.697	262.636
7803.673	8625.476	5525.525	11263.102	6493.065	13618.978	6449.199	12522.036	720.545	303.148	253.402	407.223	759.573	425.448	222.111	7268.182	141.168	128.591	160.508	856.507	206.481	194.725	116.483	2360.583	2793.875	276.837	303.53	260.755	5305.89	878.791	307.52	8012.507	114	0.868	786.5	265.123
14757.237	16550.436	10007.054	21478.804	11761.625	26241.402	11303.25	21031.3	694.206	384.023	322.004	666.848	4706.731	1023.629	242.819	14299.528	189.583	161.075	235.341	1712.252	7008.759	468.438	129.447	2680.46	4251.281	322.145	741.999	282.23	171.743	4425.097	314.784	5131.207	151	0.864	887.301	265.672
15963.404	17226.124	9984.758	22994.866	11859.853	24661.725	12525.113	20891.818	775.711	403.776	316.279	416.657	1000.923	597.475	287.51	9426.273	224.188	176.125	258.893	910.007	771.713	207.994	139.857	3291.994	5373.922	280.253	302.624	284.027	6427.867	791.228	396.531	10662.093	153	0.875	1332.232	264.964
12198.447	14089.448	8354.135	17336.156	9394.548	20197.774	8743.674	17447.571	756.874	388.231	310.208	485.533	3498.001	727.317	267.181	10977.21	176.994	171.487	192.162	1356.275	3625.66	554.041	133.484	2924.998	5925.444	307.132	1227.876	264.53	3170.316	3290.866	265.722	6803.254	108	0.967	765	265
10975.321	12599.274	8455.7	17249.636	10505.375	19585.264	11431.618	21811.927	568.959	411.116	351.371	281.52	287.16	421.016	294.744	6744.146	172.801	146.128	146.989	683.435	158.185	211.362	124.03	5752.739	1681.703	270.699	297.365	299.173	464.066	280.291	361.492	14778.555	125	0.914	961.572	266.468
16631.354	18104.417	10815.508	25270.201	13465.102	28260.858	14498.052	25329.227	762.968	406.774	341.785	399.223	463.467	819.841	280.73	8089.349	179.736	176.009	180.92	945.728	176.34	223.817	140.745	3931.329	2959.522	272.545	312.267	291.445	8040.707	825.068	319.613	12079.205	204	0.809	1294.892	265.103
12703.293	13858.967	8376.306	19441.73	10199.489	21655.376	10694.722	17888.501	642.314	371.875	302.476	442.829	605.15	653.91	247.107	8818.953	195.801	174.223	218.303	1438.955	292.777	221.803	135.862	2947.021	4231.572	280.866	342.128	285.202	6578.945	833.808	385.44	9524.29	128	0.833	1308.336	267.102
13175.477	14853.688	10139.015	19953.698	12528.064	21918.031	13651.631	24322.12	628.252	414.977	346.429	310.977	301.359	414.227	312.952	7303.55	186.67	144.371	150.609	1084.824	157.117	165.987	125.913	5679.302	2093.062	272.539	299.722	294.393	678.22	268.285	339.907	14167.588	181	0.799	954.71	271.196
14307.255	15008.669	10349.833	19964.916	12440.854	20319.954	13558.226	22377.871	743.008	368.268	309.405	277.383	255.798	683.797	273.576	8956.788	156.732	124.846	206.18	896.731	149.955	240.156	122.558	4240.763	1801.731	274.212	300.771	285.415	6688.297	796.803	328.802	12913.275	143	0.916	1103.542	268.136
9034.787	10006.885	6333.864	13387.04	7463.702	15032.672	7952.928	13901.392	509.155	253.604	227.616	342.439	348.437	684.137	242.483	10945.827	154.499	126.375	219.793	524.269	209.49	222.947	138.5	1660.176	2787.023	271.707	287.976	272.589	9494.075	1046.48	388.47	5531.908	118	0.953	1179.737	268.754
13227.212	13916.947	8736.6	18503.296	9554.625	21490.918	9568.989	17215.523	637.694	285.304	272.744	439.134	1281.085	867.938	226.227	10033.937	214.022	157.449	212.229	633.862	1225.91	262.762	138.958	1882.625	5673.127	284.636	364.149	272.511	11434.087	1610.624	360.661	5714.268	119	0.906	1219.962	269.441
14140.524	14850.568	9585.561	21788.32	13069.357	25842.744	15269.878	25096.515	617.36	443.903	347.218	289.28	287.546	829.389	287.632	8472.572	184.445	152.043	154.942	2537.501	161.975	260.474	124.624	4707.802	4474.207	253.309	277.09	304.874	3032.393	351.83	385.882	14547.857	137	0.892	1058.084	271.449
11235.932	12078.973	7592.167	16032.368	8728.978	18685.73	8373.2	15305.699	714.455	313.906	274.51	465.056	3354.59	419.87	217.657	10910.796	152.471	173.454	185.087	1211.611	3015.475	393.114	126.257	1805.664	3482.113	254.853	494.58	261.925	11871.734	2338.006	269.169	4515.802	162	0.904	734.42	272.216
15290.776	16992.379	11259.172	22744.994	13635.266	25770.507	14694.748	26218.038	689.411	398.871	397.834	303.933	304.933	603.17	308.892	7396.718	196.509	147.646	174.902	463.923	175.01	259.944	121.892	4647.579	3239.781	268.217	370.895	295.76	2013.649	274.107	359.97	12573.935	209	0.839	927.624	274.041
11330.115	11726.646	7478.734	15639.486	8798.167	18107.519	8431.641	15894.256	1051.692	300.811	302.434	423.011	853.584	561.766	221.596	7764.048	168.484	149.856	182.547	893.851	413.673	302.011	125.371	2196.242	4482.114	262.188	384.968	257.864	8420.542	835.182	281.664	7211.442	138	0.894	780.812	273.848
15802.78	17437.228	10871.695	22440.324	12319.526	27210.123	12023.475	22914.191	707.371	576.452	353.568	795.492	5802.506	2070.357	249.754	15098.677	192.039	161.155	212.862	2794.898	5500.721	445.44	115.895	2720.351	4477.557	344.495	649.47	268.413	163.699	5377.899	345.862	5424.447	155	0.909	855.526	274.216
16936.768	17897.17	10638.962	24124.749	12698.247	28651.242	12762.12	21548.067	547.347	505.93	280.75	629.981	4808.92	2471.748	282.585	14694.934	205.62	167.363	209.609	1140.048	7339.427	321.148	132.237	1933.86	4712.663	384.331	459.713	274.34	646.495	4171.899	320.83	3938.221	148	0.877	1200.169	274.128
12629.508	14059.435	8594.701	18175.387	9123.117	20258.32	8621.297	14973.371	690.645	288.094	263.429	590.915	3878.108	915.604	239.956	14490.367	191.79	155.505	204.769	1136.344	8936.053	295.754	124.156	1714.59	3803.888	294.696	537.65	264.015	2511.725	3235.974	348.129	3588.39	116	0.925	1212.172	273.06
16979.388	18268.002	11063.979	24196.817	12253.785	27998.367	12078.602	20410.843	612.484	302.854	295.309	675.015	5129.25	1051.254	238.277	12241.476	222.038	184.312	206.969	1114.64	4899.695	326.831	135.142	1950.946	5965.477	310.748	480.677	282.367	2161.57	4788.004	365.827	4338.877	117	0.985	1226.944	272.047
10993.604	11607.89	7477.853	16250.636	10140.6	19815.958	11384.128	19341.555	680.652	417.926	343.99	306.301	325.718	1061.789	323.643	9826.533	180.731	145.301	182.135	2597.407	172.554	197.968	151.78	4373.965	1646.662	285.386	265.466	292.117	2604.121	677.06	313.683	13949.099	109	0.918	1169.959	274.005
13391.065	15266.505	9316.526	19639.145	10899.937	23988.951	10349.294	20225.165	778.978	392.419	349.476	714.218	4788.708	894.913	262.697	13322.256	199.253	158.301	243.736	3341.784	6877.659	2098.23	138.486	3211.365	3249.126	289.747	1036.456	278.091	377.274	4782.648	353.469	6981.344	155	0.943	893.726	274.294
19908.15	20800.648	13749.771	28881.593	17631.405	31197.245	20239.884	32188.422	843.116	422.263	343.411	307.077	297.087	1003.15	302.45	9038.558	175.159	142.295	201.557	1221.089	162.421	284.125	144.842	5018.27	2245.588	278.984	298.667	297.314	9113.825	935.477	313.88	14415.335	107	0.958	1108.248	276.248
15361.715	17091.71	10656.931	22388.619	11657.131	26573.826	11507.394	21490.478	674.242	327.77	303.71	587.411	3992.6	1021.666	237.328	11672.517	211.623	181.076	219.699	1100.094	3934.22	324.819	141.212	2207.866	5540.375	301.418	417.246	284.467	4591.904	3650.033	361.866	5568.119	247	0.716	1228.391	280.662
15509.918	17918.389	11448.339	23514.16	13394.365	26581.529	13811.089	27078.751	816.997	392.042	323.615	445.678	2173.008	794.207	287.204	11475.309	181.37	154.492	176.658	1248.795	3054.528	730.77	138.04	4034.844	3457.329	278.459	591.68	264.667	1180.922	1767.334	279.869	9628.066	366	0.586	776.749	288.082
18354.119	19075.99	12094.108	26298.661	15578.155	28896.075	17381.409	29370.599	648.193	420.041	356.031	293.218	296.469	835.96	309.302	8372.892	182.113	144.436	166.832	854.833	147.983	244.774	131.206	5368.409	3437.556	296.315	280.834	307.081	4576.723	555.569	299.2	14212.587	225	0.852	1117.927	280.527
14644.608	16465.613	10846.138	22709.325	13100.959	25937.265	13933.229	26279.724	604.917	409.081	318.598	392.411	856.399	708.305	262.72	11210.089	189.991	163.506	146.333	1548.367	1570.582	281.546	130.393	4822.312	2983.632	273.332	501.658	316.208	1584.647	1352.333	329.079	14480.734	296	0.738	994.48	285.875
14548.588	15734.638	10602.204	22205.867	13178.002	25330.738	15077.185	25999.77	679.817	373.759	333.308	271.6	282.873	1262.938	289.573	8688.431	173.148	143.952	120.767	1213.779	169.485	251.931	137.046	4038.484	2939.402	289.224	290.42	290.185	8071.648	1505.796	330.422	12963.199	182	0.958	1151.346	280.445
18688.228	20839.111	12386.623	28557.3	14402.48	31612.594	14942.223	27590.762	819.521	476.208	379.493	375.594	428.487	889.994	281.597	7801.043	248.919	200.428	212.178	726.029	235.885	289.877	142.33	4021.601	5837.803	269.8	335.569	294.035	10026.351	615.814	340.77	11710.872	240	0.81	1319.688	283.083
10585.66	12035.607	7545.53	15498.757	8874.398	17024.027	8822.715	17290.025	761.65	357.37	319.41	490.921	2460.473	544.406	256.175	11733.594	168.866	160.553	179.326	1355.379	3927.843	518.982	127.267	3234.805	3110.259	264.144	787.685	251.328	870.131	1784.376	264.844	7411.615	111	0.964	748.131	280.302
14023.971	16508.224	11880.988	21816.993	12651.968	24292.338	13546.431	27919.577	715.237	402.829	350.725	297.019	287.593	911.735	285.897	8483.81	166.092	130.798	189.477	2335.886	154.26	252.74	131.287	4987.371	1474.229	278.225	292.282	302.87	3378.258	466.507	367.027	14373.852	120	0.941	1105.867	280.825
16183.898	16911.73	11442.812	23357.803	13714.162	26119.112	15274.613	26316.453	675.854	420.967	352.639	261.296	298.119	1111.515	321.082	8259.156	207.662	164.93	147.672	662.07	207.525	227.765	151.714	3846.644	4295.527	294.685	259.058	286.906	3507.977	581.295	333.676	12573.699	171	0.9	1170.307	282.079
14594.139	16887.518	11630.457	23756.1	15076.38	28564.671	16557.409	28668.184	710.033	483.872	411.347	345.091	353.824	469.565	341.865	9248.379	214.378	172.753	152.064	1369.358	177.018	305.646	134.039	7906.924	2609.486	287.373	324.42	310.235	3101.304	306.8	309.862	17436.549	210	0.812	962.548	285.205
12891.966	14985.682	9303.886	20233.285	10667.013	22744.726	10244.129	18246.209	843.58	422.337	338.1	430.772	469.888	535.245	270.198	9000.911	237.748	182.545	197.343	1998.111	224.411	207.317	151.943	3964.875	4629.004	269.31	324.929	285.29	9022.164	510.665	274.075	11614.133	146	0.879	1347.767	282.329
20193.042	20705.318	11630.542	26586.637	13295.227	24860.499	12099.473	19191.936	753.598	388.755	329.653	400.425	1655.17	434.671	252.674	12272.902	307.348	204.749	237.865	1075.455	4718.637	258.15	157.143	2419.808	12741.114	285.057	395.814	310.619	11224.634	551.644	286.32	6723.239	137	0.855	1368.755	281.485
19662.479	21172.1	12280.014	28153.641	15965.97	31011.35	15527.546	25608.098	716.347	391.167	325.183	408.467	964.657	674.994	286.586	7220.708	175.631	145.9	143.74	816.013	997.837	218.325	139.028	3741.202	3398.884	282.898	363.965	279.004	3435.597	745.788	283.811	11033.476	116	0.936	780.647	284.017
16076.972	18183.808	11753.625	24328.651	12466.297	27327.556	13058.824	25869.047	723.33	414.308	347.499	393.2	604.367	691.722	247.136	8097.461	229.459	191.567	246.69	1239.235	491.057	326.288	128.112	3353.764	6380.842	270.066	320.764	295.831	8362.972	988.816	300.51	9901.965	204	0.844	1309.373	284.819
15558.852	17280.594	11620.411	23067.237	14063.124	26565.791	15140.832	27402.191	559.418	451.724	353.331	286.992	304.851	664.856	280.412	7712.906	168.511	146.608	159.788	1785.018	160.547	196.875	128.711	5020.208	3176.918	270.406	300.662	308.14	1753.877	364.769	337.44	14832.653	253	0.801	1048.796	288.121
12175.183	13928.906	8566.041	17947.306	10093.471	20885.532	9836.628	20246.237	1019.319	399.874	385.888	622.812	3982.284	668.676	297.49	12830.956	208.628	180.158	201.407	6192.346	4719.262	1140.623	128.566	3908.148	4787.031	274.785	962.705	297.646	464.745	3214.089	329.081	10274.636	132	0.938	907.848	287.091
17221.982	18602.383	13304.669	24349.689	15391.318	26023.271	16760.756	29198.822	612.946	429.681	364.836	289.583	295.719	774.719	305.071	8481.865	179.051	138.19	160.169	1607.768	144.66	231.278	130.244	5083.106	2952.14	303.926	322.359	287.655	3748.477	465.663	343.893	14540.57	117	0.973	1112.756	287.628
18220.718	19653.159	11547.338	27199.681	15464.652	30794.646	16579.512	27171.557	738.874	399.809	333.261	272.714	329.447	1046.756	320.198	8719.711	209.999	168.723	162.392	2080.077	280.437	225.68	146.211	4002.279	5439.987	296.437	267.898	280.253	4516.804	653.202	362.237	12463.329	125	0.98	1179.404	288.108
18023.441	19665.462	13300.385	26375.839	16169.145	28837.838	18103.281	29651.624	692.243	394.12	380.731	309.89	304.203	1476.216	311.061	9192.91	174.868	188.67	132.721	1709.322	198.322	265.049	140.179	4653.696	2650.713	290.093	282.87	288.785	10240.962	1778.926	324.94	14362.533	151	0.918	1155.732	289.189
15269.145	15835.491	10535.764	22211.505	13589.284	25405.874	14876.702	26561.061	655.013	377.352	399.637	323.923	312.964	756.525	299.261	16212.223	175.431	159.564	129.335	1998.12	175.375	222.185	115.781	5945.402	3885.397	276.392	302.897	246.432	4109.596	393.354	265.402	16263.449	131	0.906	810.874	291.034
16931.653	18810.289	12459.523	23653.474	14973.986	24671.558	15809.356	25593.523	639.468	417.014	334.895	334.087	325.541	1060.855	278.909	9394.583	190.562	160.001	183.682	922.393	178.865	232.257	120.84	4725.502	3966.766	295.919	353.126	306.439	12878.675	1063.057	326.98	14626.942	184	0.914	1094.658	290.924
19454.361	20585.857	14124.299	28986.574	16856.798	31307.659	19027.533	32124.979	741.617	411.935	371.099	273.158	295.082	830.127	322.24	8813.399	177.671	151.627	143.559	652.055	237.553	236.085	145.178	4375.073	2021.966	289.825	282.453	286.389	4531.995	601.992	322.046	13002.57	240	0.898	1165.842	293.262
12940.719	13573.737	8266.978	18648.443	10333.499	20263.239	11579.42	18960.689	679.447	335.322	271.321	577.699	2688.465	669.971	225.385	12099.455	138.498	144.235	260.087	1119.099	2485.827	328.811	122.966	2233.302	1097.749	265.375	494.028	300.103	29489.63	2011.976	263.946	5730.528	117	0.985	1288.5	290.5
18955.51	20519.076	13715.765	28856.321	16926.933	32236.763	18884.551	33208.329	670.666	449.635	383.025	289.369	283.618	755.404	304.435	8491.03	193.504	154.773	156.491	449.868	156.577	237.231	131.567	5332.171	3410.398	317.857	296.225	306.964	4486.293	476.161	302.389	14903.705	169	0.851	1120.157	293.956
13718.051	15156.967	9709.62	19894.339	10955.99	21761.951	11113.959	20157.369	620.21	311.859	286.075	494.062	1650.069	791.562	237.001	10660.705	196.883	169.35	171.996	1205.927	1549.474	250.373	137.606	2366.18	4600.283	279.564	335.011	274.087	16049.305	2031.463	369.906	7249.727	193	0.871	1228.63	294.51
7952.678	9274.557	5910.202	11526.936	6739.044	14005.805	6283.865	12974.92	726.342	382.55	310.829	497.99	1837.399	591.923	244.425	11864.516	157.677	147.808	192.016	1566.393	2232.494	588.299	134.16	2917.23	1637.713	260.308	682.651	266.643	4856.875	2008.306	289.572	7274.979	96	1	756.229	294.521
13105.777	13381.822	8734.755	19044.962	10622.08	23014.899	11658.371	19448.83	600.854	300.641	289.158	466.561	1601.792	1188.964	239.387	12164.875	186.422	143.672	192.283	762.665	1117.77	261.038	127.274	2173.718	3843.977	330.811	423.824	292.546	10232.637	1722.348	365.922	6697.074	118	0.839	1201.712	293.593
11959.56	13075.236	7887.262	17681.907	9257.925	20602.479	9296.693	17125.467	643.549	352.962	314.268	509.648	3023.085	619.36	231.281	13084.836	212.505	172.18	234.648	1431.398	5898.707	304.56	123.2	2464.87	5495.557	283.247	434.462	295.498	9934.576	2727.862	259.287	5948.777	133	0.909	1307.568	295.898
12527.741	13553.693	8306.58	17818.002	9817.94	22120.036	9916.267	18286.596	577.653	350.509	307.822	705.59	4788.435	1044.77	260.44	13261.248	173.763	171.09	172.41	1750.765	3562.642	363.004	107.951	2590.378	3489.519	285.203	582.199	296.119	598.29	4155.859	267.756	6673.932	123	0.993	919.02	296.744
11648.563	13243.845	9347.996	18573.559	11111.635	21859.67	12001.716	22419.073	668.272	387.773	400.534	330.194	310.369	537.41	301.601	9197.8	210.196	188.266	160.684	4158.472	187.401	880.003	125.851	5241.339	5772.836	276.844	358.557	294.114	10856.382	573.136	313.49	13265.724	148	0.868	966.899	297.662
13606.146	14384.603	8986.556	19598.309	11069.094	23995.473	10331.643	18141.71	746.916	376.27	308.48	327.925	309.548	588.435	245.025	10796.483	188.331	163.855	290.828	1810.105	306.805	1433.215	129.055	2351.179	5003.409	259.378	332.478	259.723	51323.382	1755.675	263.915	6735.128	118	0.953	746	298.5
13965.756	15150.992	9775.362	19805.659	11545.752	21577.268	11878.918	21592.995	546.993	374.19	361.229	433.073	1527.708	533.38	291.795	8529.356	179.903	151.187	118.415	684.138	807.327	202.568	120.839	3780.754	3542.93	263.165	391.148	300.831	4578.195	1146.332	293.723	10983.023	140	0.897	928.179	299.921
16719.91	19026.424	11838.014	26206.473	15172.337	29885.485	16303.842	29431.798	647.017	435.917	394.871	280.532	288.422	946.045	313.945	7376.154	207.053	163.545	144.567	474.513	153.025	257.199	130.821	5159.777	4441.964	317.806	283.021	323.794	2624.647	510.147	318.637	13684.857	119	0.921	1127.693	299.113
12751.476	14922.343	9177.676	19953.585	10552.055	21677.97	10909.193	21147.825	763.365	460.724	378.089	503.328	1245.008	858.832	286.816	8942.584	214.844	173.705	163.264	1815.252	682.357	208.14	147.325	4616.458	4613.371	314.517	303.153	292.816	1436.302	951.505	279.97	13519.605	157	0.829	1351.844	300.519
14407.39	16211.109	10878.274	21720.003	12872.376	24409.835	14023.835	26592.467	585.426	437.576	374.475	276.458	346.771	739.026	295.96	7721.154	173.564	143.589	150.399	612.642	220.434	192.764	121.982	5190.073	2377.253	310.275	283.441	304.598	2345.935	531.746	299.52	14969.721	210	0.786	1115.624	301.676
14014.99	14666.172	9132.391	20869.452	12356.831	23792.919	13776.768	22715.66	599.101	404.575	357.16	266.233	311.824	871.397	307.302	7396.194	166.023	142.841	123.272	828.515	420.878	172.633	138.905	4524.281	1983.675	292.921	247.432	278.654	1486.449	522.103	393.497	13335.75	151	0.877	1183.864	300.844
10616.265	11297.415	6816.252	14895.436	7886.411	17086.752	7768.406	13724.512	693.079	313.574	280.893	705.753	4257.799	1012.367	258.526	14677.964	195.546	154.643	207.289	1446.62	7860.92	320.089	143.418	1989.744	2769.698	292.481	901.105	274.66	1951.424	3798.457	337.972	4389.798	109	0.976	1216.573	298.188
9261.995	10412.14	6931.256	14337.264	8467.731	16534.949	8893.441	16398.368	605.79	352.554	307.981	257.631	238.428	728.413	233.188	8494.378	157.551	157.254	198.554	1432.659	154.56	197.162	119.127	2887.66	2122.044	269.313	279.948	305.659	4754.993	461.98	323.316	11043.706	133	0.875	1087.056	303.703
12247.784	13128.675	8763.401	17549.901	10073.292	19905.159	9521.052	18523.118	739.385	351.468	298.868	378.821	338.939	402.894	235.452	8454.283	152.092	159.1	320.956	966.545	250.841	360.421	128.294	2155.96	3049.038	254.242	333.286	261.3	34147.6	1129.878	261.962	7145.156	101	0.977	740.856	303.104
13286.556	15583.062	9503.095	20841.763	11388.896	23343.268	11853.879	22384.895	923.98	439.477	381.475	373.771	415.559	584.555	286.734	8185.406	198.922	174.412	137.157	2588.09	189.014	212.648	162.288	4283.476	2421.278	270.301	283.121	297.888	11292.206	1037.836	288.572	12272.18	229	0.794	1373.282	304.766
14971.123	16576.869	10690.768	22019.422	12200.144	27223.917	11647.531	22223.632	644.351	412.499	336.989	770.454	5179.298	1623.486	236.392	13468.575	187.904	184.924	253.962	3067.838	3480.273	426.27	109.25	2455.198	4227.785	284.644	677.778	269.471	555.715	4879.692	294.636	5425.629	130	0.914	862.969	305.438
11209.78	12173.038	7818.949	16103.969	9161.95	19564.524	9206.391	17325.648	576.71	346.392	330.661	723.905	5254.326	676.06	274.262	15106.728	173.454	172.317	195.228	2131.255	5051.472	466.725	122.363	2693.081	3219.927	260.414	694.463	281.02	213.777	4581.342	271.395	5609.62	113	0.981	912.146	304.119
12803.825	14310.349	9641.716	19684.528	11492.602	21718.698	12351.175	22862.03	463.816	429.306	316.342	288.706	298.569	423.244	251.807	7390.037	161.429	154.772	142.45	734.968	195.721	190.192	131.419	4510.625	2535.241	262.755	294.751	312.266	3915.171	373.542	346.109	13331.773	134	0.868	1031.769	306.455
11390.631	11929.037	7364.488	15577.092	9068.694	18718.84	9010.576	16635.5	749.308	652.687	357.659	814.146	6026.864	4655.337	274.49	14732.038	190.793	187.303	247.779	2742.786	5280.842	478.912	115.781	3058.977	3808.583	278.628	571.537	277.56	158.952	5623.953	304.214	6019.359	101	0.977	874.094	304.718
13209.811	14695.042	9243.111	19126.09	10136.968	22178.839	10356.712	19786.657	753.957	413.9	323.264	802.676	7446.085	864.658	262.446	13880.76	203.446	188.771	246.236	1760.7	7880.311	382.782	131.299	2864.192	4618.233	287.849	764.617	289.401	1576.303	6109.029	257.056	6365.48	120	0.969	1273.675	306.7
12695.319	13822.815	8579.596	18189.532	10138.833	21734.212	9725.432	18440.008	721.981	382.016	313.377	626.143	3087.547	942.423	248.537	12362.783	192.857	152.142	164.504	2299.31	3080.607	728.827	130.585	2802.508	3561.409	394.809	765.103	304.815	4913.992	3349.252	280.069	6432.382	165	0.82	766.839	311.439
12351.084	13559.538	9669.216	18791.072	11198.929	22417.836	12099.406	23087.799	603.591	394.796	352.299	267.266	286.199	735.546	281.307	8452.894	182.313	150.655	127.631	287.49	468.395	275.976	146.16	3942.272	3294.831	291.207	258.563	302.815	3514.433	457.672	329.937	12300.824	132	0.903	1183.038	310.318
13936.039	15312.219	9888.788	20716.58	12274.38	22312.576	13657.21	24145.601	652.468	465.037	380.741	325.393	409.335	652.408	275.533	7582.287	194.277	162.723	132.885	951.033	191.039	231.732	127.38	4934.316	2912.846	290.977	317.141	290.504	5433.116	827.601	259.224	12657.396	123	0.952	1290.402	309.768
16318.005	17540.973	11421.452	24456.755	14535.642	30027.504	15957.964	27260.803	598.079	418.913	323.949	279.996	386.833	543.729	255.183	7919.7	195.485	169.752	169.421	466.75	405.727	247.376	128.807	3992.242	4139.225	259.167	418.742	330.88	3659.543	470.021	359.473	11988.625	194	0.849	1008.742	313.794
13564.1	15074.754	9773.164	20673.794	11758.666	25076.537	11841.953	22501.489	979.567	397.983	294.506	553.291	2137.721	1035.641	265.279	11851.837	182.939	160	199.281	1513.093	6475.569	322.074	136.033	3597.329	2751.24	271.08	1016.513	324.949	2059.689	3484.937	384.907	10243.509	190	0.885	1021.205	313.889
13546.437	14144.669	8717.552	18710.585	10123.116	22025.449	10027.178	17471.731	575.152	326.981	289.314	626.166	4428.855	1079.021	242.654	13137.967	185.549	164.099	197.452	1240.093	6466.108	365.271	135.589	2056.314	3702.306	299.21	714.394	280.234	554.518	3491.336	300.501	4673.96	185	0.902	1226.83	311.884
16294.569	17813.946	11400.892	23415.435	12924.718	28710.982	12439.664	23599.781	676.715	865.849	339.73	899.754	6553.023	4562.003	266.247	14284.067	186.84	215.137	206.873	2866	3898.716	440.815	112.65	2529.201	4973.088	289.151	563.759	276.775	239.208	5818.657	302.889	5221.057	105	0.984	866.452	310.986
11448.82	12630.184	7958.64	16341.575	9066.907	19239.52	8602.149	16296.642	650.884	367.505	330.626	653.413	4654.471	765.203	293.523	13623.613	177.795	171.484	176.045	2085.42	4521.506	495.528	134.349	2631.895	3501.117	261.474	798.265	284.038	677.968	4384.568	286.41	6274.655	118	0.953	926.212	312.407
11856.961	13097.319	8607.961	17150.635	9737.367	20647.557	9446.719	17603.173	770.697	480.007	340.594	785.374	6643.169	1698.772	275.091	14538.193	174.439	183.526	193.688	2205.615	4610.768	476.713	123.502	2498.114	2823.517	278.65	546.565	298.085	285.705	5223.635	288.05	5534.44	136	0.93	899.243	313.301
14363.255	15670.163	9819.734	21015.979	10620.787	23890.579	10937.703	20820.394	792.381	378.582	326.181	650.056	4611.96	799.939	257.096	12881.337	227.213	196.4	226.538	1149.328	5575.71	325.088	135.546	2743.063	5818.164	287.881	493.227	302.372	3001.172	3736.518	280.819	7143.554	175	0.912	1348.151	313.711
16424.56	17149.153	9855.584	23877.62	12368.618	27153.398	12969.8	21291.085	994.3	415.761	367.982	607.851	1989.227	595.007	276.89	11559.206	237.725	194.061	221.052	1805.764	1294.799	339.654	152.606	3459.517	5231.626	268.621	444.435	296.725	10261.767	1697.49	265.464	10275.421	139	0.94	1358.608	312.91
13489.478	13954.008	9344.917	18679.638	11050.683	20092.986	11442.257	20560.902	587.751	367.042	354.464	368.855	670.117	535.672	297.892	7817.334	181.544	165.779	179.934	1293.864	306.006	213.456	132.202	3353.537	4319.538	275.311	392.12	276.973	9437.855	797.563	258.093	10900.458	116	0.965	936.216	314.25
17045.626	18100.366	12146.906	24688.02	15027.334	27386.609	16332.59	27011.165	727.467	451.961	396.576	292.982	309.716	772.075	286.609	7512.267	207.58	169.593	129.635	369.891	550.206	348.899	150.681	4317.123	3346.492	282.46	260.799	306.588	1777.76	444.111	298.636	12991.485	264	0.791	1191.269	318.867
15334.866	16487.814	10556.717	21927.013	11510.628	25695.24	11605.955	21541.452	568.549	343.081	295.677	506.787	3048.962	889.532	227.296	11646.419	176.576	172.044	226.193	976.819	4088.622	322.226	127.988	2335.096	3834.753	284.529	429.642	280.717	2713.531	2977.09	252.886	6017.663	268	0.659	1240.104	318.832
10081.161	11302.229	8008.838	15373.545	9342.193	18422.896	9671.199	19474.372	599.54	336.386	344.282	333.246	298.726	467.92	281.207	7166.748	175.669	162.955	189.056	3762.059	153.45	246.188	117.654	3641.226	3900.336	295.844	317.871	259.768	3795.327	327.533	268.165	11638.331	108	0.967	826.481	315.556
12250.315	13912.889	8545.984	17827.389	9600.31	20893.462	9597.99	19017.255	680.933	414.34	320.725	771.063	6460.009	880.553	257.503	13546.875	188.128	183.958	235.106	1992.449	9939.031	361.554	129.62	3024.533	4100.944	326.144	718.154	296.85	617.907	5937.008	253.624	6911.584	161	0.859	1276.829	316.786
11069.969	12240.721	8174.413	16066.751	8734.535	18152.734	8074.043	16257.813	909.979	312.889	310.859	346.043	276.478	352.851	231.828	6506.267	186.565	148.467	203.427	1474.933	201.505	294.562	153.696	1866.32	5050.685	264.997	316.992	267.978	13956.384	461.074	273.292	6277.673	111	0.964	693.527	316.392
11937.435	13550.05	8836.04	18283.722	10713.104	21511.544	11159.368	20923.852	538.506	343.867	335.432	483.575	1944.252	452.108	251.786	8952.681	155.189	146.78	183.315	1936.405	505.727	238.513	113.626	3231.405	1751.756	273.531	397.749	263.304	4623.249	1708.999	292.237	10002.446	222	0.792	857.378	321.257
16858.914	17862.116	12117.526	24810.579	14968.741	27634.786	16472.765	28369.05	747.249	401.34	369.715	286.917	304.454	843.544	295.771	8483.31	184.907	155.383	145.41	926.84	173.038	222.369	129.826	4480.08	2742.277	313.358	283.213	319.607	9960.348	767.721	344.65	12609.345	226	0.863	1140.363	318.876
14104.878	16136.009	10791.016	21167.269	11880.229	22990.85	12702.732	24825.183	722.281	444.937	342.828	323.776	376.579	593.262	261.115	7924.065	184.861	159.556	142.855	750.246	172.395	1441.74	128.679	4451.93	2849.417	281.468	302.332	289.294	6341.215	647.958	266.604	11629.225	194	0.838	1293.474	320.582
15250.74	17747.282	11294.306	23509.865	12956.208	24824.434	13395.424	24919.984	771.459	435.807	373.807	382.687	450.064	490.124	275.954	7279.25	198.738	178.847	132.89	2685.669	138.17	170.349	158.292	4696.35	3693.837	278.648	281.565	315.159	874.851	415.978	267.858	13567.426	155	0.865	1391.571	317.829
15097.071	16848.84	11068.56	22349.149	12511.907	27715.785	12043.179	22980.233	602.099	326.231	325.088	755.668	5469.066	1337.899	267.81	13551.644	173.879	169.258	191.684	2221.277	4522.067	399.385	113.141	2280.821	4117.919	281.598	645.046	282.319	263.185	5017.546	318.499	4696.164	131	0.958	868.141	319.943
10946.525	12646.242	7864.4	16647.346	9583.642	19734.563	9606.622	18959.052	570.582	391.59	372.067	343.569	393.819	545.466	305.782	8649.05	165.476	153.032	181.852	1277.753	223.236	209.756	138.306	3842.719	2497.992	278.358	389.854	276.361	11258.178	537.272	267.132	12024.659	111	0.907	939.518	321.338
13377.219	14726.686	9861.128	20540.702	12053.766	23903.225	13264.754	23849.168	458.244	402.906	325.858	265.395	278.132	787.189	257.483	7511.882	158.24	151.655	193.01	780.914	151.695	626.104	140.85	4194.88	2859.449	269.706	265.976	318.946	2756.886	349.776	315.649	12003.998	160	0.875	1041.75	322.881
10848.452	11503.156	7135.308	15601.826	8391.86	18079.433	8609.551	15413.111	619.29	343.074	281.852	623.492	3889.642	566.756	247.548	16692.315	195.057	165.443	211.777	1278.707	6111.4	643.216	127.476	2088.94	3849.897	303.333	447.285	286.536	9470.051	2592.599	292.521	4119.801	129	0.97	1335.182	320.05
12463.772	13732.438	8603.757	17706.463	9835.232	21160.947	9298.668	17175.193	607.095	361.621	323.653	707.886	4495.913	1160.657	297.417	13912.24	172.171	179.554	229.426	2248.102	3985.009	374.965	138.033	2425.783	3344.202	268.986	725.054	284.205	714.951	4259.242	280.848	5906.564	178	0.893	929.292	324.225
9484.108	10348.061	6436.384	13858.425	7593.194	16058.436	7875.434	14217.772	733.649	302.666	255.284	527.231	1888.704	528.614	223.129	9503.331	168.973	145.099	191.965	1061.525	957.798	219.779	123.558	1866.999	3108.182	257.574	401.425	263.027	5152.814	2008.022	293.792	6145.385	104	0.974	1316.163	320.058
8875.257	10354.433	6351.629	13177.854	7198.137	16002.468	6648.987	13069.197	489.314	312.511	293.979	537.407	4549.267	494.701	259.067	12485.807	185.335	156.344	221.824	1460.992	7815.228	398.055	144.265	2220.087	3521.526	288.025	612.178	268.533	320.822	4132.767	284.256	4629.313	99	1	676.894	323.136
10301.475	11160.973	7668.709	14777.1	8365.269	18277.583	8376.058	16406.572	609.417	335.042	295.91	701.423	4408.903	710.194	268.771	11195.219	160.655	160.614	172.712	1458.707	2445.787	358.821	115.985	2342.795	3205.427	280.859	608.651	284.18	845.787	3517.637	307.232	6398.279	134	0.882	897.373	323.634
15085.502	16140.016	9967.946	21652.595	12191.951	26776.776	11846.784	21011.735	675.663	343.495	309.605	673.597	4201.527	1464.668	260.83	14347.538	190.735	174.17	175.371	1872.806	4244.653	382.81	118.908	2352.256	4617.588	286.653	581.378	291.046	179.716	4238.378	315.739	4776.029	116	0.977	872.034	326.086
10471.675	11402.433	7467.247	15076.773	9024.411	16343.818	9587.273	16861.138	475.625	341.5	273.336	365.891	560.276	389.54	247.037	9823.956	141.952	140.021	234.496	884.594	934.83	250.053	132.576	3037.462	1504.769	254.967	526.584	310.19	8801.751	1196.639	278.627	9969.974	109	0.976	1021.592	326.509
9902.755	11240.183	7921.34	15488.196	9584.942	17272.345	10375.748	19683.058	550.251	389.174	428.79	286.98	262.532	683.226	276.698	8267.16	148.046	144.46	130.442	1159.359	309.783	910.816	135.876	4820.438	1313.586	287.68	265.254	315.746	1940.082	418.8	261.431	13534.944	107	0.946	1170.22	327.304
9883.915	10958.732	6825.152	14436.339	7702.121	16608.679	7574.549	14442.845	548.667	356.191	290.224	600.621	4654.375	741.361	238.18	14650.645	158.926	158.127	262.206	1557.278	7605.712	331.624	116.835	2530.286	2307.23	277.264	574.839	283.62	812.723	4594.626	260.695	5436.11	104	0.961	1254.212	326.529
14099.378	14999.658	9783.283	20284.477	11025.87	23671.075	11252.649	20279.695	587.913	394.332	293.496	649.734	4346.546	917.49	229.798	14309.964	172.776	176.997	220.875	1796.249	7566.933	335.431	128.499	2265.324	4116.81	271.107	486.468	287.004	7385.44	3689.281	259.444	5210.688	153	0.921	1281.448	327.866
13740.335	15132.071	9410.009	19860.426	10067.655	23124.063	10125.47	19554.242	605.311	340.896	286.601	585.792	3643.148	818.342	238.774	12055.676	185.622	168.263	194.366	1272.491	4653.194	305.343	132.502	2156.811	3848.583	435.228	433.748	287.496	1846.933	2963.831	283.784	5266.275	216	0.913	1340.468	328.856
16097.501	18202.33	11890.23	23546.015	14506.174	26499.352	15026.192	26708.883	931.543	428.292	438.735	335.841	361.644	1125.414	320.693	9192.181	205.099	180.413	162.874	1723.781	264.228	361.878	133.596	4674.245	3507.906	302.921	298.894	317.322	32175.972	1138.232	288.664	14235.792	191	0.8	1145.976	330.584
16248.728	17656.475	11185.068	23109.551	12652.015	28198.047	11946.159	23317.513	714.987	371.754	308.501	623.704	4664.992	1021.764	277.765	12263.917	204.288	171.124	145.256	1644.794	4325.136	372.404	121.735	2618.38	5059.373	256.642	739.676	280.451	646.151	5107.961	260.167	5733.737	155	0.856	760.739	329.184
12300.849	13519.214	8922.368	18660.921	11089.298	22822.255	11387.6	21122.196	638.603	305.221	326.638	336.937	254.573	472.274	241.978	7643.725	166.717	153.945	226.876	2223.955	187.22	441.102	113.413	2852.738	2989.878	294.34	309.304	251.539	17691.143	667.943	297.536	9019.588	162	0.864	842.216	331.704
9706.101	10543.599	6659.698	14003.004	7813.11	16583.765	8290.099	15308.801	730.53	322.375	247.438	375.95	893.081	523.844	225.715	7889.485	171.422	144.714	176.682	592.975	508.789	224.939	122.156	2420.38	2809.358	262.228	354.243	271.87	6157.923	939.531	298.752	6803.691	113	0.94	1329.942	330.314
11393.918	11790.272	7561.778	15594.093	9048.177	18581.807	8812.639	16793.753	715.557	519.406	337.677	831.491	5391.53	4215.56	277.751	14018.423	165.577	155.215	172.602	1949.967	3225.903	360.763	120.898	2770.481	3603.948	463.947	682.211	273.012	326.647	5234.65	317.984	6537.254	112	0.932	888.652	332.321
15080.678	15245.989	9965.759	21832.232	13488.697	24721.209	15225.739	23801.897	826.404	430.579	394.663	301.709	293.573	680.201	285.337	8712.558	190.061	163.596	155.855	544.103	487.358	414.926	145.645	4124.952	2465.829	291.681	253.738	305.854	3419.722	491.942	271.789	13244.076	129	0.932	1189.616	332.911
14681.151	15441.785	10135.027	21833.028	13000.361	25748.507	14359.368	25743.073	626.554	407.632	374.148	310.509	410.496	930.366	263.897	8395.02	190.813	162.653	387.962	1025.705	605.446	171.198	136.654	4527.073	4397.394	313.742	300.283	305.392	1324.206	561.996	248.663	12177.907	162	0.927	1211.562	334
12150.245	13123.044	8198.529	17892.746	10097.376	22209.569	10349.534	18368.738	526.634	337.167	288.946	492.367	3391.249	767.785	232.145	14699.538	156.496	159.054	254.85	1164.801	7114.251	269.087	122.937	2300.06	2733.337	281.691	610.265	283.246	1739.844	3697.176	276.149	4680.095	216	0.825	1234.722	336.088
13023.917	14503.679	9361.752	19035.62	10787.953	23554.122	10301.001	19687.56	641.306	656.298	320.791	723.34	4644.01	3882.04	269.976	14203.253	171.361	172.615	170.896	1857.495	4587.253	378.326	111.024	2370.498	3438.847	298.967	538.941	273.158	233.653	4093.65	299.833	4884.158	236	0.835	872.653	333.746
14305.95	15870.134	9752.821	20460.318	11365.033	25509.912	10649.625	19907.71	731.523	378.649	334.529	712.823	5347.716	999.532	293.975	14568.95	169.817	174.562	186.754	2337.14	4737.15	414.777	132.106	2742.68	3224.173	266.756	804.6	281.772	176.613	4122.193	316.463	6053.39	127	0.995	901.902	332.894
13557.211	14959.422	9527.951	20546.89	11218.528	24188.823	12005.363	22573.089	669.143	400.892	301.763	271.721	261.367	617.43	229.496	7174.327	180.039	167.619	142.944	424.651	140.452	293.297	133.012	3218.961	3562.397	286.216	274.868	290.324	4212.532	393.962	279.627	10416.094	129	0.943	1296.012	332.926
10269.719	11634.14	7417.685	14971.001	8577.093	18582.455	8165.027	16182.076	1010.238	369.176	326.508	781.821	5137.932	938.765	304.114	15567.839	172.315	182.71	235.465	2551.503	5288.461	350.551	147.944	2556.738	3017.04	265.882	915.68	282.278	495.069	4993.208	299.019	5505.047	106	0.993	930.208	334.038
12266.494	12831.901	8426.273	17937.699	10837.598	21277.726	11970.804	20066.449	1046.163	359.735	307.959	340.949	296.878	471.834	236.707	8859.284	180.532	151.075	315.476	575.265	177.196	283.863	129.964	2946.223	2759.895	251.935	276.963	306.804	11042.578	592.924	260.28	10726.461	126	0.921	1030.183	334.635
14759.047	15805.135	10495.989	21111.406	12774.261	23511.715	13246.549	22828.803	596.853	368.701	331.201	362.617	677.798	954.038	282.109	7358.035	178.13	151.782	155.384	611.658	575.503	211.435	148.707	3425.761	4289.515	266.573	406.894	267.255	5651.449	722.366	276.678	10453.136	201	0.85	947.187	339.455
15825.904	17052.988	11356.097	23910.231	14013.821	26758.464	15054.506	26262.212	612.415	346.596	521.567	312.807	325.158	691.011	303.204	9042.558	200.301	153.665	206.606	3844.847	181.715	268.478	121.367	3810.316	5809.89	255.526	341.212	286.905	12271.078	1044.392	248.703	11544.97	301	0.755	981.812	343.852
9998.986	10689.135	7092.064	15094.375	8991.398	17725.795	9565.807	17391.599	480.456	359.437	329.626	298.85	353.927	539.335	279.529	6851.735	179.52	150.117	168.853	760.987	195.372	254.133	136.699	3087.879	2320.549	286.551	291.129	325.07	4535.063	596.121	268.131	11514.324	113	0.969	1121.987	336.863
12490.122	13531.276	9118.295	18135.454	10123.067	20424.83	9790.355	18852.237	568.363	378.734	302.915	578.811	4555.819	740.898	257.119	13188.658	161.747	158.98	188.139	1456.019	7755.414	277.457	125.285	2661.115	2650.541	272.957	536.262	292.489	759.335	4604.969	268.1	6209.452	134	0.942	1255.254	336.784
18336.058	19459.65	13622.797	26848.563	16478.394	28670.302	18424.389	30631.847	670.714	427.284	384.745	273.077	280.217	810.912	265.238	7565.417	172.699	158.121	318.933	445.529	500.858	281.965	138.536	4741.155	1808.454	282.7	272.942	320.219	1718.519	363.356	260.103	13504.278	232	0.894	1201.466	340.181
12000.05	12898.892	7621.686	17611.242	8985.637	18831.116	8217.283	14378.095	554.642	315.57	300.936	284.032	295.214	308.116	236.777	7911.775	170.069	163.466	180.8	2318.535	127.989	206.737	148.767	2302.296	4716.048	287.412	318.873	321.186	3068.032	427.324	264.4	7828.775	105	0.941	1421.071	337.119
10652.894	11862.764	7498.816	15828.416	9345.961	19308.821	9526.261	17383.271	550.906	343.124	317.308	344.755	323.823	421.633	236.217	6545.413	166.078	152.491	172.67	4003.01	182.357	224.184	110.669	2853.138	2938.728	293.343	300.447	267.075	4631.713	344.721	301.691	9791.553	112	0.96	857.402	338.509
9914.387	11234.67	6965.628	14350.247	7661.413	17176.39	6813.39	13451.99	1093.969	278.083	292.955	309.348	536.375	394.245	243.091	8703.658	199.888	152.025	225.971	984.156	438.064	307.618	130.486	1755.643	5230.639	264.114	317.195	271.794	7952.111	546.952	269.617	5421.193	114	0.99	657.167	340.202
15366.993	16389.791	10841.575	21812.447	12281.468	24968.318	11916.801	22643.828	654.614	333.047	300.103	407.615	950.046	516.262	250.476	8429.926	171.897	159.3	198.104	997.649	658.882	394.46	125.641	2309.025	4861.71	278.804	615.585	276.026	9824.189	954.4	264.62	6673.489	232	0.811	717.651	341.647
11652.45	12952.588	8023.935	16919.767	8991.577	20042.375	8905.019	16585.394	566.685	316.586	277.967	408.714	2687.005	533.829	230.322	10362.549	183.447	158.645	216.897	1980.229	1671.785	282.237	133.386	1900.869	3835.169	260.071	529.467	286.499	3917.168	1860.668	277.313	5476.949	177	0.851	1344.404	340.828
13299.671	13723.462	8497.868	18331.734	10435.916	21681.863	9889.813	17296.082	764.471	324.225	272.313	501.028	1791.712	521.114	242.822	9540.768	183.02	163.713	228.547	1178.393	869.134	804.998	126.448	2170.983	6143.961	241.831	617.405	285.337	12405.064	1539.49	265.142	6353.781	114	0.909	731.132	340.746
12902.039	14307.719	10288.461	19218.6	11374.238	20866.099	12008.792	22128.673	527.047	343.69	344.072	260.912	295.381	611.975	249.601	7391.102	167.83	158.644	165.782	1689.545	143.923	337.611	137.328	3420.578	2757.685	270.183	294.246	314.639	4429.693	502.963	273.767	11116.914	140	0.921	1080.121	342.179
15221.592	16407.102	10755.523	21640.024	11959.038	25134.263	12279.606	23710.998	605.031	404.491	307.957	443.532	2816.075	727.371	256.415	10780.522	185.028	174.571	170.613	977.142	4167.81	252.084	125.934	2813.25	4005.024	288.197	510.214	285.589	2243.464	3012.954	266.285	7392.166	280	0.854	1270.361	343.839
10810.168	11997.908	7348.099	15662.677	8715.946	19281.382	8358.801	15619.736	1061.183	354.926	302.536	671.694	4308.853	815.583	308.088	13945.366	187.809	163.167	215.061	1853.399	3726.25	350.854	151.666	2403.004	4212.379	273.892	708.305	281.927	1096.251	3751.323	291.785	5639.208	109	0.989	931.904	342.362
15246.299	16196.11	10152.481	21521.201	12762.122	23928.6	12443.843	21324.906	698.526	364.064	330.977	484.412	2051.5	506.053	280.935	9709.951	213.88	152.436	174.542	1003.539	862.864	3326.28	126.445	3004.343	6471.573	256.008	595.364	275.314	11534.962	2071.65	259.268	8343.395	133	0.946	781.921	343.861
17320.949	17847.522	11414.121	24718.136	14380.869	26934.629	15955.565	26085.669	653.84	425.091	327.171	281.548	583.563	648.64	262.952	8073.652	203.75	173.73	137.39	526.494	395.526	191.324	140.491	3885.533	4209.094	283.819	341.5	299.345	6848.853	954.089	267.751	11077.651	239	0.82	1301.872	345.077
10714.909	11026.592	7375.498	15547.411	9708.719	18843.176	10606.618	18746.879	738.488	372.846	398.748	331.828	288.827	641.876	278.845	8017.383	202.39	157.982	153.867	1675.5	228.219	319.667	129.571	3771.68	4353.88	296.897	270.792	314.811	22063.261	820.64	281.528	12172.759	99	0.99	1155.944	343.793
17284.042	18529.573	11127.502	24523.953	12899.689	24743.833	11680.028	20291.078	703.242	385.38	349.871	311.188	362.505	384.831	277.402	8805.975	216.516	195.451	183.621	2896.354	183.34	364.469	161.713	2799.545	4689.868	298.652	321.195	317.816	15611.256	360.321	293.015	8395.691	122	0.918	1431.811	343.525
13975.256	15443.543	10058.423	21087.63	12361.526	25823.656	12314.904	22250.49	831.916	395.708	353.899	379.309	431.695	673.74	260.803	8112.867	216.554	179.119	204.925	869.353	385.914	353.509	115.737	2836.323	5195.466	313.838	316.38	272.041	8938.252	552.071	297.118	9440.816	246	0.731	852.894	348.516
15071.19	15795.954	10482.117	21285.932	12569.578	24149.601	12734.596	22895.702	652.411	350.079	336.902	314.538	312.48	543.532	293.46	7240.035	218.551	151.118	180.065	1003.39	212.812	649.446	131.176	3348.151	4695.767	268.269	351.845	279.479	10523.044	727.126	278.666	9835.689	187	0.871	674.307	348.521
14764.359	15810.586	10112.28	21066.685	12102.322	25990.186	11961.042	23297.874	674.181	376.76	354.396	564.682	4743.265	1024.373	306.83	10486.569	209.741	150.207	219.582	1528.056	4412.537	351.493	107.601	3217.483	4116.807	285.225	618.605	261.878	1532.681	4529.977	270.94	7669.715	134	0.916	803.552	349.157
13178.97	13714.793	8684.951	19535.962	12354.492	22003.708	13803.894	22646.598	581.899	399.815	361.108	275.923	270.844	670.438	260.378	8110.612	168.447	150.332	203.141	713.632	386.542	200.433	130.633	4644.685	1987.726	279.002	255.934	328.71	7093.306	568.03	270.571	13500.642	150	0.871	1192.107	348.92
12549.399	13858.58	9164.388	18766.734	11108.009	21316.217	11596.078	20969.895	526.534	349.552	323.978	336.159	500.611	584.488	277.363	7993.687	181.613	156.685	176.494	799.628	444.152	228.936	144.131	3594.862	3898.807	276.197	440.91	319.757	5801.05	912.22	286.41	11358.901	196	0.854	1107.061	351.189
15539.107	17123.696	11412.642	24161.116	14037.652	27394.301	15833.148	28942.145	640.303	423.738	365.593	267.621	265.508	698.9	257.634	7494.981	144.066	143.393	234.308	316.025	426.581	211.599	126.838	4595.695	1073.489	285.436	274.133	325.034	1464.393	359.702	274.937	13011.714	98	0.98	1204.959	348.776
15381.916	17205.12	10925.788	22678.118	12924.188	26380.331	12603.58	24897.14	731.013	376.673	336.413	621.636	4154.775	882.664	301.514	11966.395	205.274	156.606	176.17	1937.468	2886.958	1874.161	120.594	3294.531	5572.133	277.679	571.668	283.173	3552.443	4117.221	262.18	7925.302	207	0.867	776.133	351.539
12626.599	13405.231	9420.595	18091.001	10912.296	20249.096	10946.853	20185.489	633.38	371.217	353.514	352.013	354.996	977.976	258.865	7667.417	197.059	165.541	198.283	2974.532	203.192	245.775	118.625	2905.523	4047.256	310.456	297.073	261.727	7969.938	529.067	287.638	9378.961	195	0.8	834.731	352.31
12693.843	13844.194	9209.826	18333.048	10343.714	22742.123	10340.406	20328.427	631.129	373.159	323.824	754.204	5152.924	770.206	304.468	13251.614	175.72	164.751	205.286	1801.88	4388.087	342.683	148.178	2595.658	4137.957	279.519	547.139	278.489	1547.44	4285.522	296.171	5835.91	164	0.897	930.89	352.543
11332.085	12096.029	7806.26	16283.135	9227.357	19613.972	9506.793	16867.465	827.628	356.338	299.837	480.933	3111.299	704.742	223.288	11566.765	170.899	163.665	197.949	946.092	5357.604	286.885	110.751	2397.287	3768.343	280.675	395.967	294.81	1625.756	3182.605	288.844	5821.684	192	0.848	1244.969	351.469
13180.813	14661.61	10225.4	19968.336	10974.706	22838.884	11627.132	23781.881	828.112	409.566	312.744	329.226	351.246	572.603	246.452	8964.463	194.166	173.671	145.648	666.418	175.231	201.596	138.448	3503.17	4449.877	286.129	274.67	288.329	7014.008	737.727	270.594	10515.797	125	0.94	1292.956	350.82
22489.187	24871.961	16218.364	33220.302	18810.979	41524.546	18367.501	34158.272	825.01	386.078	353.434	845.587	5254.875	1424.16	299.274	12115.018	189.424	206.875	174.702	2355.236	3327.335	398.622	117.253	2808.788	5590.011	335.588	791.873	277.999	1660.49	4926.909	307.872	6520.583	161	0.839	883.307	354.04
16752.274	17345.552	10759.1	23231.599	12565.355	27376.036	12836.803	22683.324	855.265	387.375	295.794	460.814	2888.538	840.187	252.145	14004.069	183.425	194.785	187.941	1123.494	4531.414	296.405	128.893	2488.121	3977.185	295.945	554.277	284.471	2187.871	3478.396	264.191	5953.782	207	0.886	1280.263	353.118
8819.73	10392.195	6747.463	13993.962	7253.816	15217.373	6919.398	14630.818	652.21	425.981	363.243	384.433	1230.049	367.995	266.516	8673.922	190.069	178.285	173.787	1554.952	567.379	512.482	148.425	3066.583	2995.567	309.351	359.131	319.862	10721.401	752.139	296.248	8830.07	116	0.883	1431.379	350.078
9604.573	10765.51	6916.75	14349.26	7953.255	17276.924	7912.8	15616.98	526.678	342.406	329.39	517.422	3065.981	769.391	311.039	14434.829	172.964	163.414	242.372	1252.795	9826.767	309.764	147.988	2768.683	2527.771	309.285	772.965	304.149	656.57	4140.64	285.632	6899.382	119	0.973	1121.609	351.466
21038.344	21743.145	14719.763	30844.663	18112.467	34547.822	19653.06	33350.309	701.321	413.574	436.537	321.494	356.944	1060.303	298.484	8406.151	244.16	197.558	155.174	1017.805	237.279	312.286	128.87	4350.695	6841.073	298.164	307.352	314.378	22977.617	931.079	277.375	13452.905	208	0.879	1149.822	354.216
13558.799	15101.292	9940.721	20556.872	11605.019	24277.701	11704.15	22339.324	624.452	288.173	350.381	261.495	267.783	444.2	268.265	6982.528	195.798	141.166	205.531	2254.707	186.777	293.12	123.26	2504.123	4340.183	261.539	302.038	282.368	5612.836	331.975	266.391	6995.363	277	0.762	660.796	358.637
13305.843	13902.72	10132.463	19260.443	11414.892	20846.648	12436.792	22709.794	512.391	344.507	355.756	358.37	1042.335	668.345	263.493	8443.708	180.111	169.732	174.539	582.781	1847.478	252.509	128.176	3200.944	3405.893	284.008	309.554	314.651	6135.387	1138.494	300.432	11217.588	143	0.883	1141.374	354.108
11592.374	13204.454	8666.335	17390.526	9865.04	20496.978	9728.486	19932.547	507.295	322.062	310.296	450.019	3843.928	630.365	287.55	13243.393	166.894	131.72	213.569	1028.933	3937.246	300.414	107.284	2893.983	2182.641	270.517	901.056	269.725	533.605	3870.768	268.24	5911.318	130	0.951	798.631	354.477
10513.368	11680.826	7708.512	16097.889	9681.642	18516.347	10210.645	17817.259	536.567	351.67	323.636	312.912	384.282	459.644	249.428	10191.66	136.984	134.571	183.345	1239.563	672.456	266.039	135.773	3210.057	719.487	272.097	349.75	282.114	19185.93	937.651	276.236	9945.461	172	0.791	1032.622	357.512
14601.535	15497.505	10260.312	21841.702	13076.409	24007.581	14155.254	23344.644	582.052	406.062	327.693	241.06	265.602	562.713	252.269	6642.494	174.302	144.193	149.994	535.553	146.296	290.205	130.766	3841.44	2650.307	278.919	282.456	313.198	1768.721	329.023	277.521	11507.702	165	0.868	1066.142	357.118
16684.805	17043.39	10989.562	23880.278	13672.068	29059.726	14745.359	24127.684	848.782	378.089	309.191	493.593	3345.508	743.885	250.141	14479.249	192.147	182.947	212.584	1432.3	7467.379	339.086	123.408	2592.988	4640.651	290.043	471.499	289.755	223.826	3960.564	292.041	5470.505	125	0.94	1255.06	354.164
13817.513	14227.644	9042.251	19590.503	11191.752	21202.153	11865.895	20699.986	717.966	419.443	312.847	262.883	279.135	457.554	263.929	7466.993	187.635	168.134	131.505	727.613	139.083	194.468	148.28	3499.595	3228.549	276.714	266.467	284.689	6607.65	451.919	271.773	10516.711	130	0.889	1300.808	355.346
12370.35	14408.961	10530.905	18716.221	11306.869	19032.433	11758.639	23765.092	536.407	415.447	364.392	252.768	249.513	539.911	237.991	7798.238	140.762	144.678	197.698	650.652	325.656	158.228	119.608	5056.638	671.553	277.217	265.513	317.632	5754.828	396.358	261.081	12240.079	101	0.977	1190.649	354.827
12564.424	13216.5	8245.625	18117.524	10281.953	21619.627	11489.941	19433.229	583.906	342.517	292.86	452.229	2480.942	734.2	251.038	11144.092	199.849	170.943	179.655	1605.688	878.788	328.907	142.048	2744.091	4019.375	269.911	583.703	287.534	7856.487	2011.434	277.55	7106.161	128	0.91	1342.82	355.078
12307.955	12625.146	7668.785	17828.387	9971.214	20457.869	11345.627	18548.296	669.092	339.59	315.312	370.07	696.342	468.555	227.846	8534.406	165.234	150.185	147.444	1845.907	310.65	209.281	145.357	3094.748	2591.315	273.219	292.209	309.581	6035.701	638.827	265.9	10424.956	133	0.92	1385.372	356.703
16408.825	18341.711	11655.368	24705.67	13742.074	28254.004	13363.356	26015.131	619.672	338.986	338.069	313.283	303.563	767.195	290.262	8202.205	213.051	157.413	198.824	1986.213	239.819	1896.924	125.941	2958.652	5260.681	269.831	383.901	271.555	20329.84	1241.858	276.247	8258.123	190	0.873	675.211	356.389
14515.786	16194.884	10461.119	22121.015	12905.263	26290.114	12809.671	23249.604	713.512	347.23	393.713	388.584	798.266	891.112	261.44	7947.543	202.889	156.204	226.454	1960.843	381.408	245.747	108.449	3077.879	4723.294	328.452	318.211	264.375	7045.818	1046.349	270.919	9640.42	236	0.797	817.432	360.5
18358.372	18977.284	12315.177	27344.259	16401.311	30735.112	18439.954	30286.848	715.207	442.615	379.955	267.678	291.701	1199.261	260.216	7352.736	202.619	170.064	165.447	454.882	311.473	269.092	135.806	4834.152	5000.769	307.805	262.662	332.77	2359.1	339.329	275.858	12738.291	203	0.913	1213.451	357.732
12059.165	12600.917	8821.905	17670.067	10594.655	20423.577	11008.049	20322.228	611.219	387.166	336.733	353.329	331.773	540.491	280.469	7408.381	168.274	149.208	158.63	1604.576	152.645	280.512	112.142	3546.546	3374.311	284.236	308.149	283.003	6700.971	502.853	276.326	12219.569	108	0.967	866.259	356.713
15512.727	17675.262	11744.996	24291.31	14000.035	28062.834	14545.668	26881.493	725.544	343.57	445.093	300.311	304.787	601.769	294.913	9385.597	208.895	155.184	200.749	3934.388	187.558	274.221	120.262	3771.421	5363.052	272.812	337.77	268.889	13174.349	833.058	253.72	11090.413	216	0.867	984.657	360.296
19018.698	20507.774	13951.503	27567.215	15644.725	33717.809	15402.861	28886.369	729.344	362.353	336.314	879.345	5755.999	1200.169	287.325	11956.982	186.902	185.369	161.123	2435.192	3299.428	362.788	107.869	2447.903	5214.144	295.89	561.838	270.594	2647.168	5135.106	290.242	5599.76	170	0.873	878.471	361.524
18566.47	19535.574	12963.631	26997.552	14939.695	32187.977	15932.025	27876.919	528.681	354.614	293.731	446.205	3211.001	956.044	251.045	13413.275	189.087	193.749	206.869	1036.614	7046.442	299.814	119.774	2281.979	5027.436	306.133	421.609	289.216	698.841	3751.15	264.677	4766.607	120	0.914	1270.6	358.65
14013.018	15165.604	9407.572	21386.714	11313.882	23640.874	12113.725	23114.525	602.679	384.689	377.112	360.832	524.604	668.535	245.265	7817.241	159.929	166.199	151.513	1901.652	190.701	205.595	139.462	3492.107	3089.428	291.78	285.984	316.388	5997.59	485.839	311.522	10519.858	159	0.923	1419.091	359.437
11853.314	13387.549	10089.539	19041.128	12956.798	22400.515	14114.197	21955.76	969.722	521.748	434.487	331.531	389.77	476.342	335.642	8401.98	227.146	172.281	217.189	321.921	178.592	372.202	144.59	8769.797	473.442	291.433	271.956	273.716	2717.453	293.821	277.577	19716.052	129	0.907	1015.283	360.391
14273.506	15023.506	8760.562	20374.925	10661.307	23652.397	11861.58	19775.163	659.917	337.856	306.745	508.896	3607.441	681.436	263.374	11831.95	190.597	161.472	188.089	1213.467	4538.381	305.858	146.836	2553.986	3829.277	288.653	568.753	283.661	2634.33	3426.207	259.368	6712.741	159	0.9	1371.11	360.783
14219.167	14936.11	10486.98	20217.301	11648.562	24280.436	11914.818	22937.401	679.667	346.75	315.704	636.333	3661.271	1248.887	287.108	11880.63	175.479	157.014	169.606	2147.875	3146.548	443.889	114.48	2463.52	4038.768	273.743	508.77	285.18	1189.172	4106.195	268.219	5552.984	101	0.977	771.094	359.045
12794.956	13344.448	9083.776	18574.735	11173.477	22329.524	11030.56	19938.842	600.51	627.85	323.927	570.58	2968.284	7314.864	288.663	10985.574	175.933	151.678	174.563	2410.482	3118.208	343.327	104.444	2574.356	2711.614	316.109	552.535	268.716	3245.972	3582.263	296.408	6693.672	107	0.971	841.136	359.322
10964.428	12179.73	8235.343	16711.104	9906.844	19763.065	10399.433	20470.103	629.303	407.313	386.368	354.637	583.21	469.732	272.233	6936.383	184.198	151.643	180.718	937.465	552.86	159.627	127.02	4838.922	3111.93	280.236	302.82	267.782	1895.025	525.051	246.741	15038.441	190	0.754	967.253	365.437
14455.06	15580.13	10645.101	21252.758	12363.614	24024.129	12841.577	23068.889	535.206	370.581	309.868	350.268	736.171	759.687	237.658	8482.916	170.486	145.839	168.98	432.169	1162.142	234.349	129.326	3094.692	3573.952	268.483	292.843	300.527	5491.111	1038.254	287.823	10102.926	163	0.879	1053.021	362.199
24453.511	23762.355	15651.706	33893.059	20907.466	36919.292	23447.888	35260.956	926.922	393.951	431.398	320.794	319.938	922.817	283.895	7896.599	238.667	209.026	221.148	1080.231	184.345	305.143	133.921	4376.159	6291.812	271.419	266.009	331.77	8580.154	1045.249	260.002	13240.247	110	0.955	1160.036	359.955
17115.577	17663.021	11240.619	24193.086	13896.168	27017.947	15104.661	25106.633	711.121	448.146	374.159	283.721	293.392	859.723	264.36	8371.011	243.228	205.431	145.235	886.141	143.175	219.742	148.846	3800.08	6008.401	294.265	300.866	297.744	11677.29	1161.487	283.989	11677.15	136	0.905	1294.757	361.963
13112.611	14493.246	9197.086	18869.137	10360.736	23053.491	9478.411	18350.81	609.893	319.61	277.887	606.549	4913.779	676.691	305.001	12907.831	180.228	166.219	153.653	1700.675	4479.293	517.205	121.456	2098.087	4536.817	282.596	612.731	268.401	252.369	4111.708	272.679	4220.794	260	0.765	710.062	367.162
11548.775	12636.949	7835.069	16945.182	9803.22	20972.707	9713.518	17882.65	574.001	346.169	336.659	338.762	329.066	735.779	236.348	6936.496	174.409	153.182	155.261	3048.037	218.167	249.556	107.152	2666.312	3606.072	310.423	297.514	270.28	6983.913	508.243	271.723	9371.13	111	0.907	833.518	362.635
15072.013	16456.973	11004.417	22878.657	13506.604	27621.493	14015.929	25458.523	630.454	355.237	336.728	391.898	399.433	751.015	273.849	7586.882	163.966	141.671	127.007	1503.509	289.902	409.309	117.31	3183.505	2298.495	291.954	320.489	270.42	7682.379	586.775	297.157	10157.02	193	0.899	859.075	363.868
19196.839	21020.704	14321.038	28701.251	16614.239	32562.084	17186.297	32342.57	693.572	411.089	425.12	336.133	369.658	978.17	307.627	8289.187	216.914	206.378	199.762	1230.731	206.449	305.769	134.799	4335.531	4746.813	301.914	283.975	310.964	17145.589	1424.699	280.131	13622.777	152	0.915	1152.164	362.789
16519.126	17714.511	11259.188	24484.719	13524.658	29670.041	15002.278	26030.17	525.8	324.522	297.556	384.052	2075.572	655.094	260.439	11420.231	166.895	168.089	187.116	1149.981	3474.178	333.742	147.211	2667.76	3826.051	287.51	664.321	290.075	2653.764	2111.651	254.876	6100.258	135	0.898	1352.841	360.767
10919.459	11778.689	6717.881	14643.043	7052.922	14949.296	7308.86	12775.618	600.972	311.581	279.943	464.3	1967.811	346.268	256.939	12612.102	244.082	215.553	227.085	443.616	653.134	253.023	151.038	1843.053	8965.124	280.296	365.451	297.245	6225.138	1116.229	297.694	4831.496	98	0.98	1458.061	360.959
17694.941	19487.9	11755.069	25909.974	14787.535	30978.109	14407.648	25068.922	891.05	367.73	333.937	542.198	3359.378	1310.73	292.999	10706.451	177.944	164.089	222.705	1587.721	3071.602	657.751	112.76	2822.623	3368.147	285.856	453.113	278.015	9464.247	3395.002	263.445	7658.95	118	0.964	776.102	362.915
15616.252	16823.634	11495.756	23323.848	13101.132	26489.059	13281.229	25361.786	656.655	448.868	349.725	316.425	650.641	470.192	267.395	8009.818	196.675	151.212	162.896	277.485	529.013	315.862	133.061	3830.113	3235.858	275.797	281.814	303.731	4203.354	720.611	290.875	10964.55	111	0.952	1060.833	362.266
13212.764	13925.867	9132.86	18764.135	10829.11	20608.587	11516.251	21518.942	631.564	397.886	331.464	322.181	821.646	534.139	245.954	8353.219	178.23	169.795	165.282	1340.733	347.819	237.797	152.328	3943.868	3260.325	300.556	275.778	282.982	9045.747	808.737	272.233	11029.324	138	0.944	1330.225	362.522
22956.012	22446.233	13440.705	32144.75	19401.334	36580.438	21594.184	32108.073	793.884	389.09	408.123	313.133	299.562	1063.064	261.811	7223.276	221.875	193.065	258.425	654.585	195.097	268.821	130.531	4262.715	5325.124	301.679	250.688	312.844	5595.753	844.193	259.791	12897.942	96	1	1165.229	362.521
14185.804	14923.69	9942.987	20391.287	11004.5	21714.655	11877.175	21747.512	574.925	304.969	301.99	387.762	482.534	469.041	229.262	7894.225	176.242	164.253	175.313	1016.89	165.779	240.784	147.712	2538.532	3687.225	278.817	297.819	293.004	10441.86	746.952	267.327	8646.966	125	0.98	1379.996	364.66
21914.111	21919.761	13284.55	29140.988	16650.395	31772.653	17890.707	27593.026	699.825	346.58	305.293	426.93	2076.595	704.649	244.924	14336.345	207.311	182.977	220.951	1131.823	2749.917	340.646	149.212	2759.396	4895.028	292.628	417.336	287.282	11249.846	1984.963	267.084	7291.306	113	0.981	1320.155	364.721
14154.768	15838.657	10150.666	21071.891	12179.425	25693.069	11859.909	21864.26	561.348	379.563	323.074	644.53	3829.02	2213.38	275.803	11385.001	184.376	157.145	158.333	1553.483	3651.708	368.931	110.796	2637.867	3642.885	290.434	595.598	275.338	2662.841	4678.084	297.16	6439.679	117	0.917	844.808	365.808
15289.834	16393.686	10223.158	22031.818	12535.549	27388.58	12320.374	21854.696	648.723	387.709	328.92	647.119	4879.827	1335.862	304.028	13584.775	173.937	158.379	184.205	2122.984	4224.028	402.507	113.177	2521.697	4301.528	289.763	521.985	270.106	143.053	4628.99	296.249	5185.58	166	0.886	887.892	367.536
23263.444	25095.525	18318.928	33241.761	20729.401	36081.419	22048.541	37616.125	757.577	412.02	417.664	339.468	343.096	1085.633	301.128	8180.302	238.358	202.735	293.771	1138.788	196.455	3142.724	133.36	4468.919	5610.867	302.765	305.015	317.606	15367.908	1326.815	289.44	13680.097	243	0.884	1158.903	370.146
14030.214	14316.059	9153.653	20594.835	11909.895	24655.664	12666.776	22469.076	613.835	374.686	373.986	296.768	283.03	812.43	250.299	7055.255	201.164	179.995	236.766	514.91	203.781	214.955	122.431	3728.692	4499.473	305.788	249.528	317.158	5404.182	519.843	265.964	12021.272	199	0.76	1173.063	369.138
16317.026	17907.689	13082.942	24880.617	15379.271	27824.443	16662.06	30641.201	724.992	470.838	389.976	288.715	306.543	647.895	261.382	7812.1	192.363	185.959	146.259	535.209	225.1	354.16	125.329	5838.979	3055.841	307.645	285.759	333.793	5366.479	436.966	295.888	14165.509	381	0.639	1210.348	375.626
8497.78	9532.296	6493.085	12484.007	7001.71	14346.813	6597.471	13219.491	444.725	319.25	312.95	434.194	2340.456	704.761	271.818	15972.802	157.008	158.399	229.367	1281.473	7510.206	322.935	126.711	2146.174	2146.054	308.405	783.266	299.465	1075.475	3113.78	298.427	4699.961	125	0.968	1126.676	367.732
11495.774	12799.926	8795.749	17279.943	9543.992	20883.937	10123.262	19603.737	660.994	320.786	262.126	508.124	2960.764	715.989	235.039	11704.408	140.378	159.067	179.844	1066.697	5637.819	298.439	117.421	2000.475	1923.598	306.999	432.49	277.339	3940.617	3039.656	293.44	5089.028	98	0.993	1269.378	366.592
16257.631	17590.111	12254.037	23146.244	13034.719	26883.733	12334.962	23710.919	639.437	319.759	311.443	688.977	4675.638	1039.454	281.883	10874.659	170.021	170.227	151.369	2533.671	2551.121	303.027	106.331	2017.23	4882.704	280.687	489.101	281.573	865.354	4149.764	291.51	4778.411	121	0.948	873.417	369.128
19174.473	19644.304	13588.342	26743.723	17187.002	29717.688	19286.043	31144.974	690.682	445.61	357.647	267.63	286.251	616.195	255.524	7233.166	208.021	183.829	146.99	308.631	197.622	569.55	126.882	5551.526	4191.045	304.166	271.879	306.638	2688.022	374.62	301.335	13473.076	288	0.773	1220.715	373.264
16654.318	18646.526	12874.571	24345.762	12648.286	28665.188	12729.001	26282.921	492.562	316.846	271.02	383.832	1814.014	722.841	221.557	12176.937	188.295	175.101	197.284	960.159	3819.938	286.267	146.425	2239.385	4384.284	291.401	513.42	283.294	3175.152	2102.227	269.628	5698.773	161	0.902	1315.339	369.556
12219.193	13095.522	8335.497	18130.778	9842.893	19964.87	10461.459	19629.551	756.366	359.852	359.872	335.618	499.603	421.782	256.907	6944.242	197.148	177.843	145.819	3176.155	348.68	246.146	139.363	3524.075	5627.097	280.771	326.146	299.216	3725.735	682.771	291.112	10351.957	154	0.937	1414.292	370.468
14919.907	16401.74	12356.514	22119.796	13056.496	24554.25	13966.864	27068.773	660.934	365.734	314.489	315.401	310.985	618.187	230.613	7786.154	210.515	188.427	226.819	1179.413	134.683	184.873	135.545	3349.887	5354.664	291.098	305.677	292.568	5668.009	611.781	279.43	11159.227	114	0.96	1286.763	370.719
17786.766	19977.779	12953.487	26422.916	15275.302	30176.187	15727.48	28895.327	618.342	422.279	374.259	304.225	344.87	881.562	255.155	8659.292	211.861	196.25	163.937	1501.299	152.795	229.529	146.484	3911.392	4471.283	297.504	319.97	295.271	15199.638	1193.204	271.569	12217.43	144	0.909	1293.382	371.292
16794.347	18171.603	12591.613	23891.047	14613.685	25752.788	15015.422	26159.671	647.896	347.767	348.962	509.486	1733.183	885.978	253.307	8385.339	182.588	148.97	168.563	1212.172	1116.321	297.051	119.137	3052.407	3661.309	286.806	377.978	269.92	10589.587	2204.081	288.43	9033.876	124	0.933	839.927	371.226
15587.083	17451.325	10757.38	23168.734	12532.201	26411.682	13214.395	24880.852	766.121	353.071	317.762	382.201	570.091	898.656	263.844	7790.79	193.13	166.383	172.847	954.452	264.914	231.517	145.546	3287.712	3821.112	263.524	315.42	293.795	5209.135	977.706	279.723	10126.303	135	0.898	1371.819	370.226
10205.687	11459.109	7789.665	15982.086	9725.55	18232.629	10408.867	19005.9	626.905	366.311	322.911	281.39	268.054	311.852	248.284	6992.72	152.687	136.968	128.8	1027.186	135.497	176.519	137.262	4343.561	1128.526	277.273	241.629	256.297	1497.115	344.628	268.38	13020.04	157	0.846	1021.933	375.08
12751.141	13692.538	9745.12	19467.717	11085.516	23590.597	11344.475	21407.269	573.419	389.008	300.696	600.237	3235.954	2541.51	251.967	13709.201	168.863	144.343	200.826	1163.708	5450.748	300.084	122.397	2538.299	2814.554	314.666	471.023	299.615	630.168	4631.337	288.957	6937.538	120	0.969	1056.25	371.417
10814.923	12432.213	8358.527	16844.575	10160.893	18880.687	10427.596	19782.733	630.935	404.301	343.886	263.687	306.113	462.821	244.161	7526.969	176.823	136.761	153.876	514.838	217.167	186.287	129.298	4342.555	2335.898	287.275	277.388	313.475	7061.406	479.618	277.781	12843.176	119	0.961	1075.508	371.954
20103.362	21412.412	14245.877	29362.176	17684.365	33146.254	18433.52	31558.382	713.78	415.735	406.93	323.62	345.672	954.985	288.275	7179.893	241.697	204.691	218.44	836.705	193.611	982.321	132.3	4339.363	6317.81	308.377	288.81	320.588	8641.497	1108.762	284.676	13366.707	157	0.931	1166.239	374.156
12099.378	12965.433	8865.919	18207.605	10881.707	21608.213	11682.915	22270.65	544.998	369.439	353.775	297.404	973.113	704.347	237.917	8001.141	165.481	164.112	137.665	670.002	872.816	196.261	121.275	3965.402	2457.737	300.748	342.885	323.855	1356.183	1049.31	276.142	11356.19	141	0.904	1192.741	373.606
15018.126	16284.062	10770.148	22141.634	13516.737	26150.781	13701.256	23840.02	717.813	338.129	328.712	364.729	294.073	578.1	261.486	6767.418	177.432	148.332	168.259	906.053	169.104	245.36	119.057	2858.326	4162.368	299.175	276.959	283.971	12798.106	817.241	300.561	9123.662	177	0.901	855.387	374.483
12368.962	13355.177	8998.659	17777.754	10125.584	21152.726	9790.796	18785.331	692.799	361.509	310.288	691.515	5265.522	714.347	289.328	14632.511	168.339	176.056	176.695	2064.233	4888.422	394.722	136.484	2330.067	3663.382	314.08	527.523	276.557	139.913	4920.816	289.287	4738.826	119	0.99	924.147	373.298
16086.681	16611.566	11167.212	23645.807	14896.816	28310.254	16529.656	29013.327	763.672	518.849	391.557	287.623	329.934	562.52	286.193	7348.333	235.061	182.542	153.339	232.124	177.252	204.735	132.011	7300.764	3682.907	324.519	259.743	320.965	655.504	284.914	308.874	15167.1	158	0.852	1229.709	375.734
13195.865	13747.377	9354.063	18797.116	11255.568	21507.47	12476.24	22021.065	604.116	370.7	310.286	299.523	551.496	623.449	217.347	7491.585	176.683	160.956	135.109	414.104	454.373	171.31	124.819	3545.699	3142.246	309.105	308.796	287.588	3924.466	670.468	283.435	11234.354	184	0.897	1263.842	375.609
11895.09	13468.266	8597.755	17676.405	9502.242	20758.714	9358.164	18522.23	1288.544	337.515	284.394	514.227	2955.736	688.997	236.717	10827.203	188.236	171.348	197.861	1585.587	3018.325	315.503	140.566	2492.501	2854.279	296.481	458.066	268.873	4736.31	2543.753	279.492	6977.043	125	0.968	1335.436	373.492
17233.14	17109.796	9569.815	23658.615	11516.318	22779.751	11106.333	17726.083	639.24	359.88	348.669	323.367	344.136	413.367	281.838	7103.525	219.463	204.683	161.017	1530.893	174.886	218.11	157.199	2470.072	5946.705	304.43	319.284	305.733	4774.079	344.028	316.016	7608.351	138	0.908	1468.855	374.29
14507.359	15971.242	10062.759	21168.462	12033.381	26473.537	11754.558	22182.375	685.273	343.091	332.302	509.503	3289.199	1038.744	263.914	11670.66	193.039	158.438	176.846	1232.596	3174.564	381.936	111.341	2845.982	3877.657	279.47	537.64	270.413	984.006	3877.063	281.806	6413.803	285	0.653	808.644	381.746
16008.995	17143.278	11611.933	23940.919	14098.264	29682.868	14709.629	26754.983	636.401	336.509	334.201	502.577	939.431	811.775	234.537	6646.588	194.162	161.525	166.813	576.632	353.412	258.317	114.276	2748.095	5038.109	309.69	332.375	282.47	11002.574	1374.973	294.556	8829.313	118	0.953	846.898	376.127
9110.264	10238.987	6692.775	13953.162	8268.615	16200.309	8479.23	16323.69	518.269	379.094	312.756	295.507	271.586	470.585	242.56	8913.951	162.318	212.579	150.964	917.625	161.346	221.578	131.436	3564.187	2628.084	281.08	289.317	277.822	11501.563	628.911	279.294	11371.453	116	0.936	1040.56	376.31
12184.528	14184.769	8860.576	18272.684	9679.527	21261.038	9183.485	18413.921	535.957	345.365	297.71	515.857	3880.414	640.993	249.963	15001.222	175.192	170.378	217.905	1845.277	6726.879	378.79	146.92	2472.317	2352.053	279.342	757.861	291.058	3341.585	4178.099	273.264	5115.947	120	0.877	1322.15	373.85
16790.665	17601.526	11090.091	23462.003	13442.868	26494.268	14464.842	25407.904	708.335	378.46	356.561	510.065	2645.725	533.828	270.3	10066.412	196.371	174.18	176.283	1381.476	3651.34	311.753	143.201	3775.143	3514.189	267.375	618.265	280	4162.54	2914.621	279.143	9912.746	240	0.754	1356.471	379
13671.41	16639.921	11132.565	21585.993	12526.363	25672.825	12012.265	24813.556	688.263	329.503	342.752	594.461	1364.732	953.597	261.034	8839.303	177.186	150.099	162.421	824.209	272.379	282.283	119.437	2877.551	3909.599	319.104	463.067	272.206	11910.208	1883.789	298.978	8798.924	106	0.993	840.038	377.208
9368.185	10606.921	6991.099	14117.417	8428.166	16837.53	8715.735	17356.115	626.024	391.963	337.484	290.126	312.03	532.181	249.441	8204.981	183.937	165.079	138.275	1395.812	199.099	208.691	146.743	3566.362	2811.105	281.242	279.361	273.29	17387.699	995.742	279.987	11416.297	104	0.944	1301.279	378.269
14808.398	16188.431	11058.614	21548.303	13340.218	25092.731	14068.55	25668.113	784.698	356.495	348.791	476.852	2246.648	820.709	281.533	12268.157	184.118	151.363	233.954	1031.331	2483.126	349.433	114.675	3530.192	3255.517	285.174	596.002	285.269	5737.906	2552.041	292.699	8633.993	214	0.827	829.743	381.682
11180.694	12524.872	8604.869	16756.548	9949.629	19541.349	10153.728	18955.185	732.452	372.41	360.651	300.271	312.429	566.097	281.611	8890.417	199.61	175.022	178.314	3763.931	185.527	325.613	140.974	3311.553	4042.309	277.543	301.71	279.881	24241.763	1217.675	302.935	11022.103	146	0.936	1380.808	379.342
14356.294	14900.74	9706.605	20652.128	11420.536	25111.16	11314.267	20677.026	761.041	324.229	379.112	330.73	269.994	615.21	249.606	9461.514	187.627	179.802	339.894	467.072	197.68	2723.771	117.763	2297.98	4899.459	306.252	282.438	296.409	14587.755	496.061	308.665	8531.605	123	0.936	1139.175	381.533
18942.959	20484.695	12082.738	27530.844	13445.468	29788.779	13377.95	24771.479	654.899	383.642	372.806	409.135	1759.127	567.668	270.661	8017.713	255.038	216.388	156.692	1129.279	1242.778	242.642	149.769	3099.647	7194.696	294.624	350.611	325.122	3834.163	1024.844	298.658	9264.301	158	0.895	1463.285	381.19
13896.906	14443.16	9988.211	19671.608	12115.218	22047.881	12512.782	21502.984	511.714	325.832	288.095	445.722	901.686	466.273	252.238	7562.427	144.103	145.043	209.898	1135.047	431.355	257.589	112.74	2441.311	2772.113	275.788	361.884	282.16	8819.349	1270.656	295.759	8142.929	130	0.99	866	381.5
10400.823	10776.918	7690.2	15186.967	8471.285	18327.805	8778.813	16304.414	472.038	288.221	314.366	344.793	443.366	684.53	254.431	10585.915	156.774	169.113	270.566	681.483	293.002	354.689	116.425	1900.071	3716.985	289.525	315.063	305.728	15134.323	965.02	306.241	6542.109	100	0.967	1132.35	381.27
13627.873	13858.992	9203.751	19199.333	10995.888	22284.94	11939.737	20972.5	828.486	360.277	326.842	575.969	3841.23	613.701	252.438	12317.471	189.602	176.725	201.807	1468.404	5283.453	364.045	141.465	3051.203	3224.747	268.193	829.483	283.567	1593.077	4736.181	278.321	6854.376	124	0.933	1345.653	380.46
16257.956	17713.421	11405.457	23989.169	13439.484	29589.881	12993.215	24038.913	687.575	362.766	299.997	684.005	4820.07	956.164	275.363	12970.529	175.033	182.847	160.298	1626.441	3562.531	370.17	124.097	2275.254	4509.006	296.137	393.206	276.624	983.94	4843.116	298.137	5343.954	211	0.961	921.386	384.244
11968.974	12808.356	8154.751	17875.712	10137.202	21461.159	10122.46	18497.65	512.462	336.383	297.048	437.561	3370.436	807.479	245.906	14897.283	157.599	179.97	190.25	1481.056	7236.963	291.659	124.531	2611.182	2611.106	291.351	761.402	319.832	336.254	4368.161	302.756	6054.265	244	0.808	1191.898	386.074
16972.805	17704.633	12853.752	25031.244	16142.353	28179.42	17551.229	29338.949	820.161	545.904	409.828	296.276	337.224	591.477	287.405	7681.928	259.334	201.624	168.973	375.83	190.94	229.507	138.985	7724.055	3979.737	348.455	293.121	316.994	3686.648	318.992	308.646	17208.195	121	0.91	1229.277	384.12
13092.06	14538.93	10077.371	20292.906	12286.427	22281.485	13252.078	24055.84	587.61	381.239	364.313	291.873	297.1	432.676	262.592	7818.402	189.203	135.639	139.13	1541.326	160.393	189.686	136.561	5150.097	2155.516	274.776	295.327	249.936	2442.878	283.818	283.382	15008.571	139	0.95	997.371	385.737
11961.306	12478.777	7865.315	18090.757	10440.277	21524.667	10823.336	18852.982	610.684	342.939	357.596	398.832	1253.744	746.543	243.053	10733.499	190.444	178.974	235.948	662.819	2228.887	1290.715	108.666	2739.196	3380.786	284.016	532.268	281.297	6794.391	1550.518	281.766	9017.046	124	0.972	1145.331	385.129
10870.17	11363.49	7954.835	15695.547	9151.693	18615.631	9403.304	17878.717	596.57	349.306	315.015	461.161	3438.518	725.101	248.421	14630.54	174.049	160.529	191.805	1293.946	8583.663	323.942	118.512	2669.753	2744.796	291.968	779.137	320.949	819.392	4382.917	289.427	6213.418	141	0.975	1180.762	385.11
12195.179	13088.182	8772.992	17475.655	10034.132	21155.533	9554.502	17925.125	684.69	357.966	305.605	665.247	4423.578	1082.189	280.641	15213.666	164.183	166.03	181.844	2118.346	4745.086	388.38	125.246	2362.084	3782.141	287.905	546.844	271.269	179.23	4396.326	293.824	4885.41	119	0.99	911.853	385.702
24064.951	24726.495	17083.021	34944.971	21704.053	39379.903	24344.244	39167.676	694.563	463.007	370.543	260.273	286.444	777.6	272.243	7203.295	200.288	188.861	145.229	329.471	170.685	438.294	128.616	5142.897	4677.534	319.59	267.019	337.202	5065.021	359.308	312.576	13364.944	161	0.925	1221.04	386.519
15407.874	15261.438	10137.713	21057.489	12219.411	25036.975	12135.147	20590.23	672.55	366.62	295.98	599.769	4377.152	1433.452	301.521	13520.621	181.666	165.723	175.101	1607.27	3941.838	321.911	126.02	2168.636	5160.52	297.046	460.483	272.494	165.982	4282.775	294.946	4471.277	136	0.862	896.066	385.897
9683.969	10008.527	6867.992	13868.443	8331.964	16397.94	8637.302	16274.273	608.491	357.614	349.546	402.746	685.751	547.964	259.551	7413.919	167.528	133.653	147.364	1040.965	223.938	316.768	124.147	3383.364	3540.378	303.031	302.029	254.19	12785.446	991.919	309.469	10705.342	116	0.873	933.328	387.086
14714.311	14892.033	9609.251	21234.905	12990.955	25384.185	14467.53	24458.023	629.275	415.683	344.702	315.622	320.58	757.311	237.262	6895.517	194.774	178.492	129.355	380.764	160.321	191.137	134.719	4319.827	3988.231	308.506	260.258	281.262	3533.875	408.103	271.201	13692.918	117	0.928	1275.192	384.5
15455.368	17273.363	11475.356	23610.153	13723.197	27488.275	13793.472	26920.541	810.848	392.982	375.374	476.603	1910.419	962.477	298.496	12090.666	198.611	164.192	179.249	1009.188	2836.265	455.599	127.643	3876.851	4474.742	292.177	837.125	287.084	7659.434	2144.784	299.606	9255.325	229	0.867	839.972	389.889
10349.2	11083.435	7195.413	15765.29	9282.156	18435.23	9838.244	17469.025	570.23	372.859	286.794	264.926	283.238	387.457	225.231	8648.81	177.901	139.157	144.203	467.969	210.973	212.246	121.108	3482.35	4388.325	284.491	295.64	270.946	12176.697	518.103	269.692	9832.97	167	0.761	1049.416	390.686
12312.619	12580.682	7781.504	17464.985	9721.14	20879.009	10316.999	18532.586	548.138	316.098	323.144	293.165	566.654	478.028	261.262	6952.137	177.024	158.713	154.329	1978.782	323.528	326.78	135.185	2802.061	3678.567	263.244	291.084	274.907	6820.017	800.2	295.244	8786.761	196	0.78	1384.929	390.648
12911.192	12393.232	7648.78	18408.931	10744.47	21406.914	12899.608	19509.415	677.369	350.463	366.7	287.783	243.045	573.332	274.898	7177.912	193.202	158.776	147.271	2284.986	136.078	281.388	144.112	3137.721	3930.931	264.683	272.561	271.025	8265.524	435.799	290.988	10168.482	118	0.925	1394.322	388.127
15644.995	18000.122	11600.179	24319.122	11949.912	26055.522	11808.575	24723.671	640.811	379.422	375.031	449.872	2331.656	561.802	275.846	7778.576	238.576	204.966	149.872	875.478	1510.334	187.613	148.765	3558.745	5599.094	257.562	345.083	312.982	4717.758	1258.86	309.816	10405.485	166	0.791	1462.602	390.271
12354.619	13242.404	9252.6	18729.124	11007.686	22756.306	11936.056	22364.697	582.115	369.962	340.316	385.005	776.364	903.586	253.543	8106.301	187.39	170.512	142.076	458.147	466.68	268.391	118.023	3612.243	3415.631	305.317	294.414	309.119	3001.467	1018.843	301.963	11285.731	179	0.92	1159.198	390.159
14194.354	15241.724	9589.806	20794.259	11873.379	24666.418	12416.945	22129.466	546.622	321.916	290.288	373.05	1436.777	690.279	231.011	10829.322	180.879	171.811	191.589	1121.024	2196.283	350.742	137.106	2492.799	3736.221	308.516	466.219	281.05	10744.313	1722.034	281.437	6854.238	159	0.9	1324.947	389.079
14002.91	15030.767	10662.455	20841.616	12322.983	24306.803	12811.267	24922.025	629.036	358.443	323.232	360.433	263.849	716.702	265.92	5799.243	152.675	143.642	129.901	381.801	151.375	221.046	115.227	3092.15	2834.361	268.732	288.993	283.474	8012.372	481.089	295.761	10455.813	151	0.918	862.043	388.659
13402.839	13594.106	8890.878	18792.744	10985.849	21671.66	11533.924	19984.059	573.657	319.39	286.095	421.888	1396.933	553.227	230.334	7975.149	158.52	155.79	177.524	764.68	1638.706	244.293	136.54	2520.674	3450.497	284.442	366.607	282.245	6333.119	1575.995	285.008	8627.944	183	0.88	1299.189	390.505
13398.357	14631.571	10016.087	19562.479	10527.917	22517.757	10270.744	20827.462	1300.202	320.842	302.924	538.936	3577.964	606.158	232.397	13320.759	174.623	162.245	198.528	1435.335	5922.01	350.416	134.659	2449.649	2042.383	273.509	607.648	273.815	347.611	4301.974	292.062	5285.973	137	0.974	1343.347	389.281
11582.216	13570.296	8389.684	17288.813	8943.325	19101.194	8164.681	17418.168	780.915	416.597	409.849	648.48	6773.984	637.774	300.123	13799.483	219.635	207.727	223.145	2034.738	15850.139	453.651	140.748	2969.112	4012.846	275.316	769.211	287.759	497.214	6329.644	299.69	6175.612	135	0.934	1427.833	388.5
14152.608	15482.267	11055.874	20542.585	11597.01	24141.353	10968.912	22132.896	702.138	421.764	309.936	797.15	5265.63	1617.022	278.734	13100.342	182.093	171.243	176.001	1920.059	4405.2	406.951	123.432	2282.795	4855.914	283.909	462.045	291.672	1439.639	5015.367	291.935	5031.418	98	0.993	886.52	390.347
9832.909	10692.527	6506.051	14221.616	6953.38	15372.801	6253.043	11461.141	461.21	302.175	284.427	288.937	272.429	295.411	250.907	6575.864	160.473	157.188	306.004	1626.964	172.68	214.245	155.551	1375.955	1520.098	236.985	261.965	278.467	13966.252	374.394	318.313	4461.028	106	0.98	1479.349	390.321
14819.752	16063.422	10082.82	21152.135	11805.369	26245.441	11026.429	20947.484	815.908	365.255	319.149	572.192	4465.373	986.496	287.009	13083.448	197.557	150.657	155.865	1446.795	4732.071	416.879	124.678	2566.119	5153.084	265.748	775.671	311.836	179.682	4465.055	269.342	5130.663	161	0.935	737.848	394.22
8894.177	9637.198	6314.049	12803.634	7566.178	14953.63	7569.838	14845.289	521.397	361.61	315.665	444.258	3080.449	775.626	254.657	12529.836	151.194	157.686	171.751	1608.458	7336.371	296.331	116.018	3239.566	2165.318	283.796	679.562	333.463	859.042	4093.498	292.184	8306.761	116	0.965	1201.586	392.828
17939.158	20069.593	14181.95	27245.612	16300.576	30806.561	17257.274	32439.405	695.222	409.782	356.743	256.83	281.88	645.264	247.786	7021.42	181.353	171.337	130.292	652.958	145.125	264.227	125.058	4580.59	3750.275	317.366	283.851	336.848	4559.099	373.708	297.303	12819.934	258	0.808	1226.643	396.62
17426.695	17194.415	10993.995	24307.138	14585.801	28232.992	14784.099	24752.747	671.317	398.939	364.978	451.094	908.623	972.26	284.639	7499.949	191.702	157.767	179.434	801.3	1073.826	411.755	124.834	3482.362	4370.609	280.664	765.898	279.682	15962.319	1259.689	312.183	10351.838	155	0.839	852.777	394.106
8901.778	9474.47	6139.18	12357.313	7162.105	14615.946	6674.335	12131.617	630.764	338.086	291.61	331.455	257.074	525.261	315.675	11083.694	183.319	147.538	199.895	2676.266	264.323	3040.917	131.39	2008.752	3977.687	292.901	408.789	288.463	31361.342	1497.696	268.749	5866.709	115	0.928	691.013	394.361
11750.444	11410.843	7827.068	16160.233	9540.942	19383.393	9717.212	16650.761	479.6	255.03	270.03	349.457	490.364	547.147	245.778	10237.798	135.694	138.544	212.764	1568.632	421.203	241.445	100.418	1636.069	2405.582	244.889	332.55	293.897	12830.189	716.767	266.667	4080.66	108	0.98	778.917	393.25
14790.216	15376.957	10431.55	21536.801	12727.422	26075.066	13578.766	23348.916	625.475	375.97	337.404	416.348	553.971	810.145	259.434	8716.441	192.388	178.321	161.124	472.309	636.156	331.824	121.974	3063.505	3668.98	299.275	353.079	294.094	7709.413	803.203	294.321	11376.578	269	0.861	1144.325	398.764
12822.952	13857.58	9262.652	19175.878	11119.22	23520.792	11195.853	20619.22	659.492	343.954	303.193	512.496	2412.709	1020.863	281.656	10538.781	157.176	141.175	183.934	1128.496	2433.067	286.003	122.59	2722.117	2959.709	286.991	370.729	270.761	4393.75	3597.203	304.91	7296.529	259	0.776	925.882	400.365
9574.165	10938.316	7615.282	14883.322	8866.877	17014.536	9360.468	18603.559	565.879	400.255	334.775	280.719	313.781	363.785	238.695	6986.261	165.203	133.267	156.369	1125.828	161.818	168.424	133.627	4204.118	1526.343	326.095	272.86	290.31	2253.05	312.039	290.719	12037.043	151	0.826	1111.778	397.553
11302.84	12070.727	8182.57	16129.853	9578.385	18756.773	9685.687	18698.929	641.217	376.773	312.884	668.296	4762.174	569.92	254.309	12581.205	167.116	169.981	170.23	1918.71	6652.965	362.329	154.402	3171.555	2352.371	301.778	644.506	294.687	3100.921	5682.636	267.699	8034.943	116	0.977	1287.06	394.612
10210.257	10880.501	7486.148	14451.192	8666.019	16559.444	8556.739	15734.108	559.227	307.928	310.235	332.908	634.704	422.622	241.421	8028.142	148.034	136.311	199.181	1713.94	240.401	243.172	113.83	2173.947	3402.718	261.363	288.561	310.746	6397.559	662.17	262.654	6563.512	181	0.706	753.445	401.097
13126.604	14765.033	10194.072	20123.873	13365.609	22311.321	14495.821	26014.043	781.639	494.394	396.748	350.392	361.462	416.803	296.353	7654.083	164.723	141.196	143.914	646.043	151.166	142.982	141.863	7606.724	880.945	307.406	278.269	245.314	238.564	293.574	289.7	18980.934	107	1	990.743	395.977
8992.815	9745.127	6236.918	13131.533	7258.863	15959.366	7138.692	13664.371	563.978	323.651	274.898	549.001	3317.044	919.676	226.459	15658.284	166.773	139.534	168.305	1542.827	6948.901	321.536	125.839	2312.761	2956.042	311.004	738.996	279.396	451.214	4422.338	295.509	5023.334	135	0.949	1064.522	397.367
11105.995	11686.645	8146.099	16163.346	9241.259	17702.325	9640.041	17854.446	650.09	335.96	269.097	326.455	676.044	403.975	216.918	8196.637	169.833	135.285	170.533	533.099	607.888	271.538	133.207	2574.464	2588.366	285.515	304.703	285.655	10084.978	990.766	303.068	8992.399	106	0.962	1078.774	396.66
10996.826	11278.504	7507.687	15316.573	8881.786	18265.443	8529.662	15248.368	519.477	294.434	277.724	413.776	1144.964	430.663	225.805	10360.531	151.658	142.719	187.051	964.015	544.862	283.126	110.885	1846.48	4184.186	263.377	310.093	308.411	5905.987	1101.585	283.739	5326.494	122	0.945	768	396.697
11013.209	12129.982	7913.521	16123.874	9475.498	19060.921	9481.562	18565.386	596.431	360.882	318.025	524.851	2937.868	628.904	239.633	11659.629	164.009	149.807	151.254	1580.062	5302.183	333.063	141.363	3108.078	2145.213	285.367	678.685	275.488	786.078	3761.316	277.301	8230.249	122	0.945	1309.32	397.008
13879.486	15076.144	10285.814	20771.92	11945.415	22915.666	13284.815	25176.688	596.417	376.87	362.859	263.246	265.512	459.292	279.278	6563.249	187.315	161.96	142.646	1186.67	114.141	246.371	141.353	4054.413	3746.429	266.851	257.591	264.989	2136.146	273.46	272.353	11462.652	128	0.974	1393.227	396.648
15154.734	17468.149	11669.225	23113.757	13365.658	27593.142	13192.736	27355.644	729.588	406.753	380.067	566.046	3121.746	1116.969	316.216	10814.133	189.787	155.778	148.636	1702.999	5236.49	487.21	124.859	3790.429	3242.507	293.621	886.168	284.868	3376.584	3796.896	316.907	8893.58	171	0.834	851.529	400.488
11207.167	12062.945	8351.947	16790.579	9938.522	20478.786	10334.859	19418.544	486.204	315.62	272.28	454.393	2528.717	605.056	214.974	11647.517	149.146	161.79	153.075	1352.619	4313.737	312.587	142.496	2687.994	2723.295	296.242	469.76	280.62	566.759	3653.267	283.533	6389.417	170	0.865	1278.406	400.906
13985.248	14748.801	9694.302	20468.529	11735.663	24865.558	11962.771	21662.513	510.586	318.8	283.774	621.123	3853.291	721.628	232.686	13094.644	161.23	149.781	158.767	1420.345	6432.448	331.21	142.404	2421.965	2610.299	288.086	715.63	286.47	4699.224	4662.998	279.299	5968.572	133	0.961	1295.154	398.59
11178.268	11903.226	8275.11	15999.524	9109.763	18669.214	9327.31	18514.367	652.874	329.635	300.767	430.573	1207.125	470.907	231.751	8604.062	182.082	160.152	154.722	1086.881	1613.48	266.131	131.941	2683.33	3661.542	285.581	439.33	266.351	4751.419	1686.888	305.447	7932.821	132	0.903	1334.614	399.121
15668.091	16905.517	11342.74	23317.074	13544.591	28264.797	13635.076	25268.262	773.46	368.282	324.767	383.411	317.545	591.272	276.612	6744.558	191.642	159.294	177.201	645.285	199.49	323.151	121.066	2697.924	4949.595	276.057	274.862	280.159	16144.767	694.343	309.865	8860.444	365	0.696	878.127	406.078
12214.92	13353.405	9179.178	18037.821	10497.801	22300.383	10392.318	19863.055	698.565	421.889	305.757	651.525	3063.675	2116.485	311.415	13125.988	157.093	154.563	167.937	1969.129	2198.595	380.848	125.808	2700.673	2899.812	290.233	789.066	275.249	8509.988	4007.224	299.009	6436.892	125	0.952	912.868	400.228
12337.384	12635.757	8938.271	17256.1	10589.149	19455.521	11076.64	20254.149	678.334	343.004	320.763	332.57	375.923	397.069	233.993	7253.808	173.42	137.838	183.933	674.838	589.757	214.731	127.608	3876.559	3616.118	288.167	337.143	248.783	3778.055	517.433	287.24	11493.436	194	0.81	978.593	404.289
10397.354	10449.62	7231.657	14742.839	9086.906	17916.104	9796.964	18355.743	541.885	355.182	295.832	246.438	296.04	464.548	217.08	6904.329	174.027	149.737	132.17	781.425	188.413	175.582	144.73	3777.726	3417.593	308.006	275.469	287.025	2222.149	380.951	281.401	11080.143	124	0.933	1269.952	400.573
21171.933	20353.49	11901.286	27221.231	13700.927	27233.841	13949.265	19640.528	849.616	361.55	333.928	375.863	415.237	359.995	263.682	17381.269	234.373	241.636	259.409	3972.745	280.456	309.639	195.812	2330.678	6578.55	249.697	370.251	281.811	14525.222	458.918	318.737	6402.021	168	0.846	1494.571	400.018
16072.438	17005.328	10884.371	23697.053	14749.043	25693.017	16288.521	26185.924	646.785	412.977	356.17	282.951	280.428	804.788	255.223	7851.076	166.686	167.012	137.857	1772.343	159.92	270.813	124.724	4389.267	2667.276	323.948	366.922	339.236	10520.055	1069.141	292.095	13453.041	110	0.943	1234.718	400.5
18251.686	18759.168	12027.688	25804.523	13905.068	29154.555	14612.584	25739.813	658.186	316.722	319.504	495.622	2578.056	676.185	257.945	10497.6	197.68	181.697	178.189	1215.854	3848.886	472.429	137.384	2673.55	4052.237	275.536	542.548	259.475	2987.587	3145.641	314.968	6987.806	164	0.938	1376.457	400.677
17582.916	18922.486	11944.478	25434.194	13028.244	27506.248	13000.268	24522.263	620.209	335.351	324.001	361.366	836.21	397.726	258.489	7210.083	222.656	194.736	177.952	1178.608	423.755	220.216	147.092	2544.675	5815.772	246.162	364.279	284.405	6292.919	790.842	327.049	7667.174	280	0.77	1467.982	407.454
12848.061	14202.954	9568.687	19503.049	11869.319	23448.153	12791.077	23840.628	567.092	365.739	315.849	228.273	263.009	576.915	217.764	7079.832	180.957	154.292	131.745	1058.756	132.136	233.411	136.579	4200.148	3723.07	325.07	243.928	310.398	1828.938	326.626	274.107	12585.272	148	0.838	1263.338	405.892
17227.833	18117.611	11692.38	24936.406	14007.766	29698.806	14628.734	25271.802	578.808	301.385	281.532	471.42	3044.293	707.066	213.084	11013.054	173.067	171.205	155.173	1151.868	3943.01	331.79	140.301	2186.242	3896.27	286.261	511.264	260.032	1336.703	3455.511	293.346	6044.176	181	0.921	1321.058	405.124
15193.868	16724.87	10755.881	21661.902	10725.395	21878.217	9674.202	19585.166	719.688	407.892	345.251	455.936	1482.903	410.274	268.58	8485.55	209.948	201.254	217.301	2291.654	2036.344	366.701	186.283	2390.677	3441.822	257.15	343.604	285.395	12042.511	1239.256	338.004	7075.532	118	0.964	1486.695	402.424
9948.192	11029.874	7012.972	14571.042	7949.543	16396.839	7953.556	15395.802	585.054	306.036	333.546	545.518	3449.502	676.573	249.628	11432.089	157.345	169.036	153.622	1949.806	4825.313	303.256	139.921	2425.905	3234.88	251.357	756.117	277.572	1351.094	3800.648	280.283	5883.972	110	0.943	1420.145	404.5
16223.237	17154.251	11134.422	23883.43	13395.223	28812.655	13850.228	24133.775	651.01	301.989	263.295	511.336	3067.014	668.024	202.835	12523.221	205.41	179.842	183.398	1069.581	5187.026	309.828	139.64	1964.364	8876.885	283.074	564.997	296.38	3847.47	3558.821	332.579	4777.941	227	0.878	1296.923	408.795
11507.484	12385.178	7905.348	17049.97	9938.743	21011.27	9672.153	17803.229	695.308	309.818	355.141	336.57	287.419	473.905	279.663	8968.947	179.185	151.386	172.412	4395.303	208.014	267.853	136.758	2513.336	4420.994	281.575	283.167	292.699	6978.687	404.638	261.974	7915.798	177	0.871	706.924	408.127
16089.689	17497.724	12244.626	23524.779	14659.587	25447.743	15717.791	28011.69	606.629	408.689	361.725	277.053	292.391	922.433	260.756	8413.703	171.476	164.795	149.147	1271.002	147.51	647.094	139.846	4889.599	3249.806	317.245	417.275	329.251	7598.946	658.605	275.548	13769.415	217	0.796	1241.187	410.855
13350.663	14638.177	9791.8	20308.413	11308.468	24135.376	11317.497	20863.744	443.619	287.955	254.4	459.121	2825.797	723.181	204.52	12586.994	158.94	164.405	154.644	1047.569	4655.618	261.448	146.172	2124.785	3563.541	290.368	441.39	293.268	2297.553	3820.96	288.784	5396.492	157	0.98	1286.048	406.666
9966.507	11167.233	7427.295	14498.195	8401.516	16072.017	7996.643	17834.791	620.719	288.773	367.032	309.949	262.15	329.014	281.239	11735.137	153.839	139.402	161.161	5598.704	199.475	242.123	133.274	3234.432	2304.987	290.705	286.061	285.829	3803.325	411.473	258.141	8391.634	114	0.948	697.877	407.421
20761.698	22191.627	14456.91	29885.022	16007.312	35359.198	16460.029	30888.006	652.356	324.62	343.655	527.825	3186.22	755.507	262.721	11378.661	211.214	200.108	181.171	1270.536	5043.511	348.549	137.771	2729.408	5063.285	277.597	457.733	259.681	1022.142	3819.26	297.11	6421.62	272	0.769	1372.412	411.298
14694.639	16180.855	10312.886	21653.734	12560.946	26649.747	12552.465	23886.151	694.298	382.372	367.722	486.947	2648.75	765.458	273.756	10562.87	182.252	158.806	164.335	1421.784	2492.959	960.864	129.295	3391.773	3159.896	282.399	607.778	279.27	1822.992	3055.128	317.214	8112.359	256	0.801	822.996	410.301
15571.274	16715.109	11571.547	22134.578	13923.012	24509.581	14614.428	24329.853	669.466	416.42	389.114	361.582	326.345	705.334	280.433	8231.89	191.789	168.507	166.035	1624.975	201.03	310.365	128.765	3832.879	3758.573	288.847	278.179	295.728	16504.407	1625.086	296.198	12109.37	163	0.942	1165.647	407.733
11060.503	10999.473	7119.114	15342.355	9356.346	18868.849	9869.259	17465.274	806.766	387.953	319.004	426.075	2741.088	736.27	251.056	11187.042	199.95	172.139	186.288	1379.949	6144.705	296.588	135.07	3543.862	4251.891	299.153	685.472	347.784	1332.577	3690.158	293.721	9619.326	101	0.977	1210.104	408.649
15129.366	15459.78	9717.379	22133.53	13258.439	26352.948	14647.021	25145.359	575.305	382.324	306.761	253.121	264.838	685.661	241.178	7713.98	174.113	158.995	125.433	879.206	132.642	430.895	135.249	4132.666	4086.539	313.544	288.494	315.91	2991.993	413.157	274.302	12490.613	170	0.929	1250.406	410.429
14772.467	15506.447	9569.517	21640.415	12572.742	24152.844	12555.821	20238.384	735.674	315.37	284.337	353.107	517.432	423.748	277.643	8330.971	158.167	141.555	180.136	521.871	197.291	427.537	121.254	2071.616	3045.285	264.305	394.45	267.184	17441.899	735.692	304.174	6550.316	117	0.985	887.765	409.457
13665.116	14567.792	9367.617	20025.124	11414.45	24955.358	11306.068	19950.949	598.677	316.558	293.747	507.898	2968.266	981.114	278.86	10386.155	164.306	145.259	185.682	992.257	3797.468	305.151	114.704	2544.429	4084.7	293.282	320.372	275.611	2365.63	3752.615	295.818	7092.524	169	0.86	929.76	411.885
12876.421	13825.659	9306.061	19137.979	11994.805	22492.276	12689.095	23397.665	634.554	415.974	362.772	326.322	322.609	397.519	256.752	6716.051	165.314	133.434	148.084	914.202	158.683	166.616	128.462	5843.653	2232.952	292.029	272.54	254.928	433.457	310.343	296.282	16402.31	175	0.756	989.117	413.146
14371.804	14856.093	10467.477	20454.735	11423.219	24417.762	12443.2	22402.288	634.861	289.733	281.29	435.24	3068.93	582.36	194.07	13349.058	165.225	168.712	189.857	1126.78	5027.948	335.015	140.4	1962.215	4106.934	264.409	493.261	265.614	667.95	3635.907	306.734	4497.507	121	0.948	1315.153	409.161
16385.599	17608.536	11916.996	23070.821	13709.69	24846.01	15118.205	25848.597	591.653	311.356	347.786	370.349	412.528	457.643	261.063	7168.395	194.364	173.552	143.774	828.242	144.618	216.513	145.587	3358.055	4600.74	247.671	261.835	275.052	4970.331	626.013	280.695	10558.379	157	0.98	1398.226	410.061
11140.989	12461.533	8028.878	16465.032	9462.54	19394.868	8958.7	18012.011	990.318	337.921	348.792	668.728	3845.082	531.66	234.661	13762.122	178.666	153.398	213.409	1951.33	6344.883	352.934	124.775	2965.071	1617.485	284.056	508.441	273.769	2617.364	4935.662	299.28	7201.6	134	0.953	1354.269	409.358
13628.874	14162.118	8994.796	18879.088	10863.228	21688.265	10437.276	19644.104	676.87	382.364	334.412	496.316	2920.45	1322.282	334.492	14324.97	163.612	142.651	203.664	1670.65	3044.566	407.245	129.884	3810.959	2389.231	289.792	649.191	276.573	4271.444	4486.896	303.819	8230.302	125	0.952	906.028	410.292
11326.727	12570.514	8352.425	17109.981	9923.144	19695.625	10632.252	20519.832	810.094	342.689	386.072	317.146	279.411	473.036	285.92	6823.864	196.624	170.165	125.147	3327.413	158.199	187.416	141.913	3697.483	3366.424	246.414	255.34	271	9719.277	412.43	276.587	11467.893	148	0.9	1412.007	414.446
8689.188	9087.574	6469.79	12623.957	8021.937	14919.043	8619.713	16700.026	560.591	385.358	329.742	295.537	507.949	508.747	237.73	7873.142	160.476	138.853	157.41	819.571	253.425	201.984	138.943	4176.502	2496.789	272.947	289.036	348.333	3371.745	533.034	324.798	12980.545	100	0.954	1219.55	414.49
10905.817	10982.48	7233.782	15474.623	9636.839	18397.854	10783.303	17729.058	583.862	327.046	340.993	275.608	248.683	395.279	255.505	7911.296	183.113	151.786	185.923	1190.209	157.181	222.999	139.865	2845.874	3618.805	287.047	273.527	270.543	12922.225	771.714	317.433	10113.455	123	0.925	1334.102	414.492
14811.604	15906.558	9991.218	21232.882	10402.054	23228.036	10101.812	20149.159	565.685	325.503	305.602	391.273	1467.256	396.355	250.5	8156.297	209.912	180.484	191.759	1030.775	2962.662	239.702	147.233	2143.567	5323.648	261.349	464.232	273.132	4415.086	1596.982	305.77	5950.264	137	0.824	1475.719	416.179
12156.978	13590.921	8467.233	17634.211	9383.902	20762.986	8291.621	16006.972	431.738	258.855	255.328	506.388	4462.173	460.559	219.277	10833.581	170.561	187.228	162.922	2046.082	3960.99	357.587	165.333	1661.345	4794.493	252.935	341.227	254.853	203.103	2778.26	273.48	2880.579	131	0.931	548.256	415.156
12499.897	13557.413	9177.505	17718.546	9488.297	20307.391	8982.321	17919.128	646.429	312.442	289.966	459.93	2691.85	1077.909	292.309	13169.998	155.033	141.628	172.245	1140.182	2229.033	288.092	115.039	2325.394	2997.781	324.012	586.605	274.518	1500.443	3524.035	309.626	5084.338	121	0.937	899.88	416.351
12412.217	15026.12	9988.761	19792.61	11442.141	23885.701	11400.479	22713.306	627.909	435.897	374.086	368.547	357.406	690.25	293.794	8249.405	197.443	165.84	170.45	1358.735	220.157	255.072	131.175	3749.581	3349.045	281.026	286.17	300.491	15263.121	849.226	305.999	12064.103	114	0.932	1165.105	416.211
12411.443	12632.592	8514.873	17924.892	10928.54	22307.125	12250.374	21155.786	696.881	349.534	305.891	271.765	464.411	477.745	242.731	8076.429	190.875	169.639	162.899	970.804	195.629	273.328	148.089	3150.026	5748.166	301.593	260	292.085	15647.911	1369.79	330.802	10870.041	160	0.875	1281.6	415.881
11612.317	12800.357	8365.351	17331.047	8902.222	19493.078	8996.378	18202.956	698.74	320.577	298.464	335.708	644.828	396.342	258.097	7469.002	211.32	195.477	141.686	1112.866	212.363	207.039	140.449	2496.961	5352.025	247.667	266.173	273.448	15291.267	983.308	295.897	8337.6	149	0.865	1459.084	416.064
12037.199	12983.43	8683.037	17437.272	10229.244	21548.917	10025.865	19127.218	635.965	370.856	321.312	654.422	3434.668	695.551	282.589	10476.698	196.404	175.33	172.095	1268.768	3423.869	395.986	119.319	2519.601	4410.258	271.541	574.941	282.097	5700.693	3687.89	302.158	6946.202	203	0.822	875.929	419.732
10931.967	11352.084	8002.746	15579.583	9974.943	16413.375	10952.785	18653.941	501.106	365.451	290.93	214.558	249.439	351.992	221.891	6977.698	142.66	135.233	129.831	614.733	127.269	210.61	134.539	3862.453	1646.742	317.608	257.82	287.255	1968.317	258.633	258.851	11978.42	119	0.933	1261.374	416.836
11022.365	12034.966	8289.807	16176.984	9160.844	19708.586	9333.842	18161.737	464.016	278.712	273.998	359.126	1490.113	366.086	191.092	9104.029	167.348	156.69	180.469	560.457	2150.761	226.021	130.619	1989.811	4598.807	272.602	323.421	275.438	4412.215	1567.27	307.232	6656.621	197	0.808	1316.566	416.652
14435.858	15458.226	10977.988	20105.415	11054.447	22673.564	11140.458	22729.067	708.623	338.657	344.951	548.801	3259.694	695.738	246.15	12981.254	206.256	180.501	208.896	1288.062	5093.913	386.123	124.79	2928.175	5010.639	285.047	465.988	262.767	653.989	3717.328	304.742	7059.324	114	0.948	1362.904	417.088
11330.299	12558.19	8367.07	16780.824	9991.4	19763.736	10054.001	18603.942	486.747	319.509	307.616	322.757	506.682	468.097	224.923	7035.416	149.604	140.733	152.935	436.626	221.365	474.431	127.273	2650.468	2458.011	285.576	266.976	282.831	6134.493	585.126	323.789	8860.061	174	0.807	819.414	420.897
10978.334	11979.245	7675.78	15662.452	8848.29	19165.375	8097.324	15567.547	586.784	332.143	278.064	488.261	3582.069	725.167	269.106	11960.914	167.226	150.861	176.071	1425.094	4449.482	371.002	114.902	2141.865	4044.855	267.134	425.371	328.623	227.299	3227.07	268.036	4240.997	131	0.921	757.24	418.95
17005.277	18262.965	12215.622	25270.955	14711.632	30893.783	15933.439	28599.571	680.609	365.64	319.411	290.275	412.426	879.898	234.49	8100.364	183.514	175.821	185.638	1020.209	310.589	257.105	147.861	2992.559	6023.599	288.619	285.035	276.945	15875.707	1064.72	320.778	10099.106	221	0.862	1293.179	421.124
15657.048	17036.756	11271.968	23218.061	12726.094	25695.219	13294.045	25718.907	875.522	327.204	345.352	361.011	439.256	645.859	296.339	7588.456	216.317	184.504	149.303	1382.058	213.207	270.885	154.656	3098.736	4691.5	263.9	281.559	266.42	20692.775	971.28	289.894	9480.387	214	0.924	1424.416	420.888
17995.266	19414.996	12665.352	26847.254	15243.001	32541.568	15391.124	28658.521	667.294	339.184	326.108	587.877	2382.098	966.98	286.973	9502.119	167.651	157.162	200.331	992.946	2918.814	358.693	118.507	3098.067	3796.62	276.905	384.694	271.36	6647.923	2869.526	290.657	8441.468	205	0.799	930.866	424.749
12845.735	13861.671	9420.928	19487.717	12013.833	23215.333	12922.244	23912.058	704.127	409.971	371.119	266.333	301.412	737.475	248.793	6818.639	166.746	163.951	144.723	627.81	139.211	200.82	139.222	4690.378	3702.55	287.814	267.596	328.859	2305.127	247.425	269.665	12883.64	208	0.818	1231.014	425.49
12721.375	12523.716	8940.647	17892.132	11375.555	20491.594	12550.551	22403.459	707.991	432.578	333.763	250.264	295.059	421.328	236.813	7437.485	205.134	174.24	146.496	213.528	155.883	333.068	137.578	4397.842	5849.529	310.591	271.326	302.538	3463.931	244.114	256.885	13076.019	125	0.94	1252.948	421.988
14547.016	15117.249	9739.463	20413.038	10797.098	23289.827	11231.403	20503.537	839.181	296.723	328.869	450.275	2528.176	546.805	243.029	11233.35	202.412	166.326	180.751	1158.56	4201.782	300.206	137.296	2354.736	4270.822	260.317	403.149	267.714	1433.159	3065.115	281.357	5890.684	253	0.778	1389.547	422.049
10247.992	11364.839	7179.319	14814.751	8420.922	18037.436	7609.12	14315.012	501.885	310.821	286.775	532.972	4251.24	610.7	247.019	13106.175	158.903	162.137	157.905	1838.656	5126.074	363.161	115.405	1926.395	3284.997	273.078	443.676	295.956	179.932	3834.108	326.753	3853.314	113	0.969	807.757	423.022
14129.841	14439.922	9529.753	20424.907	11996.26	24345.574	12945.444	22920.382	665.953	335.002	362.402	446.751	1294.39	689.816	223.186	7227.611	170.044	157.333	146.836	489.618	1159.112	184.513	132.426	2869.436	2944.825	260.217	297.759	278.722	3239.458	1513.328	306.638	10060.027	241	0.829	1325.421	426.828
10865.687	12113.291	7789.713	15609.93	8745.056	18794.789	8206.849	15618.969	640.285	330.034	301.521	539.142	3255.476	878.207	298.709	11527.738	171.159	157.167	216.455	1158.838	2520.512	542.586	120.685	3061.859	2800.356	271.649	391.085	284.686	1905.445	3878.529	294.56	7137.593	116	0.898	904.414	422.19
16684.909	17213.103	11066.589	24568.466	14457.761	30154.789	15473.093	27196.193	693.001	363.936	342.954	466.901	1312.608	730.396	277.807	6886.551	172.264	148.676	168.422	634.28	897.601	226.108	119.353	3867.003	4368.92	299.532	365.495	276.531	3654.46	1554.127	283.635	11178.076	103	0.996	938.131	422.617
14439.652	15154.17	10634.798	20941.652	12836.263	23890.97	13937.388	25024.38	622.638	372.588	315.551	262.062	297.14	591.134	259.667	7329.826	168.15	161.383	141.69	1117.815	161.518	234.934	144.577	4022.52	3758.335	281.925	264.137	347.05	5731.421	339.938	276.729	11985.074	228	0.836	1218.899	426.018
12240.707	12695.278	8722.696	17585.35	10563.524	19300.225	11264.194	20043.862	712.409	351.09	322.743	346.815	1003.406	519.716	217.898	7647.98	156.929	141.247	136.374	712.562	695.698	183.352	135.527	3230.842	2228.06	270	277.894	271.744	7848.488	1187.974	305.726	11177.611	156	0.853	1309.032	424.442
11840.769	12116.889	7793.988	16842.812	9862.398	19821.499	10498.254	17983.728	475.739	308.688	311.537	331.867	688.009	410.883	222.345	8178.7	171.952	143.193	177.323	518.335	933.339	3611.245	125.532	2434.499	2882.519	283.736	317.216	256.664	5443.84	960.376	287.379	7819.677	140	0.932	1353.007	425.336
12038.192	12124.817	8393.874	17191.445	10218.091	20368.755	10858.885	20373.434	687.032	369.758	332.623	320.276	317.767	603.962	250.09	6433.613	182.716	140.854	168.959	510.073	181.164	1728.17	127.381	3946.512	3933.852	302.131	277.593	261.449	6218.714	515.086	309.344	12308.849	109	0.976	949.592	425.858
14859.816	16648.411	10789.912	21745.584	11261.671	24980.089	10740.828	21288.415	572.848	295.219	321.492	591.073	3957.598	590.914	234.525	12489.904	181.26	166.215	199.416	1320.3	5626.987	323.207	138.049	2316.704	3253.404	274.957	513.3	251.84	1074.136	4384.85	282.586	5304.188	234	0.79	1372.692	428.188
15640.839	17518.536	11174.506	23810.211	12799.852	27526.994	13206.44	26119.542	710.628	330.643	343.889	315.145	296.911	598.847	295.824	7335.732	201.561	186.11	150.597	1317.377	168.91	212.379	148.054	3267.053	4384.857	266.3	277.978	259.262	18072.624	810.05	310.388	9750.338	136	0.881	1433.897	425.963
12201.291	12996.258	8789.273	18178.684	10668.173	21093.65	10497.432	19071.175	809.602	341.305	324.527	345.359	361.172	566.77	281.563	8326.559	182.414	153.358	195.854	1464.133	278.476	400.922	118.774	2635.933	2910.294	261.466	287.8	283.303	35999.747	1227.081	307.488	8376.83	213	0.745	887.636	431.631
14127.798	14744.489	11246.834	20226.551	13181.769	23050.628	13447.683	22404.219	854.335	491.197	407.538	552.926	2335.765	736.546	334.628	11318.951	234.123	188.186	274.071	922.935	1999.984	1914.692	131.769	6040.91	3854.063	282.201	385.06	272.863	5361.175	2569.137	306.271	11922.451	104	0.932	911.981	425.75
13471.185	14610.218	9601.253	19777.859	11747.293	23753.108	12005.802	23186.853	790.188	394.599	373.737	492.981	2835.531	674.182	283.634	12111.828	186.797	156.196	179.327	1119.292	3509.984	548.544	134.182	3720.707	3875.976	274.559	540.02	272.241	1768.779	2940.469	350.237	8356.216	122	0.945	830.459	427.525
11336.159	10977.442	7011.443	16156.706	9823.328	18720.472	11013.977	17413.199	883.421	410.178	319.626	359.584	355.907	468.327	267.697	8087.006	167.316	140.184	146.87	785.281	215.152	207.835	133.691	3656.537	1491.965	257.452	282.4	294.236	11660.493	678.851	299.818	11408.658	107	0.941	1162.463	427.967
14878.44	15964.172	10249.151	21776.3	12228.2	26284.586	11960.702	21962.986	670.766	358.481	316.598	567.149	3049.644	1297.47	294.168	12600.989	179.014	169.257	187.15	1189.117	3155.647	492.394	122.328	2893.611	3668.126	300.61	442.086	271.637	1983.68	3540.389	290.497	6484.578	127	0.918	920.224	427.76
16230.093	16859.645	11708.228	23781.375	13608.045	28237.493	14114.467	25785.853	577.213	346.334	280.119	325.424	748.829	640.206	238.384	8679.355	197.149	153.803	189.336	412.799	632.748	281.991	130.715	2613.225	4901.527	297.085	436.827	265.341	7595.763	920.123	292.293	7645.243	221	0.795	1080.143	432.292
16272.277	17405.313	12484.516	24189.47	14803.585	27774.029	16143.426	29769.906	750.934	429.25	331.342	251.087	311.234	443.099	253.968	7798.383	240.102	211.352	165.741	335.222	150.968	555.303	137.467	4178.009	10081.276	299.999	287.152	300.516	5167.317	264.649	270.781	11779.674	155	0.909	1257.145	429.319
10431.905	11579.054	7296.716	14769.033	7867.177	17171.408	7817.785	15836.355	553.554	301.266	331.588	423.32	1161.902	395.707	250.441	6471.63	206.662	151.62	128.782	589.547	576.338	203.057	136.695	2454.303	4432.135	246.722	285.583	260.355	8162.335	1195.878	306.308	8609.565	100	0.967	1396.37	428.12
10619.688	11436.312	7592.218	15302.922	8639.56	18252.152	8641.97	16716.979	585.001	407.735	285.378	666.792	4753.891	1548.829	267.742	12386.173	167.544	172.866	207.747	1423.642	6915.2	396.002	120.942	2709.942	2525.864	337.544	483.639	288.362	881.334	4742.516	294.73	6719.006	157	0.826	1127.15	432.373
11852.09	12272.602	7505.954	16636.901	8909.121	18984.191	9334.899	17106	745.539	336.13	333.608	672.425	4385.459	606.332	296.423	11333.222	219.516	188.203	192.931	1576.322	5508.853	328.333	150.409	2868.587	3596.482	245.146	526.984	255.389	1342.546	5146.265	290.08	6467.482	104	0.974	1410.788	429
11086.162	12200.866	7606.456	16201.205	9234.292	20171.086	8584.283	15996.042	566.359	331.669	304.682	546.721	3418.098	646.65	266.061	13289.807	178.049	160.103	186.4	1218.174	3516.253	500.112	114.915	2075.5	3087.511	281.114	545.824	265.68	3558.334	4011.365	315.716	4876.924	113	0.981	876.748	431.208
13982.269	14403.262	9463.649	19835.154	11552.18	23372.021	11746.476	20690.439	835.047	343.825	326.292	524.391	3502.558	753.59	239.253	12752.11	185.078	165.458	193.003	1654.912	6021.85	351.586	139.499	2837.038	3454.811	276.603	368.913	267.665	3605.327	4778.095	314.639	7132.462	186	0.866	1306.548	434.108
10623.212	12146.679	8186.689	16396.891	9767.227	19502.804	9954.751	19358.984	564.722	340.637	359.351	307.463	296.809	538.093	256.064	7569.68	147.891	146.676	138.986	2973.125	176.169	263.33	125.433	3158.251	2179.198	283.718	233.806	292.602	7665.491	435.453	358.769	9695.786	220	0.761	819.327	438.159
14616.89	15040.972	9395.534	20560.808	11447.431	24697.582	12130.23	21414.501	686.72	343.145	341.149	600.934	3324.471	605.498	297.385	10498.644	215.675	193.015	180.962	1325.853	4371.702	333.878	148.268	2939.071	3916.732	255.324	584.768	262.711	1952.219	4133.88	311.878	6698.182	123	0.952	1403.606	432.695
12281.125	13254.297	8357.281	17838.703	10340.542	22484.846	9968.21	18024.438	535.214	305.143	280.017	471.926	3495.501	746.245	249.183	12774.996	170.152	166.899	161.064	1983.756	4595.508	354.277	123.101	2161.304	4251.6	269.071	414.76	292.432	347.39	3409.394	336.969	4436.463	134	0.942	804.619	434.187
17218.016	18302.509	12199.596	25296.111	15128.32	29628.745	15723.463	26966.028	682.407	391.008	348.162	462.141	1666.362	752.658	283.643	7679.107	189.309	157.265	157.472	644.625	1141.553	467.29	123.801	4057.333	3525.505	310.144	339.048	267.001	3739.46	1785.214	312.249	11252.197	204	0.87	951.613	436.838
13793.851	15062.811	10568.156	21016.184	12693.882	24261.125	13497.28	25902.65	616.431	390.134	306.006	249.085	306.189	517.575	254.806	7946.148	163.694	178.117	137.929	581.097	148.156	1040.918	142.997	4223.569	2966.202	284.888	283.32	280.225	6934.522	526.751	274.911	12030.978	268	0.739	1265.582	438.168
11167.893	10698.207	7321.576	15124.56	8455.578	17112.919	8847.002	16021.157	494.872	258.626	271.287	452.525	2811.286	357.463	205.905	10925.45	176.565	147.609	200.699	1269.344	3636.468	291.446	127.753	1881.878	3230.517	277.072	372.659	262.575	8272.169	2922.198	293.12	5040.384	107	0.971	1342.313	431.986
13205.174	14226.45	9116.734	18740.312	9622.444	20597.463	9503.173	18809.518	683.742	329.173	324.497	645.689	4376.21	674.094	283.167	11260.726	206.392	183.921	179.087	1532.747	4354.051	362.238	152.413	2595.311	3538.092	267.134	472.676	262.983	2400.078	4465.649	287.353	6585.983	209	0.839	1422.304	435.959
14769.096	15845.799	10498.277	21334.086	12384.667	25851.534	12406.7	24835.701	736.53	387.435	363.436	504.038	3154.844	880.532	292.048	11623.567	167.621	154.089	166.362	1378.986	3191.475	531.469	132.134	3558.482	2728.903	274.591	577.647	284.751	1732.338	3075.775	360.372	7885.223	109	0.989	830.839	433.894
14365.91	15351.236	10384.112	21561.455	13033.144	24971.194	14171.584	24155.415	734.547	417.27	340.316	336.93	316.151	484.393	297.616	7932.781	185.308	155.862	152.902	609.807	162.913	234.694	132.02	3880.548	3135.053	266.305	282.125	290.223	8579.708	563.663	288.475	10919.333	202	0.88	1157.762	437.168
9575.781	10250.701	7444.715	13820.022	8201.333	16489.053	7962.945	16460.888	550.336	313.952	282.613	454.131	2336.521	516.86	230.58	7654.039	174.448	150.999	225.449	2843.02	653.443	264.826	121.526	2334.29	3866.521	293.14	321.061	259.124	4516.852	1750.609	341.165	7300.116	101	0.977	633.342	435.064
14767.643	15934.106	10638.371	22156.448	14027.104	25208.143	15094.225	24970.074	604.83	403.914	319.353	278.177	324.719	766.704	266.912	8163.432	160.836	185.288	150.077	894.27	153.753	234.115	142.306	4490.496	2866.918	275.092	301.401	299.1	7947.492	432.058	273.96	13021.725	215	0.776	1252.444	440.519
15959.29	16258.133	10294.934	22180.801	12230.797	26111.587	12459.949	22303.406	687.495	320.666	299.971	546.655	3928.399	619.625	222.365	12365.81	196.19	182.592	198.255	1284.049	5477.066	298.181	135.122	2442.515	4278.586	273.674	437.724	260.964	730.852	4515.96	299.947	5664.116	217	0.861	1329.657	437.2
13335.03	13772.043	9237.369	19018.692	10983.343	22784.297	11318.787	19178.41	526.72	293.653	326.769	472.352	2748.368	550.521	220.316	12644.917	183.627	163.151	201.062	1291.524	5923.457	312.182	137.087	2231.557	3274.849	274.331	417.212	264.168	1389.145	3249.317	291.239	5237.96	108	0.98	1355.667	434.694
10463.911	11879.2	7504.794	15452.768	7920.658	17374.841	7379.883	14620.409	575.302	331.91	284.652	472.624	2874.339	522.568	258.144	10275.097	194.318	178.575	222.485	1032.689	3681.859	257.213	155.212	2067.378	4197.846	245.086	570.314	278.693	3013.227	2461.408	298.523	4947.419	149	0.874	1487.064	438.265
17490.378	18573.136	12322.096	26065.762	15554.012	32041.718	16376.881	29075.215	696.165	351.087	337.975	289.62	308.674	604.364	293.324	6704.692	182.386	164.094	161.748	1963.705	248.888	361.186	136.3	3249.392	4646.832	295.79	305.534	282.423	17089.042	846.532	258.11	9264.689	216	0.886	713.852	439.491
12809.092	13974.395	8964.821	18423.015	10125.669	21505.716	9686.396	18525.844	559.067	312.814	340.3	495.494	3546.889	570.429	246.853	13059.21	182.388	158.471	188.903	1412.847	6546.818	319.089	130.416	2491.224	2883.084	273.157	414.028	270.148	1720.391	3793.674	295.266	5987.281	145	0.929	1363.824	437.5
19143.088	20423.731	13036.456	27579.616	14855.204	32420.365	15343.607	28555.134	637.431	336.466	339.622	555.915	3073.423	724.054	293.107	9854.183	235.387	195.975	205.089	1024.469	4222.494	320.413	148.368	2682.707	5119.298	265.436	504.194	263.915	1498.665	3383.39	298.933	6315.231	259	0.826	1399.222	443.102
10764.162	11943.818	7845.389	16034.432	9339.979	19373.98	8957.563	17446.936	752.115	307.68	272.39	310.111	724.915	358.819	252.477	7285.83	157.17	170.335	209.729	861.828	347.347	265.548	136.397	2182.532	3733.99	300.746	370.492	263.614	5187.893	763.403	246.497	6243.839	167	0.9	675.458	438.68
11037.002	12473.639	8241.35	16343.494	9190.495	20161.844	8718.76	17354.821	616.57	313.793	300.079	521.525	3677.563	836.891	282.932	13405.768	187.372	165.982	217.289	1254.069	6183.233	374.788	117.69	2369.429	4295.112	276.106	416.967	272.933	211.743	3692.517	299.436	4729.69	120	0.969	908.675	437.475
17013.231	18037.423	12094.938	24456.297	13475.454	28210.781	13602.657	25754.961	676.666	354.436	330.178	482.473	2911.005	923.11	238.714	13655.228	194.481	177.023	205.885	1746.766	7042.04	366.788	141.118	2931.942	4050.038	277.667	413.543	267.772	307.312	4289.599	302.467	6413.614	220	0.902	1318.65	440.868
15415.468	16062.214	10157.401	21838.832	12184.548	26330.485	11893.581	21371.45	597.146	319.715	325.702	444.452	3187.537	680.133	218.908	13681.139	197.107	184.048	203.646	1404.909	6444.008	339.865	134.937	2377.326	3897.785	280.313	449.666	265.78	576.917	3546.433	281.913	4928.574	126	0.964	1348.81	438.333
13279.991	14766.279	9587.875	19875.766	11521.334	24022.903	11175.483	20987.622	485.014	293.799	286.382	345.396	1247.502	471.503	233.021	6786.934	167.143	148.266	280.211	2501.96	554.984	262.003	133.764	2087.939	3315.761	283.195	322.303	253.184	4865.501	1234.312	342.825	6425.809	187	0.899	638.618	442.281
9312.898	10415.005	6922.673	13724.338	7765.818	16389.2	7501.101	15364.124	673.169	369.802	331.34	631.036	4303.497	954.458	299.076	15088.337	163.721	159.749	248.72	1888.978	6867.29	358.91	119.549	3128.162	2559.241	286.874	676.988	277.753	609.47	5144.596	294.442	6280.242	115	0.969	937.5	438.143
14371.133	15080.564	10149.926	20374.719	11266.417	23468.081	11526.26	21860.651	801.634	334.979	303.451	497.939	4082.733	748.313	234.759	14114.667	192.866	167.554	226.255	1698.045	7718.809	313.619	133.298	2722.111	4013.412	278.58	376.765	266.392	513.317	5732.789	290.718	6201.571	141	0.964	1301.755	440.472
18676.116	19743.176	13572.245	26369.195	14786.249	27366.775	15552.144	28348.03	608.907	364.212	314.1	366.371	636.275	502.326	293.779	6649.77	192.229	183.402	159.553	1167.205	221.217	190.111	141.732	3284.247	3720.504	243.593	283.347	242.137	8555.117	744.5	289.636	9711.838	181	0.921	1449.942	440.876
10978.683	12637.502	5949.578	15834.015	9316.409	16379.485	8006.036	12365.639	616.609	249.955	210.969	371.64	951.791	341.954	234.118	7536.181	167.022	164.64	163.274	636.327	235.678	236.077	174.488	1444.743	2470.38	255.046	244.579	263.699	19108.222	504.585	258.376	3827.431	96	1	451	440
13532.018	14963.365	9895.481	20025.644	11705.657	23906.611	11508.39	22620.142	612.938	375.717	344.979	449.169	2842.197	699.921	264.127	11549.717	162.103	155	173.978	1054.166	3639.883	484.35	128.769	3076.491	2790.714	290.215	519.474	289.798	2099.804	2466.994	373.323	7017.965	182	0.905	833.379	441.819
19226.583	19906.198	13038.202	28004.23	16038.51	31267.278	17044.932	28932.692	639.149	385.889	317.917	284.326	281.63	693.327	261.355	7832.233	187.297	143.172	174.762	425.869	167.975	534.295	135.761	3414.646	3316.93	299.088	355.161	273.782	7785.502	340.362	287.811	9842.263	169	0.84	1080.855	443.027
16077.94	17584.153	11897.436	23427.609	12942.827	27855.447	12490.649	24859.316	625.023	332.52	318.344	508.538	4335.125	729.77	234.98	13542.722	192.425	184.927	209.241	1562.044	8171.641	363.397	133.2	2601.861	3728.484	273.878	449.944	258.782	352.572	4621.721	288.147	5470.003	180	0.886	1340.611	441.767
24453.497	26326.999	17272.641	35300.097	19131.239	38049.135	20529.266	36793.931	694.726	375.224	323.337	419.529	867.302	785.435	304.07	7833.139	228.044	203.935	204.238	1419.605	359.489	293.032	150.78	3095.502	5269.187	251.433	329.39	263.787	20868.983	1521.859	299.324	9021.544	160	0.906	1458.681	441.556
10633.11	11498.337	7469.137	15689.805	8737.661	19245.531	8634.219	16346.694	487.276	398.104	265.647	573.172	3290.239	2269.802	229.407	12473.086	163.026	151.272	189.757	1161.019	5667.636	371.387	115.384	2218.813	3115.449	321.447	430.679	280.427	5161.054	3451.622	301.824	5365.82	164	0.846	1103.201	442.323
13517.331	14475.85	9457.224	18891.146	11063.233	21838.574	10371.354	20038.307	558.132	306.037	308.488	410.362	1368.984	440.556	233.493	6136.229	159.185	153.719	192.236	2345.873	1377.212	297.323	122.327	2516.411	2623.786	290.179	369.987	269.193	6903.531	1470.965	286.385	7643.261	113	0.981	614.27	441.65
13953.648	14193.297	10327.826	19715.546	11582.61	21714.308	12150.28	21826.393	465.992	337.017	292.652	236.027	244.817	437.055	232.063	6641.76	156.94	130.954	143.845	618.895	140.416	401.92	124.639	3735.679	2212.415	287.192	292.574	270.958	2676.505	267.844	286.716	10289.511	183	0.833	1074.32	445.057
15819.821	16072.031	10550.143	23072.804	14276.147	27113.634	16017.814	27351.019	657.001	403.432	363.74	271.44	337.072	538.707	258.112	7092.195	182.679	164.363	152.001	1087.517	139.249	492.543	134.989	4605.037	3048.355	286.709	262.366	265.547	2210.721	324.627	262.357	13052.31	271	0.753	1283.666	448.382
19175.722	20814.301	12854.423	28768.609	15300.046	32722.958	15823.877	28398.068	788.809	356.285	313.364	335.067	330.765	558.099	298.444	7398.623	227.703	191.065	237.601	2577.741	202.65	247.913	147.985	2907.769	5144.035	235.327	301.67	260.478	24724.39	1157.344	302.126	8779.389	233	0.872	1471.337	444.955
11194.899	12469.483	8695.011	17184.127	10368.779	19345.781	10495.112	20248.826	648.635	321.022	346.632	321.704	297.602	448.079	269.294	6616.665	138.717	144.545	211.578	9395.072	238.227	518.437	123.061	2790.5	815.357	276.612	314.317	271.487	9935.204	715.704	246.783	8586.172	116	0.965	700.328	443.009
10593.401	11454.351	7375.031	15286.995	8663.869	18192.732	8199.802	15571.003	642.954	350.57	312.594	592.166	4744.803	746.21	261.286	13617.68	163.454	144.92	181.277	1414.524	5051.716	524.701	128.858	2320.005	2683.392	270.67	456.568	281.544	1459.378	4556.622	320.279	5297.026	117	0.985	866.5	442.944
10008.876	10907.142	7239.907	15053.364	8684.36	18590.165	8590.953	16013.214	517.25	363.535	294.81	544.424	3356.416	722.214	220.947	15281.127	164.581	152.71	205.636	1250.163	5899.371	301.596	134.126	2330.83	2707.757	276.406	758.831	285.62	1128.563	4030.51	276.72	4945.662	128	0.963	1171.82	444.477
10845.536	11464.667	7141.871	15501.06	8447.368	17632.771	8012.925	14063.852	616.318	310.599	306.709	485.406	2925.849	701.985	232.743	12989.111	172.198	159.257	195.881	1114.1	3966.706	263.878	136.902	1966.963	2703.682	272.756	427.115	258.328	779.069	3036.727	304.195	4647.353	155	0.943	1372.558	444.029
11340.335	12169.732	8629.634	16019.071	8997.937	18060.637	9060.552	18097.06	618.473	327.586	282.151	474.546	2337.072	567.957	214.823	11342.777	168.938	161.004	212.558	1350.556	3753.887	259.496	131.552	2546.065	3350.812	278.752	453.922	269.632	1264.682	3170.375	296.446	6692.938	125	0.98	1295.164	444.556
11245.421	11496.422	7861.89	15640.844	8678.961	17359.974	9320.44	17178.613	542.445	313.462	293.346	497.44	1846.649	417.681	269.827	7377.085	201.069	167.775	155.533	714.572	779.198	201.483	143.732	2518.573	3313.943	239.767	351.636	253.272	4481.802	1538.437	257.662	8125.22	191	0.703	1433.757	448.008
11060.052	11432.851	7017.267	15544.827	8723.449	18676.498	8646.72	15267.832	511.376	363.89	281.649	467.843	3099.081	740.225	229.341	14639.917	158.354	158.686	201.93	1305.582	14619.268	308.607	160.621	2213.931	3332.017	267.188	651.707	315.164	116.504	3342.12	265.587	4641.195	112	0.96	1197.875	445.58
9824.643	11265.362	7846.848	15529.537	10156.687	17337.697	10744.343	18776.038	608.565	397.092	332.829	281.292	292.537	343.022	230.412	7550.613	165.201	142.013	125.88	805.131	154.497	200.845	124.451	5589.789	2346.162	265.027	282.019	242.535	1971.613	316.987	291.664	15389.217	105	0.984	1019.843	445.986
12710.047	14440.216	9429.535	19151.772	11075.842	23198.618	10557.188	21485.093	538.828	341.763	464.469	285.412	300.956	896.149	244.305	6288.934	182.887	167.515	211.818	3097.314	183.527	273.221	130.269	2894.455	5680.431	351.216	295.095	253.348	3535.657	396.018	272.892	9075.591	155	0.9	646.597	448.681
13266.191	14146.698	9774.984	18966.071	11336.665	20404.041	11124.208	21413.21	806.33	337.333	318.845	330.267	293.21	558.247	267.494	6550.097	159.585	156.251	183.207	2316.657	217.613	328.206	120.196	3215.965	2993.613	280.021	292.649	282.733	13097.399	814.334	262.26	9240.764	175	0.89	729.683	449.431
9638.017	10657.235	6785.704	13888.955	8285.05	17481.994	8210.811	16166.294	475.635	327.329	313.52	334.932	1118.233	377.894	276.574	7094.645	161.054	152.305	210.037	1140.022	698.314	234.771	117.339	3253.683	3187.881	289.313	394.563	263.123	2423.715	1116.906	256.221	8929.201	121	0.874	686.103	449.128
8294.37	8961.032	6187.063	11770.108	6595.295	13786.296	6184.298	12165.738	446.533	868.427	280.116	549.848	2260.67	5823.629	229.746	11906.859	154.387	159.072	171.925	1078.61	1841.829	353.216	119.961	1577.37	1894.507	304.55	392.09	270.072	320.364	2404.79	291.759	3343.678	103	0.996	896.646	448.209
11668.889	12174.124	7450.101	15752.35	8162.655	16694.175	8158.374	15030.211	667.584	324.14	304.721	622.516	4500.679	559.763	278.406	13514.595	214.037	180.351	172.208	1644.857	5401.009	401.882	158.083	2389.922	3565.337	269.14	482.034	256.746	842.046	5136.581	275.577	5188.333	144	0.985	1421.132	448.799
15597.315	17468.815	11599.735	23411.082	11314.214	24903.202	11316.222	23742.163	779.465	332.334	326.62	376.705	1023.057	450.248	265.63	7752.83	211.3	195.134	229.332	3437.128	622.957	227.111	183.809	2134.105	4905.966	262.742	377.508	262.251	11583.533	874.035	307.727	6119.801	201	0.768	1510.933	451.306
19604.521	21234.762	12574.738	28816.863	13989.561	31562.358	13839.925	25449.746	868.861	371.872	352.05	326.442	347.738	508.527	287.596	7250.238	238.131	206.314	185.848	1562.023	206.673	238.85	183.964	2546.342	6142.364	280.977	342.347	262.514	13573.04	523.431	308.37	7606.803	184	0.865	1518.685	449.37
10095.736	11048.124	7282.077	14624.714	8417.026	18118.248	7897.371	15267.681	451.099	289.413	268.657	498.174	3102.775	867.935	263.55	12005.379	148.387	160.467	191.417	1181.4	3400.369	323.573	122.053	1787.976	2818.06	287.824	663.271	253.976	234.366	3520.908	242.857	3807.576	146	0.865	674.959	449.952
12259.586	13197.777	9362.225	18388.675	11117.346	22595.504	11647.27	22119.444	563.339	383.513	327.151	330.166	313.437	738.189	267.604	6270.222	152.829	150.691	145.343	689.609	216.631	280.303	124.707	2940.262	2574.735	280.086	255.307	280.116	10059.09	646.08	389.103	9137.294	130	0.924	827.585	450.592
10854.53	10749.904	7177.043	15897.189	9104.94	19084.718	9596.849	17386.108	542.931	371.4	300.715	278.958	321.172	431.58	251.67	9041.875	170.983	136.562	138.575	911.439	181.306	311.757	124.876	3138.334	1992.328	288.348	356.351	290.888	7581.918	388.158	288.599	9582.108	128	0.986	1091.383	448.594
12405.39	12731.458	8988.119	17068.503	10601.133	17508.625	10808.224	18434.787	631.76	404.097	324.816	407.602	729.525	477.623	270.818	8512.315	166.28	141.663	190.734	1129.885	476.669	213.743	132.551	3752.993	2384.536	258.486	363.29	292.231	8634.333	1013.991	268.681	11453.606	111	0.964	1161.536	449.689
17790.029	18957.909	11959.894	25656.8	13689.482	30165.266	14239.804	25683.029	661.271	370.181	327.543	562.243	3653.593	665.553	285.936	9641.763	225.058	198.137	153.184	1094.724	3347.372	275.834	142.996	2873.222	4365.171	256.859	548.815	253.486	1210.701	3611.604	260.775	7629.297	128	0.936	1439.602	449.445
18911.15	19370.149	12920.939	26539.529	16001.378	30487.016	16366.542	28276.765	570.364	397.594	323.877	392.843	1200.982	858.58	272.651	7800.292	177.627	164.339	153.17	622.316	1255.88	356.546	124.843	3047.279	4463.838	280.771	306.864	292.702	6292.004	1293.921	368.426	8357.018	167	0.922	840.482	452.578
12101.301	13361.314	8710.509	17700.427	10058.235	21651.89	9683.735	18812.395	606.851	375.095	330.031	549.353	3274.065	721.075	263.808	11312.952	177.177	168.215	181.994	1361.09	6153.461	409.78	130.634	2818.751	3180.679	287.781	376.661	295.002	1461.595	3856.761	334.993	7168.667	222	0.808	862.991	454.144
8433.863	8875.537	6087.355	12356.49	8051.524	15167.689	9036.716	16412.66	542.851	377.739	307.283	265.174	317.284	399.787	255.993	6611.828	149.691	171.611	151.776	960.003	135.672	188.866	133.977	4245.032	3219.679	257.433	250.321	309.046	1503.211	296.964	262.166	12241.312	126	0.82	1247.119	451.532
14593.025	15286.005	9053.869	20590.45	10065.553	21288.662	9268.116	17359.305	778.769	390.99	357.009	327.425	342.989	447.154	301.281	8019.501	250.979	216.985	199.275	2094.964	174.38	218.591	174.056	2614.872	6914.614	272.727	332.474	286.262	8628.382	606.637	297.547	7983.306	113	0.94	1533.155	450.712
16224.46	17115.944	11491.724	23269.351	13742.363	26037.64	13654.325	25100.15	550.884	345.726	340.596	328.186	294.307	2160.658	273.217	6759.68	150.875	164.29	186.078	2665.646	182.837	247.257	122.076	3135.481	3511.893	265.327	273.415	289.567	5728.77	468.565	259.551	9127.709	116	0.948	737.181	451.793
16216.668	17491.308	12536.466	24125.913	14828.941	26123.008	15932.716	28230.733	683.93	422.246	353.746	284.806	360.512	549.509	287.373	7421.396	195.113	188.516	158.996	961.37	142.638	7559.057	135.029	4796.598	3845.975	294.547	317.735	281	5797.042	550.303	274.859	14320.67	212	0.888	1275.769	454.047
12184.987	12684.626	8507.709	17181.952	10340.786	20321.796	10610.874	19164.532	736.756	372.645	352.088	452.111	3766.736	634.495	242.838	14575.065	177.842	164.619	207.139	1875.695	6822.162	408.055	137.079	3262.341	2065.539	271.425	721.203	270.34	518.601	4848.403	293.233	6930.575	116	0.965	1317.905	451.655
11828.775	12951.762	8606.135	17612.42	10193.616	19634.679	10166.721	18388.002	463.181	328.878	287.327	271.694	380.803	362.587	234.796	8157.411	157.206	138.168	176.844	681.979	270.937	224.05	121.556	2652.253	2652.933	295.667	279.524	292.462	7533.738	416.956	299.399	9011.906	107	0.971	1099.154	452.668
12392.829	13000.212	8594.188	18160.272	10485.879	21943.72	10686.004	19855.857	836.371	464.509	383.024	614.322	3899.924	660.223	298.773	10642.711	219.066	189.612	216.397	1715.77	4577.641	634.418	137.185	3108.819	3728.78	299.351	475.206	297.195	17616.887	3735.891	300.389	7206.036	136	0.881	1110.801	452.574
15338.778	16739.88	10625.957	22904.53	13590.905	26975.905	13806.987	24263.566	514.428	297.992	287.51	316.878	585.891	1376.366	243.381	6407.606	157.657	160.341	169.568	1868.136	233.365	224.839	122.053	2560.612	4911.75	271.654	287.83	279.449	3032.125	683.138	258.291	7640.162	157	0.889	742.755	455.468
12361.589	13594.996	9383.525	18031.69	10293.621	22084.283	10104.596	20752.572	617.874	386.724	298.55	554.324	4755.21	956.279	267.106	12817.75	172.327	173.001	184.299	1350.917	5008.243	344.935	125.131	2392.899	4014.354	276.246	436.188	321.025	1816.697	3759.987	337.215	4994.239	176	0.82	798.273	457.631
9566.825	10631.501	6781.996	14124.316	8121.597	17452.247	7489.51	14510.581	604.169	336.152	319.346	587.358	4177.017	716.834	270.022	12996.818	172.783	165.502	182.87	1325.461	5070.855	397.847	127.532	2638.031	2987.619	315.891	454.412	265.452	294.887	4593.811	290.933	5660.072	108	0.98	907.667	453.111
9824.046	10282.166	6938.412	14426.871	8308.958	17579.329	8356.569	15375.464	468.216	335.907	268.896	497.46	2846.181	583.862	212.683	13477.785	147.567	147.221	189.739	947.504	5869.51	316.448	136.751	2198.914	2649.481	272.8	647.73	276.18	602.834	3334.979	266.036	4913.569	141	0.904	1170.55	454.571
11191.776	11620.568	7710.905	15478.735	8633.484	17448.738	8408.903	15965.005	558.609	379.94	295.76	469.808	3582.938	719.538	243.099	15901.78	161.83	168.618	204.96	1318.663	9320.812	335.829	153.499	2560.147	2839.03	262.344	625.097	291.422	125.194	4085.118	263.166	5046.671	123	0.993	1196.012	454.451
11566.482	11699.375	7679.712	16107.41	9123.711	19192.089	9232.724	17172.732	608.372	365.832	290.801	590.49	3991.283	742.624	223.026	14859.614	167.688	169.96	198.644	1397.104	10856.786	361.306	156.572	2339.545	3354.928	272.105	648.175	296.121	166.674	4406.932	273.226	5116.727	124	0.972	1205.266	453.927
12153.887	13935.31	8915.124	17836.64	9508.633	20912.546	9008.719	18816.636	644.754	313.768	325.239	603.823	4172.642	530.116	290.513	13287.562	211.855	179.317	208.151	1246.282	7303.806	298.527	137.807	2465.745	3203.341	261.616	440.108	270.566	524.078	4344.206	263.719	4776.689	151	0.932	1396.255	454.917
15610.935	15562.082	9661.841	21665.785	12530.617	26232.151	12453.12	21959.025	566.036	380.041	320.948	424.361	1379.571	600.676	262.456	7236.216	174.786	161.39	166.09	650.407	1326.64	323.827	126.375	2934.506	4379.409	287.839	301.985	282.395	6453.964	1689.26	354.794	8336.458	107	1	848.023	454.743
10970.024	11955.673	7920.897	15941.856	9059.678	19278.723	9227.083	17884.66	626.819	324.437	322.592	457.444	2886.535	552.928	226.173	11615.221	194.413	176.224	203.342	1079.703	5185.645	301.843	123.019	2520.353	3980.394	273.55	659.227	261.688	1140.407	3356.011	288.513	5483.962	171	0.823	1343.325	455.225
16272.732	17754.952	11086.781	23368.852	12318.306	27634.119	12587.966	23500.186	639.766	334.638	304.864	535.741	4221.907	646.12	270.085	12233.294	218.432	206	192.352	1190.578	5406.349	335.606	139.703	2579.013	4233.718	251.969	479.206	250.831	566.591	4128.444	269.429	5527.268	267	0.709	1447.594	456.376
15350.108	16765.373	11366.574	23133.539	13309.447	27489.692	13367.774	25974.546	564.81	371.033	324.731	357.983	531.872	742.59	265.455	6378.411	159.49	154.04	154.146	477.097	333.466	300.82	120.759	3144.514	3275.116	286.035	263.914	289.958	6141.232	631.429	392.008	9308.236	187	0.852	832.238	457.987
10294.159	10942.335	7468.624	14789.846	9013.695	17671.251	9378.973	18096.1	653.7	347.522	307.387	503.273	3092.535	676.291	246.736	10367.956	169.918	150.333	172.971	1299.63	3773.703	240.805	127.561	3393.277	2058.999	274.838	527.92	270.752	895.244	4257.06	266.793	8608.478	113	0.969	1303.978	456.447
13331.404	13517.653	8830.402	18977.476	10961.863	23586.284	11215.939	19819.35	596.587	311.632	286.409	509.973	3178.797	1039.413	264.87	11910.044	179.773	169.034	224.736	1118.615	3595.298	342.103	121.884	2310.982	4177.471	397.932	461.256	265.383	816.221	3534.681	276.908	5354.383	169	0.924	918.601	458.725
9277.495	9711.414	6921.087	13357.217	7728.27	15253.416	7446.111	14545.197	617.677	318.226	532.211	337.224	287.229	369.672	236.544	7344.926	139.636	140.048	223.194	8293.66	149.61	317.586	129.431	2111.881	2902.075	294.108	287.669	304.658	6800.589	457.444	360.43	6818.486	102	0.955	816.176	458.843
12535.318	13572.138	9217.995	18909.158	11178.18	22561.788	11770.031	22506.436	804.88	378.638	340.63	524.074	1848.876	703.049	283.593	9098.998	156.246	176.446	152.291	961.969	3520.572	276.846	155.501	3505.361	2088.652	265.184	377.242	299.394	5258.018	1961.825	279.495	10782.944	260	0.802	1239.223	462.819
12665.325	12471.413	8347.456	17126.791	9687.773	19688.413	10213.898	17597.442	552.189	303.219	310.391	564.602	3503.011	633.861	241.098	12030.252	182.08	164.364	173.088	1027.869	4324.87	255.272	121.087	2171.497	3187.388	274.727	445.485	270.379	841.86	3752.473	265.654	5251.139	149	0.92	1358.876	458.735
15541.324	16236.448	9899.356	21668.83	11562.709	25396.179	11585.132	21066.054	821.087	355.754	364.581	585.749	3608.284	741.243	284	11662.65	215.08	194.92	191.489	1160.102	4189.252	317.373	133.709	2771.699	3682.571	272.568	505.384	279.129	430.85	4306.079	267.133	5920.345	143	0.941	1385.486	458.563
11332.23	12208.174	8029.544	16326.582	8574.975	18584.729	8798.524	17647.76	650.774	352.382	331.635	361.926	341.698	499.916	295.24	6673.3	208.58	174.929	198.724	2700.299	405.724	174.396	150.933	2787.858	4313.164	261.478	277.608	249.759	7983.317	507.993	294.562	9134.831	135	0.949	1486.848	458.515
9799.807	9817.414	6377.882	13633.932	7755.02	16295.465	8252.185	14060.693	591.079	274.246	257.257	544.643	3923.068	574.333	255.286	12528.37	165.462	150.579	185.518	1362.783	4705.475	329.878	118.726	1986.81	3838.945	282.657	399.843	274.107	2472.298	3870.717	277.745	4389.663	120	0.941	933.5	459.875
14592.708	15718.625	9491.98	21024.869	10454.886	20610.5	9330.247	17755.365	720.284	386.654	369.238	404.789	1383.317	600.323	295.409	8007.138	255.963	209.454	204.24	1227.896	1218.742	219.244	178.402	2606.187	6314.555	295.252	424.725	283.085	5368.792	1285.016	286.351	7525.132	193	0.775	1535.459	460.236
14660.01	16434.774	10500.482	22321.86	12837.562	27003.232	12903.258	24746.644	522.762	323.359	294.345	329.499	889.775	637.977	254.903	7231.753	156.869	160.354	151.892	674.593	379.398	236.855	122.533	3436.889	4078.085	266.104	301.524	298.482	2667.157	1147.988	258.161	8863.361	154	0.927	749.227	461.955
13795.319	14274.059	9366.058	18820.078	9923.319	21153.18	10624.56	19295.926	616.218	328.028	285.407	562.065	3756.855	522.425	267.645	8941.21	207.693	183.152	182.372	1022.998	3298.903	234.156	144.352	2389.432	3904.313	252.539	463.479	250.212	675.781	3610.15	267.251	6433.332	131	0.921	1466.66	460.737
12170.55	12515.177	8102.088	17316.344	10354.325	21088.199	10314.555	17972.242	633.406	397.601	337.109	325.776	314.997	743.414	277.855	7933.675	174.188	157.646	205.631	1798.155	198.662	1352.004	127.154	3128.401	4043.267	290.181	332.368	313.82	16416.718	1180.843	382.449	9632.517	116	0.936	822.259	461.914
15829.344	16757.838	10864.749	22444.734	10061.023	22415.79	9153.93	19794.649	871.636	403.763	386.779	494.227	1173.507	505.846	365.851	8728.692	300.553	243.275	335.605	1888.018	13568.263	514.363	224.189	3889.524	5755.124	285.5	372.025	287.37	6935.482	1349.07	330.25	8536.224	163	0.784	1495.936	463.083
13122.645	11295.757	6014.393	15966.31	7260.278	15702.102	10117.837	17628.73	780.99	319.024	294.937	455.991	1396.425	412.102	364.859	9047.156	223.883	172.894	252.681	4006.591	1217.94	235.306	220.937	2668.232	3860.295	247.1	278.549	266.063	10424.356	1531.594	340.292	7871.687	121	0.818	1503.649	462.748
10389.082	11776.911	7512.056	15392.457	8736.271	18958.177	7972.841	15853.215	476.636	336.469	276.188	452.423	3015.905	1517.092	240.754	10257.238	177.865	148.195	216.832	1449.88	3685.155	431.896	125.655	1952.239	3061.504	332.22	477.168	243.689	1784.314	3235.73	288.369	4161.325	193	0.823	628.293	465.883
12636.383	12466.769	8030.629	17617.413	9941.902	21170.679	10489.244	17717.459	535.728	353.983	290.336	531.469	3120.408	888.241	242.536	12259.276	153.969	151.66	194.885	1020.71	6556.866	595.704	139.899	2452.939	3001.851	271.857	668.151	263.996	1293.418	3276.491	247.782	5714.922	121	0.977	1177.054	462.417
15909.605	16092.384	11163.117	23044.293	13825.599	27440.446	14720.144	25534.679	739.915	330.643	306.64	291.095	313.59	503.235	276.126	6028.022	208.469	180.554	195.97	845.767	204.521	246.501	131.677	3132.005	6816.422	275.389	252.525	283.055	4874.596	423.8	300.252	9482.155	163	0.956	899.077	463.617
10513.681	11092.353	6918.484	15328.489	8757.233	18810.881	8570.346	15714.047	598.243	369.674	307.213	521.956	3197.2	1035.463	235.097	12388.741	157.507	150.675	199.511	1098.653	8499.707	339.069	143.761	2567.673	2806.736	289.65	799.596	291.093	542.023	3520.065	246.894	5528.473	107	1	1185.276	462.743
10988.811	11928.911	7859.264	16136.934	9185.62	19548.845	9007.041	17534.725	558.781	374.442	292.596	546.144	3505.6	783.369	244.765	13093.861	157.817	163.243	214.826	1240.419	5730.779	362.842	143.402	2628.031	2622.561	265.597	740.349	291.694	1369.915	4192.727	263.188	6137.502	195	0.824	1199.9	463.946
14422.825	15907.97	10349.777	21095.808	11050.539	24867.095	10966.443	20653.624	585.47	313.237	299.435	537.332	4544.441	489.193	260.061	12470.186	215.507	195.702	208.158	1143.043	7593.992	568.441	145.81	2386.969	3341.113	249.339	466.655	249.356	1859.675	3776.646	259.334	4642.489	144	0.958	1443.361	463.729
14390.96	15230.145	10341.691	21144.341	12456.932	23994.76	13098.284	23811.345	594.204	394.46	319.36	320.161	634.992	404.429	276.105	7168.837	158.334	143.367	145.925	445.629	661.006	965.62	140.732	3711.617	2423.154	269.833	331.178	261.567	5123.238	742.047	244.179	10235.221	185	0.89	1169.835	468.262
14573.887	16016.188	10322.312	21350.495	11668.982	25368.777	11676.279	22359.21	1105.114	354.748	353.947	656.505	4750.2	666.48	293.679	15226.582	220.967	208.624	190.64	1493.909	4819.251	372.885	134.989	2934.747	3618.65	266.965	592.649	274.725	186.512	5347.023	256.298	5947.036	153	0.921	1381.291	465.964
19678.125	20962.585	14344.219	28148.804	16245.543	30806.275	16256.23	30257.407	629.84	372.244	338.413	413.432	1140.571	662.931	269.186	8447.465	202.065	181.993	219.854	980.963	2463.084	288.177	123.693	2898.771	4175.554	297.352	355.959	276.347	9074.026	1362.604	278.642	8507.465	219	0.797	1120.308	470.317
16164.218	16550.399	12018.241	23243.425	13358.537	28042.789	14227.587	26510.976	1183.179	337.755	284.663	466.042	1967.033	686.848	238.114	10904.034	189.142	179.711	219.923	727.606	2278.781	284.569	160.216	2483.654	4921.975	272.351	432.085	313.61	10892.212	2271.749	275.503	6997.988	102	0.974	1219.696	465.931
16899.606	17571.552	12241.446	23618.434	14566.214	25996.098	15436.587	26194.354	613.03	332.834	345.717	263.825	258.045	635.015	251.458	6883.321	161.244	168.851	149.826	508.722	159.95	180.49	140.731	3000.173	3673.176	264.276	318.894	261.385	4336.987	297.26	285.891	9563.394	203	0.921	1333.924	468.204
11288.673	11881.025	7313.121	15851.753	8702.163	18598.56	8817.13	15212.528	710.112	298.125	269.893	510.288	2959.172	537.921	263.741	10172.764	224.307	189.57	157.214	949.131	3742.121	418.332	142.979	1965.353	3665.314	269.856	402.032	255.068	1385.511	3179.825	285.195	5026.674	108	0.967	1421.806	466.056
10820.983	11902.134	8380.702	16067.898	9169.005	19652.616	9032.678	18574.03	565.243	308.116	285.109	474.779	1634.195	535.662	282.395	7674.119	163.804	154.875	175.528	1761.66	1317.809	281.638	124.307	2741.01	4050.996	284.559	379.618	273.716	5407.106	1737.313	285.21	7936.119	164	0.815	928.14	470.604
15378.541	16679.1	11412.977	22487.41	13200.787	24644.766	13999.142	24419.584	790.545	351.321	350.614	331.972	552.228	396.811	267.439	7488.524	167.29	164.969	135.427	237.89	252.081	165.151	126.629	2975.521	1954.525	270.911	328.29	272.15	4223.416	598.239	257.018	8899.544	136	0.895	1357.368	467.478
15429.094	15758.068	10747.787	21615.474	11964.115	25094.22	12286.176	22430.984	834.333	322.935	342.474	671.733	4376.927	678.644	274.607	13358.933	217.381	196.758	186.393	1371.047	5201.488	342.964	130.68	2597.554	4236.037	257.564	485.336	266.81	576.769	4721.386	261.201	5681.616	118	0.953	1373.576	467.263
16180.998	17916.058	11686.044	24019.688	12441.422	27549.889	13196.661	25266.011	861.649	365.549	319.407	701.048	5614.493	683.16	291.685	12087.473	241.58	211.458	190.747	1652.679	5116.36	311.624	153.292	2945.738	4142.465	257.419	552.104	254.897	425.829	5500.896	271.257	6553.957	193	0.907	1471.225	469.811
13078.296	13655.341	8564.396	17325.531	10052.005	19620.026	9465.532	17503.06	622.118	360.876	357.881	631.296	2677.438	492.566	301.492	10058.983	221.391	182.102	381.139	2889.87	11678.358	427.388	155.342	2729.399	2832.442	257.725	332.269	262.787	11298.552	1961.477	284.029	9125.862	137	0.937	1483.5	470.245
12581.867	13722.697	9002.52	18498.124	10572.246	22803.026	9982.24	18826.952	641.788	341.449	306.312	554.182	4909.171	824.943	271.73	14088.568	174.011	193.778	183.976	1238.293	6759.743	349.75	129.132	2434.138	4785.42	301.789	377.549	327.643	160.22	4684.111	283.219	4582.348	118	0.953	769.678	470.975
14525.822	15130.839	10301.748	21435.379	12688.835	25936.832	12996.876	24091.042	614.828	393.658	334.454	318.872	345.08	705.352	291.925	6966.675	164.015	157.916	162.625	977.002	191.182	297.196	122.818	3360.087	3439.257	294.576	248.359	303.805	13139.906	680.35	365.887	9636.875	177	0.901	820.517	471.907
10093.103	11320.991	7276.372	15231.236	7958.78	17537.619	7927.346	15938.071	669.53	360.092	345.278	379.534	468.654	667.139	290.142	7708.67	216.379	196.554	146.855	2901.552	270.356	210.159	169.972	2495.118	5909.799	291.48	362.31	277.551	7406.73	821.732	287.082	8195.816	172	0.905	1523.384	469.703
9666.894	10619.894	6866.335	13964.989	7967.818	17294.305	7492.533	14360.616	497.125	314.574	259.557	464.451	3274.059	807.882	244.4	12050.293	156.754	175.531	188.21	987.309	5347.633	288.735	127.246	1748.655	3720.818	271.527	317.306	340.667	521.483	2882.133	310.482	3368.441	107	1	788.519	471.051
18331.687	20078.707	13568.862	26714.166	15588.024	29993.98	15830.028	28270.61	706.287	361.133	309.281	475.587	1932.516	659.506	261.85	10596.476	186.897	180.227	178.065	806.11	2506.021	310.063	161.627	2883.678	4303.392	259.923	545.609	309.703	7325.131	2527.546	265.104	8095.096	100	1	1223.38	470.38
10138.146	10733.713	8094.568	14878.469	9797.796	17046.893	10427.474	20683.65	599.536	441.558	346.769	286.742	331.258	359.843	301.091	7301.35	146.944	160.655	151.978	739.157	144.213	183.834	147.276	4882.366	1395.33	291.469	283.232	295.835	7477.692	384.887	260.089	13168.915	111	0.923	1270.761	473.077
15047.157	15624.729	10199.33	20813.108	11238.616	24154.923	11306.185	21244.445	743.604	317.483	309.263	471.649	2774.441	616.793	272.014	11354.116	231.526	205.689	166.756	992.527	3677.714	319.393	143.853	2361.45	3851.204	267.708	501.325	251.399	1713.337	2976.413	269.878	5461.198	206	0.871	1410.835	474.218
10865.315	12588.381	8133.393	15933.33	8742.358	18969.052	8439.937	17457.001	816.687	385.755	339.269	546.886	4545.22	480.56	280.846	12644.277	228.774	197.73	240.873	1478.127	6191.013	2381.21	158.924	2728.85	2194.795	245.88	609.243	249.17	9208.985	3652.635	260.958	6065.568	131	0.931	1437.691	473.431
11346.953	12489.061	8996.195	16835.421	10148.941	19438.411	10091.778	19812.952	603.986	341.252	343.465	302.675	292.639	561.696	279.035	7363.956	124.863	139.097	181.905	1618.709	166.466	196.393	126.719	2601.204	731.58	289.999	234.569	296.315	6708.425	426.402	351.464	7602.325	157	0.921	813.424	475.36
11506.318	12701.376	8864.424	17549.993	10749.856	19184.67	11269.858	21371.897	595.094	364.355	302.397	274.213	304.769	423.21	263.117	7368.506	163.62	139.74	151.704	925.504	151.099	166.981	121.455	5075.552	2404.545	286.967	277.71	285.849	2900.918	268.059	296.468	14278.549	111	0.964	1081.32	473.689
17110.646	17087.865	11951.445	24023.975	15438.451	25216.751	17531.008	27648.33	737.907	418.164	367.394	304.105	336.327	828.411	302.772	7314.374	198.553	187.695	160.072	1002.073	163.719	278.045	140.111	4879.611	4637.459	312.555	327.071	279.01	8160.799	567.108	272.526	14211.771	142	0.971	1292.887	474.345
22233.659	22815.071	14952.548	31656.147	17481.892	38216.607	18169.674	31581.537	674.509	307.142	337.973	528.127	3602.787	932.673	259.958	11829.25	219.583	206.621	161.552	1140.075	4487.447	342.654	129.603	2296.466	5237.165	277.293	466.369	276.286	142.71	3811.855	271.431	4876.13	159	0.848	1372.789	475.638
14697.644	14632.169	8997.694	21212.194	12066.511	25613.266	12630.385	21193.097	653.641	363.143	325.72	603.308	3117.992	735.324	275.055	10763.779	189.188	165.919	183.642	1159.729	9722.623	404.231	134.051	2631.25	2800.23	288.689	411.262	270.192	4974.657	3541.5	267.759	6305.231	202	0.706	1129.98	479.455
16006.099	15196.974	9761.41	21231.856	11513.823	24371.206	12712.42	20565.847	665.639	312.522	295.823	507.672	2407.27	682.118	278.634	10951.428	230.047	199.8	171.177	943.966	2563.109	379.118	138.837	2310.597	4138.885	267.362	502.578	245.174	2613.402	2693.753	281.254	5796.71	125	0.94	1420.188	473.956
12269.996	13357.523	8743.317	18239.288	10609.703	21397.258	10400.525	19183.191	508.166	327.867	320.523	380.416	1236.842	697.649	244.629	7069.637	182.894	148.858	175.504	2338.096	711.095	291.057	139.037	2387.297	2798.356	295.099	345.817	242.748	3413.544	1322.858	285.485	7214.724	182	0.832	637.297	477.945
9059.6	9837.449	6718.043	13048.146	7629.021	15617.605	7335.302	15029.05	924.071	379.85	409.573	551.258	4234.426	712.15	283.962	13144.854	176.825	161.279	256.974	1675.449	5676.089	390.405	142.659	3007.994	2500.005	273.319	566.756	297.01	169.062	4496.029	327.67	6149.747	107	0.929	867.136	474.023
13244.893	14244.93	9285.272	19523.612	11249.966	24371.305	11333.37	20983.405	614.548	369.092	301.827	657.523	4198.611	896.702	299.33	11306.223	181.882	159.711	190.358	1623.427	4257.488	413.904	119.208	2993.286	3898.825	308.004	526.631	264.114	1259.445	4826.447	276.397	7141.313	114	0.948	959.939	476.018
12067.64	12247.027	8101.351	16990.212	9730.687	20100.913	9557.656	17145.007	705.217	372.215	291.051	697.116	4600.206	1317.321	240.586	12764.991	187.262	183.164	157.888	1311.584	6378.649	466.358	143.691	2422.025	4418.18	290.719	480.835	280.623	490.155	4538.168	256.601	5877.936	111	0.994	1192.05	475.734
15369.147	16370.806	10539.704	22901.227	13622.691	27348.31	14073.452	24512.18	604.556	424.326	352.202	303.636	357.169	1280.575	301.62	6055.9	163.117	151.427	173.415	962.828	181.258	226.878	126.13	3921.475	2927.038	289.799	225.119	312.897	4229.649	332.194	356.496	11224.952	135	0.923	827.181	478.856
10262.835	11400.353	7414.578	14820.418	8702.165	18466.84	8248.115	16535.695	497.513	314.451	293.831	497.893	2859.032	644.472	267.54	10838.003	162.13	160.872	179.095	1606.783	4342.481	292.626	114.269	2645.012	2535.574	272.711	540.691	265.683	1677.146	3218.392	241.619	5907.718	178	0.937	690.258	479.449
10077.559	10396.067	7085.931	14531.075	8463.595	17707.634	8281.693	14028.877	495.644	306.503	252.949	576.195	4096.205	688.275	206.031	12290.151	161.789	151.326	191.146	1124.942	6531.401	331.172	138.362	1841.516	3671.839	266.872	378.21	266.772	192.998	4484.797	252.631	3946.84	132	0.859	1182.568	478.818
10289.472	11492.469	8086.08	15843.813	10353.329	19471.535	10714.57	20512.471	612.553	445.369	337.099	299.71	324.564	408.848	291.496	7106.36	155.853	151.472	155.053	700.591	149.659	185.501	144.46	4714.081	1350.066	288.804	275.511	280.605	6658.369	462.235	245.895	12959.212	103	0.965	1276.51	478.636
13013.042	13634.76	9644.76	19555.939	11843.284	22576.486	12252.293	22086.571	685.332	413.696	340.507	316.075	387.522	476.038	272.598	6980.775	186.318	162.331	157.373	633.844	201.101	238.146	165.273	3109.348	3733.768	264.349	247.712	264.832	4525.207	388.281	249.199	9687.258	98	0.98	1167.571	480.041
11851.418	11503.482	8510.156	16675.85	10283.179	19245.771	11446.248	21989.711	575.595	388.945	317.43	257.821	272.578	389.565	283.8	6196.176	149.116	142.913	160.466	368.409	134.989	179.971	131.472	3941.336	1838.834	294.897	302.292	266.603	1709.505	276.556	255.815	11514.203	162	0.873	1287.179	481.673
13949.012	14732.038	9703.962	19239.893	10408.138	21955.232	10243.725	19941.41	648.822	326.357	317.408	552.925	3427.613	624.139	269.757	12041.621	216.911	203.488	179.556	1457.919	5869.844	331.208	136.271	2450.802	3761.759	264.311	408.342	267.905	614.366	3761.241	272.278	5316.74	160	0.915	1404.969	482.25
14400.731	15747.534	10132.254	20826.984	11238.905	24885.854	11473.75	21985.677	634.623	314.68	299.331	461.026	2167.423	596.662	267.282	9646.527	211.545	177.856	159.054	837.129	2339.128	899.394	141.404	2415.522	3518.26	264.948	412.837	249.896	2726.772	2235.752	270.59	6277.931	258	0.854	1424.504	483.364
11269.739	13153.205	7646.007	16593.19	8147.291	18343.453	7664.397	15982.124	781.788	365.662	325.672	422.137	2418.749	543.502	262.376	10909.241	223.758	178.256	190.735	1669.034	4517.208	259.355	163.986	2635.495	4135.106	320.949	883.648	278.188	1471.85	2586.816	273.861	6074.78	123	0.855	1539.972	480.955
9604.658	10681.507	7190.897	14091.456	8285.028	17455.738	7889.261	15890.877	696.943	370.804	337.185	641.829	4490.379	1608.146	272.49	12881.696	166.686	147.334	243.501	1611.608	3785.036	387.318	133.286	2706.98	2622.216	274.218	461.494	299.568	8588.417	4962.013	348.245	6109.122	148	0.948	843.865	482.155
11611.128	12452.615	8249.915	16911.689	9464.513	20320.248	9223.932	17685.751	620.041	326.461	278.244	601.143	4791.99	799.477	266.61	12945.381	172.005	151.439	197.423	1396.398	4867.261	388.444	116.071	2369.968	3812.613	351.764	537.14	278.307	2890.018	4516.27	283.126	4954.911	150	0.936	939.993	481.84
15208.845	17119.881	11620.37	22663.499	12780.53	23246.539	12117.091	22837.871	654.658	421.056	381.993	402.924	861	730.788	295.391	8298.375	180.832	171.952	147.676	805.055	2289.325	317.013	133.474	3107.945	1314.629	278.358	294.908	284.796	7512.248	877.065	269.843	9089.209	98	0.98	1123.439	481.071
11948.985	13107.587	8465.2	17836.983	10067.423	21854.033	9736.958	18215.353	924.939	365.489	309.117	681.931	4051.411	811.512	238.272	13023.991	195.774	192.03	180.014	1158.958	7334.738	523.445	147.576	2399.073	4061.309	270.603	481.44	272.912	257.295	3975.955	262.099	5007.481	134	0.98	1199.955	480.687
11038.831	10931.836	7091.056	15184.016	9016.457	18091.937	9213.53	15599.071	593.565	342.095	271.563	453.574	1566.427	546.633	246.306	9685.822	155.671	140.413	164.589	871.937	925.052	222.966	143.554	2457.402	2850.102	270.15	314.345	283.801	10143.092	1752.85	255.939	8200.713	130	0.879	1216.908	482
18706.487	19309.445	13278.113	27175.709	16863.237	29881.148	18799.829	31230.259	669.288	416.833	371.353	287.994	305.032	576.062	302.264	7001.643	162.422	152.784	172.201	1104.32	160.042	222.88	140.087	4825.698	2137.22	287.768	319.431	274.025	5719.843	517.703	273.376	13305.795	315	0.825	1300.598	485.367
10161.432	10620.666	7277.105	14337.202	8428.625	16249.442	8307.996	15995.765	672.169	371.739	306.247	405.294	2952.383	621.368	262.109	12440.457	174.158	166.13	191.775	1145.693	6377.5	342.434	159.909	2848.822	2862.259	301.564	896.447	300.601	210.21	3912.245	281.52	7264.549	116	0.965	1245.81	482.802
11272.336	12276.255	8081.637	17097.567	9916.839	21293.052	9848.872	17844.585	710.129	280.508	314.01	318.785	310.102	421.359	247.547	7871.27	162.874	157.439	184.042	1428.545	171.81	254.32	125.644	1727.617	4534.216	292.56	252.176	319.533	4040.473	556.501	307.41	5405.736	182	0.875	800.874	485.835
15720.6	17185.264	11639.698	23245.565	11333.122	24813.758	14526.202	26752.881	886.306	373.698	312.514	705.999	6222.432	1261.934	284.917	14856.734	238.847	204.341	210.048	1627.147	3935.059	361.481	147.797	2837.07	4618.898	277.985	627.317	256.509	5924.554	5259.501	267.708	7420.573	169	0.911	1476.027	485.311
10059.889	10587.103	7190.419	14075.61	8142.35	16511.299	7681.892	15578.29	847.081	376.666	374.491	609.164	5282.275	756.79	283.619	12573.468	187.495	163.807	239.997	1662.983	7955.956	402.143	132.347	3001.433	2950.279	264.421	591.364	301.945	140.211	5697.017	351.01	5922.892	111	0.964	855.734	484.05
14635.661	15011.857	10058.503	20784.274	12351.266	22761.175	12875.781	21541.037	603.059	362.19	305.34	395.28	1633.927	531.64	251.639	8773.213	163.195	162.286	227.454	619.986	1617.232	309.205	139.019	2762.473	2037.071	307.252	395.668	296.251	3116.287	1611.789	257.688	8392.001	105	0.971	1259.062	484.824
12294.872	13324.856	8220.336	18318.204	10428.701	21819.595	10213.84	18088.646	625.891	345.355	327.504	520.804	3606.158	650.347	256.003	12928.621	163.295	181.279	181.5	2115.11	8345.047	306.827	125.924	2955.847	2379.488	297.486	479.244	256.461	1951.841	4974.296	278.829	6868.168	118	0.925	1339.525	485.636
7890.389	8461.461	5879.008	11570.15	6790.349	13830.944	7082.676	13758.243	665.988	300.396	327.349	332.352	809.448	394.989	258.862	9008.129	177.728	177.847	201.586	793.774	339.008	207.755	118.614	2568.916	3527.747	293	356.958	269.922	9217.987	1323.095	274.136	8747.717	168	0.775	1358.595	489.655
15424.928	16566.582	11407.186	22697.059	13268.825	27056.295	13074.523	25211.144	678.654	297.434	304.343	340.183	327.675	556.205	261.694	8134.772	175.522	183.672	203.106	2201.219	228.545	310.637	134.444	2525.094	5688.32	270.795	285.782	305.014	21310.19	870.491	273.633	7001.054	213	0.892	753.81	490.692
12792.699	13572.312	9976.519	18489.41	10967.612	21782.376	11129.356	22532.307	758.673	437.62	370.349	363.833	552.05	562.861	296.518	8605.645	202.214	176.366	159.009	703.114	276.273	269.901	152.596	3502.541	3834.574	291.319	230.531	269.07	8713.711	504.75	252.643	9938.428	132	0.903	1164.955	488.364
11929.425	12522.472	8565.243	17223.258	10075.545	21089.587	10059.75	18008.73	585.327	366.388	270.41	563.128	3870.834	1081.523	210.429	13118.059	172.113	172.355	188.598	1258.959	4571.625	362.071	139.526	1901.739	3607.882	278.466	382.27	289.297	337.544	3601.266	239.486	4248.262	117	0.917	1212.457	488.09
11305.16	11981.007	7796.173	16663.622	9939.08	20901.538	10173.186	18458.525	738.913	376.443	316.523	482.446	3403.133	721.893	275.641	13262.038	175	157.182	204.999	1221.202	5429.411	307.167	153.833	2950.348	2712.123	276.178	846.344	294.305	2076.659	3955.397	284.623	6862.546	152	0.915	1237.645	489.395
16191.106	16339.89	11365.593	22929.763	14611.084	25238.272	16357.15	27341.652	642.43	406.314	355.061	266.843	293.346	538.918	303.56	6674.536	180.589	168.576	182.372	576.585	138.535	186.526	138.436	4468.903	3394.5	291.068	283.109	275.732	3491.019	351.228	265.913	12126.387	180	0.858	1282.839	489.633
10956.195	12418.388	8076.034	16373.725	9271.793	19607.073	8326.737	16121.343	493.646	273.253	256.344	544.707	4599.425	507.934	238.897	10868.84	146.568	165.128	167.8	1207.218	6906.869	353.001	145.133	1611	2944.32	276.318	529.132	248.5	205.628	3918.066	266.997	3196.798	123	0.936	597.037	489.061
9391.893	10207.771	6965.323	14444.181	8546.377	16726.652	8544.155	15449.31	666.304	285.431	312.02	361.888	374.218	385.875	251.72	8108.976	149.655	156.848	179.583	3157.336	154.675	231.928	129.236	2252.009	2764.877	276.94	237.513	343.286	3359.862	641.971	333.673	6242.168	120	0.941	809.742	489.575
13554.327	14604.438	9095.069	19941.207	11073.164	24564.44	10785.833	18916.052	520.222	304.834	253.075	504.509	3944.252	786.492	231.734	10935.692	184.177	154.783	189.705	1276.208	4769.712	323.669	112.428	2039.911	4626.975	281.028	468.432	262.802	806.45	4321.939	272.918	4692.35	147	0.894	967.146	491.561
14810.064	15503.682	10619.495	21673.247	11881.835	25823.207	11599.48	22862.462	564.535	315.719	307.804	649.646	3634.307	856.944	261.025	10077.472	198.516	167.913	189.887	1042.071	10407.401	415.159	133.075	2478.479	4595.186	303.006	344.521	266.549	2162.595	3960.744	267.035	6183.691	109	0.918	1136.931	489.986
16017.552	17009.324	11647.355	24211.369	14408.652	29015.002	15462.93	28189.216	637.155	403.586	348.505	310.195	517.34	478.613	280.6	6524.476	199.489	168.884	162.176	413.879	273.687	213.597	144.262	3868.503	3878.04	294.528	278.71	295.624	2469.981	432.67	262.009	11208.191	180	0.916	1267.694	489.5
9861.851	10386.602	7510.929	14594.039	8847.824	18181.051	8810.063	17222.435	555.841	315.875	294.714	373.166	840.981	389.768	255.906	7450.064	164.992	154.207	166.861	1200.309	488.223	290.52	132.847	2306.281	2030.759	294.274	316.737	250.347	11801.634	1266.003	273.472	7054.476	113	0.912	640.748	490.42
9391.302	9750.168	6481.935	13227.024	7647.704	15949.123	7752.495	15026.808	706.249	329.223	305.433	447.895	1743.674	601.645	278.626	7524.621	185.159	161.728	183.457	1059.446	1073.301	328.928	129.343	2688.432	4675.288	287.246	336.024	265.777	7515.462	1767.03	287.724	8688.562	144	0.845	939.382	493
12382.085	12850.998	8503.827	17801.176	10748.536	22986.833	10601.192	18413.866	845.353	296.849	295.714	342.695	516.956	530.174	241.145	8550.256	177.364	169.815	192.65	847.797	250.466	401.859	136.774	1941.086	4803.465	266.946	291.147	313.69	15322.279	1162.277	276.302	5521.738	152	0.84	763.783	493.914
12047.384	13399.589	9070.865	17981.698	10322.062	22229.596	9786.371	19616.205	657.036	357.939	348.242	527.251	4085.337	1061.364	261.796	10940.467	178.104	149.974	218.073	1494.338	3794.152	352.952	130.884	2728.156	2905.38	249.595	435.512	302.146	574.406	4510.455	331.728	6400.829	117	0.973	848.705	491.85
10929.881	11572.461	7550.998	15288.322	8947.136	18461.183	8306.864	15852.506	697.489	352.827	320.825	561.058	4471.933	743.802	251.92	13303.074	196.695	155.567	170.88	1526.39	8636.052	406.658	126.594	2568.673	3754.884	263.841	559.4	306.784	215.081	4478.131	326.889	5058.295	122	0.945	873.164	493.492
8648.194	9670.674	6259.03	12826.939	7194.486	15359.89	6721.467	13685.965	473.369	292.335	289.453	503.82	3704.665	643.559	248.386	13699.639	157.482	145.261	185.376	1463.984	8567.294	515.291	122.102	2464.038	1848.326	284.137	678.566	267.43	2316.352	4439.849	275.672	5851.785	117	0.985	1122.321	493.5
13070.099	12714.71	8354.422	17951.049	10464.988	19887.609	10541.243	18249.995	732.852	362.942	311.204	468.235	1650.242	529.013	243.728	8761.088	185.103	163.974	169.264	779.574	1949.287	242.248	147.824	2679.565	4064.916	267.664	474.29	285.584	8441.611	1755.404	294.406	8182.634	133	0.875	1228.56	494.169
11433.575	12516.264	8064.473	15906.153	7945.303	16587.489	7516.226	15063.236	578.823	325.609	311.173	600.217	4025.82	611.402	250.459	13286.971	202.48	212.607	183.716	1612.968	5628.908	357.645	136.991	2280.238	2919.848	255.015	500.354	269.083	206.687	4180.509	265.648	4754.919	137	0.974	1407.12	493.099
12353.791	12989.167	8526.088	17582.102	10177.555	21617.834	9925.115	16970.013	619.839	341.551	280.54	628.319	4549.129	882.73	236.416	12837.665	184.882	180.546	190.754	1464.026	5083.43	331.799	143.769	2020.987	4129.648	264.664	390.006	268.973	431.442	4071.605	265.672	4814.424	101	0.977	1218.203	493.688
17316.486	17918.403	12099.928	26165.985	15645.968	28944.905	17208.415	29585.045	627.721	409.862	350.941	254.319	294.773	456.982	299.167	6561.205	173.135	147.552	179.415	728.333	147.132	166.997	146.054	4380.564	3030.812	301.161	288.389	273.954	3018.23	340.387	268.878	11309.588	246	0.791	1292.732	499.87
15083.603	15762.803	9858.965	21663.899	10889.463	24362.92	11741.846	21837.694	659.446	289.564	255.844	582.028	4512.581	531.433	238.197	12368.788	216.086	186.528	173.703	1137.52	2482.304	261.281	135.097	2206.873	3198.855	270.821	512.965	255.719	1564.572	3520.218	252.216	5190.384	133	0.899	1475.124	493.793
9428.651	10030.23	7367.894	13689.877	8519.291	15433.565	8311.248	16224.256	619.185	354.171	322.311	306.962	345.04	497.059	303.003	7658.099	165.25	139.336	152.894	2079.773	179.855	266.26	128.064	3588.758	2720.267	280.861	264.754	287.514	17244.466	1087.206	287.815	10812.57	101	0.977	930.381	494.866
14885.056	16131.684	11450.432	22337.684	13908.686	25333.34	14959.946	27873.407	659.566	408.331	370.26	262.725	278.422	548.516	302.008	7027.875	191.51	163.07	168.46	1291.254	163.578	188.21	144.338	4509.798	3314.624	288.854	311.837	268.109	6000.534	460.307	272.268	12440.462	215	0.856	1311.067	497.76
10315.803	11575.37	7963.216	15147.035	8326.96	17879.834	7979.053	16711.674	717.023	342.806	351.336	670.983	4058.51	562.833	254.08	12444.911	210.605	227.593	195.612	1448.31	5370.091	342.444	121.293	2641.511	2857.98	298.837	729.075	260.524	1363.431	4591.272	273.988	5888.466	130	0.856	1384.785	496.2
10929.909	11243.47	6974.107	15469.142	8752.858	19074.528	9218.721	15660.616	626.026	281.075	279.939	544.467	4530.45	498.229	237.037	13485.288	204.287	192.496	226.003	1274.93	4394.818	301.633	132.535	2109.553	3205.244	254.728	611.838	257.196	2195.363	3694.231	265.093	4167.941	124	0.933	1422.476	496.806
12047.356	12724.225	9081.197	17050.298	11158.148	18041.581	11010.295	18513.247	549.812	349.677	386.63	316.885	348.009	451.587	299.291	6246.438	165.561	140.501	191.663	1593.46	172.21	212.172	133.816	3250.034	2110.126	279.583	256.814	314.919	5149.246	364.846	306.884	9956.81	112	0.973	822.893	498.179
13396.263	14410.002	9312.583	19249.395	10044.045	22522.459	10213.595	19476.363	589.847	295.806	278.618	499.86	3506.25	541.051	241.991	10446.18	214.852	186.21	193.4	1012.902	3041.891	253.714	143.624	2226.76	3822.851	257.138	544.901	259.704	1270.976	3164.963	264.129	5365.698	236	0.812	1466.966	500.394
14904.11	15152.922	8401.552	21263.588	10616.343	22366.761	11319.164	20223.463	662.877	443.072	378.313	318.935	370.33	404.913	327.853	6171.923	241.635	185.967	135.834	1303.641	139.499	151.491	161.919	4080.181	3984.748	322.366	258.078	268.791	1612.341	293.978	281.507	10992.12	130	0.94	1569.785	498.215
9154.592	10240.547	6719.172	13411.485	7828.496	16372.951	7445.21	15142.06	491.454	301.956	277.538	551.946	4489.062	652.148	254.099	11615.385	152.457	173.634	198.751	1533.199	9368.263	334.295	120.525	2301.074	2695.874	275.025	396.666	265.425	382.487	4153.035	257.171	4680.997	104	1	698.635	497.846
12462.506	16349.048	9018.671	18312.867	10741.788	22202.397	10591.362	20472.264	707.235	291.667	288.245	269.035	309.244	562.837	243.672	6726.384	173.592	188.156	183.36	2354.854	181.648	247.991	128.041	2733.153	4817.322	249.058	283.709	294.537	6034.948	397.056	253.979	7825.361	225	0.796	733.18	503.184
13337.953	14285.186	9164.415	19000.091	10107.603	21697.066	10149.818	18873.186	623.165	336.689	325.947	563.457	3289.513	624.642	260.648	12127.988	222.097	210.727	173.734	1185.363	5189.852	338.181	123.455	2613.368	3228.554	278.447	690.049	266.61	958.736	3964.461	278.604	6180.085	160	0.948	1395.812	498.144
14352.405	15937.84	7702.881	20061.701	10608.621	19620.231	8527.999	16191.152	542.638	1126.212	265.157	453.312	3291.583	2379.312	236.712	8827.788	222.284	211.315	194.428	1667.746	2640.712	307.281	186.061	1676.786	5654.922	393.811	405.184	271.769	560.783	1816.396	281.471	3367.805	138	0.918	443.877	498.761
18711.072	19318.401	12588.205	26692.088	15905.625	31388.84	16841.569	27659.558	731.683	350.992	319.244	339.196	897.545	679.436	280.899	7806.416	192.531	167.753	220.243	567.567	816.603	292.874	136.6	2778.33	4489.014	300.105	271.736	253.752	4582.179	939.911	256.205	9079.423	161	0.944	1160.922	501.674
12646.989	13689.433	9806.311	18597.086	10314.222	22342.891	10041.881	20531.472	629.695	333.838	293.184	610.991	4492.5	777.468	241.402	12392.705	199.675	190.451	176.346	1439.795	6092.996	376.411	144.895	2111.821	4869.334	266.78	326.307	275.935	360.17	4004.321	281.989	4799.406	133	0.885	1221.508	501.462
15074.363	15316.219	9578.142	20836.132	11617.053	24765.62	11266.174	20338.297	676.675	346.54	313.327	560.189	2503.189	682.436	240.355	10047.929	203.579	174.167	172.524	955.989	3220.791	260.513	143.745	2507.322	4829.513	261.052	306.349	267.648	3036.902	2632.424	283.584	7625.187	102	0.955	1227	500.5
13650.892	14728.087	10196.44	20619.804	12301.768	24171.43	12256.087	23083.572	763.363	349.686	395.792	324.916	380.046	697.133	312.569	7631.844	202.491	164.193	186.273	3340.243	186.063	987.863	126.722	3604.869	5355.524	270.799	348.67	274.335	14475.64	1042.517	307.914	10857.061	204	0.881	936.015	504.564
9726.356	10490.453	7077.072	13975.205	8255.01	16687.413	8225.103	15959.978	570.054	341.082	324.722	485.656	2599.729	525.595	248.883	10471.399	171.701	185.899	171.78	1460.026	4174.584	261.082	125.862	2832.084	2642.898	301.782	487.408	274.82	2777.876	3568.089	271.055	7256.125	151	0.909	1346.606	500.46
11236.037	13118.541	8630.113	17865.41	9215.685	18994.87	9600.853	19892.506	595.974	376.489	377.372	300.601	304.057	386.102	286.854	6407.623	192.024	167.857	138.886	1882.387	123.968	169.272	157.756	3390.003	2241.629	303.052	267.133	273.994	5220.408	289.431	279.527	9971.941	140	0.887	1563.407	502.386
14946.692	15597.877	10186.929	21557.138	13078.037	27767.075	12855.406	22192.981	779.213	319.533	318.288	315.916	317.016	535.066	260.831	8514.522	186.737	167.062	203.561	1402.596	233.858	399.431	142.544	2394.739	4793.055	273.724	284.419	321.32	21280.095	1173.661	278.977	7049.4	137	0.937	763.471	502.624
10560.144	11421.942	7649.999	15229.769	8900.273	18994.475	8522.501	16520.492	598.598	366.252	342.354	611.931	5304.313	843.969	267.246	11819.52	180.249	153.937	210.945	1433.649	7521.423	397.622	126.945	2412.392	3516.545	257.225	386.163	313.889	440.465	4863.656	309.726	5103.79	124	0.984	847.024	501.976
11456.085	12516.523	8395.427	16236.237	9101.437	19563.287	8598.286	16731.934	609.626	345.305	322.039	569.837	4991.59	800.831	240.923	12410.404	210.425	161.103	183.502	1540.304	5357.544	355.405	134.049	2426.965	4812.722	255.044	635.759	312.229	186.14	4944.577	333.285	4973.45	134	0.927	871.164	501.575
13980.962	14611.246	10096.631	19662.615	11742.212	22425.151	11637.547	21947.992	513.057	304.53	350.51	270.269	275.697	470.292	247.095	6641.535	176.663	167.94	195.391	3927.442	192.882	228.929	141.963	2810.366	5258.584	276.824	280.038	304.473	8560.139	531.995	271.498	8003.321	172	0.855	751.297	504.767
11428.791	11591.43	7090.196	16489.761	9169.898	19183.007	10115.217	18006.527	913.108	398.869	389.76	336.598	376.508	741.41	325.736	6892.136	207.875	165.676	135.993	1429.726	182.566	232.056	168.403	3644.054	2253.487	312.822	275.183	279.982	18477.647	1050.905	314.65	11429.658	120	0.903	1539.833	504.242
13719.096	14790.98	9600.177	19558.108	11192.933	23847.159	10448.036	19701.004	506.795	302.531	263.703	404.962	3323.97	894.281	234.596	10312.634	178.764	157.747	168.657	957.1	5162.385	364.216	136.73	1926.206	4055.124	265.672	572.305	252.495	140.664	3930.956	268.127	4002.185	137	0.902	627.909	505.931
10212.024	12570.065	7068.246	14450.418	8873.098	18660.774	8893.04	16783.619	520.224	302.661	325.519	264.956	247.662	403.46	229.806	6035.775	170.472	173.346	317.18	3477.157	201.153	201.886	131.188	2708.985	5049.989	309.641	291.333	273.749	5752.456	402.028	262.027	8718.827	106	0.993	719.274	505.33
10486.642	10305.676	6583.845	14289.527	8481.661	18130.255	8566.259	14715.572	678.38	326.635	372.137	316.307	350.35	526.976	274.324	8425.022	190.992	149.145	204.766	1962.46	218.404	309.085	123.431	2568.326	4637.666	271.398	280.852	311.187	20252.4	397.738	302.755	7540.314	104	0.932	829.096	505.01
10778.873	11223.391	7338.119	15363.416	8656.668	18440.922	9078.897	16255.13	648.224	281.053	280.341	429.16	3051.259	691.212	232.807	12342.76	197.561	197.952	198.389	926.434	2408.649	328.473	142.077	2195.514	3602.561	244.879	585.782	253.256	451.847	2276.389	266.979	4561.292	111	0.964	1423.41	505.347
10954.425	12216.076	8656.019	16895.677	9910.88	20229.208	9788.906	19463.478	619.743	297.111	382.603	293.17	348.49	460.822	274.741	7533.567	183.222	153.11	203.711	3916.647	165.586	249.952	128.516	2507.198	3390.368	256.27	281.161	326.739	6398.3	360.069	304.149	7322.234	189	0.85	819.659	507.78
12773.295	13000.893	9019.604	18253.117	10801.362	19689.297	10307.072	18886.355	892.442	332.799	317.68	377.288	722.66	451.311	259.098	7509.524	204.849	147.856	227.281	1769.003	410.827	1557.057	132.691	2893.999	4807.337	247.154	405.648	324.304	18652.689	1334.406	317.997	9170.807	112	0.973	891.232	506.08
11820.409	11789.635	9070.407	17053.411	10131.329	19023.239	10651.991	20047.203	480.001	393.086	279.764	354.088	805.739	1557.481	276.728	7342.514	180.563	144.486	214.633	426.453	372.093	258.973	145.711	2272.848	4182.249	281.533	268.332	252.245	7381.206	817.991	269.717	7833.869	122	0.945	1142.303	507.033
9946.455	9780.745	6448.774	13743.122	8136.408	16344.978	8174.147	13920.923	555.333	335.685	307.644	490.467	3424.263	530.827	231.98	13405.094	171.924	179.729	188.815	1198.206	7546.769	283.757	135.443	2353.851	3218.788	270.953	599.958	276.008	264.482	3916.836	278.002	4883.4	99	0.99	1237.449	506.298
9222.441	10293.926	6871.239	13607.724	7755.255	16865.043	7359.26	14890.55	397.784	255.52	240.48	407.512	1787.296	519.546	211.107	8156.589	158.552	158.791	228.055	982.087	1963.993	319.092	115.96	1648.874	3241.456	283.944	420.055	271.899	4387.817	1893.353	259.907	4231.105	176	0.866	675.653	508.83
9934.6	10430.74	6702.753	14478.481	8418.266	17610.044	8310.6	15265.273	485.778	281.808	282.861	527.939	4498.228	610.835	251.968	14109.781	169.77	150.573	181.179	1492.397	10057.045	319.341	131.785	2365.948	2837.715	291.983	721.022	256.35	562.539	5136.999	278.893	4747.98	153	0.866	1127.088	509.049
17132.026	17102.024	10868.65	24777.916	14665.997	28908.165	15699.875	26109.697	583.317	326.184	306.823	419.482	2036.049	763.113	296.845	7975.016	186.675	145.073	139.283	753.129	2082.746	326.756	145.819	3106.173	3053.129	292.032	588.283	249.703	2691.158	2369.423	258.082	8609.953	214	0.831	1155.21	511.977
10152.893	10661.866	7002.607	14310.328	7577.407	15935.268	7423.359	14119.993	505.324	288.279	283.62	406.126	2145.802	517.096	248.104	10510.666	193.54	193.41	172.376	911.852	4157.911	248.166	128.484	2055.898	2645.544	268.91	472.146	262.017	571.964	2656.789	263.511	5200.378	139	0.925	1405.939	507.601
14889.949	15169.944	9386.946	19719.249	10421.903	22957.804	10494.038	18318.968	643.354	288.502	282.834	467.96	2428.672	495.961	239.44	10792.96	228.956	189.392	187.031	924.508	4703.393	401.405	148.077	1937.309	5377.472	258.151	450.717	264.469	2495.772	2285.29	258.755	4450.62	191	0.8	1451.563	509.5
15395.377	17173.532	11422.389	22555.934	13247.539	26365.5	12761.269	24475.144	552.115	298.73	320.781	265.983	285.026	421.566	232.17	7046.299	168.987	166.667	187.933	3102.035	183.263	237.85	135.319	2585.331	4256.334	274.576	287.921	318.193	3757.227	413.119	272.387	7006.374	253	0.801	764.484	513.998
11232.581	11646.941	7879.189	16312.682	9439.024	20008.838	9725.067	17871.186	713.294	303.485	265.457	307.252	744.392	373.094	250.152	7968.085	164.234	137.297	203.034	722.43	635.642	312.819	131.084	2391.013	3123.395	266.033	287.834	253.988	6984.836	777.56	282.33	7261.413	155	0.919	958.448	509.797
10860.982	12169.142	8340.046	16640.002	10666.147	18534.891	11400.42	21273.815	609.026	417.589	498.831	313.579	391.951	397.737	297.277	7558.331	168.15	152.31	146.981	1276.349	150.806	177.927	133.035	6545.577	1731.283	264.967	341.093	250.724	267.359	306.862	300.119	15932.824	128	0.936	1026.414	510.234
9397.801	10066.127	6959.343	13752.91	8504.341	17028.923	8634.675	16324.403	522.873	294.08	306.075	290.144	264.603	412.718	256.845	5901.311	158.311	140.363	169.612	2747.056	191.399	1133.47	125.163	2604.722	2085.406	264.471	296.931	273.262	4825.718	435.643	298.972	8186.998	120	0.892	653.675	510.7
10653.694	11500.293	7650.387	15398.157	8983.321	19285.564	8561.051	16552.008	595.326	322.261	318.917	594.077	4620.149	692.163	247.031	11711.007	211.87	158.828	203.7	1681.453	5258.431	460.928	131.426	2574.413	4501.659	254.985	539.19	340.623	2133.486	4572.807	333.125	5777.085	121	0.921	881.533	508.971
11201.26	11117.437	6931.139	15083.364	8428.09	17528.534	8794.35	14872.756	838.578	316.475	316.728	621.018	5091.194	538.649	240.731	13794.435	185.264	219.198	181.301	1507.779	5713.883	288.628	128.479	2432.625	2297.846	293.229	637.566	262.533	974.842	5280.438	273.205	5115.879	121	0.937	1392.946	510.112
10105.953	10879.398	7104.22	14182.706	7724.734	16870.061	7760.556	16156.146	986.348	303.346	286.556	513.837	1952.52	464.286	249.835	7687.804	199.683	172.233	143.652	824.618	1227.417	262.006	146.441	2540.321	2898.403	253.076	371.305	261.497	3245.129	1767.603	274.7	7395.505	110	0.888	1463.582	509.309
13494.618	14496.391	8985.439	19409.526	10314.498	22987.174	10474.376	20132.814	791.117	343.208	314.992	551.201	4733.623	695.607	271.846	11480.9	208.062	182.329	188.183	1548.981	4997.642	327.871	153.757	2597.393	3180.536	293.648	593.69	258.153	546.776	4475.902	277.794	5611.278	178	0.915	1489.865	510.118
13327.32	15551.182	9906.169	19500.581	11515.787	22189.329	10847.873	21135.313	501.271	329.842	334.95	259.031	272.367	517.574	240.421	5925.687	164.844	167.905	173.256	1641.644	176.62	190.581	140.183	3197.498	4504.971	283.942	276.461	321.07	3283.23	347.191	254.567	9000.149	149	0.93	750.178	512.426
10717.589	11272.287	7437.043	15547.785	9214.38	19287.615	9079.023	15625.611	560.408	344.944	283.962	555.888	4045.165	1310.694	228.421	13806.126	175.01	164.322	178.236	1093.372	6678.837	510.295	131.156	2024.194	3442.811	297.714	484.254	261.927	172.671	4273.714	250.561	3876.847	129	0.917	1175.376	511.345
16200.784	17376.826	12353.602	24099.421	14495.103	28642.938	15555.024	29812.822	600.626	352.084	454.517	240.925	267.786	720.478	276.752	6647.799	180.562	165.426	163.108	1002.659	139.651	199.928	139.352	3611.764	3475.779	289.659	299.639	261.9	3478.54	309.944	254.75	10397.768	231	0.882	1326.154	512.258
13437.114	12526.457	7772.993	18556.12	11407.898	23523.614	13055.476	20392.55	553.322	331.32	369.209	259.556	257.902	716.246	278.299	6511.429	160.309	158.826	141.319	2320.682	141.407	169.576	137.671	3386.436	2204.477	294.908	284.123	249.092	2981.433	315.845	277.381	10608.117	113	0.912	1335.509	511.173
15623.449	16935.321	10915.344	22032.855	11401.907	26191.828	11537.841	21518.065	502.308	277.321	263.274	405.3	2308.542	587.051	232.876	10294.747	204.489	187.757	179.058	895.679	2811.115	271.503	143.509	1703.965	3991.243	257.404	421.345	252.6	2455.085	2253.966	276.331	3727.935	126	0.862	1444.69	513.27
12253.187	13504.036	8887.057	17846.118	9608.672	21032.228	9751.872	20075.674	702.609	345.315	320.099	544.705	4761.96	605.729	273.652	10773.236	205.07	196.055	160.969	1605.959	5182.822	335.735	150.095	2851.802	3063.192	269.907	663.643	267.887	143.515	4496.271	267.161	6316.184	117	0.944	1480.491	511.047
11742.961	13112.788	6378.881	16435.147	9203.063	16413.166	7421.245	12509.539	624.144	243.316	272.698	399.593	949.043	345.668	227.524	6630.214	213.229	188.874	218.383	3967.213	460.214	297.763	165.644	1285.594	7273.702	266.429	314.337	285.21	9338.344	1696.184	299.905	3699.758	117	0.944	380.346	511.372
13429.076	15411.456	9606.342	19819.205	11013.099	22386.758	10121.437	21554.024	537.108	315.08	288.234	424.746	3120.815	5355.183	272.564	12000.392	166.464	145.938	166.626	1003.461	3689.49	323.778	149.111	2772.913	3100.506	283.006	551.027	259.829	133.789	3434.039	282.073	5384.928	164	0.906	625.043	513.695
11897.137	12819.716	8323.341	17255.783	9663.082	21021.656	9736.631	17853.523	681.597	311.501	296.252	503.128	2733.434	762.778	239.629	10607.278	196.517	197.986	172.993	1141.786	2008.447	446.794	148.842	2292.508	3559.095	260.87	611.926	241.736	2353.429	2679.716	264.659	5584.508	131	0.886	1427.416	512.927
14569.233	14838.833	8622.685	21372.145	11393.991	23389.166	12548.155	20887.369	643.295	380.601	348.252	316.165	341.505	544.63	312.246	5770.352	179.613	162.257	136.612	1255.179	141.741	145.77	160.902	3546.175	1035.673	302.872	287.349	251.913	5037.413	338.501	313.561	11003.635	98	0.993	1552.694	511.653
11951.252	12855.825	8423.543	17398.13	10024.438	20584.55	9282.409	17492.867	803.042	320.878	312.294	390.005	1031.035	519.261	255.651	8741.55	209.296	154.736	209.055	1466.069	545.701	1542.301	133.169	2601.795	5371.397	246.289	378.428	297.848	27917.145	1712.74	322.398	8172.734	184	0.857	897.538	515.804
18708.727	19890.476	14049.267	27289.537	16314.503	30002.174	16878.02	29762.921	740.391	415.806	377.601	350.694	685.447	843.603	328.747	7112.603	226.25	160.312	166.066	421.066	427.297	1325.213	147.462	3366.181	3443.503	314.125	336.569	250.828	6137.193	733.001	263.884	9635.431	273	0.82	1148.277	517.984
11421.807	11750.124	8877.508	16056.812	9484.673	16965.737	9965.225	19424.77	568.148	325.94	317.327	251.071	251.377	324.63	276.654	6266.722	175.065	173.94	130.892	950.547	134.844	195.363	120.573	3110.98	3224.205	300.508	301.838	238.526	3010.964	301.879	245.934	9843.23	126	0.911	1348.611	513.841
10162.42	11041.016	7483.283	14698.076	7893.852	16622.186	7960.896	16344.066	685.624	315.165	301.088	705.601	5667.313	519.188	259.613	11567.885	188.979	179.506	184.098	1685.574	5605.621	343.11	144.758	2494.537	2858.866	280.602	590.271	266.216	210.06	4966.212	272.202	5254.474	116	0.977	1473.483	513.224
13218.289	13642.214	9078.086	18663.649	10618.487	22732.255	10274.918	18302.251	710.901	378.458	307.134	617.937	4598.876	1573.072	244.173	12393.178	192.855	173.678	181.716	1385.804	4458.357	360.952	135.161	2149.424	4168.919	273.586	378.876	270.891	1127.082	3864.368	278.773	5200.013	271	0.764	1225.057	520.847
13324.917	14848.471	10319.253	19226.45	10120.258	21384.174	9934.055	20909.94	553.544	293.93	273.738	433.255	2107.096	519.998	232.097	9922.235	193.582	169.159	182.32	996.538	2181.622	275.217	141.995	1988.167	3350.991	255.214	467.761	247.777	6720.878	2282.282	253.984	4535.229	140	0.897	1439.407	516.314
12208.624	13185.468	8774.66	17873.107	10773.803	21008.341	10714.47	19015.774	474.789	252.864	302.76	245.895	260.281	411.268	255.266	6317.873	169.09	157.65	180.99	4997.738	162.33	275.455	133.327	2323.913	3510.209	257.731	273.753	345.875	4593.377	358.136	289.002	7215.238	170	0.929	797.059	515.971
11727.786	12759.71	8523.634	17318.438	10072.37	21831.531	9590.426	18251.279	670.766	326.745	331.425	547.353	4859.179	757.577	243.33	11516.283	216.255	168.517	223.708	1658.156	7332.785	476.673	137.424	2503.263	4200.808	254.937	701.84	315.808	3032.129	4667.107	332.917	5484.265	126	0.948	886.619	515.286
10189.767	10849.879	7295.506	14944.948	8755.255	17882.618	8859.18	16742.855	523.988	291.903	336.056	276.577	263.821	421.61	253.679	9369.028	185.575	201.399	209.455	1286.737	197.643	215.302	118.56	2375.924	2996.664	294.562	328.411	233.76	21974.209	962.697	297.76	7491.477	156	0.906	1371.853	517.551
10403.407	10926.598	7792.253	14462.144	8156.282	16819.985	8176.216	16492.959	924.571	317.659	318.243	631.332	4816.432	533.977	236.481	13692.927	187.98	213.712	157.908	1475.776	5544.085	319.485	126.988	2359.184	2032.651	302.013	691.822	246.53	182.751	5189.834	281.282	4829.696	121	0.989	1388.351	515.442
10746.056	11065.192	8328.363	15667.666	9701.569	18813.956	10586.261	19796.756	623.746	351.738	318.827	763.104	4086.744	3684.756	251.589	10392.391	161.256	161.976	192.333	1132.649	3028.082	235.227	162.168	3181.825	2533.173	325.925	405.124	293.38	1542.407	3859.626	274.228	8807.31	103	0.952	1282.626	516.791
11064.016	11814.964	7798.813	15691.151	8645.412	18755.986	8893.588	17369.863	650.883	303.592	306.796	377.801	442.862	459.654	261.896	7967.322	192.565	166.725	175.45	1234.631	238.833	1091.26	142.553	2612.257	3319.945	261.793	385.464	257.39	12917.41	834.047	265.945	8396.537	168	0.855	1456.381	519.619
10740.025	11249.069	7397.444	15299.851	8703.237	18015.003	8568.8	16506.406	617.935	289.448	298.4	533.481	3984.461	685.535	258.459	14532.22	190.438	157.518	176.844	1538.539	9737.949	389.49	134.623	2555.936	3431.669	287.934	733.611	255.609	162.496	5061.592	271.497	5261.111	115	0.969	1127.013	518.943
10877.86	11688.867	8740.447	15822.261	8897.45	18395.267	8745.569	19111.45	621.447	349.51	329.313	420.475	3413.912	1015.888	246.974	11105.358	156.119	158.97	193.968	1063.782	5570.638	283.174	144.22	2437.862	1790.379	265.646	574.28	291.278	3289.796	3466.812	278.341	6253.96	147	0.885	1264.276	520.112
14195.542	14323.507	8978.217	19948.764	11074.975	24211.691	11702.145	19434.929	550.694	302.868	301.021	424.718	3672.811	1015.479	236.513	12176.076	213.7	190.461	183.891	1028.482	3481.875	305.253	139.427	2073.366	3622.681	277.006	536.092	243.123	292.489	3648.649	269.358	4514.291	131	0.958	1412.21	517.676
16292.311	16019.813	9877.828	22724.536	13603.92	26078.934	14127.177	21467.764	653.487	365.531	347.04	368.597	1210.847	868.036	238.316	8210.845	147.793	152.892	166.12	855.023	1200.914	214.772	160.573	2717.238	1255.935	277.342	437.914	293.866	5246.003	1499.708	283.737	8412.448	101	0.977	1269.649	518.827
11629.485	12832.72	8307.475	17671.971	10307.224	20595.197	10531.949	19710.128	539.328	321.059	340.524	269.025	238.637	405.734	266.23	6439.28	177.526	170.148	137.844	484.004	136.429	219.01	124.205	2977.091	3064.845	310.425	315.071	231.916	8959.695	336.282	239.37	9376.303	112	0.973	1353.33	519.625
10585.446	11454.299	7857.968	15262.135	8933.027	18893.262	8404.485	16519.785	526.548	264.848	248.82	432.819	2441.64	674.501	205.308	9510.599	169.894	149.418	201.408	1532.339	3047.512	314.959	114.468	1795.858	3271.156	259.287	489.281	271.169	3388.1	2823.928	270.519	3945.287	158	0.864	677.639	521.323
9422.451	9498.169	6495.906	13408.644	7886.776	15966.698	8159.726	14933.793	464.213	272.891	253.667	251.266	467.79	413.818	240.288	8207.463	162.489	124.231	205.437	661.168	242.208	6894.907	130.363	2347.079	2399.251	260.982	349.022	235.906	11496.572	464.792	291.963	7306.332	110	0.955	967.273	520.691
11249.863	11915.33	7806.71	16099.689	8688.974	18688.59	8727.766	17663.557	698.951	323.822	325.031	543.916	4185.064	455.246	272.036	11012.353	234.718	195.92	201.728	1207.675	4552.745	259.749	145.235	2634.507	4471.527	271.816	468.117	269.647	2049.007	5488.736	292.724	6528.308	144	0.933	1498.764	522.118
12982.312	13266.611	8218.491	18477.339	10479.525	22381.339	11111.849	19216.151	587.059	335.342	335.564	487.77	3039.443	614.791	247.913	11236.195	209.244	203.819	178.042	1105.357	6535.372	278.411	130.546	2928.688	3534.067	280.962	587.036	262.717	559	3876.205	271.328	6459.853	111	0.964	1395.284	520.959
11319.013	11822.647	7674.867	16172.504	9210.807	19811.008	8803.683	16517.32	666.291	289.295	286.649	471.246	3871.833	733.872	228.987	13839.273	172.859	143.177	206.735	1314.125	5611.556	361.006	119.882	2302.801	2786.849	258.129	617.686	272.301	215.15	4043.6	312.993	4416.012	112	0.932	920.5	521.607
11536.767	12027.384	8123.549	16796.06	10550.443	20504.093	10475.473	19642.83	664.447	360.641	344.452	284.9	467.663	452.243	300.912	6448.975	215.758	151.049	158.12	921.379	190.265	1957.168	124.889	4495.876	5647.342	272.119	276.543	268.507	1835.14	368.119	293.795	12784.006	122	0.882	938.943	523.607
15859.307	17384.48	12373.754	23843.152	14594.716	27157.627	15535.715	28567.873	673.967	403.633	398.567	514.267	1871.357	1389.196	284.83	8565.529	185.579	169.524	186.204	1239.076	2804.693	249.816	169.899	4059.456	3019.479	294.505	364.542	303.1	2720.801	1993.364	255.646	10731.791	205	0.848	1290.022	524.315
8352.467	9310.489	6189.169	12200.441	6837.461	14487.404	6809.061	14273.989	558.272	307.218	281.267	636.772	4471.561	473.716	259.963	9999.862	179.808	172.005	192.117	1487.424	4818.034	248.234	139.462	2454.61	2233.474	256.075	607.285	270.106	978.07	4280.681	273.562	5665.22	123	0.874	1470.159	524.159
8185.825	10189.143	6414.722	12321.796	7684.835	15775.709	7386.837	14791.679	688.186	344.867	374.404	283.081	429.769	3167.076	248.912	9440.357	137.856	151.97	228.346	12535.705	182.689	216.661	138.911	3103.76	1208.955	296.413	271.081	292.019	1623.298	449.31	254.009	10383.932	116	0.936	733.078	524.491
12721.687	13853.564	9749.141	19014.641	11044.658	23359.018	10592.456	21176.47	754.798	351.444	345.913	541.467	4371.748	710.449	246.137	12512.217	217.423	157.862	197.584	1609.991	9551.473	1014.042	135.806	3006.069	3536.058	263.604	1012.393	306.049	2551.135	3433.168	327.575	6327.645	215	0.814	891.142	526.23
18891.366	19573.522	14483.967	27634.803	16509.487	30547.824	17612.923	32085.729	573.336	339.133	314.378	251.641	344.174	553.454	298.218	6463.041	207.359	156.106	140.929	414.512	148.324	303.274	133.059	4166.871	6820.163	264.917	270.459	243.876	3503.114	327.727	294.888	10817.137	200	0.872	955.42	525.89
11471	12816.446	8830.135	17006.728	9111.594	20200.189	9027.553	18925.469	537.674	337.558	311.915	429.152	2712.812	1265.482	233.657	10105.466	202.458	191.646	157.526	977.558	2602.175	283.601	138.06	2212.993	2817.933	286.478	537.02	251.482	856.278	2945.925	270.108	5373.711	141	0.938	1408.408	523.11
15341.017	15085.699	9656.102	20342.255	10058.415	21711.496	9769.434	17862.208	482.075	268.676	280.111	494.535	4295.172	485.991	253.797	11932.29	192.43	171.894	159.617	951.771	4554.626	254.724	155.104	1722.321	4059.929	288.485	461.086	264.988	447.923	3364.572	303.736	3411.72	144	0.845	1527.632	525.021
13852.038	14640.653	8885.197	20582.629	10082.31	22226.663	9984.662	19387.67	647.899	343.191	358.8	346.47	1044.69	496.844	267.187	9842.933	244.27	203.33	201.951	1455.599	1355.043	224.425	156.342	2615.331	6266.175	306.15	330.012	253.833	14447.004	1209.746	295.837	7475.074	209	0.798	1589.543	526.16
10313.701	10068.441	6646.751	14091.772	8406.078	17049.206	8538.893	14590.75	670.657	284.461	292.311	422.965	1180.904	546.307	243.561	7911.955	178.714	158.056	164.409	611.851	1118.975	222.727	127.39	2110.761	3559.692	265.409	334.634	276.591	9085.102	1330.339	285.811	6777.639	174	0.758	1235.523	528.333
10971.326	10635.29	6831.535	15208.087	7560.303	16584.974	7929.155	15376.068	711.032	277.386	295.906	350.601	1125.515	412.551	235.372	7188.542	205.039	166.873	176.048	732.601	526.276	180.484	148.938	1993.469	3670.927	286.932	286.776	257.076	4869.409	824.039	282.553	6332.857	109	0.946	1562.986	523.115
16879.962	19222.025	9974.644	25162.452	12472.234	24622.909	10590.204	21202.106	671.718	330.846	315.883	321.107	375.379	510.48	287.159	6865.799	255.473	224.342	262.753	3405.109	170.133	281.045	152.443	2457.425	7302.117	274.553	259.493	268.863	20259.934	1450.234	286.407	7048.395	108	0.967	373.907	525.343
16536.105	16659.312	9812.881	22769.909	11205.903	25179.481	10924.457	18762.623	568.768	340.836	295.129	505.877	4204.096	1013.556	238.394	10236.462	237.756	185.618	176.874	859.531	3311.021	289.431	145.713	1786.24	5596.613	325.111	522.21	268.848	1002.584	2917.135	289.723	4094.124	141	0.913	1553.223	527.074
12025.125	13222.898	8731.584	17966.608	10535.456	21502.528	10034.534	19508.495	492.92	314.083	277.831	431.763	2746.898	1007.588	234.744	11878.031	145.755	142.997	174.687	1011.503	4408.675	330.315	144.753	2421.318	1882.491	282.245	530.388	262.584	130.891	2614.363	298.651	4756.738	145	0.829	613.038	525.493
11781.48	12536.594	7862.823	17072.124	9691.171	21106.002	9620.238	17467.018	789.014	401.418	269.82	478.192	2959.735	1651.96	243.834	14619.002	199.991	166.243	169.902	1325.754	7557.73	412.661	140.235	2218.621	3700.155	273.874	728.521	269.681	607.138	4019.471	266.047	4701.034	118	0.953	1125.847	527.322
11898.073	13062.924	8557.811	18647.001	10867.361	22135.108	11454.915	20900.393	516.305	336.616	309.274	275.402	308.074	492.604	258.999	7150.259	173.548	145.093	142.545	448.258	175.034	223.57	133.366	3671.338	2762.036	255.576	308.785	242.057	8353.597	634.472	303.302	9882.901	160	0.842	1001.081	530.169
11455.076	10859.97	7411.12	15846.699	10109.642	19179.248	11384.662	19572.03	613.63	378.878	395.8	231.016	268.78	419.153	287.741	6431.89	176.508	138.494	139.406	1057.997	160.667	175.929	177.272	4207.994	2824.568	272.566	270.705	272.555	5426.111	423.275	252.949	11507.735	150	0.756	1304.993	530.88
12273.495	12521.738	8706.773	18051.722	11115.43	21716.609	12411.883	21994.152	631.519	346.877	368.079	251.593	266.524	553.064	297.688	6184.708	186.882	153.494	124.572	618.65	132.87	185.008	132.941	3681.145	2263.092	289.39	284.755	232.581	3237.6	358.423	249.111	10640.151	190	0.914	1349.468	530.3
12434.617	13299.856	8906.208	17947.723	10423.625	22644.101	10019.822	19371.511	659.402	318.161	346.493	474.829	3206.383	694.945	233.595	10973.498	202.654	151.548	183.484	1794.962	3061.583	443.987	136.494	2698.195	4190.157	249.087	560.596	279.949	3802.09	3317.807	273.802	5888.184	246	0.764	846.951	533.736
9032.349	9641.796	6809.99	13483.046	8252.262	15847.531	8860.545	16711.966	581.958	332.619	331.12	312.283	220.429	755.375	274.987	8688.592	167.654	156.369	178.955	2507.596	144.601	202.11	130.71	3249.647	2045.391	295.129	304.36	247.359	9564.658	441.17	294.052	10747.584	110	0.985	1363.773	528.482
12279.48	12482.486	8620.104	17257.917	10244.342	20993.762	10199.946	18790.6	561.23	459.221	283.359	538.527	3285.085	2802.826	209.676	11297.246	178.148	145.109	175.773	1359.98	3108.172	363.509	123.049	2376.684	2907.758	255.584	463.785	282.994	1666.174	3284.889	320.938	5316.168	98	0.993	912.153	530.112
21670.218	21086.981	16018.265	28863.353	18907.763	29731.898	19782.167	31360.791	1301.122	582.902	509.326	356.235	435.861	632.956	345.944	7671.656	291.129	197.595	192.146	465.036	218.566	1515.274	170.791	3861.141	3033.238	311.213	261.453	257.128	8350.417	373.694	264.69	10464.98	142	0.956	1151.085	531.225
12608.729	11581.939	7253.763	17451.659	10779.577	21552.188	12366.324	19695.51	575.922	357.786	390.311	213.216	253.31	394.335	298.915	6096.356	179.351	139.724	137.666	678.358	134.978	178.335	148.344	4236.451	2588.018	267.548	287.929	248.146	1090.626	274.113	253.699	11114.458	132	0.794	1326.144	532.258
10338.854	11033.808	7695.52	15047.273	8531.335	18243.124	8550.507	17107.713	464.961	299.571	304.327	406.431	2591.944	534.476	230.887	9832.576	172.213	177.614	175.165	991.619	4953.815	244.883	125.551	2317.84	2576.374	289.149	539.206	242.016	1542.428	3037.915	293.925	5658.138	192	0.781	1385.359	532.562
15648.145	16502.508	11191.218	22670.753	13931.25	26359.882	14246.11	24701.629	761.266	299.705	331.309	258.5	280.134	521.492	274.232	6949.051	189.884	168.685	169.939	915.341	196.82	320.762	127.095	2983.246	5184.68	268.9	290.527	311.174	8640.117	535.144	281.48	8309.481	186	0.875	790.505	531.382
20162.923	21139.908	14742.89	30237.314	18173.897	34377.211	19657.75	33993.953	592.057	331.628	316.686	253.157	340.894	699.045	294.791	6107.283	204.384	149.669	140.131	380.45	150.726	251.611	133.881	4019.387	5518.025	272.282	283.896	239.612	4245.353	358.133	313.448	10527.911	262	0.868	962.366	533.58
12238.095	12149.126	8046.713	17893.084	10534.382	22187.229	11415.374	18645.351	690.661	714.296	292.911	409.471	1863.985	2933.826	239.261	14054.4	231.621	189.724	215.237	1024.579	4087.304	2049.531	134.431	2197.66	4307.028	277.694	624.116	251.231	7679.585	2296.832	262.616	5312.38	108	0.938	1122.056	532.167
17419.349	16462.22	11288.566	24457.53	15156.952	28774.189	17375.111	28680.588	603.678	354.698	445.581	228.324	250.132	583.31	299.943	6057.071	201.245	168.08	147.659	441.482	149.9	217.255	162.055	3938.969	4604.182	262.5	286.034	248.878	1779.059	277.714	257.005	10737.381	121	0.965	1318.55	531.632
15234.723	16311.336	11321.551	22506.745	13114.257	27590.982	12686.486	24714.788	710.184	339.359	337.994	482.039	3927.622	977.934	251.866	10176.572	231.077	154.172	177.152	1339.1	3876.556	3405.56	135.244	3017.406	4569.593	319.754	724.008	293.77	3882.876	2393.444	341.163	7291.254	227	0.85	898.844	537.258
12545.199	13222.691	9024.302	18179.428	10420.519	22571.29	9917.831	18483.011	639.364	293.585	300.666	592.978	4204.755	1289.759	234.893	12170.586	203.438	171.156	170.334	1334.704	4567.017	376.666	132.891	2130.533	4437.954	273.273	405.277	271.417	1639.781	3884.809	267.516	5008.614	245	0.834	1217.72	536.594
10793.006	11701.658	7409.868	15229.434	8848.149	19680.908	8139.213	14304.23	406.481	273.322	253.987	370.938	2588.651	1143.396	192.345	9160.943	158.774	165.189	188.968	1252.54	3007.883	289.811	124.904	1486.922	3917.692	248.78	432.172	268.623	362.44	2709.183	260.561	3090.651	152	0.784	700.901	536.25
9294.139	9492.79	6775.952	13352.788	7719.33	15907.549	7729.124	14959.917	498.087	287.933	337.979	409.683	2869.199	486.567	232.51	12021.983	150.864	141.864	168.485	1020.233	5017.438	277.643	144.409	2197.397	2436.432	267.38	635.576	288.49	3149.121	2945.22	257.608	5552.403	99	1	1268.601	534.328
14085.9	14685.316	9983.664	20378.074	11715.056	22300.287	12445.389	21875.222	613.521	333.695	335.43	356.301	883.757	518.709	254.524	8157.178	205.445	175.117	202.891	743.884	679.804	248.754	154.812	2867.685	2724.615	262.177	411.23	246.31	5775.111	1144.417	262.185	8713.892	157	0.931	1442.175	534.799
17500.547	18287.68	11903.111	23577.411	11464.573	25494.145	11057.738	21838.022	591.079	284.874	318.982	496.107	4409.534	610.936	246.341	10641.656	230.023	186.036	162.864	906.266	4725.64	324.373	149.906	1818.67	5705.847	304.694	478.698	276.157	1704.332	4120.444	319.192	3588.764	149	0.887	1525.99	535.44
12550.556	13108.622	8425.07	17540.055	10380.759	22784.727	10132.778	18466.011	597.796	267.527	269.538	397.778	3406.336	1283.861	215.779	9629.753	178.585	144.279	196.656	1121.161	3519.265	398.225	124.514	2171.443	3464.257	262.722	446.731	266.496	5457.285	3670.568	264.371	4866.326	115	0.94	684.7	535.448
19552.419	18177.958	13365.323	26698.257	16457.893	28411.303	18916.709	30611.364	625.702	367.373	416.557	223.332	283.392	604.563	300.704	6129.74	217	157.392	161.893	350.872	157.305	211.336	162.824	3927.589	5006.661	262.394	290.777	261.561	4222.222	310.383	270.193	10575.535	96	1	1314.229	535.521
9447.055	10102.21	6580.534	13375.988	7391.306	15978.874	7502.962	15124.787	603.616	278.968	289.402	489.056	3163.148	515.7	262.856	9731.163	178.461	173.405	161.966	965.608	3345.688	266.467	135.003	2257.002	2706.792	260.248	513.665	270.675	2505.055	3112.433	305.743	6071.319	167	0.891	1477.871	537.931
19811.86	17299.749	11532.182	25431.505	16103.742	27980.022	17699.632	25393.655	635.928	373.063	370.939	280.612	325.668	680.878	278.005	7405.726	215.624	174.609	163.878	913.928	164.1	246.675	178.33	3387.04	5199.769	281.321	497.412	290.958	7857.514	622.826	261.177	10220.501	141	0.975	1283.55	537.812
14176.041	15090.241	9210.304	20425.309	10083.545	22806.889	10107.77	19743.654	570.177	285.023	399.707	290.915	553.532	465.731	241.342	5909.744	245.362	182.963	175.088	725.885	333.932	206.489	153.414	2385.966	7331.574	284.359	288.092	235.466	4145.551	563.088	302.78	6751.902	221	0.797	1581.93	541.55
16348.069	16825.175	12265.426	23376.194	13928.47	26907.359	14555.277	26373.154	531.038	289.285	358.469	307.231	764.855	585.02	241.506	8249.064	181.568	155.248	145.267	801.148	703.443	208.721	154.839	2769.289	3988.63	269.628	361.061	280.068	6540.865	964.09	257.227	7971.501	284	0.795	1275.335	543.067
19808.585	20565.462	14160.334	29303.573	17517.314	34573.984	19141.917	34577.341	706.998	388.553	411.958	239.332	278.484	563.602	317.116	6442.753	213.39	150.208	141.373	480.85	156.345	216.187	165.198	4567.792	3924.472	263.734	300.812	245.605	5347.373	474.276	261.384	11835.581	210	0.927	1322.595	541.229
11928.8	12182.667	8685.907	16501.973	9258.754	18941.704	9313.58	19381.624	572.372	322.298	324.384	460.315	2285.918	506.141	243.028	9238.778	198.564	170.544	165.723	1070.94	3827.507	258.346	142.002	2684.379	3349.599	261.361	487.571	239.954	3719.19	2802.063	302.97	7452.289	123	0.964	1398.703	538.931
15595.62	17698.028	11914.682	24344.381	14284.464	28055.987	13503.752	25593.509	432.81	268.421	270.512	394.978	1120.131	763.468	224.307	6691.367	161.448	139.861	194.625	598.963	814.375	306.666	153.921	2158.486	4067.026	265.925	363.954	243.563	6004.322	1340.394	269.4	6108.387	176	0.913	613.659	539.097
22221.108	22175.502	16413.28	30631.599	19847.754	34172.406	20602.588	32910.554	817.957	380.981	365.435	260.437	327.21	1806.171	261.011	7111.881	236.413	167.683	257.683	829.347	190.559	464.775	163.58	2808.346	3954.559	302.539	284.3	246.217	9335.953	397.074	275.921	8595.944	344	0.758	1156.683	547.122
8833.053	8213.191	5950.124	11798.871	7092.483	13477.319	7717.607	13889.5	824.564	291.343	306.705	336.535	362.244	444.469	250.742	7455.407	161.759	135.189	120.505	607.469	145.528	191.879	135.802	2731.957	2026.573	273.251	318.644	225.298	5021.875	681.97	276.025	8908.865	103	0.952	1370.714	539.403
8468.574	8369.881	6084.771	11954.669	6948.427	14595.632	7271.969	13927.062	649.123	268.365	293.68	412.679	1179.289	543.283	210.404	7422.723	163.029	151.734	141.41	501.941	719.514	245.532	146.73	2078.471	1727.874	270.544	381.44	233.233	5124.787	1330.645	290.066	7339.098	141	0.904	1426.535	540.784
13870.078	16140.153	10190.971	21786.665	12722.551	26439.619	12403.987	23521.77	452.633	251.55	297.742	303.609	319.331	638.952	240.559	5391.625	153.235	124.986	178.399	459.344	196.203	348.541	148.169	2748.289	3048.361	238.276	268.29	249.112	4034.132	451.776	271.297	8039.21	170	0.907	623.224	542.053
12209.064	13150.129	8668.122	18092.85	11225.099	22920.445	11669.291	21062.454	539.425	324.12	343.994	244.812	273.538	442.564	250.965	6349.632	161.416	133.286	170.628	1372.352	184.733	218.122	124.43	3683.53	2308.172	245.325	268.475	254.528	3539.134	321.084	266.02	10236.063	113	0.923	752.588	542.695
11609.466	11721.372	8105.277	16247.411	9268.993	19382.935	9126.144	16401.621	619.369	260.832	320.646	483.23	3181.526	962.615	233.191	12915.026	172.798	163.716	178.326	1107.854	4092.86	290.55	141.328	1861.637	3805.902	265.028	499.039	275.125	273.618	2950.638	251.21	3983.576	168	0.897	1255.405	541.554
17305.368	18801.957	13973.848	26416.121	15532.1	30850.516	16312.77	32389.119	661.668	385.077	410.62	250.705	296.56	614.599	308.278	6921.044	222.62	155.009	155.154	1390.082	157.73	207.169	166.316	4561.583	4753.065	270.294	296.724	257.734	5942.651	537.869	260.72	12028.182	159	0.91	1313.299	541.909
12618.768	16012.386	9519.948	19346.43	11626.518	23439.531	12281.111	22996.814	542.551	319.845	359.169	252.362	352.616	536.952	274.516	6238.357	135.47	113.168	138.688	1442.22	147.571	204.147	139.239	3603.018	938.093	248.126	280.135	237.518	3287.016	349.939	319.479	10366.433	202	0.843	954.564	545.391
16061.8	15328.635	9966.357	22447.851	13091.883	27287.827	14086.091	22874.737	612.66	295.492	318.371	438.523	1279.298	773.708	233.335	7896.899	196.768	154.147	150.254	702.058	1159.192	261.816	149.326	2590.698	3606.504	250.055	331.033	231.658	4032.146	1559.596	279.318	8371.704	126	0.948	1407.214	541.976
12221.333	12794.785	8606.617	18211.315	11167.961	22741.574	11652.239	20412.846	590.457	279.038	270.606	305.101	489.139	779.088	248.213	5737.161	167.885	123.573	195.075	688.817	218.065	559.693	139.138	2479.11	2550.867	223.396	385.335	261.47	6933.179	664.468	331.091	7331.4	115	0.969	671.5	543.091
11187.842	11751.578	8278.586	16688.151	10322.607	20919.546	10837.312	20161.306	586.759	313.792	363.767	250.422	293.175	541.616	285.15	5975.599	167.088	133.571	125.004	1340.311	163.993	240.445	123.701	3439.627	3962.789	267.02	295.625	282.314	7426.979	535.277	260.007	9713.009	131	0.797	814.531	542.645
11211.47	11435.397	7811.806	15676.345	8481.7	18315.72	8375.168	15728.677	479.109	221.097	244.364	385.289	3026.655	601.035	227.105	10152.449	184.876	142.391	155.481	980.744	3292.897	257.76	135.971	1741.807	2729.07	263.793	530.29	227.09	1134.553	3296.5	286.323	4067.884	211	0.783	1439.235	546.258
12367.567	13121.128	9045.804	17989.073	10423.943	22486.756	9829.542	19272.669	922.274	476.914	351.736	577.487	4035.296	1627.314	240.045	11489.229	199.262	143.338	172.728	1668.108	4311.571	476.809	133.126	2831.496	3798.667	242.024	476.735	253.334	386.109	4540.665	261.068	5792.183	164	0.928	853.049	546.579
11572.352	13670.82	8480.949	17290.145	9793.694	21348.916	9413.126	18840.29	627.354	268.556	286.258	460.669	3025.085	727.732	222.568	11375.83	173.2	130.372	179.048	1348.348	3984.881	344.744	136.774	2659.694	3240.962	246.993	606.641	245.177	1114.03	3582.565	341.432	5746.224	240	0.78	921.2	548.3
18335.005	19536.233	13151.109	26407.289	16482.099	30516.025	16711.421	27597.541	604.284	332.763	361.94	241.531	290.702	500.941	258.494	8756.499	192.534	167.463	148.282	724.685	142.54	275.263	169.346	2997.341	4153.152	268.318	321.218	277.764	10274.433	635.926	262.586	9378.405	116	0.936	1286.336	544.819
10786.341	11445.149	7928.566	15958.081	9175.985	18557.559	9376.509	17866.163	961.125	287.658	316.559	377.318	1289.957	356.713	241.349	8620.884	161.352	130.048	154.247	557.301	809.009	222.72	142.211	2337.644	1775.555	260.982	365.375	216.725	3455.144	1397.416	276.641	7216.584	114	0.96	1376.342	545.298
10291.666	10524.082	6998.027	14449.689	8117.544	17850.712	8370.389	16235.334	646.626	255.312	292.431	443.298	1891.267	479.984	211.808	7569.267	177.247	143.596	153.468	706.923	2008.228	249.041	148.38	2162.829	2383.367	253.473	357.941	224.828	2973.161	2064.743	266.241	6653.608	136	0.905	1415.14	545.993
9830.891	11014.027	6770.049	14145.684	6633.634	15064.75	6285.152	13516.721	517.772	282.798	277.027	416.833	4645.516	790.346	236.26	10370.069	174.872	146.517	170.619	871.53	5614.832	257.32	160.779	1729.598	2892.936	300.684	501.454	236.397	855.346	3390.714	292.729	3392.664	114	0.977	1561.754	546.5
13636.309	14270.233	9707.727	19642.722	11228.908	24063.987	11160.071	20835.417	668.386	245.73	335.675	570.637	4228.207	1263.313	238.464	12370.847	186.712	143.018	159.572	1349.811	4955.167	296.206	147.023	2314.378	3625.169	264.782	474.388	251.257	440.442	4172.306	253.134	5332.802	199	0.898	1262.354	549.445
12362.575	13075.142	9030.118	18181.846	10390.792	22294.58	10456.495	19793.452	628.287	264.283	326.273	372.922	1437.532	648.572	225.07	10901.513	168.813	139.037	164.425	899.835	3115.236	278.383	134.327	2506.038	2804.919	260.573	449.152	234.779	1321.539	2270.979	263.807	6244.634	141	0.938	1387.918	547.734
9204.169	9460.41	6300.406	13056.735	6960.272	15006.992	7008.39	13440.384	873.541	211.765	288.473	442.798	2234.683	331.202	225.261	9321.693	177.308	138.234	192.364	670.412	970.611	247.928	141.61	1674.243	2656.87	238.049	369.858	233.83	4553.304	2298.532	289.635	5608.065	156	0.853	1503.494	549.34
15566.736	15075.601	8084.822	20971.101	11044.808	19928.055	9232.436	18362.718	506.765	255.836	269.553	418.789	3563.88	581.106	200.738	9988.129	216.371	177.142	172.301	1282.296	2623.079	387.391	175.101	2037.384	4640.251	290.472	432.33	258.889	97.603	3853.592	263.59	3769.212	132	0.928	428.386	548.394
12575.094	13621.028	9628.951	18275.857	10221.629	21422.603	10380.953	21778.638	710.058	322.686	340.928	411.405	2455.615	666.632	252.714	9106.014	200.168	145.271	168.375	1280.888	5165.726	1523.634	157.165	3095.352	2966.848	254.831	438.797	237.699	2726.319	3076.142	263.202	8169.88	140	0.874	1403.336	547.314
15659.036	14869.075	11305.593	22170.349	13071.431	27135.594	12691.673	24328.316	686.367	314.733	336.188	537.882	4862.34	720.321	261.386	10574.119	211.167	127.73	163.26	1753.454	5417.844	544.553	132.683	3093.131	4327.223	255.788	1358.747	283.747	485.742	3682.492	320.458	6818.9	119	0.973	901.878	548.769
15456.495	14389.022	10536.349	21933.95	13860.977	26803.781	15394.644	27136.913	718.756	328.235	353.626	229.317	282.599	510.086	305.087	6656.906	193.344	117.596	126.299	575.684	177.056	194.571	159.045	4623.451	2568.013	254.965	306.621	222.567	12499.633	472.967	264.561	12091.851	155	0.967	1327.152	549.545
9668.529	10190.093	6398.522	13967.446	6559.381	14485.633	5724.077	12023.321	535.325	286.677	267.53	485.243	4431.424	347.811	221.744	14262.318	194.354	165.853	195.899	969.456	7447.496	279.495	138.914	1801.051	4709.688	254.257	434.773	219.427	125.941	2471.473	261.748	3258.541	132	0.878	1599.955	550.576
8981.304	8709.489	5464.57	11973.709	6904.948	14248.425	7832.818	13043.311	462.902	207.365	259.35	278.914	521.389	372.552	228.807	7144.761	145.963	141.514	143.694	799.589	169.093	180.091	127.196	1969.943	1636.159	223.984	331.172	203.729	6474.584	626.978	280.166	6593.037	102	0.955	1473.971	550.588
10239.515	9231.596	6784.647	12980.603	8048.719	16606.67	8367.4	15266.934	599.828	234.245	304.684	345.844	2764.45	590.062	227.22	9842.117	208.715	126.591	172.778	2251.694	5114.835	299.435	145.664	2448.129	3025.368	243.539	471.575	222.857	1780.223	3079.956	251.669	5784.136	121	0.977	1428.236	552.045
13277.196	15767.495	8512.93	18461.639	10144.775	19889.217	9641.272	17317.165	481.248	242.73	323.617	257.645	562.405	329.107	226.184	11568.935	182.754	141.1	180.443	366.545	202.111	1317.806	170.504	2049.2	2751.085	263.132	430.375	230.823	13473.767	628.2	297.633	6567.124	115	0.969	1525.535	551.535
12808.944	12171.522	8691.027	19445.171	10376.082	21747.544	10216.958	18084.642	538.012	225	312.504	299.388	254.012	353.727	208.328	7073.839	153.505	100.7	213.49	3184.749	168.169	238.103	114.527	1858.678	3262.164	233.999	276.196	230.039	7467.142	392.209	266.514	6316.756	112	0.973	837.634	553.321
12082.401	16500.089	9681.652	23019.542	11154.676	20554.646	11265.956	21570.585	584.397	199.602	288.114	218.492	491.567	466.749	250.732	6304.632	136.269	132.683	215.275	411.079	211.771	276.697	150.75	2238.547	1308.069	249.215	278.239	237.555	8341.443	401.01	247.964	6460.615	109	0.976	616.188	557.427
16129.255	21410.834	12003.871	26253.479	13808.145	25099.795	14601.532	26197.118	873.415	474.893	315.726	245.702	276.726	485.878	250.162	7329.887	226.464	150.911	232.711	513.382	142.274	265.885	175.632	3061.552	3770.711	279.085	369.984	255.676	9894.207	292.668	281.463	9551.404	124	0.944	1153.46	557.75
16581.196	10389.323	12978.985	14679.418	14562.67	23835.207	15634.199	28191.336	628.918	285.852	358.505	195.604	288.429	664.299	283.852	6138.338	198.033	122.845	130.456	815.046	142.242	190.274	153.16	4487.618	4205.409	270.389	306.76	222.472	5895.7	564.774	264.788	12820.461	124	0.972	1325.331	558.185
11800.277	9708.689	7985.864	13675.888	9463.741	20325.141	10337.667	17755.719	810.711	215.393	277.387	417.572	2882.184	518.778	219.656	11162.936	197.373	145.932	173.856	621.73	6792.734	293.222	149.693	2207.521	3926.573	235.119	591.9	276.022	962.157	3191.287	253.815	4681.615	161	0.921	1426.202	561.556
13581.966	9966.154	8902.845	13000.439	9455.178	20513.806	9945.951	18244.267	444.442	234.793	298.652	612.249	3715.023	617.478	291.581	11197.291	178.474	154.082	176.167	1213.856	4299.838	295.668	142.717	2340.454	3628.574	284.248	609.21	262.623	500.717	3746.208	284.823	5051.09	122	0.907	1495.992	563.615
9921.645	10796.55	7383.285	14413.382	8178.063	18015.526	7651.717	15099.711	394.25	235.89	283.828	229.138	2189.119	684.989	203.043	10659.677	122.2	137.394	153.244	1925.613	3395.425	316.893	118.147	1840.645	3220.895	287.574	617.488	275.314	159.871	2567.672	262.244	3681.932	115	0.969	785.239	563.474
19579.502	19540.472	12058.43	25189.157	15308.247	29414.855	15934.589	26620.019	644.992	342.603	286.851	271.648	547.165	521.663	214.421	7197.557	172.71	140.529	198.535	619.434	541.318	246.862	159.477	2691.652	3759.685	280.577	340.578	273.136	7154.45	880.786	259.336	8796.117	204	0.851	1156.917	567.328
9645.497	10765.273	7489.854	14348.252	9844.252	19857.26	10996.746	17572.652	371.66	255.132	275.903	384.212	1705.019	505.722	214.34	8805.064	144.859	149.139	172.086	453.472	3056.489	256.376	160.492	2413.309	2359.17	250.936	458.652	282.017	2470.102	2209.837	245.006	6244.911	160	0.948	1411.219	565.894
10948.727	11444.612	8263.839	15424.952	9103.851	19378.11	8655.705	17742.332	472.779	266.917	297.946	565.526	5941.133	637.875	213.166	12599.305	143.618	161.469	165.101	1250.607	6405.791	281.475	147.227	2397.742	3352.055	283.394	543.183	291.325	226.386	5377.05	254.106	4931.561	99	0.99	1224.449	567.025
11218.088	11849.446	8187.65	15502.486	8928.868	18666.145	9374.554	18371.083	483.236	272.735	299.627	282.433	197.521	390.475	175.152	5098.32	136.541	126.072	165.875	3342.246	131.132	193.491	100.572	2383.631	3388.132	294.228	287.267	267.331	4500.592	397.901	229.401	7467.975	167	0.771	831.763	571.284
12574.071	15652.949	10965.932	21193.276	13359.158	26351.264	14546.309	24587.464	583.809	333.414	313.797	371.092	1066.805	621.796	231.029	7366.759	180.916	173.539	162.505	1331.13	1665.065	225.806	165.645	3145.71	2593.255	268.453	356.325	271.517	4026.426	1282.212	243.229	9534.392	112	0.943	1400.161	569.679
14706.757	16869.242	8355.525	23516.669	12909.456	22563.007	12438.509	20532.185	474.086	346.354	278.174	293.668	203.969	328.823	217.068	5711.469	178.593	194.137	145.559	900.784	139.585	340.672	123.003	3624.786	4364.7	283.25	274.789	244.213	4180.138	298.624	223.474	9796.227	125	0.968	1358.348	573.028
18482.391	20693.772	12820.842	27822.583	11376.627	23660.834	14569.467	24098.877	745.834	317.033	244.548	295.307	195.823	368.934	173.154	6414.816	160.721	150.611	199.083	540.955	105.058	190.01	122.892	2344.077	3264.815	291.643	302.77	281.561	7652.178	412.792	274.412	8527.842	150	0.8	1153.127	575.587
11748.421	13977.276	8025.687	18877.437	11116.125	18498.122	9480.345	19834.239	458.002	317.783	279.419	308.855	2451.437	669.707	225.959	8933.872	176.612	179.378	195.081	1199.303	6789.4	292.693	132.351	3016.857	2156.197	277.058	674.3	265.56	339.74	3863.494	229.595	7206.819	116	0.936	1389.052	572.276
17759.393	19358.005	9164.012	27243.509	14401.886	25146.563	13875.446	23956.726	695.381	378.173	285.845	261.378	183.121	371.059	204.662	5665.519	209.369	193.412	112.236	366.108	105.858	145.943	119.053	4004.302	5272.997	286.059	267.668	255.801	4691.746	242.404	229.203	10738.644	101	0.977	1327.896	576.351
9117.163	12023.503	8099.696	16712.95	8390.677	17835.813	8079.399	14848.136	584.626	306.762	235.143	295.238	587.819	614.191	167.292	3618.504	177.7	193.572	153.962	814.905	361.317	281.671	126.795	1249.333	2588.638	286.015	446.449	264.866	6151.599	1443.606	243.443	4769.505	125	0.94	550.172	577.628
10643.87	11856.964	7697.958	15665.672	7844.599	15843.129	7652.764	15770.565	537.038	328.943	315.888	431.42	2423.008	553.279	173.142	9729.478	147.479	151.197	158.028	887.679	1676.435	261.033	108.172	2417.315	2546.997	273.308	921.274	261.122	3166.149	2654.907	215.319	5877.629	113	0.969	905.243	578.022
15978.379	17115.127	12027.694	23100.272	13884.889	25583.697	15626.183	28427.883	559.821	386.156	285.333	247.737	213.888	405.447	233.613	5854.197	178.482	175.362	127.948	585.461	107.343	480.348	130.665	4102.841	3154.397	304.263	288.9	253.972	2610.085	287.756	253.478	10598.093	238	0.721	1346.433	583.336
9604.283	10648.635	9289.307	14836.361	8073.364	19780.977	9653.131	16349.465	337.144	234.096	202.447	274.088	1083.297	374.47	174.171	8974.84	116.847	142.905	147.456	327.312	764.609	198.959	115.985	1292.329	633.692	287.659	488.018	281.548	4134.126	1728.826	257.997	3100.504	140	0.874	1521.257	578.343
11438.232	12646.389	8603.886	17533.017	9573.027	20111.522	10184.873	18189.045	689.154	278.862	247.538	543.791	4605.104	504.986	205.763	11139.793	201.934	178.401	184.583	1253.238	7196.634	313.43	136.875	2135.686	3496.554	297.926	269.359	307.862	438.964	3767.489	251.622	5208.088	215	0.805	1194.477	583.616
13478.365	15037.328	9143.963	19409.274	9941.03	23520.804	11143.427	19733.912	607.345	315.744	209.754	551.975	4040.746	516.543	209.993	12668.604	204.486	191.952	146.477	1109.296	3886.091	272.916	114.115	2098.105	3538.706	304.838	511.125	275.803	2177.951	3509.941	254.328	4236.416	137	0.916	1500.675	581.682
11479.24	12424.16	6670	17348.734	10106.437	16487.641	8475.945	13922.914	506.648	247.51	236.05	236.174	265.519	299.097	173.809	5745.111	149.842	169.256	146.222	7654.873	169.105	194.426	103.923	1168.292	2900.745	273.435	280.116	250.381	5627.025	246.992	266.726	4062.824	129	0.97	718.267	580.849
13650.058	14784.29	9710.68	19951.192	11259.891	19903.949	9499.575	16704.131	582.63	289.526	328.331	263.096	199.111	364.899	176.324	5382.956	158.828	145.827	118.054	1827.52	138.82	193.023	89.406	2372.849	4938.473	304.64	247.725	253.856	4837.245	597.317	233.42	7257.18	146	0.787	828.979	580.623
11759.822	12657.783	12494.277	17642.486	10150.533	21995.363	11941.974	22926.976	567.761	318.685	252.736	312.076	228.425	365.516	202.333	7687.622	178.909	140.515	135.108	772.254	149.2	191.556	124.61	3080.805	2797.258	278.572	469.356	282.281	9209.073	511.958	247.754	9572.875	129	0.882	1141.895	583.384
17368.338	18765.826	12601.258	25612.097	14818.911	27666.085	15296.989	27493.181	793.348	315.329	225.195	359.26	761.19	498.082	193.536	7233.897	190.662	162.583	172.047	648.727	855.291	236.076	141.878	2668.546	3336.603	288.786	328.509	271.877	7843.081	1138.987	252.799	8651.536	203	0.866	1152.889	587.544
11546.752	12488.91	7893.49	16968.365	9203.007	19161.072	8765.584	16936.43	592.985	312.584	236.548	584.718	3179.833	636.279	248.804	10606.022	181.758	177.204	150.348	1172.76	3770.018	248.737	125.772	2374.78	3104.683	278.959	380.168	282.466	354.732	3001.063	249.549	5972.581	201	0.85	1257.052	591.087
17998.462	19195.197	10140.818	25637.687	14357.679	28732.138	14642.454	26706.198	604.292	366.247	265.394	352.067	817.404	607.328	228.97	7347.986	209.453	183.391	142.577	442.739	938.225	208.248	150.876	3083.11	3062.35	305.533	521.988	285.35	4711.354	1010.752	289.177	9617.347	118	0.914	1395.975	590
11412.632	12854.931	7310.942	17152.635	10365.996	19401.718	10415.157	19545.606	641.032	341.018	245.013	272.046	277.801	344.171	250.569	5832.731	155.718	136.903	104.532	955.559	165.078	192.503	101.019	3476.482	2670.673	295.682	230.054	272.193	5671.979	376.672	279.526	9406.955	123	0.964	814.654	590.858
13480.223	14718.832	10765.149	20772.59	11645.273	23277.218	11928.523	24252.961	519.727	308.028	246.334	221.334	251.729	323.612	227.925	6137.979	159.135	146.576	241.669	1574.176	157.499	196.377	134.552	2779.085	2733.049	264.393	252.21	259.551	3647.052	319.733	230.618	9190.31	135	0.96	979.181	592.493
15366.689	16384.411	10994.626	23634.475	13296.674	27894.86	14105.786	26162.657	651.732	294.585	244.763	304.271	243.091	447.949	230.115	8739.49	189.421	149.919	160.314	1238.324	178.067	230.176	141.718	2633.929	4232.144	295.435	373.739	273.936	13790.514	717.386	274.059	7926.866	113	0.912	1140.969	592.951
19848.122	21533.754	14925.708	30539.14	17457.535	34272.971	18003.404	31606.199	916.165	317.567	280.777	386.558	330.925	776.352	220.866	8237.349	212.552	173.228	190.432	836.928	175.213	263.926	154.49	2665.662	3215.938	299.564	401.066	313.194	12086.529	516.096	261.118	8096.678	196	0.893	1173.485	594.214
10388.55	11206.4	7517.088	15494.744	8083.736	17032.933	8183.597	16223.119	446.492	263.827	193.145	375.83	940.547	347.455	203.505	8475.821	209.126	177.525	150.618	430.966	664.86	188.036	108.403	1635.311	4984.439	281.827	247.151	296.622	4039.917	1074.406	316.367	5844.538	121	0.948	1424.624	592.343
8495.656	9634.461	5579.248	12544.53	6187.162	12531.259	5560.155	11629.95	431.747	283.113	226.056	477.007	2242.833	339.459	178.718	12307.007	167.038	147.931	118.035	976.459	3534.375	250.875	123.836	2049.623	1597.461	288.018	532.032	278.496	3020.782	1616.828	256.618	5018.26	106	0.993	1544.5	592
14290.78	15632.573	9381.473	20855.695	11804.617	24843.363	11176.671	22137.832	708.901	370.11	313.091	550.573	3031.941	830.157	260.443	10519.673	170.359	165.608	154.529	1666.203	3013.705	404.761	112.182	3079.325	3319.759	334.864	481.626	260.241	305.809	3548.231	266.083	6709.353	166	0.917	862.078	593.066
8513.952	9456.805	6298.151	12953.407	7723.824	15152.377	8143.71	15225.335	786.589	357.295	287.082	322.165	314.346	421.423	242.623	8221.851	166.443	168.267	118.081	1783.118	192.948	191.162	129.208	3279.237	2296.563	270.362	265.045	263.531	14431.34	812.236	282.831	9980.167	121	0.9	1305.004	593.202
12392.749	13143.407	10812.632	17742.264	10432.124	18379.286	11009.903	22028.192	588.144	400.391	291.876	263.875	209.584	343.212	238.66	6008.637	189.661	175.159	123.232	410.007	119.01	227.905	136.08	3727.872	2978.09	299.198	289.112	274.086	3981.012	488.875	277.129	9907.379	116	0.965	1354.379	593.302
18093.095	19110.268	12188.277	26741.801	15290.859	29576.947	15757.69	27882.759	589.752	301.524	273.04	334.763	461.436	638.895	214.981	6887.584	189.777	168.625	184.867	646.644	399.548	270.371	148.997	2699.283	3930.475	297.349	329.06	278.922	5089.306	726.735	258.208	8616.198	303	0.679	1153.398	601.094
17246.487	18807.693	12051.518	25867.294	15363.988	27432.971	16283.6	29830.673	675.107	429.228	349.997	300.098	263.62	475.322	251.138	6659.966	173.663	178.508	114.532	611.13	141.065	679.873	139.951	4330.873	2196.862	285.906	293.592	272.554	5003.88	429.439	273.094	11438.175	218	0.833	1331.404	596.032
22546.633	23842.686	15545.734	31217.692	18169.698	34226.853	19195.047	33522.453	595.88	354.096	262.566	327.109	582.916	502.431	244.15	7338.504	218.244	182.54	169.535	313.116	582.115	177.808	145.865	2926.708	3287.788	303.16	311.327	277.835	5090.924	599.545	274.572	8770.483	137	0.974	1403.624	594.369
19587.167	20933.613	13358.097	28799.073	17055.212	30694.607	18393.455	32818.205	658.444	408.791	344.101	290.629	246.455	513.764	251.787	6230.111	210.494	189.307	147.756	367.731	131.17	900.412	151.561	4250.272	4352.175	299.823	330.412	268.363	3372.067	287.751	280.068	10755.492	215	0.828	1347.863	599.644
9870.165	10875.899	6615.882	14765.451	7693.146	16191.655	7892.665	15936.159	558.302	266.164	232.86	361.7	937.96	341.202	199.132	7732.821	189.698	177.82	196.753	967.202	395.221	170.535	149.314	2084.4	3288.911	266.817	284.953	277.973	3021.42	810.995	241.179	6693.081	131	0.931	1476.385	596.218
15448.747	16921.515	10280.925	22132.548	10151.145	21860.473	9575.856	19012.306	411.319	266.17	217.965	488.63	3585.856	494.424	198.648	9995.967	190.06	177.14	150.434	791.954	2695.194	244.583	141.051	1409.343	4072.348	293.501	425.413	276.429	296.611	3069.748	276.439	2893.617	160	0.862	1516.144	597.2
13569.081	14603.912	8748.973	19837.414	10557.924	22785.104	9777.405	16870.151	493.729	260.142	210.829	437.222	2278.374	857.822	225.953	11279.352	204.568	196.884	148.288	953.65	5720.538	242.154	153.463	1645.258	3992.697	304.563	389.934	300.331	180.727	2850.249	276.157	3316.596	112	0.973	1200.134	596.759
14778.975	15335.357	8747.846	21878.714	13116.771	23782.285	14310.409	23158.184	568.053	411.674	342.901	266.065	267.338	372.952	247.976	6190.837	153.52	168.331	113.555	1138.015	136.463	509.719	138.722	4217.654	1513.569	276.788	266.233	271.918	1887.939	269.584	262.929	11062.974	103	0.965	1323.985	596.811
11093.851	12465.674	7630.205	17224.323	9986.749	20068.685	9619.099	17905.363	525.492	282.799	211.007	340.755	730.564	494.956	247.753	5257.229	194.026	163.978	164.689	645.798	212.536	241.488	192.601	1713.423	3440.921	330.3	327.383	262.142	4362.605	696.237	315.618	5857.102	147	0.942	601.425	598.976
11715.276	12879.116	7787.292	16915.42	9560.302	20381.345	8958.54	17044.023	609.92	363.668	353.203	551.084	4625.762	897.232	278.824	12011.399	186.196	165.452	141.884	1803.302	4268.366	349.34	111.863	2607.884	4309.011	308.573	875.16	264.763	2710.257	3913.032	265.687	5585.297	114	0.99	901.149	598.368
13744.675	15017.926	9423.501	21230.29	11975.894	25035.429	12123.181	22365.43	608.887	300.963	268.421	422.02	1022.714	423.222	212.201	8356.497	221.209	175.406	248.902	1045.179	932.568	592.315	163.556	2786.252	4652.278	293.171	273.073	305.043	6048.053	1198.609	288.357	8167.31	163	0.891	1190.291	602.04
11272.917	12153.368	7253.408	16530.012	9018.163	18869.967	8515.126	15490.08	773.224	308.102	250.206	613.062	3578.818	688.024	257.651	12032.282	172.813	183.866	179.649	1306.224	4643.966	262.909	137.72	2084.734	3296.691	270.678	415.357	302.983	354.539	3091.759	262.12	4330.285	132	0.878	1250.053	601.523
10856.411	11874.605	8237.858	16374.155	10495.269	19082.775	10950.419	20555.422	632.62	428.587	296.83	281.281	265.918	445.344	257.161	6762.374	176.184	163.199	119.457	659.851	161.131	521.489	144.333	3689.244	1440.522	318.795	304.623	284.18	10108.595	822.531	279.764	11742.391	126	0.921	1362.841	600.127
9887.544	10845.793	6535.372	14954.822	8631.938	16485.771	8806.041	17119.935	512.937	378.933	264.701	410.599	1827.238	425.2	241.258	7227.976	163.926	163.75	139.271	755.567	3288.554	4074.509	140.829	3230.99	1550.561	318.728	529.122	278.521	2682.021	2261.673	292.357	9253.288	105	0.984	1374.014	600.557
14231.457	15729.687	9327.56	20776.328	9578.241	20369.733	9136.221	16954.024	583.735	293.393	252.978	496.575	3875.902	605.053	228.723	11165.018	201.903	199.836	158.632	1192.183	3382.697	305.542	162.981	1846.142	3270.213	291.734	525.299	274.179	124.623	3468.045	256.842	3850.926	141	0.928	1498.628	601.408
14816.919	15969.284	9153.513	21432.746	10493.424	22517.14	10230.914	19217.7	495.987	304.674	248.992	539.479	3999.09	811.599	225.235	11418.069	199.647	190.663	158.786	1124.566	3787.69	290.421	158.742	1983.81	3575.846	301.595	549.35	270.438	145.336	3481.438	269.899	4273.444	149	0.906	1508.909	601.782
13012.732	15221.095	6447.895	18857.258	10411.799	17038.714	9438.121	16678.751	493.083	289.005	208.123	331.293	754.784	473.116	174.426	4853.659	230.084	182.247	131.952	701.309	382.136	200.117	146.908	1942.583	4599.105	299.405	360.433	266.051	5667.389	1533.872	351.806	4913.902	112	0.904	438.107	601.5
19788.342	20974.549	12591.355	28617.735	17194.75	33535.079	17379.301	29322.682	623.266	352.582	325.048	320.408	332.018	711.685	264.666	6678.722	167.814	166.838	139.526	2355.27	197.791	272.392	118.414	3280.239	5018.362	323.813	258.536	271.641	16289.36	1112.871	278.393	8925.732	225	0.796	829.598	604.322
17346.334	18454.07	12988.419	24352.453	13782.978	26448.483	12872.273	28108.35	564.14	355.765	316.492	306.893	286.074	477.801	238.987	5286.751	149.121	153.95	142.588	1112.448	165.07	197.664	113.905	3271.144	3562.709	334.84	254.33	263.674	5502.789	400.736	272.663	9398.863	127	0.882	836.366	601.76
14871.209	15972.517	9927.735	21473.994	12034.661	26084.015	11499.559	21728.407	691.479	356.702	346.383	514.792	3027.897	833.958	267.06	11784.878	187.623	173.44	156.622	1784.142	3883.579	1011.902	116.868	2709.044	5426.643	347.49	534.709	260.282	670.426	3277.679	263.63	5705.959	204	0.909	867.603	602.588
16768.641	17746.466	10736.756	25287.834	14941.188	29463.025	15644.249	27017.283	611.374	344.561	339.695	293.609	344.556	571.889	282.515	7065.301	199.367	181.789	197.548	3364.035	193.113	269.434	132.922	3521.67	5576.127	275.308	286.82	268.312	10896.684	797.684	243.792	10382.89	132	0.938	974.636	600.061
19488.162	20875.607	13321.014	29740.597	16947.727	33023.274	17384.742	31616.783	1105.768	351.929	306.73	395.433	325.394	920.397	237.509	10052.908	235.158	200.013	201.492	768.146	201.318	461.561	157.464	3163.653	4257.206	321.064	309.963	308.939	18829.602	481.075	260.745	8633.991	110	0.985	1172	601.036
12409.493	14089.342	7663.389	17814.438	7458.477	16577.264	7942.217	13674.36	514.241	257.901	238.136	408.384	3002.249	381.259	228.193	12583.956	245.122	190.1	185.093	956.058	4032.021	279.522	149.091	1666.833	6049.809	275.998	507.584	270.988	130.552	2275.723	286.236	3086.765	106	0.949	1595.292	601.509
16132.309	17615.53	11924.948	23923.34	14387.33	25933.683	14852.333	27236.869	779.233	380.521	344.389	282.944	298.978	449.669	274.752	6650.859	194.466	176.375	167.853	1810.054	180.399	543.422	121.748	3817.76	4278.868	281.736	309.177	262.449	6834.973	452.607	251.205	11101.253	163	0.956	981.021	604.482
20397.262	21977.899	13811.961	31296.25	17791.303	35792.33	18479.62	33753.607	639.603	335.261	294.538	348.896	292.19	494.02	247.561	7098.613	215.71	184.72	165.766	784.886	182.107	373.083	152.648	3790.176	5785.7	303.172	498.73	284.325	9266.664	573.755	299.352	10749.836	142	0.934	1140.028	603.465
14137.957	14982.499	9140.669	20451.804	11068.941	23466.53	10508.825	19321.591	570.2	397.92	268.03	611.116	3313.107	1587.591	267.595	10655.611	183.361	196.743	187.566	1265.203	4815.502	335.297	128.261	2115.623	3652.687	271.801	413.55	299.618	440.777	3369.798	277.662	4876.244	190	0.893	1262.363	606.521
12920.056	14028.906	8563.392	19616.427	10891.183	23030.026	10880.752	19432.548	516.054	276.443	238.546	420.837	1091.343	443.543	221.955	8483.304	191.748	186.311	219.898	649.363	1296.993	237.943	163.869	2097.216	4379.054	288.558	297.586	319.055	8788.308	1097.659	256.536	6498.748	177	0.851	1214.528	607.579
10552.661	11552.658	7198.136	15565.471	8531.554	18557.192	8226.59	15817.01	524.602	283.149	280.325	437.671	2819.582	616.353	273.682	11977.092	177.033	160.43	154.589	1391.14	3960.915	278.167	108.497	2248.414	3756.345	270.786	579.081	265.372	217.627	2889.838	245.368	5346.715	110	0.955	948.145	605.827
17802.988	19075.487	12416.662	27414.234	15443.051	31570.884	15992.906	29883.568	983.144	328.315	295.263	348.267	330.015	691.691	235.889	8413.323	219.069	191.606	258.162	661.66	206.832	962.468	152.996	2973.865	3994.804	299.386	308.07	303.694	12502.513	411.428	259.118	8770.703	167	0.841	1168.632	607.081
11167.214	12069.653	7740.796	16373.19	9384.876	17659.935	9599.933	19425.608	603.939	378.821	302.135	421.168	1109.588	489.779	237.23	8075.849	154.031	168.146	132.001	759.641	559.623	178.245	139.07	3227.749	1788.561	267.967	295.05	280.76	6760.949	1089.268	288.281	9366.628	107	0.958	1315.388	606.855
19386.662	20105.406	11688.127	27476.906	17042.023	29030.712	17955.551	28855.97	709.127	433.603	347.23	342.241	273.759	614.313	266.157	6853.524	214.433	187.232	140.196	766.647	173.499	310.244	153.143	4473.069	4895.446	298.757	334.127	288.129	9149.258	635.357	295.803	11820.056	113	0.952	1342.04	606.978
10042.11	10892.052	6717.443	14433.86	8136.1	17255.776	7577.549	15142.318	568.309	357.966	337.981	521.309	4575.149	679.278	288.255	11571.725	188.4	154.43	179.955	1707.783	5015.232	379.529	118.211	2559.392	3966.212	306.935	791.384	259.736	1376.096	3354.817	268.074	5495.957	105	0.965	902.5	607.5
10700.326	11176.087	6592.451	15473.958	8603.196	18210.726	8488.454	15061.794	500.918	331.251	258.89	493.773	1321.864	847.206	241.73	8104.205	168.122	180.214	169.339	602.412	1259.524	212.695	136.706	2187.665	3415.635	274.17	308.918	295.264	3177.827	1428.687	276.712	6666.78	165	0.794	1254.936	610.912
19166.204	20259.773	13188.205	29387.248	16944.896	34094.219	18056.781	32862.939	598.733	339.462	293.984	334.375	287.454	507.527	235.744	7170.129	191.123	175.11	178.731	466.279	163.09	310.746	156.358	3386.161	3922.718	305.345	432.361	287.731	7411.398	339.587	346.03	9736.809	108	0.98	1144.88	607.954
10873.023	11969.129	7079.569	15909.873	8683.486	18360.628	8163.188	15321.768	575.775	337.47	251.158	530.92	4594.955	1081.545	264.349	12870.136	182.18	199.047	180.045	1271.325	7065.261	277.995	158.633	2252.873	3159.338	283.802	402.913	317.994	414.032	4119.853	251.024	4532.621	110	0.985	1229.545	608.473
12075.121	12913.502	8010.788	17980.769	9703.714	20433.323	9386.995	17953.479	511.034	296.941	227.351	457.817	2756.903	483.86	231.402	11026.751	178.039	168.556	181.349	942.92	3680.631	221.869	147.843	1862.748	2742.051	288.699	605.638	287.121	1653.699	2547.384	306.794	4445.65	100	0.981	1405.04	606.91
12780.326	14326.796	8852.981	18920.009	10139.093	21743.14	8787.795	17783.986	530.949	290.369	285.987	516.992	3821.75	1113.37	284.119	10364.105	201.932	190.43	182.562	1365.554	3369.252	348.167	177.126	1765.202	4282.061	364.506	516.263	272.022	140.663	3506.734	322.072	3372.473	140	0.864	622.5	611.479
12365.775	13365.311	8266.628	17928.067	9797.366	20298.08	9143.623	16736.613	595.738	313.434	266.472	636.802	3811.243	784.717	273.232	11745.794	177.879	185.565	186.797	1199.351	5567.72	304.325	146.656	2044.111	3876.694	277.55	405.689	313.371	867.613	3249.718	259.067	4525.926	154	0.81	1244.792	611.922
22538.888	24036.482	15335.057	33670.923	19472.332	36233.182	21532.884	38625.711	621.576	421.266	317.103	289.436	244.094	593.659	255.298	6271.363	195.944	182.823	163.245	189.754	128.667	234.852	149.054	4365.543	3476.788	292.405	290.811	278.353	2166.073	311.606	282.886	10705.67	129	0.907	1354.461	609.562
12062.596	13124.083	7395.09	17500.202	8887.016	18706.114	8696.924	16441.581	534.883	307.814	268.88	429.33	2645.835	494.07	224.892	9426.317	191.404	184.699	188.454	871.485	4895.346	244.832	164.481	2318.284	3025.205	288.484	522.552	291.992	1287.886	2650.948	247.28	5906.715	121	0.937	1473.079	608.682
17136.632	18395.427	12368.985	25261.458	14592.06	29496.398	14658.057	28387.709	635.791	347.875	346.103	303.52	330.982	629.606	259.699	7088.863	159.656	161.207	145.662	2472.877	201.576	413.507	122.277	3007.198	5321.671	336.174	273.88	278.01	22140.127	1430.856	268.804	8339.001	195	0.824	839.295	612.531
11212.563	12167.069	7212.729	16449.255	8475.657	17899.89	8836.569	17873.525	517.716	337.332	306.704	369.427	1130.578	540.124	204.966	6668.102	186.128	181.664	133.809	960.343	387.868	218.593	181.89	2683.28	2885.902	293.723	311.52	288.268	4035.864	942.263	254.264	8563.031	129	0.896	1495.95	611.12
11606.451	12737.881	8221.788	16657.74	9200.185	20007.617	8534.239	16451.591	510.296	289.703	286.025	509.083	3292.02	573.535	238.12	11983.668	152.384	155.532	163.93	1402.416	3169.819	316.563	112.712	1711.088	3863.105	276.555	610.616	291.885	1627.991	2804.6	279.434	3128.745	136	0.905	800.456	612.169
27630.2	28879.035	18409.274	38873.426	24614.331	40577.937	27204.641	41806.192	644.921	425.916	344.868	305.258	288.687	759.741	272.982	6280.494	199.285	194.046	182.069	443.577	146.599	279.15	155.924	4544.654	4300.504	293.056	296.415	298.799	4719.538	373.589	305.368	11277.515	243	0.811	1348.076	616.167
12877.263	13654.387	8765.992	18356.003	11162.678	20163.329	11783.88	21064.203	554.378	370.35	298.267	274.8	233.693	394.31	243.594	6454.239	184.818	166.205	154.122	399.762	179.537	207.037	135.184	3169.069	2723.973	307.483	344.896	282.265	5221.027	405.649	275.36	9479.725	136	0.956	1375.279	612.5
11164.342	12487.122	7351.188	16689.261	8972.308	17744.026	9283.929	19349.724	561.827	384.849	317.787	456.309	1860.049	506.646	232.069	7393.445	190.208	168.045	133.516	1486.118	797.926	219.884	171.927	3745.305	2199.116	304.711	352.569	271.246	818.931	1479.933	260.972	10220.931	128	0.9	1508.859	611.094
9336.681	10120.818	6534.778	13837.109	7585.557	15706.952	7544.018	14647.127	615.42	307.267	285.359	295.856	545.268	307.591	246.277	7768.459	174.1	153.283	195.922	2308.273	256.506	257.629	109.154	2503.589	3279.859	270.811	346.642	261.722	3388.754	546.864	250.308	8850.155	100	0.967	962.61	613.37
19390.912	20656.896	13120.945	28514.373	17022.022	31548.927	17681.27	29988.186	675.91	344.603	312.184	326.935	286.025	780	234.235	7392.992	188.992	182.516	234.625	466.083	169.051	1024.301	157.426	3311.319	3597.537	296.679	309.543	295.453	7676.047	381.942	261.613	9639.202	309	0.815	1164.351	616.921
16298.756	17418.539	10952.722	24037.745	13189.207	27432.856	13092.296	24097.147	615.713	378.083	295.807	595.246	4231.566	1340.71	280.623	10942.086	198.189	210.59	176.44	1339.113	3987.629	317.774	136.148	2283.172	4775.596	280.435	544.425	288.757	938.474	3820.06	306.179	5299.661	182	0.829	1310.632	614.775
14745.126	15830.387	9331.428	21298.036	10803.467	22979.908	10870.997	20337.459	529.034	299.665	272.304	456.796	2931.583	613.782	241.57	10519.754	185.704	188.464	162.001	1040.502	4801.919	280.185	173.449	2152.544	3147.118	288.873	615.795	276.526	504.845	2889.906	256.246	4954.994	170	0.837	1482.206	615.524
15285.674	16443.767	10549.719	23358.768	13583.42	26604.544	14058.991	26380.664	645.791	365.047	298.993	332.674	287.592	528.562	235.105	6753.981	190.624	165.255	170.407	430.668	161.272	403.315	152.699	3913.548	3573.949	307.955	355.609	285.49	3603.23	334.179	286.993	10649.263	185	0.809	1148.759	616.673
14762.792	15896.338	9464.353	21708.607	11316.921	24471.667	11576.816	21866.254	527.328	298.636	293.323	368.731	1529.76	558.49	232.252	9510.641	177.511	187.688	174.917	1080.911	2748.025	267.834	150.353	2365.195	3718.716	277.023	462.413	308.197	1470.618	1733.432	276.226	6261.97	172	0.918	1458.308	617.576
12499.389	13334.928	7973.495	17805.677	9697.772	20059.04	9013.61	16887.93	637.75	348.647	295.683	641.564	4845.531	1003.321	292.498	12813.256	181.728	190.541	181.063	1468.357	5786.443	363.108	137.719	2584.506	3382.069	284.101	492.687	280.954	195.683	4387.043	283.177	5061.069	111	0.952	1268.302	617.761
26279.995	27852.076	18954.529	37445.973	22615.906	38447.491	24579.059	42669.566	633.748	433.77	340.806	281.79	264.402	633.883	272.313	6338.614	203.066	181.77	154.157	465.951	130.782	201.077	151.172	4514.629	4253.477	295.047	274.924	298.411	4002.965	343.709	273.702	10878.559	241	0.91	1356.932	619.309
12411.786	13370.441	7867.469	18391.626	9962.007	21013.029	10111.859	17751.945	532.152	349.326	246.685	512.253	3103.338	630.286	257.478	11398.968	199.504	176.237	205.46	1152.722	6359.057	295.546	146.567	2071.249	4039.837	314.208	820.067	276.122	154.592	3396.481	296.523	4276.271	114	0.96	1395.088	616.026
8037.38	8637.632	5531.39	11548.128	6778.979	14665.858	6353.352	12003.679	974.192	301.112	313.1	266.888	250.766	316.693	276.829	7973.208	182.636	146.326	192.249	5645.45	182.687	444.634	146.669	1392.675	3714.636	274.782	252.864	264.661	5587.448	446.546	284.525	3936.705	112	0.96	713.795	618.455
16272.565	17443.49	11384.702	23625.551	13744.448	27157.79	13464.286	25268.904	726.672	340.614	335.28	300.31	310.086	586.521	248.069	7040.635	179.266	160.273	170.801	2076.217	184.723	663.905	110.892	2748.737	6674.922	341.48	282.033	258.857	12553.621	885.647	263.814	7757.855	204	0.909	851.946	618.98
10829.95	11821.982	7328.506	16481.042	9273.887	19634.683	9074.482	16728.022	871.324	292.686	392.069	373.304	275.043	2639.883	251.417	8434.785	187.159	187.076	191.553	1463.777	176.944	263.885	159.149	2214.915	4367.097	296.666	252.993	304.559	10856.367	476.512	257.002	6937.144	157	0.889	1213.035	618.111
13047.647	14383.898	9025.088	19319.336	9886.4	20780.913	9746.841	20186.041	556.552	303.463	283.976	372.751	2548.869	497.587	245.008	10736.954	184.569	186.691	178.58	1124.519	5359.13	303.021	168.578	2372.334	2964.809	274.951	464.445	313.984	1929.821	2993.168	252.295	5364.112	140	0.932	1466.171	618.207
11887.086	13039.13	8402.693	17821.236	10968.918	20281.259	11420.92	21478.501	556.188	347.697	314.971	336.668	275.068	369.056	244.766	6238.509	158.035	139.489	168.3	1005.268	155.595	162.039	130.088	5070.527	1559.131	296.709	299.652	274.123	980.031	288.029	258.585	13275.145	195	0.696	1124.069	623.556
12740.526	13452.45	7436.071	18352.725	9855.618	19717.225	10091.458	17629.162	522.932	310.889	289.131	358.633	1030.674	392.821	219.043	7056.905	169.287	186.593	163.941	1762.825	1056.474	227.07	141.079	2432.396	3325.229	268.982	338.268	300.427	4213.968	1175.168	274.121	8035.578	103	0.965	1451.044	618.84
14670.407	16376.591	9092.329	21757.39	10567.018	22598.003	9886.949	19114.445	646.97	285.593	258.009	333.715	487.621	457.13	216.323	8100.741	205.366	171.968	223.709	1378.925	247.559	1513.301	155.064	2097.781	3688.881	296.213	466.682	283.093	17386.812	851.247	332.535	5966.32	169	0.88	1567.997	619.701
11843.322	12734.157	7651.552	16524.342	9464.438	20546.05	8869.544	16946.715	634.689	292.496	319.529	562.669	2496.139	475.427	299.457	9103.762	169.513	168.355	182.889	2278.938	2373.042	992.302	137.285	2283.843	3147.39	254.799	599.437	273.93	9411.732	2592.535	296.549	5413.202	115	0.928	734.883	621.552
12128.336	13155.396	7984.236	17452.607	9530.491	20989.471	8780.909	16385.061	511.52	314.493	286.693	423.89	2754.911	785.632	311.503	13084.451	166.976	168.379	158.069	1247.544	4786.971	349.119	113.743	2175.553	3713.871	289.247	535.908	249.918	623.132	3093.21	249.222	4341.107	135	0.913	949.819	621.463
17383.467	20230.337	9003.189	24592.371	14260.269	20922.425	12268.377	21563.503	695.009	297.789	247.908	340.444	362.524	450.855	209.652	5019.217	219.582	187.239	228.538	1010.599	201.15	241.122	147.022	1864.365	4137.366	306.133	306.708	280.716	11983.241	1209.949	342.26	5402.246	121	0.937	413.26	622.839
11648.181	11875.071	8275.696	15481.041	10565.198	16017.849	10727.578	17596.436	556.912	345.241	286.946	355.06	252.39	374.317	240.602	6799.232	164.646	156.472	167.709	786.476	150.455	200.715	161.231	3175.85	2153.892	298.205	262.467	305.196	3247.579	292.57	244.196	11115.031	107	1	1194.453	622.023
12277.948	13434.151	7827.428	18547.201	10029.731	21082.179	10421.583	19560.641	528.678	329.445	299.179	288.113	273.236	508.43	277.592	7996.059	187.347	185.053	124.839	2772.084	213.938	8661.255	173.451	2748.552	2311.409	295.685	281.609	273.752	31190.922	1410.021	254.458	8407.41	101	0.977	1508.203	622.223
11024.896	12043.031	8005.91	16387.414	9728.721	20203.524	9877.835	18437.097	582.159	326.945	322.336	336.466	266.748	455.33	238.066	6324.979	146.543	142.495	139.71	6463.731	186.13	231.529	120.282	2691.614	4567.625	333.683	290.22	267.364	9722.575	827.791	269.437	8101.839	113	0.952	839.473	624.482
13194.132	13618.271	8374.778	19142.328	10372.866	21906.482	10744.074	19985.028	522.858	323.753	292.426	284.676	354.843	612.066	234.361	6098.849	181.497	168.205	176.149	684.235	175.247	1351.821	139.37	2327.938	3639.864	271.975	333.635	277.002	4483.441	473.337	273.089	7788.517	159	0.857	1418.255	623.833
20680.109	21774.072	13825.901	30425.6	18219.469	32984.7	19898.39	34444.894	711.902	456.814	346.695	304.459	272.356	651.904	288.023	6403.604	210.272	193.314	138.186	622.596	134.065	202.205	150.546	4523.849	4988.356	288.54	281.254	303.551	4188.717	336.627	277.99	11260.738	294	0.75	1349.66	629.381
15703.395	16967.126	11351.981	23382.121	13427.498	27106.979	12985.563	25596.534	644.145	367.524	345.357	320.722	334.988	625.777	278.373	7185.265	168.008	156.177	135.68	3277.005	219.431	306.562	118.165	2941.476	4994.559	329.397	309.714	253.861	22652.303	1232.725	268.055	8269.026	163	0.923	861.199	626.788
14441.418	15482.937	9504.141	20899.844	11503.594	24752.223	10778.188	18952.241	728.508	345.888	301.091	495.424	3700.619	695.146	316.576	11524.275	183.894	163.781	163.099	1300.295	4539.786	347.749	119.113	2072.54	4186.764	290.747	529.873	264.94	3687.451	3718.167	261.828	4576.173	217	0.753	920.919	631.353
14639.661	15805.443	10403.61	21042.122	12906.801	23097.069	13218.864	23858.81	632.403	333.076	281.713	322.098	286.972	426.907	235.242	7305.196	187.244	165.744	200.247	978.077	164.052	374.094	149.523	3539.763	4233.643	301.22	270.672	300.552	8581.472	635.029	255.382	10818.929	161	0.912	1174.109	628.214
17289.352	18817.438	11898.721	25850.952	13626.192	27980.663	14171.165	28068.652	674.167	354.115	332.836	297.038	279.007	645.093	284.441	6932.582	271.317	226.141	156.618	1876.007	160.471	15413.358	167.89	3049.714	7365.418	324.381	351.416	276.557	16314.676	1115.782	282.835	9181.357	219	0.879	1514.491	630.016
20729.442	22188.35	14569.189	30403.832	17777.997	31915.326	19102.478	35327.718	673.283	441.861	333.895	302.027	274.741	643.943	281.184	6594.578	199.96	180.051	141.63	879.528	121.595	351.434	151.934	4385.876	4163.224	281.186	294.473	283.115	3331.09	364.515	269.398	10975.066	220	0.778	1363.527	632.195
11012.053	12162.003	7915.937	16186.827	8966.58	18057.405	9069.451	18402.383	624.01	335.907	332.927	287.839	254.303	466.696	246.154	7136.807	179.05	161.992	190.542	2103.991	129.718	1427.443	148.265	3069.861	2548.726	288.306	326.351	322.018	5536.73	340.421	282.631	9983.345	166	0.763	1445.916	627.398
11687.092	12695.352	8057.666	17990.375	10453.237	20894.9	11021.505	20041.93	583.918	284.869	273.392	365.571	248.828	420.023	255.71	8659.158	164.65	146.778	331.033	550.809	159.199	237.246	147.172	2585.087	3782.306	285.08	273.342	285.756	7713.491	570.442	271.073	8591.182	126	0.988	1188.905	629.333
10500.94	11466.719	7047.358	15770.043	8958.245	18575.741	8813.534	16287.643	852.519	318.87	310.207	376.21	286.58	411.044	267.867	8389.112	163.135	173.722	235.954	1654.402	166.11	203.041	151.241	2812.641	3126.979	272.429	251.157	312.501	7760.1	380.536	258.933	9233.217	140	0.864	1228.864	630.521
15940.025	17039.657	10618.232	23517.954	13289.427	26034.04	13307.99	23619.463	599.544	325.879	305.329	417.823	1095.801	520.38	275.272	7684.568	186.001	173.063	253.33	633.14	1036.197	243.201	148.633	2566.599	4494.541	288.16	317.983	321.546	6083.919	1131.911	255.613	8062.762	249	0.788	1241.773	633.536
8864.063	9923.628	6105.277	13623.276	7963.529	15743.092	8097.024	15094.789	516.877	341.646	275.483	534.493	2039.589	433.202	259.692	8227.873	144.904	169.069	168.912	1175.656	3015.255	276.296	134.731	2521.523	1549.894	299.623	455.317	276.704	2888.798	2656.415	290.825	7698.406	110	0.985	1383.9	629.018
13827.734	14715.143	8520.836	20461.066	10836.944	23362.368	11534.119	21023.15	644.647	326.242	287.413	337.974	272.165	457.814	254.657	7912.671	255.839	206.512	196.862	2415.454	153.696	2237.621	175.34	2295.163	5849.163	305.729	411.616	276.358	14853.324	1102.018	286.434	7124.064	167	0.87	1503.159	629.734
10807.988	11975.442	7826.958	15182.787	8520.668	18283.309	8231.489	18096.494	615.047	510.516	318.265	612.074	4318.743	2065.705	320.959	16359.758	180.989	177.13	150.991	1866.072	3863.144	360.725	123.354	3264.498	3076.83	286.489	686.844	301.681	168.867	3850.772	309.599	5811.528	99	1	751.106	629.864
7789.814	8537.107	5595.504	11388.13	6427.09	12558.407	6338.447	13307.086	493.357	338.461	280.274	373.477	967.246	372.634	248.369	7526.144	157.931	152.361	175.075	737.193	1433.923	274.721	134.885	2354.531	2330.394	277.76	386.313	266.544	7340.773	1193.842	318.074	7836.808	154	0.748	1394.688	629.351
16442.255	18145.288	9159.046	23597.463	12407.876	24248.827	10418.796	20258.911	800.283	314.385	281.861	256.711	287.232	724.223	220.234	7081.631	238.119	198.984	283.146	2525.043	177.409	4326.042	160.912	2177.647	4979.226	310.139	537.158	276.178	28823.82	880.915	325.929	5671.193	258	0.753	413.942	636.337
17123.526	18397.921	11858.758	25293.515	13880.627	28692.006	14893.349	28372.473	725.097	334.426	316.958	289.575	251.814	605.317	252.8	7550.732	212.506	182.165	263.144	722.409	130.591	1108.42	159.288	3041.809	4105.806	301.076	504.451	294.537	10343.204	336.125	278.419	9748.692	159	0.9	1439.179	633.33
8306.464	8828.946	5425.106	11729.671	6504.418	14305.278	5928.344	10917.639	425.77	232.644	227.064	206.969	764.28	491.602	270.211	8643.496	178.14	173.393	211.335	1233.436	1600.228	262.77	159.503	1181.136	2023.077	313.497	311.365	258.72	11845.293	996.291	354.314	2309.672	117	0.944	653.979	632.816
10982.188	11485.352	6659.495	15887.398	8748.265	18423.119	9042.261	16860.621	526.98	311.131	295.909	355.737	729.206	501.825	230.159	6633.334	175.708	170.358	147.999	790.448	390.994	965.111	136.133	2558.716	3443.745	288.629	366.83	283.618	2391.185	701.449	274.473	8018.607	168	0.783	1417.119	631.405
10332.32	11072.595	7174.678	15004.768	8274.404	17847.671	7827.176	15774.779	538.035	337.694	274.589	490.4	2902.059	965.217	324.604	12606.951	137.291	146.393	174.982	1402.065	4560.438	511.808	114.486	2050.669	2150.514	281.282	600.801	257.94	2891.814	2881.617	268.851	4664.846	152	0.949	956.75	634.684
9748.28	10695.068	6849.804	14332.544	8053.626	16087.991	7697.647	14884.749	511.218	347.512	293.238	638.247	4802.619	667.555	291.935	13284.943	163.693	170.307	210.046	1654.462	7170.355	330.427	143.281	2151.116	2962.29	287.482	452.974	293.83	268.095	4455.456	319.642	4409.95	118	0.898	1315.449	634.144
12259.979	14289.389	6369.286	16947.847	9396.156	16373.995	7547.343	13873.693	515.197	269.978	235.271	324.612	361.902	308.586	196.277	5657.776	244.406	189.925	217.444	1228.543	208.103	212.815	138.485	1570.356	7008.992	281.814	296.3	279.394	9039.474	559.662	371.205	4677.448	122	0.945	364.656	635.066
16424.327	18367.235	8878.37	22901.303	12811.867	22442.112	10858.665	19756.236	588.099	313.312	297.948	518.739	2619.519	564.413	217.352	8593.261	242.804	180.353	202.746	974.359	6372.939	262.526	158.923	2413.642	3903.761	310.13	491.82	289.357	330.329	2493.968	260.444	4358.145	211	0.813	454.111	635.363
17701.595	18612.463	11307.359	26289.112	14239.762	30404.788	15081.618	27393.64	586.932	334.773	307.96	334.905	596.851	615.998	259.642	7308.246	218.999	187.693	213.644	526.969	393.414	3902.751	135.073	2757.635	5380.309	298.668	631.359	292.576	5919.297	717.354	296.203	8098.541	120	0.903	1427.208	634.583
11988.161	13108.185	8108.266	18172.574	10013.392	18891.842	10121.771	19327.675	851.06	340.76	330.783	300.419	262.628	414.139	245.298	6537.3	189.865	179.969	165.65	1384.11	163.78	268.673	146.522	3364.176	3505.183	266.371	284.235	314.862	16872.147	707.131	291.075	10750.224	115	0.945	1456.5	634.5
9169.569	9916.022	6412.256	13882.806	8499.071	15825.377	8994.569	17316.479	551.538	405.819	320.606	274.76	236.264	372.747	275.292	5753.616	153.28	158.619	118.979	649.623	119.557	147.562	136.184	3543.71	2043.948	270.587	283.738	302.254	1876.843	321.563	250.107	10299.336	132	0.815	1344.061	638.47
14747.548	15609.652	10551.351	21357.481	12571.481	23158.871	13223.983	25575.815	1201.442	392.128	304.692	314.984	297.63	718.268	266.588	6756.576	175.894	162.742	148.437	615.798	146.964	216.76	139.915	3754.601	2125.859	290.126	277.634	267.134	9638.394	769.063	274.839	10435.277	131	0.896	1373.126	637.668
13529.698	14760.652	8930.391	19712.332	10605.331	21326.456	10465.559	20891.467	916.444	330.194	337.36	281.489	308.252	503.72	263.275	7771.076	202.645	186.035	179.648	2715.059	241.908	278.538	156.008	2956.08	3636.666	276.714	315.76	298.717	34143.737	1160.796	271.869	9283.096	152	0.869	1467.711	636.678
10388.225	11331.587	7995.789	15312.893	8971.364	19035.333	8929.88	18095.47	595.205	286.162	321.802	369.439	282.708	474.52	275.034	6644.338	171.891	147.916	187.479	1116.462	214.467	294.306	136.426	1840.319	3822.1	275.939	279.378	287.835	12885.394	731.984	273.555	5663.833	110	0.955	714.718	638.709
22514.982	23716.072	15549.8	32443.688	19770.636	34127.682	21479.324	36081.969	710.984	471.039	366.312	314.62	290.193	659.175	306.542	7129.629	204.336	199.764	127.612	242.68	123.674	456.928	155.829	4468.273	4466.411	283.646	294.604	301.13	3748.149	380.988	265.574	11330.187	222	0.873	1358.491	641.581
12684.909	13800.577	8980.333	19007.844	11161.312	21352.57	11876.361	23424.326	620.309	333.947	356.463	323.51	268.716	409.869	252.623	6666.665	156.776	157.451	136.211	925.987	151.214	258.395	120.018	4880.092	2544.027	275.111	289.509	272.633	1272.19	335.167	287.426	11819.171	141	0.904	1048.826	639.45
15139.195	16192.026	9586.801	22419.585	12877.432	26205.599	13162.574	23797.865	639.837	356.988	347.119	354.207	344.456	454.651	295.309	7761.598	197.258	179.988	228.69	4730.198	160.709	237.016	183.934	3484.431	4431.303	298.875	258.756	319.886	10879.705	325.91	249.426	11080.701	109	0.946	1225.28	640.069
17186.324	18520.502	11568.046	24425.535	14213.315	25571.674	15243.957	26427.007	682.263	346.739	345.071	330.926	597.56	544.749	263.525	6781.103	183.3	184.93	172.773	1215.783	275.872	230.66	176.875	3258.006	2727.396	286.436	295.141	286.074	16818.933	811.273	278.696	10217.243	211	0.92	1482.533	641.182
15335.505	17008.497	10634.788	23815.774	14207.007	27976.03	14993.057	26172.266	654.16	367.125	354.793	347.69	285.947	578.622	286.981	6947.487	174.824	163.285	162.747	565.43	153.829	268.8	153.885	3984.391	3790.539	285.339	271.405	295.316	4795.904	384.297	264.703	12501.491	151	0.918	1189.99	639.838
7972.013	8946.477	5473.597	11869.651	6687.46	13086.673	6619.89	13681.97	622.584	381.638	314.017	567.284	4674.664	435.69	295.679	11487.4	184.382	180.153	195.38	1264.155	7133.579	333.662	126.078	3003.163	2496.175	291.041	846.229	273.75	1512.477	4638.288	280.712	6930.435	148	0.838	1398.966	641.574
12018.086	13246.079	8118.878	17800.596	9926.929	20423.07	9844.023	18984.981	634.552	336.305	323.068	288.444	281.549	583.754	245.726	7562.212	181.816	187.232	252.657	1045.095	140.321	1359.464	177.44	2923.297	2661.028	310.242	877.503	283.351	11148.402	411.843	261.592	9812.362	111	0.935	1449.221	641.635
12947.688	13729.43	8255.061	18569.742	9875.371	20276.724	9733.037	18274.425	559.924	312.802	294.856	422.532	1025.397	510.359	250.904	10026.269	207.593	211.363	247.331	828.574	904.836	6916.116	136.221	2137.632	5285.294	293.017	993.49	282.599	12987.114	1171.169	318.919	5584.721	121	0.948	1426.558	642.665
12397.302	13627.057	8935.462	19081.117	11369.114	22296.27	12008.429	22689.432	612.736	371.27	349.086	305.796	287.355	552.359	318.048	7094.376	173.537	152.991	177.119	3412.138	192.932	213.612	125.555	3986.233	3613.321	280.834	289.398	266.27	6105.919	614.386	285.145	11851.989	211	0.84	989.064	647.031
12588.839	12938.794	7956.865	18169.637	10429.663	21193.508	10418.429	18325.464	743.541	384.526	334.114	299.877	329.441	402.997	289.308	6102.578	193.982	167.948	204.268	339.662	173.877	254.718	154.342	3388.456	3987.375	291.986	262.794	313.018	5611.326	384.311	248.855	11391.891	116	0.948	1239.948	645.224
11335.524	11638.275	7438.004	16607.919	9121.375	17545.723	9653.22	18312.619	697.821	280.022	288.295	267.153	535.579	365.436	241.639	8219.763	157.935	173.189	233.31	1133.562	297.75	287.019	143.565	2339.828	2155.923	265.299	301.861	285.492	25071.775	960.841	271.2	7654.529	101	0.99	1471.975	643.045
14751.768	15968.859	9399.789	21737.933	11876.925	25941.955	11431.046	20015.129	639.786	343.543	324.635	619.649	4872.737	899.058	311.533	13553.319	186.132	184.237	216.698	1386.342	6017.427	359.341	142.403	2429.54	4488.982	275.189	555.561	310.904	210.19	4473.429	290.548	4927.934	162	0.895	1267.34	646.951
11422.904	12095.312	8190.587	16834.852	9633.207	18515.767	10300.023	20884.262	704.16	378.198	302.571	344.398	412.444	386.856	276.074	7895.427	188.106	181.33	156.029	720.254	199.18	302.324	133.14	2978.561	3265.862	279.024	323.848	263.01	12892.01	754.781	308.663	8369.429	116	0.909	1377.405	646.112
13345.602	14460.228	9245.241	19278.304	10853.12	23713.911	10234.921	19535.464	613.733	297.947	291.095	487.758	3749.375	805.789	282.802	11182.805	191.559	168.744	177.89	1639.638	3254.599	354.617	148.974	2090.701	4278.037	314.371	497.952	301.123	1349.319	3571.172	263.314	4051.257	136	0.905	679.213	648.441
9102.173	10391.304	6737.681	13899.73	8304.439	15381.26	8261.458	16615.311	535.323	347.545	351.07	282.37	260.103	308.685	269.637	6606.329	162.844	145.26	170.904	2944.133	166.761	168.46	119.072	4071.092	3608.746	255.188	264.235	270.644	1491.891	310.682	297.548	11963.468	105	0.971	1000.9	645.833
18293.307	19620.202	12147.549	26816.436	15687.603	29315.402	16163.92	28084.162	627.572	359.91	336.697	336.931	306.481	632	288.421	6889.983	169.494	171.778	166.43	2222.407	143.67	191.559	154.413	4010.309	3141.99	293.561	258.619	318.728	6270.373	330.15	249.768	11814.925	157	0.955	1224.685	648.041
14361.176	15544.466	9713.105	21280.479	12306.567	24352.085	12266.678	22145.371	798.187	345.745	316.841	410.459	907.316	427.756	281.728	8326.57	178.777	171.027	263.097	746.108	951.085	220.061	159.257	2905.966	3734.717	282.156	289.832	317.501	8103.697	1237.12	263.734	9054.804	160	0.906	1249.406	647.394
17016.276	18625.332	11612.506	25504.625	13843.791	30028.689	13073.54	24670.925	762.86	354.962	346.012	633.168	6401.855	1004.09	314.729	13749.291	192.392	199.912	218.275	1509.674	6421.278	373.59	145.306	2639.034	3992.892	286.46	672.949	310.277	168.888	4952.705	289.824	5112.129	180	0.866	1275.072	650.978
10161.935	10944.928	7156.991	15355.401	8930.082	17682.656	9017.381	17146.952	688.687	391.495	340.461	346.396	372.238	506.836	292.878	7864.661	191.002	184.928	204.131	759.786	151.656	1425.226	149.969	2661.473	3396.603	279.676	318.615	323.249	5130.67	527.1	272.078	8449.789	158	0.873	1332.563	649.671
12436.906	13480.438	8880.779	18480.589	10034.217	20757.588	10073.236	20699.515	577.687	305.672	318.156	336.661	695.608	540.452	252.628	6431.882	164.775	174.488	225.493	494.62	320.862	1600.922	162.59	2732.22	2443.19	268.07	504.588	281.899	7767.118	851.884	254.251	9676.231	107	0.958	1455.332	647.668
12007.886	13071.346	8123.967	18305.381	10514.826	20938.924	10799.111	19612.389	764.441	383.239	312.706	411.87	956.048	389.086	269.165	9194.201	187.024	188.27	180.42	836.252	1518.089	311.444	131.623	2614.647	3289.215	283.136	437.618	279.399	10132.339	1279.563	292.053	7524.82	170	0.857	1388.865	652.024
14180.204	15159.611	9715.793	20679.318	11031.435	20899.362	11471.558	22990.461	560.896	349.964	323.762	320.42	252.838	379.743	255.856	6457.914	195.548	206.825	148.611	3039.36	134.56	215.655	175.633	3347.776	3524.808	326.746	294.197	276.139	7081.606	411.061	284.864	10161.668	102	0.987	1515.157	648.157
13810.566	15501.984	7973.881	19393.111	10456.372	20512.886	8354.326	17131.694	510.371	304.138	285.106	379.619	1920.582	431.114	222.536	6454.276	234.107	198.401	161.078	864.438	1288.666	222.768	157.204	1844.478	5602.352	319.927	286.673	257.194	7415.921	852.006	397.141	4933.998	238	0.683	405	657.521
16280.561	17824.59	11117.213	24987.484	13234.192	28017.126	14157.759	27198.932	645.513	325.569	323.723	324.93	279.666	514.435	259.858	7767.081	193.972	198.461	178.842	1449.486	163.33	245.048	174.231	2836.516	3079.408	307.507	307.382	268.393	12036.604	326.215	291.593	8286.502	225	0.911	1506.971	653.416
24327.553	25612.39	16401.602	33995.977	21042.205	36603.84	22527.27	36854.594	778.656	480.894	396.733	332.349	317.371	973.28	315.025	6636.869	229.142	215.609	158.747	672.643	137.857	1214.499	153.16	4385.233	5013.133	286.397	389.988	294.68	7722.044	645.522	294.138	12195.232	338	0.738	1366.423	655.047
10233.52	10838.121	7160.721	14675.736	8711.923	18349.133	8796.783	16530.029	699.346	293.675	296.283	448.378	1387.367	357.477	270.527	8498.231	182.693	147.405	220.424	2135.529	632.477	244.403	144.847	2313.251	2879.12	291.439	369.477	299.028	8734.392	1306.018	265.413	6439.171	113	0.923	687.013	652.757
12875.761	13791.055	8080.308	18747.308	9721.281	20704.21	9644.034	18254.711	544.441	304.602	294.29	547.384	4415.426	650.787	250.268	11734.393	199.189	191.125	218.581	1126.133	3906.079	269.252	138.756	2238.816	3758.3	293.505	454.142	284.908	1624.217	4192.733	253.97	5510.007	98	0.993	1477.622	651.408
11868.647	13341.88	8618.989	17957.628	10142.559	20867.873	9218.753	17447.674	453.181	272.624	246.878	286.817	906.224	486.695	242.86	5397.897	184.253	179.562	191.543	844.359	1629.505	281.685	146.708	1675.317	3183.177	312.541	364.755	262.681	2678.58	1015.54	280.472	5398.697	130	0.899	571.5	654.231
10453.617	11388.928	7440.121	16044.264	9639.698	18028.784	10124.397	19371.078	898.618	436.932	336.502	308.273	278.756	664.819	292.385	6251.026	163.597	169.388	127.382	1284.091	135.916	393.628	152.591	3604.168	774.843	267.229	399.745	302.691	2494.22	341.42	299.706	10799.616	117	0.933	1346.115	654.141
10094	11106.851	6979.412	14772.821	8415.161	17909.192	8122.992	15777.511	541.414	287.84	263.241	272.351	856.41	453.121	260.605	16992.341	163.198	164.743	342.136	1112.427	1898.129	10623.98	146.717	2155.99	2011.791	303.188	392.399	279.77	2612.726	975.012	343.408	4407.407	136	0.93	659.471	654.096
8528.929	9131.162	5738.859	11964.772	6810.202	14946.423	6291.74	11963.652	476.201	260.682	282.923	451.738	995.172	424.428	265.805	7481.998	163.056	149.151	168.269	597.412	342.648	355.782	131.583	1316.212	4214.415	272.051	322.372	308.035	8205.048	1041.944	285.548	4174.101	204	0.663	719.77	656.426
12252.875	14112.622	9261.41	19050.693	11850.857	20721.893	12467.465	23997.238	613.796	382.509	404.182	358.839	332.354	357.28	276.352	7555.336	151.614	135.15	147.341	1424.331	151.405	221.048	138.315	6732.395	1330.11	312.847	283.032	275.926	334.027	338.176	264.383	16283.568	131	0.921	1149.462	656.011
10881.434	11609.625	7813.317	16214.957	9194.724	18347.539	9123.565	17869.399	598.557	342.482	327.064	355.587	472.133	323.413	274.557	7012.063	174.308	154.249	250.322	451.455	273.967	196.461	134.975	2741.851	3353.817	263.916	262.378	309.836	5012.517	647.568	256.057	9108.59	106	0.949	1256.33	654.16
22549.376	24263.713	14726.453	33219.298	18355.203	36679.357	19115.18	33506.04	634.871	327.747	304.572	337.146	413.951	587.158	256.127	9143.187	189.157	201.885	260.316	573.182	233.668	11964.587	150.247	2635.327	3628.136	301.085	561.011	280.008	19220.673	480.668	301.396	8020.023	146	0.901	1447.945	655.548
10711.326	11580.861	8509.55	16370.811	11486.96	17696.453	11541.359	18004.962	989.85	554.48	406.282	342.685	610.547	419.672	345.513	11900.178	225.593	207.151	303.632	2105.464	336.599	2947.126	155.229	7266.89	665.323	301.521	534.923	278.725	13276.718	615.452	315.22	13348.133	116	0.948	1412.638	654.336
14010.353	15361.526	9125.118	20940.703	11005.009	23324.831	10351.775	19567.297	519.312	291.225	292.66	572.956	5152.385	733.411	250.728	13286.687	177.256	199.418	207.938	1111.707	4173.018	287.285	151.677	2182.863	3276.655	295.426	474.032	266.672	926.374	4392.976	299.715	4683.193	126	0.959	1485.167	654.976
12980.112	14236.653	9249.825	20242.349	11621.179	22769.638	12239.338	23404.828	596.62	367.088	318.2	313.271	301.75	478.491	302.73	6779.258	167.055	156.326	128.463	1363.034	158.244	244.676	142.905	4030.299	3194.134	292.045	275.485	297.148	9094.059	577.287	262.264	12294.313	112	0.973	1204.634	656.393
13117.479	14291.413	9454.382	19841.362	11096.857	22125.007	10935.862	21655.271	554.666	342.312	341.473	401.581	640.037	614.481	289.513	8458.072	194.954	191.156	218.231	469.879	446.461	219.952	147.283	2805.361	3925.609	286.106	344.611	341.293	7740.136	685.176	308.587	9096.301	130	0.978	1317.146	656.177
14959.675	15731.88	9560.38	22118.862	11837.38	24798.66	12294.086	21616.175	540.977	291.068	271.444	530.205	2363.277	564.812	223.051	10844.06	186.138	201.943	256.71	839.014	3069.32	8546.572	134.329	1800.374	4115.839	293.767	544.677	277.236	9011.659	1954.371	331.91	4239.241	177	0.843	1438.624	657.551
11820.911	12657.587	7915.255	16750.095	9550.434	20313.047	8964.96	16843.37	575.354	327.52	292.851	613.912	4907.559	1412.421	305.587	12286.806	184.009	161.327	211.678	1891.774	3359.332	370.053	142.447	2231.235	3864.311	393.207	526.689	307.109	1149.657	4356.98	257.706	4325.8	123	0.964	677.817	656.679
16200.822	17561.358	11193.875	24760.034	13898.778	27627.635	14360.294	28198.138	719.552	414.564	368.916	332.994	337.563	516.646	314.92	7410.977	222.512	198.929	145.969	855.809	150.335	205.098	148.533	5080.549	6180.607	306.801	259.472	325.252	5502.559	526.417	246.204	14009.329	131	0.947	1225.813	657.912
14105.454	14728.598	9260.469	19865.721	10769.095	22114.695	9802.72	17165.067	580.027	329.283	340.401	700.652	4622.173	767.264	302.121	11731.147	197.552	201.538	219.634	1614.494	6815.805	347.813	144.257	2146.853	4393.482	278.578	453.18	332.108	294.984	4601.255	302.995	4958.684	130	0.833	1301.354	656.154
9893.923	10261.025	6348.382	14881.81	8863.82	17997.581	9331.955	16215.271	798.283	344.82	323.438	362.212	307.567	408.494	295.293	8368.639	151.263	155.916	217.347	635.276	149.722	289.227	144.004	2331.947	1508.962	267.478	374.984	306.892	8994.4	574.728	273.833	7740.466	105	0.984	1331.748	658.976
25122.181	26373.029	17568.472	36806.081	21210.788	39348.026	22336.581	40064.634	766.203	470.005	387.418	333.9	339.12	1466.365	324.434	7204.238	217.026	215.792	174.154	1147.077	162.483	4100.426	145.762	4315.694	3902.111	300.805	713.158	298.673	15349.753	922.491	322.331	12558.392	128	0.936	1375.461	660.812
8963.735	9592.448	6546.628	13217.727	7445.553	14669.614	7710.953	15580.39	744.355	321.342	280.61	312.591	327.158	350.685	252.669	6895.954	149.525	164.878	149.044	420.369	245.923	1401.478	117.015	2331.453	1758.536	276.176	416.611	259.803	11447.465	585.126	345.152	8056.47	114	0.883	1397.886	660.088
13452.916	14636.654	6816.318	18796.243	10224.399	17827.71	8614.29	16179.712	604.265	310.498	330.12	602.271	4076.529	662.18	219.19	9970.759	222.068	189.418	228.579	1885.756	2283.609	327.018	163.983	2538.397	3086.348	268.576	532.76	270.886	605.159	4171.923	290.597	4412.862	105	0.971	452.871	659.871
14803.277	16397.313	10609.542	21262.072	12740.011	25482.921	12303.588	24187.684	702.233	380.024	336.623	328.323	312.629	672.558	277.858	6134.812	166.01	156.12	160.531	1092.632	164.59	255.483	110.589	3587.836	4833.619	310.219	278.139	255.05	6316.369	414.403	279.374	10838.261	164	0.854	835.732	662.884
12485.54	12964.836	8627.899	17713.819	10468.826	18827.01	10820.756	20297.078	705.655	382.913	313.028	323.603	283.814	373.762	299.439	7946.459	175.516	175.002	177.422	2426.16	154.399	347.694	143.506	2991.087	1944.013	281.657	341.351	312.638	9644.677	380.923	284.963	9831.806	129	0.982	1339.438	660.306
11027.698	11892.402	7629.402	15666.842	8879.438	19283.352	7986.056	15649.319	603.718	304.375	299.087	579.752	3271.862	812.233	289.848	10633.391	175.83	169.178	146.266	1831.845	2752.018	303.442	129.836	1664.356	4427.871	273.414	706.592	315.152	1796.771	3168.879	291.309	3782.613	123	0.964	725.882	661.28
14051.093	14616.305	9297.076	20508.808	11329.453	22913.313	11408.421	21027.441	632.001	336.275	364.716	447.684	1323.99	449.354	286.424	8157.076	212.433	181.484	196.375	645.851	1375.255	236.304	147.904	2715.315	5358.051	286.809	343.037	327.212	4160.774	1279.904	317.359	9134.365	184	0.795	1306.717	661.989
15571.627	16399.438	9937.808	22510.339	11650.272	24172.122	11467.316	21110.007	597.367	296.046	297.367	537.415	4438.163	829.677	248.657	13174.927	197.978	187.25	196.307	1021.393	4785.88	286.371	156.809	2306.749	3695.804	318.925	442.235	271.449	2023.906	4005.088	290.134	4677.596	143	0.952	1489.731	661.08
14523.068	15548.904	11179.497	22017.682	12786.725	23835.952	13545.615	27572.776	810.344	411.388	340.414	356.295	316.369	993.362	315.456	7353.305	159.627	177.801	164.304	1354.548	162.427	2310.775	140.095	3776.631	1052	279.857	595.086	275.122	18096.281	883.699	330.049	11079.942	150	0.889	1380.387	664.207
11961.778	14929.234	8302.117	16841.057	9563.98	20819.148	8606.021	18056.233	667.25	326.254	316.667	675.231	3895.611	647.708	306.044	12628.226	184.73	178.101	152.125	2376.101	3996.428	352.995	133.628	2296.489	4705.646	280.158	915.347	307.55	385.848	3938.181	282.045	4536.037	102	0.974	737.039	663.314
14575.384	15305.371	9828.887	20565.982	11109.573	21252.361	11335.843	21799.6	638.58	285.602	297.491	485.6	2567.822	436.011	244.419	10268.384	180.164	167.162	183.824	584.309	1795.898	243.9	162.324	2361.699	2922.433	321.784	350.272	267.329	5897.822	1844.041	290.113	6639.29	102	0.987	1497.725	663.196
15013.621	17174.364	6892.987	19352.677	10866.816	17009.693	7930.672	14851.089	512.629	280.691	293.785	459.387	2555.499	391.554	232.99	8170.717	262.982	224.043	202.017	1605.699	1819.275	274.488	139.709	1603.665	7411.673	285.048	396.837	278.286	4095.596	2278.397	355.788	3389.16	132	0.869	377.879	666.205
10866.746	11464.801	7477.857	15142.382	9153.966	16824.501	9397.125	17012.232	529.905	378.2	387.957	269.228	342.081	411.017	316.036	6420.22	146.681	141.211	161.456	1235.498	210.46	215.56	120.955	2928.516	2129.278	277.84	318.39	277.249	5854.616	398.737	276.475	9091.029	109	0.976	929.335	666.115
16577.392	17883.131	11932.253	23750.285	13909.716	27862.948	13310.098	25613.937	649.097	370.63	316.742	414.454	810.512	999.644	296.573	7645.428	175.169	159.51	265.973	1482.838	608.383	309.34	134.104	2548.001	3577.31	298.39	447.84	308.87	13652.4	1108.983	292.73	7188.431	162	0.873	686.981	669.414
12872.988	13807.994	8592.425	18873.324	11087.776	22015.582	11371.477	20299.888	608.599	341.596	356.464	348.149	523.553	581.471	298.824	8092.479	193.822	161.458	198.235	687.311	301.462	392.145	156.187	3229.327	3667.415	276.122	294.548	301.722	6679.388	653.133	288.499	10481.481	162	0.797	1280.049	668.963
12544.773	12587.288	8187.242	17575.664	10050.075	18835.622	10484.953	20120.635	588.543	412.663	375.333	295.47	244.167	523.848	258.905	5977.062	170.585	183.482	142.887	352.77	126.273	254.942	129.549	3367.715	2970.389	277.141	309.606	278.313	4223.469	361.258	288.537	10105.194	129	0.818	1371.244	668.337
12795.107	13634	8331.33	18937.752	10221.684	21340.883	10373.055	19302.801	578.788	303.015	281.496	618.689	2748.407	538.029	217.225	11502.429	191.906	194.627	225.569	975.09	3890.625	2311.788	135.56	1943.247	3925.182	301.839	525.104	269.32	3305.921	2550.69	276.694	4491.84	171	0.891	1448.67	668.412
14164.026	15175.217	9487.429	21050.736	11975.306	23521.741	12100.871	21970.76	620.431	357.967	301.943	339.672	403.142	470.161	265.868	8442.96	221.931	188.206	223.067	761.651	187.771	536.614	143.375	2477.406	5174.727	267.079	359.442	319.483	7876.856	686.411	324.081	7740.233	155	0.9	1338.706	669.681
9023.24	9631.622	6158.855	13418.073	7891.321	15225.409	8064.812	15419.851	565.993	394.917	337.819	321.742	298.106	435.963	261.211	6631.458	174.568	170.45	152.174	1552.728	139.358	217.528	133.82	3062.904	2325.559	254.297	296.38	286.254	3098.551	483.846	321.4	9771.49	109	0.918	1352.931	667.197
12857.638	13495.204	8080.06	18425.581	9728.255	19733.829	9723.183	17318.131	583.233	290.168	275.829	457.463	1525.318	834.586	206.638	9306.464	164.619	170.337	226.172	798.313	1784.211	2052.649	137.163	1836.298	2927.475	285.819	395.461	259.224	5886.269	1708.859	278.393	5175.497	195	0.817	1462.013	673.803
12406.006	13346.889	8115.176	17934.315	9409.118	19894.853	9381.247	18597.755	1016.973	298.041	297.434	473.479	3991.513	553.769	232.7	12261.075	201.358	188.08	199.853	1109.425	5417.871	257.797	153.117	2276.121	3413.818	316.73	431.51	259.094	1369.031	3796.927	282.816	4751.578	163	0.784	1475.991	671.021
11193.094	11840.729	7774.357	15680.943	9749.357	19007.24	9596.124	18023.662	575.447	321.492	302.822	320.792	295.513	444.648	312.261	7867.679	155.909	139.825	219.058	4366.452	273.427	359.737	139.38	2532.638	2283.508	273.788	278.195	324.942	25900.379	1025.818	295.417	7629.54	114	0.96	699.605	671.158
12751.459	13350.642	8045.253	18338.116	9430.615	20010.687	9630.065	18268.443	470.686	297.933	285.767	464.139	3125.644	549.808	244.386	11219.989	173.656	181.319	195.184	843.694	4049.661	259.449	159.823	2080.782	3202.768	300.033	445.984	256.313	2669.441	2722.646	270.432	4824.883	157	0.98	1494.806	672.061
14303.818	15251.928	8905.434	20503.837	10341.584	20924.729	10551.582	20907.743	1137.801	311.484	305.916	502.451	1846.391	355.929	284.947	7952.987	197.356	175.675	177.57	906.053	2749.049	262.719	155.268	2452.463	3270.543	272.56	552.451	240.305	8669.79	1773.678	291.98	6735.449	100	1	1572	670.5
13547.321	14737.689	9593.355	20204.986	11768.57	21866.609	12353.031	23375.393	595.903	395.337	329.333	339.92	294.488	645.149	271.644	7238.001	186.547	188.575	160.587	846.203	130.938	5072.971	129.593	3758.022	3052.982	289.494	353.442	271.603	8555.569	698.629	322.983	11296.95	262	0.793	1399.233	673.595
16011.84	17423.039	11878.418	23693.367	13769.123	27872.067	13175.2	25989.452	590.26	311.007	314.15	330.079	329.427	616.932	317.573	8493.616	169.497	157.752	232.013	2000.842	345.907	363.605	127.072	2514.87	4436.838	272.727	330.301	307.195	42108.954	1515.883	282.984	6931.545	145	0.905	692.114	674.755
13324.129	14431.027	9501.759	18830.11	10502.374	22723.45	9588.505	19523.537	607.974	311.3	303.918	501.719	3065.845	722.662	301.088	12127.569	173.998	168.68	158.146	1776.629	3220.085	379.423	130.132	2125.944	4725.893	294.156	804.153	301.452	223.692	2938.535	286.811	4210.527	119	0.961	723.777	673.996
12051.871	12854.505	7938.741	16069.782	8550.96	19243.615	7845.349	14014.262	587.344	330.656	322.797	529.718	3178.261	683.745	270.409	14028.3	166.857	147.625	211.465	1599.651	4558.848	326.302	120.373	1791.444	4119.53	283.682	701.921	270.149	148.378	2596.287	285.334	3263.204	126	0.988	792.611	675.159
14002.158	15975.779	7756.574	20099.695	10814.569	20442.298	8759.941	17109.75	615.948	307.502	307.447	390.392	480.304	357.421	239.132	7214.976	244.976	218.628	234.588	1090.424	217.533	254.417	154.628	2130.345	6430.893	278.815	337.749	298.213	19705.323	1474.295	384.206	6170.048	244	0.644	353.52	682.586
13163.229	14190.446	8869.314	19181.347	10907.554	22887.038	9626.083	17748.42	587.006	285.568	276.88	459.005	3642.17	475.947	289.09	8599.813	194.828	167.094	244.938	972.145	3477.201	418.136	143.642	1686.173	4248.64	285.878	327.131	285.492	2742.021	2801.441	335.859	3879.218	130	0.914	640.008	676.831
12687.297	13522.715	8879.605	17524.962	9779.084	20462.52	8667.949	18437.418	630.947	308.711	306.233	556.288	3292.153	476.584	273.852	10915.083	155.972	146.763	379.215	1301.154	3254.467	432.392	142.096	2055.758	2584.388	270.188	757.476	305.066	20605.693	2641.623	294.491	4381.227	109	0.976	669.472	674.408
13314.49	15142.238	7853.698	19357.315	11511.539	20431.071	10477.032	19908.274	538.641	348.91	331.925	289.353	531.197	478.429	241.516	4452.777	234.356	191.761	162.935	904.003	195.073	2626.937	158.327	3125.755	3125.045	297.156	253.383	274.277	8577.374	422.252	345.443	8062.725	242	0.712	443.236	682.744
12661.003	13653.644	8796.153	19194.327	11503.626	23119.625	11770.162	21839.51	664.655	329.315	341.172	300.989	253.794	563.771	289.244	6597.095	178.041	150.866	149.715	2025.585	164.952	365.289	128.598	3338.42	3651.272	280.368	288.335	286.735	4914.119	357.106	307.409	9936.271	188	0.795	999.665	679.723
12886.154	13954.674	8785.879	18903.758	10808.384	20650.828	10572.1	19469.436	655.06	357.577	321.453	453.343	1044.806	685.246	290.805	9937.163	192.286	187.119	201.694	1927.826	861.486	296.426	148.231	2565.346	3543.359	272.968	368.281	317.16	14703.341	1353.814	285.385	8115.522	178	0.906	1324.275	679.607
8264.025	8619.098	5525.648	11840.395	6555.59	13294.497	6432.493	12713.492	438.035	305.692	270.109	417.034	967.69	344.92	227.172	8280.841	164.279	160.748	197.567	626.344	462.575	196.049	127.148	1856.837	3425.972	250.455	331.882	284.697	6409.911	1116.422	283.42	5946.996	118	0.898	1350.517	675.847
13645.754	14687.233	9017.015	20059.493	10680.763	21807.686	11271.752	22186.868	506.318	335.69	309.463	351.706	570.976	416.151	264.619	6631.097	172.45	175.423	155.213	980.312	185.853	168.729	177.549	2795.032	2826.454	296.49	288.692	259.694	5451.192	529.198	275.207	8908.179	171	0.9	1531.184	677.295
12820.239	14049.435	9449.847	19687.426	11699.527	22080.338	12241.305	22748.188	572.321	328.235	362.321	321.359	255.149	454.041	275.209	6542.21	180.09	134.695	150.174	740.54	152.046	204.642	130.583	4963.799	2192.437	270.164	256.922	275.33	2843.96	307.919	280.364	11526.969	182	0.811	1070.654	682.165
12742.436	13723.106	8706.303	19037.872	10857.639	21992.521	11076.017	20252.38	587.832	329.594	342.748	300.426	303.952	962.244	288.472	8321.488	200.614	168.448	203.939	1160.888	200.823	404.396	140.881	2792.245	4560.41	273.57	292.455	308.058	15798.872	958.068	273.909	9008.845	254	0.783	1272.409	681.965
10980.329	11641.921	7013.928	15432.818	7982.579	15878.037	7445.155	14301.187	506.732	297.082	283.611	517.516	2748.706	495.706	211.481	11423.069	169.988	177.88	212.974	1216.108	5017.479	332.438	133.957	1975.231	3401.817	301.544	471.295	269.6	634.053	2885.195	296.591	4450.322	113	0.981	1451.155	679.119
13116.645	14191.655	8599.508	19476.379	10062.686	21271.438	10027.16	19441.191	596.532	306.426	289.69	477.093	3441.795	522.091	245.704	11265.756	184.351	177.747	193.663	849.854	4925.035	285.597	158.144	2253.6	3757.952	315.174	557.134	260.858	1923.017	2990.59	294.897	5066.611	141	0.964	1485.741	678.628
5967.805	6560.683	4174.87	8940.222	4972.41	10770.984	4861.828	8762.039	3980.607	223.807	276.18	323.834	289.976	227.475	221.052	6198.316	238.995	158.561	226.451	427.775	208.621	198.673	127.285	779.412	1928.542	255.084	286.169	308.485	3996.024	462.722	312.712	2091.102	106	0.92	1304.632	680.311
14889.44	16127.578	9928.503	21204.226	12050.526	26453.747	11224.609	20286.598	691.571	320.66	305.854	584.778	3887.905	705.828	306.935	12168.126	181.422	176.178	172.939	1773.384	2671.833	470.788	136.227	2056.137	8214.915	338.996	748.151	310.114	360.352	3307.556	306.518	4245.161	126	0.948	719.23	681.5
17720.127	19298.328	11973.36	26172.674	15302.746	28707.576	16272.82	28950.258	592.113	436.849	348.574	305.601	290.011	432.826	270.135	5828.461	193.208	197.335	138.494	444.698	123.258	434.733	139.465	4047.536	3315.35	273.217	300.598	275.943	1960.951	325.159	277.413	10906.553	235	0.744	1387.615	685.64
12506.501	13610.388	8965.979	18264.5	10551.022	20913.541	10249.138	18584.42	460.715	262.156	257.421	349.236	342.944	337.222	272.44	7915.308	157.704	140.42	247.772	934.629	229.791	257.324	127.146	1800.282	4033.007	256.956	284.507	304.272	7657.501	661.577	334.529	5056.059	105	0.984	678.014	682.843
9838.424	10642.172	6534.318	14799.07	8200.94	17033.481	8354.2	16163.076	598.699	319.946	337.269	392.717	991.282	441.76	236.628	6792.096	201.088	173.199	173.279	517.058	482.669	231.723	124.565	2583.576	4520.093	302.194	294.953	262.924	8062.947	1038.829	337.555	9080.965	174	0.865	1434.385	684.052
15051.216	15882.781	9953.5	21847.485	12769.119	27249.48	12674.286	23055.406	597.201	357.228	335.494	373.622	656.052	695.822	298.47	7501.71	174.855	165.812	174.355	2341.06	244.33	1815.243	112.578	2878.796	4774.057	318.122	347.299	250.137	13135.831	999.311	285.414	8207.126	148	0.948	845.743	684.912
14098.645	15022.687	9520.577	20248.48	11465.538	23333.086	11416.407	21065.37	557.85	370.209	326.072	370.617	923.134	4050.313	237.721	8405.674	192.396	158.324	178.296	653.613	1084.465	291.706	121.028	2782.654	4525.062	271.116	336.035	266.062	3856.948	1160.484	275.294	7416.576	185	0.862	1041.132	685.922
7112.791	8576.946	6549.586	9730.359	5515.174	13081.388	6467.321	12971.545	386.009	215.22	248.974	375.198	2167.551	403.083	219.244	6786.542	183.285	138.13	195.059	967.962	6119.828	370.349	164.331	1682.203	2469.523	229.203	308.463	254.464	5575.4	2349.537	245.66	4171.303	197	0.695	499.576	684.911
14736.162	15657.652	10326.892	21220.547	12091.898	24829.525	11631.859	22549.13	660.519	332.325	314.729	300.846	301.883	538.506	285.546	10078.238	154.722	155.016	206.261	2405.113	231.547	352.601	112.696	2504.705	3802.689	331.204	310.989	247.871	32121.88	1240.851	271.795	7085.671	275	0.715	861.507	689.398
16592.155	17575.444	11547.054	24556.784	13529.117	27398.307	13665.023	25924.508	690.95	344.417	376.016	310.865	313.13	538.29	285.768	8526.601	212.149	191.641	258.576	529.09	195.631	787.021	136.327	2622.767	4871.318	265.649	338.324	326.722	11538.405	420.828	290.415	7708.331	243	0.82	1285.924	691.286
14072.363	14788.72	9311.993	19983.424	10619.395	21576.579	10049.09	19274.206	596.597	382.017	291.154	485.794	5398.1	700.898	236.04	12930.225	200.375	192.186	190.672	1026.78	7151.474	325.392	140.953	2391.526	3908.759	275.523	569.383	283.586	297.028	4463.204	282.45	4854.046	151	0.834	1358.301	687.983
11868.847	12987.402	7871.226	17378.524	9469.239	19720.81	9085.902	17637.598	489.408	366.193	283.287	445.027	3332.509	584.257	226.732	10649.064	180.96	186.444	187.238	855.911	5311.024	258.926	129.687	2231.829	3092.716	262.979	512.08	277.872	804.368	2850.174	293.793	5397.613	129	0.932	1368.446	685.717
14752.425	16002.464	9335.592	20976.992	10457.986	22972.611	10709.795	21212.941	574.346	326.889	305.791	455.521	2078.72	387.751	271.902	9476.234	206.932	189.807	191.057	932.098	2442.184	212.362	151.697	2382.329	4339.445	268.353	570.603	254.303	1845.829	2620.03	297.576	5915.812	284	0.789	1585.687	688.894
11034.054	11906.493	7055.167	16037.661	8452.787	17599.936	8311.925	15896.455	502.975	300.736	300.207	386.775	2418.68	445.421	225.791	8891.704	210.059	209.969	179.742	703.472	2754.825	269.165	174.587	2040.947	5808.627	285.221	359.164	253.095	2972.803	2200.946	319.879	5747.527	126	0.932	1502.333	687.127
9418.949	11132.606	4972.739	12993.724	8993.59	13143.871	8349.917	12809.951	432.637	273.251	286.567	259.057	200.712	313.457	219.517	3596.98	181.306	163.956	136.893	2272.168	109.717	176.585	151.714	2058.19	2386.589	300.374	217.257	280.74	4945.247	238.077	322.054	6505.967	104	0.944	454.125	686.625
12836.123	13839.183	8883.415	19307.755	10985.466	22108.793	11682.953	21755.812	613.089	281.973	303.117	334.93	581.446	452.038	240.873	6803.255	180.695	137.514	151.111	878.729	423.344	206.659	117.394	3108.617	3069.793	289.967	288.007	252.593	5142.737	859.624	273.276	8833.389	170	0.939	1061.124	688.947
11214.046	12370.498	6434.679	16180.276	9484.03	17487.892	8828.298	16586.776	618.582	299.474	324.978	299.929	235.974	307.765	205.953	4176.638	205.457	154.745	154.657	3087.388	113.235	152.224	142.858	2930.993	2542.453	292.702	220.538	290.98	4013.228	273.232	317.104	8306.329	111	0.923	465.527	689.041
11555.728	12433.632	8489.356	16449.379	9560.641	19817.149	8919.8	18707.7	646.176	315.241	297.324	520.086	2430.988	411.696	288.757	8221.452	149.716	142.325	254.796	1177.989	1506.392	294.89	132.763	1933.549	4022.551	293.26	458.758	309.666	9876.817	2434.593	301.145	5554.434	111	0.964	710.293	689.707
12674.789	13817.9	9168.996	18931.015	14185.366	24169.367	11846.21	22000.541	572.027	353.415	341.924	301.781	264.833	436.921	284.55	6314.883	186.774	143.928	166.278	2284.779	166.104	630.575	129.11	3898.722	3336.25	273.065	277.28	289.283	3576.548	342.78	296.418	11340.747	98	0.993	1006.724	688.622
15967.1	16538.132	9607.563	23039.985	12944.43	25562.689	12625.27	21211.332	833.114	370.631	352.528	304.334	323.236	725.6	313.2	8472.938	199.582	172.205	197.241	1449.841	223.471	314.389	133.883	3071.261	3402.528	279.791	300.72	327.751	23007.373	992.617	293.953	9414.823	102	0.955	1279.647	690.529
12432.215	13528.228	8458.793	18490.715	10204.844	21320.06	10042.812	19033.634	619.592	333.478	277.858	671.227	4176.372	592.091	231.606	10651.629	173.66	173.882	185.133	1368.605	2917.077	302.881	126.119	2264.95	2436.266	300.361	699.658	260.929	3664.423	4048.579	277.75	5780.613	163	0.821	1414.396	691.61
10945.662	11803.45	7497.645	16265.884	9351.629	17095.498	9585.589	18335.642	585.941	343.353	304.473	296.065	269.064	499.718	263.687	6797.276	187.518	163.515	140.607	1041.847	124.773	193.081	129.657	3250.569	3488.311	306.393	268.657	258.971	7150.538	476.918	278.953	9946.841	121	0.977	1426.946	689.508
10769.741	11788.334	7425.578	16047.195	8712.005	18291.19	8723.702	17256.59	472.888	300.783	270.255	471.184	3119.722	659.57	225.859	10727.866	168.343	152.734	202.372	917.767	3489.664	250.702	136.466	2217.549	2683.182	344.173	436.095	247.672	3344.168	2554.525	320.979	6106.977	132	0.928	1445.076	690.22
12159.268	13154.61	8647.928	17691.788	10528.584	22256.477	10286.306	19583.894	912.061	348.404	329.781	373.607	624.833	509.461	293.787	7835.619	178.316	157.254	161.303	1788.644	257.787	344.109	130.829	2471.085	5226.374	286.096	298.706	301.291	11890.182	829.035	320.75	6964.607	239	0.771	692.165	695.513
12827.298	13938.513	8335.141	19087.616	9998.273	21118.995	9915.151	18754.774	535.865	318.577	304.705	467.648	3280.513	562.5	244.143	12588.801	204.733	191.992	183.073	1025.583	5902.595	299.123	186.178	2119.108	4291.703	279.831	527.362	250.466	605.9	2811.032	247.577	4415.926	179	0.881	1516.103	692.573
11333.22	12142.746	7344.044	16526.613	9031.996	18906.211	8626.082	16073.675	762.649	345.552	282.244	608.629	5500.821	605.609	252.186	12971.823	188.99	183.235	175.343	1373.76	6037.076	334.767	135.617	2147.192	3560.178	272.176	627.745	303.68	259.763	4550.51	307.668	4530.778	138	0.918	1333	691.145
14267.724	15163.933	8708.551	20468.39	10688.01	22891.852	10585.566	19781.341	658.065	328.023	296.02	442.911	2728.966	517.028	243.583	9120.256	198.787	193.259	201.863	937.505	3747.895	392.705	148.3	2349.352	4110.73	323.152	389.35	261.878	2088.075	2775.721	280.184	6424.727	103	1	1474.5	691.5
13276.944	14840.354	10180.682	20387.7	11484.308	24320.461	10916.867	22349.22	404.102	281.232	293.928	253.648	274.112	637.63	242.365	4818.685	172.393	224.13	202.022	624.422	216.432	256.043	170.805	2458.158	4328.721	319.053	316.768	249.38	4645.973	396.858	315.715	7187.883	127	0.929	558.413	694.5
11125.238	12559.635	5660.125	15692.273	9836.216	16526.577	9245.782	14865.623	449.237	308.987	299.516	271.484	219.303	417.472	223.316	4070.645	201.408	172.252	150.561	1125.294	98.649	145.302	150.593	2902.326	3632.327	308.461	225.332	284.624	2116.555	329.422	336.296	8154.792	142	0.804	457.415	694.331
11924.563	12483.233	7839.661	16917.815	10378.578	21705.283	10133.567	17773.952	752.267	313.994	295.486	348.269	426.005	386.929	287.482	7849.396	147.823	138.279	196.459	3122.907	217.955	263.305	131.662	2105.296	4176.789	270.328	309.355	299.652	11085.808	493.371	365.321	6234.558	113	0.952	705.987	695.314
10855.376	11318	7244.571	14805.3	8166.439	17496.697	7646.853	14713.815	517.94	296.653	289.8	555.662	3312.045	678.81	251.602	12758.78	154.207	156.866	179.534	1497.787	2371.674	278.495	110.105	1902.853	3157.403	320.952	562.514	250.269	1958.45	3035.756	287.778	4263.868	103	0.996	844.587	694.131
13603.538	15087.514	9221.965	21043.455	12699.763	24847.436	13365.942	23922.224	773.954	384.672	405.464	328.365	337.574	508.617	306.844	7164.879	189.821	236.808	170.147	2972.694	155.641	228.369	128.099	4686.397	5014.464	285.798	274.752	292.687	1065.989	449.146	319.252	13016.782	104	0.961	993.817	694.356
13366.394	14307.889	9071.744	19515.692	10546.768	22592.393	10509.41	20662.659	661.604	333.839	331.29	441.558	841.617	561.213	262.811	8866.135	181.888	175.982	227.431	593.091	1033.827	274.375	136.467	2342.491	3211.403	281.957	398.691	325.257	6627.734	1077.889	299.365	7257.979	115	0.928	1293.857	695.735
16726.059	18133.032	10198.107	23967.483	11421.457	25751.394	11701.086	22939.894	541.113	313.129	288.637	406.897	2387.01	391.564	259.234	11118.365	204.729	194.326	207.898	902.146	5266.234	394.805	143.54	2117.442	4782.734	270.131	701.925	264.846	362.04	2186.263	281.986	4215.688	175	0.772	1610.58	695.363
12279.2	12861.785	8538.002	17355.026	10232.81	20414.792	10019.184	19070.395	1122.561	310.642	301.758	323.427	262.093	407.529	271.126	8205.309	156.002	148.804	247.778	2231.248	176.895	257.04	117.695	2068.555	3965.198	331.605	319.016	274.445	10762.817	387.897	293.72	6479.928	134	0.98	885.537	697.433
14718.991	16150.525	9535.887	22771.217	13521.658	26308.759	14071.745	23749.135	527.603	311.915	314.098	328.628	454.564	509.132	266.896	7446.005	189.901	141.791	155.299	522.478	194.585	184.965	128.911	3687.89	3228.065	299.173	283.425	265.569	5053.289	712.035	274.692	10185.892	120	0.941	1075.375	698.233
10366.718	11521.267	7089.324	15475.393	8412.716	17936.658	8040.321	15188.577	670.018	294.522	316.659	408.755	1000.376	440.948	242.948	8631.652	186.344	159.682	198.687	621.044	858.934	222.084	133.8	2134.15	3727.789	271.915	326.254	298.543	6716.529	1016.872	297.888	6922.121	113	0.981	1266.465	696.606
11631.98	12674.252	7807.037	16519.629	8527.722	18004.088	7780.561	15126.747	506.496	305.837	286.705	547.064	3308.886	619.705	233.606	13048.573	165.476	179.623	198.983	1095.473	6761.603	355.451	123.421	1767.911	3502.058	278.763	428.008	339.578	2789.473	2824.2	321.385	4427.847	125	0.94	1312.924	697.028
10717.18	11664.153	7233.951	14999.24	7758.339	16063.481	7540.207	15681.309	517.292	310.128	302.91	530.455	4280.074	402.621	249.373	10408.329	174.393	167.85	178.619	1152.895	5196.069	228.001	176.905	2027.962	2608.877	253.54	428.845	245.613	3874.454	3111.199	264.816	5037.043	98	0.98	1549.531	696.684
11114.288	11815.163	7450.694	16117.837	8870.314	18809.951	8556.962	16487.131	551.078	298.41	298.505	461.918	3707.693	871.713	227.25	13778.79	186.967	151.186	202.261	1247.628	5235.703	343.996	126.508	2247.778	2879.609	278.909	599.55	260.497	204.894	3967.255	284.717	4551.511	158	0.873	1030.728	698.576
13213.178	14279.223	8506.046	18756.737	9560.088	20405.283	8826.633	16743.145	537.755	316.689	293.76	490.575	2802.879	719.59	248.75	12808.591	187.753	188.029	213.303	1011.205	4947.828	404.218	131.387	1949.384	4289.043	268.811	537.816	323.928	1406.113	2709.978	297.173	4345.147	109	0.935	1306.206	698.812
11921.42	12843.968	8176.081	17546.22	9598.778	19485.518	9390.346	18989.522	553.416	344.164	282.889	495.262	2760.949	588.599	251.846	9676.923	183.073	174.877	175.184	1105.905	2608.717	289.379	138.86	2620.164	2753.847	305.858	538.764	265.823	816.488	2777.216	305.405	6823.807	208	0.73	1425.413	703.351
14307.796	15445.955	9994.891	20398.951	11485.823	24852.523	10444.149	20674.786	597.33	331.563	319.731	497.793	3093.923	834.073	262.986	11943.239	173.971	176.665	187.371	1380.481	6112.031	359.491	113.015	2225.389	4667.818	309.508	655.845	261.41	163.199	3487.756	285.815	4230.337	112	0.96	837	700.5
14213.152	14814.34	9529.137	20737.156	12141.844	26234.184	12105.031	21232.363	905.545	313.005	311.69	285.82	307.233	534.647	278.861	9688.434	170.054	155.599	288.815	1747.08	241.672	359.899	117.79	2043.07	4736.308	326.017	327.533	252.651	36650.298	747.089	286.137	5751.192	168	0.919	865.446	702.125
14326.573	15243.665	9435.564	21205.658	11501.974	23656.097	11422.098	21426.706	616.275	359.555	285.005	548.882	3134.025	691.711	252.606	10850.807	192.591	189.95	199.316	1331.416	4492.413	338.643	130.169	2580.399	3400.386	297.833	664.235	269.494	499.491	3685.017	301.132	5777.149	146	0.856	1415.486	700.966
16424.593	17713.447	11215.036	23033.896	13297.236	28384.496	11634.846	21712.468	931.703	350.781	319.339	526.554	3387.159	1252.742	294.388	13198.734	172.76	180.423	176.384	1712.798	3640.092	414.303	128.147	1985.59	4781.209	304.856	784.145	295.524	362.199	2950.962	309.053	3872.63	188	0.917	723.351	703.755
15157.747	16214.534	10115.433	21707.741	11329.29	23616.065	10517.8	20867.716	630.283	346.063	326.188	555.529	3178.01	759.24	272.369	12291.037	199.418	191.043	187.42	1117.033	5594.17	424.046	136.103	2454.26	3993.924	277.667	747.515	319.357	1797.338	3213.049	296.536	5516.038	158	0.913	1297.924	701.816
9584.047	10430.388	6132.672	13831.144	7173.336	15236.676	7083.431	14133.748	556.035	319.117	314.929	520.265	4010.194	510.66	245.814	12651.23	182.3	158.854	225.434	1188.584	5689.428	252.721	192.974	2136.568	2973.635	259.25	573.481	254.671	105.718	3824.895	243.263	4018.601	116	0.977	1540.966	701.931
14061.279	14820.899	9082.173	20383.142	10960.054	22955.792	10453.372	19681.875	601.272	361.288	329.89	528.701	2962.09	702.617	270.378	10580.579	208.435	194.823	179.655	901.818	6335.196	435.412	139.976	2577.8	4344.452	278.904	533.564	326.473	5039.919	2972.716	291.102	6388.11	139	0.95	1289.392	704.392
12977.328	13925.744	8395.986	18839.23	9768.256	20462.017	10062.964	20734.143	578.386	342.489	309.857	421.255	1968.516	328.666	296.001	8333.821	189.434	157.911	182.384	954.509	3442.343	226.282	159.109	2527.727	3111.671	266.496	524.173	255.118	7150.497	1942.183	267.633	6171.047	122	0.956	1573.254	704.254
13976.954	15262.655	9722.935	19744.748	11458.164	24491.645	10917.52	21642.794	985.489	382.809	351.301	469.516	3213.389	1102.078	299.925	13662.306	179.481	138.213	170.033	1630.265	4372.029	316.021	127.058	2978.716	3355.48	323.765	571.696	256.69	122.822	2597.947	273.917	6461.613	144	0.923	793.833	705.764
15660.253	16698.083	11130.81	23115.215	13353.14	27625.318	12759.473	24172.601	823.873	376.967	330.497	318.494	285.864	874.608	298.525	8551.72	173.363	162.931	202.132	2000.113	217.616	2725.237	116.776	2659.797	4692.353	325.709	339.214	260.311	28045.674	998.513	292.15	7809.238	200	0.932	872.86	706.075
12423.406	12672.334	8661.028	17769.842	10266.978	21455.245	9870.936	19012.708	926.533	313.557	298.799	311.279	249.103	680.879	268.536	7657.983	167.422	143.957	203.227	1026.53	162.169	4902.657	113.881	2080.257	5021.517	314.534	337.193	252.567	11824.287	511.699	298.816	6853.528	147	0.85	880.357	707.112
12443.351	13343.689	7830.923	17593.447	9318.494	19605.73	8667.432	16006.656	642.65	346.193	283.626	604.686	5218.036	740.34	249.778	13431.249	199.467	194.753	200.119	1240.918	7340.139	366.107	142.355	2128.999	4422.033	271.581	360.432	305.956	99.925	4124.181	285.94	4129.361	98	0.98	1342	704.5
15547.617	16393.128	9403.662	22733.207	12684.439	25372.268	13126.385	23054.458	509.016	337.43	287.946	317.68	611.697	547.274	269.832	6075.52	195.514	176.688	129.462	365.323	449.641	201.74	144.642	3106.454	4113.742	299.671	254.582	256.435	4783.806	933.711	283.761	9109.802	119	0.961	1440.626	705.769
18221.74	19336.254	11926.957	25940.568	14335.326	27901.167	14627.053	27509.906	556.397	324.078	298.09	381.526	1365.145	506.608	266.224	6847.641	189.484	177.217	156.594	791.036	1102.269	231.804	140.211	2926.187	3916.936	299.997	284.279	257.78	3331.975	1353.817	287.19	8438.13	182	0.811	1447.225	709.385
10240.559	11205.192	6982.763	14878.335	7707.187	15993.613	7308.334	14856.224	540.383	317.793	283.728	571.41	3311.581	462.052	224.962	10266.001	181.891	191.844	212.182	904.88	4914.184	245.592	175.45	1953.025	3674.11	285.029	357.817	278.004	795.801	2823.979	339.527	4745.091	105	0.971	1494.9	704.814
12921.549	13681.866	8180.913	18818.352	10175.323	21643.059	10060.304	19145.807	529.225	339.255	328.855	459.574	2026.312	587.836	265.792	8531.464	187.918	168.904	165.96	685.441	2957.987	295.121	132.604	2795.925	3748.346	284.058	357.73	316.91	2746.326	1863.439	282.817	8532.708	231	0.661	1281.53	713.556
13817.768	14878.013	9668.698	20918.525	11718.156	24509.711	11809.005	22724.747	573.153	310.351	357.201	423.276	1066.821	743.036	264.578	8413.41	191.665	161.458	161.692	633.002	474.486	555.772	129.377	2805.043	4652.496	268.54	307.049	272.158	4350.387	1194.166	299.167	8433.987	206	0.89	1022.199	710.388
8137.038	9090.19	5578.726	12165.212	6486.192	13543.37	5938.166	11262.57	425.478	279.659	261.018	472.161	3587.777	574.808	205.259	12445.263	144.135	135.779	188.831	979.573	6505.134	265.002	134.562	1613.503	2365.741	524.174	517.894	308.36	307.745	3524.715	253.153	3411.044	120	0.867	1244.933	708.767
11044.479	12044.8	7725.871	15765.668	8949.442	19108.913	8111.96	15561.851	534.348	305.883	290.349	552.436	4223.582	686.386	268.748	11882.017	158.595	161.132	176.625	1647.478	3568.528	300.82	121.109	1820.814	3827.685	304.217	545.985	290.561	505.059	4186.79	331.148	3577.282	156	0.883	697.545	710.141
13516.295	14855.832	10134.707	19940.45	11036.032	22726.557	9995.686	21785.18	864.519	366.7	361.748	321.1	323.809	677.809	310.332	8506.404	220.976	219.634	191.113	4600.651	181.536	325.393	128.205	3419.133	9517.421	375.738	314.418	262.404	9391.799	471.454	289.005	11004.455	98	0.98	950.878	707.959
11805.948	12287.837	7514.441	16837.073	9215.749	18537.821	8875.277	15973.648	487.642	307.985	247.968	586.676	3617.749	393.939	221.889	11063.674	179.178	166.913	187.178	918.002	3737.922	266.826	133.586	1700.048	4152.332	278.006	322.381	302.18	171.255	2727.124	311.133	4663.079	112	0.973	1334.304	708.321
13119.655	14299.896	8595.53	19102.929	9550.104	20988.133	9611.276	19609.989	689.217	318.852	304.897	500.412	2745.272	491.08	280.493	10312.265	195.847	175.741	189.203	1121.757	4947.334	265.85	144.44	2242.186	3704.269	281.599	476.49	265.491	1068.193	2116.932	300.919	5070.917	179	0.911	1591.768	710.634
10270.476	11152.012	7414.578	15423.316	9222.166	17473.414	9513.975	19297.809	691.578	422.034	430.371	298.179	310.567	558.672	297.377	6924.954	175.622	168.184	154.071	1112.427	153.29	208.665	129.888	4772.805	4912.783	297.189	281.91	284.902	1901.414	310.493	302.616	13372.5	103	0.996	975.316	709.17
15302.154	16460.249	10181.623	22359.234	11853.031	25172.936	11230.631	21256.265	579.386	366.139	307.728	581.546	4879.078	807.572	228.983	12847.271	205.152	194.084	170.021	1449.616	6748.101	356.513	137.941	2204.876	4470.958	263.984	399.699	301.951	95.702	4361.848	308.24	4493.163	111	0.964	1348.068	708.959
11403.336	12047.488	7464.333	16178.461	8548.371	17375.081	8134.644	15885.667	541.5	305.349	285.001	504.472	2947.491	525.237	231.959	11492.32	172.667	167.014	174.464	1071.99	5022.323	277.13	154.346	2030.558	3141.232	292.999	540.514	251.452	270.643	3096.07	265.967	4662.709	235	0.778	1478.781	711.938
15957.403	16800.461	10355.707	22142.712	12073.092	22968.796	12970.901	23983.898	751.585	406.783	362.711	281.56	289.863	368.132	317.241	6556.212	209.155	163.87	158.099	295.078	179.346	487.378	162.761	2856.684	2466.394	270.526	278.629	260.343	2985.931	355.458	257.867	7756.702	167	0.922	1565.153	711.237
11944.474	12924.843	8315.613	17883.452	10261.471	21203.881	10553.579	19914.662	557.336	344.755	327.377	350.241	267.033	421.449	295.331	6118.552	172.452	170.245	148.746	2175.681	171.855	251.041	129.015	3280.553	5902.416	266.299	275.501	272.391	9282.182	576.964	298.908	10611.242	137	0.937	966.252	709.77
11674.635	12243.902	7379.578	16577.883	8749.076	18049.229	8638.059	16900.327	529.546	317.873	285.148	464.053	2757.908	525.336	232.666	10491.144	178.269	164.637	185.033	1005.854	4302.202	291.122	144.573	2250.162	3133.981	282.654	385.834	255.089	753.313	3143.619	301.239	5164.73	128	0.963	1465.461	710.18
12445.113	13812.266	6839.967	17450.574	9257.089	17991	7521.983	14580.154	543.273	328.369	296.769	476.984	1974.555	565.004	224.153	9438.689	233.352	229.817	167.973	1178.364	3809.317	430.374	153.918	2067.61	4541.912	306.45	750.779	259.808	3874.271	3309.361	398.077	3947.756	150	0.849	390.96	713.74
12419.924	13486.647	7919.152	18019.828	9354.509	20119.628	9153.581	17470.094	507.315	320.342	328.773	511.899	3545.232	477.761	245.986	12399.585	201.543	429.7	202.551	1040.174	5826.741	323.46	187.974	1972.316	4022.615	283.132	506.948	269.49	141.411	3164.672	227.389	3759.143	119	0.961	1546.256	712.206
15921.851	17403.8	10806.605	22191.223	12352.928	26372.39	10783.326	20004.465	687.824	346.99	335.484	545.072	3212.41	1128.443	289.898	13323.895	168.531	163.48	183.315	1728.205	4328.629	405.856	125.156	2034.325	4850.217	295.898	803.922	294.862	589.267	3066.206	302.755	4246.906	116	0.925	729.216	712.784
15735.209	16495.323	9919.179	21963.837	11722.373	23573.898	11843.871	22813.156	524.399	327.105	295.181	384.186	1056.08	525.344	259.417	7120.446	183.71	169.874	156.81	1362.651	1036.921	237.65	145.088	2670.445	3702.021	287.934	290.582	272.863	2491.283	1209.086	273.077	8471.945	136	0.871	1454.36	713.154
13737.242	14719.459	8944.701	20188.45	10766.485	23171.772	10227.479	19137.219	573.946	319.745	284.652	500.552	3662.642	789.304	249.012	12330.196	186.084	171.73	193.006	1185.381	7971.896	365.405	135.926	2208.85	3631.141	294.415	493.66	321.165	402.6	3825.251	291.775	5070.479	316	0.676	1268.956	718.899
10785.355	11466.917	7282.5	15271.177	8206.589	16233.359	7597.775	14655.482	642.905	326.392	264.048	643.541	3801.878	507.852	199.725	12755.464	186.487	174.054	180.195	1274.095	4503.481	267.554	136.549	1844.582	3042.451	278.233	476.773	299.485	480.973	3399.813	283.136	4168.911	122	0.945	1372.836	714.361
8952.159	9765.713	5772.411	12869.65	6841.646	14116.518	6499.909	13316.236	466.707	300.829	317.996	458.574	3727.64	462.11	229.489	13044.636	176.055	159.793	195.728	1024.923	7756.127	280.629	203.431	2057.661	2469.256	266.469	462.309	260.601	229.846	3132.281	265.622	3805.665	120	0.892	1531.817	713.5
13610.421	14436.886	8245.388	19157.871	9062.564	19637.48	9093.565	17856.972	622.205	325.74	322.234	490.971	2906.986	457.299	265.234	12207.863	203.971	180.072	199.881	1337.594	6946.667	280.152	145.616	2140.306	4222.289	278.102	751.534	267.61	83.77	2454.4	286.42	4065.635	140	0.907	1583.636	714.736
14802.232	15823.502	9971.578	21638.888	11234.315	23393.476	10694.66	19698.329	549.681	342.571	292.078	674.382	4593.415	799.761	213.238	13106.482	204.941	192.619	171.273	1527.965	5398.25	320.872	137.281	1957.591	4642.543	280.314	421.534	294.98	91.041	4033.864	291.089	4054.867	127	0.929	1354.406	713.657
10351.411	11143.958	6689.159	15264.107	8409.537	17095.472	8062.122	15076.542	549.453	335.831	292.153	526.354	3019.312	550.443	240.713	11604.972	192.601	180.455	193.31	1166.203	3068.809	262.526	139.075	2411.663	3196.826	289.182	455.655	267.936	1296.152	2737.07	305.639	5680.531	107	0.958	1435.724	714.724
13304.423	14601.014	9810.872	19804.397	11559.869	23199.998	11110.279	22071.766	577.296	345.206	301.125	448.16	1682.621	1035.901	276.762	8227.451	153.109	137.25	179.301	1118.159	1253.317	278.987	123.25	2209.448	2051.104	276.961	358.808	282.55	10984.287	1923.195	317.212	5864.447	262	0.827	665.962	717.878
9745.603	10779.229	6639.456	14529.13	8114.557	16604.707	7757.499	15673.737	902.045	351.881	316.06	247.265	656.017	605.5	253.938	15998.911	191.929	255.464	192.997	1170.242	506.578	12701.283	137.856	2781.273	2453.688	275.161	287.062	300.451	3096.857	651.498	323.277	7451.854	153	0.866	1305.565	718.382
11511.316	12148.765	7820.121	16989.43	9554.542	19139.121	9878.825	19703.696	621.745	372.556	331.237	403.893	778.778	474.893	255.021	6230.255	197.226	173.451	157.006	505.587	465.102	210.977	140.903	3129.095	3975.593	288.656	292.148	276.845	4167.83	1101.69	293.165	9407.861	133	0.946	1408.898	715.793
16427.727	17542.897	10449.002	24401.631	13113.881	27025.858	13120.76	24525.398	597.061	343.735	319.998	395.878	1554.991	604.275	268.139	9312.838	196.082	187.546	159.652	1035.616	2519.062	251.965	148.592	2778.844	3737.751	294.514	355.352	264.882	3094.696	1795.086	254.281	7701.268	189	0.889	1461.653	719.918
9136.792	10111.175	6514.953	13463.237	7545.424	15986.396	6982.597	13959.666	590.378	305.928	285.742	408.034	1506.061	373.219	254.575	10609.13	197.705	142.99	214.441	1020.961	380.345	341.948	141.85	2018.536	2855.654	296.222	341.894	251.904	24539.598	1588.254	271.758	6063.523	107	0.958	614.724	717.977
12830.75	14145.396	9957.082	19069.408	10226.988	22058.737	9265.584	20086.382	694.666	348.565	324.56	600.244	3955.315	901.343	289.327	13831.608	168.792	156.199	203.429	1863.266	4741.01	455.965	123.142	2324.147	4075.929	297.097	845.251	289.347	1347.319	3844.185	314.315	4895.978	136	0.84	735.191	720.096
10382.71	11059.494	6702.352	15150.642	8582.603	17737.9	8226.123	15668.255	535.87	295.506	280.133	563.95	3919.659	702.832	252.679	12505.223	190.193	142.564	189.776	1119.736	6950.991	313	127.085	2815.645	2915.172	332.69	905.389	272.848	411.773	4669.833	272.502	6222.673	105	0.953	1092.014	718.614
16653.643	17864.504	11094.19	24045.538	13926.686	25931.925	13924.027	25569.58	591.57	388.316	349.17	296.416	289.61	872.692	292.457	8380.199	189.223	175.642	136.382	1118.12	214.567	259.76	147.945	3489.851	2596.243	293.464	299.149	294.897	28186.283	1220.734	283.572	10628.914	174	0.907	1385.69	721.103
13154.226	13552.604	8135.976	18391.518	9976.663	19322.276	10387.075	19766.299	748.134	421.435	370.681	284.175	330.014	321.536	323.203	6897.485	219.13	164.752	178.276	537.654	191.867	3067.17	168.854	2956.445	2527.697	269.909	258.701	273.931	4793.697	385.251	252.74	8387.684	131	0.947	1559.844	719.401
14231.424	15051.23	9781.41	20802.899	11513.751	22848.124	11723.423	24048.318	560.186	376.091	339.27	278.54	244.154	528.004	290.995	5806.58	193.808	165.209	131.033	351.043	135.268	198.136	146.975	3781.782	3046.566	288.428	261.54	299.399	3465.628	360.859	272.033	11117.21	243	0.741	1395.504	724.426
10324.12	10709.52	7394.824	14981.349	8401.496	17836.407	8186.635	16435.412	823.411	324.316	304.353	321.553	319.366	482.848	300.011	5783.145	162.489	151.957	137.893	582.682	167.934	216.91	120.516	2466.795	4698.249	309.772	293.089	275.191	5843.44	498.184	290.314	8384.908	117	0.917	889.397	720.756
10916.911	11714.332	7378.725	15948.404	8604.005	17497.519	8301.334	15811.742	532.819	300.357	280.057	635.095	4092.18	548.952	218.032	12683.826	181.883	172.837	203.777	1296.444	3663.892	296.622	129.187	1890.113	2513.943	284.634	535.642	263.314	1425.399	3688.457	290.448	3944.337	182	0.926	1442.692	721.885
14521.379	15190.542	8608.563	18648.618	11641.353	24583.661	10616.715	19680.553	758.942	348.934	321.87	520.841	1956.751	872.259	287.916	7361.429	166.704	169.201	168.077	1462.037	1381.076	413.688	117.8	2608.327	4953.055	294.882	491.966	279.687	6795.126	1883.227	327.051	7689.869	120	0.929	728.4	722.425
13261.666	14401.769	9228.055	20064.221	11607.579	23845.554	11639.889	21858.281	702.552	358.876	344.883	313.512	252.169	654.132	280.369	7013.703	166.66	189.964	164.11	1794.969	175.714	257.269	125.275	3293.581	4404.324	277.671	288.301	274.528	9323.048	537.637	301.158	10877.16	165	0.86	958.118	724.421
15050.537	16347.274	9898.103	22150.584	11615.193	24520.625	10265.19	18413.414	621.98	317.158	267.275	562.257	3365.576	1110.101	222.385	10237.372	209.178	202.052	176.931	1112.799	2936.226	299.302	128.394	1527.001	4904.226	276.503	338.645	313.376	1296.113	2528.924	333.106	3681.172	138	0.861	1328.319	723.826
10297.049	11151.197	6978.568	14784.35	8001.032	15324.302	7623.163	15266.987	565.862	336.702	295.525	546.663	3960.006	471.845	226.989	11620.469	189.057	183.736	222.991	1502.052	5072.333	438.224	144.299	2417.995	2192.702	293.038	518.82	280.834	528.433	3926.667	307.263	5526.296	116	0.965	1419.328	722.207
11285.814	13053.771	7668.328	17204.387	9205.57	17709.769	9589.843	20238.35	607.131	400.406	341.304	294.098	309.988	363.689	314.477	6584.833	189.989	159.093	146.664	1110.706	130.043	222.69	140.02	4184.577	1986.208	248.602	410.602	272.934	1733.814	299.798	290.12	10665.996	115	0.928	1634.109	722.422
9438.304	10247.567	6696.338	13938.254	7856.005	16750.159	7890.148	15664.729	555.68	320.092	369.357	315.004	249.085	408.56	258.751	6426.239	193.984	184.284	176.817	2275.089	151.648	268.052	138.726	2811.82	8203.515	292.91	280.573	275.591	4430.74	512.874	311.546	9821.215	102	1	971	721
13013.242	14881.242	7137.947	19336.759	10387.372	19391.352	8869.511	18370.805	869.804	326.808	314.58	404.172	1125.603	343.654	244.403	7222.592	226.799	189.702	185.828	5268.286	186.004	187.96	181.37	2659.347	3572.136	273.614	320.997	308.163	6675.669	498.345	315.263	7527.46	119	0.933	355.214	724.895
17083.193	18383.442	12078.571	25420.669	14860.174	30213.899	13990.951	27788.771	579.459	356.535	328	431.885	916.895	1071.834	276.657	5883.68	174.581	143.318	159.816	577.202	480.361	270.714	139.69	2913.309	3133.486	293.817	323.688	270.732	6744.035	1179.102	318.849	8638.231	134	0.98	656	723.679
11498.521	12392.175	8180.361	16403.276	8931.54	19561.808	8066.953	15970.816	541.289	266.593	275.994	429.807	3061.89	542.65	237.511	11578.738	155.769	145.978	162.013	1099.615	3835.687	280.12	120.352	1696.512	4322.6	297.947	603.286	260.86	586.1	2493.457	304.386	3062.734	130	0.951	856.454	724.5
13132.791	14051.259	9442.49	19855.867	10749.79	21358.183	10451.137	21535.417	583.671	338.236	312.948	536.471	3299.533	556.334	255.709	11007.239	194.679	174.308	190.536	1202.315	3454.368	253.518	144.9	2597.431	3298.854	303.799	522.352	277.802	2202.147	3116.99	277.586	6197.808	120	0.969	1470.975	724.792
16024.336	17272.409	9610.472	22320.62	11440.816	24921.15	11178.036	20698.302	720.69	351.786	343.261	408.625	2784.545	653.815	267.694	9892.514	224.071	200.299	204.23	950.762	3940.577	247.695	155.7	2286.513	5143.796	271.905	542.409	268.573	964.969	2726.055	265.614	5471.575	125	0.94	1568.9	725.18
12823.834	13386.828	8758.813	18498.928	10570.723	22453.581	10359.718	19262.259	535.71	313.252	314.697	374.922	772.265	658.634	279.098	6879.215	162.32	164.123	141.949	680.454	384.08	234.767	118.491	2230.386	5105.137	304.193	317.686	263.805	5988.839	725.663	298.061	7075.735	229	0.758	881.378	728.522
10452.254	11327.697	6919.343	15638.085	8808.732	17347.752	8883.152	16099.025	820.042	283.441	293.391	340.874	493.422	414.501	228.205	9619.036	133.887	127.991	203.68	2222.078	518.344	418.629	130.43	2131.373	1313.533	303.205	277.12	306.122	16429.333	866	275.731	7066.936	112	0.973	1247.393	725.366
15091.225	15651.588	9876.708	22057.738	12211.498	24138.757	12389.496	22833.53	591.067	340.258	294.769	361.027	373.545	564.651	257.978	9631.874	179.882	177.96	212.206	1024.005	198.43	279.002	151.867	2569.586	2853.211	296.824	319.185	294.349	19664.723	1160.674	297.811	8365.438	120	0.969	1378.35	725.725
14811.803	15940.627	9844.426	20930.631	10432.779	22813.43	10508.021	22109.333	609.232	352.38	337.626	472.443	2605.709	606.118	269.632	9655.991	201.543	173.076	191.637	1056.898	4513.987	241.744	147.712	2453.694	3533.561	286.377	786.882	260.103	820.673	2755.013	286.234	5789.614	180	0.838	1583.772	726.217
11534.133	11957.513	7620.884	16476.374	9366.693	20382.318	9068.868	16747.542	577.6	307.156	293.406	332.612	385.493	516.027	269.612	7122.612	172.044	162.625	142.143	328.378	183.411	236.584	121.476	2044.528	5952.625	308.758	316.607	269.031	7622.044	499.9	306.09	6217.255	138	0.918	866.768	727.957
12944.594	13628.532	8281.416	18945.763	10327.435	21624.663	10490.782	20015.752	498.725	308.113	321.569	329.917	758.416	412.866	246.758	6347.158	176.869	169.624	142.874	334.879	338.284	174.458	152.605	2488.36	3125.134	280.594	281.128	261.647	3104.842	814.455	282.099	8502.182	210	0.764	1487.41	732.648
18996.585	20218.114	11679.404	26760.933	13215.526	29302.308	13561.334	25841.728	724.449	376.912	353.602	504.2	3918.464	767.171	267.779	11359.59	228.597	217.02	224.705	1229.059	5574.098	295.891	156.571	2586.834	5037.111	293.733	830.608	264.171	148.486	3802.721	271.96	5477.627	106	0.993	1575.528	726.896
12274.949	12957.237	7159.722	16709.789	8456.151	18714.861	8630.27	16917.79	519.905	317.774	286.546	407.865	2246.652	411.28	259.633	9522.578	175.665	156.654	165.2	960.648	3408.76	1978.225	139.142	2195.153	2887.971	347.274	742.271	259.369	1225.322	2281.763	291.823	5303.062	142	0.833	1597.444	726.754
12408.386	13841.746	7084.026	17935.237	9374.797	18809.553	8197.133	16602.817	541.37	328.081	295.811	524.187	3030.107	470.477	240.755	7582.594	269.15	227.539	230.413	1431.238	3090.559	255.353	153.045	2156.849	6256.557	300.926	497.479	273.559	3705.779	3431.717	397.57	5389.761	127	0.855	415.453	726.728
14172.426	15016.935	9805.579	19628.645	11340.335	24301.741	10654.895	20680.685	749.528	330.302	307.579	684.784	3355.966	748.944	279.809	9998.352	184.727	170.322	170.37	1430.004	2281.327	455.455	118.582	2225.709	6155.219	283.207	499.632	279.317	5561.199	3714.919	329.866	6040.953	116	0.925	735.681	728.017
10166.083	11307.44	6890.79	15186.549	8526.185	17928.341	8100.657	15446.17	535.461	299.214	287.305	549.106	4396.722	598.264	240.473	11122.8	185.406	156.649	191.527	1333.594	7053.221	370.225	136.979	2651.074	3102.185	320.684	569.646	275.642	388.328	5031.864	292.447	6183.692	112	0.915	1092.58	729.661
15366.417	16473.424	10087.627	23017.676	12721.878	26237.561	12637.832	23286.759	616.493	347.769	280.022	500.443	1692.669	672.885	240.898	10224.97	182.452	169.578	204.838	611.272	933.072	283.077	153.522	2476.231	2758.064	260.624	508.739	304.579	9745.421	1441.517	289.852	8216.492	142	0.934	1371.697	728.324
12154.21	12597.018	7860.951	16420.066	9732.578	15620.706	9853.463	17600.022	552.927	347.398	308.869	405.187	1129.305	302.736	261.804	6754.759	191.146	160.348	184.431	579.621	937.144	192.836	142.008	3025.763	2699.576	294.156	306.878	278.168	3482.377	1625.737	298.601	8690.622	106	0.993	1413.472	727.745
12584.072	13606.236	8447.429	18101.264	9551.524	20415.321	9419.606	19374.267	600.117	469.341	353.154	709.165	4811.83	4209.918	242.866	12091.058	213.533	198.798	211.594	1286.199	4087.944	329.788	198.427	2150.605	3498.333	276.575	828.816	270.307	870.156	3318.313	247.984	5051.525	135	0.96	1526.256	728.322
16906.567	18027.366	10340.831	24912.291	13249.98	27895.606	12742.675	23383.142	626.43	355.827	275.442	785.239	4440.134	970.883	226.689	11990.954	219.043	198.539	257.586	1631.051	4266.911	362.15	145.052	2217.714	5189.25	285.995	420.559	297.322	1188.805	3899.896	308.701	5707.043	213	0.874	1351.552	730.73
10825.97	11316.401	7112.883	15425.651	8420.917	16515.137	8308.937	17223.83	899.592	354.354	330.602	490.14	1696.158	457.118	260.895	8239.212	191.046	175.166	166.032	944.867	2419.865	223.134	151.287	2954.459	2424.888	289.595	363.302	272.377	5041.441	2039.666	296.3	8683.011	107	0.958	1462.724	729.724
13256.738	14244.475	8522.684	19083.171	9870.808	20811.924	10516.035	20959.233	636.737	352.73	314.334	287.434	312.124	488.094	285.331	7675.22	207.644	178.709	142.769	1027.806	167.422	1189.603	128.345	2857.666	4143.019	275.441	358.074	258.537	3476.259	331.78	266.072	8877.876	228	0.797	1607.5	732.189
11859.427	12756.336	8978.476	17298.978	9908.464	20510.38	9437.126	19506.883	687.582	308.11	307.573	414.452	344.834	754.119	263.144	6954.71	180.379	142.599	194.374	481.44	214.276	257.217	125.176	1929.873	4043.81	271.701	273.323	281.002	10787.29	568.205	317.019	6003.734	101	0.977	661.936	730.322
11761.423	12742.915	8025.074	17143.454	9731.169	19644.18	9509.562	18305.46	597.584	329.607	318.893	412.141	1509.668	530.927	267.109	9765.345	202.031	174.002	196.961	698.841	1922.124	301.019	146.49	2926.271	3227.197	307.115	405.02	259.413	4044.27	1706.223	277.119	7990.839	151	0.942	1065.182	731.811
19606.078	20912.772	13161.112	29802.114	16697.089	33336.921	17473.751	32005.021	625.816	361.124	346.459	300.472	299.337	735.022	289.57	8427.337	217.136	194.02	168.72	1236.254	197.419	367.238	156.207	3194.649	4731.243	288.258	396.452	309.192	29017.817	1172.975	269.274	9576.804	218	0.902	1389.358	733.44
17012.318	18028.243	10800.08	24934.521	13287.521	28703.493	13637.328	25771.819	529.757	314.939	328.752	511.594	2517.627	552.316	230.871	7371.183	207.297	184.251	162.323	775.655	1695.866	252.549	166.787	2411.681	4553.702	288.615	386.188	257.379	1205.092	2649.457	289.293	7210.999	137	0.912	1494.558	733.339
15439.437	16312.013	10825.62	22005.159	13602.861	26388.49	13092.006	24068.498	839.307	373.344	339.856	370.191	340.199	640.823	303.947	6685.139	169.47	150.568	157.244	2092.192	195.877	390.341	117.655	3148.218	4092.747	259.24	280.844	314.051	9363.97	886.244	340.272	9057.47	143	0.941	724.962	733.115
13844.04	14421.784	9563.481	19557.318	10714.1	23090.789	9773.061	18593.509	514.289	279.126	272.555	478.578	3063.803	513.879	242.839	11546.226	155.523	155.884	171.694	1169.151	3830.092	296.987	124.301	1804.066	4386.71	292.943	610.048	257.048	678.881	2754.112	318.531	3715.664	143	0.883	853.129	732.234
12073.835	12815.044	7688.725	17862.233	9159.02	19453.243	9357.262	17837.044	888.991	331.619	310.667	709.06	3753.698	677.87	236.821	11153.649	221.266	192.072	195.401	1077.459	2777.512	325.584	141.887	2242.086	4303.072	336.87	401.698	279.719	2354.249	3412.046	293.061	6069.068	105	0.984	1455.014	732.452
12528.486	13561.501	8586.072	18282.204	9710.615	20326.049	9309.829	19197.443	584.029	327.049	321.62	568.299	4179.858	566.123	230.901	12303.535	193.627	185.605	210.3	1352.096	4250.813	327.253	170.07	2224.348	3338.308	292.773	514.561	269.319	162.667	3985.937	271.133	4645.488	147	0.942	1503.269	734.548
12946.955	13409.774	7880.971	17413.526	8726.114	17808.131	8504.68	17197.872	621.226	341.872	352.227	486.601	3014.945	519.854	256.653	12430.692	214.926	183.756	228.524	1360.45	7173.822	293.009	158.057	2211.331	3883.583	272.254	551.672	278.278	591.399	3230.037	294.391	4444.669	126	0.988	1568.397	732.849
15930.839	16725.074	11391.449	22529.498	13530.401	26498.154	12801.653	23739.19	875.181	336.309	325.266	388.098	548.005	629.108	270.077	7711.862	177.556	156.277	209.903	1431.75	273.302	772.651	130.104	2515.402	4986.893	272.616	293.798	300.138	11932.436	924.019	340.177	7431.727	233	0.802	731.255	739.371
11864.066	12627.322	7489.739	17335.684	9474.154	19806.748	8993.667	16662.957	530.525	323.826	277.089	627.497	2160.04	471.661	213.761	9133.222	188.974	173.211	155.229	841.943	1437.432	250.305	134.302	2038.492	4629.32	287.598	263.448	300.017	9624.828	2357.186	323.82	6878.365	119	0.961	1334.626	735.004
14166.062	14913.217	9097.324	20874.17	11732.454	23116.669	12263.601	23219.996	574.43	396.655	365.916	290.278	253.853	380.984	298.676	6488.498	200.244	167.223	142.946	533.221	131.93	175.588	151.421	4079.924	3491.91	274.793	262.815	295.826	4576.268	361.664	270.081	12164.282	172	0.809	1403.581	737.907
12840.231	13317.625	8640.261	18079.213	10401.271	20988.289	9971.388	18764.726	545.602	310.51	287.312	362.758	987.302	500.566	278.769	7969.055	154.222	151.033	147.849	425.662	520.431	257.576	127.193	2525.947	3703.023	303.46	371.935	274.965	5832.912	861.553	305.745	7394.681	122	0.973	861.295	735.426
14174.543	15164.303	9285.333	20660.553	10958.099	23189.557	9966.507	18287.331	690.76	351.45	306.99	702.234	4213.653	1455.924	217.607	13100.623	217.835	208.37	185.731	1726.954	5249.494	406.412	138.255	2008.968	5756.815	330.114	433.077	302.766	907.317	3870.262	354.867	4589.634	111	0.994	1324.338	734.986
13313.786	14390.438	8602.664	19566.55	10643.788	21713.753	10485.758	19165.049	621.425	352.601	314.394	537.261	3203.007	607.672	252.229	10635.797	211.409	197.487	208.328	1378.419	4391.572	329.113	150.269	2612.297	3002.477	281.583	422.265	293.387	1001.944	3346.927	308.155	6189.177	123	0.964	1425.061	735.378
12754.533	13614.434	8669.283	18329.801	10099.553	22013.986	9448.707	17537.554	547.217	309.317	346.44	448.608	2787.869	726.492	235.911	13433.182	161.805	149.407	178.771	1193.811	3118.967	314.403	119.071	1935.601	4066.205	323.06	643.853	267.433	1043.173	2686.208	284.514	4224.387	133	0.899	915.816	736.327
11867.977	12657.791	7712.552	16930.769	8937.614	18350.611	8616.777	17096.801	727.926	314.359	347.695	603.642	4606.863	596.614	217.4	12372.279	194.373	189.081	208.614	1308.236	4451.244	288.141	183.493	2147.329	3047.158	303.584	397.797	266.397	1177.627	3790.237	278.381	4714.66	185	0.765	1524.889	737.197
12309.624	13507.715	8396.377	17907.659	9797.076	20878.113	8870.622	16670.825	533.261	288.554	274.6	462.675	3345.909	787.051	227.502	11132.425	186.793	155.885	186.544	1288.943	4843.814	383.249	154.46	1694.764	4291.161	332.731	385.249	286.772	764.842	3396.63	270.758	3321.846	171	0.9	618.453	740.196
15592.257	16752.177	10804.578	22158.646	12752.021	26796.004	11924.396	22914.104	723.849	344.276	300.685	517.49	2895.05	767.309	266.833	13116.58	178.222	162.418	177.834	1550.382	5481.496	344.894	120.008	2471.048	5122.355	313.128	992.239	267.39	169.439	2779.974	283.916	4908.443	196	0.922	815.02	739.352
13833.722	15140.128	8962.806	20599.112	11103.746	23396.638	10253.641	19109.282	623.011	348.033	300.447	579.51	4246.995	922.922	260.641	13001.354	179.035	187.686	194.363	1303.749	6169.36	358.123	153.854	2471.583	3470.534	298.804	568.701	316.007	182.716	4698.414	301.151	5379.155	116	0.977	1273.517	736.81
14373.454	15398.229	9682.784	21073.772	10453.492	21931.546	10497.324	20623.7	658.844	347.121	314.53	540.133	3264.573	603.928	225.301	10681.302	204.047	188.915	208.63	1297.477	2414.85	321.751	155.448	2456.091	3679.926	285.279	608.779	272.404	2828.553	2631.156	352.484	7283.015	196	0.893	1478.694	739.582
15989.87	17025.89	11624.858	23283.651	13715.752	27702.744	13450.751	25329.971	1059.108	408.93	362.538	523.501	1300.137	839.029	296.779	8808.636	213.841	161.337	279.417	973.374	560.165	1208.187	143.306	2456.141	4411.485	296.872	324.915	271.599	18955.139	1332.668	329.13	6300.857	98	0.993	656.939	737.837
14225.554	14992.821	9652.481	20087.485	10667.785	23106.683	9558.756	18299.911	522.142	1001.778	278.498	511.292	2246.538	6306.05	255.218	12242.096	166.878	168.508	155.243	1402.499	2314.409	326.605	118.571	1566.684	4526.198	292.556	574.676	269.879	937.793	2153.866	289.952	2960.855	148	0.891	879.318	738.736
12315.351	13063.103	8399.295	17880.07	10139.411	19613.58	10050.965	19135.637	571.486	290.74	288.018	337.338	794.224	435.971	262.341	7443.888	178.865	142.32	128.384	413.919	580.273	219.463	138.791	2714	3604.113	273.59	279.173	261.981	6269.942	1074.835	287.245	7752.043	119	0.961	1012.492	738.046
11631.951	12325.155	7432.418	16577.412	8894.829	18917.049	8510.287	16361.708	548.783	293.648	283.49	531.582	4195.397	657.685	222.306	12734.963	177.735	169.695	178.128	1473.944	5273.727	306.879	125.674	2547.115	3593.467	343.619	597.238	278.817	1734.749	4870.946	289.276	5557.133	109	0.976	1095.592	738.179
13554.926	14021.165	8833.702	19219.701	10880.841	20725.149	10996.769	20327.953	461.368	287.829	261.672	398.353	831.556	369.185	212.03	8837.17	152.926	133.171	249.578	573.257	400.412	222.693	150.529	1935.826	1845.422	269.513	294.236	301.077	12088.032	964.515	266.086	6606.027	126	0.948	1381.286	738.476
12594.188	13457.195	8742.207	18630.937	10062.352	20311.755	9853.485	19076.797	595.261	338.39	307.093	583.919	4023.42	633.228	239.801	13121.724	213.141	195.287	202.525	1591.781	5239.527	327.658	144.005	2328.989	3288.557	265.091	459.338	287.508	416.99	4196.217	304.538	4931.008	130	0.951	1432.223	738.569
14740.004	15699.203	9665.985	22026.003	12049.217	25557.611	12183.896	22569.494	721.747	331.259	313.545	551.181	3638.787	573.468	220.153	12348.656	225.628	206.94	211.579	1288.194	4896.433	310.225	135.324	2177.97	4746.35	287.381	472.349	266.616	3151.885	3413.844	314.892	4807.867	190	0.926	1446.479	739.816
12595.74	13006.989	8255.327	17874.654	9995.189	20680.479	9999.435	19089.268	671.357	294.18	302.531	374.182	933.612	586.427	270.925	8263.029	182.117	157.579	165.367	614.756	879.476	239.995	141.994	2452.144	4316.165	271.624	319.643	266.266	3338.355	1036.826	283.087	7198.214	178	0.786	1006.612	742.567
13913.016	15066.962	9222.203	20597.659	10922.069	23387.193	10342.424	19435.66	533.457	326.521	289.908	636.17	4306.615	747.6	240.802	11005.929	194.568	198.221	194.175	1176.205	12298.53	369.981	142.361	2123.159	4972.759	307.532	324.531	315.847	398.752	3763.747	338.617	4963.494	182	0.884	1296.995	739.401
12036.903	12543.711	8409.001	17480.556	9440.118	18876.553	9368.245	18922.941	687.613	310.996	297.788	611.411	3057.65	414.911	220.596	9957.435	212.289	182.716	210.786	984.348	1736.711	275.121	135.769	2133.127	4036.091	293.343	390.615	273.354	10970.996	2521.701	303.207	6702.772	114	0.948	1455.956	739.377
16044.709	16817.925	10631.642	23314.501	12425.867	25979.539	12581.12	25827.923	735.85	346.186	348.791	521.485	3588.993	573.465	244.076	11450.574	223.43	188.865	203.618	1253.679	3106.657	329.453	170.126	2895.841	4561.305	302.969	543.254	271.509	276.386	3709.578	296.572	6961.835	147	0.942	1498.5	740.929
12669.175	12995.981	8083.353	17165.653	8779.822	17918.979	8749.186	18634.9	509.052	329.811	337.334	285.649	624.617	313.371	263.612	6496.037	174.121	148.201	141.931	416.758	633.439	189.798	133.947	2357.603	3132.898	269.485	331.135	263.158	2417.905	635.526	281.099	7343.327	118	0.925	1581.314	738.737
15386.393	16271.385	10494.934	22713.944	12848.568	24908.421	13158.815	24704.798	762.482	355.813	316.602	293.156	263.669	412.887	294.207	7321.312	196.94	159.523	189.681	525.309	168.353	268.538	134.556	3330.203	4613.484	308.625	287.403	319.031	10986.726	447.869	274.63	10447.419	201	0.915	1253.261	743.012
9380.423	10511.332	6726.715	14001.32	7975.283	16106.112	7322.597	15309.12	549.396	309.719	301.115	281.189	347.463	690.033	254.388	5628.503	211.384	189.599	173.275	2631.845	327.104	267.855	171.345	2955.504	4068.814	351.348	266.985	255.689	1878.453	379.336	273.953	9060.045	134	0.798	561.821	743.067
13100.062	13676.326	8944.895	18460.502	9785.41	21644.871	9043.764	17195.891	534.982	264.424	286.032	530.743	3788.282	940.626	248.452	10506.273	168.441	159.547	155.431	1271.82	1782.623	249.694	114.915	1307.264	3895.973	294.607	637.556	261.366	1110.222	2704.794	281.754	2769.893	139	0.915	894.529	741.471
14759.688	15470.883	10053.787	21870.137	12196.4	23401.692	12482.676	23539.019	729.796	352.594	315.613	334.906	365.176	647.422	273.728	8052.243	194.433	188.065	189.621	1236.566	486.962	552.162	157.415	3028.149	3241.398	277.873	460.896	319.144	20435.707	914.757	268.647	9923.334	168	0.928	1395.018	743.202
14772.231	16445.254	8029.5	21528.099	11889.723	22506.583	10253.608	19264.046	657.638	304.449	279.188	368.032	268.587	342.826	241.139	7474.423	255.426	208.043	323.511	4606.924	149.484	262.492	168.299	1769.47	5796.499	300.463	272.839	271.478	14138.054	681.873	355.881	4799.787	141	0.88	411.316	743.954
13193.204	14126.019	9106.174	18636.134	10475.099	21947.695	9090.71	16678.209	507.827	308.785	298.253	468.684	3479.555	582.595	247.56	10867.632	170.319	146.199	173.039	1657.557	2753.94	409.581	131.27	1646.38	4700.023	273.802	447.34	285.591	809.929	3218.338	314.108	3158.655	126	0.948	673.056	743.111
12924.636	13665.512	8896.04	18260.006	10893.025	19473.882	11007.179	19999.533	675.944	331.768	310.097	359.034	869.843	368.808	278.586	7076.686	170.306	177.283	158.172	560.751	936.906	239.189	149.229	3422.232	2865.009	305.74	340.249	284.41	4201.521	1266.953	275.295	10218.147	125	0.968	1072.268	743.012
10382.227	11049.169	7174.28	14760.641	8592.105	18123.832	8021.805	15399.043	753.012	318.912	306.388	507.945	2171.991	397.034	250.016	9232.445	187.262	150.765	202.176	1218.085	570.544	402.416	130.989	1887.16	6077.11	278.904	316.995	275.714	22110.171	2096.099	298.751	5392.338	114	0.948	663.351	744.132
14769.98	15768.833	10480.441	21550.743	12705.448	27046.137	12062.844	23112.422	946.656	331.558	322.559	638.078	3605.908	842.433	255.383	11012.695	184.509	160.393	192.346	1486.732	2138.861	467.264	111.533	2411.868	4854.59	276.01	619.441	296.339	2579.804	3340.853	336.377	5434.361	310	0.653	715.571	752.432
15271.001	16439.77	10163.236	22805.412	12397.351	26394.552	11823.53	21298.302	525.597	426.407	314.783	576.101	4193.585	1589.925	254.497	12022.788	185.273	196.387	188.664	1255.439	5461.358	431.733	146.84	2028.145	4205.242	291.829	551.814	313.78	244.327	3926.777	307.019	4655.093	103	1	1277.5	742.5
13247.871	14453.067	8673.335	19504.397	10537.597	22244.743	9957.45	18645.377	650.909	351.576	312.156	762.555	4908.774	817.362	240.355	13188.412	208.621	222.588	212.719	1828.681	5749.499	481.122	144.218	2386.381	5136.36	313.803	365.081	326.48	265.495	4509.36	374.916	5389.272	131	0.958	1308.355	743.515
18434.462	19911.632	11850.638	26991.744	14078.239	28926.813	14599.497	27958.583	754.032	366.228	360.564	281.292	266.295	553.698	299.446	7265.632	220.347	193.505	163.799	1200.318	155.481	566.538	148.962	2895.457	4737.976	304.608	349.411	260.149	14676.703	956.662	262.441	8919.116	180	0.916	1588.311	744.717
13794.072	14705.535	8937.246	19929.127	10775.311	22158.513	11152.135	22293.34	732.594	379.303	396.689	275.69	345.96	404.892	288.682	7219.101	237.627	182.087	146.998	664.406	216.327	265.833	155.407	2904.922	4795.528	294.43	296.828	267.274	8435.772	747.387	330.81	8230.811	199	0.906	1564.972	745.887
9084.573	10012.918	6616.345	13195.718	7501.952	15945.693	7209.012	14531.257	554.958	322.822	282.902	565.293	3740.955	553.579	254.782	13117.744	162.294	160.858	193.432	1651.42	8041.656	300.445	138.234	2125.319	3882.082	273.829	756.528	283.652	363.265	3548.357	298.678	4149.322	110	0.926	835.236	744.318
16045.576	17108.064	10363.164	23140.172	12316.659	26038.328	11138.38	20171.123	576.376	315.416	290.87	566.319	2759.137	758.098	224.086	10822.502	199.126	217.681	189.504	1195.282	3327.823	388.001	140.032	1908.119	5314.297	303.073	316.384	310.044	1166.962	2517.996	369.095	4788.679	132	0.977	1316.674	745.061
15257.47	15691.881	9998.11	20931.996	12349.774	25038.881	11685.77	20437.878	687.252	312.892	276.749	429.492	786.468	470.002	249.47	8150.765	155.089	142.729	212.537	456.91	672.841	665.565	119.667	1728.159	4628.84	287.383	338.039	273.555	9981.741	646.815	284.415	5369.34	158	0.904	792.886	746.386
10698.191	11560.603	7948.548	15456.231	9030.922	17082.274	8083.125	16474.818	562.748	274.18	292.216	349.456	685.148	338.253	248.337	7583.352	140.901	129.825	202.095	768.581	297.777	306.014	115.797	1944.603	2014.042	258.118	274.821	303.814	13342.487	812.126	315.872	5749.924	112	0.943	743.33	747.795
11281.833	12101.547	7167.15	15761.303	8292.348	17572.483	8079.631	15478.801	724.348	291.071	342.624	461.788	3354.018	448.737	214.704	11405.699	206.204	180.788	210.445	949.04	3609.831	986.757	165.328	1879.766	3518.79	298.587	369.165	270.079	1871.661	2820.856	289.407	4652.917	194	0.875	1539.505	749.196
11608.229	11875.619	7710.293	15526.849	13400.209	18478.017	8110.55	15466.061	541.026	1240.301	275.493	570.797	4186.088	3002.441	249.131	12811.006	148.273	128.979	196.382	1228.263	3427.487	323.221	116.416	1802.977	3485.025	325.827	428.408	261.596	11425.776	2299.223	272.274	3561.302	100	1	782	747.5
14187.844	15342.466	9842.495	21389.163	12139.521	24964.361	12160.827	23516.311	598.249	316.467	316.68	362.644	820.768	445.276	284.221	7443.356	193.755	161.449	159.699	537.519	882.236	289.107	135.517	3040.34	4479.659	305.153	314.827	285.594	6585.419	1043.451	285.21	9234.526	182	0.875	1050.236	750.736
8351.063	8690.948	5592.077	12114.548	6795.028	13717.789	6574.197	12990.14	669.845	298.949	257.578	503.992	533.336	357.316	214.219	8482.36	154.385	160.63	164.763	403.948	268.8	267.156	147.906	1934.505	2613.04	291.836	257.389	308.218	8886.579	872.831	339.11	6732.447	106	0.949	1331.321	748.519
15858.601	17240.792	10839.15	24086.232	13776.04	25527.647	14638.182	26650.419	561.883	395.399	345.573	282.737	245.993	397.676	305.258	6230.828	167.102	163.524	136.336	579.161	140.079	163.52	150.417	3965.643	1350.472	278.031	265.183	313.258	4639.947	333.661	260.382	12086.502	109	0.976	1409.665	748.014
12759.613	13072.657	8315.058	18013.759	9760.65	19657.533	9176.714	17835.242	548.547	329.924	300.009	383.127	565.917	458.028	224.337	8779.326	183.885	178.127	163.875	458.741	547.745	459.637	147.632	2451.325	4104.653	302.513	296.049	295.983	8683.817	676.087	355.252	8383.495	128	0.963	1323.383	749.984
11040.784	11600.943	7350.599	16110.333	8892.333	17792.923	8932.779	17498.619	620.085	321.175	303.021	419.349	1023.109	418.422	203.754	8303.437	218.935	198.271	194.022	626.051	968.995	273.776	138.421	2257.633	5739.341	284.942	353.856	277.529	3945.738	1087.536	309.079	7622.422	195	0.783	1444.038	750.156
10818.411	11550.203	6478.89	14389.527	7127.123	14914.679	6945.817	14346.666	519.941	312.519	292.206	567.507	3668.852	409.16	234.792	10775.446	190.44	172.053	196.545	1260.282	6492.923	247.03	126.774	2095.495	3470.592	276.229	667.315	273.948	1463.406	3647.938	287.868	5193.793	110	0.985	1608.964	749.282
15848.613	16790.737	10025.316	22998.663	11995.689	25357.183	12464.232	24300.566	620.394	386.542	357.589	245.069	253.173	1182.237	270.487	9869.302	182.259	168.895	219.044	1307.355	179.864	2634.44	150.714	2522.738	3299.726	304.261	529.843	260.014	26745.897	1019.795	312.055	7488.076	170	0.939	1577.535	750.788
14762.077	15705.951	10429.032	21938.836	12913.203	23997.375	13040.784	24184.156	696.417	510.834	343.034	311.368	342.259	754.381	325.504	7599.165	199	189.616	155.919	540.751	186.857	696.514	145.784	4509.848	3351.507	321.602	349.9	295.102	13348.956	554.986	299.848	12124.856	198	0.874	1067.258	754.369
14973.256	15748.05	8733.094	21571.097	11703.373	23712.471	11008.003	19743.642	829.543	316.172	276.413	651.823	3992.847	470.32	210.749	11658.453	214.51	180.421	311.153	1210.502	4162.786	334.225	190.587	2005.128	4871.622	292.407	323.892	304.206	5437.147	3539.058	320.189	5416.702	113	0.981	1340.438	751.65
15319.898	17150.749	7040.997	20735.627	11172.773	18875.235	8926.146	16650.764	509.798	289.852	253.928	466.993	3375.657	427.812	226.764	8601.99	256.852	208.555	214.17	701.255	3961.895	380.525	139.944	1769.64	5809.719	267.993	393.926	305.419	1536.805	3006.408	296.019	3087.339	125	0.94	465.348	753.716
10188.298	10749.232	7021.302	14584.572	8544.636	18303.048	8217.523	14913.147	898.726	296.535	287.37	439.477	795.684	434.654	246.653	7136.393	152.977	163.118	169.478	538.713	361.519	268.748	118.084	1722.709	4383.163	291.255	349.543	272.212	13071.248	866.738	305.332	5764.421	123	0.952	806.175	752.573
13121.09	14193.765	8553.255	19796.229	10893.495	22369.397	11011.664	20710.591	601.934	368.239	325.843	399.186	1445.401	526.913	262.289	9603.145	211.537	195.235	195.073	831.226	2817.328	273.997	167.448	3061.039	3637.329	270.922	499.255	307.138	3726.383	1483.187	266.877	8823.595	139	0.877	1399.809	754.478
14213.1	15368.133	10670.32	21234.041	13042.424	21521.696	13415.413	24865.247	733.736	470.474	406.031	329.845	294.891	414.821	325.453	6573.582	221.766	192.289	158.404	1030.248	161.105	600.099	163.001	6262.976	1662.926	286.166	310.851	317.353	5105.805	524.41	269.683	16310.723	163	0.849	1415.715	755.365
13915.518	15715.701	7765.095	20441.633	10588.719	20669.425	8910.109	18103.174	660.862	334.384	392.563	326.861	337.069	449.749	246.163	7297.697	237.663	220.964	179.218	9676.416	146.274	227.505	156.689	3170.469	6330.362	284.979	254.56	286.936	9645.256	297.576	314.927	8646.879	109	0.946	316.234	752.601
10114.333	10769.262	7125.452	14542.71	8450.544	18063.934	8082.745	15595.183	658.034	341.54	307.825	565.644	2001.335	655.617	275.026	9531.473	175.521	159.048	182.239	768.377	1944.661	275.454	119.434	2090.098	5238.64	309.143	522.283	281.801	9410.733	1859.852	300.292	6264.032	104	0.974	814.337	752.471
18292.796	19282.415	12545.977	25615.544	15131.782	30199.858	14354.009	25548.055	694.306	326.074	305.053	644.091	4612.148	869.916	278.654	11916.383	193.808	172.513	158.655	2318.088	3409.359	310.487	133.819	2265.026	6104.042	322.265	891.085	294.745	156.51	4219.16	290.287	4707.332	143	0.941	863.787	754.696
11724.755	12561.905	8079.731	16854.743	9265.78	19919.55	8378.609	16227.968	587.182	300.38	335.022	608.313	4908.55	581.538	267.629	13489.732	193.002	177.085	187.458	1980.521	4037.783	311.153	126.903	1985.384	4702.232	292.259	554.247	271.585	3978.432	4133.219	285.658	3697.834	131	0.921	899.34	753.637
13199.899	14111.493	8988.116	19129.027	10343.135	22298.683	9271.152	17261.96	563.162	287.49	312.03	439.913	3191.685	687.597	251.362	12259.825	164.301	148.241	163.049	1148.838	3549.3	341.692	116.455	1985.366	4002.965	279.251	606.922	251.058	1685.195	3126.614	275.815	4472.301	128	0.936	940.141	753.703
9543.33	10117.241	6501.419	13805.959	7817.271	15907.016	7269.721	14138.728	875.105	248.449	267.489	549.429	1832.972	401.313	213.038	10837.603	157.262	141.284	243.503	898.447	1167.357	267.983	122.34	1788.643	2414.018	277.524	407.647	262.021	10821.818	2165.788	296.562	5128.634	117	0.973	975.944	753.038
15168.591	16332.599	10375.016	22365.949	12167.483	26581.246	11636.674	22091.771	629.022	324.375	321.509	474.098	2808.646	1161.919	253.576	14507.215	199.22	171.548	184.49	1632.125	5663.229	397.968	145.368	2715.746	4761.412	312.644	600.793	289.752	268.933	3490.496	271.368	4910.005	147	0.932	1006.078	754.534
12276.802	13135.946	8328.304	18257.905	9808.199	20828.316	9065.644	16825.311	461.6	259.302	238.287	420.939	2399.622	724.624	223.634	11442.087	144.083	171.893	182.358	1065.301	1962.181	261.869	113.5	1533.288	3237.572	301.351	734.074	294.093	1008.875	2586.259	297.728	3421.905	163	0.829	1115.009	756.42
15376.253	16373.031	9837.098	21117.156	12378.453	22694.138	13313.748	23908.799	490.392	315.149	336.786	306.239	567.866	311.16	256.401	8895.485	151.111	150.462	198.5	311.238	146.484	177.81	156.419	2878.269	761.238	263.375	226.369	268.754	5362.22	440.117	283.785	7787.817	109	0.976	1555.05	753.298
15119.398	15875.038	10225.553	22600.129	13088.985	26320.221	13586.939	25023.134	795.065	371.767	330.303	322.665	326.833	680.551	296.967	7306.516	202.974	177.92	148.26	745.718	225.91	407.964	133.634	3648.375	4722.122	329.641	325.793	294.389	13782.918	637.813	295.606	10661.906	197	0.801	1058.784	757.688
12945.505	13066.285	8632.602	17996.125	9898.662	18288.708	10455.967	21275.882	717.949	343.698	284.748	292.91	277.685	300.78	246.289	6617.624	197.437	168.556	167.966	638.975	161.675	300.985	158.53	2901.778	3425.354	270.484	298.484	275.925	5725.603	412.79	311.943	9290.865	106	0.962	1437.028	754.632
14142.103	15649.492	6598.666	19944.957	11067.974	19052.729	9698.924	16575.431	715.82	297.958	282.441	393.138	294.47	402.568	237.881	6118.891	271.129	200.842	253.867	2720.128	138.339	215.297	146.117	1446.863	5948.768	284.958	309.423	269.864	8239.409	872.083	371.169	4383.819	99	0.99	413.056	754.237
11063.761	11497.302	7864.351	15718.433	9217.343	18397.129	8756.529	17213.239	561.15	250.895	257.4	375.442	1022.665	356.998	248.563	7843.993	145.989	127.256	190.201	637.09	488.151	238.538	114.077	1625.998	3401.797	262.141	306.391	301.008	12682.093	1109.567	321.616	5106.292	161	0.839	750.208	757.543
14706.235	15394.185	10215.509	21502.864	12251.172	23208.606	12658.545	24700.114	692.24	371.72	349.349	308.346	556.447	573.381	321.58	7661.27	183.137	199.916	149.965	667.197	843.578	1962.649	141.034	4380.874	3181.041	314.486	349.367	298.03	9096.12	1022.392	301.215	11208.086	135	0.949	1075.752	756.115
12950.209	13949.975	8489.243	18965.708	10484.068	22932.318	9958.781	18008.458	644.842	297.757	300.094	505.178	3234.274	858.741	270.298	14390.716	186.652	173.295	161.19	1439.433	5603.842	333.154	140.289	2314.518	3837.557	301.967	723.628	305.697	217.557	3943.834	278.75	4338.353	162	0.917	987.012	758.037
16104.757	17047.861	10760.576	24080.138	13206.535	26702.399	12467.993	22770.797	906.513	325.035	302.695	327.63	263.694	425.652	217.256	9101.539	222.802	209.348	223.937	444.346	156.179	328.41	150.104	2091.876	6360.079	305.068	261.965	295.775	10203.159	506.786	369.565	7161.141	293	0.768	1318.21	760.664
11848.958	12533.894	8354.687	17214.708	9620.962	18852.491	9484.498	19792.303	567.454	356.936	332.024	354.147	406.857	385.664	260.655	6970.728	189.841	171.322	141.35	779.917	455.316	240.392	165.462	3092.903	2722.988	258.161	379.52	313.002	5388.623	445.691	271.031	10426.926	109	0.918	1405.014	756.472
10394.119	11667.19	6661.992	14872.693	9002.555	15743.439	8395.06	15364.248	625.575	297.914	242.717	271.195	243.556	244.65	228.251	7127.521	160.693	188.326	261.203	2097.506	139.876	156.045	151.442	1923.833	1498.537	279.188	261.148	276.698	12052.223	310.456	366.541	6212.057	102	0.987	359.402	757.157
10495.348	11703.433	7496.907	15450.133	8514.729	17788.298	7627.79	15372.901	681.701	318.745	284.783	451.756	3504.033	1037.971	247.212	12255.889	192.318	158.44	184.811	1387.4	4632.111	334.886	141.368	1977.205	3556.98	292.003	466.188	279.858	162.201	3509.438	290.496	3757.771	120	0.957	626.125	756.867
11390.094	12735.99	8094.082	16911.063	9697.758	20519.184	8773.866	17725.954	584.155	322.336	300.429	446.406	2617.596	651.745	282.021	10141.347	189.406	136.737	197.48	2095.762	2454.755	340.444	139.879	2424.341	3104.907	276.911	426.649	266.351	4010.445	2985.923	294.959	5505.288	163	0.802	641.917	758.66
18023.599	19214.128	13072.398	25262.056	15305.113	29605.954	14557.269	28107.618	641.915	354.086	335.309	538.992	2421.749	1422.196	291.693	8678.352	181.397	158.527	174.715	1352.235	842.232	262.8	109.136	2980.985	5121.792	294.475	416.239	324.99	3957.412	2018.82	339.857	7718.523	149	0.897	724.393	759.554
16307.313	17363.577	12071.202	23117.854	14280.494	25599.447	13847.544	26331.805	662.262	360.542	358.213	338.392	359.92	697.186	307.241	6878.075	173.512	143.621	153.6	3809.217	184.008	243.536	112.382	3597.365	3813.553	260.191	294.044	323.249	4970.891	345.437	320.472	9786.967	176	0.883	736.591	760.523
12289.332	13039.878	8136.398	17156.27	9318.719	19786.288	8363.558	15947.12	548.838	295.184	304.101	520.292	3627.946	652.611	255.135	12473.331	163.93	165.281	169.507	1303.675	3426.724	343.849	123.091	2109.777	3857.538	288.484	547.063	247.025	1311.45	3750.793	288.321	4823.625	170	0.857	950.553	758.747
11542.462	12620.471	7871.008	16938.278	9365.673	19939.712	8822.664	17062.414	571.444	306.776	313.238	605.199	4015.365	684.853	254.54	14390.053	177.717	168.189	191.444	1636.493	6722.195	380.911	132.199	2500.173	3757.59	314.776	589.65	293.643	1856.172	4506.273	296.021	5095.528	137	0.912	1035.201	758.055
9649.217	9506.063	6540.51	13000.267	7926.62	15860.794	7761.556	15988.968	632.477	318.132	317.77	334.395	306.933	475.316	292.226	7280.094	164.774	129.933	147.678	2127.484	188.172	235.1	110.452	2728.929	3706.021	254.616	265.464	320.562	11288.829	402.644	319.106	8292.571	125	0.792	744.524	760.876
13398.44	14453.491	9074.057	20215.019	10964.23	23094.485	10758.073	21125.682	760.619	348.39	318.184	550.871	2894.709	520.817	264.26	12714.109	167.63	163.493	239.103	1113.373	6137.775	338.095	141.798	2526.214	2518.364	302.678	656.474	314.093	6687.252	3184.68	294.617	6355.146	137	0.937	1258.493	759.566
13558.137	14569.441	10151.984	19708.474	11321.033	23778.454	10355.949	21750.066	1060.341	515.924	440.614	338.345	453.745	639.006	281.111	13579.077	242.406	208.288	344.143	936.995	204.106	6607.761	138.17	2614.475	4798.324	274.255	436.585	264.532	2262.453	382.644	296.752	5842.79	137	0.963	692.931	761.157
9717.865	10506.69	6720.918	14295.849	8354.418	17854.876	7895.28	14795.895	706.585	300.607	290.396	396.179	372.281	404.844	288.405	9752.86	182.063	154.47	177.267	1877.939	248.019	2731.386	135.998	2088.071	5128.665	299.089	351.833	278.26	27388.759	1340.595	319.994	6327.448	117	0.944	837.491	759.902
17009.525	17561.885	10855.473	23413.146	13012.427	24658.434	13715.913	25400.182	678.235	345.193	344.044	274.866	308.872	360.887	263.732	7616.456	178.504	152.208	187.035	274.393	125.814	513.504	164.759	2862.397	1955.996	289.759	289.839	273.546	4831.498	331.174	286.453	8214.342	106	0.993	1555.208	759.962
22415.661	23833.119	15146.986	32421.732	18738.904	35006.836	19294.732	35212.805	916.498	422.666	368.412	347.974	347.993	744.798	283.74	8494.728	260.059	209.862	198.656	1370.618	174.804	20526.03	161.151	3717.565	5710.788	291.488	473.184	281.829	13880.47	746.498	304.311	11168.127	284	0.815	1456.208	766.021
10766.501	11573.738	7123.482	15388.249	8059.096	16998.514	7847.677	15084.229	492.969	275.783	314.135	510.243	3117.098	406.853	205.693	11443.192	208.166	172.929	193.608	927.991	4222.769	295.18	164.618	1697.322	3880.168	305.541	381.146	289.083	2516.908	2587.708	318.516	4474.118	120	0.969	1542.7	761.975
16419.345	17389.02	10898.207	23539.85	12698.435	26180.922	13490.884	26180.05	660.846	326.467	316.426	251.02	231.245	476.231	240.306	9528.12	195.052	174.83	250.366	1924.364	158.939	532.467	148.568	2239.897	3722.035	325.647	273.662	268.311	23512.055	1481.712	321.576	7124.953	161	0.898	1575.363	763.866
14433.445	16158.011	8507.914	21175.673	11909.795	23323.288	10432.848	20624.304	1034.281	352.471	331.776	297.345	271.001	373.597	250.016	6996.258	217.576	201.161	231.55	3527.368	165.337	225.917	148.468	2326.096	4167.038	291.247	266.719	294.686	18141.602	765.003	366.365	6748.723	208	0.853	365.303	765.226
12462.764	14249.53	6256.66	16973.022	10955.055	16976.886	9851.311	15165.735	598.974	320.508	386.006	296.388	314.212	578.708	240.43	6525.1	237.973	218.39	166.908	8086.016	139.688	235.075	151.015	2186.391	6942.819	373.153	288.963	299.408	7952.071	367.3	349.372	6631.09	140	0.932	375.721	763.036
15371.163	14668.066	9836.63	19418.997	12006.966	18668.091	12327.423	21313.343	568.477	380.775	330.041	281.131	224.416	351.695	272.846	6490.209	172.987	162.735	129.472	617.374	146.128	316.18	156.414	3697.224	1867.806	274.865	299.121	285.514	2705.404	287.232	293.247	10593.693	102	1	1434.216	761.52
15596.918	16538.588	9197.589	22530.123	12290.939	25157.384	12620.965	22304.732	638.395	393.997	340.72	251.561	219.441	824.36	250.627	7134.305	223.587	185.318	188.276	1574.901	127.34	211.883	162.277	2795.194	4521.151	327.454	255.776	260.921	14285.371	1008.528	295.289	8529.695	109	0.976	1569.362	762.014
16939.782	17106.815	11590.058	22910.207	13490.266	27525.255	12711.355	24392.875	654.988	346.08	339.315	433.879	1077.16	1975.523	297.383	7931.951	192.327	160.874	151.955	2601.716	458.267	250.323	114.319	3154.289	6768.001	332.977	322.394	323.637	3338.08	1023.604	328.488	8985.428	147	0.832	730.031	765.799
11416.637	12012.023	8010.916	15811.345	9665.731	16634.252	9451.328	17684.22	654.121	321.219	328.765	333.497	274.96	455.359	285.956	8465.08	163.333	157.418	228.314	1955.39	190.855	265.053	136.947	3024.135	1906.789	308.079	353.693	269.486	15932.215	566.06	267.634	9343.459	110	0.985	973.545	763.482
10467.136	11551.522	7446.398	16584.378	9570.269	19051.239	9970.763	18462.223	751.802	345.689	354.347	277.498	257.527	301.039	261.088	7410.907	157.743	147.264	184.132	1668.96	142.175	227.868	143.226	3270.985	2678.437	265.894	277.322	310.129	3577.705	394.942	254.846	12368.174	120	0.903	1191.508	764.325
11584.735	12489.873	8051.051	16689.43	9502.671	19525.294	8841.374	18742.841	659.62	383.367	340.741	503.978	3186.168	676.424	276.647	13706.527	174.105	154.822	170.21	1703.823	3979.775	376.253	139.578	2841.174	2838.068	269.625	594.706	271.341	181.752	2760.606	292.669	5571.91	119	0.973	669.861	763.088
10709.469	11604.119	7444.486	15657.084	8617.895	18085.725	7505.348	14404.752	558.254	263.694	292.883	507.43	2968.209	1209.521	238.119	12475.263	153.364	148.302	183.683	1335.31	4191.468	319.34	130.902	1967.743	3070.509	400.922	614.089	290.991	1985.447	3425.11	293.679	4105.766	105	0.941	1023.986	763.729
15305.758	16574.358	10468.278	22823.194	13574.554	25060.524	14200.419	26071.135	634.565	428.621	347.562	313.735	263.809	758.402	285.044	7074.86	228.372	205.143	143.355	1170.817	165.625	6452.445	161.345	3997.975	4500.199	292.296	375.9	307.739	7411.605	464.706	278.948	12307.752	157	0.921	1424.748	766.443
14626.149	16469.836	8133.589	20991.666	11587.078	22841.829	9791.343	19377.048	505.083	287.112	276.33	372.576	642.771	526.8	232.516	6780.541	210.86	186.855	274.731	1125.556	399.419	401.547	147.942	1704.151	3805.329	271.207	530.044	308.097	7131.76	1710.072	371.234	4075.39	127	0.868	440.043	766.39
11644.53	12744.293	7978.146	16989.266	9527.875	19831.346	8524.872	16138.185	668.386	311.566	287.985	532.365	4052.759	709.149	255.016	12200.687	197.361	159.017	178.254	2110.893	3815.956	365.004	134.076	1980.932	3803.244	286.363	460.702	265.698	239.168	3926.349	282.367	3955.074	109	0.946	628.546	765.729
12381.653	13195.1	8411.495	18099.814	10520.596	22532.002	10101.837	18800.087	560.081	322.039	295.925	405.109	864.26	453.85	266.911	8322.852	197.319	152.279	205.854	818.047	357.022	3414.319	142.613	2166.41	4769.21	284.744	294.049	255.651	19392.611	991.061	296.978	6519.726	167	0.913	649.728	766.117
11682.104	12656.418	7936.394	17324.576	9206.761	19024.972	8675.315	16319.43	520.523	348.933	291.414	608.114	4863.897	624.966	223.64	13449.385	185.469	174.37	169.692	1375.81	8353.996	356.312	168.167	2043.413	3783.784	268.957	390.452	303.61	153.981	4046.118	271.853	4219.999	111	0.923	1364.23	764.608
15555.9	15941.725	10252.251	21669.754	11467.472	24201.571	11933.884	24591.09	614.951	381.755	365.681	255.316	249.094	415.596	257.732	6454.138	220.389	174.191	152.228	1256.171	105.03	194.074	172.138	3238.173	4626.842	324.09	273.298	284.43	2453.789	267.287	300.068	9447.033	143	0.851	1557.087	766.969
11708.132	12278.597	8152.258	17259.476	10266.759	20171.593	10159.582	18500.827	991.723	375.558	329.699	379.154	443.928	468.101	272.727	8990.355	192.162	186.462	194.282	1441.492	236.735	433.202	140.224	3667.532	3120.888	323.416	321.894	316.569	16956.149	656.61	290.516	9622.156	104	0.932	1061.24	766.587
12175.68	13429.092	8714.309	17768.842	11142.199	19023.314	11507.789	21790.398	626.648	389.351	357.032	326.386	335.735	342.903	309.158	6788.009	147.239	149.556	136.81	2214.478	150.64	221.747	132.998	5190.948	2241.625	268.333	309.46	307.129	1627.761	408.879	285.971	15084.959	111	0.964	1143.374	766.626
15400.104	16735.503	10457.69	23105.543	12238.522	26194.139	12020.148	23337.525	590.674	317.769	318.946	526.598	4040.774	848.301	254.703	13982.4	179.013	169.627	191.056	1276.491	8211.242	363.327	139.964	2420.123	3595.527	280.18	735.688	308.19	228.979	4823.511	275.047	4969.655	172	0.875	1251.831	767.721
13977.427	14797.107	9344.565	20749.414	11513.353	21648.955	11075.946	21330.558	620.854	328.35	294.692	462.637	3203.448	512.053	204.06	12936.193	177.516	162.089	163.632	1054.167	3439.351	282.082	152.833	2380.847	1936.768	271.289	586.665	325.036	239.3	3451.499	267.73	5570.049	130	0.978	1392.846	766.092
14891.055	15586.333	9577.232	21635.752	11891.507	24489.219	12434.344	23800.276	723.426	399.522	365.746	288.055	274.139	397.119	247.02	7040.568	239.324	179.262	168.357	664.346	144.406	664.085	177.308	2993.232	4277.312	325.284	291.39	287.371	8896.999	461.722	387.837	9367.818	322	0.648	1550.056	775.419
15286.244	15705.841	9977.051	21871.656	13216.957	27868.017	13020.256	22611.708	674.346	340.442	323.137	714.206	4757.274	1180.057	262.089	12474.266	191.841	166.871	181.061	1582.692	3111.418	361.274	110.137	2299.18	5561.94	283.776	509.71	307.877	1372.672	4986.749	332.735	4890.386	137	0.926	721.85	768.515
17628.462	18595.801	12746.152	24819.057	14890.911	28195.286	14175.339	26414.244	714.783	298.938	305.804	433.335	900.52	807.291	254.308	7969.945	190.259	181.797	191.492	1291.833	223.025	360.047	124.841	2187.015	7174.476	321.155	322.704	278.399	10455.434	882.822	301.677	6492.47	335	0.712	788.996	772.984
15076.757	15937.101	10396.601	20932.968	11605.988	24723.359	10339.208	20003.832	522.243	585.361	265.137	664.004	5578.622	2325.493	242.822	11782.603	176.099	150.768	150.338	1243.149	3149.157	300.002	120.322	1548.796	5079.535	436.993	395.497	290.887	337.26	3869.122	308.064	3030.105	192	0.915	821.25	770.703
14441.95	15372.768	9421.94	20582.019	11012.278	21961.841	10423.07	20558.635	604.505	317.168	301.629	425.948	2439.117	553.428	245.012	12546.72	185.185	183.753	182.619	878.463	5576.553	274.208	143.754	2536.829	3932.164	297.042	492.708	302.137	1529.285	2328.621	317.723	6057.041	188	0.812	1285.069	770.793
11431.865	12069.378	7834.081	16663.799	9300.144	18186.84	9003.531	17467.406	580.657	356.841	343.394	291.871	296.496	491.381	264.75	7856.127	193.165	185.408	174.856	1497.781	209.012	429.213	143.868	2675.379	4220.703	304.577	279.347	312.789	31538.192	1117.423	358.505	9339.457	120	0.914	1302.483	769.517
13099.921	14174.123	9229.763	18966.322	10556.448	22539.595	9455.883	19144.398	673.578	871.386	315.754	536.612	3874.605	4242.836	266.711	12562.649	188.24	158.913	155.904	1831.902	3146.589	405.07	137.444	1997.893	3714.34	305.186	556.573	272.356	450.085	3411.651	288.51	4020.416	150	0.961	662.553	770.007
15368.853	15990.578	10654.26	21765.9	13530.123	25620.142	13647.876	24500.007	659.496	366.093	361.593	325.057	424.853	997.344	304.572	6849.469	177.145	144.425	134.942	4173.783	187.448	240.767	114.857	3736.964	4305.017	296.602	292.265	325.17	2263.769	448.947	313.298	10940.789	102	0.955	735.265	769.804
12322.227	13004.187	8384.221	17683.34	10608.064	21993.328	9993.933	18134.938	541.141	278.535	274.88	368.421	433.431	609.187	262.833	8111.002	179.585	150.839	195.574	936.897	217.128	271.257	108.754	1892.366	5743.307	256.279	285.574	300.124	14117.437	702.848	312.873	6190.749	161	0.912	758.047	770.55
11726.956	12564.258	8415.358	17628.992	9869.275	20419.487	9720.88	19328.842	590.986	295.132	275.112	268.329	283.815	596.088	257.658	7269.732	166.11	148.848	259.16	592.823	181.336	260.788	144.9	2034.374	3037.751	297.452	435.45	294.642	12054.837	455.734	275.003	5950.813	210	0.819	983.152	773.419
14213.314	15094.058	9180.26	20752.737	11402.065	23405.814	10772.051	19027.957	805.903	414.587	337.209	362.766	530.698	350.301	252.866	9731.313	241.131	212.101	257.707	327.714	176.021	310.261	156.108	2682.348	6381.642	305.995	307.214	307.934	20923.946	694.703	338.186	10917.906	100	1	1330.5	768.68
15775.331	15964.929	11771.268	22242.343	12216.552	22245.752	12316.468	26605.206	736.663	367.729	329.196	311.595	265.338	386.841	243.186	7026.037	204.571	167.778	163.11	925.809	141.208	1995.761	154.116	3306.692	3736.022	295.438	290.062	279.757	6541.543	477.32	334.983	9979.274	109	0.946	1463.601	769.583
15450.908	16356.606	10907.746	22603.038	13355.186	27310.749	12479.191	23917.582	645.456	301.238	282.315	453.609	1258.759	824.509	275.814	8968.638	188.363	164.877	154.566	1405.472	781.508	287.597	111.058	2452.591	6070.903	284.303	331.231	287.136	11392.937	1382.626	303.43	7263.513	201	0.832	769.341	771.565
17154.91	18322.348	11993.326	25114.329	13595.749	30143.045	12519.635	24198.061	662.384	312.809	329.186	751.507	5571.294	905.572	263.377	11840.013	205.469	184.485	155.484	2611.63	2506.013	393.419	124.956	2117.919	5455.066	293.845	625.94	273.801	2662.115	5188.49	294.981	4605.863	150	0.903	922.887	770.487
14410.412	15345.359	9594.051	21125.808	11233.051	23015.109	10543.286	18624.26	531.547	555.947	300.028	570.045	3499.557	1153.136	222.718	11836.669	207.086	207.499	166.13	1207.433	5442.524	354.196	152.002	1998.73	4534.853	287.652	397.46	302.369	336.688	3605.699	276.458	4546.809	131	0.896	1368.882	769.66
17227.474	18530.891	11986.79	24682.43	15061.778	26268.377	15448.126	27703.945	902.225	413.152	346.329	302.646	319.673	651.417	323.175	7765.627	193.065	176.414	145.266	1016.659	162.608	12703.2	128.293	4756.52	4930.133	282.852	369.302	307.906	9454.125	760.221	298.491	12779.407	190	0.914	1129.842	772.579
11365.478	12249.023	7531.229	16745.693	9031.691	18469.596	8501.889	15883.916	450.026	308.18	271.712	448.54	2626.454	606.633	212.581	11965.314	177.064	171.787	183.393	1098.334	3965.804	375.124	155.559	2024.162	2558.093	262.506	489.344	314.615	767.903	2565.458	278.539	4998.756	120	0.969	1408.508	771.042
15964.258	16623.484	9980.442	23006.453	11992.235	26102.758	11928.29	22276.76	892.736	304.162	326.935	513.187	3638.403	752.583	240.879	11834.502	191.177	151.879	196.442	1145.222	7197.213	347.058	133.413	2166.58	4598.801	277.331	789.782	312.864	329.032	4668.027	275.108	4969.061	121	0.977	1246.31	772.475
9568.47	10126.529	7394.643	13536.912	8165.372	16992.198	7461.909	14908.073	869.901	423.755	391.063	298.878	367.406	491.766	210.774	12607.158	219.591	186.738	293.477	3131.72	226.344	6748.91	128.947	1839.916	5118.118	261.033	454.337	283.015	2719.831	436.959	316.593	4672.952	117	0.944	699.936	772.372
17343.336	18242.661	11237.46	23875.78	13130.077	27792.144	11590.969	20725.551	526.951	284.256	261.329	485.574	3029.673	1078.65	237.972	10531.791	181.425	163.303	159.566	1607.498	2556.57	291.248	123.131	1424.656	5334.3	293.993	524.618	282.877	196.998	2923.002	308.951	2867.126	132	0.869	809.167	774.379
14068.197	15338.7	10740.267	21058.991	12639.761	24047.049	12564.935	23888.024	786.736	409.891	359.187	442.029	735.336	599.721	303.378	10109.281	211.395	195.847	206.813	643.052	304.906	947.724	136.842	5684.443	3162.246	328.516	426.581	319.131	10132.801	917.386	303.803	12531.517	123	0.964	1066.459	773.402
12501.455	13344.493	9162.77	19093.851	10552.459	21427.653	10032.152	19640.03	706.947	388.491	338.457	372.077	528.066	369.164	252.296	8388.994	241.856	192.551	335.952	450.691	168.852	289.143	170.483	2407.198	6207.206	294.637	584.469	297.366	14626.105	1043.09	350.551	9810.622	101	0.99	1336.322	772.015
21761.716	23243.648	14914.508	31815.577	17863.175	34018.838	18799.984	35572.542	609.342	395.576	370.17	270.098	293.286	546.832	273.97	6403.956	218.329	178.868	148.074	166.063	137.802	190.318	145.069	3793.665	4538.529	305.016	259.552	272.377	2858.334	269.303	318.187	10323.711	179	0.861	1478.751	773.813
11923.578	12733.445	8299.731	17556.959	10165.736	21083.848	9773.916	18727.614	487.405	283.98	280.092	350.257	1203.665	502.352	255.861	6819.723	186.153	141.75	174.388	759.079	820.91	240.19	135.879	2181.528	3139.541	284.091	361.727	259.587	4259.204	1376.37	270.734	6089.133	172	0.801	628.227	776.506
13711.19	14269.789	9388.071	19272.285	11336.348	24230.119	10618.723	19741.109	950.863	485.059	386.133	280.976	483.728	1129.615	233.987	14046.279	221.446	182.113	257.262	1025.591	266.207	12612.912	146.662	2100.193	2596.371	263.998	756.971	277.874	11226.18	385.319	288.838	4533.161	200	0.872	689.515	778.12
14176.966	14919.649	9870.112	20146.065	11838.76	24523.401	10885.844	20532.802	618.221	306.396	303.976	600.048	3922.569	793.816	249.426	11548.455	179.126	151.266	175.786	1957.395	3252.43	339.697	115.169	2208.21	5429.142	268.401	572.669	308.784	1694.25	4186.26	309.035	5063.012	122	0.945	726.91	774.967
19181.123	19892.383	13619.079	27345.872	16942.301	31074.008	16269.171	29214.367	712.29	324.777	301.183	365.927	440.653	587.486	268.706	8205.109	176.719	171.516	156.088	798.468	248.201	624.25	124.469	2776.534	4840.995	272.858	315.489	302.669	23104.168	571.636	310.532	8025.36	149	0.93	777.151	775.755
21100.517	22341.009	14309.187	29690.741	17163.028	34763.507	16383.651	29549.088	854.654	320.421	311.173	500.982	2727.635	940.891	266.974	11239.668	220.846	171.143	142.546	1561.969	2955.717	819.068	140.263	2593.823	8264.024	295.93	487.029	296.578	267.34	2419.498	306.592	5513.613	150	0.936	849.827	774.62
14413.761	15150.753	9064.094	20775.113	11973.16	22619.4	12199.67	20737.143	582.547	322.37	330.051	340.69	468.773	422.859	234.398	7305.849	170.776	179.945	192.385	749.91	202.044	248.152	158.244	2284.691	3198.576	286.005	263.763	289.242	16435.169	893.074	336.274	8081.772	104	0.974	1295.779	774.413
17154.441	18330.658	11205.223	25233.107	13310.881	28363.278	13011.572	23971.875	651.549	792.437	315.307	502.367	2314.432	2401.145	235.805	10412.069	214.386	215.635	141.863	979.982	3729.487	331.157	154.066	2285.616	4781.629	299.675	357.738	283.857	943.8	2415.982	286.463	5742.226	109	0.959	1375.61	773.61
18266.144	19161.2	12397.592	26573.738	15753.981	28289.071	16649.172	29515.752	718.777	423.002	342.597	314.596	273.181	853.449	274.739	6916.233	224.137	195.257	180.342	1012.8	163.761	15052.286	163.772	4002.98	4595.354	273.87	372.312	296.72	6557.473	423.399	300.018	12537.628	289	0.763	1430.749	778.618
19098.678	20000.612	12537.862	27304.471	15819.751	28363.985	16949.207	30122.454	635.664	418.857	377.665	295.158	335.35	433.846	277.49	6731.618	224.469	186.896	132.138	335.212	177.375	207.131	150.128	3986.334	4841.636	304.344	263.497	281.926	2939.228	433.348	363.55	10858.434	165	0.872	1469.173	776.767
12963.59	14135.689	8659.69	18955.225	10225.526	21166.189	10039.242	19699.045	697.339	375.402	337.714	597.61	4471.332	966.774	240.45	12140.253	245.728	181.167	216.868	1438.805	5697.5	319.139	161.533	2700.588	4630.427	313.194	581.127	281.243	1108.932	4523.121	320.685	5910.583	181	0.824	1508.655	774.677
11035.505	11905.663	7786.254	15986.937	8628.442	18156.236	7894.54	16663.889	615.655	331.69	316.269	519.461	4444.442	700.811	259.853	13158.202	186.375	163.654	198.495	2156.627	5326.595	705.962	133.586	2662.368	3787.471	297.938	702.623	269.843	233.766	4865.378	276.725	5518.054	105	0.984	940.576	774.681
12631.832	13186.119	8570.728	17876.64	10304.541	19945.825	10563.977	21509.445	573.292	368.479	301.485	295.52	291.664	439.778	290.683	6979.394	158.206	154.422	151.075	1491.57	146.403	221.849	129.09	4255.885	3083.209	283.405	303.735	311.594	2749.913	431.709	297.286	11960.667	228	0.673	1147.189	781.18
12079.679	13068.505	8642.946	17609.585	10214.663	21046.237	9554.377	18342.041	584.965	300.527	272.883	528.216	2376.297	468.102	259.8	11268.112	196.476	150.4	225.282	1161.61	1029.689	339.276	137.966	1762.681	3015.003	279.073	387.336	258.951	16341.61	2693.534	284.157	4367.518	173	0.923	643.113	777.91
12478.278	13051.059	8506.648	18215.041	10473.777	21653.26	10411.656	19842.315	677.593	346.683	321.82	327.478	478.702	493.947	300.799	7761.208	175.222	160.25	158.253	713.306	248.836	252.573	134.782	3235.202	3369.002	300.998	299.936	294.184	16747.11	537.775	270.582	9344.063	119	0.933	975.618	776.324
13061.714	14197.609	8946.621	19433.384	11184.019	22284.435	11150.09	20896.513	729.806	322.609	302.277	464.045	2896.744	2303.456	268.263	14120.234	168.965	148.518	197.31	1336.785	5142.852	302.642	136.825	2874.334	2116.844	323.668	728.2	292.697	195.99	3883.964	281.827	5607.61	201	0.842	1006.057	778.595
13549.843	15530.347	6990.165	17698.577	11412.448	17567.72	9993.58	16812.889	721.266	317.702	258.441	309.942	279.503	324.118	267.612	6492.123	186.02	167.235	209.892	793.244	239.72	224.444	148.839	2011.145	3163.377	273.92	354.563	282.624	7446.787	1165.545	360.257	5361.23	122	0.956	376.492	776.598
16891.758	17893.334	11268.399	24583.588	13484.309	29436.658	12379.759	22517.835	607.572	303.804	319.065	561.955	4435.707	769.449	248.851	12803.592	204.159	178.497	188.286	2971.576	3498.8	413.569	125.774	2089.999	5513.825	301.193	651.265	276.823	176.536	3700.386	279.839	3849.611	154	0.903	923.519	778.584
13583.584	14498.417	9215.695	19964.778	11959.751	23656.286	11779.456	20252.914	710.603	378.115	331.541	510.067	2428.442	783.902	281.267	12171.982	217.855	187.586	185.989	1327.47	2504.417	977.458	132.026	4255.717	3701.865	326.623	690.967	307.968	4955.339	2682.843	303.199	9180.446	138	0.944	1063.797	779
15641.721	16783.027	10874.098	23302.301	12965.838	27431.041	12778.729	25070.121	645.677	358.53	303.274	524.582	2883.652	1308.727	249.502	11201.825	195.732	176.274	210.743	1270.141	2763.979	314.415	129.198	3056.652	4685.992	306.186	845.846	307.614	4536.374	3629.128	328.87	7820.506	197	0.87	1094.236	780.779
16821.995	17499.895	10859.198	24521.973	13144.459	27789.096	11897.57	21353.711	579.442	357.575	354.957	470.896	668.204	485.915	221.528	7951.252	242.241	219.844	250.821	610.206	488.881	1264.27	153.197	2103.287	8379.342	274.472	342.479	301.769	11914.667	951.432	279.055	7396.838	134	0.827	1364.716	779.784
10682.986	11345.015	6896.439	15592.836	8673.902	17087.09	8330.333	15930.81	631.341	349.771	304.903	573.08	3844.559	517.98	232.996	13161.853	180.607	176.4	186.324	1711.004	6471.373	379.603	151.892	2381.498	1608.974	274.528	613.314	305.425	116.53	4667.179	263.705	5282.868	106	0.993	1395.302	777.302
18235.579	19613.92	11625.846	25387.387	12249.105	28392.894	12171.337	24444.789	501.414	348.9	290.704	415.95	2499.325	606.251	217.932	11016.591	215.031	186.344	186.342	859.859	4033.125	246.329	147.114	2100.383	4286.192	301.702	567.12	282.269	1716.214	2152.794	290.876	5247.084	105	0.928	1607.338	778.09
15224.741	15970.133	10340.249	22281.909	12390.23	26081.642	12132.513	23695.626	861.832	416.209	342.191	702.029	3869.815	2015.23	262.244	13166.274	212.794	190.297	223.549	1734.197	3342.066	1114.641	142.721	3023.421	4393.816	330.885	1139.854	317.597	9125.534	4229.922	322.629	6628.311	115	0.956	1078.413	778.926
12030.129	12596.285	8355.535	17841.642	9948.34	20012.769	9849.945	19547.443	946.508	327.38	269.92	406.599	330.438	692.07	236.1	8277.59	163.897	163.189	179.084	1054.742	145.283	596.358	118.102	2600.038	3508.309	296.378	311.687	306.541	8194.02	599.002	305.96	7901.242	140	0.907	1116.471	779.179
9589.882	10180.831	6578.1	14315.097	8136.372	15610.869	8322.089	15917.343	644.239	369.934	328.54	394.098	282.256	435.94	256.271	8520.341	206.786	175.88	193.829	1735.24	203.043	260.498	168.043	2583.183	4005.32	286.785	493.266	293.339	29956.545	1421.019	342.227	9468.054	111	0.976	1335.797	779.554
17202.806	17921.621	11617.518	24914.9	13566.104	27210.838	13605.6	25536.647	600.369	435.125	328.357	470.599	697.376	888.982	230.759	7198.026	200.514	198.868	135.066	491.495	674.527	302.256	152.583	2415.391	4391.311	274.817	281.857	292.905	7247.806	913.192	277.976	7975.607	227	0.779	1374.341	779.773
23425.842	24192.677	15171.757	32183.174	18731.479	33995.434	19737.933	34729.165	709.241	404.628	357.803	297.98	335.861	492.576	279.94	6888.302	224.217	175.717	164.619	191.211	164.977	280.707	162.867	3687.202	3976.985	323.005	259.708	266.702	4945.463	292.391	392.506	10446.84	292	0.823	1489.462	781.853
17213.171	18041.638	11563.222	24928.736	14518.197	26825.978	14993.221	27893.064	745.328	406.672	325.028	308.673	308.023	550.276	317.651	7573.653	188.486	173.865	159.418	907.379	161.885	1715.299	140.173	4716.211	4209.498	291.057	329.556	320.904	8415.046	746.014	298.782	13005.092	239	0.792	1137.944	784.889
15055.781	16001.569	10315.984	22216.419	12455.237	23698.042	12392.497	23084.531	660.787	379.52	361.754	386.972	916.023	371.92	262.693	8109.831	210.189	190.844	180.383	750.52	1251.361	475.042	147.537	3067.676	4313.371	293.288	296.54	293.04	10207.624	1156.499	340.563	9656.037	170	0.916	1299.753	780.859
14967.837	15978.619	9867.097	21483.046	11323.597	23311.582	10646.431	20365.025	604.905	346.955	273.359	478.654	3193.313	946.177	218.426	11209.161	196.42	205.865	156.526	1015.881	3365.287	485.096	141.294	2112.73	3742.008	264.274	450.689	312.39	477.54	3135.062	285.299	5108.451	182	0.926	1413.852	782.566
12341.995	13544.104	8509.355	18271.558	10174.665	21817.503	9128.469	17608.897	471.05	301.542	246.672	410.397	2242.113	659.037	234.952	9712.204	188.999	159.408	179.898	1253.27	3876.066	481.861	143.529	2198.115	3424.965	284.291	484.993	281.535	559.418	2530.344	282.522	4720.53	152	0.901	589.539	781.388
13488.727	14266.318	8939.801	19678.214	10455.989	21824.502	9952.247	19790.665	581.782	327.098	294.113	584.856	3821.179	549.593	247.611	13458.334	178.31	181.697	208.788	1429.052	7504.176	351.123	134.197	2341.898	3717.229	299.511	633.969	289.4	318.718	3756.104	331.189	5082.121	116	0.936	1285.974	782.276
13838.016	14410.687	9009.236	19120.476	10737.324	20862.085	11094.789	21498.879	572.939	353.635	345.672	356.009	650.278	540.938	221.375	6543.819	207.411	158.448	192.264	1440.307	355.895	183.352	162.44	2824.101	3069.859	311.121	304.63	287.468	3998.335	641.139	322.069	9491.169	300	0.636	1526	784.65
18242.563	19193.843	11106.955	25570.236	12497.593	27530.531	12288.69	23587.571	534.55	361.172	302.183	555.838	4312.443	554.919	226.338	11942.141	224.784	204.536	197.278	1219.328	5996.806	315.59	153.012	2236.56	5101.619	305.632	609.836	297.657	682.21	3955.707	294.259	4818.323	129	0.896	1603.415	782.64
10836.407	11549.715	7522.345	15700.944	9210.901	18853.505	8984.739	16593.946	507.494	272.591	258.422	508.127	1531.565	323.603	218.66	8684.235	167.074	138.588	258.691	782.832	435.368	279.67	127.332	1623.56	5214.471	296.054	292.074	300.027	16465.11	1319.319	315.313	4822.273	139	0.925	837.032	783.953
14708.603	15911.013	9634.101	21011.912	11538.145	23571.309	12013.837	23323.263	557.098	411.561	326.09	311.409	270.358	2775.882	228.547	7256.252	210.441	169.085	195.31	2608.84	113.282	219.081	183.11	2699.229	3874.903	321.32	270.118	307.179	2911.726	475.449	301.842	9132.91	122	0.945	1565.352	783.238
13986.023	15118.751	9633.721	20506.981	11446.734	24094.402	10838.562	21195.41	1018.363	358.299	341.988	481.033	3296.617	785.087	285.048	13682.981	207.755	179.676	229.121	1581.71	6846.735	409.532	140.925	3056.808	4636.877	315.449	702.397	307.375	5823.153	2992.156	282.29	6250.139	226	0.829	1024.54	785.673
18064.975	19195.411	11922.552	26714.925	14237.995	30090.946	13772.675	26649.233	668.166	321.201	332.032	601.748	4041.669	669.106	254.59	14011.266	216.413	187.557	222.464	1297.126	8069.018	327.068	133.607	2666.584	5130.302	289.684	672.825	308.104	298.787	4551.278	293.001	5569.075	200	0.848	1259.285	785.96
15909.25	16911.963	10470.931	23412.116	12435.43	26001.819	11572.788	21058.588	698.065	305.552	289.571	518.274	3660.006	599.121	234.735	12543.472	201.886	214.959	214.65	1160.16	6718.566	305.158	129.662	1861.245	4995.905	292.884	498.11	307.808	97.891	4238.231	310.608	3802.248	156	0.906	1271.987	785.09
12061.61	12688.691	8136.298	17362.864	9480.688	20003.78	8855.56	16423.857	747.812	298.503	269.763	414.433	2620.412	573.01	269.37	12666.613	176.452	158.886	185.893	929.242	3151.768	370.101	133.838	2003.428	4197.454	284.037	483.95	295.42	2790.751	2853.467	269.814	4497.964	116	0.977	970.483	784.19
15769.36	16768.077	9769.727	23085.039	12614.147	26833.523	12061.879	21914.487	613.774	313.865	321.736	548.493	3887.625	601.169	260.216	14009.034	203.118	176.401	216.712	1382.153	8521.184	321.325	138.922	2491.411	4691.51	299.091	842.873	312.01	547.612	4107.387	297.865	5273.116	127	0.929	1248.083	784.894
10121.617	10634.941	7136.146	15066.2	8667.563	17038.05	8610.672	16994.725	502.469	355.974	318.075	435.044	725.342	458.238	231.069	7956.804	155.508	151.503	147.597	432.268	555.966	235.165	145.639	2675.237	1572.953	264.068	298.78	294.605	4968.908	1063.275	264.594	9367.782	153	0.825	1386.023	786.598
12256.536	12491.12	8146.459	16386.921	10133.148	16017.647	10505.546	19646.784	780.73	419.435	326.724	297.65	261.498	326.841	251.39	6650.506	183.931	159.878	157.035	833.715	138.952	209.074	153.665	4270.48	1535.636	277.833	285.837	272.216	2227.646	281.213	281.317	11796.307	103	0.996	1442.413	783.869
17496.101	18437.826	11390.219	24689.149	14554.289	25610.95	15061.449	26792.659	590.152	400.42	327.545	284.15	299.059	397.616	287.157	6159.467	199.998	187.784	143.443	416.53	140.434	239.582	153.53	4041.127	3797.922	292.785	280.326	267.56	2312.523	264.004	333.769	11126.084	181	0.912	1455.417	786.008
10556.012	10580.154	6688.606	14730.929	8275.973	15651.939	8399.101	16878.997	567.917	358.758	293.235	444.381	1907.984	494.496	248.152	10207.419	192.777	163.663	189.322	1014.087	3994.647	239.843	162.339	2986.45	2589.571	302.276	437.602	268.229	2232.116	2189.08	481.925	8118.672	102	0.987	1477.422	783.667
14596.595	15591.034	9058.978	20462.296	10096.659	22456.692	10024.228	20730.276	490.117	339.484	283.957	408.641	2940.852	405.557	227.026	11136.64	201.195	209.007	192.539	919.167	4440.425	1246.089	155.16	2335.452	3676.228	291.801	556.672	288.072	2176.907	2412.042	311.97	5527.28	168	0.819	1614.244	786.327
12607.681	13614.563	9522.497	18243.22	10859.64	21611.723	10466.816	22768.105	717.31	357.157	352.581	329.28	334.495	606.366	294.436	6524.728	171.332	142.234	176.935	4247.472	157.368	264.362	120.928	3645.721	3943.679	272.865	296.727	301.052	3775.753	425.242	312.73	10319.596	171	0.862	745.711	787.19
17168.981	17900.818	12134.967	24277.123	14655.24	27195.438	13911.603	26317.982	905.741	318.131	323.06	354.372	326.952	839.454	262.071	7904.478	173.836	160.192	210.386	3463.856	179.389	2512.23	128.516	2889.415	4793.427	295.912	352.65	299.113	20120.731	807.229	301.386	8498.967	249	0.797	778.122	789.11
13620.593	14516.912	9145.115	20463.198	11834.371	24132.465	11898.435	22047.78	680.937	321.421	298.615	301.038	313.227	523.156	276.522	9108.849	180.436	154.931	247.66	951.656	188.452	314.839	145.875	2708.148	4674.808	288.949	288.981	295.444	20180.479	719.428	275.929	7637.113	131	0.958	981.782	786.553
15179.304	16179.903	10134.822	22485.83	12521.985	26348.974	12354.539	24075.55	892.746	376.11	317.132	491.438	2510.789	918.048	250.867	10574.929	188.988	186.984	190.721	1309.949	2599.799	337.681	131.636	3372.257	4451.762	318.172	854.633	315.431	2954.061	3186.375	318.639	8699.122	202	0.854	1106.817	787.208
9505.303	10154.984	6639.928	13735.583	7851.124	16563.346	7305.978	14482.669	808.923	279.703	281.345	343.767	276.318	470.366	262.204	6436.049	185.764	138.355	187.274	556.029	252.848	239.302	132.951	1901.909	3460.558	269.023	316.337	240.017	7670.392	503.527	285.128	6458.749	134	0.892	634.381	788.09
15395.303	16550.861	10421.638	22014.67	12328.559	26978.083	11161.588	20802.316	657.838	513.463	324.271	561.92	3725.958	2119.332	266.793	10938.746	208.587	152.976	164.269	1345.177	3426.905	380.739	141.99	2069.488	5027.402	283.002	555.732	261.805	197.103	3752.471	272.112	4303.342	127	0.868	662.358	785.949
12910.1	13635.188	8598.133	18464.651	10408.204	21211.693	9940.44	19308.793	763.932	518.016	332.259	738.425	5245.635	6156.62	264.571	13839.926	198.485	191.189	222.405	1980.387	7739.209	434.707	141.414	3205.736	3790.544	336.082	1171.194	309.127	3454.824	4837.18	306.654	6555.569	124	0.907	1082.895	787.363
12161.225	12917.739	8722.468	17061.136	9410.687	19492.341	8297.182	15273.674	441.374	259.59	252.23	501.674	3501.581	488.852	215.935	11306.029	155.434	137.406	152.61	1542.31	3882.857	260.927	124.09	1319.92	4267.516	302.536	405.139	287.241	270.506	2686.504	310.196	2333.348	123	0.964	825.907	787.272
12573.609	13531.035	8335.424	17876.416	9762.372	19593.827	10029.257	20232.132	585.075	375.936	300.28	294.799	390.552	650.519	225.755	8128.146	186.043	167.317	156.074	1154.22	185.072	306.971	170.791	2715.622	2281.158	337.573	292.99	290.19	14135.547	1229.866	404.879	8749.566	218	0.784	1575.936	792.248
13063.629	13450.456	8784.727	18799.567	10345.79	21565.324	10297.843	20817.041	611.174	352.868	298.793	314.876	296.951	964.472	242.542	6898.996	182.96	178.075	167.648	755.382	176.32	539.322	123.7	3179.232	5129.744	366.681	339.809	318.032	5879.766	373.632	311.608	9850.032	109	0.976	1114.821	786.995
11347.035	11949.232	7756.868	16863.587	9349.28	18966.971	9394.575	17533.951	618.334	372.458	321.839	618.999	1347.125	396.655	247.239	8189.136	199.912	186.452	208.946	621.351	590.532	598.026	151.181	2397.787	4612.765	271.392	289.658	280.961	7843.757	1582.753	309.443	9926.397	154	0.881	1359.805	790.344
10181.609	10952.459	7188.944	14703.64	8258.124	17002.055	7552.116	16058.381	713.84	358.309	316.186	484.163	2875.591	645.079	256.459	12742.325	175.447	158.476	188.287	1353.071	4515.508	679.456	136.407	2848.556	2981.912	296.953	615.699	280.555	1290.771	3360.933	278.244	6466.651	184	0.775	940.609	793.755
16677.74	17269.792	11599.972	24463.595	13650.878	28028.721	13567.422	25898.409	1977.401	329.353	335.148	332.984	261.5	537.24	260.995	9231.161	225.713	182.579	337.702	873.3	160.087	322.928	149.659	2416.752	6461.786	313.522	276.388	318.292	14283.472	588.788	297.316	7022.928	122	0.956	987.393	790.918
13039.133	14210.586	8987.734	19237.042	10738.976	22749.2	10174.613	19914.639	710.99	339.034	343.734	584.041	4196.32	1031.235	280.084	13786.066	187.48	186.716	222.147	1817.974	5790.274	447.919	141.547	2899.18	4260.963	325.243	927.989	308.676	836.59	4001.946	273.774	5834.499	141	0.928	1032.124	791.869
14850.23	15876.897	9789.085	21804.717	11553.105	23968.402	11133.793	21637.833	637.392	326.039	313.441	602.844	3530.251	490.023	256.914	12654.293	204.115	198.069	223.491	1388.353	6651.001	313.869	134.561	2489.418	5133.782	305.015	582.841	300.572	1132.364	3613.105	298.037	5699.186	137	0.902	1284.836	791.42
10364.577	11109.708	7052.61	15503.016	8681.994	16878.515	8736.145	16334.905	658.036	351.04	285.742	320.536	239.921	360.572	266.263	10168.857	151.966	166.548	225.795	1472.637	216.579	278.342	146.063	2089.726	1542.415	276.25	262.037	271.317	40967.747	934.514	311.012	6976.592	123	0.964	1339.581	790.557
13669.04	14335.087	9295.949	20138.861	11184.195	22529.229	11535.071	23282.29	561.413	374.007	297.222	405.026	1763.965	523.938	247.789	9562.529	192.992	165.533	187.64	987.124	3396.393	266.142	146.617	3037.722	3673.655	303.447	446.119	271.646	1700.212	2229.66	377.004	7407.469	217	0.744	1469.998	790.256
10268.104	11903.16	5122.121	13917.008	8668.238	13218.568	8026.526	13177.347	488.395	284.082	268.091	417.013	1878.922	408.774	235.72	12073.54	179.626	162.199	246.161	1106.847	2752.472	256.194	141.944	2022.293	2648.08	328.405	526.748	289.274	531.575	2928.862	354.844	3562.208	98	0.98	387.469	791.071
15023.035	15832.622	10391.365	21667.385	11928.352	24055.029	11775.847	21949.19	641.555	332.659	300.111	646.768	4602.448	633.949	257.578	12298.017	174.048	141.717	168.445	1852.661	4177.876	460.44	132.293	2800.996	3639.85	300.049	483.997	326.091	2384.158	3229.347	296.98	6067.986	186	0.829	851.048	792.457
16901.455	17839.138	10881.505	24803.481	13480.929	28477.012	13254.914	24720.981	632.978	316.876	324.743	545.892	3465.822	773.667	249.882	13393.2	197.452	195.54	217.805	1326.651	6489.713	328.836	131.911	2607.077	4364.72	300.163	827.841	302.991	916.311	3620.379	291.249	5979.964	166	0.886	1251.524	793.717
14768.766	14943.927	9208.533	19845.174	9306.584	19736.787	8984.589	17789.568	758.529	377.866	281.761	657.993	5135.99	383.095	232.172	11858.705	416.802	242.998	300.271	754.911	4908.165	2971.318	148.562	1314.066	22299.666	307.751	389.917	304.799	809.513	2476.968	316.255	2567.956	129	0.943	1327.012	791.988
19375.019	20058.492	12802.822	27649.701	15430.857	29556.951	16572.272	31467.382	618.739	389.052	348.341	290.841	282.299	485.358	293.08	6118.679	187.346	163.017	149.649	178.59	135.377	932.55	167.484	3790.662	2895.879	317.014	276.254	265.004	3765.651	265.964	609.314	10592.01	163	0.946	1492.445	792.383
15112.482	15539.644	10529.215	21177.496	11815.567	22414.233	12385.074	25752.373	672.769	444.294	382.84	304.501	270.221	356.825	256.75	6310.77	239.447	191.576	172.127	930.105	122.457	222.1	176.941	3446.584	3834.262	311.934	257.397	301.27	4174.762	256.888	429.326	10557.353	145	0.895	1544.155	792.3
12065.877	12773.012	8198.607	17563.301	10167.384	21622.995	9605.656	17172.921	654.88	343.721	302.18	377.828	1081.651	551.216	255.109	9594.26	196.123	160.043	260.876	695.237	621.08	490.72	141.602	1881.299	3489.824	285.131	353.78	247.64	11692.703	1168.306	270.431	5356.278	132	0.928	652.553	791.765
14055.121	14373.128	9769.651	19370.546	11800.401	21764.733	11452.585	20304.23	880.521	287.703	276.809	436.864	1264.011	363.62	220.164	7973.415	168.841	143.015	305.441	501.2	422.375	304.799	131.263	1884.03	4790.06	285.226	262.634	303.918	17064.757	923.51	310.653	5867.171	149	0.93	839.366	793.755
17657.276	18649.313	11638.763	25180.805	13185.292	27187.028	12441.57	23290.318	888.574	354.925	284.883	557.112	3829.773	810.695	216.108	12518.602	211.459	207.867	189.255	1115.394	4128.925	351.534	140.516	2065.369	4406.419	271.849	533.405	317.852	180.527	3448.075	293.376	4507.393	144	0.899	1414.889	793.403
14400.906	15317.967	10110.501	20302.751	11422.496	23804.997	9944.453	19292.536	632.12	311.42	281.649	625.145	5694.651	795.65	232.579	12413.345	187.306	146.42	167.117	1692.539	3991.524	357.616	114.769	1804.237	4855.243	257.479	614.877	287.972	1459.77	5725.847	334.307	3637.721	109	0.976	722.72	793.876
14850.145	15588.615	10512.452	21513.913	11953.509	24859.595	11213.658	21624.351	1902.348	293.43	360.586	302.461	227.661	487.902	247.311	8558.758	211.31	188.53	264.202	595.948	147.714	299.828	135.488	1984.978	6949.78	310.665	264.34	302.919	10587.927	509.712	269.108	6073.069	122	0.968	993.738	793.139
15987.727	16617.109	10748.806	21903.573	12858.243	23047.61	12924.456	24169.706	626.828	374.341	293.064	353.644	702.253	406.15	263.804	7991.676	187.2	167.086	142.01	708.564	579.938	231.933	143.224	4090.724	3326.923	278.253	368.287	317.981	3370.619	1001.45	285.672	10851.481	114	0.948	1151.623	792.719
15595.655	16032.444	11062.567	21746.774	12897.779	24811.693	12566.215	25296.153	773.381	336.899	329.404	333.92	298.01	457.927	278.133	6716.517	188.19	154.521	228.719	1225.984	172.332	256.521	126.111	3261.556	5284.185	250.281	321.562	296.526	10292.023	440.893	307.358	9808.479	130	0.889	744.715	795.623
11017.945	11889.851	7441.147	16134.997	8943.438	18964.283	8320.384	15909.402	554.464	315.464	278.677	473.433	3391.01	610.817	277.759	14504.673	165.401	166.337	191.666	1223.652	8095.442	414.193	135.002	2325.853	3867.251	304.723	463.658	304.343	383.923	3927.195	270.052	4127.863	119	0.961	967.912	794.525
13900.397	14765.665	9514.63	20478.093	11429.428	23424.722	11473.081	22745.045	634.042	374.587	303.026	371.046	853.719	581.059	260.462	7255.873	183.293	236.615	161.239	473.38	291.453	1863.032	136.017	3118.34	4487.968	403.057	440.572	338.473	4467.832	778.739	291.77	9417.449	198	0.805	1121.015	796.889
12405.209	12512.244	7897.783	17431.837	9446.677	18900.016	9454.326	18461.384	513.704	341.268	284.47	440.947	2227.977	461.242	245.671	9541.767	175.654	162.855	184.1	772.295	3192.076	366.288	149.449	2553.09	3407.071	308.384	388.87	267.781	1770.359	2199.229	457.28	6447.978	119	0.961	1482.845	795.576
11661.278	13542.922	6564.106	17283.961	10185.252	17968.36	9378.929	18977.768	729.993	378.64	354.102	357.178	341.644	366.362	308.031	5337.411	211.55	197.151	165.148	4413.618	174.003	183.096	142.408	3832.59	3454.575	289.664	260.523	329.984	1271.873	548.926	315.984	10929.917	234	0.63	426.402	799.987
18751.174	19919.022	12811.039	26424.525	14888.583	31141.312	13474.937	24784.225	619.95	593.834	289.17	633.904	4346.454	3981.073	224.59	11885.979	164.253	180.872	141.839	1275.43	2495.547	422.927	125.949	1679.088	5954.45	294.803	462.675	288.399	323.61	3476.082	278.558	3471.302	132	0.903	804.318	796.326
15581.489	16530.211	10568.235	23267.021	12894.093	25652.32	13515.605	26494.775	659.846	385.446	314.804	285.978	345.557	602.39	274.508	7039.966	188.758	171.307	145.218	351.275	169.571	203.046	136.412	4482.09	3671.532	273.131	293.344	309.818	3597.559	480.509	274.263	11669.557	167	0.806	1163.608	798.5
13516.694	14129.622	9260.192	19645.667	11572.558	22472.95	11233.271	21169.651	704.919	370.183	336.019	299.618	342.804	659.726	295.478	10197.024	167.384	170.544	221.829	2312.311	275.856	606.299	151.544	2941.916	2642.354	309.512	308.933	318.789	45223.139	1489.234	282.41	8687.667	139	0.915	982.55	797.853
17022.227	17529.622	11472.051	23353.597	13631.859	23931.343	14119.559	25262.732	663.019	384.821	347.537	490.934	1374.44	440.029	258.432	7921.453	224.393	185.79	149.203	623.021	1222.425	336.655	143.919	3612.818	5788.445	290.587	394.001	295.58	5670.217	1718.881	293.974	10635.545	196	0.777	1296.214	802.648
12369.549	13230.996	8550.557	18758.42	10389.772	21575.146	10706.786	20688.255	721.624	366.53	316.451	332.612	275.535	362.662	250.709	9434.722	193.63	175.171	192.769	1243.977	210.619	294.474	144.092	2480.434	4905.33	281.179	277.714	283.165	29591.523	1033.985	296.682	8398.973	180	0.895	1343.928	799.144
[truncated: 3,055 more rows]
