# Supplementary material for: Highly multiplexed immunofluorescence imaging of human tissues and tumors using t-CyCIF and conventional optical microscopes
Source: eLife. 2018 Jul 11;7:e31657. doi: 10.7554/eLife.31657 (PMC6075866; doi:10.7554/eLife.31657)
Supplement: Figure 10—source data 1. [file elife-31657-fig10-data1.zip › TMA33n.csv]

Hoechst2	Hoechst3	Hoechst4	Hoechst5	Hoechst6	Hoechst7	Hoechst8	Hoechst9	pAKT	Ki67	pERK	EGFR	E_Cadherin	PCNA	MET	MitoTacker	A555	pCTD2	CD45	VEGFR	Keratin	PD_L1_PE	CD4	ActinRed	hmC	p21	pS6_235	HER2	Vimentin	Catenin	NGFR	HCSred	Area	Circ	X	Y
12537.594	13228.214	6615.596	18399.194	8835.324	19300.876	8080.584	16195.833	918.094	456.135	423.055	1602.946	6433.593	519.136	369.683	10066.369	360.897	210.787	324.739	1356.214	18581.03	431.556	173.64	3561.753	11124.602	306.679	324.19	313.268	198.624	4255.308	376.767	5288.359	163	0.966	913.089	150.095
11014.814	11858.182	5654.21	15641.589	7286.892	16099.34	6740.935	17095.729	902.695	460.415	427.41	1494.407	5118.331	518.061	350.359	10823.945	320.707	190.476	289.154	1173.881	13422.618	373.509	172.552	3608.858	8676.434	289.816	326.826	300.938	421.715	3850.1	372.307	5268.632	217	0.836	919.233	152.353
14487.711	16158.131	7739.705	20112.429	9329.515	20121.109	8163.209	22776.92	915.5	472.962	416.512	1627.213	6596.164	464.896	341.613	8338.679	335.488	212.621	216.572	1759.411	14217.237	409.935	163.171	3829.858	9533.763	300.331	308.278	299.322	606.654	4842.967	407.901	5749.431	171	0.909	909.827	159.494
19114.653	20472.935	10718.021	28099.573	13993.936	28024.089	12687.612	17680.61	1166.31	562.954	545.15	1821.56	5886.074	829.091	342.138	9085.58	360.639	251.963	208.243	1400.155	12686.678	514.26	171.026	3152.114	12019.614	306.909	343.344	298.447	740.616	5064.028	349.018	4722.083	157	0.955	924.303	162.971
19323.23	21333.897	11221.057	28916.561	14574.462	30274.218	13347.618	23314.758	1146.294	562.111	581.282	2081.91	5632.176	806.702	358.312	9125.756	357.807	258.381	206.685	1293.004	14082.118	511.072	171.661	3545.181	11131.035	288.618	352.813	303.968	1412.21	5412.526	383.099	5301.019	233	0.936	919.238	167.414
19889.228	21832.417	11260.525	28761.493	14175.001	25025.65	11233.169	14876.564	1125.087	519.281	506.346	1810.669	7099.52	690.428	319.24	8187.421	377.673	240.582	241.181	1978.671	16559.106	492.354	176.72	3304.189	12635.441	312.187	322.976	291.164	973.274	5664.598	361.471	5039.473	153	0.991	929.578	165.108
16017.233	17109.455	8770.872	22945.495	11675.744	23909.308	9394.254	21044.615	889.534	447.323	430.522	1650.486	7252.553	576.366	320.119	8152.492	344.937	223.131	214.097	2501.718	17487.144	460.401	159.164	3427.962	11610.054	297.695	321.453	317.677	765.39	5142.667	383.124	5525.462	293	0.745	895.432	172.176
11127.166	11834.868	5574.202	15286.949	7053.504	14162.106	6176.255	15612.064	812.929	402.297	433.305	1457.469	8467.305	401.143	288.723	9324.141	333.29	187.187	238.724	2657.385	13958.714	415.909	172.414	3049.702	10314.984	292.18	324.169	287.584	144.881	4933.805	349.291	4807.752	199	0.886	948.259	168.952
14138.261	14446.507	7292.268	19864.493	9704.014	19679.141	8740.285	16909.221	941.617	417.461	379.193	1781.371	6182.792	464.04	355.683	14799.362	324.449	210.429	304.378	2434.132	27390.903	507.803	149.22	3668.162	11806.537	300.557	299.951	342.351	4662.682	3961.096	296.552	5558.86	220	0.918	809.186	167.855
14674.822	15654.887	7684.573	20697.382	10001.774	21438.532	9491.941	11839.331	957.253	403.648	365.317	1495.724	7883.26	463.508	364.735	15959.071	283.406	195.578	301.859	3893.962	21159.702	473.392	148.947	4183.103	7839.375	293.54	320.077	334.265	5502.949	4722.937	321.304	6395.501	173	0.889	819.847	168.824
14812.238	15908.198	8162.817	21707.462	10563.113	22654.305	9148.468	16747.977	828.331	394.997	378.895	1432.328	7347.299	458.654	316.706	8451.475	353.179	210.368	218.741	3161.067	13776.755	510.147	159.164	3296.714	13257.477	301.808	296.079	315.301	286.577	4706.635	420.628	5100.406	206	0.878	888.888	172.519
17046.553	19026.341	9852.469	25209.274	12422.284	26173.639	11331.701	27928.252	1001.04	520.618	560.21	1958.6	5568.657	601.932	349.96	8858.589	328.288	234.856	198.201	1243.365	13970.78	449.447	173.322	3944.569	9430.001	279.554	346.724	299.924	1733.188	5151.898	396.185	5877.157	216	0.933	914.213	171.616
10798.241	10878.422	5151.857	14105.921	6729.422	12880.44	4754.017	14106.106	808.322	372.786	403.684	897.298	5928.032	364.052	311.888	8593.918	319.673	172.238	279.317	4628.641	16641.865	473.898	133.765	3498.945	10708.482	287.606	318.294	320.434	98.234	3288.942	421.231	5468.014	154	0.987	858	171
19290.401	22289.681	11781.758	29326.202	14782.848	31516.504	13946.357	16851.938	1219.742	584.53	600.303	2279.253	5982.445	772.045	363.187	8414.138	339.681	259.342	217.393	1564.503	14458.481	540.932	187.986	3468.875	9124.466	291.02	360.75	296.079	2672.973	5982.359	392.624	5181.685	172	0.927	924.576	171.738
13886.418	14171.37	7494.112	20013.454	9898.267	21027.447	8167.366	19428.434	1167.543	368.752	367.042	1350.521	3926.233	427.69	304.485	10661.157	292.979	210.095	264.282	1670.704	28036.855	487.352	149.013	2997.576	10929.614	294.308	305.831	346.787	5417.449	2292.852	267.671	4575.888	153	0.965	799.716	170.944
12530.594	13173.659	6281.782	17197.171	8081.228	16304.842	7836.541	10440.564	868.015	378.482	406.938	1179.885	7379.012	381.786	264.294	8401.624	364.171	180.012	248.583	2597.745	11815.942	403.677	165.413	2594.254	12907.12	314.683	338.778	291.534	104.276	4133.479	389.409	4064.949	268	0.878	967.164	172.713
14848.076	16181.652	7999.766	21107.137	10341.445	22503.995	9789.61	12024.631	892.041	385.586	357.822	1002.891	6924.237	495.329	348.59	13347.948	277.746	198.453	255.694	3500.664	12927.29	530.71	144.01	4827.753	8051.922	291.343	314.484	316.106	6009.184	4012.35	331.684	7316.269	179	0.975	825.377	173.416
17282.104	19483.907	9866.038	25774.002	12658.056	28454.688	10808.544	17511.782	1007.934	411.786	398.554	1777.809	7156.252	525.061	347.881	10300.096	320.714	216.377	278.546	3340.261	31488.062	593.986	143.925	2845.788	12981.778	296.844	310.226	340.816	765.55	4069.208	270.642	4471.556	155	0.953	804.416	174.158
15405.357	17666.073	9111.445	23022.072	11481.695	24141.842	10930.811	18729.598	1246.735	537.469	544.931	2476.448	7322.926	741.628	357.599	8509.947	295.909	234.613	209.157	2043.493	17409.218	511.744	184.461	3476.428	6273.037	281.792	359.562	293.484	2467.306	6991.506	414.07	5275.424	155	0.978	928.539	175.016
12166.574	13987.873	6593.863	17448.192	7961.179	18658.457	7242.063	9311.521	970.643	381.306	358.686	1565.299	8559.042	450.582	353.197	9912.736	282.474	180.456	289.216	4070.516	23035.16	535.319	150.412	2790.208	8942.004	291.803	323.028	331.119	2882.239	4976.223	296.196	4425.655	174	0.894	813.213	175.328
15304.106	17530.095	9112.463	22896.066	11344.744	24371.402	10097.105	25221.778	962.717	497.61	547.29	1880.098	5903.18	574.659	328.786	8417.574	300.103	228.636	191.998	1144.954	17293.507	433.039	165.246	4189.469	8345.367	290.327	344.384	293.392	1677.564	5119.531	394.755	6594.515	179	0.975	909.64	175.617
17050.062	17599.205	9451.418	24583.132	12351.168	25052.188	11500.589	13308.856	996.116	440.019	356.749	832.272	2334.138	424.199	315.334	10699.428	313.713	251.66	230.165	985.961	9871.138	461.378	150.913	2335.564	11911.53	304.367	297.558	323.365	11843.086	1644.899	325.331	4790.497	211	0.911	758.538	178.462
12752.14	13276.067	6881.125	18182.77	8772.163	18609.831	8441.14	13542.461	1112.198	495.262	355.363	1638.79	5775.542	501.759	319.785	11854.161	304.595	231.654	226.899	2175.535	21599.94	510.993	142.31	2467.736	10108.365	298.022	300.592	335.485	11000.074	3767.948	298.786	4315.955	214	0.913	767.346	178.645
13640.194	14772.114	7646.921	20290.521	10105.137	22369.279	8635.168	15233.362	1189.854	499.415	371.391	2099.184	6641.565	516.045	333.995	10350.967	284.502	217.399	222.347	2440.814	28992.072	580.811	150.008	2073.495	8704.654	296.311	316.608	350.833	3438.643	4297.212	287.871	3236.476	152	0.985	784.849	177.441
12963.824	13756.776	6914.53	18443.709	8940.363	18807.178	8014.901	19344.654	939.162	469.876	522.892	1966.692	7422.443	702.841	318.657	9361.48	304.232	202.191	193.771	2112.893	19689.508	466.359	168.5	3196.125	8535.814	290.29	352.245	284.304	333.835	5677.195	384.985	4886.886	170	0.972	939.788	179.282
15211.727	16561.549	8315.758	21913.659	10328.202	22574.473	9249.537	13755.676	928.782	389.631	438.716	1309.378	7434.174	399.214	270.682	9148.218	387.498	189.773	232.761	2668.851	14023.401	442.486	169.465	2719.441	14381.253	300.328	319.392	296.73	399.166	4358.401	351.025	4251.031	147	0.989	958.378	178.378
11798.231	13627.676	6573.541	17143.211	7937.973	17751.403	7131.726	9638.3	864.038	370.596	359.692	896.462	5710.067	423.205	328.642	8607.801	275.181	187.073	258.21	3544.082	12526.066	625.225	126.933	3962.248	8789.606	293.312	301.503	316.678	2252.466	3429.213	309.335	6416.26	170	0.894	824.671	179.659
10503.408	11293.394	6159.962	14829.56	8055.176	15033.177	8116.856	15024.709	708.038	445.25	381.67	643.781	910.312	385.033	301.982	7871.049	206.037	167.335	188.743	511.209	1876.545	223.51	162.466	3553.004	1997.486	275.876	288.461	283.103	9912.301	1060.808	377.356	6880.315	176	0.926	913.25	185.227
16371.934	17653.846	9668.118	25264.313	12548.732	26914.671	11729.69	22865.324	1122.867	486.865	377.13	1230.226	3457.769	582.154	311.781	11985.066	292.777	260.818	242.713	1613.721	15924.741	1580.474	148.366	2243.012	9586.453	313.605	301.844	302.481	7415.405	2236.443	316.951	3806.838	281	0.833	747.19	189.696
11911.812	14173.603	7025.34	18216.096	8676.435	20332.123	7753.275	15453.331	1105.693	448.496	376.264	2205.747	8508.821	501.151	338.871	9881.094	265.114	215.356	228.45	3842.989	25598.785	598.608	142.145	2519.377	7101.804	295.697	320.68	336.286	1315.173	5629.59	281.854	4029.954	181	0.908	781.296	183.599
17177.022	17782.699	9439.298	24165.169	12111.482	24756.791	11175.394	20611.193	971.912	459.316	489.032	2141.857	7450.722	773.715	330.352	10323.729	332.932	228.623	190.89	2184.595	16465.567	501.362	156.415	3080.433	10589.698	279.055	312.828	306.713	1221.087	5716.463	431.719	4856.456	150	0.972	887.42	185.04
12264.476	13535.601	6618.959	17640.467	8507.514	19176.414	7621.399	9714.519	978.713	359.506	347.019	1454.105	6553.296	402.152	316.023	8946.543	281.176	180.792	236.312	3562.608	24670.835	516.646	146.335	3582.256	9677.26	287.438	302.015	342.297	140.04	4021.826	269.212	5693.022	160	0.925	795.525	185.531
10790.891	11599.389	5574.441	15013.755	7247.818	15480.41	6848.653	10229.185	807.419	370.13	367.962	993.03	6279.427	383.904	330.705	8587.841	227.213	148.215	220.857	4091.418	13107.691	725.223	128.246	4257.539	6042.577	286.462	298.554	310.962	522.034	3980.12	294.645	6995.187	167	0.965	829.207	186.237
15711.297	17509.58	9246.113	22712.709	11617.496	25162.74	10815.753	13818.505	955.639	495.449	475.017	2104.279	5978.456	1747.776	341.99	8570.623	294.153	239.616	186.299	1378.058	17969.693	466.72	156.488	2961.76	7935.797	274.135	349.893	296.817	5143.244	5257.821	442.169	6346.067	157	0.965	895.105	187.315
12893.876	13856.045	6982.856	18032.408	8830.335	19182.902	7614.528	14877.75	867.798	365.269	390.089	1364.55	7932.738	405.668	313.957	8988.827	286.603	176.158	260.804	3886.072	17706.35	491.676	139.302	3326.255	9922.837	288.318	313.841	308.86	108.4	4868.281	384.266	5432.765	156	0.974	854.404	187.391
14629.625	15067.465	7696.534	19857.365	10059.68	21280.045	9283.476	22539.531	880.713	366.398	382.108	1652.416	8249.51	457.396	308.781	9174.225	291.62	174.172	255.499	3827.941	19042.054	480.056	134.672	3360.138	9880.616	291.154	314.708	308.767	268.152	5435.738	401.471	5541.211	164	0.972	859.841	189.854
16000.201	16546.723	8925.342	22838.993	11901.064	23517.411	11863.138	21361.943	1060.385	516.271	549.148	2043.115	5617.182	760.721	325.758	8912.707	290.149	213.263	180.214	2134.712	18869.821	493.255	166.854	3184.948	6900.822	280.291	438.558	282.495	2283.355	5620.695	395.278	4925.814	170	0.972	933.406	189.135
10950.683	12243.867	5634.283	15236.631	7244.661	16270.851	6901.937	8792.876	993.855	359.396	359.884	1244.265	6865.288	408.848	325.817	8789.099	295.177	179.514	223.27	3713.585	18575.536	517.408	143.394	3755.108	9327.59	294.463	297.698	332.691	127.183	4318.033	265.986	6114.983	170	0.926	801.288	188.659
11441.903	12522.117	6164.305	16347.602	7769.56	17531.86	7368.662	10415.68	888.159	400.194	342.137	2136.967	9019.183	473.452	309.231	8892.503	308.087	202.345	252.596	5210.997	45749.099	511.25	138.695	2534.273	10154.252	286.583	311.111	327.447	2458.723	5175.777	303.493	4242.304	155	0.978	765.739	190.597
17889.87	19401.187	10446.942	25524.412	13467.175	28607.623	13332.357	18868.349	1132.344	444.636	557.993	2144.322	5774.966	579.588	321.425	9275.016	295.667	222.549	187.78	1612.31	17334.935	495.892	143.502	3246.448	9153.402	280.78	379.212	283.799	2130.15	5209.393	418.428	6080.735	317	0.909	881.14	194.503
10827.395	12116.016	5810.757	15237.152	7325.348	16463.664	6928.074	9374.756	839.455	367.685	392.862	1119.094	6370.557	384.204	316.43	8835.175	244.237	157.966	244.359	4066.436	15920.246	632.333	131.984	3814.158	7202.867	297.643	294.422	315.467	236.762	4452.859	285.008	6220.069	175	0.93	832.986	191.54
10804.514	12049.574	6793.1	15845.509	8745.807	16800.116	8715.998	16108.802	718.45	457.484	373.562	424.681	388.818	440.961	302.566	7506.02	219.046	168.725	165.919	728.426	390.23	232.716	164.842	3430.826	2953.215	287.88	317.929	280.78	16412.34	730.026	367.631	6799.516	150	0.972	913.133	192.593
19359.482	19900.486	10848.292	27197.877	14179.692	29385.656	13788.309	30987.49	985.47	426.157	500.503	2065.733	7483.319	661	331.916	9521.939	321.622	223.644	251.469	2744.244	19971.841	536.103	130.939	3514.781	11945.436	293.533	327.333	304.519	1170.732	5709.96	351.212	5808.074	280	0.917	863.243	199.246
17652.277	18995.498	10335.108	25822.211	13266.797	27890.475	13018.08	21661.159	1026.841	495.53	537.757	1829.545	6083.555	620.389	309.198	9008.129	328.777	224.996	201.46	2718.64	18571.145	473.936	165.637	3003.283	10024.661	277.512	386.914	281.031	1973.115	5316.321	395.136	4662.381	241	0.874	933.981	195.268
10966.818	11981.282	6907.766	16370.272	9226.802	17431.288	9087.588	9176.714	769.588	435.047	378.484	411.463	373.842	400.286	293.96	7713	248.478	201.217	186.222	691.613	330.844	260.32	170.877	3003.732	6171.135	281.969	296.032	278.916	16918.925	920.809	406.157	7077.88	186	0.956	908.263	200.29
16075.925	17506.439	9232.104	22906.201	11585.256	25473.228	11225.795	15761.908	882.065	399.223	473.783	1556.867	7231.438	439.137	269.662	8874.366	334.658	199.014	226.769	3410.272	21096.923	442.218	163.181	2765.078	11447.116	283.405	323.142	275.902	949.616	5326.59	371.856	4380.038	150	0.972	941.427	198.653
18263.201	20719.262	11201.742	28798.678	14123.982	31145.932	13209.602	17590.995	1209.061	574.657	414.899	1943.65	5501.09	721.081	332.158	11373.59	338.731	283.607	227.583	2802.648	22036.896	633.28	138.031	2453.678	11740.993	317.479	304.015	312.592	7954.852	3747.362	320.693	3983.396	205	0.922	748.329	200.368
14472.368	16297.874	8988.608	21942.955	11418.753	23468.922	11058.779	23895.443	1040.104	558.118	561.891	2347.626	6860.189	740.138	341.718	8969.773	316.921	226.13	180.352	2247.351	13299.029	457.848	165.293	2984.49	8163.115	263.729	432.711	298.056	5714.252	7039.406	382.955	4710.867	154	0.972	927.942	200.448
8760.843	8866.906	4954.193	11860.577	6226.343	12792.038	6090.333	5488.257	851.227	440.001	370.087	449.46	394.379	391.37	293.557	8310.814	236.583	191.877	188.817	534.373	302.898	336.818	157.368	2786.733	4166.767	303.654	292.104	294.443	8297.918	333.94	344.659	9419.948	152	0.959	725.461	202.5
19771.398	20842.951	11367.299	28040.125	15044.139	30499.146	15156.258	21079.111	993.899	468.598	583.908	2296.446	5751.489	644.167	354.516	9679.714	307.164	238.643	205.837	1561.958	18157.893	550.637	141.798	3336.727	9574.4	284.942	403.583	299.414	1950.384	5651.775	385.829	5643.575	179	0.951	871.992	201.556
12615.153	12875.545	6486.584	17380.43	8359.189	17914.59	7790.589	10556.126	832.653	367.043	326.644	1694.892	7803.037	405.598	291.53	9628.334	328.139	188.809	242.125	4654.761	36539.024	510.387	140.007	2588.389	12951.345	305.723	300.023	321.183	1112.406	4572.399	284.117	4406.026	205	0.922	774.954	202.378
12099.777	12511.494	6258.969	16641.094	8419.999	17656.599	6774.808	12276.879	1235.712	370.655	387.237	1605.048	9150.362	426.936	311.438	9306.125	256.378	160.787	236.812	3743.086	16511.235	531.779	135.481	3086.173	7208.042	278.609	300.142	305.773	726.488	6479.533	275.68	4950.151	191	0.949	832.777	203.039
17363.749	18901.926	10157.448	24936.281	12720.812	27877.085	12470.361	17571.703	919.135	541.884	580.212	1906.176	7283.51	1166.164	283.864	9133.503	349.427	233.242	215.101	2574.326	20086.447	468.325	157.422	2828.425	11724.261	282.14	380.516	291.286	3106.131	6013.574	357.603	4523.218	166	0.95	935.217	202.584
12147.703	12456.279	6155.328	16293.8	8154.231	17198.959	7916.617	9473.238	829.353	356.717	330.002	1691.978	8061.277	416.919	286.162	9969.961	289.3	172.856	241.566	5413.846	39796.423	521.78	136.582	2597.011	9631.473	286.119	309.085	318.968	579.265	4874.754	285.352	4416.234	173	0.942	783.853	203.384
12142.999	12597.027	6436.635	16877.8	8483.106	17996.048	8104.383	16125.833	814.819	358.617	340.859	1423.406	7518.39	410.273	289.659	9821.058	240.483	159.149	203.63	3775.801	26592.998	578.09	127.32	3277.435	7273.884	282.184	309.247	320.777	241.083	4724.468	286.115	5657.071	191	0.907	800.924	203.437
16679.711	19636.09	10411.678	26445.683	13075.629	29727.093	12461.053	13255.981	1273.892	543.936	429.142	2512.319	7085.988	676.27	339.236	10770.185	311.406	271.127	205.751	3496.816	27115.657	704.166	144.62	2584.617	8986.812	303.254	306.03	328.061	7637.812	5239.36	329.905	4294.376	221	0.934	752.658	206.627
12729.432	14726.972	7783.687	18161.352	9639.455	20225.65	9492.095	7803.279	854.289	441.042	534.456	2021.747	4462.992	508.263	339.643	8505.479	239.049	192.564	172.707	1059.911	13868.674	419.024	139.647	2963.887	4881.664	268.732	419.009	289.151	2206.816	4565.671	369.257	6884.049	146	0.982	877.363	205.336
14272.292	15387.829	8590.891	20702.063	10950.437	22254.043	11004.074	23431.306	851.65	539.897	533.3	1749.159	4925.053	795.83	317.493	9548.447	254.784	189.079	166.802	1378.971	11043.958	393.52	167.578	2890.829	4484.702	268.18	426.192	283.314	8366.61	5098.259	418.78	4775.833	203	0.921	927.53	208.121
11321.813	12374.514	6130.003	15835.613	7747.1	17291.537	7479.629	17465.737	809.301	368.682	346.847	1626.732	9209	421.546	299.879	9337.109	201.629	153.66	186.267	4089.121	22193.314	563.693	130.789	2898.093	4474.532	286.193	298.329	313.504	155.417	5784.548	304.62	5149.687	165	0.954	806.536	206.567
11720.611	12085.611	6230.725	16049.373	7985.833	16992.968	7658.553	8242.027	822.329	373.946	411.718	1570.057	7375.405	444.485	254.037	9072.393	320.708	174.328	237.704	2831.415	21415.784	418.92	168.077	2675.013	10273.177	280.949	322.18	272.587	1265.851	5310.95	380.305	4179.008	148	0.985	946.973	206.527
12650.398	12983.573	6695.827	17422	8831.455	18656.838	8492.511	13092.223	980.559	382.294	379.285	1746.504	8038.907	467.744	298.686	8997.358	242.934	166.028	219.623	4269.099	17684.828	556.123	130.19	3083.879	7482.494	284.692	294.88	300.497	731.299	5682.395	299.13	5156.108	282	0.873	819.957	209.745
15128.719	16231.587	8739.588	21404.708	11037.895	23609.679	10874.966	16304.954	883.338	680.636	608.4	1735.135	6069.583	1941.345	290.595	9261.86	309.189	248.936	215.969	1644.174	18068.759	447.911	164.802	2562.999	8868.415	276.853	465.858	283.333	6944.417	5418.632	375.555	4136.676	202	0.959	936.475	208.936
15297.254	16328.044	8501.879	21819.568	10697.957	23664.91	10173.792	16893.458	1004.034	388.18	355.722	1647.107	6866.598	446.364	286.642	11463.426	355.279	221.408	253.353	5142.414	37516.538	584.12	133.785	2779.7	14200.55	305.82	306.212	315.982	1697.92	4318.086	303.323	4807.027	191	0.928	778.332	210.05
18984.333	19731.377	10964.637	26907.441	14402.932	30506.22	14347.298	23971.589	922.437	412.782	528.696	2098.874	6135.683	818.548	327.048	9082.017	302.784	212.579	249.472	2124.666	18511.587	553.677	132.77	3447.254	11148.691	291.648	364.546	297.447	3517.487	5447.249	287.044	5959.879	246	0.902	855.224	212.15
14762.86	16647.3	8788.081	22425.885	11323.878	25082.173	10886.25	17610.083	1223.572	487.922	423.628	2459.768	7558.662	676.863	334.339	10212.232	297.074	245.328	205.147	3048.078	24207.445	704.678	152.406	2398.677	8472.745	305.066	310.722	320.648	5916.783	5810.465	337.089	4053.763	227	0.939	761.487	212.98
16525.265	17505.844	9266.455	23852.456	12143.98	26278.389	11856.403	21475.273	1157.563	484.652	424.969	2442.077	8808.619	840.225	326.788	10962.846	307.739	221.966	222.174	3874.069	28745.729	667.024	151.619	2568.647	9844.39	309.677	307.39	293.39	3865.853	6157.435	331.569	4489.961	217	0.946	769.869	216.661
16816.479	17689.936	9366.907	23964.784	12374.813	26662.353	12221.363	16610.088	1169.078	415.176	390.973	1717.212	6796.585	507.161	290.41	11022.627	365.523	239.494	224.815	4877.917	32863.273	642.893	133.655	2905.385	14830.409	306.053	322.268	310.973	1705.117	4676.158	306.51	5102.621	154	0.972	781.5	214
14561.472	14869.871	7842.334	20064.131	10310.161	21645.872	10099.54	9960.647	935.083	396.556	384.409	2145.07	9089.773	501.382	286.959	8061.719	276.553	174.465	252.586	4500.646	27738.138	603.677	131.96	2740.329	9134.141	277.266	296.249	301.42	1610.421	6410.057	288.627	4677.813	236	0.944	811.352	217.864
16775.886	17207.18	9321.678	23465.882	12293.24	26105.081	11715.593	14475.73	1036.76	525.778	464.4	2300.774	8516.05	862.046	314.372	8579.914	340.355	209.495	238.351	4475.462	25792.919	594.095	131.796	3143.546	14063.427	297.766	317.388	288.422	1396.857	6602.283	286.45	5251.053	201	0.933	826.555	217.122
16938.446	17365.006	9348.992	23582.797	12348.057	26365.685	11833.586	23973.576	982.683	520.404	445.352	2345.364	8731.06	787.21	321.044	9677.899	340.608	202.119	251.065	4041.502	27205.724	562.926	134.827	3453.889	13353.266	295.282	299.879	284.697	1501.458	7022.613	291.352	5793.298	184	0.978	833	216.5
16728.356	18056.755	9983.613	24157.314	12983.69	27449.181	13099.267	23679.137	900.606	432.658	496.677	2174.82	6257.28	543.315	332.381	9264.559	264.724	184.126	240.838	1848.118	19932.93	489.589	136.955	3230.699	7359.269	287.181	350.219	276.998	5632.137	5746.42	289.507	6165.488	400	0.913	849.662	219.89
13939.343	14883.1	8095.16	19935.664	10323.572	22073.141	10373.539	17182.833	844.111	459.716	474.987	1608.293	4769.56	1126.628	288.006	9152.342	291.04	192.727	196.73	1187.813	17551.321	392.515	169.878	2532.359	6898.588	265.818	455.613	262.442	7355.483	4439.506	351.501	4027.686	233	0.944	940.337	217.105
15361.817	16541.506	8616.856	21935.866	10933.369	24068.899	10636.449	17250.782	906.908	411.881	393.984	2207.014	8963.597	548.653	293.786	10472.844	291.1	210.002	223.06	5692.492	38007.129	604.365	139.66	2833.523	10564.233	300.498	313.852	307.823	1631.797	5488.829	320.441	4908.358	176	0.958	780.097	219.381
15813.291	16660.684	9103.387	22480.948	11809.355	24841.713	11898.799	16831.92	914.223	460.9	502.196	1920.711	5583.171	711.177	276.902	9108.105	267.339	202.338	181.789	1893.29	22030.813	444.357	165.916	2408.355	7626.813	272.601	431.266	264.713	1292.597	4680.925	350.343	3917.876	211	0.928	945.538	223.467
16422.958	16218.509	8667.939	22268.184	11522.252	23719.785	11385.5	14630.126	1116.93	404.133	389.934	2028.014	8385.978	514.852	287.983	8858.795	331.72	188.696	277.504	5185.44	32175.472	569.488	129.096	2671.818	12872.825	297.235	318.454	301.053	2208.621	6023.794	296.438	4632.556	170	0.972	803.218	223.676
15511.075	15456.975	8147.962	20712.997	10881.359	22174.868	10910.428	11177.319	946.343	434.5	438.985	2633.626	9157.044	585.963	291.027	7084.787	295.781	184.38	240.206	4845.385	30751.02	517.918	128.283	2550.121	10059.403	286.056	312.809	298.397	2139.257	7153.644	266.997	4251.985	161	0.979	816.003	222.773
16988.338	18369.596	10281.351	25656.197	13323.186	28594.668	13045.911	26159.93	1067.988	584.312	415.711	1918.185	5450.129	989.282	309.194	10197.277	319.402	246.96	224.497	2807.834	19777.859	1356.731	154.488	2722.191	11399.064	306.807	296.151	306.376	7477.902	4172.565	382.805	4798.522	460	0.856	768.733	231.376
17179.087	18451.555	10203.759	24666.926	13024.943	27792.765	12815.727	19125.023	1138.457	494.189	548.641	2471.687	7374.012	827.137	314.592	8913.247	282.264	215.398	233.815	2977.778	22844.308	534.987	128.294	2970.456	9007.206	298.879	339.6	286.376	3221.548	5905.812	268.779	5333.891	304	0.934	825.283	227.651
17344.438	18452.734	10133.201	24472.563	13055.063	27550.311	13207.132	28942.351	1109.105	472.482	499.395	2431.4	6871.594	668.52	346.138	9619.41	257.736	202.274	223.869	2435.781	20698.794	513.791	138.19	3335.189	6863.406	283.25	308.531	287.618	4091.365	6162.736	287.928	5657.047	172	0.97	833.395	225.622
8622.265	9277.799	5389.021	12311.319	7309.304	13791.939	7434.069	8528.868	759.128	401.973	403.809	544.873	591.614	391.992	306.772	7451.571	235.13	181.883	165.188	409.261	1327.1	275.155	143.833	2669.028	6261.052	280.958	284.413	277.342	12140.271	868.307	298.15	6436.085	187	0.961	877.425	225.537
8631.648	9166.632	5150.933	12066.733	6926.396	12903.002	6971.797	11174.944	784.788	420.309	475.421	1060.585	1671.16	371.848	299.309	6711.113	198.625	155.681	137.042	785.864	8838.073	305.109	155.257	2739.926	2384.428	266.599	409.854	276.198	4664.129	2065.673	296.188	6377.445	167	0.932	897.59	226.171
13948.942	14702.455	8298.114	20279.734	10826.789	22470.153	10967.005	22728.894	1042.989	449.559	529.125	2028.942	5127.562	557.102	310.882	9700.401	310.898	198.118	198.415	2177.139	16339.345	464.375	170.257	2833.76	9556.579	269.234	423.584	271.864	4269.212	4983.405	388.285	4593.502	176	0.982	919.54	225.153
13020.344	13136.17	6690.56	17541.956	8464.729	18049.814	8255.484	13710.017	826.042	384.801	378.068	2415.416	10135.71	501.581	283.477	9186.42	254.125	173.606	217.756	6882.884	40467.176	508.868	136.821	2332.922	7831.562	301.505	302.837	304.039	1676.491	6097.331	329.401	4031.487	144	0.996	785.271	225.479
20202.565	20733.928	11494.463	28415.049	15143.532	30947.533	15021.944	20993.969	1028.996	414.643	417.04	2097.483	7638.38	568.692	277.519	9474.479	315.981	212.885	249.546	6007.716	31023.057	547.748	146.453	2487.547	12005.573	317.102	312.843	308.901	2317.105	5539.203	318.81	4374.882	325	0.916	794.688	229.731
16114.013	17404.212	9578.402	23253.646	12418.722	25918.926	12517.206	27350.522	965.771	443.647	495.902	2435.951	6820.978	532.091	340.741	10608.987	257.788	184.722	264.701	1830.146	25570.261	495.242	139.88	3249.246	7037.548	281.1	319.542	277.151	4833.817	6249.257	307.096	5828.714	177	0.964	840.404	225.664
9387.358	10518.933	5366.624	13775.843	6715.813	15627.004	6605.185	8218.086	624.429	286.917	310.081	835.396	6677.241	340.211	211.567	8336.492	192.844	144.361	236.06	3059.292	12659.901	379.205	157.401	2134.213	3665.094	303.563	417.017	263.681	2350.323	4214.165	336.838	3484.795	163	0.966	989.156	227.917
7760.946	8374.04	4732.77	11267.038	6074.64	12097.804	5743.894	11280.141	689.878	353.024	314.338	346.42	441.485	317.443	260.997	8065.08	238.072	200.489	204.057	326.066	378.168	301.741	147.898	2644.862	7687.572	302.62	289.96	302.673	6592.643	396.627	402.808	5776.096	155	0.967	751.842	229.119
17169.409	18213.654	9963.098	24411.521	12995.728	27291.876	12889.442	20618.338	1186.174	454.895	455.571	2825.196	7891.523	696.902	292.622	9578.146	267.976	194.742	260.145	3989.351	26520.758	545.936	131.583	2797.025	7835.457	298.676	315.596	294.816	5067.022	6566.451	343.726	4837.919	353	0.88	810.656	232.129
8305.705	8737.949	5130.325	11761.389	6889.942	12877.4	7086.067	16648.266	732.73	397.69	408.742	551.159	627.818	420.492	303.12	8050.17	226.323	175.911	164.186	433.71	1445.61	253.497	143.119	3166.12	6063.513	281.954	276.341	273.195	11313.298	783.245	300.304	7391.187	183	0.94	865.948	228.921
18280.821	19229.567	10699.511	26272.747	14553.726	29058.15	13949.361	19470.297	1068.01	582.518	586.183	1835.437	5997.945	1302.548	260.066	9547.064	281.615	237.105	198.737	2439.919	22372.278	468.323	159.911	2253.137	9467.267	276.484	476.739	258.5	1123.857	4467.399	367.68	3767.425	162	0.985	947.457	230.488
13443.158	14290.566	7500.842	18697.466	10153.027	21442.033	9243.561	10949.306	704.42	300.449	369.826	1165.298	6607.35	334.06	212.57	8347.965	302.862	163.238	231.544	3267.273	18877.78	400.824	154.948	2256.525	10819.714	272.827	326.711	268.834	541.989	4220.131	357.936	3741.883	148	0.996	959.399	230.601
13845.982	15267.163	8265.731	19955.113	10223.325	22545.05	10023.96	21120.066	887.422	408.077	497.864	2062.523	7283.399	515.505	281.656	9692.505	279.298	185.458	230.929	3158.728	22349.175	445.38	170.018	2734.623	8572.73	260.421	372.973	276.141	2542.911	6098.467	343.439	4491.787	144	0.996	923	231
22309.325	22795.498	12417.183	31733.205	16792.663	33388.337	16919.935	28238.071	1148.64	758.535	488.26	2539.39	7896.939	1625.403	312.215	9624.142	345.081	303.244	231.539	7272.596	30812.76	670.627	149.14	2621.201	13298.379	312.424	304.298	314.207	2275.425	5911.955	405.168	4662.816	205	0.973	778.5	233.91
23289.676	24490.399	13588.656	33724.258	17872.267	36231.838	17865.072	31428.007	1099.546	670.177	464.488	2529.446	7759.491	1659.35	311.084	9980.525	302.692	277.636	209.724	7833.957	27359.596	631.575	153.134	2584.75	10631.641	315.038	299.113	314.423	2697.835	6261.3	362.156	4645.978	204	0.938	786.485	236.245
7974.203	8895.023	5183.011	11586.818	6550.145	12888.027	6400.213	13736.163	783.532	377.101	369.464	494.096	434.282	339.903	267.287	7222.362	211.345	184.349	142.249	440.284	1237.27	246.532	157.817	3103.754	5207.867	257.83	295.821	278.689	10581.559	635.822	284.423	6827.311	161	0.954	893.773	235.854
13707.877	14052.099	7707.565	18797.805	10257.83	20226.436	10475.113	16768.719	1105.412	480.488	560.926	2122.929	5625.914	487.541	315.102	9478.843	233.973	198.829	173.419	2449.194	18235.531	505.888	172.698	2807.498	4487.493	249.171	459.012	274.648	3341.608	6044.628	286.579	4731.727	176	0.958	911.903	235.892
12076.581	12115.154	6219.912	15955.369	7838.81	16765.916	7182.865	12692.989	667.357	280.02	345.159	1114.113	6539.458	306.433	208.246	8303.068	318.115	154.664	219.334	3031.1	19834.317	389.983	145.966	2009.893	12507.789	287.13	313.215	252.03	324.783	3945.907	364.697	3480.567	153	0.98	961.977	236.042
7146.388	8870.832	5181.884	11967.242	6364.977	12389.207	6017.553	6016.704	1233.704	579.599	457.131	461.662	371.964	389.725	330.6	12489.942	299.432	218.651	246.587	1228.958	239.895	315.36	138.752	4437.282	2702.857	268.308	310.337	309.257	10944.788	329.421	388.787	7275.009	151	0.978	679.136	236.374
15451.797	17125.615	9408.783	22541.951	12746.627	25293.299	11337.196	18775.94	982.132	616.542	589.482	1884.965	6561.954	1628.908	258.911	9655.614	286.818	243.192	223.454	2319.32	24156.705	463.526	151.613	2094.456	9545.195	272.93	494.896	252.974	1511.773	4882.861	358.2	3510.309	168	0.971	946.482	236.071
7942.114	8789.373	4928.066	12028.605	6440.619	12844.117	6074.192	13673.724	653.601	339.57	308.336	419.808	430.487	326.603	258.231	8275.779	184.031	163.303	204.811	541.044	324.534	859.229	163.314	2507.641	2530.263	288.325	284.739	287.096	17831.921	463.84	395.628	7036.162	174	0.938	748.776	237.948
17557.27	19320.682	10774.374	25595.478	13528.817	27983.895	13291.103	24504.393	1015.478	448.787	436.496	2469.262	6512.108	605.142	286.675	10132.954	275.75	207.781	269.356	3440.042	21452.459	550.665	143.798	2516.38	7463.78	315.053	304.779	303.485	9134.453	5394.336	390.908	4668.703	281	0.903	797.375	239.895
15512.274	15572.215	8580.791	21241.022	11444.098	23806.934	11205.499	21407.688	821.125	379.735	488.321	1946.595	6134.617	505.255	244.651	9653.525	314.423	201.785	246.894	2398.25	26675.736	435.225	163.19	2703.689	12061.83	274.813	403.745	254.584	1436.682	4978.877	409.773	4436.179	156	0.984	935	237.25
14324.601	15098.288	8216.047	20253.696	10413.041	22686.772	10030.381	22146.836	774.508	365.469	471.481	1803.942	6908.602	477.696	256.467	9394.465	307.26	190.309	249.904	2742.317	25062.762	449.745	166.181	2517.982	11526.991	276.089	360.223	262.121	841.546	5079.331	359.197	4169.89	214	0.953	929.621	241
11042.901	10811.126	6088.8	14685.82	8183.595	15534.337	8288.369	12231.82	795.702	384.033	385.671	1065.882	2799.248	459.706	270.66	8710.315	266.915	180.432	226.55	1060.847	9674.401	378.748	128.365	2508.062	9312.4	271.082	294.635	285.791	10722.12	2495.301	373.589	5560.25	180	0.947	824.656	240.478
10897.974	11391.311	6215.411	14856.658	8220.63	16548.13	8106.03	10270.548	770.932	411.404	468.387	1733.144	4405.157	529.122	282.69	7406.904	205.473	160.65	200.833	1359.637	11604.602	395.739	130.958	2870.264	4279.486	249.836	370.693	265.234	10998.703	3866.436	293.368	6222.081	169	0.967	855.393	240.938
16888.028	19335.919	10873.948	27048.989	13763.163	30683.847	13397.992	31329.196	1118.012	543.07	441.567	2007.585	6026.334	1489.373	300.736	10147.072	319.079	288.676	231.239	4188.173	16127.808	673.228	150.04	2990.441	11255.029	310.517	312.547	303.593	9633.384	4899.248	374.745	5394.695	180	0.957	774.528	243.278
18033.595	20521.681	11223.686	27112.695	14314.982	29397.814	14105.169	24115.513	1052.103	664.811	451.746	2213.514	6470.181	2395.338	310.844	9898.188	274.348	276.281	222.104	5578.363	17943.261	573.758	153.277	2689.213	7447.85	301.784	297.087	300.126	7819.783	5529.389	396.87	5315.717	245	0.925	781.582	244.627
14312.324	14411.269	8202.737	19921.982	11060.682	22436.108	10963.753	17854.274	977.91	430.626	488.997	2181.683	5972.484	491.577	301.713	10857.986	289.771	199.278	251.946	2435.845	23637.987	544.312	135.906	2366.202	9421.006	273.851	331.356	274.41	3963.744	4779.071	362.319	4293.09	264	0.888	840.053	245.553
14017.256	14050.664	7871.985	19147.806	10688.069	21464.488	10600.305	13645.259	908.427	430.326	483.443	1870.653	4796.942	487.187	286.815	9629.79	254.244	185.678	242.507	1533.178	18147.103	484.674	130.987	2463.156	7713.16	266.145	352.442	263.446	6658.092	4404.131	299.367	5161.399	187	0.97	847.88	243.345
14179.683	14842.556	8255.723	19974.269	10805.849	22318.455	10795.171	19272.434	969.238	451.304	497.133	1920.951	5922.139	487.895	310.726	8999.769	286.598	202.545	190.559	2830.805	21259.535	501.948	169.016	2925.338	8253.142	260.35	396.592	258.871	3021.322	5042.051	267.246	5024.626	265	0.892	908.858	243.949
9989.551	10365.622	5385.853	13716.926	6957.871	14446.089	5951.367	13445.36	653.406	303.802	354.47	1393.194	7695.715	331.522	213.769	8631.756	291.453	155.076	232.049	3908.19	26349.771	402.72	139.105	1981.257	10620.469	285.069	322.816	247.462	698.688	4812.635	384.633	3432.545	144	0.996	955.271	242.479
10619.007	11914.019	6091.384	14907.402	7178.072	16757.435	6512.526	8230.936	652.984	265.956	331.603	986.112	6002.175	291.112	207.227	8125.348	273.082	156.12	241.098	2839.38	20604.722	402.885	146.604	2006.041	10188.999	277.972	306.477	237.29	342.386	3694.193	356.004	3566.858	144	0.996	962.479	244.271
8130.135	8536.174	4731.554	11402.713	6395.627	12466.058	6519.699	7634.901	643.574	374.411	415.612	1241.979	2790.177	746.511	298.083	7643.417	158.725	133.167	166.212	1097.317	8667.156	279.218	139.779	1886.681	987.257	263.348	332.97	258.924	6605.516	3001.617	294.506	5200.833	158	0.971	871.12	245.614
15320.705	14953.784	8675.002	21129.397	11787.66	22282.05	11963.684	25183.203	978.063	465.944	417.178	1255.291	3234.167	724.2	271.735	10319.934	281.212	193.775	257.061	1853.071	13167.387	484.429	132.383	2493.117	9220.995	304.809	309.903	282.575	9592.41	2890.35	384.516	4999.507	227	0.947	811.804	248.601
15587.882	16954.304	9443.177	22111.351	11987.307	25410.93	11709.588	21091.184	1208.227	447.02	461.454	2045.182	5785.292	697.905	281.136	9160.393	313.746	217.368	282.672	2940.818	23337.448	530.857	129.229	2504.544	10773.615	284.186	308.832	285.115	5586.114	4791.022	409.265	4585.81	166	0.974	827	247.5
14478.951	14941.445	8437.318	20314.497	11081.259	22937.645	11266.727	21028.533	961.045	447.273	463.924	1934.811	6036.856	477.506	306.179	9617.001	242.525	197.464	205.14	2333.986	24808.296	487.352	156.7	2734.502	6536.212	250.031	390.535	257.432	4403.241	5237.794	271.913	4637.146	348	0.879	902.118	253.437
7072.762	7688.175	3761.921	9784.833	4677.543	10351.727	4236.476	7842.756	656.698	262.944	353.779	681.718	5494.086	282.651	206.159	7570.977	267.604	155.803	264.967	3128.042	13700.329	541.703	143.891	2301.495	8413.139	291.448	333.865	245.293	101.951	3337.234	348.881	4125.663	151	0.978	987.831	247.546
11698.655	12818.612	6714.508	16466.898	8220.359	18642.515	7959.465	19883.288	750.503	363.367	431.404	1856.745	8467.548	399.999	269.892	9058.75	262.525	178.345	242.563	3128.702	25496.56	407.167	165.448	2564.97	8667.424	267.715	363.415	250.145	494.599	6291.214	286.473	4297.806	152	0.985	927.086	248.618
18837.57	19842.775	11139.567	26532.791	14508.117	29959.483	14347.056	22135.758	1316.071	606.664	485.915	2111.391	5669.9	1034.274	281.844	10193.01	352.835	255.106	296.671	3730.837	23653.061	588.067	131.301	2395.027	12468.477	299.751	315.664	286.796	3178.325	4742.24	368.396	4249.945	324	0.882	818.92	254.907
12859.917	13636.415	7442.359	18416.711	9506.798	20969.859	9200.165	20690.494	829.598	403.4	467.362	2019.46	6991.562	585.686	264.969	9369.67	296.571	208.858	235.743	1963.072	25744.521	525.452	160.558	2343.193	11148.892	286.192	445.16	249.056	2560.278	5496.326	337.039	4020.882	148	0.996	938.601	250.601
10203.253	10779.87	5450.777	13598.583	6832.565	14895.434	6757.68	7528.469	678.885	342.668	402.194	1676.133	7754.004	488.606	229.062	9219.678	225.746	160.793	225.274	3390.905	24225.309	409.174	143.861	2179.123	6974.982	286.155	366.1	249.138	399.196	5411.863	300.833	3678.847	162	0.985	952.056	252.056
15651.672	15672.926	9088.465	21986.379	12391.679	25224.179	12678.576	15921.778	942.198	432.052	502.66	1387.928	4033.034	646.061	291.142	8692.323	247.28	198.713	219.872	1680.35	13707.208	495.904	143.119	2159.82	5778.874	269.147	375.274	266.781	6248.363	3758.153	335.207	4958.005	297	0.887	865.544	258.891
9989.622	10570.966	6080.241	14608.746	7988.177	14984.41	7740.338	9138.644	698.062	329.506	304.523	347.765	446.088	369.254	242.438	8572.126	223.791	188.349	234.919	359.815	326.061	286.629	154.164	2292.264	6350.013	311.796	267.615	300.225	11983.372	345.985	362.879	7467.688	249	0.871	772.235	257.002
14817.526	14938.04	8383.45	20530.76	11427.455	23244.186	11449.226	14510.038	1082.574	464.799	503.939	2430.444	6928.428	562.964	292.919	8883.821	287.152	200.054	271.069	3402.302	29380.81	564.76	128.237	2345.243	8816.317	281.306	337.719	279.03	3694.95	5559.77	395.414	4877.724	207	0.91	836.403	255.157
13145.716	13213.629	7295.306	17460.329	10103.288	20111.238	10414.673	11993.255	827.276	404.528	444.396	1423.732	4228.419	458.287	284.677	8388.643	211.907	180.83	208.177	1426.342	17119.057	428.518	140.008	2116.981	4008.453	261.289	359.094	259.783	4297.935	3636.729	284.02	5835.614	159	0.992	872.142	256.142
17897.69	18620.251	10616.915	26052.177	13874.475	29167.814	13819.212	22202.032	1228.79	631.931	455.087	2194.09	6072.217	1348.509	278.42	10006.791	348.623	256.196	269.774	4083.156	24800.263	622.065	139.044	2200.111	12378.13	308.445	300.398	290.9	3433.126	4991.1	401.728	3899.606	269	0.849	809.716	259.909
15099.893	15431.387	8428.736	20917.348	11037.751	23108.748	11071.226	18083.964	823.694	331.849	374.234	1267.466	7355.424	538.05	266.388	9099.513	231.886	155.474	231.313	2984.134	20980.909	380.221	164.633	2519.816	6777.765	264.631	336.948	247.063	1033.832	4965.558	267.497	4379.015	212	0.953	924.816	259.373
9294.021	9207.389	5384.367	12282.046	7046.92	12966.946	6977.843	16253.808	596.398	351.76	370.753	416.802	535.001	282.655	270.345	9625.784	223.924	174.227	223.805	1092.941	1560.925	297.741	152.37	2541.63	6503.36	250.854	318.794	264.162	25921.541	1051.452	282.393	6015.368	157	0.991	882.71	260.022
16786.957	17632.228	10190.742	24723.66	13524.245	27222.395	13291.507	25834.921	1135.666	540.249	446.67	2099.708	5626.279	879.799	298.918	10186.526	335.803	227.206	257.855	2977.685	21092.084	587.514	153.573	2327.82	9609.833	309.244	296.084	300.862	6550.836	4662.136	395.907	4044.694	378	0.869	798.884	263.921
15256.923	15845.654	8957.579	21743.814	11850.156	24773.854	11723.01	23330.362	1189.817	526.688	471.197	2618.524	6911.489	723.421	304.914	10377.724	286.75	223.824	269.718	2888.063	23974.02	545.078	123.813	2396.115	8429.087	288.629	334.473	285.719	1976.704	5684.668	335.619	4890.305	154	0.998	829.617	260.87
15051.191	16447.811	9163.644	21609.915	11952.624	25342.16	11866.949	15606.039	1039.845	477.001	477.123	2226.962	5619.811	632.094	293.633	9100.136	285.379	211.704	269.313	2150.641	22064.396	511.819	131.001	2216.81	8370.271	280.541	329.451	271.368	4149.007	4829.6	369.153	5472.539	170	0.983	835.482	261.265
15216.867	15213.821	9082.398	21943.1	12346.529	25013.297	12423.568	29083.872	1006.451	430.938	508.169	1378.676	3656.503	802.856	291.038	9361.521	276.575	215.299	251.199	1801.457	11202.684	532.66	140.693	2547.945	8267.952	265.027	348.297	268.966	5913.261	3793.949	352.444	4585.56	167	0.955	858.877	261.757
7975.032	8362.36	4336.5	10854.331	5481.872	11939.139	5258.235	6109.084	588.659	254.073	319.202	1153.621	6641.085	270.619	203.625	8367.415	228.627	139.289	225.975	3592.359	22980.64	406.062	140.04	1913.767	7282.088	282.538	309.584	248.424	186.266	3926.673	353.57	3336.257	166	0.959	963.813	261.651
15287.062	16603.488	9126.733	22046.89	11806.761	25908.674	11849.608	13556.341	826.263	312.588	378.744	1257.954	7138.602	465.769	255.647	9139.142	223.662	168.076	220.991	2873.519	20363.101	393.979	157.114	2470.928	7630.362	270.268	325.939	238.525	947.487	4861.961	270.429	4177.618	168	0.961	929.417	263.44
16314.086	17109.733	9657.655	23140.787	12890.678	27245.569	13154.519	18634.101	909.713	426.302	458.929	1972.703	6867.778	696.61	309.688	9788.707	226.494	187.134	215.975	2314.697	34934.227	460.289	154.562	2502.763	6865.982	257.652	406.636	250.736	3358.796	5479.576	282.647	4301.234	166	0.959	903.398	263.446
14657.427	15960.152	9379.704	22140.014	12474.209	26481.367	12629.327	25328.417	968.742	449.598	514.339	1459.126	4185.785	790.244	319.055	8740.356	259.046	219.151	219.542	1395.883	11160.271	489.989	139.862	2455.75	5895.152	265.071	349.52	272.489	7682.29	4144.318	390.445	5171.477	190	0.944	859.268	268.1
13665.644	15084.847	8410.17	19655.317	10619.053	22533.168	10176.246	18401.073	1103.874	568.761	462.391	2158.883	5948.803	2320.171	298.514	9937.91	312.369	308.164	282.196	2484.6	14690.82	590.193	133.859	2412.818	9355.091	288.494	301.052	279.522	2783.245	5257.524	369.352	5314.736	193	0.969	823.142	268.117
14071.21	15209.992	8786.452	20360.679	11391.568	23923.517	11362.966	18544.432	757.598	421.558	486.211	1036.229	2578.836	496.758	283.89	9079.105	229.528	193.396	243.173	844.672	11442.921	418.1	142.028	1720.72	5863.402	259.996	365.154	270.546	15183.176	2369.959	434.829	4909.857	211	0.94	868.68	269.012
9866.804	10503.132	6090.354	13768.325	7774.502	15875.195	7618.557	16449.381	570.091	340.119	354.697	291.129	322.555	277.866	261.717	8645.329	153.21	199.222	306.378	900.784	660.145	1117.869	146.335	2179.64	3077.966	254.205	296.705	265.424	26837.958	574.71	396.593	5266.128	228	0.904	884.285	269.917
16375.731	16814.529	9599.566	22991.229	12794.201	26158.157	12999.9	18912.455	833.981	437.629	488.456	1818.532	6285.172	660.688	304.987	9375.42	278.707	214.445	215.646	2635.492	30527.138	472.225	157.013	2471.686	9914.286	279.613	418.811	262.017	3610.259	4857.2	285.419	4333.743	384	0.831	905.766	273.177
16087.492	18178.102	10382.346	24537.547	13115.089	28161.994	12803.53	17683.046	1088.739	530.082	446.932	2415.15	7613.436	697.388	305.129	10352.097	346.915	247.736	256.558	2852.156	22013.808	660.982	152.073	2330.127	9472.174	315.426	289.695	300.974	7397.314	5952.902	345.013	4104.835	182	0.967	801.022	272.225
16121.639	16559.99	9229.134	22744.372	12244.598	26477.253	12463.086	21690.185	958.647	484.775	517.996	1857.018	5827.622	763.203	248.742	9765.88	285.511	216.227	218.55	2124.743	23484.515	450.685	148.717	1986.741	11545.42	294.274	408.044	251.766	680.332	4619.125	247.616	3486.38	147	0.989	945.622	272.622
12823.661	13278.017	7042.873	17553.003	9312.001	20329.653	9406.517	11142.724	612.61	325.056	383.316	1286.755	5742.929	356.148	221.657	8956.704	249.361	172.505	216.737	3673.183	26392.983	392.068	136.619	2012.845	9545.023	282.954	343.468	249.36	244.178	3985.301	251.622	3497.168	154	0.972	957.961	272.675
13052.239	13703.511	8021.322	18573.975	10479.602	21820.231	10453.744	15376.555	655.889	347.666	377.68	362.415	478.602	363.734	248.828	9938.393	234.595	223.568	326.789	846.574	1108.05	462.563	147.2	1605.498	8460.456	246.988	294.659	274.512	36240.711	796.543	511.285	4749.388	179	0.975	874.584	273.858
15233.329	15941.05	8697.644	21222.967	11258.596	24762.981	11549.397	16972.515	897.036	447.973	468.544	1670.866	5769.275	554.419	237.876	9664.612	296.476	203.225	231.987	2801.658	27910.523	447.167	147.686	2000.582	11837.067	294.762	389.569	252.115	384.001	4436.425	247.6	3456.046	153	0.965	951.101	273.559
12525.542	13463.255	7793.586	18806.287	10375.567	20342.023	10217.866	6386.159	742.055	408.671	348.771	377.503	454.406	391.759	279.765	7314.85	239.716	200.057	205.473	654.6	247.451	336.198	161.938	2354.521	4075.275	334.68	282.454	319.465	18713.677	540.306	395.494	7834.811	169	0.977	767.979	275.251
12969.453	14166.417	8059.106	19306.841	10497.432	22132.581	10407.727	13202.511	985.448	477.063	428.863	2013.666	5861.438	518.659	289.056	8507.2	287.546	218.124	258.958	2164.605	22208.132	491.254	142.555	2269.942	6232.383	297.943	277.258	289.498	4119.682	4658.776	341.315	4934.449	160	0.984	807.856	274.575
13819.165	14930.625	8302.741	19973.759	10485.592	23676.445	10701.167	18111.23	861.604	390.903	453.746	1788.285	5688.166	467.423	245.667	10351.786	247.249	204.868	217.695	2259.229	31865.945	437.266	150.137	2081.855	9355.37	284.624	403.215	241.889	1189.945	4355.719	247.557	3507.778	208	0.915	943.894	279.159
10341.623	11361.747	6812.629	15591.331	8728.155	18060.375	8631.661	16311.442	679.753	339.269	382.494	271.86	633.479	447.986	254.569	11129.964	210.077	230.982	391.269	1150.324	428.458	506.521	158.161	1929.416	5898.458	252.046	273.917	263.892	27502.944	1116.62	656.591	5260.929	183	0.986	869.768	280.205
16862.046	17880.073	10329.705	24402.847	13245.673	28104.456	13421.356	22746.214	1103.87	512.897	572.296	2285.191	6932.055	669.509	328.483	9026.394	282.391	234.087	204.367	2675.246	24346.706	542.049	154.443	2365.095	8653.561	293.832	486.302	266.654	4210.962	6078.933	313.227	4271.762	297	0.896	902.187	282.54
10293.134	10396.773	6399.472	13491.694	8460.22	13201.61	8381.234	10273.439	725.295	407.406	404.858	336.797	430.865	306.067	278.413	7377.954	203.759	169.353	183.734	444.404	1044.313	462.671	148.188	2781.971	2247.954	267.88	269.187	267.838	12556.011	428.296	403.856	7722.156	179	0.942	840.885	282.159
10544.533	10263.289	5379.745	13844.438	7058.111	14335.326	6743.551	12820.466	633.426	311.808	394.134	1231.494	6989.9	334.889	258.376	8397.697	272.014	183.537	235.792	3115.47	21953.608	358.669	147.81	1952.997	10210.205	261.204	325.881	243.727	736.76	4745.198	276.605	3494.419	152	0.985	921.908	281.638
11643.647	11950.629	6504.026	15989.52	8546.925	18091.52	8536.56	18498.731	641.227	330.257	360.651	1342.626	7079.179	354.729	246.867	10680.278	231.172	185.906	223.676	2968.804	32639.923	347.17	148.803	2115.676	8510.245	261.55	331.769	235.935	2044.059	4616.663	266.686	3644.171	234	0.866	932.244	282.731
7440.601	7931.072	4663.121	10478.392	6165.632	11581.85	6018.384	13251.416	625.292	346.372	371.615	328.741	394.477	313.763	278.215	9093.74	182.567	186.954	222.1	1319.262	486.032	347.937	143.768	2955.106	4155.687	246.38	279.722	258.096	36556.697	1166.188	370.623	7142.013	154	0.972	881.974	282.422
13333.444	13859.279	7539.514	18056.379	9394.668	20103.065	9322.985	15218.251	739.35	363.931	418.612	1632.031	6823.225	415.485	266.106	8236.313	269.735	203.07	231.894	3529.438	26309.907	386.618	149.587	2288.135	9111.909	265.744	348.099	253.56	1160.721	4985.444	294.321	4197.413	196	0.961	912.209	283.561
7168.404	7898.872	4436.487	10804.66	5853.786	11556.906	5436.298	8164.387	662.828	358.179	311.71	437.356	378.41	407.243	290.768	9200.707	229.381	183.024	217.763	304.775	211.958	739.492	146.797	2898.82	4646.578	332.294	303.137	298.473	10147.849	313.558	435.879	10668.13	150	0.972	727.267	286.647
7837.46	8723.039	5090.462	12137.817	7067.877	12924.225	7392.912	6656.416	802.072	423.204	370.935	379.065	446.941	338.152	304.355	10278.275	230.986	180.882	238.306	343.403	185.453	450.554	149.298	2791.503	2925.14	322.514	270.289	340.615	4614.957	265.655	368.594	14364.779	177	0.941	751.229	289.477
15243.002	15397.643	8897.52	21412.691	11670.771	23653.826	11734.481	24784.957	735.691	317.922	409.932	1943.541	4980.281	384.441	254.343	9590.314	276.084	221.317	266.213	1539.078	25820.566	411.262	160.321	2140.314	10470.178	290.917	451.13	244.91	2471.347	4705.947	261.443	3673.552	184	0.955	947.826	289.163
18302.559	18364.351	10425.437	24983.236	13676.289	27642.109	14050.826	19713.947	775.684	319.39	418.82	1549.371	4397.968	397.69	241.021	9365.826	290.032	220.172	233.162	2182.268	20629.645	360.453	161.044	2031.556	11273.692	292.51	446.876	251.118	2101.586	4178.887	250.351	3466.557	216	0.95	954.282	292.412
17030.436	17608.289	10573.595	23792.694	13935.58	24772.365	14096.963	13994.66	920.76	443.975	400.203	420.568	441.782	453.09	291.119	8814.273	264.099	218.785	218.707	1627.253	245.328	977.133	162.221	1935.789	5152.661	331.843	354.488	319.516	22532.864	800.948	394.768	6187.332	428	0.856	779.103	295.29
14242.389	15095.246	8529.113	20416.03	10923.441	23495.179	11012.084	18856.206	1293.491	458.045	498.068	2577.133	7936.735	488.358	315.788	8674.691	254.631	219.853	219.57	2889.059	35393.48	454.301	148.02	2144.093	6877.13	276.444	436.603	255.898	3017.47	6597.058	319.432	3936.496	164	0.972	902.61	291.573
15702.752	15870.767	8837.701	21400.468	11520.886	24224.998	11667.678	16921.485	741.942	308.951	414.623	1415.63	4702.645	483.236	224.538	9462.908	291.904	205.354	206.303	3397.123	25200.916	361.895	150.441	1975.912	11859.9	285.63	385.877	259.038	771.162	3969.884	241.124	3367.39	160	0.973	961	292.031
14731.754	14550.465	8333.292	19980.595	11477.956	22802.471	11557.319	8963.577	1030.51	426.452	435.153	1768.635	4247.503	498.914	291.094	9047.74	282.272	200.796	240.314	1747.022	17339.304	538.243	141.996	2235.742	8313.127	246.592	314.157	272.311	4955.706	4086.97	368.676	5343.995	161	0.979	856.252	292.96
10628.092	10503.671	6212.937	14632.54	8546.928	15357.185	8462.363	10883.963	647.603	352.322	345.56	314.786	373.555	351.512	240.24	7165.59	220.299	185.023	281.126	455.484	370.431	604.54	158.653	2732.157	4991.726	281.728	270.401	269.889	16715.951	383.754	337.031	8597.117	172	0.96	817.023	293.57
9145.477	9550.963	4989.878	12357.337	6278.466	13189.838	5987.108	14710.212	565.83	305.277	372.853	1299.1	7316.701	340.408	238.5	8398.711	229.719	175.994	225.778	3384.956	24524.186	332.477	146.219	2148.156	7386.393	255.772	308.686	245.655	381.366	5144.048	321.076	3956.559	151	0.978	919.334	292.858
10945.151	11346.287	6046.607	14983.239	7806.828	16938.714	7725.284	15827.346	624.485	249.384	319.003	1115.377	5729.534	281.22	210.532	9424.159	248.103	159.936	206.421	3540.419	20152.348	361.064	129.94	1787.531	9641.885	280.859	327.661	250.425	156.327	3682.821	251.863	2974.613	155	0.978	979.41	293.726
17162.417	17606.59	10332.066	24489.39	13677.963	28736.807	13501.686	24531.858	1118.266	472.351	456.53	2101.595	5793.174	911.23	284.539	10184.409	356.898	260.356	276.628	2053.279	17765.509	650.631	139.134	1903.911	13276.914	263.973	315.504	281.105	7097.719	5170.062	392.899	3419.652	151	0.978	848.321	296.798
11838.652	12103.956	6596.096	16092.199	8604.042	17777.043	8445.712	11855.481	941.454	374.603	428.081	1826.057	8190.036	408.343	266.195	8102.603	264.335	189.276	213.92	4125.199	29680.132	383.172	144.429	2356.253	9038.073	267.762	324.578	241.573	1269.169	5842.867	335.607	4328.1	170	0.972	910.624	297.194
18647.61	19118.662	11113.817	26555.707	14309.899	30290.798	14618.256	29985.017	743.148	327.537	420.951	1707.143	4312.402	472.466	252.375	9886.669	275.671	219.819	235.25	1359.857	20354.495	447.311	140.697	2324.816	11480.294	279.812	447.749	247.655	2615.104	3960.669	276.629	3944.936	198	0.962	947.692	298.061
13841.9	14061.83	8173.868	19588.786	10917.77	22567.628	11129.609	20890.13	1321.301	421.893	466.91	2220.002	6205.782	428.76	297.166	9266.521	237.493	221.883	213.592	2115.613	29368.398	516.148	148.422	2217.071	6291.507	260.709	433.654	253.423	3934.299	5317.083	357.269	4050.185	198	0.919	900.096	298.843
14921.901	15234.851	8524.784	20466.161	10663.762	23148.415	10662.373	18118.748	765.853	318.788	414.959	1451.879	4705.281	512.244	235.529	9216.981	258.869	200.818	198.943	3805.639	26082.904	395.761	133.208	1989.385	9993.882	287.804	375.112	262.591	1206.043	3926.38	253.332	3380.726	153	0.991	962.631	298.173
14857.124	15781.742	9394.471	20984.543	12598.932	22611.775	12589.851	15093.249	682.327	353.395	333.911	349.025	392.024	410.254	241.261	8310.4	216.852	198.249	294.678	589.703	365.478	568.878	159.808	2182.395	5453.936	286.098	271.065	275.371	24992.956	550.743	523.918	7557.028	173	0.965	810.529	299.078
18473.595	18752.701	11020.486	26036.127	14717.055	30445.263	14473.683	22700.886	1122.506	435.453	434.772	1834.148	4832.913	689.351	277.785	10482.539	369.734	240.018	269.301	1705.944	16586.823	619.734	141.398	1987.447	14592.45	249.163	301.232	277.539	5887.085	4362.232	347.556	3765.503	147	0.989	853.622	298.439
16930.093	16696.366	9749.274	23330.742	13175.274	26915.507	13307.151	15537.073	976.305	401.983	427.281	1643.934	4686.173	479.637	278.355	9580.116	339.421	228.688	251.302	1695.953	18685.108	545.351	143.554	2111.347	12613.926	252.428	309.271	268.682	5065.667	4037.497	289.832	4504.951	220	0.918	859.441	300.841
15871.777	16373.469	9944.34	22237.535	13431.423	23067.469	13392.496	18796.553	910.58	395.118	367.849	389.472	381.275	439.802	264.754	8766.896	217.232	188.034	275.071	774.132	327.593	445.179	164.231	2012.041	4022.519	303.938	297.48	285.634	28114.181	451.821	525.196	6805.154	171	0.954	803.57	299.763
8233.27	8974.223	5090.435	12790.866	7008.341	13570.478	7065.774	12486.152	686.04	401.709	346.455	465.496	425.565	442.2	289.534	7733.564	204.565	169.781	134.326	641.032	199.11	284.08	148.759	2387.452	2573.877	314.446	297.474	309.537	9043.684	365.456	394.754	10057.598	171	0.954	744.278	301.506
16814.677	17116.479	9964.992	23932.004	13337.443	27642.885	13169.969	23272.81	1088.917	511.594	480.92	2188.302	5934.443	1159.589	273.215	10661.559	404.62	284.954	325.888	2438.766	21077.651	628.969	148.521	1977.871	16870.384	267.603	320.756	291.788	5052.174	5003.105	343.953	3566.551	158	0.986	841.386	300.424
14655.8	14704.865	8378.087	19605.836	11310.483	22118.573	11450.275	11239.811	771.998	373.841	399.058	1225.037	3256.35	408.662	277.587	8083.453	263.804	209.907	221.563	1078.301	13639.142	404.823	140.325	2419.787	7611.873	255.105	308.579	258.084	7660.212	2898.805	296.361	5399.86	192	0.932	866.13	301.51
13883.556	15045.882	8551.105	20938.719	11545.228	21601.48	11370.837	21602.572	866.075	455.755	395.352	448.624	455.209	566.691	301.58	8235.113	240.633	206.273	182.946	1626.702	205.042	435.138	160.214	3352.184	4437.576	324.144	293.82	325.396	12415.679	363.55	380.79	10429.357	396	0.844	758.965	310.121
12480.294	12861.629	7086.435	17067.317	9029.104	19264.442	9206.39	16902.644	607.454	289.104	367.461	1521.44	5530.419	333.835	230.252	9392.745	202.974	165.93	191.991	4428.097	35310.088	403.255	138.923	1995.119	6998.847	298.088	381.798	259.841	1042.739	4237.545	248.911	3349.737	154	0.972	968.455	302.929
15212.965	15334.41	8962.387	21645.892	12052.812	24677.895	12002.741	25358.702	1087.716	456.544	461.551	2367.69	6692.536	725.71	275.978	11725.549	375.963	234.257	287.519	2684.297	23890.777	623.825	154.561	2022.558	14467.907	269.946	312.851	283.61	4399.674	5558.774	332.939	3627.39	200	0.94	836.515	304.99
17810.088	17840.074	10456.088	24979.423	14192.834	29246.909	14629.579	18381.808	1164.607	400.339	472.674	1723.583	5392.145	454.506	273.764	8633.852	264.898	231.797	216.361	2489.797	20108.496	526.446	149.328	2174.011	9362.296	274.261	406.621	254.94	4150.478	4582.334	362.91	4094.148	187	0.961	902.521	304.291
17502.941	18387.384	10593.033	24831.524	13425.236	28045.916	13651.493	29557.896	743.78	393.998	399.317	1639.199	4210.61	739.682	260.061	9746.376	251.736	206.294	202.241	1459.186	20922.148	437.648	134.716	2429.039	9810.921	280.087	452.467	244.878	1960.962	3761.882	294.433	4083.94	180	0.947	945.061	305.633
16533.456	17355.719	9904.98	23199.397	12593.995	26459.935	12613.06	21991.344	852.093	351.725	435.105	1558.641	4064.018	417.493	244.766	8992.835	239.735	219.337	176.378	2162.456	17144.897	440.349	132.722	2330.837	8945.927	286.998	453.006	257.251	2170.868	4177.375	281.06	3990.67	236	0.928	957.093	306.551
16887.3	17803.665	10422.062	24324.288	13524.654	28570.687	13090.033	29593.639	992.041	482.509	437.791	1885.906	5937.222	1205.155	276.477	10557.792	383.209	266.147	283.469	2121.904	21326.976	571.471	143.959	1968.161	15699.122	251.014	313.133	273.993	5307.819	5043.889	327.447	3541.751	153	0.991	852.598	306.369
13013.898	14177.903	7789.063	20110.649	10693.223	21130.055	10514.928	20523.677	863.15	442.562	376.312	450.814	430.604	624.273	304.949	8228.562	258.016	211.013	187.865	929.572	240.057	1201.826	160.34	3090.876	6290.621	302.084	299.104	301.286	15800.362	655.027	434.669	9701.859	437	0.837	731.106	313.891
12861.826	12559.969	6878.635	17192.266	9098.202	18786.511	9152.791	18277.144	716.043	296.901	355.401	1204.541	4676.204	326.066	215.591	9660.953	238.478	166.676	199.039	3809.77	26569.053	386.136	130.344	2231.728	9164.292	295.355	376.11	249.198	843.831	3710.542	254.523	3611.541	157	0.98	979.914	307.143
15155.187	15181.768	8990.353	21595.117	12096.316	24369.606	11936.584	25992.681	1193.28	560.127	429.427	1969.027	5209.746	2336.514	269.628	10793.424	324.58	279.362	237.605	2005.887	16603.334	611.683	146.354	2128.884	11453.608	277.407	289.051	270.249	6776.267	4544.713	330.732	3779.873	216	0.95	824.801	309.537
17498.174	18165.989	10500.006	24705.067	13233.734	28186.737	13267.169	24066.383	843.275	355.89	437.239	1552.77	3384.163	427.908	247.982	8829.909	229.604	210.794	182.858	1283.522	15007.022	441.709	129.432	2495.066	8463.529	279.351	498.125	253.186	2249.112	3680.94	294.454	4349.465	168	0.937	951.375	309.155
18429.607	18424.622	10723.112	25856.216	14568.591	29812.32	14563.299	24834.554	1301.144	471.444	434.071	2249.229	6209.104	878.425	272.371	11051.935	404.283	253.8	280.351	2155.82	21545.933	658.436	148.191	2025.361	16883.468	269.48	300.568	270.992	2782.787	5250.453	352.174	3601.79	146	0.982	832.075	308.842
16191.587	16456.055	9510.976	22299.085	12481.69	25428.972	12432.904	15263.223	825.251	368.148	430.911	1592.927	4637.597	436.558	277.621	8619.031	267.749	218.27	228.048	1487.767	21021.341	488.8	147.437	2259.57	9237.461	250.033	321.943	263.711	5857.274	4124.56	296.227	4366.943	203	0.954	865.653	309.677
15515.691	16384.667	9869.809	22981.722	12920.881	27065.782	13126.244	25113.119	820.18	378.68	443.438	1104.497	2717.64	481.355	269.188	8933.432	233.436	215.425	205.836	1805.099	15873.551	467.309	141.863	1966.911	7538.925	267.618	381.239	254.54	8911.391	2680.752	364.071	3733.776	281	0.92	897.119	310.735
15490.929	16312.033	9277.959	21739.893	12011.475	25632.595	11964.404	17120.142	908.939	348.62	436.077	1575.69	5419.007	407.014	256.992	8531.983	254.754	203.693	224.445	3183.54	25210.92	454.656	141.909	2077.535	9087.016	284.262	339.924	257.946	1200.834	4070.105	320.628	3955.107	221	0.922	906.998	310.704
14649.555	15386.921	8972	20931.833	11386.502	24207.824	11198.88	20119.152	887.33	399.883	425.753	1842.98	6062.169	528.354	283.74	9440.484	304.69	217.27	249.725	2540.288	27320.353	490.903	150.698	1976.963	10693.755	254.432	304.132	260.655	4380.499	5112.913	323.27	3629.677	165	0.944	857.906	310.312
17796.152	18409.869	10509.14	25138.215	13572	28897.555	13742.478	24375.801	785.426	343.615	488.852	1385.185	4214.869	450.265	238.573	9565.606	264.704	196.038	185.957	2443.094	20709.319	459.08	131.009	2620.731	10792.06	291.209	455.136	255.67	2051.344	4020.027	282.47	4134.997	193	0.959	975.904	313.438
14797.15	15639.2	8691.135	21226.602	11048.032	24414.301	10978.27	18098.836	754.596	340.787	423.831	1334.017	4448.223	368.099	243.385	9360.451	251.544	185.039	221.866	2052.522	17478.456	409.803	137.288	2049.186	9633.386	311.778	446.657	271.665	2504.064	3938.151	265.299	3318.622	247	0.906	989.678	314.549
12889.989	13494.046	7278.822	17890.032	9274.79	20361.459	9310.309	11523.864	672.029	291.134	366.091	1134.112	5465.404	309.041	226.658	9075.091	262.715	162.935	229.31	2194.407	18720.762	364.083	136.954	2010.982	10709.58	314.305	352.768	258.928	1190.287	3803.714	264.047	3268.303	227	0.919	997.24	313.121
8481.742	9808.712	5314.606	13238.107	6757.447	13961.115	5766.741	8407.958	867.254	434.658	399.941	436.595	348.175	345.052	276.277	16581.44	259.071	199.434	281.21	519.897	214.913	626.281	146.951	8728.512	9979.622	280.296	337.528	277.496	9166.767	346.542	441.123	8082.034	182	0.958	569.066	312.808
16029.731	16444.168	9425.359	22477.171	12465.331	25980.364	12379.497	21305.72	987.829	423.182	428.958	2129.09	6639.299	603.65	268.87	11069.185	349.797	204.671	281.781	2951.41	27959.706	597.567	148.354	2052.3	13887.909	264.602	298.243	271.15	2414.525	5383.005	334.081	3716.901	233	0.916	836.749	314.328
13042.344	13231.007	7902.025	18752.328	10892.166	20094.995	11004.578	15855.095	831.508	426.647	387.029	396.865	444.171	481.183	260.88	8747.832	236.791	190.584	215.083	470.943	397.214	371.036	151.126	2405.751	5834.799	292.714	283.272	271.219	14519.262	666.186	400.896	6915.893	205	0.951	806.295	314.515
17109.081	17473.916	10160.739	24051.426	13363.863	27305.047	13533.271	27483.93	831.501	371.358	454.34	1756.561	4461.109	535.226	253.673	8603.99	264.677	221.527	176.95	1982.778	13784.578	447.832	133.012	2419.215	10078.827	286.147	457.888	256.21	1856.011	4777.326	280.294	4094.541	172	0.96	961	313.843
17845.907	18467.35	10784.341	25531.701	13897.417	29527.737	13928.395	26624.878	799.487	355.58	471.554	1603.121	4354.139	553.686	243.792	9151.236	296.189	216.748	200.311	2182.32	17490.322	472.571	136.106	2541.5	12732.815	287.062	432.115	259.455	2119.551	4327.138	286.046	4119.598	243	0.91	967.965	316.78
16655.192	17420.581	9701.423	23392.481	12363.367	26726.472	12412.781	27866.883	828.981	357.582	471.065	1480.954	4216.404	458.615	245.81	9634.778	246.495	198.711	188.708	2072.784	20054.239	442.184	134.249	2309.103	8313.714	301.385	515.39	253.067	1858.815	4322.42	263.459	3641.557	152	0.985	982.388	314.066
12497.941	12516.489	7545.545	18324.954	10061.738	18564.233	9803.938	21883.875	904.132	406.047	370.047	387.623	372.74	487.351	247.006	7842.262	242.991	205.037	282.289	919.453	316.559	465.889	155.237	2623.409	6236.902	318.262	290.399	273.134	18442.505	504.326	359.423	8617.543	228	0.861	797.873	318.158
15529.325	15865.085	9212.522	21762.592	11822.468	24832.053	11832.917	24672.939	751.017	356.25	386.039	1632.144	4626.032	579.11	242.951	9041.99	253.278	212.46	212.894	1948.182	19411.398	440.462	137.368	2225.36	9953.781	280.238	424.185	252.786	1813.281	4326.005	389.266	3888.913	318	0.831	943.862	318.346
17643.971	18612.515	10691.575	25428.754	13925.62	29709.97	13615.319	22582.32	1066.31	502.345	421.991	2072.688	6449.001	1534.113	269.079	10646.263	363.409	254.628	275.036	3113.055	22704.832	623.318	143.911	2001.508	15368.429	280.471	288.835	278.519	2827.775	5274.063	320.441	3643.681	214	0.913	829.916	317.537
7975.737	8336.434	5140.316	11786.539	6925.488	12463.895	6864.964	10686.961	892.052	501.438	449.603	401.359	403.222	365.466	290.737	9536.345	223.721	188.949	204.779	559.311	186.01	341.812	169.683	2611.222	2201.299	322.762	295.676	304.695	6570.709	326.619	349.72	9112.239	154	0.947	770.909	319.318
15357.317	16116.707	9387.759	22489.753	12374.423	26188.489	12216.072	24609.562	1040.925	498.359	442.969	2247.48	6334.924	1315.647	286.412	10330.184	315.462	242.479	240.076	3037.858	19808.565	621.949	147.426	1991.451	10835.737	291.521	300.219	276.386	6363.367	5713.734	327.056	3677.009	188	0.943	823.149	319.676
12369.202	12624.619	7065.875	17051.605	9241.678	19256.191	9229.142	14015.129	703.411	354.64	412.998	1705.145	5894.694	606.918	252.217	9276.471	230.791	168.549	286.435	3763.798	39489.713	458.36	147.256	1972.195	7956.661	263.745	285.395	252.227	1791.162	4881.029	380.31	3635.557	162	0.985	843.21	318.463
14719.033	15065.958	8776.665	20969.686	11479.364	23995.46	11492.453	24918.55	840.603	362.629	475.822	1945.492	6233.033	570.083	275.005	9426.933	265.303	197.064	237.478	3469.464	29684.786	493.803	143.653	1990.443	9597.713	263.831	317.077	261.317	3039.893	5136.339	415.109	3689.048	220	0.91	860.323	320.177
15323.098	16161.045	9357.921	22073.993	11837.385	25048.812	11685.676	28473.038	844.095	373.617	442.137	1867.029	4677.827	546.072	252.718	8372.115	254.636	210.764	166.017	1751.116	12379.301	440.178	129.314	2382.918	9893.436	293.236	469.409	245.558	1878.643	4933.566	269.814	4126.176	154	0.972	958.747	318.325
10697.892	11377.791	6078.777	14361.105	7646.887	16450.666	8891.318	12550.768	659.874	260.319	323.963	1216.123	6319.01	282.914	221.947	8780.964	208.759	151.12	224.579	3291.356	30251.138	394.343	141.448	1949.195	7659.042	267.617	293.726	255.386	166.993	4231.88	372.373	3615.183	151	0.978	914.381	321.089
13057.334	14843.6	8115.547	19162.303	9910.067	22575.158	9756.194	15436.07	774.914	347.516	436.919	1596.274	4735.038	353.227	240.469	9472.328	244.883	176.975	207.063	1620.377	17127.826	403.229	132.484	2339.874	8663.644	296.639	468.939	266.703	3645.089	4608.07	276.464	3688.138	152	0.985	993.092	321.362
9846.195	10389.933	5702.413	15731.192	7845.751	15147.941	7445.458	10243.693	780.612	369.855	320.16	494.484	390.466	407.4	248.799	8824.643	211.982	193.625	287.061	6483.674	252.593	622.843	162.847	3157.468	3846.255	299.552	302.43	381.509	20194.619	397.27	438.365	9489.51	182	0.958	742.852	323.22
12519.13	13580.033	7950.064	18434.005	10760.121	19464.807	10435.546	10858.61	797.577	408.337	369.101	375.611	365.729	514.818	252.563	8806.104	213.268	215.405	300.631	692.053	246.307	388.583	174.53	1923.954	4344.854	341.909	293.525	291.821	18676.53	389.676	391.299	7708.423	361	0.811	777.691	329.522
11333.714	11066.845	6211.016	14819.669	8577.538	16265.747	8760.411	10534.714	804.627	371.773	424.578	1717.025	4044.823	748.038	285.942	8437.816	197.31	168.517	186.264	1533.751	18054.845	424.459	147.309	2530.61	3129.548	286.245	397.524	232.536	9658.518	4137.794	350.221	5105.621	166	0.95	878.602	323.518
14300.913	15151.232	8607.259	19823.985	10935.777	22977.331	11058.975	19410.531	751.924	340.06	378.943	1502.246	4140.862	329.148	231.125	8601.427	237.392	194.821	211.74	2094.974	18077.791	417.152	135.511	2283.345	8688.408	288.491	432.643	244.733	1785.162	4546.588	432.175	4101.825	176	0.958	949.114	323.523
17086.295	18564.423	10918.821	25235.099	14090.412	30358.055	14068.551	21644.939	995.095	362.345	487.341	1822.37	5427.062	517.913	279.474	9818.32	299.373	206.759	227.999	2844.247	25894.975	525.506	144.608	2243.164	11623.089	270.562	340.47	268.326	2677.448	4529.264	374.297	4183.694	151	0.978	865.136	323.659
12701.854	12822.623	7356.465	17462.258	9773.872	19873.323	10256.652	16014.732	741.391	337.139	408.531	1997.137	5714.635	400.128	276.62	9363.178	247.025	196.532	221.451	2579.101	25758.634	486.215	144.772	1912.521	9408.441	277.362	390.863	260.05	3479.041	4903.123	342.713	3660.818	182	0.958	896.714	323.544
9853.463	10049.495	5369.135	12977.128	6862.113	14323.966	9377.697	14802.542	653.143	269.627	331.812	1346.567	6458.812	295.4	226.989	8730.278	224.355	156.363	233.792	3268.73	28754.483	407.235	140.989	1977.982	8190.653	286.968	290.452	250.683	964.064	4436.785	347.878	3737.672	209	0.94	907.61	324.677
13894.673	13803.27	8072.142	19615.981	10974.433	21036.905	10829.872	21979.443	884.494	431.844	394.772	657.33	1215.702	459.005	252.757	9135.89	258.034	205.815	323.535	1160.087	4261.549	1864.351	155.233	2496.485	6617.992	309.187	283.834	277.303	15366.967	1431.534	323.676	5936.381	197	0.944	805.794	325.084
17991.669	18884.242	11023.462	25902.651	14030.009	29879.009	14159.129	25608.103	822.152	371.524	466.141	1612.913	4316.41	529.389	237.232	8775.418	288.205	222.552	191.811	1618.957	13018.087	469.001	131.558	2279.878	12359.189	292.223	434.525	260.026	2130.683	4324.024	269.313	3796.022	166	0.926	966.337	324.283
15984.672	17118.238	9811.465	23384.184	13085.987	27529.466	12958.169	20812.995	1147.765	485.049	456.525	2381.724	6876.66	1398.538	299.725	9627.058	336.807	216.461	247.481	3801.392	20850.3	657.917	147.753	2247.674	10991.021	302.525	316.689	277.18	5848.802	6504.083	349.694	4213.305	169	0.967	820.95	325.346
13912.864	13674.48	7677.013	19017.019	10135.312	20876.989	9954.571	18217.598	902.516	345.068	368.86	1625.207	6530.39	454.664	252.778	9503.197	263.657	164.226	249.523	5143.904	33635.748	471.99	153.767	1871.622	10025.65	274.062	282.506	269.049	1874.948	4905.396	315.096	3548.277	176	0.982	836.46	326
16362.556	16742.44	9844.479	23280.271	13263.214	27527.138	13393.097	22163.302	990.441	351.684	446.532	1849.111	5312.167	616.8	286.962	9018.044	290.471	208.328	226.366	2334.557	23413.362	540.47	141.747	2402.109	10481.037	280.582	378.932	255.222	3983.635	4655.485	344.849	4589.794	255	0.875	870.982	328.159
16982.869	17992.437	10281.806	24044.706	13123.194	28000.746	13393.053	16992.512	779.801	376.391	465.603	1563.606	3498.602	428.189	230.351	8473.963	253.85	212.994	198.906	1438.832	15758.199	427.579	126.25	2491.992	9424.171	294.138	494.772	264.287	2003.023	3869.144	270.628	4260.03	186	0.924	972.489	327.462
11113.831	11383.16	5902.164	15122.039	7621.242	16555.626	7557.605	9250.41	648.696	300.114	344.675	1203.155	6582.74	328.15	238.76	9006.98	219.687	147.524	237.9	2516.393	17247.33	354.991	144.178	2306.588	6131.049	306.13	385.856	241.112	2153.682	4318.479	268.276	3568.233	154	0.972	1011.448	327.253
12862.417	13992.514	8282.167	19656.31	10966.463	21342.421	10694.911	24134.159	898.92	387.895	362.958	496.434	494.924	492.579	241.533	9480.268	253.838	241.795	407.57	1234.292	1537.931	1510.985	156.19	2538.204	6847.319	319.41	293.474	279.143	23059.663	709.179	362.661	6774.399	252	0.906	797.766	331.77
17817.548	18484.12	10529.117	25111.876	14202.948	28282.748	14072.845	19938.507	1164.133	486.177	443.331	2140.802	5282.25	1360.557	289.622	9855.199	328.71	214.134	307.602	3015.997	16166.409	1194.208	153.33	2489.162	10691.274	300.784	306.584	279.14	7465.302	5279.422	330.696	4641.941	181	0.943	816.754	328.616
13401.027	13761.934	7917.188	18729.945	10292.564	21448.32	10242.098	19925.067	822.42	329.789	410.556	1854.708	5550.486	462.099	270.112	9250.173	270.916	205.174	228.015	2679.372	26994.208	512.37	143.612	1943.736	11091.767	279.551	366.232	269.424	3805.355	4663.822	341.788	3819.547	176	0.958	894.068	328.739
16382.396	16643.793	9339.262	22882.976	12583.153	26416.386	12560.542	15171.984	906.511	310.532	379.858	1383.462	5370.733	417.534	247.571	9639.636	282.386	167.147	240.928	5779.481	38526.323	452.051	153.425	1874.794	12090.821	276.423	285.448	264.955	1620.459	3998.498	340.758	3570.707	213	0.937	841.162	331.603
15344.836	16233.504	9430.036	22114.674	12028.609	25635.303	11975.388	24567.895	789.378	364.461	464.584	1515.318	4330.462	510.765	225.12	9008.298	273.27	204.096	188.24	2076.905	16449.764	464.201	124.032	2207.727	10871.675	296.205	412.902	272.761	1116.339	4379.173	292.705	3685.911	196	0.965	965.378	330.536
17008.462	17795.768	10320.224	25051.814	13666.696	28441.269	13269.486	22273.346	1131.403	434.329	397.36	1853.218	5117.406	748.303	280.297	10313.603	321.188	214.391	299.372	2058.648	25225.045	1008.513	156.909	2026.644	12150.889	294.729	283.847	277.491	8218.04	3984.376	356.635	3698.383	409	0.836	810.727	338.549
11373.006	11548.384	6340.03	15439.442	8457.286	17493.863	10035.453	11881.157	745.403	284.439	356.203	1219.162	5795.662	334.947	221.575	8706.532	249.709	164.087	238.078	3917.039	30015.714	428.673	143.217	2031.165	9126.742	296.767	281.497	253.1	1076.991	4147.838	301.755	3935.935	157	0.955	903.838	330.971
10005.65	10194.406	5608.911	13852.553	7359.581	15489.547	7168.971	17045.692	638.583	277.006	347.587	1256.873	6677.953	312.902	222.945	8905.275	223.038	147.922	239.851	4266.415	29570.646	421.335	145.1	1884.504	9004.015	281.951	292.819	250.849	764.681	4582.419	378.461	3553.031	152	0.985	920.809	330.362
12170.584	12191.792	6919.603	16693.661	8955.444	18231.743	8755.368	20380.484	653.759	318.989	368.427	1255.33	4939.504	351.75	212.87	8545.46	248.16	162.173	214.579	2993.381	21899.807	373.44	135.01	2167.489	9405.452	297.658	343.535	272.57	1175.914	4240.616	405.389	3833.935	241	0.91	954.923	332.575
14567.685	14779.247	8221.331	20447.189	10503.559	22799.208	10425.7	20552.332	924.98	364.47	510.715	1555.07	4154.434	386.654	241.285	9491.601	300.907	197.684	219.561	1615.638	16006.182	431.857	150.33	2368.245	11222.786	294.505	506.359	257.69	2170.55	3840.193	288.079	3683.895	156	0.984	1001.962	330.25
14753.489	15266.898	8859.962	20651.979	11735.031	24209.432	11723.121	19403.093	848.113	332.074	422.092	1774.679	4848.713	490.589	263.586	8977.29	264.072	212.625	209.716	2276.122	19973.186	514.039	147.516	1925.99	9480.87	280.793	374.456	247.663	3266.254	4326.484	362.583	3721.193	229	0.92	879.854	334.177
8444.556	9547.861	6075.111	13297.719	8722.169	14522.406	8239.6	8229.624	1039.368	530.395	427.04	443.937	458.138	403.871	292.357	9222.314	229.252	184.401	226.402	1254.595	227.104	1607.056	171.311	2393.354	902.503	290.089	361.485	296.973	14069.118	777.085	459.95	8989.482	205	0.905	745.832	334.066
10960.333	11100.728	6128.822	14736.716	7799.318	16164.989	7698.221	19046.721	634.355	296.59	343.671	1286.749	5036.159	297.719	211.121	7991.546	213.565	156.413	216.294	3583.155	24449.252	345.422	133.321	2139.078	7498.145	294.813	312.451	260.553	1625.625	4403.842	415.97	3860.544	152	0.959	942.467	331.928
10478.209	12361.319	8797.974	15587.625	12438.787	16302.261	11069.059	15899.047	1588.792	866.844	609.56	549.214	585.327	514.199	378.289	10963.124	357.926	236.451	200.943	884.907	247.843	1392.677	166.371	4022.175	1570.89	294.864	320.344	285.385	7388.259	754.225	381.012	13333.823	701	0.832	734.287	341.978
15630.735	16522.643	9694.168	22687.351	12714.363	26983.45	12522.814	26989.395	889.77	336.659	434.581	1902.543	6525.074	483.714	281.489	9264.497	310.991	205.725	233.53	2981.692	28989.328	560.127	145.618	2073.027	12011.52	277.735	351.79	264.41	2756.102	5197.047	352.595	3938.126	151	0.978	867.05	333.348
12665.092	12993.652	7424.504	17723.041	9763.371	20346.648	9591.291	18920.241	819.062	304.928	403.266	1671.144	5507.547	491.019	252.074	9107.158	261.035	189.287	206.185	2880.76	29853.088	498.809	147.114	1891.205	10423.685	285.889	343.746	262.607	3229.126	4394.955	358.021	3744.412	185	0.95	887.927	335.203
15432.536	16799.014	9331.321	22489.538	11869.816	26262.551	11903.645	15184.263	889.272	368.484	479.568	1408.329	4222.947	413.309	243.031	9406.236	296.201	208.376	225.376	1572.848	18099.476	415.105	140.161	2486.881	10804.446	297.554	468.868	256.508	3548.073	3735.516	285.374	3795.565	162	0.96	1005.623	334.333
11771.487	12225.194	6969.004	16500.164	8747.702	18175.786	8795.519	20833.294	775.644	390.497	421.431	947.371	1653.543	399.469	243.511	9074.852	211.343	175.325	166.735	726.181	10903.411	786.752	139.591	2738.704	5858.212	293.838	427.829	258.529	5513.512	2004.337	319.391	4492.858	222	0.855	998.455	337.288
14618.233	14994.167	8361.207	20360.712	10993.215	22835.935	10772.27	18322.763	1006.99	455.232	421.154	2292.426	6726.388	1100.964	278.003	10812.564	287.52	192.66	260.11	4337.631	30365.439	530.779	159.324	2050.06	9903.918	290.174	304.465	270.295	2659.448	5033.741	408.798	3793.035	172	0.984	819.86	337.395
14774.269	15394.602	8514.015	20863.189	11199.888	23809.007	10953.983	13445.64	798.117	306.185	408.257	1443.736	6260.316	441.529	243.627	9401.578	295.188	169.276	241.092	6381.689	37456.15	456.092	153.13	1851.224	13122.767	283.315	278.915	269.582	1508.699	4611.559	393.785	3622.689	157	0.965	842.685	338.283
13326.206	13835.367	7875.69	18710.147	10086.459	21390.37	9859.018	19998.298	839.467	334.93	434.322	1912.406	6590.929	523.674	250.745	9502.456	257.867	205.71	215.166	3833.728	27516.412	506.546	149.837	2062.058	9443.397	293.204	332.733	250.111	961.565	5071.415	371.808	4138.121	178	0.959	872.056	340.337
12673.628	13338.466	7508.658	17834.581	9650.82	20302.472	9714.354	16962.93	816.859	356.26	415.051	1521.129	3838.674	372.546	231.954	8159.885	249.186	194.078	194.339	1417.988	22259.504	379.303	128.414	2433.839	9050.495	311.885	451.166	270.099	2022.689	3705.36	275.976	4234.92	167	0.955	979.793	338.913
10255.374	10694.476	5825.651	14070.206	7367.718	15694.495	6992.345	13894.47	784.999	275.723	360.725	1442.164	6485.853	388.318	224.739	8952.273	228.706	164.894	197.349	4190.607	32455.886	471.636	150.569	1950.106	7936.101	294.896	305.607	249.873	1105.666	4880.954	404.081	3923.656	163	0.932	890.929	341.727
11564.88	11831.79	6554.121	16059.86	8510.939	18089.897	8702.418	14442.018	809.811	271.267	334.933	983.803	5584.736	347.882	206.722	8370.176	193.515	139.47	232.934	3748.969	27067.311	332.94	146.432	1992.042	6045.791	293.911	306.359	238.976	3034.35	4041.703	439.329	3606.228	153	0.965	927.33	341.219
11694.238	11609.992	6419.175	16072.405	8503.739	17686.184	8414.23	19624.392	700.904	288.771	400.578	1602.804	6480.033	422.813	240.463	9351.315	225.862	155.572	214.83	4798.977	34095.858	433.484	149.719	2074.779	7828.144	280.248	290.519	255.416	778.658	4727.588	369.745	4093.395	203	0.933	860.958	342.958
13722.301	14000.622	7715.626	19040.913	10021.938	21367.815	9664.876	20189.07	838.826	374.387	486.491	2067.884	7947.597	872.378	264.215	9803.54	271.766	178.336	249.557	7884.609	35386.894	494.799	161.199	1892.021	10341.793	307.849	303.957	271.645	2418.614	5112.575	374.325	3676.5	238	0.944	826.689	345.261
13035.024	13833.105	7963.817	18963.005	9980.482	21874.242	9886.356	20989.603	759.136	387.04	435.89	1148.738	3684.261	468.772	238.787	8383.871	236.994	196.994	185.395	1250.562	15776.216	601.254	140.955	2523.863	8503.023	299.965	401.86	270.707	2485.211	2901.928	287.88	4202.83	216	0.913	993.31	345.278
12955.52	13373.427	7308.042	18216.987	9489.116	20460.294	9219.873	17269.03	750.77	294.566	387.638	1503.206	6648.181	436.041	245.471	9294.379	287.455	162.017	244.259	5759.419	36319.919	465.157	159.929	1767.697	12297.779	284.242	282.606	265.88	532.61	4499.329	360.71	3536.624	167	0.99	836.632	344.608
12305.455	13087.11	7322.931	17781.075	9333.684	20436.23	8990.098	17756.091	740.105	273.62	379.986	1351.974	6196.245	410.445	245.471	8962.641	253.596	154.308	233.781	4476.621	33690.135	473.821	148.746	1840.936	10086.206	291.045	276.436	270.669	757.687	4253.85	335.905	3719.508	212	0.944	854.005	347.472
13809.011	14494.899	8090.004	19330.017	9978.924	21729.002	10131.712	18129.739	702.006	549.204	487.56	1250.466	3859.925	904.419	240.495	8357.733	233.456	194.276	209.903	1219.2	15277.696	396.445	145.29	2781.781	8221.609	297.171	450.547	260.288	1967.956	3158.147	309.758	4227.377	169	0.967	1002.299	347.175
10082.796	10433.326	5410.028	13424.712	7018.492	14481.44	7114.276	13169.938	780.88	431.397	440.145	1657.312	6141.515	579.518	265.357	8369.681	223.241	178.765	257.588	1605.468	18353.843	404.4	151.66	2603.764	6624.924	304.917	462.668	255.512	719.411	4996.677	302.707	3954.189	179	0.965	1011.059	347.243
14967.578	15679.21	8989.107	22040.53	11770.264	25270.65	11250.973	23109.077	1268.836	432.932	431.394	2345.514	6875.593	651.93	292.29	10014.375	339.571	227.865	263.704	4029.299	29930.415	558.26	160.847	1975.107	12875.416	303.251	284.911	285.766	7242.497	5132.464	364.159	3746.809	187	0.938	813.586	349.628
11331.211	13237.372	9265.733	16602.384	13069.277	17765.76	11431.374	15156.986	1599.948	921.631	625.53	568.568	576.408	551.834	369.298	11465.851	344.437	258.548	198.407	1245.098	258.271	1743.431	167.042	3559.503	2128.976	297.445	334.936	280.525	12769.062	1010.165	326.555	11386.826	268	0.919	740.377	351.836
16959.986	17717.374	10099.289	24577.333	13549.517	28707.191	13196.16	21320.939	1015.205	464.62	535.017	2341.847	7834.061	989.226	287.988	9735.312	328.395	216.373	267.382	8098.616	27901.663	587.756	168.479	1856.265	12581.513	317.627	306.864	282.763	3497.485	5630.645	368.236	3558.416	161	0.979	820.817	349.432
11563.511	11425.391	6232.55	15550.104	8438.362	17615.478	8399.429	16984.474	667.529	244.194	358.343	1133.094	5131.569	351.352	223.611	9660.499	239.64	165.216	200.522	3966.058	21887.83	501.178	142.865	2249.838	8982.098	285.215	281.907	245.787	464.122	3929.1	320.594	4584.951	153	0.965	883.206	348.912
12752.819	13003.529	7047.564	17786.794	9247.937	19827.056	8982.689	15335.873	733.277	269.521	351.483	1219.306	5470.263	371.825	245.462	9545.656	292.325	155.804	246.022	4862.891	35763.678	479.192	159.73	1671.365	12541.079	292.758	273.203	272.996	666.032	3443.806	325.851	3325.595	154	0.972	837.455	349.773
8243.72	8623.43	4529.571	11190.2	5728.566	12436.54	5330.788	10864.937	608.396	260.21	328.677	1129.599	7114.947	327.714	209.01	8513.494	201.584	145.275	217.504	3977.382	20585.093	410.554	145.066	1929.954	7061.63	299.31	308	233.652	703.628	4855.759	371.54	3842.227	154	0.972	902.455	351.773
17141.773	17660.594	10327.743	24064.522	13566.972	27462.45	14020.787	19129.84	702.979	355.137	382.382	1379.373	4029.285	369.163	227.479	9189.178	243.464	189.777	188.788	1365.507	17742.501	362.45	138.922	2332.415	8153.201	307.889	362.927	273.894	4044.504	3571.666	275.847	4092.74	329	0.786	965.567	359.299
15681.999	16634.462	9418.63	23146.586	12741.916	27001.112	12776.622	18658.328	1139.994	446.279	458.782	2258.187	6960.166	753.028	299.736	9653.374	344.424	240.202	248.512	4716.234	23836.532	637.547	158.075	1875.734	12926.188	306.478	296.303	278.511	2997.906	5631.738	321.27	3639.877	191	0.949	818.73	355.322
13905.038	14157.902	8010.435	19587.896	10896.722	23095.997	10777.891	17402.24	635.516	229.64	346.961	943.788	5333.382	342.71	219.8	9535.412	272.808	165.01	216.518	3550.906	19843.247	450.112	153.36	2155.279	11376.534	292.976	274.397	239.959	1476.125	3940.833	381.942	4405.54	168	0.937	884.911	353.393
10158.699	10494.884	5681.261	13937.078	7475.88	15922.133	7455.345	12787.028	693.298	246.784	337.516	1113.779	6614.943	339.851	224.146	8981.269	209.423	152.737	212.163	3706.182	22424.692	416.551	156.288	2006.331	6448.134	281.908	301.573	236.529	1752.538	5153.137	424.208	4108.05	182	0.967	891.929	354.72
12156.137	12464.528	6885.691	17787.105	9110.307	19506.961	8734.924	18762.128	771.015	275.388	351.895	1292.054	5649.284	389.042	253.83	9698.47	314.986	165.381	236.16	5692.612	34283.635	500.835	159.693	1700.368	13665.398	304.631	264.891	266.368	933.48	3584.186	291.054	3439.115	170	0.949	833.953	355.441
10583.126	12350.255	6942.409	16592.229	9299.182	18246.486	9109.909	8485.951	888.752	480.728	403.426	480.054	395.823	453.985	285.099	10189.305	227.001	219.21	183.54	1201.657	253.226	1040.822	159.131	2493.184	4232.964	280.481	334.743	284.124	18488.042	912.666	307.19	9027.763	155	0.978	746.061	356.784
11354.805	11319.523	6323.063	15335.202	8399.567	17258.163	8411.818	13647.536	550.371	260.178	336.327	947.925	4444.142	311.793	199.385	8820.352	221.929	149.773	230.593	3238.781	28374.219	407.086	146.749	1969.497	7882.206	328.498	280.531	245.7	720.952	3337.259	319.47	3489.455	152	0.985	942.388	358.868
16344.267	17115.857	9840.528	22840.964	12743.717	26303.306	13206.699	24608.433	693.616	403.681	384.272	1382.485	4258.038	450.876	205.734	9026.06	251.299	186.931	202.272	1419.961	14936.887	368.194	135.279	2316.546	9513.143	310.522	368.688	273.828	1973.638	3842.726	267.363	3836.822	159	0.943	972.928	357.865
13653.499	14409.326	8275.694	20478.572	10893.946	23318.976	10464.579	21204.151	1028.688	395.837	410.316	1809.496	4697.708	565.042	292.911	9854.323	300.266	224.802	205.088	2564.023	17732.269	637.719	149.532	1898.463	10779.417	300.141	273.875	265.461	5894.252	3994.384	255.866	3746.655	442	0.841	815.932	365.9
13813.012	13845.245	7676.476	19547.102	10103.912	21602.203	9832.782	20356.847	730.902	272.39	362.405	1327.94	6024.438	402.007	261.461	9628.101	279.074	156.042	235.11	6240.542	36768.489	456.332	158.176	1730.871	11574.142	298.702	262.189	249.936	886.675	3909.005	272.825	3569.381	161	0.965	838.475	358.966
12293.071	12573.634	6929.529	16939.687	9005.389	19172.626	8775.636	16464.883	756.085	281.446	357.108	1352.063	6667.737	393.066	253.052	8794.94	231.566	150.414	213.176	5394.301	29496.191	462.305	149.877	1952.094	8413.156	290.649	288.786	243.663	887.297	4525.085	281.741	3999.87	285	0.916	850.567	361.802
10567.646	10789.659	5924.309	14722.858	7723.396	16747.049	7565.944	17150.439	660.438	246.787	322.596	989.86	4891.007	324.959	232.355	9136.634	225.564	149.9	208.156	3348.861	24412.118	456.395	144.911	1981.496	8270.18	282.708	284.616	246.031	368.9	3319.983	303.046	4111.764	165	0.944	863.148	359.621
12248.189	12874.454	7128.274	17341.85	9212.371	20129.354	8895.696	15763.967	947.771	238.644	335.067	1036.048	5337.844	319.163	216.684	9495.493	269.642	162.526	205.376	3595.28	25177.94	383.267	155.124	1906.037	10873.607	294.508	271.231	237.007	606.997	3945.555	431.926	3944.152	169	0.943	882.222	359.429
11604.706	11297.435	6162.705	15672.085	8522.169	17550.699	8634.439	18212.002	736.733	261.523	347.482	1156.835	5565.996	336.194	218.956	8800.547	255.712	158.231	191.337	3759.033	24596.477	452.57	143.125	1794.45	10558.912	289.468	280.553	245.138	99.582	3959.752	334.557	3738.546	152	0.959	872.5	360
16925.156	17750.125	10552.907	24668.302	13740.61	28399.614	13978.639	27377.025	777.88	393.374	415.101	1268.209	3727.943	661.355	234.265	9719.098	270.551	218.994	199.976	1317.075	17691.859	413.86	142.222	2369.423	9759.555	316.439	360.882	257.584	5152.971	3491.549	275.867	4116.207	344	0.878	956.52	365.843
11978.483	13007.867	7230.54	18042.267	9861.56	20715.382	9522.405	10511.22	728.384	365.808	362.838	366.325	342.708	359.858	254.826	9139.162	233.994	194.295	211.497	1317.138	303.494	419	147.531	1938.985	5965.815	294.97	295.348	260.949	23345.792	1095.426	278.45	7068.847	275	0.936	783.958	364.562
14597.608	15496.577	8987.113	21013.036	11630.821	24524.859	11700.29	26482.265	743.382	436.828	413.926	1309.471	4257.726	462.367	220.217	8910.278	254.636	211.268	235.904	1427.466	12793.879	411.505	139.665	2649.245	9005.804	319.011	369.35	263.391	3541.905	4295.504	285.985	4359.066	276	0.921	979.79	364.551
14712.485	15013.266	8458.875	20873.93	11055.9	22138.526	10884.886	22586.231	879.289	332.414	391.766	1726.585	6360.139	457.096	277.066	9544.952	265.75	192.398	259.573	5231.608	30456.811	495.272	150.212	1701.757	9100.057	294.376	267.763	254.024	5127.304	4503.557	228.956	3489.755	254	0.913	830.783	366.323
12149.37	12391.576	6739.638	16719.281	8537.073	18635.426	8353.502	19450.772	689.06	259.326	347.042	1418.459	6227.011	364.885	253.759	9545.581	208.547	146.207	219.502	5265.693	38365.227	465.398	148.442	1806.883	7426.961	304.651	274.375	237.018	917.736	3980.65	243.919	3707.283	204	0.938	841.745	367.265
11246.295	12163.007	6689.079	16483.916	8673.895	19582.959	8599.821	19565.817	695.643	255.123	332.933	1243.989	5953.565	344.573	219.8	8393.787	233.679	158.084	192.853	4514.839	27984.732	447.08	142.824	1783.312	8977.635	288.326	284.018	244.439	407.503	4339.762	278.731	3710.747	209	0.919	868.6	365.222
14712.952	14551.744	8347.157	20040.952	11188.839	22791.874	11304.474	25737.011	657.795	299.444	395.692	1139.118	4233.257	401.157	211.17	9304.12	241.063	171.71	224.886	2609.669	26746.494	446.694	149.309	2061.571	9030.529	335.669	309.977	242.915	2490.684	3798.83	298.316	3619.146	149	0.992	943.983	365.218
11328.055	12159.714	6086.568	16173.186	7673.961	17657.774	6901.834	10546.652	695.429	311.865	345.422	835.391	5737.887	342.356	273.07	7508.954	272.15	181.827	315.701	2004.431	8514.441	345.319	163.008	2559.053	8707.721	294.909	338.826	264.748	673.089	3308.616	256.666	3687.978	202	0.941	1058.426	367.134
11968.546	12562.334	6917.36	16905.124	8943.887	19493.121	8843.988	13952.07	512.076	233.18	321.463	1125.569	5950.095	305.144	203.048	8732.306	216.755	145.603	251.601	4876.057	29345.543	407.273	147.637	1815.763	9330.027	309.586	273.813	238.484	809.595	4049.115	287.853	3453.963	158	0.961	916.576	368.804
9816.918	10171.62	5509.289	13645.026	7289.657	15622.834	7101.812	12977.85	2187.474	248.855	313.301	1239.714	6516.376	336.584	212.776	8812.59	259.863	152.923	200.236	4802.224	28851.857	450.667	139.984	1954.703	7222.949	306.187	290.235	236.22	483.819	4591.679	272.818	3992.299	267	0.852	878.743	372.107
11923.821	12676.277	7416.968	17306.139	9425.301	20199.391	9369.916	21656.715	685.082	306.111	368.956	1072.011	3872.112	372.096	205.308	9619.277	213.459	175.657	213.801	1707.725	19588.606	426.734	145.622	2099.721	6137.952	351.589	323.398	234.86	8217.125	3619.393	297.446	3913.057	232	0.94	938.754	371.78
14287.713	15092.951	8812.325	20484.205	11263.57	23785.306	11228.534	27042.584	715.525	344.228	403.07	1218.846	3936.371	639.218	217.076	9617.177	256.56	194.607	222.305	1646.192	22694.549	476.825	140.982	2205.281	9522.952	326.598	335.258	241.035	6487.219	3534.138	294.658	3876.525	172	0.984	947.907	370.331
13439.626	14404.283	7964.479	18979.814	10003.104	21625.323	10080.066	18632.421	797.719	406.116	444.669	1544.867	5653.795	452.441	267.52	7983.424	213.611	196.748	244.828	1545.98	16873.411	367.252	154.459	2630.587	6649.242	306.637	396.059	255.022	1963.298	4776.601	285.376	3972.652	363	0.861	1010.42	376.817
11090.079	11306.488	6186.138	15330.014	7954.396	17137.643	7656.566	16550.742	664.635	235.026	322.615	1173.004	6545.601	304.236	214.294	8883.156	233.67	138.207	250.597	4754.503	24300.023	438.285	150.401	1736.608	10243.066	311.279	280.216	243.336	584.994	4450.857	266.627	3284.204	152	0.959	908.5	371
16368.3	17029.623	9741.87	23860.305	12811.992	27471.035	12523.089	25133.261	929.412	459.669	408.669	1843.645	4937.181	933.583	296.617	9830.926	305.85	238.887	214.817	2511.547	23279.872	1928.73	161.188	1644.223	11081.183	296.067	272.436	254.794	6495.804	3803.969	258.738	3223.971	277	0.914	823.782	377.132
12975.516	12821.14	7207.673	18031.31	9592.699	20088.838	9253.287	13232.578	793.265	316.762	368.087	1421.788	5584.629	455.718	250.748	9082.364	313.181	173.688	215.242	6877.517	28724.032	504.03	138.189	1560.607	13583.469	291.107	280.639	243.572	1066.654	3955.613	248.125	3162.995	174	0.971	851.466	374.776
10313.146	10165.67	5565.092	13493.767	7463.64	15000.365	7468.067	12905.402	652.51	282.831	344.973	1704.334	5947.414	373.251	223.064	9603.985	213.963	155.592	249.348	3159.276	33570.323	408.094	152.762	1940.598	7231.745	322.587	353.39	236.128	2866.774	4834.046	288.952	3781.449	163	0.932	922.862	374.69
13631.849	13985.11	7693.202	18873.393	10115.236	21845.451	9942.146	11935.887	641.285	294.431	337.796	1455.599	6184.625	430.619	233.24	9343.39	279.408	164.471	213.822	7349.493	33753.582	417.368	137.907	1823.925	12024.576	289.571	275.622	250.529	435.625	4285.232	263.592	3742.834	172	0.96	858.279	376.459
11737.101	13040.047	7857.224	17557.463	9809.934	20173.128	9636.172	15922.144	684.721	353.792	359.841	697.164	1625.434	348.199	208.323	8474.552	206.466	184.903	175.758	669.819	8112.015	337.746	148.882	2340.805	4884.993	312.808	310.083	247.743	7617.435	1850.932	318.83	4854.848	181	0.976	959.014	377.235
12419.974	12020.869	6786.361	16853.117	8932.394	18676.203	8653.941	21430.112	646.582	262.237	336.769	1486.095	5851.244	364.377	221.193	9311.816	265.294	173.411	246.801	4227.603	32111.586	425.776	147.727	1827.742	12421.476	318.412	311.855	244.747	1751.771	4250.987	270.841	3326.715	159	0.967	912.072	378.016
17958.55	18348.269	10463.089	25912.864	14009.978	29775.534	13543.226	19641.574	1024.782	526.768	377.289	1901.002	5612.246	1324.09	289.193	10618.08	351.005	250.144	218.714	1661.556	28212.528	570.521	158.602	1574.858	14709.302	294.132	258.136	263.59	4729.107	3850.305	258.398	2933.613	170	0.949	830.618	379.329
18287.188	18552.358	10462.12	25801.696	14365.196	29873.198	14089.128	18506.43	1110.778	460.958	380.952	2024.466	5601.42	1038.827	280.181	10656.5	389.844	251.014	218.671	2313.425	23228.363	600.443	158.755	1827.409	17576.316	294.377	277.936	258.974	3455.827	4306.473	271.839	3547.781	171	0.954	836.5	380.02
14263.129	14488.45	8209.962	19647.131	11031.286	23024.224	11077.728	16791.742	792.769	305.724	375.342	1640.999	4343.155	424.119	235.793	9041.686	250.432	186.717	225.134	2123.06	27731.143	452.22	152.381	2269.306	9747.016	331.899	378.363	247.501	4469.3	3934.905	303.994	4306.828	210	0.944	918.605	380.776
9234.984	9297.648	4935.064	12650.229	6734.652	14122.524	6569.382	10845.986	648.266	242.451	316.044	1120.525	6166.936	331.758	220.184	8301.364	186.958	151.693	176.135	4891.547	22758.163	482.777	139.164	2048.018	6469.65	293.099	280.97	249.087	202.115	4386.951	277.564	4058.273	154	0.961	885.403	380.675
12429.137	12010.167	6976.114	16783.303	9618.668	18460.964	9838.23	20305.455	915.612	403.848	432.258	1162.363	2660.334	651.75	246.453	7967.639	203.654	183.751	209.983	968.1	9850.399	332.589	144.654	2658.312	4774.04	320.081	400.348	253.57	3679.568	3041.168	282.751	4287.449	166	0.984	975.608	380.645
12275.033	13520.976	7574.93	18226.958	9570.106	21459.591	9060.36	16441.025	705.481	373.54	380.037	1750.897	6815.404	536.785	254.348	8811.587	271.79	176.074	214.598	8764.454	31737.598	479.46	138.512	1596.042	11156.407	298.722	271.795	247.731	1577.277	4809.052	263.597	3221.104	162	0.985	853.475	381.463
9915.905	9823.986	5270.386	13390.765	6961.3	14859.12	6817.205	16953.393	611.372	247.592	318.705	1551.83	7205.797	373.758	231.72	8984.608	223.399	152.263	215.113	7636.244	38058.589	390.887	136.912	1843.648	8323.313	283.988	253.826	236.471	800.802	5039.323	292.681	3741.961	167	0.932	862.967	383.398
14460.948	14803.746	8595.625	20793.17	11272.765	24645.465	11080.284	24472.88	901.916	303.984	371.937	1659.297	5056.458	462.009	237.546	9819.515	280.828	205.897	213.24	2728.794	24104.229	482.093	146.501	2075.54	12130.601	318.344	353.36	244.383	3224.168	3966.572	318.228	3705.45	165	0.968	910.439	384.912
14923.173	16107.699	9209.012	22282.974	12042.996	26295.826	11642.546	20279.292	915.066	407.182	380.083	1722.977	4755.521	846.68	278.733	9704.488	314.492	226.962	197.261	2506.652	22637.82	599.319	153.386	1767.083	12539.886	301.373	267.097	246.655	6949.553	3701.416	258.679	3394.814	436	0.784	836.665	389.704
17230.216	17694.564	10450.716	24534.035	13787.78	29026.765	14118.975	22692.648	1046.534	493.748	548.726	1318.681	3275.1	1249.824	244.086	8719.508	248.449	243.257	207.27	1377.656	11231.484	452.199	159.232	2500.145	7922.067	309.83	432.071	258.048	5159.334	3766.397	287.934	4045.608	175	0.943	975.963	387.289
12049.941	12340.614	6898.705	17197.385	9261.51	20124.7	9116.96	14929.512	659.894	281.136	330.481	1623.366	7421.18	468.292	240.961	8874.167	224.688	175.33	172.73	7478.105	30617.366	426.08	135.925	1913.81	8545.781	285.052	255.543	238.719	622.043	5155.412	292.644	3876.852	189	0.971	864.013	389.394
12120.413	12690.416	7290.73	17498.808	9813.836	19256.026	9856.226	18326.103	817.525	386.609	409.227	340.717	341.051	416.491	270.395	8630.465	264.411	220.182	246.242	805.194	335.369	1920.837	153.718	2927.513	6709.35	295.587	271.443	260.096	16985.911	461.141	270.369	8971.082	329	0.845	801.956	390.64
15414.266	15996.197	9305.967	22241.818	12236.742	26627.51	12086.832	22905.829	921.182	331.156	381.332	1723.427	5516.621	507.853	249.801	9543.857	279.04	198.027	214.979	1938.348	22628.706	508.525	142.222	2070.311	11085.84	313.165	364.021	235.279	3085.869	4425.32	334.725	3722.657	208	0.956	911.808	391.606
13142.69	12648.987	7476.324	17766.413	10122.994	19990.991	10157.652	21811.476	734.038	355.958	404.371	1260.78	3472.782	406.879	216.032	8501.814	270.901	201.66	254.287	1411.54	14882.857	411.684	150.338	2469.69	9103.991	310.252	358.932	247.832	4148.411	3330.406	304.262	4381.077	210	0.944	957.095	391.052
13245.141	13703.398	7392.113	18747.732	9678.011	20557.283	9505.771	19985.094	798.383	392.343	452.508	1558.849	4965.237	557.607	264.169	8394.186	244.453	197.316	188.75	1552.803	12232.581	401.678	159.838	2666.079	7486.439	298.216	370.584	271.958	476.84	4093.08	283.186	3959.122	153	0.965	1040.062	389.67
15424.565	16559.225	9362.913	22586.507	12285.098	26674.796	12100.88	16617.711	977.655	355.697	381.96	2404.057	6875.93	608.853	278.67	9453.693	305.777	210.015	213.576	4510.305	26148.57	580.312	141.903	1752.307	11957.216	309.048	287.068	251.642	3098.834	5172.616	249.208	3351.038	229	0.916	845.828	393.456
14207.324	14136.407	8142.643	19118.635	10835.9	21455.662	10940.386	26102.002	853.56	441.435	475.154	1481.554	3748.213	649.238	248.546	8390.622	265.324	212.255	272.635	1311.054	14090.768	396.92	154.868	2518.697	8789.555	303.291	364.828	248.205	2186.889	3794.684	313.99	4359.822	180	0.925	963.839	392.078
14136.226	14730.195	8428.217	19517.129	11127.444	22611.871	11404.757	14395.59	980.94	441.542	469.052	1356.237	3019.139	954.891	238.803	7382.581	208.92	197.115	173.989	1107.669	11571.786	366.136	156.713	2905.042	5496.703	302.297	411.633	236.193	2948.995	3392.099	284.981	4719.125	182	0.935	983.582	390.363
13001.413	13385.701	7418.706	18304.156	9984.766	21471.78	9899.435	23336.194	725.449	276.272	353.958	1313.396	4795.633	415.342	212.621	9207.195	274.551	179.528	213.605	3506.314	17730.823	507.275	141.126	2041.808	11758.889	304.431	292.002	239.486	940.976	4340.78	309.722	3977.718	181	0.952	898.843	392.809
14547.559	15177.807	8708.227	20641.716	11747.798	24582.791	11806.137	19475.338	883.589	360.108	394.164	1429.776	4135.991	459.569	248.663	8425.596	260.332	197.304	206.509	2030.427	15242.816	472.551	146.409	2278.029	9262.318	329.33	349.713	239.557	3801.386	3974.61	344.184	4194.519	191	0.949	929.102	393.971
11955.612	12077.457	6930.986	16356.991	9313.921	18747.28	9458.157	18093.702	726.591	362.98	391.518	1539.019	4916.511	490.779	248.516	9088.038	230.992	177.037	188.975	1843.818	15256.363	392.145	145.207	1860.364	7042.078	331.284	348.524	242.236	3836.657	4387.524	332.672	3329.886	206	0.926	937.495	392.383
16646.883	17039.045	9996.225	23333.708	12924.431	26886.932	13050.354	25340.852	869.607	481.222	519.428	1471.203	3798.175	917.699	251.982	8317.503	255.104	242.038	233.211	1315.027	13414.306	448.011	164.76	2459.858	8717.728	308.409	402.754	251.275	3649.688	3840.848	296.95	4026.214	273	0.936	974.687	394.152
14442.22	14972.913	8711.593	20681.062	11400.469	24599.804	11323.584	22697.708	914.529	337.763	376.893	1581.188	4581.244	426.508	240.843	8459.693	269.59	198.373	222.199	1901.996	22004.838	493.344	142.791	2206.002	10755.184	316.712	360.972	241.541	4633.702	3937.863	346.513	4057.009	147	0.989	922.418	394.643
13720.508	14801.97	7983.348	19690.345	10133.787	22398.917	10125.751	20975.045	790.223	401.623	469.661	1586.741	5687.523	579.709	270.409	7888.345	219.202	199.078	199.601	1777.266	10854.868	411.985	162.765	2478.873	6229.557	307.184	369.819	262.235	716.569	4382.776	302.658	3719.761	153	0.965	1044.755	393.984
11531.084	11965.103	7007.245	16060.562	9061.825	17052.511	9252.408	19225.674	806.823	355.499	330.743	749.751	1220.933	372.358	264.627	8205.325	191.615	178.916	219.12	596.461	5520.4	246.797	147.661	2803.278	4961.78	287.637	334.345	240.675	9952.363	1281.536	329.173	4952.282	167	0.99	1011.865	395.841
14846.439	14966.531	8531.708	21031.93	11542.9	24235.311	11470.678	19195.368	930.953	337.6	354.658	2116.763	6479.375	584.916	261.343	9230.183	286.57	208.921	225.237	4611.514	25135.592	550.421	140.768	1775.178	11552.339	299.177	278.15	238.956	1682.305	4729.534	273.139	3469.206	207	0.952	852.896	396.94
13260.693	13246.608	7352.021	18473.968	9864.292	21100.753	9893.811	17577.578	804.871	296.817	351.492	1589.539	6397.398	480.071	232.243	9305.439	245.333	190.114	177.809	6770.84	29901.013	463.625	133.669	1842.237	9633.353	295.039	263.909	245.103	500.853	4298.87	280.765	3687.865	214	0.962	865.285	397.486
10862.216	12045.519	6843.889	16692.51	9118.171	20155.476	8834.198	8124.092	830.152	375.713	413.088	359.802	328.227	386.18	310.872	6734.452	279.378	211.347	184.167	1582.635	395.452	1223.99	168.108	2176.488	7258.867	300.891	282.156	250.392	31294.608	1100.515	329.426	8701.574	148	0.985	809.534	397.736
15614.498	16768.739	9416.453	22456.17	12062.222	26208.956	12171.495	22166.428	869.319	375.158	407.276	1558.596	3986.004	454.651	262.138	8147.2	231.572	213.459	179.278	1062.247	15240.425	421.62	152.617	2831.255	7904.784	298.901	378.742	264.403	1196.958	3920.667	310.243	4178.073	151	0.978	1030.182	397.268
13347.534	14039.675	7815.361	19114.172	10195.105	22569.756	9831.458	18828.378	762.189	264.054	335.875	1049.098	4387.375	416.418	205.992	8824.75	298.668	177.06	269.904	2912.04	19883.746	477.712	135.581	1867.45	13306.819	305.683	279.723	249.732	1067.186	3565.275	300.739	3540.733	160	0.973	900.462	398.412
15984.046	17194.101	9486.39	23444.228	12096.169	26877.948	11767.957	20747.135	859.424	436.604	489.572	1474.636	5449.019	564.185	266.803	7978.403	273.744	214.948	248.404	1866.947	10903.681	428.3	163.593	2321.39	9707.79	322.424	344.519	250.981	323.964	3805.766	299.43	3535.575	157	0.98	1046.863	400.143
8132.743	9271.378	5255.001	12621.504	7085.59	14827.025	7177.528	8587.521	634.503	334.356	363.902	300.226	282.905	322.591	299.337	6968.449	214.53	192.621	167.131	1192.572	342.545	328.265	169.988	2199.629	4589.575	305.286	261.642	245.399	19313.068	896.973	317.32	9721.756	215	0.879	813.091	404.384
10791.966	11326.274	6191.073	15063.72	7672.431	17345.681	7281.578	16597.733	738.79	268.695	320.286	1246.24	5716.179	403.702	215.606	9004.405	243.213	168.42	250.441	3141.705	25393.51	388.988	137.683	1744.595	9275.945	299.858	292.863	243.643	861.324	4227.614	304.262	3270.701	150	0.998	907	400.5
12665.768	13131.365	7372.709	17719.014	9698.746	20740.996	9615.48	16506.761	780.707	301.851	425.164	1402.629	5498.643	380.28	215.851	8984.308	288.205	187.609	309.292	3684.558	26099.784	476.336	147.02	1892.707	11391.567	314.513	316.145	240.142	1723.784	4282.588	348.904	3419.578	163	0.942	929.66	400.727
15705.135	15904.964	9391.954	22072.179	12050.592	25538.735	12055.348	22201.331	787.355	378.42	444.204	1785.823	4739.874	488.459	266.479	8544.864	274.791	218.421	291.134	1502.397	18695.421	446.541	164.242	2497.633	10396.908	309.674	406.45	252.31	2315.445	4415.367	298.836	4078.691	152	0.959	974.447	401.671
14312.33	14327.487	8200.362	19667.995	10930.283	22138.331	11034.67	22070.546	851.626	392.459	495.056	1741.525	4877.798	515.603	270.669	8607.967	242.669	204.911	244.87	1471.849	17105.493	382.003	154.959	2635.343	8121.349	285.076	398.951	259.649	2392.625	4475.986	306.994	4219.454	199	0.944	991.46	401.987
16067.062	16681.631	9343.606	22685.614	12180.558	25840.228	12414.002	20969.559	939.976	374.835	418.079	1489.915	3741.344	443.124	257.943	8056.203	237.938	209.258	177.591	1244.713	14751.001	435.209	155.951	2726.024	8654.61	301.891	354.299	245.943	1033.232	3389.074	297.546	4117.198	149	0.992	1027.983	401.54
12898.068	13358.389	7567.437	17918.494	9785.514	20552.435	9838.706	21101.459	932.982	353.79	439.074	1637.81	5139.555	433.648	266.17	8616.633	236.331	195.186	253.264	1718.372	21596.476	372.649	151.197	2477.244	7697.377	294.835	380.029	244.74	756.49	3968.617	303.995	4012.438	192	0.954	1000	403.5
15129.144	15705.662	8957.429	21805.126	11635.525	25062.575	11343.621	23758.314	916.894	353.653	380.545	1969.43	5274.017	564.171	259.559	9514.896	309.402	232.329	259.498	3489.763	25065.276	578.889	138.224	1702.458	13078.621	299.398	281.847	242.139	2788.838	3784.923	260.875	3332.038	198	0.91	851.475	403.278
15121.367	15227.335	8596.406	21247.349	11333.336	24236.612	11247.944	23018.745	893.977	323.435	383.852	1656.559	5795.456	493.415	246.908	9223.224	272.476	209.791	229.556	5544.072	31994.37	495.09	139.665	1701.204	11234.94	289.692	275.044	249.017	1366.677	3728.801	270.467	3353.403	184	0.945	858.957	404.946
13740.729	15006.015	8240.197	19984.815	10381.318	23157.742	10419.495	18878.934	847.268	340.274	387.471	1615.486	6036.845	402.735	256.976	8214.122	221.323	199.198	180.977	1875.653	14612.79	408.883	156.895	2604.454	7118.907	286.656	310.64	244.867	509.164	4483.247	291.684	4048.85	163	0.966	1026.868	407.138
16179.062	16438.432	9283.738	23038.52	12578.333	27079.471	12754.234	18358.85	994.207	298.702	370.643	1484.902	6370.997	432.091	237.87	9901.594	212.759	199.515	199.02	5956.89	32631.812	484.087	141.613	1704.842	8368.979	310.592	275.642	256.773	1231.246	4139.954	267.757	3309.484	207	0.91	865.476	408.486
9999.324	10083.631	5364.32	13394.049	7036.232	15066.429	6888.095	10085.754	899.365	267.488	313.451	1541.571	9050.313	364.69	227.051	9171.759	159.151	178.958	218.313	4935.429	32451.626	389.226	136.863	1844.23	4600.07	304.418	304.995	241.178	1389.534	5808.925	271.196	3643.943	188	0.934	875.016	408.718
6058.908	6764.561	3846.114	9666.431	5258.416	11415.931	6095.629	4436.637	695.866	346.134	334.903	391.697	292.502	355.191	234.039	11180.351	210.35	182.185	227.287	558.925	240.209	291.645	154.513	1964.722	4396.937	266.207	267.892	260.043	11623.611	320.532	311.267	8779.484	152	0.985	758.849	408.612
14464.41	14328.509	8262.024	19722.563	10645.149	22590	10742.291	22264.994	841.323	433.515	463.247	2038.474	6672.227	671.293	255.275	8776.094	254.983	202.254	316.157	2526.739	26618.33	467.79	166.235	2292.545	9186.121	292.276	403.719	249.456	1347.857	5099.246	296.208	3926.854	271	0.895	971.098	411.6
16675.592	17168.048	9788.301	24140.572	12973.648	27653.326	12585.587	27303.904	1005.388	359.732	384.873	1853.009	5497.179	518.661	264.297	9479.741	279.539	217.541	228.41	3284.585	29409.934	555.804	144.555	1807.339	10978.719	276.027	280.699	249.516	4321.97	3937.651	262.644	3440.724	347	0.856	852.353	412.67
8074.354	8708.975	4514.665	11275.328	5595.91	12656.854	5190.191	11665.169	685.541	240.794	302.272	886.562	5653.209	332.338	210.257	8246.66	235.973	175.21	236.722	2431.609	20404.858	384.245	133.169	1657.033	8648.04	285.723	290.519	229.731	344.915	3426.34	304.171	3184.819	150	0.983	902	409
8257.95	9291.535	5113.645	13329.797	7309.233	15757.596	6855.883	10319.61	964.44	460.897	426.329	397.709	361.533	403.225	294.715	10058.275	225.804	199.847	208.459	762.201	241.856	308.01	168.739	2659.511	2555.988	280.594	292.061	277.267	14440.455	458.927	321.935	7808.878	179	0.951	738.98	411.807
10871.996	11225.657	6158.481	15346.863	7977.525	17450.2	7544.296	17092.708	841.341	264.033	321.942	979.902	5022.503	341.682	212.859	10602.856	262.553	168.699	261.985	3016.686	23167.21	417.87	140.49	2023.855	9975.185	293.749	291.477	241.614	295.462	3122.485	348.878	3824.155	150	0.983	923	412
12386.535	13746.645	7178.365	17905.726	9004.955	21045.348	8690.939	12145.272	763.729	295.033	338.184	935.444	4935.796	325.91	230.879	6782.172	247.967	177.591	227.788	2552.082	7131.293	365.744	165.861	2895.673	7683.657	297.287	270.235	250.719	99.696	3136.534	280.365	4342.58	156	0.949	1054.038	412.769
11311.409	11883.61	6718.528	16912.483	9475.707	18694.765	9579.513	15929.235	686.328	340.937	348.407	319.007	311.6	336.474	267.491	8011.393	213.701	206.692	264.811	1172.72	371.961	314.339	168.713	2344.645	4502.057	299.077	257.838	245.144	22148.61	1010.793	278.655	7493.444	302	0.888	823.54	417.053
16227.499	16705.794	9431.461	23385.974	12629.745	27488.827	12586.957	20809.155	982.06	324.454	395.193	1723.92	6992.046	488.856	244.726	9024.067	222.733	201.787	204.032	6708.351	31967.584	495.628	139.498	1867.308	8434.002	306.399	282.108	249.668	876.276	4669.559	260.824	3620.107	210	0.915	865.805	415.305
11170.053	11179.719	6418.702	15405.169	8218.262	17845.012	7963.349	16492.601	846.38	623.757	342.36	1179.52	5505.009	331.668	214.057	9249.561	245.096	617.876	331.09	3226.799	25807.713	390.897	153.386	2072.456	8406.799	519.961	309.566	250.175	644.661	3743.277	360.269	3797.119	147	0.989	942.112	412.908
14420.732	15599.233	8562.9	20853.298	11022.657	24634.394	11201.341	23000.271	778.979	318.883	389.149	1357.476	5971.991	404.636	244.358	8468.934	278.202	194.367	209.777	2257.349	16112.208	396.301	157.289	2732.899	11061.856	284.617	298.094	264.742	247.989	4338.61	267.106	4393.844	152	0.985	1019.092	414.638
13815.317	13915.484	7923.998	19123.443	10313.465	22149.043	10099.44	24332.87	786.53	408.607	391.605	1417.344	5730.843	562.554	215.317	8870.874	253.581	179.874	317.871	3204.832	21561.639	417.297	157.577	2154.084	9251.618	291.818	356.588	250.764	995.534	4008.736	299.968	3834.001	159	0.977	960.613	417.915
14590.253	14875.104	8194.914	20609.584	11007.795	23711.654	11073.757	18881.783	830.767	478.21	398.554	1815.508	7176.009	685.296	259.06	8900.776	266.298	197.531	198.156	6609.039	28034.692	548.997	143.072	2007.513	9789.949	287.787	288.693	245.211	2072.73	5060.436	275.015	3946.193	284	0.88	870.32	423.32
15898.998	16956.101	9660.941	23374.553	12576.046	26808.362	12012.886	24742.651	1041.981	389.236	392.401	2185.745	7158.852	521.082	263.155	9705.145	286.171	218.511	232.176	2738.076	27973.635	504.368	144.157	1933.004	9289.861	272.732	257.896	241.847	6859.557	5225.971	270.857	3546.752	176	0.982	854.256	420.966
10635.944	10313.707	5427.073	14082.266	7383.151	15480.526	7623.388	15196.574	810.098	365.397	329.758	1655.977	8093.063	672.525	248.572	8381.852	193.635	173.461	178.917	4671.141	28979.306	482.648	145.2	2081.415	6172.336	274.675	290.608	239.132	1039.604	5623.101	279.775	4151.948	174	0.971	880.563	421.195
12534.955	12802.161	7191.848	17457.607	9207.948	19906.922	8943.434	18536.724	695.7	301.875	346.237	1223.385	5597.527	377.667	208.615	9400.059	312.618	173.895	342.971	3203.016	20504.37	380.914	149.589	1956.996	12317.696	297.46	317.777	247.075	1216.764	3714.471	314.065	3492.473	155	0.978	953.242	420.19
12461.814	13635.086	7717.595	17928.874	9762.094	21436.069	9765.595	14249.568	1017.909	529.565	420.002	1806.994	8200.805	707.89	242.424	8148.429	205.523	180.025	266.059	3792.314	24648.982	433.072	168.471	2249.415	5445.625	277.702	353.259	252.015	893.229	5604.334	294.381	3950.715	177	0.964	969.376	420.415
9976.537	10222.778	5559.931	13463.192	7118.096	15162.127	6991.335	15201.537	888.354	302.023	334.84	1309.213	6927.775	339.141	235.021	7740.557	220.43	170.981	274.162	2867.097	17197.958	375.73	162.53	2328.693	6645.212	285.976	319.249	257.86	1951.806	4454.195	308.896	4060.027	187	0.929	986.484	420.901
10843.951	12720.093	6888.369	17483.61	9467.375	20893.604	9415.251	12037.937	810.122	329.283	339.183	338.872	320.641	341.35	268.462	8940.71	192.453	198.318	260.021	1494.797	414.22	402.79	154.336	1887.078	3182.931	289.807	292.943	239.384	31548.788	1326.993	312.122	6524.919	252	0.881	828.766	427.365
16391.617	17190.178	9720.636	23895.97	12872.15	27726.805	12831	22738.777	948.851	555.779	420.624	2088.333	6712.532	889.515	275.865	9316.751	266.954	236.512	218.808	5902.774	26303.756	511.438	141.098	1810.019	8277.218	280.873	278.974	244.125	4262.799	4885.123	285.094	3390.431	379	0.868	859.368	429.914
7349.595	7356.841	4245.001	10252.167	5529.557	11879.58	5267.776	4337.056	1014.729	400.026	367.704	384.741	320.316	297.349	296.319	11118.472	256.112	209.417	270.889	490.394	207.372	307.687	166.861	3058.752	3321.954	268.745	299.183	290.603	7765.669	317.473	295.532	8174.645	144	0.996	708.271	426.521
9747.497	10231.845	5517.711	13582.149	7012.255	15394.704	6658.768	12104.044	664.737	292.93	335.989	1150.217	6530.84	361.113	213.465	8634.09	260.102	159.273	362.448	3210.644	22377.028	372.953	153.215	1950.091	8819.608	291.72	309.378	240.462	1147.565	4207.438	340.883	3544.525	158	0.947	951	425.5
6731.933	7779.274	4301.733	10909.136	5931.459	13915.895	5868.355	9419.579	1049.612	395.602	376.693	328.39	314.958	355.097	274.628	12396.864	255.84	270.647	199.741	1709.381	250.778	391.65	167.34	2862.201	5386.294	272.5	287.331	284.206	15323.109	513.531	309.013	9196.956	157	0.991	748.022	428.71
12208.95	12728.955	6897.102	17289.31	9034.304	20132.801	9150.458	17045.831	781.047	381.277	347.716	1643.946	7238.64	631.707	247.678	8811.212	244.181	187.243	174.891	5132.297	30356.571	503.003	151.371	1814.384	8842.74	281.091	299.642	245.713	1534.428	5017.933	276.565	3595.483	211	0.908	879.249	428.543
7519.605	8893.791	5112.661	12475.49	6996.768	14128.384	7440.314	10852.863	1124.116	469.842	412.834	383.938	344.484	385.874	301.227	9703.621	241.172	275.217	187.704	1912.35	253.152	421.729	158.995	3769.267	2881.208	275.619	286.531	259.018	6040.72	449.441	295.881	11147.176	174	0.938	773.569	431.282
16988.033	18116.166	10583.734	25925.637	14036.973	30295.725	13518.054	31331.235	950.116	526.18	417.825	1776.815	4887.33	858.01	280.596	10154.018	263.907	250.98	211.43	3929.68	19982.1	488.709	143.127	1982.825	8343.655	291.212	275.101	245.744	3471.527	3776.243	287.918	3690.143	161	0.979	853.301	434.034
12351.768	13357.403	7235.922	17956.457	9512.449	21611.503	9484.975	14215.46	872.019	323.856	345.259	1472.108	6496.941	459.867	243.147	8851.414	242.89	179.595	192.074	6344.772	39742.958	443.356	148.63	1870.494	8977.46	284.254	314.073	252.261	1409.597	4545.254	281.55	3634.316	177	0.964	879.828	434.54
9153.648	9612.123	5047.636	12343.678	6512.09	14124.53	9086.93	14761.969	770.425	302.334	326.688	1173.285	6562.269	339.672	234.697	7793.867	233.971	165.658	224.243	3527.076	15978.31	407.713	154.422	2594.597	7109.006	279.195	292.289	251.815	304.544	4428.093	274.627	4425.53	157	0.955	1002.029	434.436
14346.883	14837.11	8132.829	20249.794	10856.581	23667.311	11102.47	16869.379	1080.338	413.566	403.335	1936.256	6966.51	580.012	268.23	9194.744	255.675	196.096	191.725	7266.703	32080.277	513.16	139.646	1621.706	8231.599	290.014	282.766	242	3010.494	4917.223	287.063	3081.726	160	0.973	867.269	438.006
9411.05	8984.027	4732.801	12086.437	6398.338	13128.608	6243.03	13225.366	739.941	279.941	320.036	1142.862	6900.445	340.889	216.579	8801.492	265.895	155.247	297.698	3145.417	22175.834	358.851	156.776	2048.503	8200.422	269.869	329.505	265.199	210.787	4071.861	317.329	3729.223	150	0.972	957.84	437.327
8487.556	9107.856	5127.409	12949.603	6956.034	14826.446	6647.33	11714.067	755.581	310.932	318.471	281.937	321.367	345.801	253.534	7278.303	221.722	193.158	201.649	380.055	415.639	356.491	136.131	2020.01	5716.842	283.44	246.516	251.611	16240.33	396.033	271.029	7128.947	175	0.921	834.7	440.209
9707.026	10088.406	5289.594	13024.418	6744.747	14745.283	8859.65	14415.072	735.541	307.763	335.792	1326.901	6796.034	365.099	239.326	7980.5	247.485	175.373	249.192	3766.314	20308.396	410.367	157.614	2590.197	7714.103	279.974	308.309	263.119	334.554	4572.976	289.901	4451.523	175	0.953	999.837	439.751
11860.721	12196.119	6487.462	16565.209	8511.43	19160.56	8668.338	14228.112	732.777	314.68	344.576	1448.313	6240.469	400.652	231.582	8862.518	214.647	168.19	191.715	6545.782	39863.522	420.842	148.933	1981.946	7745.552	268.801	329.25	251.097	1777.438	4424.945	271.568	3827.757	154	0.998	881.617	440.87
11945.182	12639.921	6942.472	16596.068	8532.325	19329.988	8233.844	18535.029	782.931	303.377	352.141	1431.438	7204.217	370.346	237.43	7951.456	239.132	180.116	219.332	4588.368	19949.951	382.467	153.046	2430.294	7720.046	274.041	289.304	251.372	333.722	4702.805	281.717	4254.239	160	0.973	983.494	441.388
7393.65	7615.63	3872.451	10108.178	5220.052	11350.374	5013.984	11165.483	666.004	275.414	293.534	938.771	5366.075	364.545	226.848	8170.288	224.124	165.757	262.341	2702.357	22799.406	459.948	164.627	2290.196	6896.032	279.732	299.617	253.241	118.941	3519.868	285.561	4385.906	170	0.949	917	442.5
7309.103	7198.044	3699.16	9595.844	4858.49	10376.299	4636.665	11870.176	620.752	281.732	287.658	894.352	4679.468	344.788	217.091	7874.978	202.6	164.964	269.836	2786.259	25654.834	432.296	159.353	1802.904	5944.002	276.353	302.98	262.352	460.991	3157.171	271.704	3388.794	175	0.943	934.751	443.026
13871.697	14725.037	8064.613	20518.722	10628.601	23865.546	10475.071	22156.796	928.348	400.443	396.402	1913.113	6192.385	649.775	258.998	9256.692	283.805	206.437	188.899	7426.226	28972.227	527.029	146.55	1805.336	10505.507	283.929	277.993	252.89	2137.053	4523.542	283.74	3497.825	233	0.952	864.461	446.067
10868.563	11775.298	6286.348	15987.651	8031.414	18817.263	7651.959	17736.242	718.882	317.119	329.518	1725.285	7854.216	392.082	236.347	8154.035	190.345	156.106	201.488	6444.942	40501.659	414.442	155.144	1718.465	5789.928	265.534	322.183	247.477	1694.768	5179.564	271.742	3294.423	152	0.985	876.875	447.382
10830.141	11216.437	5884.663	15149.786	7817.74	17616.604	7783.927	12127.13	684.259	304.645	321.641	1405.572	6339.807	397.143	222.245	7545.59	247.935	164.939	241.942	5112.847	35318.416	450.23	154.348	2006.066	9615.335	276.358	313.354	256.954	935.659	4180.409	274.43	3800.816	179	0.951	886.958	447.489
11436.737	11148.654	6090.696	15089.906	8030.04	16618.215	8016.118	19531.273	903.837	315.687	354.669	1480.015	7132.111	377.829	250.278	8123.448	224.564	172.296	194.086	4122.977	16165.923	439.341	162.949	2365.147	6217.396	275.901	293.018	277.44	386.329	5065.871	260.078	4212.977	168	0.961	975.131	447.655
12760.121	12902.333	6929.941	17304.401	8958.164	19575.539	8943.824	19272.125	757.224	317.303	387.191	1361.541	7032.425	398.812	239.398	8100.62	269.171	179.409	187.54	4021.264	14706.222	388.352	144.296	2676.681	9173.238	279.002	284.625	264.532	281.217	4706.29	273.665	4526.027	233	0.924	1016.448	448.44
12103.627	13407.115	7495.95	19479.784	10211.142	21277.48	10128.18	20749.777	1006.743	436.247	412.007	358.338	386.724	418.693	303.472	8884.551	262.208	243.887	198.385	1053.208	295.335	3459.76	149.343	3464.468	6525.249	256.793	282.553	287.481	13394.799	453.982	283.182	10010.94	212	0.944	780.505	449.91
11848.079	11708.484	6478.35	16067.276	8634.081	18461.648	8527.685	16766.024	879.207	283.027	312.649	1087.427	5311.68	354.258	224.643	8434.206	278.959	172.43	247.104	4379.036	24367.642	414.261	163.051	2185.392	9722.111	266.492	301.757	293.774	244.012	3659.404	270.838	3935.82	197	0.906	956.226	448.921
11971.511	11863.605	6491.199	16074.63	8674.72	18139.847	8558.039	20067.047	791.684	304.072	330.015	1332.571	6899.915	388.915	241.78	8493.056	273.762	180.814	211.315	4425.485	20745.383	476.367	165.339	2355.552	9070.826	262.637	310.824	286.916	317.138	4771.859	275.028	4231.956	186	0.895	964.075	450.285
14103.277	13535.52	7531.636	18529.873	9962.083	20751.513	10009.261	21447.426	746.121	316.397	366.076	1460.251	7487.258	405.206	237.856	8267.679	312.167	185.682	281.541	4177.482	18725.878	422.475	150.886	2348.548	12032.423	275.561	319.484	275.423	355.677	5027	278.404	4089.077	167	0.941	991.117	449.063
14290.496	14949.071	8427.705	21153.914	11231.304	24603.214	10836.891	18774.953	1009.037	495.243	414.14	1928.133	5343.243	637.89	291.574	8876.929	326.299	252.802	220.171	3579.407	20626.312	680.197	142.512	1803.274	11337.064	271.757	300.38	254.374	4956.44	4031.466	289.216	3436.31	205	0.902	852.105	452.495
13624.873	13575.722	7557.239	18564.642	9945.26	21158.169	9965.421	23263.681	809.181	316.719	393.252	1403.829	6406.007	400.632	233.046	8843.739	286.397	183.152	208.813	4317.418	16018.804	398.742	137.015	2671.189	9925.817	267.172	301.667	263.468	338.332	4292.663	283.46	4519.16	155	0.978	1006.474	450.965
10437.733	11620.365	5967.96	15049.09	7382.539	17698.186	7228.78	13230.928	696.103	313.35	335.934	1033.451	5905.461	368.354	206.565	7609.995	261.134	163.181	188.516	3125.682	8244.16	389.884	141.368	2963.435	7597.967	277.133	285.513	261.292	105.705	3482.863	287.338	4697.634	152	0.959	1046.5	451
12976.358	13139.802	7352.494	17609.624	9474.986	20015.284	9390.038	20506.535	824.515	314.403	368.072	1379.95	7019.887	388.778	235.228	8525.97	259.957	176.09	239.245	3891.046	16423.179	399.114	157.927	2216.512	8463.08	283.966	303.502	270.762	462.86	4781.288	253.587	3879.006	176	0.958	979.17	452.801
15611.322	15723.337	8893.649	21339.85	11575.161	24814.919	11666.454	22235.669	875.48	310.717	387.745	1295.597	5742.496	414.195	225.016	8260.051	291.131	187.007	267.146	4016.582	16973.376	411.694	141.327	2511.274	10864.507	272.053	310.975	270.882	313.92	3966.44	277.263	4387.839	182	0.958	996.654	452.5
13437.543	16038.821	8517.231	21209.491	11068.89	23733.858	10544.423	17908.241	934.748	469.577	433.458	393.601	389.667	434.533	314.429	8885.614	280.377	216.603	200.766	579.644	288.39	4390.409	145.329	4360.1	6539.698	274.569	286.162	289.398	9909.794	443.201	283.513	10152.699	184	0.968	788.402	454.402
10219.247	9814.009	5325.377	13748.719	7336.774	15494.915	7228.153	15740.083	772.006	296.625	315.905	1182.098	5744.179	394.542	218.985	8812.28	220.97	169.175	256.403	4922.876	30606.664	418.612	159.862	1871.579	6997.841	286.526	311.741	262.087	875.632	3476.569	262.407	3509.32	160	0.948	928.306	453.319
12916.41	13456.47	7219.688	17757.707	9259.444	20674.325	9512.377	18794.76	793.616	319.679	383.323	1442.236	7250.609	411.824	237.099	7912.693	259.776	168.394	199.159	4049.337	14237.775	395.698	146.143	2955.719	7902.968	280.154	297.902	271.215	220.481	4818.624	277.839	4854.784	174	0.961	1020.776	454.994
9294.832	9395.893	5017.032	12414.403	6357.241	13760.842	6095.638	15584.712	815.555	304.458	317.463	1328.499	6175.015	371.317	225.586	8826.775	225.799	180.278	278.199	5023.252	33704.978	404.211	166.158	2035.568	6947.431	275.159	300.669	291.968	688.694	3964.764	272.483	3716.088	175	0.953	944.151	454.614
13866.091	14136.624	7913.17	19075.409	10045.437	22002.013	9961.083	23564.857	864.484	302.802	388.138	1284.515	6281.333	392.619	227.358	8407.065	283.888	179.556	247.364	4226.068	17601.456	420.427	150.651	2339.277	10213.213	283.15	298.091	272.228	184.899	4151.291	252.157	4096.636	189	0.939	988.235	455.431
7674.457	8038.857	3963.15	10504.411	5270.769	11817.768	5201.725	8534.816	662.193	315.909	307.146	1237.31	6908.345	384.705	237.117	7321.979	157.788	135.94	221.378	2972.41	39802.213	427.616	167.486	1823.796	3379.132	275.217	324.4	258.457	316.353	4362.345	284.395	3560.046	148	0.985	897.264	455.534
11243.679	11357.938	6224.821	15441.509	8387.337	17962.657	8254.176	16559.162	819.625	307.879	318.372	1290.56	5698.326	399.343	219.687	9294.629	241.87	178.971	268.528	5211.486	33306.252	441.659	161.764	1940.039	8047.803	286.463	315.481	268.483	1456.486	3739.186	264.508	3598.393	172	0.936	933.122	455.587
11923.371	12264.08	6740.886	16322.524	8731.73	18880.899	8581.913	17394.617	750.829	314.682	308.048	1317.796	6537.008	404.66	239.978	9076.763	287.812	183.444	231.543	4115.787	26808.714	468.781	168.491	2141.068	9233.255	278.533	306.134	295.862	437.551	4261.659	277.261	3798.397	161	0.954	963.171	456.109
13858.714	14701.692	8175.485	19380.023	10298.406	22480.525	10182.362	18438.647	932.345	330.195	402.365	1439.66	6866.123	409.596	227.586	9000.547	257.966	186.472	213.46	4341.198	14141.418	424.222	140.636	2807.383	7781.076	274.917	299.913	259.564	347.293	4811.756	271.908	4805.016	148	0.969	1003	457
13353.289	14685.382	8134.699	20147.777	10609.275	23976.255	10379.525	16606.678	990.466	434.355	402.773	2114.454	6588.292	582.81	293.184	9002.804	304.791	254.586	215.754	4588.475	20407.038	629.372	143.187	1900.9	9792.23	274.592	288.643	258.656	6796.126	4849.012	279.544	3584.14	178	0.969	854.433	459.202
11733.061	11044.33	6007.469	15676.072	8442.564	17436.04	8310.932	17195.272	1049.597	342.198	328.029	1781.054	7606.126	438.957	243.239	8683.398	269.276	186.055	268.355	3689.867	29434.802	703.219	151.373	1994.085	8808.094	274.053	319.252	271.602	1802.892	5396.955	266.739	3638.499	193	0.937	910.355	461.614
14846.731	14936.102	8312.792	20058.537	10362.086	22676.02	10221.128	23270.724	1032.543	324.015	415.056	1292.309	5902.379	415.571	234.252	8152.355	262.568	172.39	225.332	4417.652	13527.606	435.931	153.267	2615.173	8787.162	291.691	299.528	268.823	200.328	4001.012	253.396	4521.638	168	0.971	994.518	460.536
11785.204	12040.525	6561.004	16013.502	8492.141	18110.982	8242.562	15463.711	748.635	317.755	311.022	1389.363	6790.052	414.792	233.969	8580.515	291.816	184.388	216.126	4801.751	29584.332	456.82	169.108	2223.853	9651.316	282.698	298.56	305.986	488.202	4493.738	261.098	3876.932	196	0.922	956.913	462.179
12636.967	13041.782	7360.463	18104.925	9852.528	21789.363	10017.313	18680.386	912.674	360.027	360.17	1850.175	6244.984	480.361	252.338	8120.181	279.026	206.223	255.113	2827.475	25518.001	458.316	156.943	1867.004	9392.795	278.759	317.012	274.401	3506.052	4636.659	262.225	3352.263	222	0.938	926.077	463.941
13589.427	13995.392	7754.104	18724.676	9972.289	21669.335	10144.825	19706.625	906.317	335.679	400.478	1544.135	7609.839	450.19	250.522	7924.577	288.716	175.451	199.744	4755.927	13163.602	469.116	160.918	2764.242	8729.33	279.395	305.748	271.008	490.973	5572.53	258.223	4690.941	268	0.878	997.847	465.854
12829.087	12954.262	7305.844	17755.85	9418.029	20576.407	9326.375	22468.393	765.098	302.037	335.149	1241.654	5344.71	393.677	228.15	8808.448	284.789	177.109	259.414	4995.843	18282.252	394.405	167.72	2178.565	9644.68	279.039	288.099	293.939	753.57	3455.729	256.152	3851.579	185	0.95	975.927	464.927
10695.228	10911.062	5444.354	14399.522	6918.916	15424.721	6517.004	15627.986	739.619	342.288	402.874	1259.467	7039.332	423.708	229.154	7938.201	248.904	159.311	179.507	4063.895	7139.779	476.397	148.668	3285.756	6640.458	267.714	290.848	275.337	107.29	4925.984	305.015	5314.002	158	0.961	1039	464
10964.686	11398.101	6065.593	14973.443	7659.562	16980.843	7600.385	17847.427	836.418	344.425	371.599	1597.593	7259.769	404.877	261.447	8117.206	240.678	157.909	186.92	3959.219	13324.57	431.104	154.315	3215.492	5267.541	269.037	303.249	266.563	304.634	5404.392	266.041	5318.53	190	0.944	1010.563	466.247
11425.612	11034.36	6113.9	16058.434	8471.691	18283.358	8237.42	18443.978	949.131	352.373	337.861	1689.463	6723.601	505.97	244.394	8215.324	294.72	193.492	278.5	3684.246	36971.023	801.757	151.925	1694.134	11749.768	291.179	331.968	259.441	886.952	4413.917	262.529	3283.039	155	0.978	898.687	466.448
12369.044	13095.861	7201.567	17510.825	9475.135	20894.997	9624.786	18780.433	1084.207	375.699	353.143	1987.197	5967.642	450.304	257.143	8627.111	256.949	205.001	231.757	2620.619	23101.289	478.231	152.969	2159.131	7183.673	279.978	313.052	280.193	4082.141	4860.091	249.466	3944.701	161	0.954	915.401	466.481
13461.17	14465.705	8105.654	19699.476	10610.524	23710.972	10369.356	19167.563	1024.051	403.71	365.032	1847.416	4955.614	531.241	262.29	8724.143	282.926	225.609	242.058	2422.927	21326.282	733.53	151.201	2065.112	9308.572	287.775	312.976	266.35	4952.547	3875.129	257.818	4435.237	298	0.923	905.413	471.04
13959.835	13743.638	7890.11	19461.127	10673.955	22757.226	10805.457	20466.255	989.367	422.947	383.852	1972.531	5881.433	548.472	275.364	7917.55	284.731	234.48	201.601	3130.259	22928.734	542.615	157.908	1926.243	8931.544	272.96	295.126	280.295	4438.944	4567.709	253.191	3520.91	425	0.788	928.194	475.38
9870.971	10046.582	5143.122	13494.765	6875.015	15385.032	6753.76	9685.392	761.96	356.015	331.67	1720.724	7222.121	487.122	242.56	7583.151	252.377	172.121	246.365	4164.023	39347.727	485.419	150.047	1816.651	8390.282	271.834	324.561	259.142	1136.05	4747	263.131	3487.038	162	0.96	881.321	469.407
11574.651	12166.891	6598.885	16000.125	8374.745	18374.511	8237.949	14814.401	846.243	332.051	321.35	1559.78	7047.289	447.295	249.223	7821.758	282.216	186.335	197.439	5051.454	26725.875	443.266	171.966	2383.598	8893.18	285.059	292.378	314.081	438.2	5157.703	253.328	4118.869	187	0.929	952.57	470.067
12343.619	12630.862	6672.756	16910.097	8518.115	18825.484	8146.379	17153.788	784.639	339.997	422.226	1211.727	6395.341	435.238	220.638	7701.413	274.417	169.081	181.167	4170.367	6322.088	483.685	143.098	2979.56	7916.425	288.104	299.762	263.763	309.822	4726.094	283.972	5007.448	168	0.971	1030.482	469.232
6753.389	7516.852	4408.837	10264.491	5896.562	11988.314	5694.461	7337.379	789.824	414.173	372.864	429.598	353.311	354.923	289.725	7059.482	258.479	208.783	181.387	380.78	307.82	322.963	133.908	1549	7568.646	289.343	289.084	265.576	11736.862	359.09	303.844	7676.002	198	0.882	830.242	474.394
13050.545	13384.958	7455.817	19189.827	10125.768	22697.621	9967.753	20021.806	949.805	479.633	391.612	1797.675	5751.994	558.677	277.843	8407.167	259.398	218.795	282.947	3401.322	18645.522	588.183	136.782	2017.39	8042.394	280.294	297.239	261.174	5005.105	4226.594	276.965	3873.897	156	0.974	859.66	471.654
12628.523	13028.457	6977.658	18156.252	9371.52	21301.553	9231.67	15671.087	852.702	552.382	377.285	1868.53	6440.317	616.478	267.408	7690.677	285.518	204.797	267.345	4795.589	31592.675	545.567	147.28	1873.524	9817.46	305.793	305.965	258.882	2927.302	4588.353	285.855	3595.915	180	0.97	867.511	472.539
10398.188	9270.903	4931.143	12899.283	6719.747	13421.241	6559.516	16598.963	728.745	347.419	345.764	1795.301	8148.517	506.08	274.197	8160.537	249.853	182.361	246.161	5853.227	24005.064	416.344	185.934	2261.354	6322.32	264.268	296.919	303.9	1274.069	5395.758	274.197	3978.424	148	0.985	964.77	471.764
12594.11	12798.35	7095.472	17353.174	9178.793	20024	9015.55	18573.084	926.452	361.635	323.289	1639.094	6440.083	470.661	258.408	8261.889	284.815	195.466	172.77	4768.997	29169.649	483.151	157.59	2177.157	9161.221	283.316	284.265	302.543	1568.857	4583.251	257.411	3923.123	185	0.919	942.543	473.219
12437.878	12546.475	6899.422	17045.653	8961.432	19217.163	9075.377	18528.116	973.696	352.422	369.806	1623.259	6672.594	450.211	257.447	7141.59	278.196	182.62	194.411	3724.151	14935.541	476.766	158.66	2481.307	7240.535	270.989	309.485	266.423	659.865	5202.09	270.33	4130.144	268	0.909	1000.914	476.086
10566.53	11309.978	5903.34	14674.898	7398.12	16822.123	7225.9	15147.818	805.238	340.028	408.976	1196.659	6142.081	414.731	230.088	7825.74	280.174	168.357	191.395	4140.129	7233.715	474.49	144.089	3020.866	7583.277	282.521	294.37	254.809	377.921	4312.342	269.599	5051.664	173	0.99	1025.61	475.847
13858.047	16518.907	9072.982	22752.149	12108.286	26511.02	11586.287	20089.169	1040.413	581.942	480.925	567.166	405.541	538.234	376.666	11963.612	302.958	224.892	164.811	2787.438	241.18	1952.057	166.333	3790.19	6428.059	325.188	321.633	308.386	20242.317	1081.838	282.448	8793.988	269	0.915	616.626	480.73
11334.851	11670.659	6408.33	15884.389	8601.881	18802.715	8636.742	13251.999	1194.546	559.911	357.27	2136.417	5429.761	753.937	258.496	9071.212	261.79	212.576	247.476	2446.462	23772.19	570.444	143.304	1746.467	8063.794	278.628	315.132	267.386	6099.665	4201.376	278.571	3811.596	152	0.985	893.849	479.184
14556.769	15429.45	8676.388	20734.395	11457.425	25118.03	11558.183	13803.472	1039.639	447.779	370.73	1725.912	6559.018	604.357	264.165	8118.467	269.642	230.439	171.675	4617.812	24982.078	504.963	156.653	2062.829	7932.936	271.582	289.022	292.487	1940.77	4888.875	248.977	3679.01	169	0.943	935.672	479.257
14432.569	14299.022	8174.525	19904.074	10684.002	22705.9	10479.087	17128.591	924.795	415.771	397.754	1661.302	5506.117	792.137	263.364	7878.672	296.595	242.269	264.547	3876.883	24456.126	466.207	161.721	1720.869	9799.033	275.648	295.329	295.141	2495.715	3995.765	258.155	2867.634	287	0.899	954.294	481.894
17731.325	17340.955	10075.545	24158.647	13379.386	27596.099	13360.029	26588.235	928.697	517.158	420.514	1874.566	6361.929	1208.53	273.267	9684.43	326.431	286.547	254.373	3733.81	25184.792	494.434	169.539	2049.205	11014.42	270.224	291.86	294.342	2374.765	4507.346	259.828	3547.042	207	0.96	964.891	480.36
15017.654	16228.848	9202.548	23042.17	12116.266	27767.948	11850.36	22494.694	942.444	557.364	405.463	1578.414	3710.267	569.603	278.807	8713.871	281.057	204.174	302.158	1934.876	19050.902	530.316	142.759	1618.182	8923.438	273.093	291.935	257.458	5023.95	2667.595	355.072	2963.329	151	0.978	859.851	480.189
15334.671	16132.197	8837.131	22454.984	11911.93	27173.059	11773.918	17389.425	1012.984	470.018	406.193	1936.347	5893.902	604.714	273.913	8862.775	310.48	246.327	261.178	5087.946	22954.436	572.048	147.088	1779.261	10438.457	323.103	308.642	266.704	5111.596	4072.391	278.949	3267.15	230	0.952	872.535	482.491
13928.647	15681.211	8806.841	21734.683	11357.807	26470.71	10857.265	19477.478	942.336	508.713	404.075	1540.31	3834.975	537.694	271.564	8749.328	280.307	226.89	284.325	2716.093	16643.975	507.535	142.735	1688.635	8212.942	293.961	290.306	253.825	5301.353	2592.645	316.754	3301.576	247	0.944	865.055	485.86
13413.532	13627.943	7509.114	18540.497	9768.393	21546.592	10041.848	19616.464	973.295	354.629	397.627	1590.874	6580.401	563.282	248.749	7446.619	286.94	190.635	191.956	3327.671	16226.678	484.952	150.555	2391.469	7468.947	275.52	323.616	251.245	752.444	4613.672	261.687	4015.602	265	0.934	1008.326	485.53
12289.703	13581.038	7574.363	18365.419	9862.621	22714.259	9590.222	16801.671	1003.641	450.868	342.343	1281.689	3004.873	516.325	249.354	9365.186	235.993	209.917	262.387	1316.301	15852.212	430.73	135.984	1447.508	7176.714	265.135	302.989	257.483	7042.326	2117.34	269.382	3623.566	288	0.936	889.354	486.747
11233.248	14020.036	7653.063	18678.964	10017.467	22050.176	9683.816	11663.767	908.52	523.616	424.207	509.914	363.196	438.017	345.289	8548.83	276.729	209.119	162.593	2386.265	210.108	674.889	156.568	2170.813	6159.208	328.171	318.936	308.939	16005.388	877.041	273.79	4624.818	163	0.956	620.776	485.304
11387.221	12417.707	6755.099	16616.161	8646.296	20116.675	8442.105	16689.745	933.226	428.501	387.713	1923.176	5433.508	532.138	265.114	9424.861	262.079	211.765	252.185	2970.637	29619.307	487.213	134.841	1393.611	7234.934	284.154	309.268	264.439	6183.796	3588.839	265.595	2588.372	146	0.982	879.295	486.137
16174.517	17116.227	9800.998	23257.476	12674.677	27245.037	12088.582	17911.565	912.126	589.234	412.302	1744.938	5528.526	687.246	272.389	8528.779	263.572	258.487	215.218	3764.652	27813.595	484.029	147.824	1686.792	7508.028	276.812	292.149	274.679	4127.406	3918.454	250.519	3407.324	396	0.785	928.232	491.369
13561.31	14278.373	8244.123	19398.49	10558.853	22806.446	10075.457	18081.575	875.241	343.905	362.368	1411.443	3774.824	529.949	244.849	8277.157	263.957	210.082	225.286	2236.617	20121.439	420.199	155.144	1515.389	7910.702	255.07	288.875	280.637	5191.421	2757.954	263.753	2769.044	188	0.966	950.484	487.457
19248.163	20550.52	12051.67	27798.655	15599.518	33815.779	15505.427	20148.008	1004.035	460.854	388.645	1666.887	4872.473	908.038	261.009	9688.909	356.103	276.943	255.006	1647.404	24919.253	513.905	169.351	1832.55	12205.847	262.109	300.683	297.504	4558.044	3626.15	248.115	2984.92	167	0.965	968.015	486.039
15154.409	16507.274	9641.546	22181.32	11894.919	26622.543	11670.122	16710.837	939.666	443.225	378.799	1378.979	3803.596	813.213	263.488	8857.572	324.131	267.264	279.364	1467.337	22220.009	552.267	160.681	1595.179	10920.126	264.066	293.085	290.499	6021.745	2771.202	247.872	2614.399	172	0.97	961.64	488.645
16143.11	17172.511	9959.034	23082.045	12521.194	27404.501	12043.694	16019.727	914.585	391.157	350.354	1718.75	5281.735	530.658	265.966	9233.816	333.576	232.667	243.149	1609.321	28824.978	471.77	161.851	1761.984	10419.092	273.622	298.603	283.081	5016.214	3788.166	249.449	2822.902	192	0.945	973.146	488.911
9890.089	10614.392	5380.03	13848.839	6962.578	15788.883	6882.958	13117.915	855.618	341.176	390.083	835.027	3797.657	404.06	229.879	7276.372	283.974	170.57	187.182	3814.253	5318.995	529.776	153.968	3250.949	7047.112	285.084	290.579	267.477	169.52	2727.742	273.848	5476.395	175	0.976	1028.74	488.449
15492.563	15542.439	9079.295	22123.718	11943.972	24699.365	11324.943	26121.568	979.205	502.375	414.726	1700.111	5003.084	559.894	293.367	8823.489	267.408	286.937	182.128	3236.038	17296.555	518.775	148.445	1995.944	7734.702	275.637	298.964	268.388	7900.336	4115.588	256.143	3699.049	203	0.942	917.283	488.968
15839.405	16747.824	9639.31	22753.618	12741.236	27229.018	12854.783	19157.422	884.446	593.32	393.436	1781.121	5672.367	745.831	264.714	8684.054	276.372	241.621	241.696	3242.614	27892.743	475.919	144.368	1718.136	7861.424	276.056	288.341	271.672	4128.727	3835.724	258.233	3500.679	263	0.902	935.876	492.07
14790.016	14795.548	8570.001	20721.307	11708.391	24660.092	12275.948	20826.216	872.112	410.057	349.003	1615.566	4805.866	530.189	259.806	8934.055	262.188	213.996	230.577	1882.637	23447.068	466.756	149.03	1478.913	7540.178	258.695	282.207	276.998	6351.358	3291.802	263.364	2830.072	193	0.959	943.003	490.329
15102.267	15963.604	9242.024	21364.937	11639.311	25499.075	11774.582	18450.071	850.514	351.653	333.309	1650.257	5266.034	548.74	250.896	9752.553	325.901	219.278	227.284	1781.806	24611.872	435.68	152.694	1650.688	9779.795	272.432	302.568	258.717	5669.165	3787.132	257.439	2633.069	216	0.962	981.042	491.681
13100.823	12988.991	7362.945	17450.408	9395.952	19639.352	9471.389	19054.022	912.783	353.755	356.202	1904.671	6384.651	564.736	251.872	8987.733	324.928	206.232	221.267	2497.526	26608.703	448.062	150.161	2049.269	8921.054	272.411	312.67	266.096	3570.778	4885.759	265.618	3312.713	169	0.977	989.5	489.34
13681.068	13599.963	7718.415	18588.808	9982.148	20984.989	9998.073	16475.245	977.973	370.42	390.596	2113.564	6916.066	524.813	266.459	7449.326	292.227	203.395	203.975	2621.918	25604.432	509.235	152.913	2175.729	7193.655	280.859	330.822	271.626	1745.362	5220.752	269.264	3537.398	181	0.952	997.141	489.881
10920.861	12047.636	6955.815	17261.85	8317.965	16685.174	7893.375	11620.648	990.397	522.553	435.428	490.104	354.075	509.288	344.542	10873.85	263.203	195.168	173.591	2312.011	199.377	772.09	151.588	3095.293	4687.744	315.745	308.489	303.623	18750.085	1068.927	351.676	6256.763	155	0.978	601.274	490.481
15040.653	15347.196	8576.33	20714.19	11274.02	23928.651	11554.988	17704.082	996.783	441.243	443.331	2028.893	6634.532	1644.277	273.878	7121.279	307.767	240.463	181.615	2508.017	19440.759	483.481	153.197	2683.49	6959.046	281.861	324.241	252.292	1068.083	4940.246	282.06	4443.612	176	0.982	1006.744	494.278
12383.157	12569.522	6698.757	16828.076	8484.878	18737.671	8732.894	17346.153	828.772	400.48	372.707	1334.14	5990.046	474.454	245.706	8365.581	303.027	185.601	189.526	3616.748	10016.236	462.039	160.613	2922.748	7982.428	279.599	317.064	255.181	216.502	4115.51	284.73	4867.826	186	0.979	1018.403	494.366
13168.969	13669.19	7851.089	18600.555	9856.102	21201.236	9514.421	19495.563	923.448	400.953	407.947	1824.893	5109.078	921.249	255.32	7468.904	271.351	225.898	192.204	1451.839	22537.04	469.05	144.64	2461.117	5355.404	271.724	320.566	268.212	3729.231	3940.963	271.81	4151.962	174	0.971	998.489	495.753
9625.953	10626.708	6213.879	13931.402	7695.469	16830.808	7746.19	11553.56	684.918	313.991	293.756	799.082	2138.994	403.066	212.875	8317.621	253.406	193.157	241.547	753.34	12068.227	344.018	141.599	1299.408	4227.173	251.599	284.704	253.417	13989.34	1686.212	257.955	2688.254	251	0.903	985.269	501.373
11518.969	13676.774	7278.595	18018.033	9339.468	21351.602	9267.125	13641.469	890.41	518.901	430.134	498.334	388.162	508.785	370.895	9795.047	245.365	194.561	174.157	3511.079	246.243	649.953	161.744	3095.178	3192.211	307.789	310.954	309.106	29667.058	1473.841	363.319	7592.558	169	0.953	607.08	499.885
7730.703	8391.506	4867.895	11016.241	6158.857	12820.596	6209.221	10855.753	683.659	363.359	316.781	849.221	2102.964	377.828	257.322	7872.791	207.223	186.722	241.184	864.041	15963.063	513.442	148.467	1438.459	1322.935	264.466	269.126	259.894	10708.812	1855.354	267.087	3031.299	171	0.978	969.155	500.617
5636.023	6336.934	3686.211	8618.254	4829.548	10425.203	4529.541	8809.526	612.055	363.008	347.032	323.651	353.967	328.26	276.971	6977.641	198.53	184.244	273.742	335.554	371.419	619.771	139.861	2022.977	4812.702	258.89	277.425	232.453	6553.875	396.454	299.726	6444.812	164	0.938	868.177	500.372
12630.518	13015.976	7318.513	17447.622	9205.779	19738.705	9124.894	20054.574	974.279	480.053	429.918	2281.113	6404.744	2331.702	280.861	6909.88	292.562	233.456	180.449	1643.26	16239.1	492.741	152.161	2605.06	5155.197	268.166	320.219	248.512	1946.899	5299.139	297.104	4364.284	186	0.956	1006.005	501.215
8012.821	8786.511	4428.547	11354.632	5836.001	12694.399	5596.497	13956.04	927.356	389.351	385.136	525.753	2141.398	488.682	237.812	5912.064	292.31	188.815	167.22	3196.606	10372.564	11971.054	158.41	4008.41	5536.396	280.207	418.606	261.205	98.618	1261.183	263.306	6497.454	150	0.972	1048.033	501.693
7006.494	8680.472	4808.071	11400.891	6234.268	13892.583	5784.541	8824.47	1013.163	553.612	474.033	412.187	372.491	471.385	327.198	16047.591	246.711	230.448	358.704	1147.75	206.39	2832.332	174.91	4610.246	3078.935	285.029	284.327	270.515	5866.933	374.088	302.376	8866.531	175	0.921	574.089	503.146
13619.821	13776.814	7494.28	18317.313	9630.407	20833.017	9775.149	14646.033	896.118	510.008	377.203	1619.587	6734.407	576.937	244.489	6904.067	301.442	197.581	200.456	3239.207	15180.955	482.722	152.2	2362.76	7530.985	286.351	338.65	239.274	304.682	4789.243	278.457	4010.909	229	0.92	1019.343	503.469
7586.157	8091.663	4553.633	11195.379	5408.763	12062.801	5098.803	7727.391	576.907	281.204	287.084	260.829	288.389	273.601	219.121	7636.912	193.135	196.443	299.075	366.121	341.504	218.922	124.344	947.033	5829.944	266.841	282.909	246.558	15286.256	341.363	262.894	3299.058	200	0.94	887.34	504.52
15334.082	14856.553	8526.991	20662.108	11195.72	23298.61	11336.569	21791.616	1078.891	510.501	406.497	2109.522	5901.749	739.382	270.164	6809.584	342.823	222.082	186.284	1931.535	15679.824	526.456	147.322	2378.485	8939.261	279.494	324.69	247.083	1213.293	5116.887	287.737	4059.127	285	0.854	1010.651	508.675
13359.084	13286.565	7340.474	19591.382	10067.555	20024.827	9943.893	18418.826	802.848	446.715	390.508	570.718	351.313	465.087	351.531	10539.194	235.039	202.307	304.229	2263.117	235.909	622.071	195.364	2779.806	4949.509	314.366	320.112	283.273	28915.993	687.484	346.202	6975.256	154	0.972	604.052	511.779
9592.417	10029.791	4982.465	12784.386	6484.359	14257.057	6155.798	10922.717	826.152	347.683	404.609	890.008	5552.457	408.122	222.368	6595.409	294.239	185.353	194.127	4157.656	7685.596	732.456	155.033	2733.644	6872.029	258.019	325.24	248.237	179.266	4275.016	271.278	4948.279	157	0.991	1038.519	510.768
10520.598	10695.187	5406.872	14155.705	7008.554	15804.978	6729.691	15228.579	828.705	329.053	364.181	1062.658	5619.571	397.363	215.759	6888.098	270.512	185.376	200.983	3792.666	10250.999	527.456	155.656	2642.59	7039.34	255.195	324.602	244.274	100.113	3466.379	276.151	4601.877	158	0.971	1031.88	512.12
15769.487	17216.968	9115.823	23232.325	11932.485	24756.779	11739.863	17360.333	874.233	458.304	409.389	514.924	376.862	466.954	372.304	11811.101	282.032	224.703	251.446	3299.458	260.74	3958.053	177.67	2614.975	7576.658	316.696	307.022	284.551	28844.176	1078.746	340.63	5489.942	237	0.895	611.327	517.475
17738.279	18185.662	10544.796	25068.624	13603.433	29577.585	14147.01	22200.73	939.107	394.122	389.184	1696.843	5108.117	759.436	256.289	7158.303	314.589	218.016	187.54	1891.764	16195.564	493.997	146.56	2430.433	8962.893	269.838	320.48	252.193	1667.423	4253.277	270.372	4217.508	366	0.83	1012.333	517.932
20492.044	21020.76	12124.779	30175.675	16121.261	32628.348	16285.853	27133.759	851.141	462.468	407.444	451.884	390.544	847.774	361.994	11269.245	257.615	225.775	297.128	1725.048	247.277	1716.114	193.768	2795.912	6020.6	298.852	318.379	281.345	28053.115	799.508	358.374	6776.984	497	0.883	601.166	526.238
8554.71	8862.875	5266.329	12073.574	7017.956	13712.293	6617.713	12616.65	579.034	319.887	286.786	304.035	306.889	289.363	231.186	8131.591	219.388	206.524	201.686	667.685	292.488	312.716	145.539	1280.697	3914.853	245.461	298.536	258.399	17646.475	686.233	271.748	3730.011	178	0.915	934.337	521.433
17485.005	18600.378	10661.364	25060.55	13416.944	29728.579	13911.604	20096.175	785.789	361.708	358.463	1316.741	5207.985	752.877	235.115	7042.674	278.183	197.561	199.211	1904.526	17802.084	473.087	145.025	2446.64	7579.682	264.672	341.33	253.826	3177.941	4214.293	270.706	4376.338	169	0.967	1016.352	522.086
7837.518	8130.618	4952.375	11590.843	6439.662	13100.402	5787.832	14419.029	607.445	313.334	307.705	302.033	327.627	285.204	238.097	8455.15	221.817	203.945	196.979	552.272	324.548	319.922	151.368	1425.57	4381.379	251.345	257.399	240.13	25799.917	486.905	260.777	4769.637	154	0.961	925.695	524.494
13856.3	13929.539	8126.054	19125.994	10296.353	21681.837	10385.062	21762.056	936.517	417.606	394.698	2164.622	5197.653	1118.639	287.972	6738.518	283.64	213.77	164.264	1426.604	17624.378	480.93	139.844	2365.309	6951.719	255.72	308.513	254.558	2868.778	4720.755	264.49	3971.152	189	0.897	1000.532	523.913
11084.387	11254.81	5936.424	14774.651	7540.433	16458.82	7447.558	17036.315	880.968	338.624	340.522	1389.764	6825.932	422.321	226.45	6494.408	259.425	170.408	167.472	3218.465	14995.64	547.692	141.98	2793.779	5775.901	252.959	302.47	264.901	745.627	5735.989	267.847	4957.525	183	0.918	1026.822	525.117
13669.755	12653.633	8115.645	18569.016	10880.429	21284.519	10956.338	22220.102	856.161	360.851	341.434	1014.118	2644.637	486.344	252.429	8211.834	243.936	170.264	164.466	1232.42	14176.007	410.582	133.901	2236.78	5609.127	234.767	296.927	252.811	6784.683	2436.727	257.697	4117.642	263	0.878	989.964	531.196
13382.731	14010.223	7910.114	18565.868	10038.502	21639.615	10299.114	18737.319	887.428	325.03	339.746	1980.114	5748.063	804.518	265.533	6824.836	253.218	174.617	149.104	1973.983	18002.501	472.672	132.543	2096.952	6730.858	233.268	296.972	246.125	2549.839	4732.934	253.586	3645.035	220	0.926	1002.1	530.4
9333.15	10266	5034.042	13157.464	6381.32	14884.386	5949.237	10428.396	810.125	354.962	437.472	542.781	2280.455	373.478	246.106	6040.817	287.714	164.53	157.866	3569.745	6334.394	737.141	156.03	2627.626	6093.519	256.894	371.461	257.513	113.012	1709.534	267.863	4763.82	160	0.925	1067.119	530.125
16596.651	20582.236	10083.911	24924.71	12953.251	26613.144	12630.298	16752.796	696.898	400.183	348.949	392.894	327.911	436.599	335.549	8877.108	201.812	194.943	223.232	756.5	212.714	1065.091	185.11	2243.744	2238.241	287.608	308.645	285.34	18943.931	390.363	313.129	5458.243	189	0.939	610.897	532.198
12299.908	14094.989	7013.331	16836.074	8891.909	19142.46	8685.555	18607.005	834.325	291.479	320.711	1501.718	6793.447	388.358	227.7	7047.915	240.576	144.109	166.829	3105.637	17307.259	440.45	132.03	2373.384	6796.407	240.443	302.771	249.707	967.084	5105.727	263.774	4247.048	185	0.928	1014.176	533.943
13868.894	12313.098	8581.435	19686.495	11001.732	23062.32	11049.156	23500.066	850.134	360.653	319.137	1171.712	4545.067	460.269	236.805	8108.469	224	162.236	167.207	1304.198	22010.538	422.926	132.749	1870.398	6447.334	230.921	294.32	250.499	5325.095	3376.996	250.986	3351.081	248	0.917	986.815	537.444
13421.176	17362.395	7958.187	22624.745	10121.806	21805.619	10052.536	20745.643	799.341	323.965	305.956	1553.844	5293.913	393.8	225.631	7533.938	236.569	177.09	174.248	2317.196	18875.874	488.641	125.883	1990.926	7821.533	233.816	293.967	238.669	2053.716	4072.55	252.289	3587.47	261	0.862	1001.86	537.351
10307.798	7994.106	5484.766	11506.099	7017.048	16446.452	6819.707	13858.964	806.896	349.67	420.244	715.292	4019.646	353.044	217.662	6325.847	260.22	149.46	168.985	2623.721	7797.396	790.356	143.61	2922.497	6907.892	238.634	317.049	245.276	278.836	3401.548	279.24	5131.85	164	0.925	1050.372	541.634
9158.282	12661.107	5157.334	16083.899	6309.818	13668.186	6167.33	10816.536	603.782	413.716	276.3	1672.583	7368.828	307.017	221.69	7626.83	143.387	208.686	182.801	1244.717	29678.727	352.778	122.458	1817.837	4333.868	248.999	298.191	247.526	1300.453	4610.715	247.797	3302.304	162	0.985	990.475	546.463
13220.902	14212.295	7090.646	18899.647	9143.76	19438.807	8948.07	21112.36	685.971	337.808	273.922	1671.169	4596.323	305.769	210.563	8081.26	213.894	180.884	207.221	2335.822	24189.92	422.048	133.393	2049.728	8794.969	258.49	301.924	255.244	605.869	3216.578	252.717	3753.513	187	0.917	1006.944	548.783
10738.526	13451.54	6236.49	17189.4	8226.411	17544.549	8259.569	19009.219	633.771	341.41	292.897	1449.61	6135.638	316.818	222.887	7228.687	193.893	174.026	202.456	3385.651	20539.036	406.516	140.733	2117.877	6663.465	247.557	298.893	251.634	660.063	4339.705	253.035	3940.421	180	0.903	1019.928	549.161
11763.223	13747.536	7794.917	18736.115	12262.867	21665.416	10212.315	17768.508	770.958	420.734	352.231	408.085	334.482	529.204	294.724	10490.901	191.464	201.512	240.192	1550.207	239.668	1001.252	141.566	2854.457	3844.867	312.107	274.635	311.977	26161.61	601.94	331.091	8280.147	307	0.85	586.79	555.191
13631.637	15029.16	6279.04	19390.783	8175.841	16994.59	8137.664	18780.885	958.073	398.313	280.226	755.741	5914.559	320.419	218.96	7707.889	207.278	191.659	220.936	772.049	27213.956	369.535	117.269	1625.845	6844.308	261.737	295.046	261.723	1188.89	3879.541	239.206	3069.046	169	0.953	981.837	550.015
11552.24	10695.726	5865.895	13553.12	7377.315	17692.002	7216.186	15202.091	778.619	367.813	383.778	734.035	4527.313	330.882	218.835	5965.526	202.937	156.535	162.695	2435.261	8064.516	516.794	138.933	3140.994	5757.852	259.344	316.037	274.295	125.16	3376.721	270.373	5499.082	165	0.93	1048.342	550.458
12061.756	12238.481	7644.434	16036.4	9558.129	22069.048	10089.737	18583.383	709.012	331.622	280.663	1356.552	5743.121	333.017	207.081	6938.055	219.094	170.712	198.707	3679.881	17455.763	414.44	132.112	2047.36	7782.663	253.646	288.522	254.803	312.213	3887.532	251.744	3861.083	163	0.942	1017.985	553.966
11524.644	10915.151	6938.544	13668.479	9615.183	18966.526	8767.51	16587.72	1092.382	377.874	267.54	910.392	5031.43	419.692	230.456	8152.396	179.6	178.863	187.674	824.22	27559.915	401.986	114.325	1484.277	3703.149	274.908	289.415	279.061	1356.038	3392.171	244.674	2823.582	150	0.957	970.38	554.42
16236.312	18374.862	7297.99	24746.868	11077.138	19921.505	8874.367	15359.95	860.925	384.505	262.449	1117.551	4545.324	296.301	204.888	8296.807	233.761	208.016	225.316	1202.14	23946.84	366.12	114.257	1494.965	7852.444	273.708	293.188	270.693	1142.723	3124.021	237.75	2787.62	164	0.948	981	555
9725.33	10371.688	7624.441	13553.204	9011.841	15371.826	7575.395	12121.896	838.099	375.677	253.796	1594.248	5403.291	329.5	185.689	7913.476	197.021	195.168	182.525	2364.764	25666.965	339.005	114.066	1499.383	4708.656	277.769	281.591	291.374	2402.544	4127.1	219.78	2800.262	163	0.942	971.5	560.5
7105.546	7940.838	6924.205	9953.657	4289.857	14285.707	7281.056	13911.042	654.591	312.092	279.714	1143.146	6420.668	386.898	178.496	7211.877	176.656	151.957	188.915	3166.434	20160.408	358.351	119.714	2317.523	4389.477	267.117	310.507	254.263	114.144	4213.225	242.248	4197.414	171	0.954	1022.564	560.249
13068.781	14335.666	7736.038	18736.163	9547.119	25932.192	10964.83	16950.997	659.551	299.816	313.428	1305.812	6156.959	475.541	188.118	7462.165	199.157	163.958	166.951	3117.502	17468.443	362.422	116.315	2101.113	6946.09	275.509	308.379	266.728	591.055	4121.966	239.563	3669.217	156	0.949	1003.545	560.506
9541.892	10543.713	8601.827	13327.566	6156.328	17502.154	8482.15	15712.358	726.24	300.718	299.711	1195.904	6290.521	529.759	178.689	7008.901	178.476	158.839	174.676	3061.24	19635.635	355.026	114.046	2204.727	5379.323	270.024	301.165	264.741	431.299	4427.153	240.128	3922.328	187	0.938	1012.602	561.767
8602.538	10064.336	4937.581	12688.446	4965.167	12849.764	5690.386	9404.35	681.904	337.807	342.689	508.831	3761.218	257.654	205.935	5740.077	218.558	183.767	160.593	3063.359	7437.662	2075.517	133.45	2167.249	6611.799	294.38	341.382	279.177	114.506	2485.358	250.826	4124.262	152	0.959	1062.77	560.947
17313.017	18930.346	8961.248	25651.092	13730.069	30399.022	13297.425	20715.748	895.988	424.348	316.798	1469.081	4245.563	487.316	205.5	7494.134	308.307	266.672	428.972	2992.266	19691.749	464.036	111.755	1444.058	8613.047	284.995	262.293	295.542	3452.454	3187.054	243.779	2791.914	156	0.959	944.192	565.596
9762.072	10319.688	6529.34	13219.328	6614.757	11994.27	7276.963	14206.358	597.906	312.957	239.027	1563.09	7129.034	251.479	171.189	7742.531	182.159	166.027	185.376	3240.592	30045.564	314.208	120.827	1710.543	5110.77	274.004	295.958	284.231	1625.687	4321.193	232.082	3132.914	187	0.961	985.655	565.484
16743.737	18481.224	8328.466	24638.587	13099.788	28017.117	11994.122	16600.453	888.75	422.717	275.058	1487.432	4891.028	425.938	196.504	7120.265	300.224	249.283	410.952	3592.276	26840.929	444.794	113.184	1466.852	9714.525	279.058	275.575	298.687	1677.139	3224.573	249.014	2857.203	280	0.907	952.8	569.686
11659.395	13064.485	7410.328	16785.926	8088.236	18099.803	7954.554	18596.802	638.902	311.736	247.187	1313.536	6064.979	339.047	187.409	6852.844	215.465	188.897	145.139	2795.83	19810.438	370.659	136.747	2193.596	6881.158	261.516	265.8	269.722	511.717	4272.301	233.646	3995.567	262	0.882	1013.771	571.565
13965.005	15911.155	8882.117	21293.509	11003.421	23585.443	10626.122	16823.144	975.385	452.181	327.01	597.851	346.67	566.593	275.866	10372.468	225.581	209.316	204.781	1481.762	232.821	1094.068	154.043	2778.773	3763.746	324.86	292.163	318.767	24273.082	600.781	367.108	8178.043	315	0.851	581.541	577.148
12004.508	13306.124	7343.413	17106.133	8634.014	18727.136	8008.45	18943.346	966.143	313.13	190.205	1312.55	5785.926	302.42	175.2	7580.023	247.374	181.786	150.223	3265.164	27627.132	345.803	125.17	1637.099	7793.731	285.728	258.191	297.973	1255.617	3763.667	250.824	3071.776	166	0.936	976.627	570.428
10690.306	12143.128	5745.651	15835.319	7268.632	16992.966	6955.364	14307.522	771.559	331.88	298.778	851.277	4433.296	308.878	221.046	5870.055	219.273	181.68	135.784	3204.322	8276.015	483.87	154.085	3269.108	6177.937	292.186	311.862	259.23	127.144	3284.07	239.337	5603.535	158	0.947	1043	570.5
6447.164	7576.06	3781.737	10416.554	4969.877	11270.144	4814.87	8678.876	674.261	378.015	280.135	324.54	282.473	268.165	229.289	9841.39	231.936	236.292	315.87	694.848	228.313	370.763	152.056	2469.277	3671.577	288.532	255.249	305.179	7736.049	298.818	255.659	7272.554	173	0.919	793.315	576.882
17220.356	18519.741	8567.992	24796.427	13023.065	27388.854	12572.649	19081.274	716.54	400.935	274.93	1444.842	4809.594	447.833	215.253	6980.847	315.382	262.169	270.523	4423.114	31338.997	418.233	114.364	1419.681	11331.711	284.963	258.981	304.647	1140.2	2942.977	269.457	2757.646	169	0.967	945.849	574.689
6242.855	7224.117	3966.649	9444.481	5149.947	10963.818	5307.41	9259.14	606.456	297.434	258.962	387.467	289.99	289.953	196.865	9055.486	235.965	226.015	201.251	495.707	220.965	315.441	134.214	1451.561	4546.214	278.715	267.263	290.911	16308.867	308.687	233.509	7285.078	163	0.942	880.015	575.316
12530.027	13428.962	5776.891	17614.593	9021.18	19036.062	8716.678	15344.814	1153.007	346.287	208.704	1355.757	5333.206	402.113	189.356	7903.455	254.273	202.607	133.522	2930.828	29940.072	393.437	123.498	1508.133	8035.479	287.638	260.806	300.806	1202.027	3406.251	273.058	2799.752	155	0.978	965.474	574.81
12547.593	13359.497	5131.915	17473.976	8982.383	18510.067	8659.525	15684.001	858.085	296.577	193.042	1218.899	4956.756	296.732	171.237	8082.738	276.812	181.149	167.793	2590.144	27377.014	375.133	131.324	1547.822	9722.672	286.7	260.603	294.092	990.304	3171.857	263.595	2814.56	166	0.95	975.843	575.343
12673.722	13948.726	6755.721	18044.543	9236.212	19406.132	8647.734	16752.593	757.057	339.296	257.006	1461.847	5475.912	550.262	200.094	7731.781	227.99	192.872	154.685	1992.709	26512.073	376.65	135.72	2056.643	6964.752	269.369	259.397	279.027	3542.274	3946.875	252.57	3594.364	193	0.879	993.842	578.034
14927.558	16362.637	8350.538	21871.007	11666.611	23831.879	11374.966	22866.151	789.306	370.853	302.744	1268.024	3283.04	359.922	231.057	8152.356	271.928	253.279	231.784	1672.328	18406.986	416.237	133.965	1642.258	6656.498	268.806	273.394	281.344	10107.031	2191.927	271.985	3326.482	305	0.86	930.434	581.12
16003.793	17132.932	8672.651	23012.02	11857.013	25258.739	11551.641	18943.662	836.555	422.575	319.591	1849.541	5541.967	439.822	226.27	7791.265	306.216	268.765	233.669	3868.229	29609.739	428.94	126.115	1454.839	9099.078	275.947	269.713	297.577	3041.892	3364.04	269.331	2746.315	185	0.95	939.63	578.295
14129.7	14890.44	7634.532	19838.979	10531.765	21830.395	10371.644	11655.652	766.209	439.563	291.827	1470.451	4790.077	432.325	225.266	7246.107	284.32	226.205	325.947	2400.26	33407.475	458.303	129.299	1497.622	8035.475	281.982	283.959	299.381	2547.446	3079.6	275.684	2967.012	333	0.844	952.413	582.233
13154.93	14645.421	7133.637	19077.225	9541.948	21317.863	9205.077	16381.45	717.817	347.143	258.49	1484.408	5714.144	486.881	220.451	7220.176	235.148	184.627	164.788	1576.622	16903.916	395.098	155.006	2343.206	6496.753	282.032	269.184	271.792	736.444	4175.988	236.778	4028.897	176	0.949	1017.011	580.25
13268.28	14233.818	6841.989	18690.903	9560.884	19539.426	9398.643	15156.895	751.994	361.699	288.176	1674.078	5942.248	696.404	216.388	7133.306	244.338	210.216	162.758	1471.236	22321.045	401.438	140.401	2194.293	7473.381	273.905	258.728	266.987	3497.944	4402.782	258.613	3704.159	173	0.91	997.656	580.512
14192.461	15335.115	7423.064	20108.193	10015.774	21595.301	9916.452	19032.913	831.203	374.796	296.026	1691.055	4919.355	591.985	232.998	6587.655	278.336	215.176	180.16	1238.449	20914.567	431.516	146.343	2468.386	9056.509	279.723	259.409	264.531	591.557	3748.555	273.051	4045.787	229	0.936	1007.439	583.159
12527.476	13461.827	6747.199	17380.981	9127.355	18671.526	8736.135	14495.677	719.158	316.669	250.602	1295.917	3458.619	333.98	206.814	7610.808	230.773	194.672	196.622	1001.49	30432.181	398.756	139.848	1616.955	7577.439	266.908	265.486	285.683	1221.356	2376.07	258.087	3333.936	158	0.961	979.975	584.924
12390.918	13318.779	6805.057	17541.959	9319.622	19151.282	9031.548	16247.214	696.175	324.889	254.753	1415.066	4051.59	342.399	214.351	6982.173	227.592	189.035	160.487	1135.571	23599.203	356.033	130.69	1631.385	6284.16	260.501	259.357	269.55	3871.983	2784.999	275.388	3417.349	154	0.972	967.916	586.481
12400.525	14106.477	7071.019	19047.957	9861.962	21526.033	9556.377	15275.95	840.429	485.676	358.92	446.219	342.895	492.518	301.96	8915.32	263.656	213.684	270.506	1999.838	228.18	2371.325	189.294	2256.544	5418.617	345.126	319.242	339.805	19499.324	849.063	344.712	8357.797	481	0.765	619.787	592.371
12156.919	12600.907	6416.86	16667.661	8762.11	17383.285	8382.144	9706.445	827.093	369.287	302.828	1257.459	3294.86	318.603	234.125	7770.82	295.862	228.186	594.718	1222.784	32126.621	569.138	142.551	1649.307	7618.648	270.366	286.29	280.746	6768.684	2054.741	274.192	3450.774	158	0.971	942.873	587.633
14013.157	15520.923	7619.098	20256.176	10299.598	22346.051	10091.304	19657.043	815.709	379.714	331.507	1567.27	4681.885	1031.287	235.922	7164.373	262.109	198.4	187.449	1136.228	18256.354	410.938	149.451	2330.939	7301.978	277.199	275.382	269.508	2746.687	3833.259	278.315	3937.678	308	0.827	1009.633	592.078
11313.991	11823.944	6055.865	16054.899	8846.014	16739.001	9043.259	15406.356	608.475	328.233	280.485	631.87	1022.27	285.706	223.076	8019.544	227.193	208.534	300.641	705.827	10793.565	339.258	145.541	1819.362	4086.833	265.266	288.872	274.29	12339.125	886.587	267.687	5101.99	173	0.91	931.824	589.09
11612.921	13150.396	5857.332	17597.668	8261.149	19825.465	8551.693	16883.703	916.456	345.487	345.746	877.801	5456.53	340.337	260.967	5626.494	239.403	186.095	151.918	2582.908	6242.309	434.259	179.959	3494.329	5952.056	283.566	303.209	264.694	550.643	4058.398	256.164	5648.794	164	0.948	1038	588
14919.856	16788.471	8912.319	21856.948	11617.932	24088.026	9963.528	18135	878.004	374.55	327.439	377.665	421.362	333.673	251.036	9476.32	285.07	291.054	462.403	1589.655	292.909	1186.38	205.207	1855.815	5476.528	293.508	303.587	288.29	28519.388	559.805	273.288	5545.447	283	0.863	906.394	596.67
12948.746	14287.827	7605.463	18829.601	10168.656	20576.125	9853.756	22722.375	748.014	374.2	316.712	589.995	743.005	427.229	219.616	7616.166	225.699	208.354	226.783	655.265	4515.513	309.235	155.091	2910.889	4281.615	272.772	263.257	258.89	12908.978	1104.086	324.433	6343.077	324	0.841	992.985	598.935
10848.813	12521.244	6636.653	16995.739	9217.407	20224.354	8904.294	19846.573	612.213	293.229	302.323	345.163	290.38	290.215	239.609	8994.711	209.471	215.701	252.967	1242.398	227.447	379.408	159.669	1717.838	3580.303	265.745	322.682	279.46	17574.857	722.115	279.239	5253.579	196	0.922	878.26	598.179
13603.175	14770.642	7820.019	20338.309	10888.761	22944.093	10645.737	24578.116	869.255	367.36	333.244	378.755	461.383	346.874	265.756	9243.553	277.002	285.086	371.182	1861.313	265.628	725.545	197.469	2180.759	6055.369	286.033	338.616	286.202	22540.145	695.324	315.934	6058.817	330	0.862	896.836	602.512
12169.604	13190.544	6862.302	18073.213	9797.089	19775.666	9834.577	20085.692	643.958	312.336	301.182	357.093	315.27	299.975	247.821	8721.857	235.814	214.971	239.972	1888.384	241.268	417.855	169.918	1849.539	4662.894	266.242	361.11	292.74	22383.767	929.888	327.359	5350.365	199	0.944	885.344	600.746
11973.166	13016.208	7019.973	17037.19	9606.683	18886.769	9174.743	6817.011	605.839	276.178	252.785	284.797	344.954	259.289	221.117	6667.822	201.552	196.921	429.578	911.854	262.34	330.349	184.128	1009.056	2459.984	273.303	294.427	273.289	21798.65	428.828	262.764	3519.603	243	0.944	916.747	603.315
15128.379	16616.208	9195.138	22410.319	12396.196	24815.785	12107.698	25902.745	810.231	400.953	339.301	410.038	430.75	360.322	237.972	7301.705	270.829	247.345	249.337	918.925	479.855	2282.723	158.1	2721.006	6206.031	282.782	267.318	274.829	21863.148	1081.571	344.63	6402.317	333	0.891	980.182	603.77
13801.168	14896.564	7176.922	19510.656	9795.729	20897.628	9607.719	15426.577	839.906	403.432	329.151	1262.134	4135.624	1575.616	227.316	7177.749	252.16	189.886	218.037	1008.345	19238.592	452.023	157.739	2094.57	6915.555	278.696	272.889	277.166	6263.405	3222.38	288.327	3537.123	282	0.924	1006.691	604.262
10447.653	12868.48	6658.225	16863.071	8880.803	18392.844	8023.199	8073.467	1172.01	598.023	448.675	448.786	397.517	411.163	350.092	16905.677	265.032	205.661	255.635	912.65	251.268	370.248	144.217	4769.274	4686.832	288.815	303.734	305.79	6273.562	355.348	346.903	7608.526	190	0.944	340.574	605.268
12139.054	12924.458	7009.02	17975.32	9899.757	20553.972	10574.851	14816.02	675.912	305.82	289.62	355.525	413.51	292.895	253.643	9043.18	225.733	230.12	326.647	1352.889	270.441	405.464	185.476	1408.914	4417.288	282.888	291.517	284.758	27456.447	776.808	288.858	3875.857	194	0.942	903.077	605.552
8982.299	10210.705	5704.44	13115.966	7530.479	14506.734	6661.873	17088.629	789.161	407.489	327.622	357.171	374.794	337.295	231.158	8486.807	247.065	197.299	325.506	561.449	352.639	239.929	145.811	2781.085	4374.099	287.772	292.25	279.256	9813.804	667.706	517.997	8514.356	184	0.978	940.935	605
9409.178	10456.796	4626.846	13448.788	6196.743	14518.655	6028.381	11914.982	719.344	316.813	334.192	833.588	5607.26	295.478	230.515	5651.397	187.416	152.85	200.538	2253.218	6983.161	400.981	172.374	3058.665	3437.187	268.329	305.508	244.183	666.119	3672.523	258.501	4911.95	157	0.955	1026.296	605.283
13376.968	14498.868	7921.159	19481.921	10884.407	20868.686	10536.075	22961.692	763.534	422.83	342.014	380.2	401.635	356.098	231.531	6787.298	242.096	229.83	245.413	793.809	410.973	3686.606	153.587	2784.533	4878.133	281.89	278.668	276.421	19976.145	872.706	341.749	6850.543	272	0.868	969.952	608.386
10439.165	11459.061	6511.05	14522.013	9025.879	15672.8	8487.753	14613.283	886.517	589.339	378.947	424.5	361.114	404.265	291.972	10437.618	205.79	203.857	345.557	826.428	236.501	284.599	147.114	4124.235	1799.13	331.007	273.096	317.905	8435.784	324.072	282.811	8262.893	172	0.984	667.936	608.686
11786.304	12838.87	5975.498	16428.196	7857.024	17688.918	7384.993	11219.303	741.206	380.817	311.697	1013.892	4948.834	400.423	207.506	5770.429	269.805	182.379	252.91	1672.87	12256.653	419.84	167.482	2279.431	8077.06	271.708	281.063	274.109	309.807	3208.194	264.592	3757.167	153	0.965	1017.049	608.611
9771.19	10777.172	6243.925	14555.51	8704.867	16868.834	8707.6	13706.841	943.834	440.619	368.83	392.29	450.133	414.867	253.8	7089.224	286.555	239.262	323.281	923.118	431.746	401.945	162.288	2997.009	5780.547	285.692	278.166	281.639	12427.544	654.695	404.381	8192.253	189	0.939	953.146	613.807
7392.571	8564.875	4439.432	11652.808	6170.783	13687.733	5781.57	9485.972	692.727	438.083	338.12	340.141	305.149	347.431	252.114	11486.238	208.357	185.868	282.878	587.701	220.589	883.673	182.72	1666.101	3371.792	337.745	267.317	334.82	13398.422	313.588	290.768	7883.267	165	0.968	636.955	615.391
11123.03	12052.266	6583.193	16255.894	9190.58	18248.245	8877.701	19175.431	990.225	440.072	361.103	363.15	508.185	459.135	256.829	7911.088	307.208	268.254	360.007	1057.211	357.576	419.47	165.523	2922.325	7027.978	277.302	285.027	285.786	14459.584	660.799	393.268	8037.119	170	0.983	945.524	614.465
10402.992	11808.532	6320.653	15449.372	8252.761	17793.365	7450.8	16685.712	712.517	352.447	327.061	405.51	401.061	363.938	227.691	8094.859	303.354	251.694	255.394	473.941	769.042	346.333	159.399	1998.465	9887.435	303.239	279.801	280.081	12120.471	428.134	273.164	6401.038	152	0.985	889.388	615.151
10567.947	13046.518	6649.832	17667.479	9465.821	19188.662	9327.011	14710.146	1589.081	558.308	405.221	416.382	428.961	528.244	311.951	7705.591	277.815	333.074	186.082	3459.139	237.638	672.027	157.778	3444.584	3594.866	331.597	319.307	312.25	5375.133	388.033	436.651	9743.775	164	0.972	711.64	616.72
9743.244	10199.088	5386.553	13819.371	7673.802	14603.738	7839.179	15741.012	632.586	360.744	308.888	489.368	478.235	293.781	213	6196.947	200.851	170.738	170.863	404.263	1821.487	1533.207	138.702	2906.397	3375.205	272.308	274.346	266.646	11982.657	640.255	299.879	6908.084	174	0.925	976.121	616.862
10844.509	12253.876	6778.863	16009.721	8885.716	18694.848	8232.322	13787.833	769.678	391.387	346.221	660.473	880.532	409.242	261.551	7314.083	287.18	245.576	225.485	581.24	3276.36	325.052	152.651	2485.207	8686.909	282.254	282.173	277.543	12866.111	591.919	270.819	6630.767	166	0.959	896.187	618.024
13371.288	14797.741	7308.848	19798.71	10052.082	22467.077	10332.492	19623.196	798.332	359.424	363.769	1629.299	5237.075	471.256	267.558	4464.875	247.647	192.468	197.363	1549.857	14886.111	413.795	161.541	2251.932	5881.094	275.303	288.763	264.951	607.975	3850.253	301.655	3875.228	182	0.991	1001.11	621.379
9832.457	11673.745	5994.666	15957.594	8626.512	16564.582	8666.221	17080.434	1465.452	535.974	397.909	416.465	422.725	488.129	322.024	8331.766	248.397	291.331	168.922	2780.417	233.822	501.038	158.673	3556.97	2493.508	302.236	309.545	319.947	7886.852	364.079	406.634	10701.484	150	0.983	717	622
14716.16	16439.977	8693.997	22119.634	11935.134	25918.117	11759.464	18505.774	798.569	389.893	359.867	1749.677	4551.133	468.869	286.253	7479.849	284.513	259.414	190.414	1219.442	14893.253	464.608	160.62	2020.582	8206.503	289.12	292.974	280.284	13153.32	2713.129	265.548	4882.872	221	0.954	888.925	624.029
9423.003	10238.351	5584.154	13477.767	7300.889	15084.936	6670.296	8550.897	628.91	293.859	263.325	335.617	283.959	277.428	204.472	7463.398	253.772	236.999	770.701	741.449	297.623	926.836	143.926	1210.766	6531.84	287.407	264.134	273.155	15475.11	386.885	250.743	3924.583	168	0.971	919.22	622.274
9887.928	10923.73	6022.279	14575.336	8227.292	16419.553	7973.502	18117.436	821.16	341.663	297.965	461.662	571.641	355.983	249.439	7495.05	273.852	218.465	275.046	986.643	1489.969	471.549	142.51	2324.605	6148.462	290.544	274.556	283.03	10574.09	641.376	280.234	6463.871	194	0.912	939.639	623.918
9779.053	10551.203	5811.165	13758.506	7703.016	15787.538	7413.788	13229.253	714.739	318.946	277.039	364.165	431.137	288.542	221.978	8131.359	237.261	230.833	528.713	993.115	318.016	395.063	143.685	1820.168	4748.31	285.224	262.435	276.279	20367.288	477.991	251.153	5562.846	152	0.959	926.474	624.974
11314.349	12703.014	6305.094	16371.801	8304.363	18371.377	8321.285	18856.443	857.165	375.19	342.97	1922.752	5368.842	454.944	281.343	4113.289	255.848	200.456	178.851	1451.683	22076.724	467.722	154.14	2273.714	5848.384	276.343	297.114	262.343	2329.615	3862.955	309.258	3909.169	169	0.977	986.293	626.565
13340.843	14873.147	7828.05	19835.75	10664.507	22362.11	10480.039	25015.528	744.899	402.153	336.006	1135.16	2915.642	430.434	273.535	8264.313	251.818	196.146	171.442	897.038	14789.579	421.374	136.94	2509.653	5447.324	282.796	293.691	272.451	12158.419	2379.394	279.823	4447.337	244	0.94	959.512	629.033
12326.137	13779.591	6894.029	17818.071	9092.24	19802.136	8918.163	20072.261	822.04	375.869	340.704	1975.334	5209.32	446.454	281.46	6095.27	247.634	195.778	158.302	1396.961	18995.027	443.959	146.537	2432.24	5183.191	261.558	309.916	273.386	2948.943	4018.595	293.435	4089.15	157	0.98	979.895	626.895
15068.499	17703.562	9176.277	22751.447	12352.702	24702.323	10719.12	20191.332	950.273	482.02	422.334	432.072	403.857	775.746	304.299	8555.279	291.224	263.558	421.093	1359.704	252.38	718.002	185.996	2749.671	6203.03	305.011	328.262	289.853	16447.9	453.064	280.036	8577.095	183	0.963	798.363	628.533
14547.762	15923.557	8374.753	21381.428	11477.417	24580.676	11140.749	12698.02	812.712	381.108	366.232	2134.736	4686.452	450.566	289.735	6930.969	293.539	247.857	203.815	1716.212	23370.376	478.265	159.77	1774.163	7991.798	294.019	313.978	283.188	7537.747	2946.954	262.394	3507.608	152	0.985	882.868	628.618
15488.491	17156.473	9005.578	22859.884	12023.945	26100.306	12004.462	26587.193	834.533	375.455	328.773	1485.105	4344.498	411.211	266.642	7225.724	257.137	198.84	158.678	1333.024	21498.168	471.098	136.777	2441.645	6407.878	284.509	307.15	273.095	3503.94	3200.98	267.635	4179.158	212	0.944	967.608	631.288
12092.719	13072.365	6797.957	17112.081	9024.232	19063.124	8564.807	12111.509	863.898	374.656	336.082	1503.78	4774.703	499.825	284.231	7990.945	304.272	226.569	215.764	1098.164	21704.959	443.658	147.517	1891.359	8191.577	291.337	276.476	281.039	4788.219	2799.76	262.699	3942.641	168	0.971	900.464	630.756
16083.821	17761.424	9795.347	23513.239	13389.566	26180.161	13170.912	24889.774	827.89	392.006	354.782	819.172	1711.523	538.696	290.671	8375.924	276.241	228.421	200.827	976.342	4433.701	1931.646	141.942	2533.167	6594.739	313.272	274.184	277.308	14593.805	1560.98	259.703	6331.338	183	0.963	911.391	630.309
20463.885	23250.601	12194.328	31139.057	17074.827	34179.046	17166.389	31798.531	856.316	484.432	394.388	391.224	402.791	887.971	303.784	10004.923	258.677	252.404	502.163	1601.342	266.147	771.693	173.13	2803.351	5761.929	302.185	362.545	296.636	25758.123	490.036	321.78	8452.639	254	0.924	810.311	633.047
14105.959	15890.491	8531.919	21581.209	11584.191	24896.14	11233.301	16796.395	739.304	362.383	361.233	368.898	337.476	523.059	286.189	10677.589	228.032	227.663	524.295	1349.812	246.32	5729.387	154.833	2248.13	5387.348	300.405	324.014	292.393	22477.379	393.959	301.395	9910.958	269	0.905	819.905	632.928
14488.514	15965.289	8180.582	20925.094	10767.5	23664.468	10605.496	19726.546	810.724	351.596	309.085	1809.262	5864.048	415.782	264.592	6971.535	247.887	201.402	157.48	1884.882	20540.351	487.722	139.38	2275.254	5870.594	281.528	305.265	267.472	1713.489	4385.708	277.845	3945.677	170	0.972	974.859	631.682
19935.078	22284.327	11598.75	29895.922	16526.217	32095.997	16585.604	33484.448	952.183	503.681	417.984	419.693	424.502	920.065	316.438	9759.168	273.712	257.011	525.102	1776.382	276.029	1136.217	199.401	2940.297	5989.85	307.351	368.484	285.206	25279.021	496.516	282.65	8323.93	151	0.978	803.321	633.202
12280.659	13403.371	7378.309	17380.012	9614.418	19097.399	9263.541	21996.556	806.103	398.681	341.946	706.908	1434.191	413.546	277.689	8123.848	250.917	201.315	177.618	802.704	4975.549	624.328	142.119	2641.729	5166.141	293.229	260.494	278.795	13938.197	1502.933	269.804	6369.494	181	0.985	925.66	633.876
9892.869	10571.816	5758.352	13859.03	7636.337	15232.062	7693.45	17944.071	657.164	347.627	312.263	620.823	779.982	368.331	272.719	6683.97	242.897	187.87	134.827	464.346	4936.39	292.778	138.429	2593.781	5425.535	298.388	276.851	275.33	8421.3	714.771	260.755	6338.861	176	0.935	938.017	633.517
10825.415	11879.793	5746.163	15194.934	7407.262	16898.412	7912.974	13642.275	755.248	290.934	294.709	1102.898	4673.236	291.818	306.312	1236.192	269.33	181.538	220.829	2117.774	13704.309	385.927	181.091	1482.423	7704.239	269.598	279.002	247.928	174.332	2709.288	284.822	2814.382	180	0.947	996.3	634.494
12928.667	13893.699	7349.471	18811.878	10122.958	20456.365	9910.676	18669.854	775.667	347.328	343.292	1620.182	3472.511	408.301	267.351	8684.513	270.471	229.886	229.265	1562.431	17847.483	416.709	150.651	1764.308	7711.019	299.692	299.358	288.704	5612.065	2194.686	264.028	3680.804	280	0.917	877.157	639.186
14696.328	15709.116	8222.677	21290.365	11805.642	22668.862	11915.22	21001.986	940.406	373.713	353.548	1419.794	5079.37	499.607	305.85	7968.325	296.983	244.065	190.361	1779.252	16370.658	532.136	147.628	2295.28	8452.983	310.43	283.401	279.604	5763.763	3474.194	267.413	4639.875	216	0.929	908.153	638.125
11756.277	11474.402	5390.564	15012.953	7319.995	16055.972	7987.038	14989.133	773.448	308.507	283.995	1322.084	5499.086	360.676	267.271	3921.944	265.334	174.718	197.519	2133.137	19499.62	399.232	159.622	1821.773	7075.886	278.837	287.122	257.507	557.687	3236.594	287.891	3321.46	160	0.973	986.556	635.244
7747.744	8520.298	3781.612	10728.759	4922.941	11115.323	7526	9461.736	646.094	276.312	323.505	803.571	4330.557	262.864	298.993	1765.264	230.276	164.121	221.277	2770.967	8442.463	410.143	185.505	1584.301	5806.764	263.956	297.198	267.42	203.27	2371.565	280.29	2815.793	226	0.923	1009.084	636.854
12619.599	13507.202	6883.431	17728.8	9297.005	19732.158	8810.88	13918.193	693.218	315.817	321.377	1279.143	6536.434	404.256	265.285	7944.238	294.18	198.128	219.788	2172.584	20795.168	430.288	152.867	1803.132	9025.44	286.452	282.361	285.431	1465.345	3554.618	257.253	3206.829	151	0.978	896.851	637.632
15154.425	16129.734	8603.579	21876.866	12073.323	24035.1	12290.765	19888.287	986.269	375.504	358.737	1424.158	4499.428	433.71	309.97	7662.726	297.88	220.939	169.11	1503.698	13375.76	823.992	148.714	2531.132	7737.008	305.314	283.966	273.086	4433.142	3189.021	264.345	4982.294	241	0.936	916.16	639.965
14516.107	15525.091	7991.12	21010.386	10931.183	23212.25	11004.697	19829.475	762.424	331.961	304.589	1350.47	4968.474	377.284	250.585	6999.719	263.744	188.451	188.036	2211.562	21168.58	447.649	140.862	2040.179	7427.359	290.815	293.013	268.347	2180.153	3094.982	269.713	3561.589	299	0.864	965.921	642.125
11997.686	13437.062	7058.68	18119.11	10008.186	20220.429	10351.717	18049.188	786.031	446.339	373.197	411.084	361.486	575.439	325.669	9396.35	244.764	217.636	470.918	2852.954	287.967	1059.454	173.188	2203.743	4620.359	291.371	482.505	295.525	31942.659	1384.827	272.014	6325.382	273	0.887	798.921	641.299
12589.797	12999.499	6501.157	17012.038	8543.361	18363.863	8372.156	13281.557	697.839	305.433	275.689	1242.464	5479.288	334.729	223.086	6485.698	236.72	169.206	165.451	2385.966	19092.623	454.825	135.431	1814.405	6032.006	290.021	285.445	256.847	802.203	3396.277	262.764	3198.142	163	0.966	974.666	639.322
17238.567	18550.772	9759.399	25020.323	13574.574	27369.857	13787.742	27635.757	732.158	454.53	359.951	378.164	368.361	927.723	299.594	9639.914	240.917	236.558	437.338	1651.51	271.379	2293.63	156.58	2344.841	5439.817	317.986	357.368	288.711	30550.042	672.387	268.53	6054.061	286	0.886	813.724	643.923
14380.998	15486.083	8388.319	20875.841	11413.54	23870.269	11831.658	19315.116	855.602	366.864	335.095	1542.993	4714.534	412.405	292.588	7523.413	283.264	202.146	170.953	1526.204	22028.164	453.536	143.87	2253.62	7088.567	305.34	287.497	274.233	6798.886	3380.773	286.447	4305.838	273	0.911	933.247	642.5
15010.024	16021.663	8274.041	20989.06	11016.367	23571.662	10414.6	18387.432	676.201	304.09	326.069	1225.44	5657.287	393.488	259.892	7965.221	290.914	205.819	213.993	2829.734	19353.832	430.48	153.706	1959.361	9508.808	301.842	297.51	276.199	850.656	2977.647	247.342	3708.73	160	0.973	892.538	641.412
15811.011	16907.699	9102.125	22954.29	12610.141	25529.007	12785.026	19797.112	994.666	386.639	353.762	1487.932	5013.12	432.149	304.002	7716.475	321.971	225.154	181.134	1700.229	18739.355	468.593	146.181	2413.157	9145.856	310.875	285.525	281.805	6585.698	3588.643	293.064	4476.916	181	0.976	923.693	643.041
12750.5	13549.504	7086.962	18076.964	9651.469	20048.921	9781.962	17057.409	744.406	351.555	324.568	1607.92	4945.954	400.96	280.699	7399.278	260.502	196.381	169.712	1681.069	24811.103	448.739	141.811	2205.63	6588.58	305.056	286.75	278.334	3008.206	3060.004	283.319	3869.571	185	0.941	943.462	642.959
16278.167	17378.324	9252.015	23484.704	12588.165	26382.197	12232.072	22417.518	706.489	391.032	323.228	1706.798	5143.264	629.429	261.527	8616.512	297.435	264.312	209.324	1320.427	22685.303	468.658	148.541	1734.318	10626.98	301.461	290.622	273.196	2047.896	2908.836	257.959	3360.191	287	0.882	886.615	649.267
9439.276	8921.251	4054.839	11243.444	5216.787	11738.733	7412.835	9500.716	670.61	263.161	334.29	857.992	5159.083	283.21	284.748	1999.595	284.183	166.898	206.492	2678.077	10765.813	479.681	171.3	1381.443	8682.652	264.425	288.533	275.044	219.688	2437.935	286.394	2598.065	162	0.96	992.185	646.833
7147.149	7819.679	3517.772	9833.223	4557.497	10016.685	7317.975	6771.435	633.419	269.012	404.901	690.398	4353.729	271.087	310.687	1635.953	251.295	162.466	188.521	2611.797	9721.004	827.943	183.848	1453.124	6298.485	270.715	307.766	268.664	111.046	2161.929	279.462	2723.038	230	0.868	997.835	651.361
12242.193	12996.024	6548.22	17271.048	8855.79	19040.634	8803.614	15831.406	718.832	283.492	271.535	1111.51	4779.171	327.719	229.186	6670.748	241.644	163.022	188.062	3382.342	21667.104	384.949	139.889	1801.23	6880.465	284.028	289.269	272.51	577.169	2592.616	275.502	3260.815	165	0.954	963.027	650.033
10783.658	12462.28	6313.195	16594.088	8769.775	18457.694	8164.225	16541.692	920.709	421.334	393.567	446.258	443.232	458.484	322.92	9665.854	251.258	258.31	570.499	2746.125	295.567	1976.609	164.992	2040.56	3829.722	310.13	473.392	294.899	32690.296	1076.046	271.457	6077.547	152	0.959	794.454	651.066
9239.55	9511.776	4557.014	12224.028	6025.519	12543.313	5923.783	7166.937	682.258	294.949	291.705	1498.833	6978.973	342.449	251.35	7056.869	253.851	170.742	171.423	2498.514	20167.592	435.725	141.664	1983.363	6420.644	306.484	285.647	263.143	1204.792	4065.156	280.879	3495.392	165	0.954	937.979	651.033
18950.916	20964.546	11184.596	28120.006	15492.56	31688.568	15151.832	28481.596	803.377	410.979	374.494	432.193	384.726	615.14	304.553	9160.826	252.13	255.888	489.795	1704.107	270.168	1998.029	175.82	2316.971	5783.849	313.611	342.455	293.931	30461.772	814.802	261.773	6169.352	325	0.907	806.623	654.734
12432.316	13513.758	7405.079	18510.297	10092.235	20591.096	10420.503	17002.396	695.189	377.315	358.086	372.703	314.6	382.322	275.543	8594.899	208.988	219.469	492.844	819.284	252.519	2917.964	159.101	2428.341	2955.505	280.995	296.178	293.628	21276.073	375.497	253.174	7037.882	227	0.919	819.319	654.566
9678.358	10479.609	5956.244	13776.789	8376.58	14757.714	8267.583	15409.2	577.246	364.382	324.626	377.035	280.872	423.869	251.283	7846.27	170.677	187.832	240.168	437.886	274.64	273.789	152.196	2298.094	1796.661	287.97	267.191	267.813	15054.317	373.041	273.524	7631.705	241	0.902	864.346	656.878
16907.778	18203.802	9800.658	24553.814	13261.431	28197.69	12860.249	16138.714	797.08	336.724	334.583	1595.802	6857.373	443.426	280.73	6938.117	326.195	220.343	197.889	830.851	16094.301	510.728	152.1	1912.669	11297.938	314.621	279.575	273.59	860.548	3721.248	253.09	3608.746	165	0.978	894.409	653.682
12176.015	13252.449	6767.12	16880.808	8822.21	18663.524	8190.322	14532.067	781.578	293.669	290.124	1110.198	5375.512	326.512	239.941	7339.351	294.571	184.231	188.952	2224.507	17866.406	449.138	137.454	1779.723	8814.515	299.025	280.253	269.266	664.572	2771.913	262.837	3237.996	155	0.978	916.526	652.81
11985.405	12913.905	6437.792	16894.693	8567.032	18093.687	8058.822	14248.286	755.053	303.324	278.158	1111.265	5103.011	325.66	235.801	7253.452	283.464	170.106	204.857	2899.337	20403.57	429.857	138.865	1816.612	8559.765	309.592	296.268	266.648	615.904	2777.992	278.979	3271.175	166	0.936	953.373	652.428
6464.269	7085.29	3770.38	9712.987	5339.178	11147.404	4552.874	8392.254	436.654	265.7	243.791	245.321	212.329	236.696	237.461	6266.748	157.888	175.53	443.87	488.499	170.929	222.093	146.699	861.868	2125.762	271.095	299.291	298.571	3673.83	271.127	256.687	2936.862	152	0.985	774.559	657.125
4699.85	6047.274	2316.061	7580.103	3070.739	7620.143	7752.132	7056.943	696.461	363.853	356.651	403.724	1023.476	328.837	420.619	1978.387	201.26	158.842	131.914	710.218	4993.884	2550.718	233.829	2717.21	605.869	260.597	361.228	286.563	105.846	573.695	308.035	4737.971	181	0.952	1015.986	658.522
16779.002	18262.127	9908.702	24863.952	13760.413	28819.338	13616.581	12466.776	900.248	365.303	352.601	1792.337	6885.57	421.818	276.045	7309.572	338.155	234.817	210.37	989.271	20230.386	490.339	146.654	1669.677	10397.187	307.95	285.311	284.023	1588.508	3909.464	251.422	2978.06	194	0.921	901.211	659.216
15025.756	15979.778	8453.29	20893.209	11106.879	23044.308	10519.757	20149.748	831.979	325.815	298.09	1257.344	5238.257	377.656	237.896	8900.344	321.597	196.621	193.948	3013.093	21578.766	495.297	134.025	1859.935	10453.216	298.084	268.408	280.055	1584.645	2760.092	269.226	3462.031	146	0.982	917.137	657.89
12216.313	13004.553	6548.633	16977.569	8647.836	18038.267	8241.213	15771.975	718.258	294.867	274.888	1005.648	5082.341	325.429	223.797	8057.224	287.045	177.098	185.607	2340.484	15287.89	432.836	142.372	1999.236	9071.348	319.853	272.026	254.246	143.62	2803.665	275.997	3576.352	179	0.92	947.925	657.791
8532.936	10131.871	5543.643	13181.372	7555.251	14605.567	8044.308	16786.01	999.874	551.746	431.787	375.055	375.816	405.134	357.463	12989.441	234.285	205.992	283.845	903.448	225.991	293.554	173.617	7603.102	2195.823	282.835	302.734	272.649	2882.824	293.971	375.109	11244.98	165	0.968	578.282	660.815
18005.351	19880.522	10497.297	26682.699	14823.59	28442.496	14180.955	29975.673	901.434	443.797	380.469	537.827	438.393	600.645	310.646	10621.693	262.664	267.156	675.684	1515.861	315.237	2209.793	182.792	2324.496	5624.102	335.648	321.304	287.296	39885.801	575.214	267.966	6402.834	309	0.902	798.846	664.024
11943.799	12744.063	6750.187	17198.146	9455.656	19058.694	9425.393	17685.107	733.767	324.36	322.661	1884.904	4575.151	367.231	269.342	8497.19	230.116	227.847	172.149	763.294	22123.94	496.793	145.176	1667.312	4842.927	274.93	278.057	267.511	2443.239	2793.295	255.582	3651.931	147	0.989	889.908	660.888
8611.218	9602.114	4477.221	11939.746	5628.333	12613.735	6045.205	9647.317	681.793	295.629	333.117	776.975	5187.226	311.573	308.289	3400.847	250.408	154.425	198.55	2359.978	10591.182	475.144	172.866	1773.996	6846.949	290.75	285.444	288.65	99.573	2373.376	296.263	3263.959	183	0.897	978.986	660.03
15997.059	17108.409	9301.308	22891.476	12711.445	26335.425	12447.61	15544.934	815.577	339.873	319.488	1597.642	5042.114	393.523	241.458	8434.523	300.243	215.124	212.7	1655.806	27452.381	450.335	141.308	1558.506	8622.397	291.688	270.981	275.281	4746.67	2868.847	252.01	2845.129	232	0.94	910.694	663.457
12383.02	13299.292	6923.408	17346.882	9289.811	18893.176	8770.873	19543.531	880.056	336.74	319.528	1409.532	5172.403	438.098	256.385	8732.118	284.074	201.743	161.872	3385.126	17964.26	502.319	147.728	2128.924	8381.648	313.767	272.151	274.999	1500.916	3093.519	282.029	3994.625	168	0.971	925.518	661.696
12330.267	13408.328	6785.506	16999.098	8629.908	18304.006	7716.85	18170.824	769.67	310.092	306.357	1241.467	5371.318	375.23	244.97	7925.882	280.189	180.477	186.117	2707.212	17395.262	460.984	149.71	2160.383	8490.525	325.583	274.168	265.861	542.755	3129.104	295.238	3917.405	165	0.954	934.979	660.9
14957.475	15831.823	8613.705	22622.805	12530.673	25795.653	13002.21	24445.749	768.203	425.015	364.779	443.182	344.098	440.239	281.235	8635.611	238.031	236.287	485.642	919.145	243.92	3506.114	165.433	2542.589	4577.249	302.589	302.006	289.277	20904.035	369.659	257.745	6807.266	181	0.93	811.738	662.588
14337.402	15411.725	8034.772	20159.357	10610.309	22143.452	10141.935	18883.467	802.946	342.899	311.678	1530.238	5785.913	448.816	238.741	8135.741	297.304	197.362	174.884	3342.367	22482.818	475.602	144.849	2138.116	9715.878	326.528	273.782	270.489	1466.929	3587.039	284.845	3821.877	289	0.815	942.261	665.268
13920.388	14487.077	7893.664	19951.833	11262.19	22870.05	11487.561	9918.096	790.735	335.021	313.045	1750.033	4680.533	376.643	252.282	8008.558	298.275	226.673	216.984	852.141	24724.517	447.314	143.872	1461.566	7967.788	296.573	270.341	284.074	4169.87	2818.737	259.197	2919.348	177	0.941	901.754	664.647
9326.509	10123.969	4727.875	12937.343	6260.737	13808.055	8186.503	13967.188	704.939	291.112	297.674	971.989	5446.354	312.061	320.589	2908.606	250.152	149.67	213.371	2459.975	12969.452	485.087	186.938	2105.182	7145.061	291.079	281.42	267.061	97.56	2746.018	313.766	3913.292	169	0.943	975.062	666.257
13927.594	14917.869	8149.924	19769.847	10888.711	22197.109	10232.885	11947.888	902.924	359.154	319.661	1579.34	4279.51	430.088	243.005	8576.122	278.934	221.221	243.473	2038.16	25748.274	495.736	147.563	1676.34	6780.193	296.289	271.99	269.129	7571.871	2777.891	280.099	3264.527	194	0.912	914.881	668.598
14122.215	15487.927	8500.374	20691.251	11376.437	23288.772	10873.433	21086.23	802.769	395.731	333.261	465.703	316.94	486.858	286.852	9777.094	246.675	259.396	400.352	2347.112	275.493	1765.785	162.275	2207.868	4998.313	272.113	340.933	280.315	30024.974	890.023	280.265	6377.4	345	0.826	839.628	673.932
14677.492	15547.083	8135.509	20354.957	10509.891	22105.253	10257.72	21942.636	805.681	374.034	376.47	1726.552	6467.968	469.721	254.962	8487.635	267.932	193.221	182.691	3087.388	27966.702	455.994	155.733	2187.906	8235.069	328.085	314.543	279.915	2683.304	4172.266	287.319	3911.015	318	0.866	949.434	671.843
11267.563	12573.411	7027.546	16858.126	9338.366	19815.059	9239.733	15528.444	805.039	357.523	334.529	390.166	302.325	385.921	273.778	8589.922	241.981	272.817	430.819	1561.907	230.142	526.268	165.81	2135.025	4195.279	269.351	319.812	270.988	16806.357	486.135	268.455	7008.444	229	0.928	847.985	670.972
12667.637	13983.59	7081.762	18243.367	9300.275	20879.466	10781.049	18954.519	648.883	305.391	296.725	1248.891	5958.174	341.944	288.38	5327.582	234.96	164.224	184.833	3096.821	22471.965	489.837	169.371	2427.955	6242.073	304.1	284.93	271.419	557.908	3278.875	301.816	4451.243	172	0.946	966.279	670
7173.747	8018.253	4317.552	11039.603	6038.587	12505.293	5955.199	11459.662	604.892	320.947	276.36	363.132	295.534	296.656	264.453	9865.299	191.753	200.256	439.745	1086.191	239.587	471.782	163.376	1279.278	2448.033	270.37	300.547	284.62	21299.027	380.639	259.558	4112.991	160	0.973	785.512	671.462
13885.304	15545.848	8888.869	20436.374	11417.172	22431.188	10618.15	20165.028	613.569	315.433	304.075	356.477	308.677	309.537	235.945	8770.222	205.487	202.959	284.214	712.093	369.102	399.441	155.527	1818.09	2639.474	281.691	257.826	270.418	25960.038	441.062	277.158	6895.656	188	0.956	882.824	672.617
12003.632	13215.642	6586.351	17179.656	8672.592	19488.067	12344.235	17371.581	678.479	303.927	306.202	1213.259	5756.337	338.677	349.095	2683.035	235.41	167.508	202.382	2963.298	22347.88	455.097	191.764	2296.695	6517.912	297.772	283.871	270.917	140.976	3059.907	319.31	4334.943	174	0.947	972.891	673.374
14066.39	15059.342	8028.025	19859.541	10792.212	21757.599	10327.587	13221.977	957.553	359.371	326.137	1793.462	4366.574	392.103	248.535	8213.547	296.014	231.988	182.007	2333.452	19059.96	512.254	146.025	1667.593	9054.928	305.522	282.482	281.208	4931.97	2923.059	286.91	3192.638	204	0.968	921.225	674.265
14222.671	15109.617	8054.379	20044.381	10798.184	22029.877	10518.201	17721.893	837.786	354.049	317.787	1773.956	4683.966	497.985	256.672	8503.452	274.644	237.2	171.434	2844.836	19148.076	469.034	147.017	1874.029	8085.337	311.785	288.662	283.709	4925.389	3311.638	282.822	3624.652	292	0.846	929.51	676.791
10749.447	11259.548	5954.307	15418.701	8418.228	16460.152	8460.707	17710.952	588.305	335.024	277.395	375.741	317.413	414.055	257.161	11341.397	203.831	209.309	514.347	1145.413	249.203	6154.356	176.608	1834.686	3066.533	291.41	295.408	274.997	24032.8	391.305	243.017	5468.201	236	0.917	797.979	675.381
15878.877	17091.263	9077.501	22708.62	11922.545	25431.207	11515.529	22371.302	733.337	351.202	402.824	1698.12	6622.955	442.219	267.644	8374.776	268.942	193.298	178.287	3034.719	31245.873	466.988	160.426	2264.057	8405.76	312.876	314.93	283.547	1692.325	4103.079	293.984	4069.094	174	0.947	957.644	674.092
12278.166	13508.309	7384.82	17978.064	10242.477	19135.626	9535.492	17836.412	846.119	374.87	333.364	438.98	348.24	378.39	266.324	10252.726	225.844	259.162	453.64	1879.383	241.032	1614.322	169.874	1761.275	3700.633	267.6	364.162	289.954	23146.33	701.773	269.577	5074.692	170	0.972	826.282	676.212
12160.19	12569.942	7072.695	16724.16	9413.338	18738.936	9297.251	16392.012	793.682	295.746	276.197	380.187	299.29	322.608	232.368	9942.333	247.38	233.188	339.329	1025.986	429.537	2323.602	146.749	1522.994	4472.275	290.981	241.395	272.83	34320.146	455.055	253.816	4599.392	252	0.906	895.948	679.5
14973.291	15912.503	8300.132	21554.084	11293.39	24842.229	13423.435	21260.026	743.657	340.702	383.093	1693.951	6631.873	401.809	299.79	5400.474	220.049	191.453	174.342	3286.326	27913	448.434	172.287	2343.662	5615.266	302.962	317.113	276.912	699.344	3818.647	306.568	4348.496	167	0.941	966.44	676.314
14549.016	15419.745	8630.97	20800.533	11842.581	22273.414	11682.772	22889.938	621.805	316.577	301.866	294.402	297.694	283.177	233.245	9251.612	206.475	200.241	347.424	494.386	243.398	927.778	154.097	1776.958	2590.355	275.189	258.803	279.039	16191.076	316.312	252.225	7002.974	218	0.921	878.61	678.945
11578.124	12940.709	6313.78	16709.804	8070.035	18591.936	9453.514	16229.237	741.051	313.908	301.92	1016.622	5624.095	326.03	297.888	7902.639	264.115	157.69	211.186	2916.853	15739.193	438.176	189.785	2483.901	7489.397	276.199	280.004	276.044	288.986	2771.399	296.339	4446.861	201	0.904	989.172	678.604
19482.595	21091.439	11886.4	28456.409	16170.32	31518.61	16249.625	28560.994	1040.784	458.854	355.358	402.658	340.518	669.882	285.622	11051.587	278.04	312.975	531.182	2029.529	253.684	1072.126	186.328	2264.806	5994.218	288.93	301.246	281.536	28303.908	431.763	270.085	6769.137	248	0.902	851.383	681.661
11095.128	12072.262	5894.646	15597.471	7541.4	17083.666	11477.749	18928.961	638.948	319.042	300.112	1384.121	6704.639	336.697	352.205	5277.763	229.598	163.355	218.773	2890.554	25804.858	433.861	203.734	2480.065	6596.956	296.128	281.452	272.548	442.446	3337.804	317.397	4600.384	218	0.921	979.33	679.404
14675.688	15313.497	8229.688	20755.566	11314.798	22379.207	11466.532	24673.699	854.326	386.984	345.255	445.092	319.197	441.406	294.98	10241.259	230.901	263.947	349.427	2184.077	269.2	4475.823	166.493	2279.04	3915.713	265.428	326.509	283.408	29585.44	875.762	279.344	6715.016	196	0.922	835.719	680.51
14845.703	15302.766	8677.603	21259.075	11913.57	22968.18	12234.836	21183.371	675.589	332.897	303.567	372.873	324.213	316.683	234.708	9997.445	243.558	228.693	364.373	850.294	356.568	1324.214	158.682	1725.641	4371.816	281.752	246.957	286.338	36894.763	456.114	246.764	5266.996	149	0.976	886.581	679.466
15790.273	16453.35	8948.494	22172.451	12119.835	24515.254	12048.066	20006.112	841.839	364.04	334.991	1471.671	4310.493	539.639	257.627	8510.697	269.809	230.47	188.749	2249.862	19978.779	465.493	149.453	1949.95	8156.011	311.195	294.359	276.722	6741.314	3057.615	279.783	3869.702	235	0.952	936.67	681.138
17726.023	18916.755	10303.003	25421.078	13814.085	28334.289	13892.571	24813.203	901.38	388.093	430.881	1685.44	5094.413	436.649	272.884	9540.68	289.206	222.944	236.535	2148.482	28975.407	496.939	168.562	2251.466	9142.584	316.57	319.761	287.029	4693.881	3394.827	304.091	3996.918	220	0.91	955.873	680.777
9041.738	11287.601	5770.748	15211.443	7899.929	17644.604	6863.949	9471.887	1117.712	600.744	463.509	535.099	409.282	432.467	351.538	13139.704	247.837	204.323	216.685	977.153	246.963	572.783	163.812	6955.827	4274.564	301.951	304.468	308.228	10497.845	321.19	403.784	6659.448	152	0.985	494.638	681.809
14176.702	14944.947	8392.877	19669.26	11099.745	21132.308	10877.607	18883.512	701.101	327.324	311.322	380.61	292.104	342.733	260.291	8429.989	203.399	189.639	320.372	1393.687	220.827	2242.66	142.948	1885.507	2065.352	280.259	270	269.19	15264.038	630.622	252.499	7293.374	152	0.985	870.151	681.934
16595.646	17252.866	9376.125	22939.154	12647.826	24281.179	12698.124	21237.153	830.816	382.93	372.443	1423.345	4230.414	380.302	269.811	8534.824	264.702	220.813	264.502	1678.389	25986.708	448.346	156.631	2088.818	7797.156	326.242	307.362	283.287	10007.541	2833.607	296.897	4022.703	217	0.946	946.615	683.081
15963.774	17402.797	9230.904	23257.582	12223.625	26877.104	13345.147	24708.172	877.221	379.734	409.796	2001.645	6372.078	441.33	315.305	6770.243	247.39	230.828	179.946	2687.445	27457.87	473.484	180.762	2389.971	6724.201	316.424	308.588	275.288	1726.78	4005.872	308.479	4352.115	177	0.941	966.325	680.811
18046.406	19124.657	10713.301	26165.976	14649.004	29098.914	14893.23	26562.596	839.094	359.419	322.415	424.505	320.174	467.13	264.864	10031.388	239.379	248.089	403.501	1719.537	265.601	3066.272	163.82	1960.965	4968.247	277.754	285.427	278.504	30092.982	667.669	261.527	5829.245	390	0.839	861.308	686.895
14069.289	15244.434	7881.136	20253.887	10394.116	23100.384	12093.741	25915.201	852.399	380.933	339.37	1801.508	5990.189	413.592	309.356	10499.801	229.138	201.092	202.008	1749.044	28411.678	462.981	186.581	2727.129	6066.973	307.225	277.38	268.534	3126.037	3668.551	316.34	4759.196	410	0.869	973.99	689.541
8042.892	8762.002	4651.506	11928.368	6459.142	14514.123	6365.331	12251.463	526.942	299.376	266.567	355.824	279.386	357.46	244.14	9890.414	196.274	206.882	352.444	664.072	203.288	5592.255	157.044	1097.982	3607.283	324.23	340.046	283.144	14438.132	300.959	243.308	3551.556	168	0.985	794.262	686
16763.601	17300.028	9650.644	23384.208	13487.861	24642.618	13888.142	26581.04	835.738	400.957	309.847	364.334	295.511	626.888	280.18	9966.448	247.041	268.005	349.452	1382.592	204.213	2547.272	172.274	2471.676	5243.431	271.213	291.624	277.419	12801.578	338.234	270.217	9370.13	262	0.875	841.237	687.195
12384.285	12761.231	6594.934	17055.718	8904.804	18422.734	10141.892	20191.651	888.35	384.59	355.913	1821.869	5079.72	389.942	289.54	8732.89	239.006	197.344	180.343	1405.793	27681.373	463.378	179.955	2451.188	6114.452	307.096	281.238	268.594	5172.915	3396.132	312.98	4561.503	165	0.978	962.409	686.627
13986.779	15197.785	8819.019	20359.525	11756.162	22543.624	12151.201	21066.44	648.998	303.851	290.05	353.646	310.754	291.081	238.729	10167.757	219.102	211.922	526.373	1138.533	237.477	419.306	148.717	1597.638	3235.711	272.117	270.947	271.823	22664.202	408.097	255.432	5821.418	185	0.928	877.214	688.911
8650.784	9226.953	5251.697	12487.272	7011.039	14201.144	7367.984	13923.145	609.977	288.988	274.353	337.532	261.43	297.287	227.983	12085.668	248.495	219.679	443.86	664.166	265.359	801.515	161.612	1399.139	4697.708	284.581	238.452	276.434	25522.218	379.097	249.603	4030.929	147	0.989	891.357	688.378
9843.797	12377.127	6263.109	16765.81	8732.402	19314.92	8121.21	15433.56	1135.827	623.852	487.884	436.391	431.812	479.59	384.687	13628.93	235.173	211.287	237.796	1179.185	265.211	641.11	166.848	8713.58	2894.222	287.898	308.856	305.484	8153.712	338.365	383.16	8839.79	158	0.971	491.152	689.291
10453.469	11218.478	6133.635	15031.735	8328.958	17560.56	7727.481	11852.689	632.31	342.519	299.223	378.568	289.258	377.748	250.706	9846.608	226.266	230.718	317.009	846.794	208.379	10217.657	158.265	1092.04	4965.915	318.933	338.869	285.14	15010.207	279.817	248.17	4239.195	156	0.974	800.385	689.141
7935.947	8478.907	4949.691	11135.303	6734.735	11693.087	7200.997	12022.728	532.257	298.959	271.682	302.011	263.792	232.229	237.691	8294.386	197.054	170.63	318.55	488.641	269.465	195.481	132.302	1883.787	2172.46	273.06	247.894	275.308	8422.098	285.814	253.152	7201.893	151	0.978	904.619	689.089
18356.433	19629.21	11237.159	26334.559	15569.672	28197.486	15587.396	27986.162	726.156	343.215	315.832	361.047	358.014	423.724	252.102	9440.618	266.656	253.13	427.851	1080.387	243.449	945.703	165.24	1991.543	5978.204	293.315	273.473	278.629	24302.504	455.07	264.929	6094.367	417	0.81	877.805	697.754
14350.791	15509.051	8731.59	20460.129	8449.031	20570.574	9279.367	18819.751	844.602	499.627	343.644	408.58	260.147	431.37	252.841	10428.618	242.5	261.53	386.679	932.972	205.002	520.288	161.464	2064.845	4094.763	274.162	273.705	275.908	17604.702	360.405	280.822	10403.442	203	0.933	851.264	695.308
9698.119	10574.166	6188.605	14321.673	8077.562	16827.213	7847.08	14721.833	636.054	293.137	287.419	327.171	266.787	284.049	224.303	11374.196	234.742	208.785	451.885	774.434	244.102	345.508	153.886	1778.075	3668.635	268.598	247.974	269.768	19740.424	329.863	250.425	4605.865	148	0.985	893.973	694.581
16796.36	17815.574	10086.249	24119.97	13674.735	26479.064	13123.709	24754.942	657.24	361.953	324.265	347.653	343.594	478.662	258.382	8311.099	253.171	216.851	313.04	595.858	249.23	422.389	152.387	2308.766	4972.163	290.582	255.857	287.783	18084.657	369.086	264.703	6147.183	238	0.917	889.971	702.908
16938.418	18504.761	9709.403	24844.622	12837.736	28047.941	11184.781	28494.017	897.294	538.073	332.581	1804.215	5701.15	632.191	263.024	15400.293	249.908	234.379	183.053	1450.696	21049.942	508.04	179.595	3141.152	6846.889	309.858	263.311	272.079	3010.33	3845.113	321.362	5384.54	276	0.88	972.504	703.29
17571.775	19298.943	10713.1	25659.937	13992.934	27873.742	13382.778	27038.512	902.161	426.493	333.806	1588.284	4653.38	421.64	268.949	8719.759	233.701	214.154	192.823	2590.156	17445.199	489.22	156.537	2325.915	4684.381	293.412	266.863	274.977	7885.834	3019.873	292.879	4571.549	320	0.893	936.75	704.438
13475.056	15197.092	8359.441	20054.84	12031.536	22629.274	11016.521	21686.557	688.478	392.21	329.368	366.43	368.235	422.477	266.502	9584.591	211.479	215.591	363.618	595.52	225.351	272.638	166.917	2010.558	3384.043	269.453	279.705	274.278	13114.431	336.244	272.871	9448.194	144	0.98	852.5	705
8011.679	8987.339	4794.649	11941.628	6306.708	13260.774	5983.003	11474.522	1017.342	393.848	325.697	459.05	298.347	419.341	268.695	13822.488	282.913	260.506	381.662	1314.266	260.4	2490.525	152.358	2348.205	6450.258	292.271	284.748	315.796	15523.799	339.248	413.466	9257.612	203	0.904	729.771	709.421
16147.047	17391.427	9248.829	23701.751	12461.957	25822.868	12998.116	25424.493	913.948	416.822	333.219	1731.535	5884.201	495.94	276.118	7988.456	246.015	227.476	198.634	2999.233	20464.366	474.662	181.727	2595.41	6394.982	309.514	267.839	275.722	7015.553	3968.692	307.395	4470.455	231	0.916	954.864	707.431
7340.282	8452.66	4421.227	11644.615	6316.669	12743.532	6044.219	9603.688	927.228	397.32	343.706	337.105	330.798	344.654	313.591	11918.197	218.193	211.58	316.21	965.25	249.594	423.567	150.064	2655.099	3156.383	260.528	287.269	305.837	7056.763	295.448	339.273	8336.471	164	0.972	648.415	707.86
10459.097	11448.513	6401.196	15204.627	9655.977	17545.9	8640.246	16641.182	740.422	355.547	321.599	400.673	335.959	343.272	253.943	8999.234	234.918	204.702	402.886	862.782	232.242	328.097	152.453	1986.719	3509.867	277.772	287.318	283.14	12608.163	408.066	281.308	8392.702	178	0.946	859.955	707.461
17946.761	19272.397	10560.467	25805.499	13946.786	27219.064	13249.795	25581.859	942.667	421.738	320.1	1519.358	4192.358	429.734	260.043	9302.263	244.928	253.88	210.557	2131.984	19076.053	1564.147	152.575	2027.615	5677.921	282.316	283.717	292.563	8783.144	2604.446	285.379	4087.285	228	0.952	927.496	709.943
15597.516	16489.878	8590.013	22050.537	11191.325	23556.757	11321.978	19434.609	837.997	445.552	318.713	1775.901	7070.013	614.324	261.04	7935.153	245.5	229.363	193.878	2209.461	19957.414	467.334	181.494	2429.749	6171.415	301.286	271.711	271.313	3047.577	4529.261	324.01	4240.298	241	0.91	966.309	709.284
11368.904	12080.039	6550.954	16441.842	12385.044	17126.121	9510.654	18729.219	677.959	358.294	291.954	344.606	454.798	419.595	240.077	9001.902	209.279	224.022	354.643	1136.787	280.649	373.702	155.168	1691.228	3582.703	294.869	351.539	276.626	18506.093	419.803	277.432	6744.748	194	0.9	850.582	710.196
13925.126	13936.521	8317.385	18105.192	10024.711	13652.223	7059.872	13259.191	792.987	437.083	376.992	417.145	339.792	372.573	275.393	11330.487	265.862	218.086	450.148	554.46	338.523	334.376	154.686	2272.227	4015.939	292.653	283.529	283.042	12157.113	334.875	270.649	9107.878	158	0.971	814.848	711.69
12038.669	12602.712	7109.992	16857.772	9717.809	18172.253	9560.034	18100.802	729.012	365.78	333.159	350.925	363.504	335.213	264.325	8574.34	224.544	221.226	316.172	807.923	245.219	467.286	152.032	2390.038	2835.273	278.544	261.26	289.595	15241.52	374.948	310.594	7226.624	331	0.811	881.977	713.778
16738.107	17526.694	9434.258	23894.699	12676.091	26278.322	12876.308	22992.523	937.538	423.758	336.517	1767.664	5533.859	434.492	271.017	8011.779	251.986	211.285	173.424	2975.471	24137.523	452.627	154.596	2325.832	5893.903	300.425	273.274	293.319	2931.076	3630.244	305.453	4431.688	299	0.871	940.43	715.075
11411.056	11460.286	6583.24	15251.889	9024.381	16074.388	8747.589	15673.908	598.539	305.976	265.338	298.802	292.072	292.175	216.199	9270.945	191.814	189.544	460.939	616.938	311.83	1138.033	146.084	1683.73	3156.794	267.597	268.596	293.13	18516.108	314.716	270.373	5493.308	159	0.977	911.349	712.349
15989.874	16612.637	8555.347	22535.599	11416.177	23230.799	11508.028	18209.387	831.723	395.902	323.529	1578.69	6907.41	415.967	262.947	7626.233	245.748	216.507	192.887	2881.402	23235.212	444.724	175.383	2470.259	6943.161	315.944	254.952	275.234	3342.717	4286.29	315.434	4260.894	185	0.907	959.192	713.792
11756.846	11598.734	6463.566	15812.455	8599.523	16805.745	8315.199	13927.09	790.47	294.019	251.382	446.796	605.34	265.324	208.875	9356.027	188.196	195.299	339.223	723.686	3236.129	3695.816	141.432	1488.978	3688.134	264.466	269.212	292.695	16502.942	606.63	275.954	4651.693	151	0.978	919.652	715.05
10167.814	10800.583	5886.796	14459.146	9243.578	15779.644	8271.15	15942.209	843.806	328.675	288.263	364.969	468.798	336.474	205.951	11447.02	239.559	255.505	412.44	1702.716	310.151	500.988	144.243	1478.96	5009.743	317.07	403.95	283.137	29481.255	501.94	292.777	4837.861	192	0.932	850.562	716.865
16086.916	16777.732	9042.39	22836.344	12218.025	24900.377	12168.656	20576.701	907.922	433.149	325.389	1707.488	4990.789	419.847	263.691	8791.949	274.006	250.2	228.783	1920.766	22544.743	469.534	151.432	1983.118	7256.958	295.711	274.137	298.081	7320.969	3047.838	305.36	4067.176	190	0.976	933.232	717.205
8706.002	9714.207	5482.412	13137.925	8265.757	15043.029	7660.377	15410.135	773.64	443.527	373.497	341.506	358.683	413.869	334.809	10664.606	246.467	199.906	291.572	634.423	276.299	6021.486	156.018	3734.087	2257.782	308.769	273.621	276.813	2318.125	296.915	367.77	11229.713	208	0.915	776.01	722.062
17135.819	18417.376	10671.525	23842.164	14432.083	25351.147	13889.834	22833.027	785.332	367.23	339.174	364.396	587.322	367.41	239.281	9876.498	227.34	231.353	543.733	1110.283	290.956	440.154	203.43	2219.411	3111.662	282.745	279.224	296.8	23783.561	574.752	410.436	6421.473	229	0.936	866.902	722.111
11079.652	11766.411	5623.906	15026.063	7004.913	15018.61	6505.473	14489.231	795.504	393.26	301.949	1517.511	8300.898	376.077	243.679	8013.109	211.647	167.035	190.858	2541.615	28128.122	438.943	166.54	2298.325	4524.613	314.077	268.893	280.63	1301.641	4406.891	307.419	4100.551	165	0.93	969.403	720.397
12692.183	13212.239	6934.741	17913.826	9412.649	18828.963	9538.357	17199.924	831.256	421.428	322.389	1497.044	4492.549	406.774	273.676	6879.963	235.258	182.126	148.306	1714.236	16252.046	395.835	151.792	2696.911	4717.215	298.244	254.4	293.383	2583.618	3397.433	301.592	4978.115	161	0.94	946.121	721.425
14982.826	16085.261	8400.761	21618.476	10985.281	23006.153	10576.6	20210.336	844.727	431.836	330.749	1570.168	5383.009	399.748	271.742	8147.562	245.74	203.782	186.221	1418.315	24322.472	407.433	159.289	2430.336	5862.454	312.821	254.358	284.25	3562.598	3639.981	307.474	4023.506	301	0.925	958.912	725.925
13037.64	14174.937	7382.979	18627.688	10022.54	21008.576	9374.587	17310.913	772.814	368.732	338.748	1628.856	5454.918	477.778	280.27	8364.225	227.762	190.024	218.131	1832.223	23049.167	615.838	134.638	1859.623	4407.055	295.647	287.516	287.393	6795.163	2877.971	271.489	5386.933	245	0.906	816.324	729.104
16046.752	17626.562	8838.93	23307.539	11302.956	25212.998	10567.297	23526.875	809.813	394.15	315.956	1220.53	5671.523	410.685	260.07	8779.999	270.797	199.645	247.613	1655.497	25793.243	444.949	177.144	2512.825	8566.39	320.088	271.43	274.007	1020.816	3031.018	304.183	4360.763	269	0.881	982.125	727.664
7690.844	9772.538	5245.132	13041.276	7493.241	14101.99	7022.958	10434.142	1022.655	614.927	439.373	392.386	403.257	380.648	327.339	10176.509	227.174	198.435	265.115	873.116	253.15	269.52	151.83	4160.801	2188.216	277.092	329.314	277.252	2746.931	312.848	326.994	8607.556	162	0.96	598.136	728.179
13289.222	14453.749	7399.226	18839.876	10140.469	21317.634	9630.437	16806.391	756.786	374.931	344.508	1897.95	5554.97	466.46	280.922	8614.896	229.205	209.974	236.566	2497.81	33204.231	415.007	131.218	1806.86	4115.697	295.616	293.414	280.741	6927.905	2949.94	266.149	4590.477	211	0.9	807.339	729.746
17469.148	18005.664	10557.918	23838.549	14834.542	25085.798	15309.43	20397.615	682.664	312.367	297.329	358.343	381.15	322.487	220.636	8484.941	207.119	213.098	583.784	964.792	297.847	407.15	171.243	1635.724	2737.896	273.76	282.723	294.611	25275.188	421.772	331.119	4478.025	345	0.866	874.175	731.361
13585.245	14903.146	7081.348	19621.304	9110.582	21491.287	8152.519	18607.063	794.686	376.69	301.914	865.975	3990.449	336.721	255.958	9472.079	265.282	176.117	262.559	1729.024	15690.644	411.783	175.372	2723.483	7525.674	316.497	315.276	280.803	143.944	2010.046	302.11	4667.426	169	0.93	995.5	727.5
7659.555	8137.396	4354.137	10871.5	5875.206	11800.666	5759.815	11666.371	591.8	342.527	265.758	583.311	752.502	335.173	232.674	6759.846	167.865	147.103	171.48	507.678	11944.606	277.385	143.3	1742.457	1239.342	300.03	257.843	288.373	9113.966	770.258	317.546	4507.025	164	0.972	937.39	729.409
10283.208	11013.507	6229.692	14857.305	8493.216	16617.61	8031.177	5107.507	697.278	277.126	250.707	309.301	320.283	250.56	184.178	6079.928	227.969	198.332	352.518	544.856	259.823	321.752	152.7	1101.139	3766.691	263.3	257.932	296.487	17772.771	362.884	283.059	3399.968	200	0.949	893.495	731.905
17586.103	19112.299	9812.457	25434.163	12728.375	27368.582	12339.231	27275.017	806.199	432.88	322.886	1653.158	5367.425	507.328	272.448	9033.962	246.366	205.071	210.355	1368.609	28393.062	436.103	169.079	2566.181	6713.217	312.346	253.246	270.206	2415.84	3243.723	281.832	4272.177	149	0.976	975.023	730.218
16874.416	18892.967	10097.752	24982.717	13898.397	28984.336	13002.919	20025.369	787.511	424.384	368.615	1607.041	3270.871	848.659	304.915	8464.573	272.393	262.492	237.163	1545.023	27802.65	436.168	132.549	1930.731	7500.484	306.656	297.009	296.998	3918.912	1929.196	301.86	4957.694	159	0.992	796.896	731.915
14304.794	15490.003	8160.955	20376.109	11217.208	22990.171	10625.833	20365.903	817.763	402.758	347.015	1699.051	5776.462	551.04	274.518	9103.94	251.227	220.035	203.227	1543.806	26534.163	475.6	137.468	1964.729	6062.937	306.299	281.457	286.273	6451.085	2970.227	279.875	5288.641	165	0.978	823.821	732.045
16699.084	18037.822	9538.677	24386.709	12367.557	26538.14	12086.638	24731.412	821.735	437.684	318.148	1390.701	3877.422	433.687	264.856	8581.788	227.238	199.664	187.119	891.37	23174.398	416.413	155.02	2366.539	5284.162	313.186	257.256	274.957	5442.33	2528.037	287.987	4336.65	260	0.892	969.062	734.115
7288.616	7981.253	4267.344	10447.433	5885.13	11865.683	5490.744	8014.766	571.459	320.101	293.301	384.082	298.929	321.952	293.614	6798.919	224.763	175.991	237.687	458.823	695.801	278.6	132.754	1730.095	5258.842	278.988	266.501	279.348	6116.075	415.698	293.48	6992.389	174	0.961	781.069	735.109
13744.243	15317.373	8075.499	20324.817	11889.78	22549.496	10681.656	18796.168	879.243	461.548	356.635	525.711	421.094	439.807	301.671	10497.625	252.284	238.504	563.227	973.824	276.962	3080.472	168.643	2323.357	4028.33	300.427	281.262	302.384	21232.369	547.124	777.548	9441.831	314	0.849	747.287	739.43
16886.734	18201.312	9802.259	24700.463	13712.317	27895.323	13404.083	22755.136	851.593	441.252	359.198	1769.666	3911.567	798.177	316.622	9288.571	295.018	264.215	249.484	1718.273	24521.998	430.997	134.19	1895.426	9229.385	307.463	307.915	291.507	4396.416	2411.84	305.409	4432.705	436	0.891	793.674	742.617
11330.319	12271.141	6774.156	15811.99	9190.615	17054.527	8687.623	13212.107	717.164	322.565	294.643	710.567	784.375	366.487	234.623	8369.92	234.778	209.274	238.283	851.241	6026.497	363.507	142.611	1820.308	5152.477	292.818	280.919	278.302	11875.898	645.245	304.677	6217.397	197	0.957	850.393	736.916
15137.698	16112.705	8105.627	21949.134	10580.132	22851.292	10099.121	19255.268	843.951	433.936	336.34	1260.302	4518.194	385.576	273.992	8123.935	256.452	204.104	204.522	948.768	24689.119	424.712	168.424	2642.417	6432.52	321.95	266.144	265.848	3018.233	2547.586	304.632	4804.057	223	0.931	985.576	737.805
14077.388	15199.767	8172.773	19973.868	10979.667	23257.988	10371.636	17419.834	895.614	392.535	342.937	1804.369	5021.392	494.004	268.175	9494.07	275.153	219.12	217.973	2042.073	31051.271	455.09	141.077	1976.409	7453.353	311.077	289.005	282.483	6106.02	2729.274	301.891	4668.933	206	0.947	836.16	739.034
15368.164	16489.105	8555.875	22065.561	11049.313	23236.624	10626.06	19560.394	809.964	455.854	336.01	1345.255	3538.796	392.629	272.09	7846.473	235.268	192.673	171.572	737.447	25991.365	382.04	159.989	2407.711	5258.795	321.565	254.204	264.514	3354.876	2223.881	282.803	4600.814	160	0.959	977.412	737.975
16980.999	18008.514	9332.197	24013.58	12764.398	26919.411	12072.224	22546.261	790.08	343.932	313.165	1582.355	6776.606	463.924	263.855	9892.108	269.685	214.87	251.001	3383.389	34276.661	404.844	137.151	1825.346	8422.483	303.973	307.238	295.594	1886.528	3418.39	287.001	3783.41	233	0.952	813.221	740.706
11990.285	12709.453	6862.03	17373.85	8939.103	18451.702	8816.805	19964.371	658.676	405.909	295.576	539.844	989.42	322.377	248.564	7809.96	197.399	174.293	171.618	455.466	6141.98	249.161	150.255	2439.245	3336.329	308.216	251.412	269.175	8984.992	793.364	320.088	5526.116	263	0.808	965.873	742.325
15902.468	17693.928	8976.224	24005.266	11396.765	25830.123	9944.032	20346.937	824.254	452.055	334.256	1097.672	4342.933	411.934	285.798	7428.561	260.624	191.555	213.257	785.848	21616.972	387.979	167.858	1925.629	5516.33	327.066	262.975	269.371	1981.891	2307.87	300.63	3357.405	333	0.879	997.797	744.8
17747.24	18833.748	10126.712	25427.87	14004.378	28316.287	13479.82	24219.375	935.103	470.784	356.556	1992.538	6243.95	774.224	302.799	10377.991	292.421	246.279	254.428	3173.829	29684.195	419.6	131.893	1958.928	8452.058	315.189	315.984	280.845	1752.487	3537.92	284.731	3887.447	251	0.913	803.807	745.436
16130.532	17091.546	8815.716	22343.46	11751.763	25014.592	10830.373	21055.022	833.054	328.316	307.367	1576.714	7418.927	462.313	245.617	10016.828	292.123	206.486	255.194	2687.036	31511.086	383.715	134.046	1922.551	9589.083	313.858	298.347	298.75	1451.088	3633.284	281.565	3859.19	155	0.978	821.984	742.539
17323.204	18351.277	9701.269	24647.412	13365.103	28025.673	12786.913	23918.211	1051.072	364.558	316.618	1642.058	6194.691	498.008	256.662	10002.862	298.571	236.415	230.477	2761.279	32902.615	436.977	139	1896.536	10108.6	319.375	294.839	287.931	1312.494	3012.343	294.455	3827.327	170	0.983	829.194	743.018
10612.168	10934.163	5778.957	15241.36	8308.248	17146.552	8754.591	11400.698	790.46	330.669	295.855	1561.787	3546.205	385.318	238.171	9792.842	239.935	193.458	223.563	1730.125	25105.201	396.029	141.546	1690.848	5914.787	301.815	287.505	274.015	7415.883	2120.301	302.644	3675.058	148	0.985	846.466	742.919
8087.983	8094.985	4407.283	10548.84	5825.57	11161.166	5562.477	4852.544	626.11	304.09	272.262	329.669	316.24	265.557	210.848	7309.357	226.763	185.277	328.119	409.813	331.897	217.411	139.016	1527.885	4909.114	282.005	269.384	285.782	11754.327	305.243	303.112	5985.697	163	0.966	872.709	743.107
14323.845	15785.47	8569.776	21576.633	11183.223	23813.081	10633.688	20962.511	753.3	402.634	317.834	688.533	1599.445	412.837	227.704	7986.246	264.951	218.131	174.916	620.537	6027.029	316.72	146.399	2065.732	7985.375	289.383	311.89	287.765	15516.17	1310.944	315.195	4758.726	170	0.972	950.659	744.776
13182.991	14277.259	7697.554	19579.113	10154.971	21317.334	10142.727	23074.464	705.763	394.407	304.33	600.225	1142.521	375.907	242.967	8741.015	237.222	194.754	164.671	538.326	3786.027	268.826	145.589	2381.096	5453.699	296.066	262.14	270.335	10986.554	895.948	312.183	5394.02	148	0.969	957.243	744.797
16383.357	17200.503	9125.69	23047.974	12602.727	26343.032	12339.644	24703.736	995.009	360.827	310.452	1660.187	6818.153	450.368	247.206	9664.64	250.008	209.238	211.49	2970.517	35466.01	426.283	140.113	1936.309	7429.648	312.934	300.332	274.032	2227.923	3567.5	294.09	3865.926	152	0.985	835.586	747.151
8506.919	9257.66	4792.745	12184.873	6658.175	14078.667	6304.068	14844.765	774.071	363.804	282.068	377.654	687.039	340.925	268.621	11863.772	211.643	217.513	343.581	1445.384	297.263	984.521	174.883	2397.3	3088.254	305.26	291.783	290.545	27832.158	736.209	366.766	6660.134	157	0.941	755.971	746.532
15283.052	16516.498	8741.841	22570.036	11607.532	24577.078	11105.816	11816.419	858.434	429.121	343.179	1251.053	3688.143	460.106	252.908	6977.171	264.404	229.771	176.697	890.711	14250.742	639.614	147.248	1998.915	6726.756	291.999	303.341	305.226	12253.887	2610.673	310.467	4029.217	294	0.887	943.541	750.656
11012.249	12211.012	6794.516	17601.867	8965.292	17521.266	8575.172	17595.692	707.698	467.135	345.908	416.142	413.058	320.532	273.541	6989.004	224.266	195.935	175.266	310.681	607.709	214.348	152.226	2925.612	3145.155	328.684	243.559	295.352	7193.238	427.61	361.934	6214.891	151	0.978	973.599	748.679
14669.747	15327.747	7870.102	20070.853	10400.633	21689.107	9576.96	19948.295	708.315	346.145	314.562	1680.009	7968.205	441.771	249.431	9674.421	251.227	182.221	223.612	2800.31	35439.745	388.641	133.59	2028.879	7973.72	319.985	295.722	291.619	1389.787	3989.265	272.255	4102.434	161	0.979	821.016	749.717
13601.48	14486.695	7700.272	19342.692	10473.187	22040.555	10267.14	14319.351	910.481	365.563	345.256	1544.378	5070.558	468.92	244.701	8797.238	297.396	237.921	214.91	1899.366	28404.385	416.395	151.494	1868.95	10729.638	297.713	304.343	285.747	9915.649	2983.171	298.394	3858.047	254	0.94	850.622	752.642
12023.936	12722.135	6950.446	17464.084	9513.543	18565.155	9190.166	17595.882	792.131	347.19	375.31	422.507	460.899	321.559	217.812	9302.849	225.978	215.649	450.594	1186.044	1316.803	1080.271	180.502	2124.899	2726.028	275.661	356.463	313	25024.886	550.281	289.69	5864.694	299	0.852	902.681	754.102
15579.103	16718.906	8820.307	23672.844	11898.295	25252.15	11301.823	20436.344	857.448	501.801	373.033	774.424	1476.304	458.728	304.832	8688.73	273.041	216.178	200.814	487.729	11581.22	324.173	176.372	3368.61	5234.732	346.631	269.372	282.39	8862.055	1168.447	303.969	5951.618	146	0.982	991.863	749.11
12140.302	13779.814	7326.176	17856.003	10428.555	19066.722	9989.318	15760.826	1034.414	423.117	334.047	928.038	349.855	402.164	294.292	9595.455	246.724	238.379	293.397	1056.798	251.393	572.792	159.775	2400.551	4791.683	291.739	271.537	308.226	13592.508	736.291	1920.113	9977.996	162	0.985	733.265	750.975
15206.834	15652.063	7999.059	20689.162	10942.831	22448.879	10543.723	23994.412	878.312	329.155	298.571	1499.876	6815.486	417.876	242.817	9592.861	227.116	190.889	200.083	2790.244	33415.238	363.303	138.93	2072.143	6604.578	317.893	310.348	274.042	904.392	3573.119	295.088	4226.134	159	0.967	831.72	751.047
12949.41	14252.097	7671.657	19123.202	10046.478	18939.498	9486.316	21119.648	907.598	542.832	406.02	555.314	657.882	426.954	314.977	8064.011	277.621	234.305	191.861	474.457	2081.199	261.089	177.503	4085.946	4438.028	347.586	261.051	289.635	9204.719	644.342	325.455	7349.403	170	0.983	985.194	750.747
16106.129	17049.395	9236.531	22781.168	12699.265	25436.638	12264.779	21304.544	927.248	454.741	360.505	2268.087	6853.078	736.849	313.294	9514.003	303.463	236.198	234.152	2070.184	33668.619	434.721	133.544	1898.082	8758.81	302.035	299.435	290.333	3197.715	4109.847	265.864	3600.954	186	0.946	809.419	753.21
14553.044	15471.247	7781.256	20678.276	10028.874	21320.926	9532.418	16268.999	876.803	479.652	351.271	1680.413	5680.653	573.41	267.826	8207.923	249.002	241.743	160.455	991.012	22409.787	371.22	144.901	2367.897	5990.984	307.78	270.658	296.213	5561.507	3279.79	294.282	4106.778	153	0.991	954.833	753.108
12255.607	13498.473	7305.037	18187.209	10606.629	19552.698	10312.273	21337.159	1056.861	460.829	365.094	635.508	375.515	421.272	317.484	11265.438	257.915	243.367	307.089	1588.226	306.765	712.305	165.527	2517.545	4453.749	287.98	305.423	301.872	19567.12	788.625	683.183	8105.466	164	0.972	739.567	754.585
21033.179	23316.332	12928.288	31468.26	17401.086	34710.619	16292.581	32653.179	820.28	365.537	522.517	393.127	413.619	384.982	232.714	9951.828	272.332	287.692	543.467	1298.462	497.932	1630.579	175.224	1997.712	7219.281	284.514	475.803	328.436	35507.363	757.287	296.904	5247.789	160	0.973	908.794	753.738
13960.011	15012.887	8204.598	20354.173	11041.223	22236.394	10602.807	22771.08	699.105	350.791	411.049	470.308	479.757	362.916	233.794	9647.707	246.682	225.49	303.329	995.766	1639.519	572.322	147.031	2157.593	6051.948	270.615	331.758	321.958	25506.701	908.044	302.533	5591.804	251	0.955	915.42	755.544
10397.017	11518.465	6165.699	15674.641	8732.974	17916.897	8413.234	18464.4	756.397	370.076	295.752	351.038	328.158	380.719	279.18	12100.759	227.125	209.568	288.108	2210.307	319.323	820.726	156.009	1710.424	5693.441	279.845	399.86	301.422	29548.475	1041.575	410.528	5079.274	203	0.921	750.027	755.47
11191.201	11511.184	6224.752	15714.638	8767.895	17746.22	8887.256	14682.388	816.752	395.846	339.248	1635.941	3502.379	717.402	300.648	9137.876	274.201	226.468	204.39	1400.868	15102.747	403.607	131.639	1800.647	8803.581	293.183	310.85	290.102	10736.433	2737.627	288.417	3793.266	163	0.977	797.537	756.021
17149.139	18182.989	9687.359	24365.028	13276.139	27541.597	12749.734	25429.006	758.395	375.926	321.412	1655.611	6501.925	470.298	252.994	9186.949	247.516	205.684	176.494	3393.376	34353.54	374.901	130.74	1991.738	8483.59	323.801	295.771	290.549	1446.922	3558.875	282.047	4075.18	194	0.951	826.366	756.433
8601.34	9244.145	4932.72	11984.229	6469.169	13248.03	6058.521	11940.809	711.953	316.776	271.862	703.622	830.743	314.164	214.071	8985.061	202.857	188.707	200.934	788.105	5572.76	417.347	152.451	1774.872	3194.451	289.67	284.198	296.987	8873.095	655.184	296.552	5185.651	155	0.978	872.016	755.461
9592.759	10783.412	5989.876	14262.914	8400.689	16451.927	7887.961	13136.696	704.578	352.656	301.615	327.161	285.953	386.473	303.976	8722.064	168.322	185.232	265.278	895.995	314.209	6674.517	147.791	1836.482	1542.086	295.81	287.015	281.928	11885.545	371.811	536.369	6657.463	154	0.972	775.753	756.994
15961.478	17012.271	9290.585	22871.931	12716.445	26442.991	12379.939	18243.762	923.261	422.21	359.346	2252.268	5415.437	848.648	310.089	9025.517	311.477	260.759	259.051	1798.257	22125.472	458.143	131.528	1761.18	10431.727	294.726	307.155	285.284	10878.871	3995.343	269.652	3327.554	158	0.986	804.614	756.576
14528.138	15229.495	8125.579	20488.358	11244.215	22822.651	10928.986	20526.29	865.765	422.426	338.36	2243.244	7800.324	534.71	287.863	9361.091	267.798	211.255	197.968	3039.545	35169.988	433.724	132.452	1970.268	8230.409	319.19	298.21	290.125	2875.718	4371.04	269.936	3817.877	194	0.912	818.861	757.32
13072.791	13658.984	6830.875	17683.023	9083.757	18973.296	8282.447	12152.404	777.987	328.255	307.19	1406.786	7072.555	405.749	234.733	8088.825	271.424	186.838	210.881	2602.101	31170.882	369.323	143.695	2000.454	9444.057	300.667	305.993	276.534	3899.875	3763.236	297.257	3882.228	166	0.974	841.554	756.952
12969.671	13985.46	7371.247	18488.992	9986.933	21141.72	9563.329	13458.402	827.775	448.351	344.141	1333.483	4186.42	631.804	234.887	8743.464	305.241	245.907	213.194	1409.001	25607.622	430.699	152.587	1949.584	10482.857	288.266	302.181	295.656	9003.107	2349.812	295.312	4182.31	179	0.975	858.835	757.126
14303.873	15199.886	7663.042	20188.431	9948.952	21537.442	9595.642	10064.81	912.438	443.142	365.224	1824.795	5478.485	475.702	271.069	8548.541	285.248	240.568	182.468	1035.13	28043.879	562.485	149.618	2259.36	7084.63	281.139	270.152	311.633	5612.254	3365.639	301.439	3826.171	185	0.941	938.327	757.165
7575.402	8139.563	4455.539	10813.93	6309.63	11812.271	6057.457	11788.013	665.004	314.173	289.347	437.64	377.809	357.181	295.504	8234.521	193.471	214.734	197.282	907.009	1302.224	353.604	133.176	1722.567	4800.914	276.82	275.497	282.626	12517.945	499.42	404.108	6284.841	165	0.968	787.058	759.47
13729.45	14800.326	7842.287	19667.168	10658.194	22634.264	10331.639	13016.216	901.191	491.696	331.06	1346.885	3364.618	623.811	234.372	8067.43	263.77	241.94	189.012	1459.627	26176.373	426.937	152.632	1926.782	7709.404	280.794	300.466	301.01	3402.381	2132.897	288.449	3986.324	174	0.971	864.529	761
16863.161	18702.829	9464.59	25584.741	12433.897	26889.754	11599.201	20803.113	861.401	449.566	353.66	1486.526	5584.04	430.733	276.7	8368.464	278.206	228.259	189.807	1193.234	13119.708	435.47	153.661	2777.474	7067.52	324.225	307.099	287.984	3061.651	3260.654	309.033	4822.786	195	0.938	967.787	760.972
15920.787	18254.508	9025.671	24598.251	11692.811	24835.951	10259.445	26548.366	883.475	505.156	387.77	1178.083	3897.757	547.117	317.755	8859.412	259.818	217.585	159.624	960.616	7564.971	297.43	190.565	3547.494	4513.689	347.31	297.309	291.576	2998.971	3036.604	311.662	5959.719	188	0.966	991.234	760.798
18208.988	20667.944	10652.647	28236.503	13973.955	30122.462	12653.359	25734.674	873.831	471.756	372.441	1425.316	4628.385	497.17	289.441	8281.792	297.462	231.834	177.821	1141.489	11744.744	416.42	160.706	3110.361	7685.695	332.377	299.67	281.383	2079.045	3201.766	343.713	5373.311	178	0.959	976	762
18473.562	19488.568	10726.647	25368.125	14674.562	27708.639	14357.703	26563.36	902.531	440.832	361.981	2451.831	6990.823	583.092	323.481	10019.149	279.748	259.677	267.087	2436.898	28931.54	450.945	132.289	2112.198	8394.65	293.218	307.743	283.218	11840.282	4721.25	258.496	4064.905	239	0.921	810.529	763.584
17901.028	20230.062	10115.971	27706.932	13455.82	28700.463	12004.023	25666.055	944	496.729	379.965	1346.887	4412.627	549.467	306.607	8328.411	304.24	248.645	165.525	1170.422	10763.54	394.513	175.838	3307.544	7559.566	346.419	295.333	284.477	1147.787	3094.314	347.638	5636.905	165	0.954	983.579	762.245
8553.02	9786.507	5181.367	12955.406	7175.729	14034.393	6969.066	11728.985	896.34	424.753	342.812	534.068	371.558	444.368	286.927	11089.439	229.243	209.578	276.723	830.39	245.069	565.067	146.202	2688.077	4856.048	280.567	272.186	325.84	16977.121	379.987	287.856	11210.199	159	0.967	664.563	763.575
9420.391	10455.17	5683.885	13238.866	7999.777	14055.871	7501.255	14215.911	797.641	426.974	336.934	358.712	328.637	384.035	285.102	9096.563	202.018	181.049	319.931	566.199	238.287	312.21	156.531	2635.068	2354.944	280.457	268.261	304.681	4832.51	275.237	343.332	11478.247	184	0.945	725.946	764.13
16111.368	17086.184	9146.728	22934.51	12726.289	26448.289	12460.589	25468.766	723.261	354.009	308.01	1647.328	5555.032	449.163	257.044	9320.228	209.882	208.996	161.883	3999.64	35750.321	399.522	135.429	2135.3	6291.115	288.002	290.606	283.645	1186.472	3155.466	289.131	4132.062	173	0.942	829.402	764.072
14831.854	16249.261	8601.103	21887.017	11637.568	25055.143	11235.44	18570.085	829.811	393.356	338.429	1575.053	4948.962	444.075	255.73	9259.912	253.002	224.059	180.352	1298.143	30969.992	465.248	145.588	2105.113	6691.815	278.17	294.152	292.743	6329.274	3225.927	291.602	4102.209	257	0.865	877.181	767.523
12542.501	13416.78	6571.899	17633.087	8585.847	18793.075	8130.794	12942.524	912.822	413.074	343.012	1755.885	5660.478	504.122	263.746	7968.401	284.675	216.811	217.8	1179.856	33691.944	464.291	146.259	2389.333	6959.252	274.398	275.342	318.087	6746.547	3583.528	289.873	4064.248	254	0.864	928.732	766.606
15990.356	17209.89	8698.977	23119.029	11345.244	25341.441	10716.435	12432.872	963.835	405.642	342.546	1607.163	6036.883	452.492	264.813	8378.12	307.298	243.694	227.62	1130.27	32497.191	452.38	142.647	2099.91	9510.613	290.735	288.339	318.394	2084.833	3458.851	279.245	3615.511	324	0.891	938.364	767.259
17648.382	18658.748	10274.923	24667.01	14370.046	27057.801	14111.664	23666.112	844.472	417.368	349.026	1779.277	4276.163	535.143	311.958	9825.357	252.931	261.872	249.779	1744.887	15707.525	433.751	133.69	2027.317	8770.005	289.88	305.001	284.861	15305.883	3530.428	267.793	4616.189	313	0.931	801.938	768.395
10446.007	10803.642	5162.27	13755.611	6766.53	14533.709	6232.12	12323.614	742.896	320.28	294.004	1417.317	6795.31	369.798	230.173	8544.927	223.995	154.383	207.662	2185.115	28542.17	378.876	144.41	2203.27	6332.211	292.059	315.703	280.377	3018.446	3688.072	295.614	4297.952	172	0.96	851	765.5
13934.652	14886.019	7730.609	19926.8	10572.804	22514.876	10440.484	14718.83	1002.56	434.052	344.805	1716.807	4915.498	471.884	257.762	8633.567	236.046	238.754	154.869	1804.264	27167.851	434.97	145.317	2217.166	5176.557	278.806	299.141	295.758	3369.669	3234.655	290.606	4258.984	163	0.966	869.629	765.893
14931.941	16158.475	7965.666	21415.642	10195.803	22998.064	9220.275	12304.573	880.802	403.938	334.334	1528.669	6001.4	397.03	263.994	7984.221	259.605	221.427	211.563	1104.635	28725.642	454.935	139.546	2171.152	6871.719	312.621	280.759	320.711	1179.91	3504.334	277.018	3807.669	162	0.95	949.272	765.037
11873.83	12683.043	6411.515	16744.651	8525.199	18159.362	8106.451	9917.041	839.441	412.001	343.394	1651.256	5504.748	467.355	252.382	8686.543	264.083	207.62	193.905	1141.793	32418.089	455.168	150.346	2247.416	6250.722	289.488	287.431	299.633	7414.43	3506.467	279.165	4444.252	198	0.919	884.581	769.192
13697.296	14916.765	7199.75	19971.601	9457.715	21222.376	8583.291	13600.14	862.224	410.284	333.989	1422.183	6793.301	407.691	269.148	7908.411	240.495	208.309	204.791	1553.526	19102.918	461.091	145.942	2584.359	5250.429	309.52	280.319	303.119	652.861	3871.399	276.271	4624.377	150	0.972	956.867	766.593
8510.402	9101.292	5124.647	12075.967	7144.673	13478.951	6734.983	13987.017	778.345	355.717	310.864	355.576	301.209	401.837	291.75	9746.535	195.315	216.441	307.991	1005.517	377.824	493.884	151.334	1810.82	4916.389	287.77	284.443	280.052	23358.292	447.045	279.576	6485.056	170	0.949	779.882	768.312
16121.543	17521.436	8464.516	24227.294	11250.839	25687.81	10440.293	21185.106	815.326	390.233	337.366	1207.429	5595.771	394.585	272.393	8519.553	289.121	209.299	228.295	1477.877	14076.345	418.834	156.401	2758.13	8261.955	329.693	315.589	292.619	307.584	2983.362	276.972	4867.003	168	0.937	974.018	767.601
14570.824	15929.25	8155.897	21312.176	10782.145	23450.515	10365.353	20417.397	915.215	440.926	368.713	1919.952	5584.888	525.589	268.023	8489.616	274.481	219.78	206.254	1375.037	31175.221	465.798	150.123	2548.222	5758.901	267.927	273.687	302.864	4406.227	3373.21	295.022	4683.561	272	0.923	915.901	769.757
13948.146	14938.958	7537.922	19763.136	9875.904	21823.281	9293.928	11164.139	949.845	398.123	330.475	1541.798	4994.609	440.667	246.973	8344.277	311.651	221.408	206.276	1415.455	30843.935	454.968	145.647	2193.885	8911.878	279.952	279.555	302.306	4062.482	2965.466	277.725	4031.164	439	0.817	895.4	775.457
9176.823	10275.917	5519.243	13586.251	7859.412	14318.91	7758.157	15252.502	586.249	378.425	308.874	327.305	321.428	489.513	295.819	7856.253	160.433	139.217	174.905	281.772	272.837	272.062	146.414	2781.497	1931.083	302.76	274.117	275.573	8458.354	305.909	347.061	9915.264	160	0.973	743	770.2
11601.594	11847.693	5888.522	15626.316	8129.585	16779.998	8161.889	15116.833	774.69	351.18	315.089	1881.949	8293.776	443.185	254.533	8207.865	209.279	176.125	165.675	3561.141	36717.339	413.294	138.63	2563.087	5301.604	287.127	312.984	281.674	2402.694	4917.344	283.858	4441.46	159	0.953	839.437	769.77
7155.38	8257.656	4500.47	10993.929	6502.677	12274.333	6222.313	11614.18	634.103	359.071	288.893	349.909	310.245	414.561	271.706	8492.477	175.941	164.543	182.112	508.716	215.463	6390.381	160.932	2074.574	2573.361	290.549	275.539	327.875	6033.602	295.342	289.494	10275.638	164	0.962	694	772.732
12387.22	13002.689	6700.27	16971.755	9092.818	18138.388	8489.998	14670.217	790.56	404.309	330.989	1974.745	7816.549	544.867	283.803	8986.749	222.38	189.555	196.761	3737.312	38222.046	411.567	138.114	2295.989	6222.053	286.477	309.972	287.079	3134.801	4390.419	266.888	3946.058	170	0.972	820.912	772.165
11066.609	11918.055	5826.909	15089.738	7540.691	16337.228	6702.684	8270.667	954.333	339.263	299.326	1246.737	6211.799	376.62	219.722	7895.227	251.434	175.376	226.232	2076.764	19901.913	413.763	153.172	2155.165	6858.089	297.69	310.376	294.316	1358.57	3421.615	294.693	4101.125	168	0.961	860.649	772.089
15157.462	15563.698	8309.621	20767.486	11521.673	22600.696	11432.798	24925.135	892.127	431.769	343.632	2344.1	6493.906	601.629	305.718	9923.273	257.63	270.086	201.96	2888.265	27611.12	452.538	137.617	2009.298	7498.531	289.212	295.928	294.366	4873.02	4462.768	267.854	3973.466	164	0.972	810.628	772.622
15171.669	15886.646	8120.103	21451.532	11000.155	23301.903	10689.279	17756.73	898.226	373.374	320.844	1662.605	6639.676	425.111	240.531	9314.729	262.27	204.701	184.231	2105.244	29032.407	471.984	146.13	2163.253	7603.201	274.451	309.694	288.462	3427.885	3943.651	293.85	4115.425	163	0.991	874.5	773.5
11559.877	11916.268	6009.71	15681.038	8305.037	16898.062	8155.268	12732.573	757.728	360.48	314.033	1976.878	8811.023	490.515	264.051	8481.227	218.347	177.747	183.378	3771.722	29031.42	372.556	132.726	2933.553	5573.617	279.195	310.493	290.345	2500.769	5296.391	283.626	4358.529	166	0.959	830.952	774.211
17288.499	18848.673	9438.792	25214.415	11974.473	28054.736	10967.716	17865.598	910.406	364.442	313.737	1017.439	5316.828	370.713	252.907	8127.169	324.392	234.742	269.098	1118.648	21992.879	426.927	138.293	2164.131	11778.778	323.529	298.409	323.626	193.615	2697.932	278.021	3756.561	170	0.972	946.882	774.376
11438.194	12265.569	5414.15	16427.69	7196.801	16493.8	6758.029	13938.054	926.007	366.726	323.929	880.915	5134.427	352.541	276.559	9193.982	258.303	203.013	232.337	1849.002	10683.828	360.497	161.191	2838.968	6917.031	321.754	316.277	316.42	202.21	2598.745	269.179	5055.906	154	0.972	974.734	774.019
12896.834	13866.836	6923.068	17946.382	9210.644	19881.432	8375.49	9505.091	865.838	344.739	307.243	1293.867	6297.344	418.345	238.753	7515.163	254.134	168.241	200.222	2492.168	26279.596	391.355	146.124	2399.862	8221.649	303.797	315.838	287.707	807.208	3657.987	294.108	4490.324	169	0.953	849.098	774.731
15615.154	16541.899	8285.137	22422.155	11129.392	24360.86	10637.904	18031.814	899.575	411.617	358.436	2012.994	7140.664	436.305	260.837	8567.082	283.846	215.177	214.82	1640.757	30936.071	477.665	149.961	2330.215	6215.042	280.526	280.829	302.223	3375.484	4010.044	281.023	4306.002	150	0.972	912.62	775.653
19376.277	20563.616	11450.569	27513.322	15598.351	30482.356	15098.65	26675.153	954.932	492.741	347.115	1955.92	6449.212	805.701	290.253	9661.147	260.765	252.663	229.229	2060.954	25734.208	433.566	140.919	2323.04	8921.513	281.276	307.333	295.29	5013.734	4285.723	270.88	3934.817	601	0.828	820.532	787.264
14190.133	15414.619	7518.396	20892.866	9790.538	22843.665	9110.11	19936.487	931.52	378.108	325.878	894.099	5035.707	381.026	266.402	9053.834	291.388	209.327	272.607	1451.241	18849.724	411.556	150.283	2640.338	8926.846	335.007	316.134	317.695	123.342	2565.195	279.773	4655.636	177	0.954	952.274	779.054
18854.944	20178.257	11210.775	26956.075	15497.582	30212.225	14835.68	26731.307	981.556	457.605	361.854	1917.179	5293.026	617.077	300.249	10799.401	282.261	272.385	217.492	1871.988	19813.214	437.361	133.735	2142.221	9574.666	281.728	306.629	296.893	8154.049	4051.213	263.002	4689.496	387	0.904	806.11	784.128
15066.572	16276.645	8095.254	21587.188	10586.674	23853.082	9889.965	20451.439	861.572	391.504	335.023	1709.26	6183.435	394.679	246.77	9276.405	273.511	215.596	186.833	2075.363	25554.287	469.292	153.17	2223.707	6613.378	277.981	281.516	310.89	613.748	3296.14	264.723	4160.87	153	0.991	908.108	779.598
12119.436	13026.675	6152.757	17349.336	8138.482	18489.423	7597.982	9600.755	1178.77	379.099	334	1319.685	6379.047	381.71	249.472	7654.987	300.978	190.859	243.924	1488.239	21801.771	483.534	150.841	2361.191	8690.515	285.595	309.566	296.535	3063.002	3393.421	267.916	4123.303	164	0.948	935.073	779.134
9659.617	11313.64	5861.191	15549.473	8469.864	18891.294	8072.853	11570.688	700.578	374.001	296.05	357.971	341.93	454.871	280.915	9905.312	191.949	188.005	240.397	560.331	226.878	6785.252	151.627	1857.81	4078.97	293.435	306.234	306.036	9298.788	327.435	311.102	9699.983	166	0.959	655.018	779.952
13654.989	14671.758	7432.389	18984.316	9795.099	21111.58	9181.545	15467.359	851.184	352.122	313.414	1389.48	6177.297	421.732	255.934	8119.503	230.214	176.978	181.146	2808.065	23361.417	449.89	143.102	2793.277	6713.112	285.641	298.604	283.3	723.644	3597.571	285.49	4816.825	253	0.842	845.449	780.547
10929.446	11420.506	5407.282	14654.659	7064.626	15361.906	6612.465	13694.874	889.809	348.34	297.442	1165.31	6464.407	377.581	224.254	8883.758	250.434	170.736	197.669	2089.898	15770.618	436.992	147.026	2408.715	7088.164	299.48	306.754	283.709	156.341	3493.265	296.356	4676.024	181	0.952	863.633	780.55
12587.778	13242.405	6437.484	17446.941	8422.869	18511.154	7732.339	10995.284	857.456	369.265	304.395	1244.802	5828.601	371.16	232.473	8851.858	246.595	179.908	199.806	2046.031	33620.047	421.76	144.696	2066.653	7140.016	292.373	306.26	291.216	1071.693	3191.665	277.072	3912.54	158	0.961	883.392	780.804
9828.58	11377.466	5940.236	15670.275	8648.484	18826.074	8220.494	15480.199	939.885	434.836	340.542	454.13	374.567	462.885	294.461	11009.774	242.042	233.012	317.944	916.342	257.592	2872.486	163.272	2276.793	6422.469	301.472	318.549	306.97	15180.098	367.169	341.934	10344.97	221	0.942	648.143	783.781
14994.261	15831.359	7838.432	21029.791	10221.233	22655.366	9406.615	18416.085	843.132	371.585	311.176	1343.044	5003.318	357.956	230.745	9460.55	264.486	204.411	194.652	1887.656	24063.083	444.433	150.091	2149.14	7046.677	276.309	289.685	303.889	722.508	2575.724	268.767	3941.919	170	0.972	902.618	782.059
13962.204	14734.105	6841.535	20079.702	9133.925	20874.371	8731.339	12264.783	795.769	375.811	334.752	954.61	5514.314	372.251	271.406	7569.793	301.754	208.17	249.003	1625.424	16204.262	425.394	143.943	2717.763	10168.227	311.508	317.158	313.948	307.596	2623.641	271.189	4670.085	152	0.959	944.5	781
13444.318	14666.375	6966.907	19203.107	8961.26	20866.153	8245.371	17692.1	776.739	355.304	311.18	1198.232	5799.117	352.283	235.321	7979.039	241.894	181.82	228.776	1756.152	18672.323	430.611	149.796	2413.797	5107.097	280.073	293.637	298.233	1073.284	2942.846	272.918	4410.234	158	0.961	920.772	783.43
14794.576	15857.853	8540.572	21088.903	11575.411	23972.774	11263.343	22490.792	861.47	388.896	337.25	2220.019	7914.163	476.34	290.366	9248.232	223.377	198.984	173.413	2512.358	29959.629	466.227	131.598	3312.399	5915.715	282.933	307.69	287.336	3805.664	4811.055	272.712	4715.474	146	0.998	834.623	785.863
9999.094	11194.647	5716.567	14883.912	7905.654	17028.184	7228.423	11318.036	685.74	367.652	299.316	442.184	310.125	402.575	256.283	9702.481	190.951	189.522	196.583	521.773	258.301	416.465	149.991	1903.85	4582.226	293.724	319.686	318.737	16669.89	401.588	295.931	9579.564	160	0.959	673.5	785.762
14335.975	14701.304	8751.469	18880.617	12097.873	19394.804	11948.454	19263.406	783.602	355.494	314.571	573.508	624.389	453.392	262.603	9506.649	193.165	217.495	277.843	1081.396	2891.41	331.012	135.523	1906.478	4816.894	279.794	301.338	293.645	14480.224	806.269	254.493	6695.444	295	0.884	788.442	791.229
15112.634	15862.764	8350.155	21224.502	11306.071	23610.621	11100.425	22164.932	935.739	383.506	333.68	1603.742	5943.328	473.315	278.232	9322.609	239.217	218.489	187.744	1860.433	30453.879	413.285	133.74	2438.077	7538.594	280.681	307.028	281.249	3979.165	3525.298	286.094	4535.711	523	0.739	845.207	793.376
13883.227	14909.285	7148.102	19973.708	9430.643	21601.666	8731.915	17337.806	769.969	356.912	305.967	1124.244	5068.039	362.904	236.947	8209.704	236.486	178.52	230.219	2264.473	16190.279	480.165	153.486	2360.092	5629.911	286.35	269.727	296.108	1227.788	2628.978	263.151	4409.652	159	0.967	914.462	786.72
16882.09	19196.561	9554.107	25044.98	13062.896	26906.663	12424.602	11691.313	798.328	378.89	346.854	443.663	377.622	442.401	298.487	10579.62	207.652	212.39	323.562	2159.011	251.683	3651.419	148.026	1808.784	5667.787	320.686	372.443	296.01	20685.844	731.016	400.432	8116.454	240	0.933	600.096	790.704
9642.954	10631.606	5783.998	13901.34	8131.317	15119.674	7702.356	16222.29	592.849	379.365	312.839	442.797	464.641	462.545	259.429	7518.936	181.537	159.13	205.153	599.142	2045.431	5229.24	148.434	2513.75	2851.714	310.932	263.773	289.542	8948.411	485.293	388.416	9671.866	179	0.951	722.986	788.466
12273.427	12965.995	6293.391	17240.409	8386.375	18406.039	7717.981	10352.779	773.435	352.394	301.225	969.401	5237.033	357.676	224.027	7579.119	272.885	172.959	195.494	2458.675	17207.169	435.782	148.534	2260.103	8266.642	278.445	288.77	293.84	179.565	2774.49	273.868	4231.319	164	0.938	890.122	788.555
15035.06	16057.023	7930.913	21431.947	10415.313	22832.062	9583.857	20276.993	816.692	354.312	309.023	939.266	5102.391	372.388	241.841	8970.092	240.014	178.759	208.085	2329.893	14133.395	525.974	147.908	2363.218	5349.56	275.267	289.296	289.947	1900.47	2638.586	262.186	4477.514	220	0.93	905.645	790.555
12511.479	13453.905	6638.965	18259.671	9050.73	20046.642	8514.001	12770.848	749.752	336.671	303.891	779.681	4116.411	351.46	236.719	7574.012	247.779	167.724	205.762	2445.39	12516.094	524.94	144.215	2406.176	7154.472	290.36	299.897	286.534	166.814	2249.131	285.125	4456.825	195	0.925	881.679	790.613
18662.27	20268.601	11164.519	27767.468	15715.609	32666.583	15486.789	26094.212	886.812	427.433	343.031	1839.568	4887.876	603.793	275.714	9804.943	260.828	240.494	290.682	1846.164	25384.899	439.317	152.26	2240.234	8799.254	305.387	292.422	290.736	4466.945	3143.294	344.008	5731.165	447	0.894	738.169	797.202
17134.202	19152.274	9802.354	25292.617	13764.877	27484.118	13532.669	21633.509	885.998	418.495	366.306	492.546	412.21	561.898	300.446	10339.186	221.72	217.803	409.67	1587.962	268.524	2397.382	172.688	2377.449	4916.642	325.685	432.164	299.258	26352.153	585.068	368.038	8812.04	372	0.823	614.812	794.667
18188.718	19407.794	10773.279	26254.888	15052.885	30224.361	14702.225	26085.472	924.619	422.398	342.276	1643.138	4553.897	649.685	270.498	10486.345	268.493	244.983	256.854	1742.111	25163.516	462.859	143.288	2188.736	10042.672	295.176	297.781	286.044	7823.564	3094.868	288.65	5189.97	661	0.725	760.679	802.704
18393.026	19509.826	10794.215	26319.523	15204.745	29840.406	14967.189	25224.176	1087.878	460.044	392.239	1755.03	4882.15	650.637	299.682	9819.839	315.905	284.043	225.256	1415.675	25530.701	486.959	129.976	2282.21	11686.678	285.474	328.597	296.947	7395.862	3780.708	265.162	4755.96	172	0.97	801.919	793.041
15831.457	16215.407	8870.176	22028.752	12009.927	23826.377	11809.176	25459.909	899.369	420.984	336.377	1962.511	5905.455	565.88	287.402	10053.408	252.033	218.219	194.796	1430.049	30159.194	415.451	124.825	2348.303	7927.523	275.337	314.134	276.943	6856.327	4082.188	272.978	3811.669	221	0.869	832.219	793.676
17249.737	18862.4	10419.774	25565.256	14479.317	30521.161	13898.039	18262.687	947.266	466.724	377.359	1923.084	4570.503	659.611	292.503	10003.092	271.318	241.521	276.714	1704.073	26517.945	452.315	147.624	2430.899	8938.235	293.107	291.98	291.401	6906.774	3242.369	389.59	6842.168	213	0.949	751.002	793.725
19130.939	19984.773	11137.792	27282.838	15488.64	30562.537	15179.813	28900.654	1081.154	424.578	363.533	1816.408	5598.938	646.143	288.048	9939.314	286.48	270.223	225.396	1635	23178.209	444.793	126.609	1947.613	10986.901	273.446	305.487	300.493	5656.701	4011.17	260.554	3633.622	151	0.978	809.401	793.911
18496.467	20069.03	10935.64	27227.643	15310.35	30321.345	14914.421	23329.669	859.022	442.729	337.662	1930.967	4842.036	626.071	270.466	9231.193	260.307	244.112	291.937	1797.602	28683.525	521.415	156.251	2425.943	8436.075	320.341	283.292	294.277	5088.452	2979.781	348.149	6552.097	286	0.879	725.052	799.311
12353.142	12997.376	7744.651	17250.972	10418.441	18311.686	10204.921	17484.284	545.666	343.17	254.566	287.457	290.43	423.717	231.462	10589.516	164.88	161.7	288.624	527.045	285.102	8637.865	159.999	1975.493	2511.226	318.091	260.825	309.716	6162.294	300.378	366.528	10003.602	189	0.918	692.357	796.759
20203.903	22851.712	11468.424	30867.972	16342.132	32807.892	16071.588	24898.972	1039.4	416.513	381.421	497.952	423.838	587.063	328.228	11658.57	247.112	246.061	305.202	3737.388	283.604	1719.414	165.873	2635.075	7703.584	322.337	375.223	298.415	29975.019	1169.968	462.823	8873.534	267	0.868	597.691	800.152
16748.559	16410.926	10228.455	21389.598	13048.956	22145.419	13410.058	16468.521	596.034	504.694	286.026	307.011	318.447	819.911	251.829	9986.685	177.039	163.324	324.745	613.48	309.732	4347.248	154.562	1909.449	2590.975	323.42	300.043	293.694	15454.017	317.707	312.162	8566.295	157	0.991	684.71	797.978
17418.458	17999.253	9980.473	24293.621	13759.193	26690.894	13680.182	27954.037	933.652	625.83	346.456	1793.551	4745.398	1350.698	286.378	10048.885	266.62	263.074	191.571	1596.855	22879.877	421.712	122.451	1945.235	8522.451	272.647	313.651	283.51	5965.156	3536.446	263.351	3664.829	175	0.976	822.786	797.843
9866.987	11052.793	4908.111	14471.959	6432.813	14926.803	5623.718	11709.649	891.751	382.862	363.86	776.885	4907.613	373.746	268.256	8122.322	277.84	190.963	208.399	3660.04	8309.419	760.766	158.515	2715.648	6484.25	308.012	326.509	290.641	314.51	2289	261.881	5065.59	163	0.942	929.954	797.248
12324.251	12891.324	6250.2	16711.617	8113.754	17823.661	7484.543	17233.606	971.313	356.87	315.564	1642.284	9313.579	412.8	263.783	10216.141	229.425	191.217	208.358	3065.018	25697.005	418.281	136.695	2316.686	5894.898	284.752	319.66	265.827	1908.608	4862.779	299.361	4390.591	205	0.922	861.085	799.139
18188.301	19333.862	10758.006	27018.052	15479.558	31751.596	15741.904	29891.373	947.504	447.417	362.927	2418.303	6757.561	660.759	270.732	10808.98	259.045	247.334	259.541	2162.173	30494.349	454.61	146.475	2064.102	9145.289	290.809	304.976	286.836	4695.203	4325.279	369.544	4006.17	151	0.978	748.109	799.831
16748.983	17630.416	9917.021	23762.572	13811.948	26600.2	13646.895	24458.66	986.017	424.144	361.601	1255.028	3226.587	589.887	287.571	9321.429	272.829	245.471	218.254	1418.257	13355.819	493.615	134.362	2313.836	8966.13	273.635	304.718	298.055	8667.648	2849.036	257.469	5408.283	440	0.837	799.016	804.036
18054.478	19320.324	10670.465	25862.821	14736.192	29563.08	14410.167	26465.359	1185.675	427.445	364.732	1804.104	5024.091	603.956	284.679	9262.328	289.848	267.172	214.005	1679.328	23279.591	488.984	130.914	2119.789	10208.369	270.713	309.504	308.341	6708.648	3845.226	256.953	3885.846	187	0.938	812.425	801.634
17706.513	18823.749	10073.598	25397.301	13360.066	28388.023	13050.786	27025.292	998.402	423.591	352.148	1822.08	6262.563	548.374	289.847	9782.806	257.826	246.171	208.101	1867.964	32736.702	465.39	133.992	2408.242	8042.182	289.407	319.309	268.899	5523.462	3951.397	304.688	4368.691	322	0.856	850.686	804.267
10507.765	11099.982	5199.085	14969.241	7023.236	15190.902	6304.823	12567.18	828.227	359.604	337.148	671.588	4426.665	356.494	236.723	7408.01	278.053	168.2	190.389	2806.44	8695.558	893.204	141.442	2269.113	7646.06	292.184	325.448	292.32	295.812	2086.874	266.535	4404.879	177	0.941	904.472	801.031
16598.731	15521.859	10012.971	19697.525	12700.49	19354.963	13461.958	25061.673	618.047	573.872	317.814	352.936	343.71	874.514	269.968	9361.132	172.74	152.236	297.312	580.718	304.573	321.797	153.558	2279.449	1331.11	322.302	313.235	313.339	15738.783	308.224	320.512	9266.907	170	0.958	679.588	802.782
21483.651	22796.658	12579.376	32027.861	17954.635	36426.458	18092.246	29980.617	915.414	444.236	329.349	2119.548	5800.409	651.562	257.448	10656.841	282.986	255.579	329.716	2598.046	36578.047	482.214	148.974	1884.578	11306.623	317.399	289.188	296.114	3422.79	3295.251	306.883	3799.459	166	0.959	731.494	803.542
16495.992	17591.512	9420.122	23902.82	13341.639	25654.418	13023.345	23842.231	920.78	419.536	340.664	2264.036	6381.672	601.103	258.423	9429.823	239.262	233.206	255.096	2670.864	28015.009	472.625	159.27	2173.178	6954.705	339.664	283.946	292.128	6183.683	3831.45	363.088	5947.232	266	0.92	714.816	805.718
17522.151	18370.224	10111.4	24686.145	14062.117	27639.933	14073.753	26082.491	1062.923	435.534	367.911	1588.223	4393.394	650.115	285.418	8806.504	282.149	252.908	213.616	1544.208	21595.893	471.853	134.508	2395.999	9819.829	271.516	310.408	292.483	5574.736	3520.345	254.423	4654.371	273	0.891	807.753	809.251
17013.093	18228.152	10094.168	24507.242	13841.8	28065.684	13650.141	25388.489	1005.628	423.636	359.672	1717.748	4709.272	590.874	284.399	9414.731	283.956	266.085	212.938	1545.76	26366.183	488.359	129.415	2148.796	10018.496	263.41	308.305	293.647	6204.453	3572.434	265.245	3972.506	255	0.91	816.975	808.794
12771.984	14711.706	7435.823	19707.916	10523.706	22441.366	10106.896	11702.053	878.298	415.111	378.28	558.345	410.86	466.423	326.401	11472.924	201.928	203.381	280.279	3102.381	321.641	531.32	187.456	2545.866	4607.271	337.517	368.762	291.63	34055.73	1392.991	343.53	8844.972	322	0.87	580.242	811.267
8774.213	9654.917	4337.529	12420.78	5738.577	13134.096	5186.246	12745.294	806.36	359.736	349.562	783.316	4741.914	347.54	244.763	7723.689	242.549	158.936	196.923	2904.501	11440.681	592.046	135.51	2605.616	6029.582	282.85	336.083	271.898	521.459	2536.607	279.529	4983.412	167	0.941	887.919	805.853
10469.999	11373.708	5973.938	14871.856	8282.942	16077.024	7744.325	13383.293	820.721	372.06	311.433	897.394	1757.062	408.683	252.921	8626.196	225.334	204.534	218.367	1026.06	6498.514	387.291	176.834	1845.884	6192.037	348.799	275.783	304.027	16733.662	1456.283	420.16	7592.767	205	0.905	698.207	809.12
16638.205	17417.964	9349.427	23863.317	12820.679	26251.557	12999.564	24740.203	963.323	442.831	364.548	1536.026	3738.022	548.384	307.56	9553.975	238.442	244.993	213.405	1262.064	18929.899	453.529	135.009	2852.77	6123.365	283.267	317.613	276.357	11480.058	3106.195	288.348	6034.463	200	0.949	844.125	808.175
16195.126	18106.139	9238.566	24778.247	13249.21	27095.752	13317.474	28936.295	827.609	403.384	372.268	511.531	398.566	576.597	305.091	13064.626	200.604	208.701	292.907	2330.542	289.44	438.297	174.215	2719.609	4820.907	319.058	357.969	299.355	29996.383	1045.885	380.603	8626.813	457	0.795	594.049	811.397
13908.582	14682.09	7098.797	19445.613	9264.156	21147.65	8457.755	19642.012	790.751	379.596	343.162	1283.488	6591.118	465.015	281.399	9606.968	250.686	190.878	228.431	2738.225	21127.378	481.993	150.46	2741.738	7018.732	314.569	357.613	266.711	1483.907	3791.261	295.914	4994.237	215	0.958	866.653	809.747
12577.321	12929.813	6547.772	17434.771	9180.496	18461.333	9027.142	18209.389	771.21	432.086	303.333	2217.409	9036.396	617.989	241.734	10326.568	208.169	217.16	285.373	4473.257	49040.645	403.161	150.176	1741.877	6949.618	319.512	302.402	294.346	2316.281	4607.123	331.205	3482.679	208	0.956	730.736	811.707
20390.139	21279.021	11790.437	29019.487	16618.507	33111.93	16448.41	30324.315	947.225	429.046	335.632	1852.172	5984.265	683.587	257.696	10645.907	268.571	250.236	229.552	2308.645	32348.719	453.807	140.493	1975.055	11249.213	300.345	300.294	283.77	4604.192	3661.304	276.486	3790.451	254	0.932	758.358	812.169
9057.249	9353.698	5186.981	12340.19	7151.548	13365.37	7104.119	15280.858	795.073	371.695	313.757	799.066	1521.245	450.752	226.05	9193.411	139.069	153.202	150.478	1086.104	5998.029	320.898	141.129	2146.867	1765.066	263.624	289.933	281.402	12280.388	1430.162	247.337	5875.71	161	0.965	778.463	810.016
12624.211	13231.584	7632.283	18084.39	10656.78	19736.525	10643.312	19636.929	788.495	352.716	300.566	498.166	624.941	481.023	234.547	10648.976	216.353	212.516	287.643	1309.513	1334.099	510.904	135.298	2025.278	7234.896	258.961	287.11	291.732	19618.08	838.655	260.417	6320.729	185	0.973	787.565	810.635
15329.542	16419.912	8786.947	22438.015	12295.96	25605.149	11932.891	19783.351	1305.711	441.422	359.31	2668.136	6678.564	616.409	262.467	9125.3	262.358	237.013	332.844	2714.68	24302.136	503.717	169.945	1832.91	7921.239	359.957	288.974	304.499	10086.218	4467.631	463.843	5245.728	186	0.956	706.452	811.435
13241.836	14235.924	7785.696	19155.663	10792.994	20578.659	10583.822	17608.326	800.834	413.781	370.208	927.517	2069.148	555.046	292.674	7137.675	192.26	204.748	192.003	858.708	7740.081	341.007	134.82	2769.794	3696.692	270.148	310.442	266.74	9203.337	1865.806	275.357	6609.86	221	0.922	831.179	813.568
12325.544	12993.306	6666.275	17063.705	9108.089	18808.628	8530.999	18351.444	831.344	347.586	309.715	1909.429	7945.404	510.786	232.462	10126.935	192.903	183.909	262.847	4181.403	41638.349	395.668	143.361	1959.723	6682.93	300.65	303.652	290.299	1973.345	4308.774	289.487	3967.224	179	0.975	740.399	813.908
19822.568	21098.174	11278.11	28809.279	15218.672	31570.457	15059.102	22835.529	1013.005	500.434	388.417	1920.522	5240.738	745.445	321.862	8489.889	272.901	278.931	230.401	1963.014	24289.584	488.493	135.897	2665.741	8262.189	302.112	334.486	281.143	4587.198	3640.811	297.162	5102.435	316	0.913	849.111	817.801
16536.12	17422.532	8880.822	23476.6	11710.039	25773.598	11061.95	24184.65	885.72	407.752	345.422	1622.232	6732.475	498.855	287.556	9307.361	269.566	215.554	255.572	2970.074	26675.616	499.702	140.408	2410.509	8578.799	301	366.197	283.771	1860.235	4022.287	306.015	4521.512	181	0.962	858.981	815.682
16029.601	17125.477	9258.271	23112.201	12771.588	26095.404	12332.329	23360.125	1211.339	427.307	357.61	2114.406	5733.758	558.653	256.026	10405.103	240.754	242.829	319.114	2058.306	23939.007	487.796	170.912	1982.027	6618.569	351.618	300.925	306.238	10286.499	3798.538	429.52	5062.55	215	0.967	703.402	818.9
15609.617	16780.647	8886.734	22432.089	12176.392	25106.955	11283.837	16842.441	1174.149	388.294	340.613	2247.345	8185.721	512.179	257.151	10001.012	227.065	239.069	311.127	5749.301	39146.131	453.966	162.515	1931.614	6259.122	351.743	298.656	299.444	2259.427	4790.587	412.499	3841.19	199	0.944	715.329	818.299
20568.458	21601.851	12158.645	29051.474	16748.798	32966.174	16192.936	26430.326	931.609	473.261	347.514	1814.619	5229.162	815.445	264.295	9779.439	264.696	265.606	201.467	1759.343	25478.537	445.491	143.486	2157.414	10786.042	292.208	297.57	281.589	5384.256	3616.507	260.391	4411.551	542	0.855	770.755	823
15725.805	16907.039	9357.152	22686.975	13166.669	25783.16	13290.387	22096.737	899.506	414.169	349.059	1303.233	3285.667	533.367	276.456	8589.562	267.838	249.012	222.756	1142.757	22331.982	437.854	135.444	2240.355	9367.718	272.581	297.508	281.899	9551.878	2828.433	259.389	4414.577	154	0.972	812.961	817.747
10293.228	10759.37	6165.918	13716.149	8532.112	14677.305	8406.933	12284.108	987.74	310.996	277.968	353.956	295.22	284.074	236.75	9442.552	135.563	156.721	391.211	602.537	241.933	561.069	138.247	2095.521	808.798	312.695	296.047	324.548	12455.845	351.35	320.943	10434.182	175	0.976	642.54	819.014
12601.556	12947.749	6720.654	17027.199	9280.619	18783.472	8741.811	8643.571	700.801	344.238	302.656	1832.516	7934.929	510.082	224.797	9611.324	196.141	195.938	248.923	4095.869	36270.879	373.443	137.515	1737.438	7262.704	294.915	297.259	277.079	2502.678	4186.272	266.509	3419.316	163	0.991	752.021	819.206
12013.758	13005.324	6036.035	17200.568	8141.072	18635.383	7674.022	15382.243	828.022	394.528	355.622	1279.177	6883.051	448.951	290.231	8420.508	247.907	181.173	221.222	2755.411	14744.272	489.916	157.927	2875.5	6555.752	288.654	361.146	278.444	836.095	3905.18	304.187	5230.809	160	0.973	868.475	819.531
8705.8	12164.064	5582.159	13709.883	7600.554	14871.408	6995.417	11662.088	806.106	498.432	375.056	419.151	336.04	374.781	256.43	7921.81	163.41	205.241	268.563	747.89	221.42	1857.879	158.851	2683.163	1698.267	329.372	339.753	322.435	6901.111	322.623	357.018	9979.364	164	0.972	624.878	820.72
19142.762	19755.57	10875.885	26572.003	15092.744	29992.913	14706.248	19623.36	864.402	431.152	325.104	1914.898	6491.096	721.191	250.153	10127.141	242.325	245.177	231.273	2933.636	31412.357	419.583	144.277	1852.188	10233.529	288.037	290.155	291.606	2917.305	3916.954	261.591	3579.678	190	0.967	760.8	821.568
13324.944	13914.301	7034.297	18098.179	9684.556	19930.127	9038.899	15281.902	891.191	323.601	297.739	1584.69	7070.788	468.889	222.969	9725.226	223.722	187.738	271.082	3283.758	42127.762	380.013	141.368	1881.72	7914.928	305.08	315.65	278.436	1005.59	3816.388	269.526	3759.25	155	0.967	739.861	821.829
9949.007	10238.419	5589.14	13501.329	7899.988	14492.028	7874.522	17000.288	660.754	347.237	305.008	749.088	1401.837	414.531	241.825	7872.102	186.95	187.151	174.724	783.986	9015.482	288.12	128.796	2371.289	4456.202	271.843	289.297	273.156	12300.146	1461.595	247.169	5937.333	158	0.961	808.184	821.462
14946.274	16025.242	8338.774	20993.829	11517.664	24171.083	10549.448	15999.157	897.379	321.547	284.543	1343.234	6158.906	467.378	215.612	10591.096	261.356	219.388	294.83	3177.859	33414.496	410.223	148.019	2032.788	10596.481	308.371	303.271	286.945	789.772	3196.298	278.534	4053.32	185	0.95	734.019	823.97
10126.794	10555.501	5745.467	13636.2	7910.863	14507.879	7778.95	18491.978	807.448	407.061	337.526	1031.249	2241.984	545.598	260.443	8668.772	177.052	156.073	146.775	958.432	10473.17	271.952	137.439	2395.343	2601.04	305.061	283.27	267.291	12748.67	1861.981	243.922	6554.13	151	0.978	796.632	823.851
17772.398	18951.387	10183.471	25527.492	14064.927	28836.455	13395.839	22464.683	1130.598	361.641	327.14	1994.039	7155.358	543.577	238.666	9924.623	220.125	246.941	280.011	5011.376	42154.011	435.077	161.166	1981.989	7178.961	347.285	301.367	290.06	1163.249	4013.522	355.663	4048.618	181	0.962	717.285	824.29
18334.83	19522.45	10363.693	26751.973	14095.472	30164.042	14099.367	14653.302	1006.809	459.659	381.896	1779.085	5977.603	766.493	311.152	7624.753	261.775	273.077	230.562	1724.419	22595.804	480.497	137.08	2510.986	8427.018	300.789	333.051	271.127	4173.965	3555.007	288.331	4736.177	245	0.917	844.337	827.182
15863.235	16908.122	9095.739	22430.148	12508.973	24433.73	11754.563	18416.306	859.057	383.088	340.486	1331.279	3300.024	460.173	239.418	9835.186	238.218	232.686	232.005	1034.226	18331.352	1490.872	174.7	1887.084	8623.017	346.557	300.139	302.559	19250.584	2244.607	444.22	5963.804	164	0.972	697.573	826.39
19395.662	20900.229	11472.587	28476.077	16052.758	32231.998	15334.548	24601.339	1093.116	423.001	363.359	2402.98	6649.094	589.995	246.9	10557.63	290.159	259.488	262.335	1647.789	34878.443	503.769	168.498	1832.757	10452.905	348.098	310.766	302.299	11834.54	3938.174	387.124	3893.437	155	0.978	704.455	825.016
16485.934	17278.106	9590.797	22909.269	12776.752	25601.83	12114.801	23420.071	1018.691	428.377	335.98	2085.725	5815.498	811.749	279.493	9461.317	240.837	252.102	188.569	1476.876	31266.707	414.941	138.942	2458.69	8267.89	274.85	283.919	269.218	5038.599	3875.239	252.772	5111.466	220	0.93	784.914	827.109
13412.462	13660.176	7162.787	18097.486	9965.12	19975.945	9537.623	14994.039	715.203	333.485	284.682	1613.059	6802.15	617.166	212.402	9421.56	174.022	216.728	215.598	3916.705	30719.47	358.668	144.295	1893.215	6276.342	286.739	303.629	282.183	1389.035	3600.909	259.35	3723.577	165	0.978	753.373	827.409
8608.673	9541.546	4271.756	12347.308	5547.539	12427.557	4867.707	12010.731	944.161	364.875	346.245	676.909	4247.232	358.731	280.829	7507.7	247.746	175.905	199.868	3326.421	8123.478	534.001	150.283	2369.383	6326.315	290.435	411.06	276.557	133.424	1942.675	291.02	4520.315	151	0.978	879.884	826.679
21007.635	22351.228	12307.082	30219.022	16841.67	34957.51	15871.926	21081.29	996.216	401.969	340.589	2317.004	6779.864	647.878	250.278	10596.475	283.65	283.723	274.289	3013.071	36940.336	461.055	163.366	1700.624	11611.976	348.769	294.661	294.508	4833.37	3837.02	321.979	3287.73	225	0.951	710.513	829.602
9826.92	10457.654	5741.037	14381.039	8207.388	16148.077	8003.004	12933.499	572.573	284.442	267.695	358.976	393.437	354.623	212.315	8870.473	168.638	189.837	232.835	718.271	1436.292	5161.854	159.507	1562.479	4615.586	335.935	284.506	292.906	15312.445	497.378	362.537	6462.444	181	0.952	691.124	830.207
14209.887	14817.204	7565.985	19398.22	10580.361	21907.654	10581.321	20632.72	848.308	330.28	302.778	1743.446	7416.131	462.671	217.468	10699.155	236.917	209.944	287.406	3757.869	30466.734	439.802	150.998	2162.786	9465.726	321.337	293.265	283.422	1244.733	3794.277	272.076	4427.829	187	0.961	731.013	828.965
16264.855	16663.181	8996.572	22189.392	12461.758	24253.957	11763.894	15356.365	791.426	407.16	299.185	1716.828	6356.499	849.462	226.826	9307.544	208.531	226.39	212.558	3927.521	31693.79	371.078	144.578	1791.412	8511.324	282.973	298.35	285.469	1728.949	3589.437	262.211	3566.469	191	0.958	760.107	831.165
23348.508	24319.438	13857.078	32869.492	18930.896	36716.598	18540.845	34386.453	931.46	476.628	325.159	2009.943	6305.774	926.471	256.202	10657.14	263.61	274.312	227.642	1483.741	32652.005	446.997	142.76	2049.936	11695.798	302.011	289.124	277.849	3894.669	4069.764	264.009	3990.317	437	0.849	779.36	837.411
15040.677	15950.054	8161.23	21398.353	11072.547	23927.571	11074.931	14714.14	1034.354	423.764	383.325	1941.89	7001.455	618.167	305.951	8038.452	237.584	243.017	240.952	1576.605	27870.635	467.708	144.215	2700.554	6218.936	283.462	330.472	266.759	4430.894	4113.553	298.288	5048.252	212	0.944	838.745	831.448
13978.281	14998.274	7310.36	19666.244	9555.572	21449.65	8830.912	19688.18	905.981	365.151	342.461	1218.57	5890.967	411.073	285.871	9181.897	227.334	227.798	242.721	2154.571	21002.644	447.803	140.552	2397.34	5650.616	296.914	357.189	281.241	422.317	3089.108	287.651	4471.572	156	0.984	857.962	829.75
16829.275	17499.607	9672.715	23314.227	13058.792	25576.893	12617.269	23637.977	1066.484	398.216	334.466	2222.836	6484.597	593.641	273.729	9982.671	226.44	226.167	185.864	1619.111	34408.111	430.459	137.617	2195.25	7013.351	286.398	285.811	275.087	5527.759	4323.616	259.295	4066.346	217	0.925	790.076	832.353
21426.387	22554.882	12621.799	30775.511	17581.003	35282.559	17231.014	29377.129	1100.35	442.04	351.772	2083.022	5786.203	749.751	250.564	11574.516	265.385	293.829	261.264	2914.688	33971.079	475.045	155.446	1961.471	10593.893	328.894	312.593	291.456	8204.413	3472.06	295.64	3984.892	639	0.763	712.774	841.963
18590.53	19885.569	10285.095	26906.875	13719.595	30638.969	13181.911	17864.245	972.033	384.583	359.354	1259.601	5086.031	480.897	282.359	8778.378	281.207	266.23	236.562	2022.266	20527.372	483.129	127.888	2214.455	10065.752	311.995	333.053	268.507	463.422	2674.409	286.982	4155.6	166	0.959	851.048	831.946
11008.615	11317.566	5530.273	14351.219	7353.17	14879.372	6767.404	16676.293	662.182	313.912	282.867	1629.141	7998.945	443.626	221.302	11054.975	187.922	159.438	278.044	3312.874	27562.519	393.943	153.985	2488.807	6361.6	298.991	317.959	277.7	557.628	4231.544	263.105	4859.243	194	0.933	744.716	835.031
19123.169	20718.386	11184.67	28114.341	15199.974	31104.233	14595.958	21736.167	959.136	438.853	360.173	1660.139	4703.132	602.906	284.374	8889.773	258.685	259.52	256.348	1467.268	24436.842	473.869	136.336	2753.973	7987.658	307.673	296.689	281.146	5267.225	3125.641	283.353	5378.33	370	0.886	823.557	839.805
11574.501	13087.312	6845.168	17043.751	9307.947	19562.686	7069.675	12886.112	1259.239	413.961	367.7	450.773	390.934	371.36	267.573	11551.716	257.605	225.339	345.967	1065.307	271.199	436.024	162.193	2270.766	7221.495	306.117	308.884	324.624	14571.767	579.778	887.543	10351.517	165	0.978	640.627	835.694
19511.272	20650.027	11463.483	28011.857	15872.974	31907.914	15402.167	26469.978	1022.944	459.104	358.766	2003.443	4771.551	846.03	263.206	11465.486	268.316	275.82	274.019	2054.464	26361.852	513.055	162.856	1819.197	10690.586	340.321	308.737	302.017	13945.003	3074.664	350.835	4223.845	220	0.947	704.273	836.405
24036.41	25063.218	14386.886	33831.788	19950.868	37607.814	19504.125	31034.378	884.197	708.958	314.051	2023.493	6650.204	1101.796	249.101	10892.776	250.311	265.836	245.381	1805.775	32402.185	411.512	140.818	1955.707	12089.851	295.158	337.439	273.88	2362.661	3832.73	265.866	3931.559	198	0.971	771.066	837.04
19518.319	20488.808	11258.271	27504.223	15261.003	29742.002	14806.771	24461.541	969.655	419.218	354.691	2004.914	6251.397	600.532	279.132	9002.089	263.426	261.798	208.169	1808.261	30877.701	472.401	137.82	2430.309	9097.946	282.989	285.726	278.495	8851.678	4220.845	267.262	4643.228	249	0.932	799.568	838.412
9765.388	10925.059	5021.015	14116.227	6515.169	15061.197	5725.613	13349.778	889.204	375.327	342.001	732	4588.558	381.716	281.657	11118.66	237.721	187.723	210.531	3462.607	7935.288	493.725	143.608	2948.024	5701.959	300.365	425.503	296.78	215.495	2238.199	305.485	5459.22	154	0.998	871.13	835.617
18144.187	19728.825	10792.662	26192.388	14571.653	28889.296	13823.986	28731.156	1020.964	428.791	371.212	1837.194	5013.679	545.714	288.965	10101.994	262.066	255.471	209.274	1620.013	23688.301	444.387	139.982	2825.587	7518.468	283.838	286.454	282.333	10903.189	3753.855	270.523	5432.501	264	0.895	808.621	840.034
17195.81	18383.086	9671.619	24414.712	12787.183	26661.605	12077.173	26518.32	1085.397	430.097	372.502	1930.472	6046.533	534.713	302.599	9693.959	249.325	260.977	254.931	1465.715	35632.336	470.1	140.698	2709.413	6850.419	299.069	317.521	277.181	2431.276	3750.678	290.388	4849.412	173	0.965	831.887	838.506
16827.855	17802.601	8940.662	24024.608	11997.244	26687.245	11384.669	21753.759	874.626	360.578	335.604	1077.432	4960.739	415.866	275.027	9875.795	281.983	254.874	257.178	2197.241	13651.936	449.059	134.12	2461.156	10475.151	300.051	328.026	267.201	151.341	2534.51	296.15	4521.782	171	0.978	850.652	837.944
16943.09	18007.115	9751.829	23584.043	13140.068	26766.604	11994.953	22402.69	859.381	343.652	303.682	1839.313	8054.27	516.342	233.305	10809.691	227.81	245.623	258.693	4217.413	27127.943	458.681	157.378	2218.324	9251.106	313.344	308.038	278.081	1906.747	4801.42	256.183	4568.667	192	0.924	737.083	839.911
11496.477	11693.924	5934.784	15286.654	8114.741	16443.418	7596.325	8586.944	629.216	298.902	285.013	1406.15	6518.793	429.07	208.395	9760.771	180.42	156.413	254.354	2974.073	27046.089	372.169	150.876	2098.113	6984.481	289.374	310.61	277.504	1037.899	3277.778	268.196	4096.553	180	0.947	756.361	839.606
10703.512	11644.035	6199.834	15262.779	8624.508	18124.735	8089.66	14041.433	763.068	309.572	288.688	322.101	277.88	277.852	199.606	9304.823	194.932	204.383	313.521	536.743	283.751	272.144	134.372	1526.701	5226.84	333.215	290.837	302.08	17052.302	322.281	311.639	7003.731	300	0.899	660.72	842.903
16121.49	16776.604	9120.786	22165.828	12404.788	24881.237	11694.818	21498.028	881.6	364.553	316.808	2251.659	8260.202	531.871	245.914	10835.463	213.864	237.341	269.525	4153.539	34905.086	428.641	147.388	2087.426	7996.924	323.861	290.51	275.496	4262.109	4622.304	252.355	4232.845	170	0.949	730.588	841.135
14687.383	15762.9	7809.123	20789.312	10379.205	22869.478	9624.437	18551.73	794.217	354.251	326.434	1130.364	5287.419	407.994	267.309	8836.652	225.068	239.173	249.4	2059.653	16291.497	424.975	138.584	2578.828	7075.159	294.149	325.951	276.007	186.409	2684.919	302.722	4664.465	153	0.965	845.01	842.284
16384.404	16709.133	8956.574	22074.638	12286.519	23462.935	11818.629	18691.984	812.591	480.537	301.138	1914.935	8263.141	596.339	227.283	10075.283	176.311	184.659	216.334	2643.209	29847.504	351.372	151.968	2170.928	6400.15	293.927	326.913	278.723	1277.804	4343.321	259.693	4247.353	223	0.951	766.249	844.957
18190.587	19022.063	10071.094	25859.116	13763.131	28094.743	13521.385	25656.325	1010.179	437.98	359.729	1980.473	6430.954	618.382	294.918	9398.273	276.082	243.731	250.457	1913.088	28424.741	501.169	136.444	2892.352	8997.933	298.199	291.09	287.946	1771.774	3956.8	289.85	5149.917	218	0.95	815.862	846.436
20933.856	22031.58	12400.833	29590.156	16890.802	34201.404	15847.727	29779.95	1213.721	422.33	343.575	2437.753	7088.699	670.708	260.198	11311.564	273.39	302.982	274.178	2539.455	40080.229	464.933	147.269	1924.866	11554.221	323.729	305.698	285.691	5438.179	4063.353	260.345	3791.747	195	0.947	724.397	846.941
17231.697	17825.662	9712.224	24042.435	13548.1	27438.966	13366.742	25931.813	937.49	352.115	312.796	2023.842	7827.56	520.563	244.758	11014.912	252.764	247.53	271.592	4623.29	33859.119	463.937	146.255	2054.707	10655.485	301.065	302.519	275.013	3383.147	4692.485	267.251	4208.277	192	0.945	738.833	847.198
21056.937	21919.566	11902.756	29602.174	16070.605	32421.249	15647.586	25194.883	1088.415	371.898	324.392	1779.935	6727.422	521.319	258.664	9851.891	261.393	282.609	232.484	2220.639	34516.082	457.196	140.704	2371.93	9884.108	296.365	279.639	283.696	1923.954	3789.162	268.306	4537.927	384	0.839	802.203	852.096
12979.241	13715.585	6538.758	18025.292	8747.816	19538.673	8327.845	16472.29	787.92	358.453	325.886	1201.743	6043.555	410.791	277.422	9328.843	228.063	232.297	261.343	2097.536	16370.015	439.959	138.113	2623.45	6259.125	304.717	328.134	278.93	665.099	3050.76	290.506	4822.656	156	0.974	840.84	846.103
13187.617	13957.02	7251.158	18123.345	9866.038	20171.032	9236.744	18088.028	828.968	351.13	315.768	1941.436	9837.839	497.864	230.661	9667.338	216.26	194.712	268.99	3942.074	26627.527	495.156	144.472	2434.512	7141.765	304.784	305.718	282.86	1688.089	5756.969	254.86	4869.164	165	0.978	746.136	846.864
23211.051	24286.321	13647.031	32864.361	18600.049	35853.567	18483.635	35952.688	1017.522	380.069	335.097	1933.928	6068.078	638.063	255.523	10197.492	256.587	263.72	206.906	1933.635	25942.678	502.147	145.434	2461.202	10515.98	310.929	277.41	277.18	4578.799	4238.078	277.931	4854.235	323	0.879	784.769	850.478
15910.596	15812.716	8341.563	21307.16	11260.049	22628.527	11043.359	18848.965	921.802	387.83	328.09	1857.284	6787.124	513.384	267.628	8709.834	244.581	224.856	232.713	2367.568	42219.337	440.038	147.294	2424.036	8748.069	298.723	280.029	277.516	2897.679	3818.391	265.81	4687.136	147	0.989	796.092	847.112
10036.526	10647.45	5671.034	14587.268	8278.266	17909.852	6576.249	10214.207	828.038	362.861	345.529	482.669	353.801	353.724	246.414	12280.961	216.515	201.489	363.693	790.08	296.182	1022.467	148.048	2186.212	6067.518	318.663	318.819	300.471	22853.485	463.655	514.143	11186.418	238	0.917	637.366	849.151
18828.474	19166.138	10648.945	25857.389	14404.918	28748.104	14081.897	28163.098	899.422	377.058	298.066	1893.785	7091.335	593.784	238.527	10983.97	236.62	240.772	246.412	2014.431	29237.544	490.991	146.544	2029.277	10700.033	289.806	279.941	284.564	2693.345	4062.172	269.202	4014.408	160	0.973	775.294	848.5
11953.169	12154.305	6064.484	15882.118	8294.772	16984.263	7873.751	7375.372	743.846	303.089	294.382	1306.766	7052.142	431.746	207.592	9068.117	191.789	153.202	231.424	2566.55	22073.337	430.708	154.288	2341.229	6565.032	290.507	291.832	275.602	585.625	3581.247	263.537	4543.352	162	0.96	758.747	849.167
17706.085	18946.347	9814.908	25322.617	13148.68	28492.088	12588.914	12577.756	1034.799	406.166	338.211	1462.661	6033.068	536.448	272.309	8441.695	280.224	252.386	264.518	1960.714	21047.249	446.621	131.917	2272.38	9551.585	309.187	306.64	281.523	934.265	3562.609	288.167	4161.885	172	0.97	829.14	849.017
21948.713	22770.433	12910.096	31086.517	17882.644	35622.335	17385.449	32600.232	1132.667	409.654	344.614	1970.205	5206.594	592.208	251.043	11846.028	283.239	291.073	260.091	1170.817	37905.681	445.903	143.388	1791.338	12228.574	307.885	314.407	292.74	8395.735	3214.636	257.489	3550.283	369	0.89	717.31	854.484
22519.907	23441.061	13226.527	31805.083	18250.355	36361.125	17681.893	30753.278	1176.841	461.109	325.727	2091.817	5928.815	722.703	252.432	11835.09	283.065	306.463	264.275	2149.901	38108.221	452.411	136.157	1902.52	13262.638	309.908	299.33	286.511	4005.134	3499.563	266.583	3741.493	332	0.913	730.669	854.41
21212.966	21974.894	12113.432	29817.81	16522.724	32281.235	16358.683	33923.744	905.558	381.689	329.897	2023.452	6685.542	585.227	249.434	10084.504	236.073	258.532	194.933	2124.819	29560.493	477.361	148.079	2653.367	9157.461	303.773	276.256	275.172	3045.741	4125.878	283.551	5255.438	241	0.884	791.629	855.844
16296.435	17167.356	9237.998	22481.767	12518.763	25068.627	11911.423	20633.453	852.794	402.853	323.94	2288.161	8470.626	541.388	253.337	10198.064	230.324	220.036	271.063	3794.933	36179.447	431.041	140.049	2083.318	8436.231	295.762	286.805	278.807	2762.054	5077.382	259.607	4153.456	171	0.978	743.664	854.149
12416.866	13402.337	6293.409	17631.58	8127.479	19367.402	7343.116	13859.99	815.11	358.68	344.253	766.226	4626.182	409.279	274.326	11835.391	270.935	238.712	245.058	3074.208	8765.254	409.156	139.162	2833.491	9278.235	302.77	347.844	282.726	244.694	2197.393	310.8	5175.883	153	0.991	847.853	853.343
15776.946	16190.077	8456.29	21570.035	11604.701	23438.111	11222.997	19229.853	937.38	345.598	299.867	1542.795	8532.014	480.575	223.413	9444.123	198.479	221.84	200.231	2842.444	19004.208	442.036	157.861	2680.715	6853.088	283.346	280.789	275.918	2919.435	4799.711	275.472	5153.155	242	0.903	768.558	857.917
11264.32	12143.386	6717.767	16151.95	9387.306	18010.412	8900.446	15754.245	767.881	361.055	319.197	594.807	665.353	434.084	250.034	8602.65	163.722	170.714	229.115	733.529	4425.711	294.074	147.411	1938.222	1633.188	303.112	299.088	298.978	6585.787	719.601	413.609	6702.985	204	0.959	694.422	857.931
19293.707	19947.949	10846.094	26988.98	14840.018	29513.282	14411.892	26091.609	984.303	360.638	319.777	1714.63	7866.298	510.589	230.334	9613.059	242.226	243.221	228.022	2648.635	23856.994	469.353	149.738	2644.431	9643.325	292.033	274.371	276.237	1730.339	4739.07	275.184	5161.273	292	0.921	778.027	859.151
18237.797	19011.384	9979.527	25182.452	13201.74	27142.893	12721.016	25646.511	1175.054	348.583	308.456	1690.681	7255.613	489.138	245.852	11714.234	238.955	270.192	241.901	2648.68	28860.805	448.746	134.727	2553.487	8143.824	281.729	282.193	278.085	621.128	3887.184	255.641	4796.922	175	0.976	807.957	856.786
14734.207	15202.986	7611.289	20352.641	10137.515	21937.387	9776.686	24293.006	868.308	349.704	315.072	1457.634	6892.041	446.476	262.962	12622.899	251.124	210.644	270.548	2284.323	21329.486	420.441	131.393	2801.929	8937.447	303.054	285.755	272.491	385.503	3531.078	303.587	5109.578	171	0.978	819.301	856.178
15825.656	16642.472	8298.224	22164.17	10973.006	24291.625	10319.863	10553.541	1035.61	352.972	322.745	1301.456	5935.062	434.256	257.868	9689.023	279.706	230.127	270.583	2352.389	15037.817	419.852	136.372	2469.97	10035.373	312.207	298.47	285.791	152.909	2987.073	312.554	4373.179	161	0.979	828.494	855.425
15900.918	16621.899	8713.536	22124.114	12132.719	25075.255	11604.556	18430.398	927.754	317.87	290.208	1205.015	5950.865	461.563	221.332	9955.819	209.444	204.757	214.854	2687.325	15636.001	466.795	153.322	2632.077	8075.232	300.892	282.321	278.582	1486.836	3452.201	266.569	5136.685	221	0.914	760.147	857.722
11463.884	12688.605	5703.791	16673.823	7561.709	17608.443	6738.993	14276.614	883.457	400.155	404.033	635.669	3107.802	437.467	294.443	15848.382	272.318	242.357	195.247	2804.387	7504.878	417.641	152.997	3917.363	7660.063	300.443	411.396	299.109	108.951	1744.51	323.876	7406.974	165	0.944	853.1	857.652
10748.817	11582.918	6452.846	15470.112	9166.415	17728.662	8801.414	11897.819	704.515	321.152	304.57	358.614	319.568	349.691	226.12	10489.06	222.153	200.616	357.737	672.787	288.591	323.527	145.173	2727.829	6115.328	319.329	300.326	296.269	16140.879	343.338	340.236	10370.774	287	0.922	668.493	860.322
10441.479	10787.481	5977.519	14626.762	8539.155	16907.529	8685.445	13927.962	889.362	380.249	330.123	1011.209	2233.018	391.185	238.652	9326.919	206.326	208.647	220.948	793.438	24865.461	408.302	142.89	1971.154	6130.069	306.407	320.1	287.975	22590.908	1724.968	277.075	4988.484	190	0.967	706.074	859.105
22409.386	23349.551	13181.404	31560.607	18044.585	36132.324	17524.751	33985.133	993.55	492.839	329.951	2087.062	5869.98	697.544	256.603	11555.329	283.265	305.553	258.671	1914.342	36532.288	503.461	137.112	2071.881	13074.118	296.445	288.457	285.4	4580.477	3766.545	274.154	4040.649	274	0.905	736.719	861.365
20011.544	21115.528	11755.06	28193.197	15987.029	32111.298	15079.648	29446.777	909.587	418.651	320.415	2183.004	6943.392	561.358	253.868	10528.855	254.056	260.253	268.271	2487.313	37315.861	443.249	137.478	2258.004	10607.518	290.522	278.817	274.496	3242.086	4308.654	269.668	4397.478	213	0.958	745.124	862.354
15742.862	16511.963	8652.913	21826.78	11878.553	24620.197	11058.01	19324.734	975.75	334.649	300.333	1489.997	6663.977	453.016	225.981	10422.762	208.015	227.278	264.899	3233.804	18860.662	450.87	143.161	2670.232	8068.276	311.317	277.567	269.874	346.792	3971.983	274.285	5193.459	274	0.864	755.978	865.325
13358.437	14008.108	6753.354	18731.74	8912.227	20387.125	8459.364	14787.489	913.553	337.945	319.668	1032.049	6565.228	435.79	265.934	11542.131	278.452	216.335	256.616	2955.237	9276.968	399.724	140.275	2725.759	9531.122	303.016	322.725	288.563	378.627	3224.971	302.279	4886.878	162	0.985	835.944	860.698
18434.271	18800.369	9999.87	25568.872	13654.106	27395.321	13442.89	27415.844	881.267	362.965	317.888	2042.202	8376.845	519.472	239.54	10867.863	217.742	229.714	209.274	2390.481	28223.065	469.44	144.49	2751.317	7789.543	300.753	275.59	287.704	1810.022	4761.409	268.571	5359.147	236	0.944	789.106	864.093
13217.077	14005.21	6613.376	18498.995	8629.865	19467.262	7867.946	15904.249	872.687	363.954	343.553	856.391	6426.266	434.2	273.002	12453.812	279.869	222.715	257.598	3353.014	7063.281	392.896	141.999	2785.65	8907.402	306.018	340.967	289.008	445.772	3108.299	294.725	5093.37	156	0.974	842.147	861.872
13407.131	15621.235	7367.097	19252.316	11000.279	22108.027	10341.893	13155.649	998.221	575.958	476.027	560.746	533.65	476.29	402.191	15083.639	262.358	217.388	256.138	2942.516	438.031	578.124	191.766	4180.2	5150.165	321.745	374.807	312.52	23497.367	1163.731	328.851	14556.242	330	0.898	509.776	865.273
18294.54	18763.024	10473.269	25120.451	14539.991	28154.266	14312.238	31379.741	1014.497	443.263	349.603	2012.18	5766.846	657.843	264.797	11859.922	251.178	266.482	245.562	1448.354	37725.29	452.91	133.216	2047.147	9954.443	300.023	300.086	289.844	5868.688	3557.975	271.423	3957.728	208	0.956	724.726	862.764
16886.516	17972.525	9061.689	24180.447	12227.041	27173.096	11762.627	27790.176	839.508	340.215	309.284	1117.983	5701.469	441.662	258.209	14644.116	264.838	243.752	271.526	2884.582	14449.892	478.762	138.152	3102.853	10148.18	307.523	289.876	288.249	310.057	3026.837	287.592	5830.568	169	0.967	820.589	865.115
17748.999	18358.888	9601.249	24629.608	12765.512	27242.473	11961.377	22249.819	990.678	334.574	300.957	1544.287	7104.5	465.33	239.301	11783.382	260.007	239.4	251.108	2572.859	25058.242	429.563	144.932	2610.072	10336.507	312.097	267.783	303.043	494.481	3627.047	292.206	4982.12	166	0.984	799.645	865.157
17617.882	18687.282	9635.897	24941.434	12794.12	28246.185	12346.154	26152.557	883.972	343.463	302.288	1282.482	6160.061	455.011	244.757	14437.522	276.545	256.626	252.772	2803.749	14842.901	483.574	136.983	3033.226	10781.991	316.557	282.741	289.947	238.905	3265.398	273.743	5774.172	175	0.976	814.26	865.26
7843.222	9167.353	4652.71	11508.946	6530.308	12974.726	8145.976	12693.154	782.74	452.214	382.03	523.19	420.403	407.035	359.161	23388.914	212.09	192.085	248.59	2096.875	433.181	704.3	175.907	4363.237	3441.734	296.439	312.533	306.72	26658.174	909.449	329.908	15648.014	230	0.924	495.091	869.23
17939.578	18916.884	9717.475	25213.661	12831.99	28331.516	12173.213	24603.071	959.26	346.978	310.817	1295.654	6140.418	461.431	240.216	13968.449	272.945	249.805	246.649	2687.159	15728.477	456.913	145.26	3090.638	10863.937	314.482	278.121	293.052	122.152	3321.701	280.331	5816.979	173	0.965	808.928	867.303
11657.772	12200.064	6918.633	16451.677	9811.313	17939.955	9479.309	22110.297	781.642	333.624	300.376	420.427	439.554	435.788	220.388	10098.634	188.446	195.657	274.033	669.574	585.662	309.834	137.127	1933.937	5181.832	335.432	309.87	292.944	15784.031	497.257	330.454	7254.906	232	0.96	697.224	868.724
11309.432	11816.153	6711.654	15425.738	9427.513	16149.812	9238.527	18470.44	671.986	348.111	299.914	749.412	1374.809	393.592	237.128	9297.782	128.276	145.929	232.131	658.994	13500.012	328.056	134.495	1955.143	997.979	292.757	293.828	277.132	13069.687	1202.996	258.984	5550.687	197	0.957	713.546	869.145
21029.982	21450.746	11996.063	29154.862	16616.25	32589.865	16591.763	30343.987	1096.04	479.761	332.687	2005.745	5587.717	867.805	246.259	10168.869	274.472	284.177	274.149	1774.018	35108.269	505.011	136.375	2191.189	11828.755	293.305	280.28	274.86	3030.272	3579.545	276.707	4275.644	202	0.959	739.193	870.267
20917.594	21771.606	12135.287	29571.941	16646.174	33273.404	16462.068	35216.246	1027.375	434.712	315.896	1969.486	6071.84	581.815	251.299	10828.09	231.003	291.678	285.743	2364.034	39575.809	442.011	130.651	2375.916	9457.585	300.701	270.785	273.692	2270.038	3718.108	275.296	4609.373	179	0.951	746.578	869.997
17398.888	18123.169	9142.151	23998.591	12104.963	26293.226	11610.669	27790.917	905.738	345.763	313.129	1300.539	7243.479	452.134	234.004	14578.659	271.397	235.823	233.515	2622.593	14836.843	435.171	149.879	3159.719	10331.683	302.785	272.662	298.065	115.38	3930.515	299.542	5936.215	171	0.978	804.822	871.699
14418.169	15117.244	8311.387	19649.903	11896.89	21997.483	11451.019	11787.219	830.421	390.945	355.417	401.107	361.303	344.537	283.975	9013.849	193.131	175.457	359.602	1409.582	300.904	4819.329	171.643	3603.109	3130.479	346.515	352.444	286.007	20127.104	721.124	354.257	9350.776	178	0.969	595.916	871.399
17540.733	18178.135	9348.898	24317.332	12391.361	26803.216	11705.938	27598.478	820.205	346.17	304.984	1508.858	7783.652	464.89	235.864	13927.767	253.748	227.555	237.28	2608.176	20024.244	438.254	148.678	2884.097	9849.975	307.187	285.292	297.24	307.528	4204.463	293.899	5506.872	174	0.971	797	872.5
16397.596	16933.842	8759.569	23004.757	11976.663	25731.862	11734.243	19399.446	780.363	338.488	295.573	1471.402	7901.445	450.355	226.802	12903.636	246.449	207.252	239.214	2755.123	21261.775	434.468	147.7	2693.311	9451.359	313.89	274.304	289.098	796.468	4222.664	259.623	5187.926	205	0.922	790.554	874.646
14613.833	15871.744	7800.389	21362.326	10569.432	25064.711	10389.59	15630.861	881.709	356.849	357.756	751.875	4858.459	414.859	291.49	14935.816	271.584	264.421	247.347	4300.292	9015.793	777.757	145.658	2946.377	9102.972	304.922	357.353	300.242	149.658	2274.538	287.775	5516.079	169	0.967	833.831	873.577
17983.185	18902.751	10251.333	25744.401	14438.043	29678.98	14624.487	31108.946	1049.947	379.646	300.115	1781.417	7284.49	495.373	245.782	10813.214	178.51	280.161	261.384	3264.943	30525.254	447.208	132.227	2555.748	6147.957	311.027	270.923	280.366	1095.476	4277.149	269.117	5048.517	207	0.931	753.63	875.355
9738.155	10053.385	4690.981	12817.934	6259.108	13516.023	5705.218	7224.926	748.342	318.084	285.766	1450.331	8540.48	379.792	209.974	11821.592	207.893	160.263	231.875	3350.752	20102.063	395.39	136.819	2703.78	6231.588	293.605	268.944	283.278	246.219	4403.606	281.875	5145.279	180	0.938	779.756	875.939
13906.254	14419.549	7871.249	18391.981	11464.741	19875.219	10928.578	17847.062	724.807	364.726	327.557	387.342	360.223	324.512	254.206	9757.003	191.736	172.42	387.078	867.053	328.609	5049.001	177.884	3251.929	3217.575	359.75	364.065	298.468	14807.762	364.759	419.098	8510.23	235	0.932	589.466	876.649
20103.682	21050.572	11774.165	28119.273	16069.197	30109.406	15265.162	23472.968	1164.032	505.464	360.689	2175.642	5901.257	936.696	267.219	10279.602	233.748	289.555	245.944	1864.507	29873.234	488.342	129.316	2550.977	8131.951	288.302	287.274	286.412	4710.494	3916.683	285.237	5024.455	329	0.911	732.12	878.336
13903.12	15381.548	7377.356	20538.861	9898.284	22928.058	9311.03	15292.735	825.529	384.821	399.145	693.674	4232.987	431.884	363.595	15423.118	253.905	251.973	212.862	4092.126	7887.077	878.623	188.196	3289.835	7049.709	309.379	427.296	301.682	152.195	2188.973	334.565	6202.246	163	0.956	837.752	876.451
17630.606	18001.749	9722.527	24628.23	13798.616	27443.813	14917.041	30087.095	1050.004	419.56	314.191	2243.322	8376.94	565.436	253.035	10705.959	171.427	289.166	253.218	2573.51	36953.643	460.805	130.096	2536.455	5560.705	309.525	275.288	281.447	2361.293	4718.132	270.487	4985.024	204	0.959	748.015	877.912
9056.326	9544.376	5538.951	12950.496	7791.666	14828.07	7505.253	16339.826	730.739	351.301	305.989	478.439	730.324	362.993	229.301	10976.263	164.51	193.508	281.653	1072.121	1896.943	4561.033	139.963	2276.054	3180.676	286.699	311.202	277.598	15043.936	793.786	289.639	8884.404	220	0.938	705.4	883.968
14605.151	15294.135	7401.986	20352.48	9926.482	22890.573	9363.519	16706.326	898.454	342.415	310.151	1238.715	7494.346	425.04	249.31	13263.614	254.435	186.908	223.868	2892.35	12755.325	429.672	156.094	3092.202	8771.862	311.695	293.947	294.061	121.469	4093.563	279.281	5785.504	150	0.972	799.62	881.893
12697.077	13315.695	6128.764	17145.517	8054.482	18345.805	7468.045	17573.824	829.977	351.778	316.525	1314.061	8598.195	416.776	247.191	15196.301	207.155	192.737	229.31	3177.909	11843.827	450.409	147.589	3244.916	5114.264	320.426	279.537	304.253	124.693	4338.498	290.261	6105.421	172	0.96	807.047	882.448
21715.78	22803.651	12826.792	30885.624	17420.769	33033.359	16220.379	36915.754	1038.51	529.82	353.513	2318.27	8010.958	925.809	275.925	10794.997	217.817	282.509	248.007	1919.744	38671.627	454.608	131.401	2595.16	6682.465	296.371	286.268	290.253	4045.211	4842.266	297.047	5045.363	191	0.972	739.594	884.086
12274.152	12857.247	6166.589	16649.458	8181.656	17934.497	7616.918	19154.672	936.573	356.721	306.882	1619.708	8517.965	440.594	238.351	12475.712	214.543	194.215	236.696	3038.897	15521.556	490.887	145.429	3402.58	6548.863	283.802	286.79	289.536	153.458	4887.73	260.158	6392.601	204	0.929	763.608	885.838
12170.593	12415.604	5854.952	16273.588	7706.964	17113.875	7444.57	16506.112	806.3	328.869	287.381	1255.416	7602.902	407.221	232.714	14416.252	249.855	178.741	242.181	3048.371	16558.02	429.04	153.363	2922.634	8069.461	287.735	292.614	297.049	125.208	3998.116	266.672	5591.926	150	0.983	792	884
4584.637	5912.813	3206.264	6366.913	3277.4	5661.484	8863.389	8175.111	888.82	597.645	467.366	497.759	419.694	366.856	367.679	13758.602	204.417	206.806	352.054	548.696	387.147	349.248	180.985	3269.995	1217.826	348.66	364.067	336.112	3848.256	325.255	316.861	16010.709	215	0.843	521.095	885.9
9575.702	10219.445	5889.594	13245.599	8116.302	14198.938	7561.39	14668.207	731.564	390.319	348.731	416.951	363.451	321.075	255.503	12658.273	205.146	200.343	235.472	762.964	293.081	488.76	139.927	1957.849	3119.558	285.002	407.895	275.417	15452.048	761.993	382.501	8771.253	177	0.964	673.89	887.918
11927.269	12451.645	5934.528	16426.159	7981.995	17884.13	7396.606	13264.057	837.946	325.704	291.916	1250.933	8094.623	392.766	225.715	14098.151	249.428	182.65	224.547	2880.972	14308.496	453.979	148.351	3116.214	6752.866	270.04	282.996	292.54	117.158	4086.502	268.526	5813.229	195	0.925	785.474	889.023
24282.391	25211.477	14192.317	34300.962	19650.892	36487.882	19411.451	37972.647	1237.134	557.926	374.058	2103.024	6383.808	1029.907	279.415	11508.997	235.82	331.403	230.13	1950.989	29998.311	504.646	130.065	2821.625	8212.401	291.581	283.299	296.595	4354.172	4274.845	300.06	5314.471	318	0.903	734.151	891.434
13026.143	14432.473	6703.107	18927.144	8794.435	20943.538	7719.301	13519.565	1068.93	379.233	378.324	888.867	6743.939	441.612	268.831	13478.864	266.148	246.569	213.754	4635.403	8554.517	496.472	140.905	2733.853	7483.667	312.753	346.547	308.302	135.968	3181.87	282.961	5088.001	167	0.99	821.368	887.392
11352.082	12117.749	6720.473	15543.42	9566.516	16700.363	8963.177	17719.005	760.365	398.202	328.434	384.643	375.566	287.914	255.182	11521.421	189.884	169.748	352.221	599.746	417.381	764.945	150.714	1999.35	2265.987	331.523	334.643	287.031	10549.772	343.845	356.908	7926.819	249	0.868	597.267	888.171
19173.547	20222.089	11422.679	26918.526	15473.566	28873.881	14725.982	24149.453	1109.162	530.649	387.168	1977.599	5527.517	694.432	281.866	11649.626	244.761	319.22	172.879	1958.838	20259.084	590.208	138.354	2651.468	7787.138	287.553	302.111	294.123	6341.358	3877.796	294.869	6190.536	240	0.944	718.05	889.95
18310.958	18970.014	10209.54	25791.596	13932.814	28302.822	13528.424	30600.466	984.667	419.044	347.941	2114.073	9116.909	593.518	262.806	12634.437	238.426	262.162	253.884	2015.79	32691.314	500.849	144.081	3022.464	8398.783	310.426	283.345	297.462	3187.337	5264.003	302.31	5723.686	296	0.927	745.622	892.334
13124.12	13868.054	6542.798	18119.639	8805.849	19790.68	8209.514	11425.282	911.723	349.876	315.051	1120.465	8279.111	419.599	249.646	14065.221	267.296	172.178	232.091	3427.88	11771.541	466.987	155.887	3364.921	8134.532	301.356	295.687	295.757	218.897	4134.055	273.16	6382.656	166	0.984	800.139	889.084
7052.27	7876.285	4505.893	10305.113	6415.293	12254.016	6121.557	10033.298	999.511	443.703	360.844	423.876	378.603	342.137	290.801	10018.968	230.613	205.758	226.923	1036.464	318.264	330.884	149.967	2495.938	2976.001	309.966	328.175	280.536	6012.916	460.721	341	10543.552	165	0.954	621.312	889.633
15429.033	16337.523	8413.716	21704.885	11262.579	23919.371	10185.101	21748.738	975.866	371.695	321.904	1694.564	9029.807	484.5	255.911	12324.718	239.143	242.67	284.587	2440.881	21859.734	500.585	137.574	2928.346	8066.366	300.092	282.729	292.474	1004.321	5047.986	269.395	5563.44	184	0.959	757.163	892.337
8852.171	9545.329	5140.872	12077.427	6339.121	13789.83	13988.28	15377.865	846.259	503.122	396.384	514.169	352.971	477.784	342.448	16770.38	212.545	221.855	274.326	551.395	312.657	507.145	160.695	3208.516	5346.828	290.642	291.767	304.183	6516.893	394.683	358.22	13721.323	381	0.876	468.329	897.335
25136.89	26052.79	14837.756	35230.686	20122.508	37426.185	19320.403	39716.996	1307.122	510.421	405.704	2273.681	6394.027	773.788	284.981	11383.339	292.791	364.111	208.489	1809.305	24380.498	520.791	135.558	2827.256	11656.466	289.594	290.267	300.615	5531.347	4399.418	292.534	5487.928	152	0.974	724.77	893.789
8230.92	8781.336	5057.766	11830.772	7029.301	14005.791	6810.324	12397.214	677.846	359.545	323.665	358.821	333.198	318.69	246.463	10014.416	191.244	165.666	236.027	491.139	308.629	324.618	157.33	2747.808	2053.561	278.955	313.794	279.022	15579.171	355.402	398.712	10486.461	152	0.985	665.349	894.638
13483.702	14537.685	8373.247	18736.643	11929.048	19857.939	11548.355	21462.536	955.929	465.746	397.318	472.505	449.951	454.289	304.819	10798.661	271.057	210.541	225.34	1073.881	370.066	373.228	157.955	3509.894	5197.342	317.805	343.575	277.954	19086.142	924.63	426.777	12169.57	358	0.823	641.908	898.053
19228.381	20140.051	10793.823	27675.544	14799.365	31165.908	14561.747	29925.753	1012.595	381.293	327.868	1680.94	8074.712	545.568	247.246	13189.254	236.042	268.012	252.004	2208.328	21846.031	483.756	146.444	3027.68	8744.119	304.758	274.923	294.973	683.235	4602.802	280.915	5708.391	188	0.956	752.372	897.074
17660.204	19091.622	10062.612	24663.774	14341.334	28399.297	20691.185	20794.442	1214.21	510.015	412.769	1567.722	4699.719	596.525	457.322	15761.864	281.392	258.634	254.801	2401.697	18163.158	2062.11	176.107	3216.328	9752.771	347.028	356.867	318.148	9682.167	3172.657	404.192	8751.404	318	0.903	583.06	900.277
20188.018	20695.802	11801.058	28575.294	16471.987	31569.155	16887.249	31382.02	1073.833	446.244	368.632	1543.158	4229.614	582.766	261.249	11782.4	249.952	315.119	179.002	1505.299	16216.463	466.163	134.831	2562.827	8858.955	285.935	300.425	287.26	14051.958	3167.33	292.69	5618.384	203	0.942	719.007	897.658
23787.929	24791.251	14073.091	33916.946	19349.365	37054.166	19710.287	42438.644	1288.13	450.461	370.375	1870.191	5514.153	720.911	277.039	14470.93	256.594	337.218	210.066	1648.4	22222.574	517.91	130.061	3093.966	9900.18	292.247	284.627	290.802	11508.299	4111.513	287.601	5752.832	224	0.955	729.335	899.96
14389.264	15109.624	8626.174	19389.119	12020.569	20573.478	11431.837	22322.735	825.266	392.01	325.328	436.459	408.817	364.291	258.884	12848.257	242.737	201.803	284.911	785.462	476.406	693.818	126.091	2989.622	6216.979	322.909	307.685	289.836	24614.829	472.841	341.39	10219.215	277	0.922	625.013	901.904
19300.382	20856.274	12132.283	26446.686	16360.48	29460.333	14522.238	31075.733	1048.759	425.007	392.661	446.833	428.407	390.376	262.601	26425.023	299.715	274.743	367.282	1110.245	415.636	1266.814	161.282	6110.387	9817.758	297.754	353.664	285.353	31501.343	655.199	531.45	17089.576	162	0.975	669.623	902.043
9058.448	9706.118	5577.454	12978.812	7639.186	15022.261	7420.628	13473.97	655.345	354.408	318.63	485.689	631.633	316.92	229.152	15880.23	158.868	162.865	288.206	651.732	2020.803	328.412	134.148	3030.255	1512.167	276.005	303.967	271.232	18004.573	730.501	294.759	10298.293	174	0.961	705.42	902.603
17469.816	18231.92	9553.295	24776.996	13113.948	27863.226	13054.442	30220.076	1076.845	382.766	346.76	1690.862	7881.641	508.205	250.102	16122.529	219.607	271.88	240.47	2572.364	18328.107	525.882	153.239	3527.576	7324.7	298.168	290.695	303.854	790.849	4636.939	289.304	6645.806	294	0.894	749.415	905.211
16620.262	16985.331	9498.394	23259.218	13128.312	26411.433	14526.783	30644.941	991.082	405.686	339.121	1254.31	3560.462	515.604	256.546	16606.192	224.269	247.361	219.558	1131.255	14938.694	439.197	127.7	3333.17	6914.818	278.949	300.053	277.416	25303.002	2956.865	299.409	6833.398	200	0.949	722.255	905.03
16434.283	17097.298	8813.798	22991.431	12078.165	26673.738	11924.162	27486.692	1000.516	356.161	320.153	1528.559	8420.964	469.714	232.159	14849.458	187.449	271.683	225.861	3267.312	10657.359	495.052	135.895	3536.047	5962.272	295.049	275.563	300.67	120.592	4642.418	268.592	6598.589	176	0.949	759.006	906.017
22848.859	24062.072	13717.593	32615.967	19781.259	35212.56	22442.714	48558.365	1170.118	468.466	393.824	2027.485	5570.277	663.734	388.948	27083.744	298.441	254.542	252.204	2564.833	29011.598	542.671	146.936	6345.19	9361.713	328.33	335.352	299.753	9885.109	3879.682	372.206	13639.483	364	0.858	613.225	915.365
11098.374	12316.264	5444.987	16190.306	7437.551	17769.667	6777.263	12103.78	960.976	402.143	422.944	682.95	3738.674	407.239	270.899	14722.942	224.609	194.474	180.933	3839.365	10681.539	2982.558	143.699	3003.556	3056.329	299.416	537.442	325.839	116.941	2215.645	249.751	5831.777	157	0.98	806.691	915.392
8267.309	9077.758	4795.243	12534.246	6377.558	14830.128	5851.802	8465.356	981.228	392.884	341.105	312.268	376.893	372.841	361.075	11145.374	247.298	171.913	268.873	395.557	185.492	3415.677	136.842	5715.322	3763.594	294.603	295.98	282.782	7504.108	299.5	268.582	7586.844	177	0.95	1593.076	919.89
21962.863	22967.78	12647.003	30012.66	17940.22	33557.885	17139.126	35689.752	1230.421	608.821	455.422	2778.71	8259.997	849.175	517.523	10958.538	270.708	270.931	266.319	3535.359	32604.223	576.994	217.954	7089.373	10379.706	327.042	366.402	335.171	4028.054	5799.505	385.285	15125.363	567	0.777	537.99	931.355
21809.606	23109.426	12757.723	31262.293	17602.092	33589.759	19921.049	42385.957	1117.58	486.347	413.356	2319.488	9057.675	961.05	360.598	28302.49	235.615	278.695	209.066	1882.714	17270.495	595.249	163.478	8614.73	6146.149	287.494	314.686	289.528	3267.596	6038.934	334.585	16617.227	414	0.851	713.546	927.932
22014.069	23125.036	12839.435	31793.329	17790.97	35426.131	18301.89	37305.731	1195.843	532.753	409.423	2126.633	8306.791	753.609	365.413	32813.079	307.685	308.269	214.353	2073.548	22349.691	562.46	172.503	8015.673	10100.334	307.842	349.592	284.982	1428.458	4701.633	325.525	14899.664	473	0.811	683.227	938.946
16495.445	17206.431	9472.776	22723.429	13335.261	25205.997	16374.402	31184.583	1164.338	478.18	420.962	2924.781	10257.298	578.782	509.896	10850.493	211.205	222.166	225.636	4448.199	35314.091	546.223	218.731	6993.233	6104.517	318.501	335.754	317.126	3848.314	6713.152	350.784	14763.683	220	0.967	524.723	932.936
13116.659	14237.169	6620.434	19253.923	8995.872	21609.159	8191.601	17109.689	993.555	419.697	460.269	654.004	3197.239	405.151	267.64	17767.442	298.668	283.388	224.143	3403.315	8892.212	565.598	144.518	3929.053	8347.389	292.89	470.717	316.57	105.535	1852.571	278.485	7815.802	188	0.966	788.468	935.75
23326.176	24604.428	13920.887	32390.831	19934.43	36158.477	15219.433	36405.571	1249.519	742.326	472.541	2616.667	7620.496	886.374	515.32	11120.561	271.136	277.644	259.388	4783.29	34259.503	536.613	218.571	7642.083	11058.261	317.594	354.276	339.313	1710.313	5518.045	379.656	15948.759	190	0.976	546.047	936.016
20629.682	21407.894	11972.412	28086.539	16804.931	31019.55	17979.349	33796.024	1131.217	529.926	438.801	2540.44	9275.249	992.007	481.152	10575.509	258.076	248.777	245.077	6098.066	33646.548	603.119	201.736	7477.615	9982.296	317.164	333.218	306.385	3304.993	6231.9	352.883	15028.239	844	0.76	523.251	949.345
21843.212	22664.523	12617.948	30301.812	17402.011	34274.932	18360.526	41865.239	999.585	404.148	360.806	1978.164	8870.061	574.925	391.235	33003.814	294.155	252.4	238.213	3182.355	29262.581	485.451	164.294	8263.232	10486.903	321.874	331.958	292.252	2077.336	5284.868	318.991	16144.904	276	0.936	632.105	944.768
21343.564	22291.357	12422.552	30022.092	17529.673	32454.043	19110.119	38252.774	1228.254	521.217	466.162	2651.771	9992.802	740.88	556.443	14213.449	231.041	267.75	208.425	8326.131	34243.083	683.039	216.28	9042.015	7788.661	319.692	323.272	307.477	3416.716	6671.631	358.208	18810.588	462	0.833	498.346	950.89
17762.531	18326.738	9781.119	24614.056	13534.821	28226.877	15458.314	30170.292	1002.196	418.45	363.979	1881.56	9660.731	526.503	322.733	30731.578	268.691	236.41	220.826	2421.269	16458.859	495.782	166.533	7875.363	8514.554	323.287	334.171	287.853	312.286	5294.615	320.753	17141.337	290	0.915	654.741	950.859
18713.925	19416.384	10383.067	26242.443	14311.239	30123.472	15688.942	28988.74	1095.759	404.319	377.604	1873.106	10496.692	568.647	328.005	31281.822	277.234	273.85	208.571	2488.554	11199.836	514.862	168.265	7446.914	8926.231	326.842	350.239	289.371	455.35	5926.404	331.074	16664.075	336	0.893	666.429	950.473
22684.867	23798.848	13766.877	31692.623	19263.562	33970.441	16857.927	37037.017	1215.441	516.523	467.686	2145.853	6606.627	835.841	539.135	16006.739	241.263	277.663	215.313	4484.563	23670.826	623.544	200.243	7955.419	8329.711	316.692	325.604	306.138	6848.563	4770.751	354.93	18995.745	738	0.813	485.797	960.02
16361.512	17213.612	8669.635	22760.201	11770.648	25453.697	12990.405	20429.783	916.776	401.054	362.947	1495.196	8660.375	491.078	326.625	18328.479	256.646	258.972	222.005	2885.085	12315.987	494.809	160.179	5272.194	7384.268	310.689	332.778	290.321	152.575	4481.632	301.143	8976.34	223	0.939	694.361	950.487
17783.858	18299.624	9723.482	24944.897	13441.077	28418.726	14848.309	27670.661	1071.535	423.032	397.246	1988.827	11424.459	567.649	300.392	27530.214	298.477	270.813	199.456	2816.959	10212.597	566.793	156.65	5864.162	9427.316	322.365	362.682	289.366	535.513	6245.746	321.046	11819.208	193	0.937	676.412	951.267
13119.373	14158.476	7903.085	18607.095	10905.621	20998.602	10513.907	20491.708	862.402	467.975	420.719	436.905	396.461	455.741	340.764	26781.58	214.621	181.305	200.027	1094.262	388.498	355.843	143.673	4983.688	3636.547	297.71	370.183	357.109	17965.594	776.466	270.081	16030.209	347	0.885	418.624	956.909
18145.558	18750.405	10322.458	24766.011	14430.182	28430.612	14488.225	29775.176	1009.059	387.104	329	2008.352	9151.319	552.503	369.418	15178.017	247.344	225.682	250.38	4899.048	30722.961	484.418	168.081	6316.202	8791.26	301.796	305.161	316.963	1120.504	4981.72	315.305	12572.531	513	0.78	581.11	960.826
15351.983	16106.133	8466.691	21111.63	11645.578	23950.335	11141.467	19057.988	1085.171	401.84	353.83	1832.15	9406.43	481.222	340.278	25223.851	259.668	201.173	223.845	3047.575	20306.719	504.162	153.45	6565.594	7137.241	322.329	330.922	296.488	1050.951	5278.599	316.066	13262.876	181	0.952	637.925	953.052
17293.869	18113.297	9398.478	24615.872	13116.923	27956.612	12255.263	20023.923	1053.439	416.178	382.008	1703.379	10144.285	543.345	306.85	16597.158	271.544	287.522	196.658	2870.772	9370.785	552.616	157.576	4533.451	8027.056	315.577	337.748	279.938	371.159	5283.255	305.183	7657.572	187	0.97	686.671	951.912
18156.308	18917.167	10213.309	25368.393	14132.622	29357.97	16024.722	21431.165	1063.594	382.066	341.571	1625.945	8768.732	511.444	345.873	22189.515	272.23	238.272	234.171	3535.831	14430.361	494.656	158.277	5790.94	9585.758	324.336	305.672	295.376	1154.188	5040.32	311.464	12035.094	435	0.863	633.741	961.426
13721.21	14550.656	6979.513	19193.858	9475.273	22116.385	10291.043	9333.82	980.657	397.033	360.842	1163.343	7180.462	467.905	389.45	11240.545	235.631	242.289	263.224	2944.546	11319.288	503.312	177.192	3434.082	5804.47	296.704	351.367	296.279	220.501	3666.113	293.798	5626.896	176	0.968	700.517	954.744
23928.348	24708.374	14203.964	32175.371	19914.718	34209.496	12440.359	37561.257	1274.536	657.237	471.188	2562.636	6959.689	2222.35	358.749	10893.908	264.529	289.001	194.817	3067.824	20687.823	610.618	166.382	8471.784	9371.459	305.287	323.487	296.999	6740.263	5971.811	278.409	15606.106	454	0.84	541.91	962.954
15995.245	16473.466	8617.08	22015.571	11810.608	25072.67	14408.06	20817.685	1028.329	390.734	343.488	1825.784	10375.333	494.427	322.047	23307.365	246.112	230.43	211.044	2792.484	15478.592	511.12	158.038	6295.735	6920.159	315.913	320.678	291.563	166.114	5507.535	314.655	13360.848	270	0.963	645.441	958.807
18124.591	18806.502	10360.34	24774.378	14513.568	27065.061	16613.546	36734.62	940.896	466.161	428.93	2552.022	11216.97	652.869	525.104	11411.768	226.198	236.759	240.439	7789.149	37380.713	602.791	210.417	9251.896	8046.894	305.463	315.316	303.478	2084.145	6707.245	370.342	18096.147	463	0.867	509.01	961.906
16446.717	16974.13	9412.7	22551.902	13264.754	25344.006	17685.058	29507.769	1130.666	435.159	367.115	2652.072	9718.039	680.439	316.586	11263.338	242.768	230.102	236.105	4309.87	33985.755	527.165	150.058	6125.453	7316.235	303.781	305.244	298.004	2741.375	6121.354	282.753	11785.575	435	0.828	570.151	965.732
16768.059	17151.933	9159.133	22478.165	12574.251	25412.418	12945.232	13988.696	978.908	370.707	323.927	1899.554	9189.355	470.756	364.634	14889.96	242.161	207.567	236.288	4131.024	20166.183	465.557	162.517	4611.703	8037.957	290.875	297.099	310.04	299.843	4954.959	316.193	8973.644	254	0.951	593.909	962.976
23859.253	24657.886	14119.634	32098.254	19860.074	34710.251	17943.204	37158.841	1236.986	646.728	428.376	2347.904	9119.947	1810.429	386.08	8788.976	246.271	301.434	210.393	4849.395	26027.958	604.205	174.754	8450.27	8853.042	305.534	312.647	305.938	3104.584	6521.835	319.096	14768.115	283	0.91	531.065	965.309
15850.822	16273.094	8616.326	21326.759	11725.332	23917.18	15717.043	16243.386	986.299	368.435	325.92	1812.588	10297.029	496.231	334.604	14298.516	224.294	182.225	241.056	4194.517	18572.773	470.398	161.776	3237.433	6630.223	291.593	313.549	299.419	1996.798	5519.075	308.501	7056.96	481	0.816	608.837	968.831
16493.958	17116.993	9023.557	22618.265	12369.829	25608.984	17638.556	14901.842	1049.065	378.938	348.643	1783.552	10430.607	519.106	340.24	20887.229	246.051	220.696	232.159	4268.693	15208.06	491.766	161.198	5329.734	8249.281	314.895	311.481	308.379	658.583	5702.9	308.261	11214.312	404	0.877	623.235	968.46
15714.781	16484.913	8461.379	22196.755	11843.312	26029.132	11257.372	14552.319	1084.692	405.196	375.012	1520.9	8957.106	533.44	353.744	22725.137	278.489	241.293	201.393	3074.272	9102.83	534.398	175.824	5297.043	8569.879	329.045	337.435	291.954	142.213	5159.271	308.709	13498.962	392	0.843	658.559	965.171
14011.928	14426.725	8373.26	18392.077	11486.345	19117.014	14118.706	12511.227	741.74	412.518	383.366	378.534	379.804	389.35	334.755	12041.847	209.789	188.8	159.563	803.738	475.852	269.551	130.048	4081.412	5226.485	305.383	340.045	359.658	12623.821	867.61	281.739	9614.975	246	0.94	430.866	967.533
19725.418	20553.407	11697.182	27511.613	16537.127	31066.173	17663.622	15627.936	1266.355	517.477	436.401	3082.115	9185.299	814.776	378.772	6122.836	246.791	238.002	196.336	3224.016	30588.925	669.336	168.247	3665.187	7237.211	296.932	326.76	287.895	5355.821	6626.153	291.057	6475.215	574	0.868	557.831	973.16
14288.459	14615.455	7929.388	19126.586	11065.443	21614.157	13808.222	28709.752	1077.553	434.967	378.343	2062.259	9800.15	562.748	385.657	7467.926	211.772	209.974	236.326	6131.99	35202.734	547.323	188.622	7237.292	6453.714	295.462	319.351	302.456	528.474	5723.017	334.497	12691.824	320	0.902	524.691	972.847
13642.138	13971.557	7010.238	18581.538	9713.569	21047.524	8821.794	19120.5	916.17	402.902	369.193	1872.05	11630.9	515.961	338.836	25620.955	238.239	203.359	204.156	3808.488	10865.264	567.911	159.198	6868.867	5489.268	319.375	317.189	307.939	325.664	7057.055	305.16	14895.404	167	0.99	645.608	970.368
12438.063	12440.179	6804.98	16591.699	9329.65	17746.157	9039.145	20761.319	717.973	420.799	387.818	405.609	384.98	376.031	310.825	9434.357	183.338	149.687	164.646	863.695	569.107	231.667	133.439	2931.907	3149.2	287.558	325.391	351.396	15247.69	1019.325	259.663	9368.098	189	0.909	420.601	971.976
19638.262	20708.895	11756.717	27281.882	16238.901	29356.382	22040.669	21672.165	962.042	479.596	448.419	1285.712	3616.737	882.64	483.463	20343.16	228.676	217.383	161.807	2361.944	10566.075	472.276	161.083	6710.02	7863.912	305.831	328.445	335.953	8782.211	2990.625	323.968	13992.932	617	0.865	444.913	976.242
15762.299	16221.094	8505.807	21516.63	11668.615	23972.138	16027.342	14657.596	1192.627	399.866	355.519	1475.73	8310.194	536.297	331.411	22845.067	267.64	220.663	219.896	4195.782	9502.2	554.316	156.746	5508.695	8817.139	322.392	312.729	290.841	391.977	4941.516	304.947	11639.839	196	0.961	635.546	974.398
14700.746	14862.77	8524.773	19067.935	11500.163	19372.345	10658.767	25864.922	713.686	423.744	386.437	447.576	454.353	384.015	312.885	11928.296	199.568	169.874	183.598	656.732	1238.267	443.902	139.131	5137.672	5095.214	266.266	289.977	336.141	15562.655	664.618	327.282	15229.71	344	0.763	406.017	978.509
12594.11	12273.906	6172.186	16008.989	8208.187	16956.169	13675.712	6311.683	829.465	367.543	325.069	1827.481	10896.909	454.581	309.249	10140.138	195.355	173.365	244.217	4372.322	19372.512	471.309	156.663	2314.315	4586.921	277.626	312.825	294.112	1417.26	5524.204	308.845	5002.394	202	0.981	615.609	977.901
12800.42	12934.022	6474.152	16742.372	8706.804	18539.637	12215.78	5606.971	1033.76	377.1	337.791	1583.22	9376.148	485.654	318.368	12271.416	218.01	195.082	229.622	4172.94	12260.317	514.882	157.805	2685.066	5346.583	301.061	326.404	295.172	266	5032.869	304.37	5665.288	259	0.939	625.029	981.434
21755.473	22671.006	13072.558	30687.899	18167.161	33506.341	23453.452	19999.125	1012.475	502.31	486.021	1934.064	5447.773	917.566	465.194	14448.581	229.448	200.001	201.274	2632.42	25032.828	483.493	166.37	4304.353	7867.296	288.606	360.396	347.504	6679.808	4237.893	297.591	14712.138	629	0.861	430.025	987.471
14216.353	14748.072	7503.079	19364.196	10219.541	22458.892	14979.814	7578.642	1146.805	389.609	353.016	1413.109	8461.698	526.626	313.323	12480.855	247.541	211.896	221.986	4392.822	8831.678	553.117	150.387	2516.198	6997.63	314.933	334.048	290.259	125.084	4889.423	302.604	5364.244	211	0.957	633.457	981.344
21065.686	21775.622	12658.439	28694.29	17371.502	30063.023	17549.749	18842.174	1030.435	469.582	451.156	1553.861	4259.021	528.538	336.248	13817.172	245.216	199.567	228.762	1397.444	26556.391	596.89	146.73	4107.846	9542.257	285.916	330.766	352.401	13685.702	3120.667	278.744	17002.768	383	0.903	415.074	986.537
19452.498	20498.861	11806.624	27569.546	16811.001	31484.081	12281.868	35006.578	2459.629	517.896	470.025	2434.146	7556.699	847.834	515.92	13005.294	263.299	233.826	204.489	3637.157	32625.694	562.939	197.943	8330.779	6805.224	310.846	326.953	286.763	6258.714	5725.065	362.151	18019.133	215	0.897	500.472	985.756
18793.85	19346.234	10924.774	26291.467	15255.076	29481.879	13329.702	27542.586	1189.069	454.011	465.716	2360.016	7783.69	658.045	411.846	21642.206	247.614	192.472	210.298	4232.053	31705.227	545.904	162.4	7036.156	8920.439	299.859	367.506	334.742	3987.217	5727.459	329.817	17356.411	366	0.805	446.172	990.795
19476.318	20257.349	11597.461	27095.241	16527.014	30418.452	14553.068	36795.587	2164.448	555.746	521.376	2577.369	6517.52	1152.535	568.003	15256.08	259.777	219.389	165.573	2570.095	18300.334	554.655	214.305	8200.499	6455.632	315.414	341.674	283.148	5547.719	6131.593	348.095	17715.843	304	0.885	500.997	994.099
11407.039	13273.236	6750.655	17765.211	8872.686	19317.129	7820.392	15718.819	1100.593	499.422	418.774	460.825	434.476	442.157	339.404	20666.869	240.448	185.387	182.306	4581.813	448.615	534.462	156.801	5316.385	5637.019	300.634	338.933	290.629	36291.983	949.691	370.003	10609.193	157	0.941	256.468	994.723
23690.494	24883.949	14327.175	33033.528	20208.702	35973.172	12202.163	29469.401	1136.844	520.523	508.038	2683.847	10295.328	1213.005	487.167	13757.255	240.921	237.811	200.716	4640.307	27320.166	579.885	203.933	6449.901	7924.851	315.492	328.033	285.074	3196.647	7262.119	333.839	14756.872	209	0.961	511.041	998.012
16500.52	18037.067	9220.925	24223.365	12113.116	25318.803	10988.294	27060.776	960.995	442.141	396.614	470.455	445.32	473.089	343.973	28732.194	252.541	181.498	192.776	3417.87	399.599	1726.524	144.783	6866.293	8110.767	277.472	339.949	272.375	19576.182	552.975	351.515	15182.824	193	0.959	269.915	1001.759
17697.01	18584.133	10232.771	24705.269	14107.236	26774.546	11303.627	18836.206	1099.653	453.448	443.986	1695.62	6892.327	554.62	267.209	8074.361	201.044	179.115	197.365	3117.256	20538.39	543.71	117.332	1907.666	6575.105	272.343	358.162	316.237	10713.349	4761.203	292.009	5572.513	416	0.881	396.373	1005.317
22430.809	23385.942	13400.962	31358.691	18996.102	35312.539	11494.958	19611.06	1241.689	585.572	582.089	2898.921	6722.575	1062.258	573.39	14460.193	240.895	224.575	145.782	2335.891	16116.04	571.964	217.435	5500.832	6634.115	318.102	391.749	284.163	4431.331	7104.868	348.676	11375.337	196	0.93	498.474	1001.939
19855.001	20582.544	11639.458	27398.014	16148.804	29279.041	10605.644	26903.942	1044.601	463.033	506.916	2238.719	5603.501	742.333	325.959	19915.499	196.411	177.177	149.585	2007.514	20588.285	409.97	141.339	4740.9	5768.783	283.02	497.809	313.38	8164.48	5448.204	284.943	17952.695	267	0.906	437.751	1006.466
18834.325	19699.89	11222.493	26347.723	15774.788	29291.305	11870.493	12828.007	1116.43	484.877	531.336	2885.224	10006.599	713.544	528.884	10843.421	208.513	206.951	156.179	5425.735	21491.653	595.035	198.483	3119.221	6549.235	303.43	384.731	295.317	1369.715	8018.417	339.619	7484.481	293	0.862	482.664	1008.814
13435.731	13763.196	7224.549	17577.728	9756.666	19004.975	11851.134	15250.633	927.554	453.802	442.28	2879.31	12189.467	606.228	490.805	15478.9	169.961	166.638	151.218	8070.556	31641.465	509.238	188.02	4460.352	4597.485	306.734	345.433	313.039	1834.853	8706.538	333.26	11313.054	187	0.984	471.896	1010.072
9184.428	10544.785	5117.189	14248.333	6911.017	15655.513	6830.52	10258.441	832.142	453.14	366.623	386.292	380.721	442.268	336.481	12733.701	201.769	167.033	176.642	2809.201	481.503	385.524	140.437	3516.985	3711.123	309.751	365.404	277.476	22349.939	854.124	335.469	7572.914	177	0.964	219.941	1014.641
17614.459	18449.272	10067.684	23842.651	13501.047	24895.607	14611.991	6618.524	1161.079	504.965	458.391	1356.501	5024.551	502.604	419.737	7770.863	243.145	178.33	208.641	2392.697	22580.094	492.212	157.42	1680.941	6405.781	267.882	310.077	305.577	5450.221	2829.132	352.557	4992.41	348	0.867	361.057	1017.839
19318.93	20012.04	10959.945	26266.547	15163.935	27996.697	12909.492	8939.441	1066.51	450.888	468.588	2481.401	10857.967	761.455	472.174	7665.981	198.78	199.734	196.355	6781.926	29435.021	473.29	195.931	2414.097	7543.773	305.066	395.834	302.285	869.195	7433.326	365.339	6560.445	475	0.78	472.075	1023.363
10063.934	11481.598	5958.388	15799.334	7896.58	17888.063	7312.674	13466.516	897.407	395.293	358.683	423.874	408.042	446.236	311.501	22537.136	231.963	159.352	195.767	4777.068	497.129	621.321	121.746	3369.374	6850.467	279.459	335.495	288.412	44800.915	1747.697	298.364	7911.063	183	0.963	254.664	1019.68
6030.833	6333.055	3548.026	8257.67	4682.878	7994.24	10084.196	5690.539	683.462	400.186	341.138	370.303	388.393	329.757	412.18	5218.171	200.015	148.35	256.492	347.887	580.841	239.356	159.401	1040.044	1913.133	258.839	294.935	303.756	3249.232	357.268	310.179	3141.468	189	0.948	344.78	1018.807
12969.149	13673.788	7526.592	18106.901	10167.965	19993.8	14694.232	7556.07	967.672	487.868	428.674	1075.643	3517.489	450.033	436.772	6130.469	241.549	171.305	230.372	1233.803	20252.892	749.578	161.878	1466.361	5104.802	271.998	331.562	305.689	7068.347	2002.68	348.606	4231.105	421	0.855	350.129	1029.118
14837.822	15489.452	7840.655	19874.44	10433.932	20842.43	8550.558	20058.567	967.502	428.529	422.574	2050.281	9538.375	481.337	271.886	3690.507	220.204	156.2	222.881	5806.666	49386.283	488.734	139.089	609.052	6814.137	282.526	361.627	318.219	1476.393	4853.858	292.796	1263.975	185	0.96	385.673	1024.089
14087.002	14843.887	7601.659	19148.716	10416.146	21074.916	7136.224	14737.245	1034.635	387.665	385.515	1702.077	9832.716	429.572	232.346	16047.813	191.556	156.616	198.894	6613.324	23600.404	398.817	121.039	3367.639	7056.475	291.053	322.674	299.741	335.358	4369.823	285.871	12491.002	223	0.903	423.41	1028.339
13617.764	14023.94	6992.241	17813.061	9320.317	18518.673	5949.546	16207.236	932.148	394.135	384.259	1818.061	10602.106	430.897	221.561	16631.564	191.952	154.113	201.315	7751.023	27899.499	398.087	115.913	2944.826	6247.954	301.171	325.508	314.15	147.863	5552.496	270.544	11436.985	192	0.903	433.932	1029.135
11843.9	12077.691	5987.13	15477.246	8105.192	16486.787	7245.264	12829.009	1198.382	378.516	361.436	1721.885	9325.499	402.489	241.21	14614.439	184.795	143.686	213.446	7424.467	30446.319	365.652	117.898	2893.649	5576.04	291.327	324.215	296.57	510.493	3702.708	277.001	8278.063	212	0.885	410.792	1029.009
17769.671	18438.44	9916.58	24455.105	13764.976	26823.606	10014.376	12834.367	972.747	426.141	436.671	2249.713	10784.996	553.5	275.723	7138.635	192.791	185.477	202.31	7435.881	25800.118	449.076	145.06	1622.058	7041.961	303.805	376.205	299.993	389.569	6747.722	281.424	5860.949	320	0.886	456.906	1031.081
10403.173	11379.305	6128.629	14860.973	8471.938	16182.463	7371.968	12102.432	948.007	399.547	362.115	416.047	406.205	409.635	332.644	16662.445	227.101	179.433	207.894	608.709	567.631	378.397	133.897	3443.165	3786.513	282.514	317.585	279.17	12160.995	430.168	354.658	8546.442	308	0.827	307.601	1040.153
14143.394	14725.491	7346.185	18858.213	9932.29	20406.96	6306.969	11278.086	949.945	416.381	412.303	1722.935	11335.344	448.077	221.802	8393.847	187.504	170.883	210.014	8540.685	26508.62	412.37	118.904	1198.715	6109.586	281.439	348.572	300.231	120.195	5579.329	270.42	4171.971	178	0.969	440.91	1038.455
6360.67	6904.175	3800.59	9105.8	13456.685	9682.183	9229.234	4457.964	885.529	476.71	396.545	406.738	841.557	360.211	377.359	12188.097	187.487	143.458	218.441	474.44	4747.9	282.261	145.942	2764.368	1039.157	287.602	302.616	298.84	15901.021	353.204	371.669	6649.269	174	0.951	280.747	1080.034
12284.604	14044.257	7410.994	18721.503	24089.444	19714.956	11446.839	8584.235	989.852	526.364	422.521	494.632	1848.481	425.607	390.6	15249.885	201.213	167.731	206.979	678.123	24194.739	312.856	155.555	4974.179	2188.382	286.245	291.97	301.242	11410.363	470.918	486.535	9516.016	192	0.954	283.677	1085.755
8573.637	9625.655	5013.955	13276.273	6611.104	15901.875	6779.06	8293.967	1134.265	538.647	456.318	474.104	447.197	446.665	356.239	12717.923	220.581	166.877	222.536	2287.822	166.919	312.188	143.674	5284.642	2110.987	327.266	316.29	257.664	871.171	395.053	307.438	10473.009	186	0.933	1519.167	1142.946
7759.282	8730.097	4741.6	12155.978	6277.804	14776.374	6123.269	11064.347	1139.424	545.569	470.68	416.564	455.885	442.929	370.381	11781.084	225.45	186.426	273.5	548.423	184.854	772.468	143.328	5751.769	2694.301	301.83	318.959	276.818	2779.102	325.341	296.52	6752.793	165	0.944	1507.858	1166.591
11079.362	12021.776	6220.857	15254.056	7214.617	14232.654	6470.979	7345.79	1132.216	554.054	449.946	392.137	317.435	298.209	238.221	13017.106	284.124	225.865	303.636	821.367	201.182	1125.338	153.428	5566.851	2479.486	321.441	280.055	280.212	7358.238	252.029	286.526	8309.126	174	0.971	866.483	1358.207
9660.85	9693.286	4757.28	13102.017	6829.675	15783.007	7687.424	13507.458	858.718	469.195	387.069	435.574	404.376	422.28	326.726	8097.991	201.9	149.953	187.985	2779.548	236.472	334.681	119.326	3832.135	2567.117	273.035	294.088	253.334	7437.351	388.893	277.559	6722.577	172	0.927	1388.244	1376.233
9067.927	11294.537	5229.734	14437.089	7313.638	16377.469	6909.304	12045.808	1096.468	533.004	465.815	394.782	434.6	406.519	302.961	9277.456	250.845	207.111	212.179	871.397	284.132	488.322	168.944	6280.788	2956.938	307.572	288.792	255.855	12720.306	361.089	284.505	8447.993	160	0.973	845.275	1396.681
10212.763	10018.948	5379.94	13873.612	7817.296	17151.129	8588.285	16441.316	893.774	500.507	427.547	440.076	461.315	482.767	379.155	9893.131	195.756	140.305	116.04	3866.149	186.719	328.834	139.588	5309.13	2355.39	286.609	276.981	297.335	680.574	359.763	261.771	8791.448	156	0.959	1457.635	1396.808
9411.573	11256.067	5651.136	14764.561	7701.104	16159.15	7358.4	11947.654	1039.917	596.423	467.224	420.582	395.95	375.065	348.191	7530.647	277.688	223.895	252.666	643.225	180.787	832.263	154.58	3861.594	2190.445	290.688	292.586	278.291	7349.712	340.24	269.32	8652.577	167	0.955	915.614	1400.979
12754.067	14167.277	7027.746	19110.618	9692.087	20355.808	10703.374	14898.575	994.063	535.147	459.693	406.488	395.679	424.672	319.019	9158.491	257.751	218.422	250.826	680.164	183.306	349.235	161.277	5661.413	2657.119	309.341	294.159	250.119	6069.673	308.676	269.791	6881.894	176	0.982	867.744	1402.074
14378.12	16762.777	8463.497	21591.135	11432.017	22340.414	11194.777	19085.294	1098.158	596.727	498.203	430.567	423.826	440.676	349.955	10082.863	277.685	236.543	235.456	581.648	178.541	297.588	166.857	6673.597	3133.087	298.933	295.92	259.631	5094.226	271.776	285.081	7530.761	209	0.919	876.533	1403.567
11545.199	11944.689	6286.237	15970.387	8603.97	18035.574	9440.311	11238.74	909.283	520.483	441.743	421.872	448.66	512.187	372.35	9152.267	205.18	152.644	123.172	2827.01	179.954	378.378	134.343	4146.875	3172.258	299.101	288.398	280.714	753.324	395.283	277.033	9118.741	150	0.957	1453.42	1406.38
13180.133	14751.015	7238.197	18671.026	9530.913	20587.288	9875.11	20109.82	1018.14	621.039	497.946	486.303	517.262	549.538	388.825	8465.803	213.652	160.431	131.981	2918.744	209.519	285.758	145.062	5395.213	2219.014	271.042	288.479	302.856	564.569	381.659	260.91	8475.878	150	0.972	1472.28	1409.84
5399.605	4874.182	2448.233	5640.486	5643.713	8785.745	4877.359	5465.417	813.719	463.538	370.553	382.125	300.535	226.014	245.873	9345.014	205.405	213.568	274.406	358.49	148.914	140.617	170.142	3998.771	1397.163	270.316	274.152	294.235	2231.422	268.218	323.608	4895.133	166	0.936	1028.102	1410.753
10643.185	10968.45	5487.61	14014.729	6981.109	15419.078	6469.038	11316.789	1087.587	446.636	361.907	431.966	368.706	371.855	305.455	13152.042	221.691	186.588	214.621	3240.809	241.871	905.214	140.206	3721.484	5173.691	295.537	296.093	291.386	20219.667	911.023	327.108	7757.794	165	0.944	1497.082	1413.106
16228.062	18021.611	8682.968	24172.854	11736.813	26190.398	11216.127	23524.802	1014.439	492.974	408.394	481.278	397.791	555.737	342.672	8594.292	282.638	223.045	320.552	1782.335	175.771	484.163	193.213	3783.773	4584.417	308.457	285.986	274.992	18057.641	680.39	365.307	8097.39	333	0.876	940.977	1451.941
13895.843	14097.261	6874.679	19502.849	9533.084	22106.902	9997.771	12248.467	987.46	485.511	407.215	516.768	390.096	408.33	373.47	8058.566	267.322	216.814	258.339	2965.723	194.139	989.226	185.821	2423.46	4217.427	306.735	274.797	276.933	22439.269	1038.872	383.414	6837.096	187	0.938	930.34	1452.484
8362.845	9541.16	4597.797	12857.076	6230.234	14807.552	5676.012	9740.689	795.429	426.921	390.595	391.187	340.424	377.942	293.639	6864.869	222.266	229.405	202.046	909.344	161.958	3321.938	189.895	3417.328	2990.295	288.775	277.071	286.218	9056.63	560.73	333.147	6423.86	168	0.937	1048.411	1468.804
9835.45	10848.745	5108.529	14766.66	7203.587	17706.761	7202.577	12376.849	911.261	495.868	537.528	408.779	392.887	431.992	322.27	8730.633	263.997	238.303	178.514	1862.627	159.992	303.389	180.479	3257.006	2946.676	277.711	285.611	304.352	7106.33	469.3	305.71	7153.258	183	0.963	1073.626	1474.172
8111.149	8999.333	4477.014	12012.779	6106.443	14411.915	6737.258	11639.641	846.628	470.696	405.586	375.05	347.346	384.476	320.169	7552.103	218.01	190.283	220.141	1790.688	179.049	907.648	164.102	2333.852	2314.044	272.946	244.131	287.258	14739.595	661.939	495.797	6926.231	193	0.907	964.712	1496.806
9473.532	11055.535	4970.729	14531.398	7006.789	16825.859	6971.926	10412.802	788.401	437.491	379.9	385.668	350.162	389.732	328.356	9126.621	226.687	200.828	229.076	1245.33	152.581	334.253	167.73	3117.986	3130.224	277.632	254.346	279.165	12810.604	709.708	486.359	12140.903	194	0.912	945.959	1511.655
9024.962	10652.475	5297.122	13631.328	6609.762	15387.925	6472.752	9914.554	700.523	382.986	358.396	356.891	301.469	347.561	247.336	5663.743	244.639	179.021	183.349	2312.419	152.838	548.152	149.553	2697.75	2865.307	262.142	254.276	242.362	9253.263	945.712	367.518	4081.088	190	0.914	1005.016	1675.958
11239.4	14765.641	6706.484	18582.359	9726.846	19842.236	8152.824	14297.327	1088.747	632.183	503.79	543.716	599.475	567.485	416.694	8319.945	293.525	227.86	225.955	5675.61	172.883	278.168	197.354	4083.967	2732.916	298.13	288.653	308.501	1050.207	510.661	305.894	7312.663	157	0.965	817.156	1680.341
