# Supplementary material for: Highly multiplexed immunofluorescence imaging of human tissues and tumors using t-CyCIF and conventional optical microscopes
Source: eLife. 2018 Jul 11;7:e31657. doi: 10.7554/eLife.31657 (PMC6075866; doi:10.7554/eLife.31657)
Supplement: Figure 10—source data 1. [file elife-31657-fig10-data1.zip › TMA34n.csv]

Hoechst2	Hoechst3	Hoechst4	Hoechst5	Hoechst6	Hoechst7	Hoechst8	Hoechst9	pAKT	Ki67	pERK	EGFR	E_Cadherin	PCNA	MET	MitoTacker	A555	pCTD2	CD45	VEGFR	Keratin	PD_L1_PE	CD4	ActinRed	hmC	p21	pS6_235	HER2	Vimentin	Catenin	NGFR	HCSred	Area	Circ	X	Y
12662.448	12924.608	8777.714	17167.3	11707.192	18015.076	11081.329	12896.09	547.966	603.874	331.117	1133.421	1486.884	707.955	275.034	8840.941	162.826	172.84	201.979	1083.621	23821.574	4402.378	114.713	1365.709	2889.554	290.505	506.375	272.539	4061.422	1030.416	294.829	2564.818	108	0.98	819.139	184.056
10885.988	11188.332	7473.5	15786.29	10813.172	17502.532	11254.555	11876.601	603.559	444.386	342.176	760.075	902.324	681.263	279.178	8624.723	187.06	167.595	253.629	1143.715	22153.064	9269.024	131.452	1714.239	3277.507	298.332	500.791	292.95	17067.488	697.806	283.029	3378.531	98	0.993	830.837	183.878
25940.775	27513.373	21437.673	36562.632	26811.882	35572.289	24972.676	30064.935	869.698	608.146	365.715	457.796	479.229	1467.782	280.393	13062.399	238.255	200.7	328.446	1239.532	3974.418	1485.189	186.293	2100.461	5308.772	314.325	351.1	334.046	17502.385	455.453	350.065	4279.405	437	0.783	883.5	193.019
16169.781	17404.749	12525.555	22648.54	16246.686	23249.468	15203.112	17600.205	934.4	442.913	363.734	555.573	799.975	510.092	309.221	9795.144	236.093	192.563	273.568	1336.31	8698.379	7300.106	166.01	2068.653	4022.612	328.181	313.252	299.452	13581.377	583.263	334.576	4869.256	238	0.788	928.076	188.008
20750.954	22958.475	16535.19	30052.462	22456.346	32571.192	21354.44	26498.49	954.818	615.1	403.291	542.597	691.063	755.935	298.121	11092.218	220.097	205.475	280.648	1325.663	7014.089	9729.906	159.256	3075.772	4465.454	308.219	631.198	301.296	20063.747	834.482	317.106	5531.311	419	0.74	833.805	194.331
17051.342	18769.805	12989.272	25189.222	17196.56	23389.896	17876.537	24490.199	787.34	447.396	349.622	895.465	1382.963	865.631	299.401	17722.792	232.333	192.921	315.14	1750.331	11747.198	1122.87	178.416	2620.223	4775.788	310.903	418.701	317.095	18405.727	1032.828	343.656	5015.477	173	0.901	902.72	188.165
18367.199	19055.504	14763.068	27659.678	19147.953	25129.792	18577.461	22006.832	802.915	391.615	318.787	423.649	364.359	397.557	270.22	10311.332	207.172	179.321	335.679	955.848	3527.376	1029.996	153.582	1749.046	2824.555	292.464	309.079	323.255	17871.916	413.182	338.84	3898.287	228	0.932	869.746	187.917
21430.816	23339.254	17295.07	29907.922	21996.404	37749.624	23380.086	29390.548	898.035	436.468	367.199	598.301	605.22	773.087	297.13	15863.151	243.408	203.586	324.99	1673.857	6913.694	1751.031	216.99	2764.796	7711.069	293.218	404.835	340.77	15023.067	678.353	388.902	5654.498	221	0.869	894.138	190.554
18749.169	20908.12	14470.685	28396.445	19316.353	31907.529	17994.882	26502.679	755.982	705.47	399.616	794.398	735.248	929.456	300.386	11372.538	191.746	192.307	192.794	1336.079	7384.164	14680.445	150.346	2336.876	3291.332	307.88	652.459	283.965	19897.956	879.165	319.579	4896.914	144	0.948	824.132	189.674
12321.997	12566.109	9387.89	16968.271	12692.489	20871.014	13451.101	24351.918	770.547	368.074	338.258	432.182	469.805	560.07	258.173	14253.648	194.865	162.28	264.478	1071.36	2831.117	27937.104	120.375	1949.484	1432.762	285.207	380.717	306.752	12129.875	495.706	314.452	4040.853	163	0.879	853.396	189.273
26461.169	28868.315	21841.251	35759.834	27853.221	38359.621	27883.917	37304.33	958.045	507.522	438.83	773.516	776.324	871.997	327.577	13788.34	228.12	224.863	234.742	1531.239	4052.778	11223.486	168.084	3510.915	4828.307	346.417	588.9	289.545	14737.922	920.336	321.603	7140.833	470	0.845	807.177	197.111
18426.137	20213.186	14524.661	27065.88	19351.744	27635.209	17941.048	24071.879	895.517	444.081	403.979	434.924	454.894	635.919	280.681	13821.242	237.58	223.551	308.2	1460.762	1900.016	6394.811	167.015	2434.692	5387.578	457.722	566.896	264.363	23017.901	574.262	350.496	4766.326	279	0.907	783.357	194.901
19537.319	20647.616	15180.148	29193.894	20885.456	30112.855	16380.117	32903.357	1175.823	501.883	419.186	436.167	535.79	664.507	306.634	18313.464	244.389	213.331	294.769	1405.361	841.676	2980.515	171.998	4483.146	4295.275	354.383	758.153	311.559	20070.101	731.969	325.294	7693.878	148	0.948	843.088	194.176
23237.34	26184.254	19287.946	34126.45	25728.479	37748.665	25445.568	33997.621	825.624	443.589	409.898	397.092	396.199	756.644	289.438	11126.267	211.88	206.28	270.426	1388.653	511.498	20198.249	166.476	2442.552	4519.523	307.739	476.464	287.881	16360.243	557.025	345.134	5389.421	292	0.865	819.781	200.274
14986.52	16946.623	12837.627	23473.048	17120.424	25939.547	15324.072	22421.44	763.567	387.53	347.973	397.313	370.581	539.238	265.242	11891.944	203.637	176.164	280.534	1160.007	374.429	14373.925	122.568	1779.182	3193.554	284.152	476.299	310.371	19789.83	667.904	306.947	3831.035	246	0.895	849.984	199.776
25038.804	27941.755	22324.906	32673.92	26081.733	34538.351	26166.342	33411.613	1064.555	503.236	405.629	493.459	380.346	642.537	286.346	12616.913	235.264	212.554	364.243	1183.945	372.905	2610.591	150.453	2601.656	3177.517	291.574	561.507	334.474	25583.561	475.936	334.15	5855.883	448	0.86	868.315	202.016
20525.434	22622.361	16006.042	29582.42	21523.543	34610.545	20784.127	32483.496	965.725	464.561	428.907	417.358	418.313	693.524	304.168	18449.893	233.097	231.216	245.325	1883.128	522.647	3628.787	177.46	3400.15	4926.299	381.224	725.515	281.927	25225.442	874.028	343.615	6688.053	227	0.893	792.143	199.39
22323.863	24027.563	17979.528	32018.717	20587.356	28838.582	21681.268	26421.568	1068.498	557.539	407.512	408.309	522.542	716.124	302.365	14052.553	260.997	211.005	349.669	1536.559	693.084	3394.999	206.694	3224.978	4980.43	315.753	417.567	316.18	16952.574	596.708	328.55	7702.774	222	0.881	913.446	201.455
12421.733	13088.612	7991.535	16480.779	10652.097	17409.543	10401.411	16022.486	1083.706	309.747	285.206	568.797	1416.713	468.744	246.144	14826.782	201.375	208.879	315.558	6304.426	55535.77	14997.983	129.992	2347.083	4036.722	271.473	391.424	305.016	7854.821	1009.049	387.205	4596.094	109	0.976	998.573	198.445
14825.021	16376.613	11465.637	19738.255	14393.411	21688.085	13959.908	18897.575	759.664	397.952	341.593	372.254	306.263	482.299	270.993	11302.967	204.923	196.175	276.718	1111.295	294.861	4655.857	150.691	2195.428	4006.955	301.604	532.641	279.774	7655.791	485.138	334.913	5851.616	204	0.789	754.853	205.544
26437.72	28645.743	23151.719	36812.731	28355.651	34641.256	29310.429	33379.673	1140.699	696.549	420.472	510.134	559.49	1100.168	316.947	12332.905	257.762	213.743	328.648	1253.867	1252.838	9785.674	209.849	3670.293	4586.42	326.664	522.939	326.249	12375.722	551.879	346.393	9204.291	661	0.862	901.325	211.45
21399.97	23752.002	17339.028	31193.433	23594.046	33348.368	22937.059	30973.537	966.666	485.067	405.593	426.927	455.761	662.923	307.04	17842.595	233.206	198.804	329.767	1170.664	328.883	7758.937	164.374	4016.228	4929.246	332.728	630.513	319.059	15833.375	514.443	303.859	8110.753	503	0.765	730.15	211.935
20305.693	22187.221	17789.609	28722.092	23073.626	31219.676	23644.881	29879.157	949.923	464.646	366.514	346.669	382.933	652.873	283.995	14217.02	212.698	190.087	329.9	1014.444	330.137	15613.102	209.537	2728.575	2048.836	287.847	453.077	346.316	13985.463	334.505	334.633	6073.992	168	0.928	884.268	207.565
15614.579	18020.805	12068.684	24596.341	16515.118	28061.738	16335.475	22882.217	828.737	803.318	356.02	2399.923	2912.367	2248.85	352.924	10940.002	198.271	204.213	140.719	3874.457	23306.755	1005.039	139.637	2778.002	3097.675	382.982	1223.411	310.214	2969.198	2937.853	352.915	5459.211	169	0.902	932.269	207.464
16566.979	18061.353	13000.733	24336.176	18336.689	28928.962	18225.203	25436.483	1170.264	515.47	429.489	401.793	404.986	542.264	319.845	17599.859	237.406	228.942	280.914	974.854	314.482	1268.782	137.851	3953.654	2450.194	301.118	975.646	317.487	14443.819	477.409	271.215	8622.738	98	0.993	742.878	206.837
13515.553	17526.036	12638.812	23898.361	16565.389	30291.549	14558.937	18286.918	643.666	409.385	384.816	320.642	345.051	781.226	284.303	10611.629	206.454	208.913	221.015	1269.916	311.817	17602.847	122.008	1618.34	3919.235	323.533	683.622	288.837	17574.44	883.781	340.684	3115.854	135	0.96	794.315	206.448
10479.451	11323.249	8853.497	16029.039	12854.427	19636.727	13573.087	18071.734	648.067	354.258	332.444	326.035	333.13	643.343	304.117	10076.163	177.014	148.469	181.007	1612.708	371.906	8178.125	125.774	2093.434	1816.623	277.096	585.627	332.506	32159.217	1827.236	372.299	4363.17	126	0.921	850.548	209.849
17613.4	20101.456	14689.021	26119.773	19541.636	29209.146	19157.292	26610.329	908.654	472.968	389.534	382.805	362.745	469.949	287.723	10379.2	212.326	190.169	181.93	652.116	282.085	762.774	137.552	3344.752	2417.884	267.555	599.969	306.767	9312.786	402.455	282.651	8720.553	148	0.959	746.824	213.223
14835.547	17115.725	11681.353	23151.469	15909.543	26575.284	15676.695	22616.941	865.568	568.712	366.279	2527.279	2726.365	3779.717	367.352	10497.02	211.126	196.306	125.529	2703.227	14435.312	948.053	139.077	3242.968	3848.318	334.604	1460.237	302.206	3148.199	3181.757	361.256	6292.194	102	0.955	926.108	212.333
13269.687	14909.406	10099.454	19268.266	13290.137	20746.271	13280.469	17835.07	705.546	353.147	311.233	2101.956	3783.948	723.793	307.269	10562.13	183.876	171.157	189.428	8886.02	43554.365	1072.991	126	2448.292	2449.218	487.91	898.519	317.286	867.695	3083.269	330.478	5127.757	172	0.875	938.762	213.692
12972.227	13496.553	8650.271	18042.851	11639.106	18988.439	11170.171	10448.675	854.385	397.734	329.959	346.875	367.279	419.303	295.259	6784.53	247.501	198.438	273.169	6934.308	247.101	1359.742	135.236	1383.184	10760.6	331.103	640.603	286.549	6072.236	360.627	338.19	3047.358	114	0.99	1100.579	212.316
10321.092	11906.992	7159.958	15443.479	9714.655	15917.988	8531.246	12774.08	783.833	329.74	276.633	758.791	1917.653	544.47	234.12	10883.698	161.212	139.417	210.723	7227.75	55642.569	25782.038	115.007	1772.133	1455.375	296.318	502.614	280.914	4118.082	1295.053	308.441	3507.376	105	0.941	1027.424	213.548
16125.258	15167.278	12238.732	21181.168	16390.804	21075.635	18216.48	20401.158	729.212	347.162	307.139	313.602	297.281	473.621	260.024	13099.165	201.842	197.497	256.274	1235.107	276.984	9519.003	154.195	2164.678	2077.953	253.547	395.58	285.276	9602.189	374.699	333.056	5073.164	118	0.953	770.085	214.441
23446.243	24658.785	19055.291	31451.696	24235.651	31937.638	24084.865	30806.412	981.799	477.222	407.482	423.445	362.219	621.851	302.541	11612.973	240.592	214.484	208.738	1323.097	292.274	8013.036	164.784	3911.5	4034.265	280.677	478.726	279.51	8219.515	396.487	339.737	9495.916	186	0.886	765.097	218.478
20032.835	20432.275	18133.322	26119.091	23941.62	27873.455	24586.395	29850.693	1294.874	624.157	489.334	515.923	456.322	1021.386	369.392	10112.962	250.019	189.847	232.907	1664.976	337.611	5194.97	183.952	4815.645	1874.189	294.116	690.024	348.123	17577.851	1652.237	365.68	11545.603	263	0.808	859.565	216.766
21659.812	23639.029	17110.149	31657.13	23893.438	33427.397	25354.056	32077.44	1067.569	972.72	381.149	2355.022	2241.984	6365.639	378.002	10002.462	198.615	205.369	142.581	2331.302	10088.973	3924.744	153.672	3508.276	3071.519	334.75	1372.028	312.192	4346	2822.557	342.308	7244.318	327	0.815	918.8	220.607
19664.399	22590.447	14600.244	30137.743	19941.845	31539.691	19069.613	18976.153	816.347	402.811	340.079	422.391	387.381	653.576	288.732	7941.773	236.485	231	312.99	1866.271	460.752	4709.161	137.886	1500.135	5391.62	398.578	426.004	268.529	21576.314	716.288	324.026	3730.893	237	0.887	1068.876	218.787
7655.861	8366.122	5908.03	11022.772	7928.552	13997.393	8035.288	9990.041	488.158	301.307	293.174	243.228	276.395	322.902	237.985	10273.077	197.983	191.933	209.416	963.164	290.609	578.939	123.649	967.44	3245.355	261.826	445.716	274.963	19494.982	545.047	346.693	1704.366	108	0.967	787.556	216.37
14285.798	15305.528	9922.668	20164.924	12599.631	22024.406	12464.396	7522.775	848.727	375.735	318.319	378.391	335.952	471.901	276.267	6918.239	240.77	211.687	203.391	2538.713	524.602	1023.485	156.759	1566.987	5786.534	308.754	549.508	279.031	12690.226	433.373	367.828	4613.112	123	0.964	1092.931	217.069
18039.087	19870.547	13096.977	26049.75	17409.832	29360.093	17743.929	14521.674	961.802	418.9	338.274	403.544	392.816	563.019	290.236	7569.597	250.501	221.838	273.8	1689.718	330.394	1109.315	145.481	1552.733	4550.706	342.438	518.875	267.664	16584.512	474.156	354.85	4261.638	264	0.82	1080.936	221.489
17256.407	19133.103	14651.516	24731.011	19144.618	27065.508	18823.536	29566.607	955.687	458.845	381.04	466.873	398.843	566.55	290.493	10309.421	218.717	182.352	182.943	1248.554	299.17	989.472	170.664	3407.821	3282.654	288.022	1030.962	291.402	18216.472	523.475	310.57	8797.623	165	0.934	744.076	223.452
19893.402	20577.872	15893.852	27014.36	20423.017	27745.007	20951.714	27471.574	778.121	424.907	366.286	380.794	323.285	484.491	287.936	8298.314	200.508	177.348	160.666	859.793	258.082	785.93	119.978	3322.886	2489.343	276.974	411.834	291.96	4779.472	347.399	286.886	9695.154	144	0.948	757.174	221.688
23524.333	24509.89	19671.975	32039.329	27065.671	31023.725	25380.971	30601.423	743.342	378.998	352.33	437.18	330.844	476.97	249.319	10303.673	202.691	200.586	393.241	1390.6	314.786	1254.03	158.808	1684.474	4113.688	309.4	644.966	289.797	19561.185	619.638	307.328	4045.943	312	0.747	818.083	227.285
21956.029	24310.091	18587.768	30955.839	23582.085	33876.219	23398.796	31657.315	958.033	467.304	390.262	481.635	417.814	577.885	293.613	12010.941	210.303	194.977	230.141	1659.346	332.292	3921.951	160.008	3105.642	3816.427	299.319	918.131	304.472	21961.033	653.412	296.152	8112.779	342	0.806	729.804	227.325
13727.373	14620.285	9645.926	20061.669	13011.895	21977.179	13236.622	17779.612	732.353	432.625	303.642	1156.714	1913.527	729.943	313.775	9018.008	221.106	160.61	225.199	1786.329	18478.752	13481.04	138.327	2417.625	3993.306	317.08	595.36	280.606	3475.282	1120.586	395.848	5308.801	162	0.908	1139.235	224.827
14830.442	14111.661	10517.689	19817.18	15291.467	22517.198	16129.232	20112.917	809.116	385.385	360.946	376.634	374.761	1168.132	257.761	15233.092	222.285	220.722	229.394	1717.884	327.582	957.577	144.124	2293.102	3716.022	704.406	1527.605	276.797	27275.359	575.201	385.592	5078.698	137	0.937	784.237	224.296
15782.512	16859.817	12624.539	22797.745	17484.542	15608.431	10598.538	14064.526	833.961	404.53	353.22	345.949	459.46	395.589	247.494	13315.6	201.429	214.466	410.366	2002.357	401.03	689.935	188.772	1640.065	3517.219	294.836	472.123	282.356	42491.827	814.836	341.921	3434.021	107	0.958	799.967	222.958
14443.962	15008.223	10217.187	20178.631	13456.199	21269.831	13954.747	18304.264	956.147	439.44	347.911	427.082	405.954	908.701	285.857	11058.531	236.878	211.313	185.201	2378.188	346.059	36693.694	143.494	2870.15	6096.237	320.174	938.133	268.007	11694.332	572.232	398.78	7505.708	107	0.989	1106.136	224.201
12441.416	14355.809	9728.796	19279.136	12274.123	20037.247	10501.798	14876.19	895.676	425.489	336.73	405.484	379.132	505.883	278.422	11229.636	231.643	215.781	239.2	1951.334	377.356	7295.712	186.542	2393.4	6213.639	354.691	748.71	277.354	16637.937	547.529	416.293	6111.373	102	0.943	1098.245	224.588
14277.217	15619.245	11660.262	21852.182	16074.456	24688.127	16225.558	22722.103	867.876	436.509	371.061	486.289	368.558	597.709	281.975	9755.121	199.911	176.68	208.874	1667.852	302.303	1125.313	138.137	3012.098	2644.411	305.767	964.429	281.81	15557.799	578.81	307.282	8351.17	129	0.917	750.112	228.399
22081.503	23103.58	18173.143	30370.202	24500.01	33927.783	25318.619	31563.864	808.828	417.29	371.452	424.537	429.854	857.663	263.501	13111.089	207.224	218.73	302.258	1735.395	340.759	638.791	163.616	2207.207	3187.917	504.831	672.454	274.735	29437.804	563.373	337.953	5025.439	269	0.821	790.771	230.931
17215.825	18171.543	12246.477	25392.059	16594.627	25233.045	16539.819	22207.95	1025.028	450.446	362.721	368.868	431.396	941.874	295.896	11802.056	235.214	211.381	228.381	2194.856	323.245	35659.824	164.359	3121.512	3396.653	323.988	540.467	281.934	13291.389	513.949	364.623	8050.713	231	0.78	1124.024	232.344
19685.284	21002.72	16837.859	27458.933	22250.441	30621.028	23171.52	29360.44	985.438	468.705	409.201	480.729	360.954	606.693	290.468	10640.088	224.619	199.208	254.182	1859.01	304.934	2955.997	185.94	3525.68	3039.31	287.425	493.213	268.119	15666.326	646.125	314.186	10126.048	181	0.93	766.036	229.936
18541.422	20727.813	16060.461	26994.921	21358.781	29861.904	20668.639	28325.642	842.35	408.088	354.383	350.196	362.498	668.978	245.694	12721.383	219.598	216.971	281.026	1295.181	299.267	4859.73	136.021	2126.148	2985.873	512.884	591.771	278.619	11291.402	395.297	308.44	5366.787	161	0.912	779.922	230.314
13475.069	15055.008	9479.057	21069.989	12984.103	21420.413	10588.909	14779.654	702.3	1255.247	297.968	1727.711	2447.306	1932.302	314.219	9841.837	202.148	171.416	191.205	2478.703	29710.072	897.921	137.304	2547.154	3647.642	384.141	562.06	281.761	374.777	1503.017	366.855	4888.2	131	0.921	1150.21	228.469
19452.631	22254.26	17249.795	28723.483	22231.421	32097.808	21364.7	30287.644	920.517	455.826	398.707	472.494	356.134	533.867	285.24	9798.769	218.196	192.159	239.308	1318.073	303.165	927.01	146.567	3277.512	3479.145	285.38	474.595	286.633	12160.389	517.424	289.238	9977.213	174	0.971	758.017	230.759
15646.491	17272.299	12168.356	21882.713	14745.735	19748.617	12659.37	16461.23	908.202	410.66	340.518	456.858	356.548	441.21	278.242	9670.575	212.537	200.733	222.587	2190.284	336.931	1241.136	142.683	1945.326	1981.368	327.083	485.304	265.402	13510.372	637.185	369.58	5486.643	125	0.98	1086.948	229.316
14346.17	16366.874	12612.504	20897.941	16484.005	20312.442	13489.561	19973.456	867.273	537.354	390.569	536.078	361.549	555.375	259.342	14437.967	223.491	207.344	458.513	2300.542	366.087	1860.338	217.577	2214.861	3866.299	406.982	916.998	285.29	32441.47	543.226	377.894	4834.023	138	0.898	808.457	231.145
23214.892	26177.78	19607.415	35231.244	26570.185	39065.361	27386.8	37746.518	1000.133	771.205	384.448	2712.271	2486.208	5015.335	400.345	9560.087	196.473	202.866	157.498	2152.079	8341.001	5240.82	132.438	3810.438	3816.652	431.927	1252.221	311.551	3962.639	3245.658	322.001	8293.52	229	0.908	917.12	232.91
12429.123	14503.814	9553.764	20023.741	12317.84	21263.212	11086.005	17086.839	1041.045	417.601	338.693	501.498	412.299	743.571	286.525	10000.286	227.117	217.169	169.225	3896.484	334.451	8559.16	137.396	2700.245	2870.365	412.283	795.255	282.742	17800.956	801.962	382.306	7253.111	148	0.868	1115.155	233.412
14509.294	15403.058	10710.993	21303.856	14864.106	23183.047	15937.747	21137.848	714.236	357.604	316.734	1823.327	3034.679	1149.811	315.456	10904.819	174.723	170.748	214.64	6834.086	27637.247	1008.501	179.427	2952.183	2414.326	533.936	1091.471	306.424	12990.988	3030.987	310.789	6170.68	155	0.933	927.545	232.861
12531.7	13557.852	8577.668	19796.371	11920.603	18358.709	9664.337	13026.846	709.831	1274.852	292.233	1844.952	3093.164	1654.076	319.016	9888.023	201.154	168.415	201.043	3764.669	29026.991	2813.104	140.912	2488.752	3247.048	388.186	532.243	284.991	757.419	2065.632	357.597	4791.237	108	0.938	1157.861	232.222
18142.447	20335.425	15610.221	27207.453	20843.176	30794.209	21201.441	28837.64	1018.559	430.76	360.55	484.751	383.885	655.432	283.302	11098.867	197.434	190.488	219.232	2535.099	348.003	1625.367	155.813	3111.34	3263.007	334.522	995.749	293.166	26422.675	997.091	286.721	8266.486	302	0.866	741.354	237.265
10899.551	11964.496	8420.871	16521.55	11081.72	19065.005	10727.413	14573.435	813.471	421.036	316.157	369.638	376.281	523.083	272.755	12177.537	217.481	195.689	204.275	2219.813	372.113	1291.984	116.599	1930.054	3364.269	322.959	401.46	270.457	22824.375	965.188	412.635	4964.089	105	0.984	1075.786	234.186
19282.476	20071.49	14455.948	26896.459	18664.603	28273.892	19367.213	25008.01	1040.592	770.209	359.53	3478.795	3933.402	2954.295	354.728	10365.774	214.085	182.382	158.415	3775.311	15725.964	1533.581	115.38	3400.267	3686.388	372.179	1096.667	275.796	3548.51	3422.341	339.517	6964.118	376	0.748	1042.585	241.394
21330.195	22687.896	16090.286	31134.576	21959.344	32930.961	22958.398	29131.558	909.9	472.637	339.543	480.506	521.777	1318.328	294.748	9790.399	220.41	201.244	174.028	2242.833	678.054	3113.929	141.394	2767.731	3742.089	358.359	403.575	259.682	20752.901	1006.648	408.888	6656.454	354	0.762	1061.805	245.489
17156.902	18836.376	14455.441	24564.529	19387.444	26607.465	19630.093	24658.628	1002.765	487.782	401.183	450.569	389.118	597.567	288.522	11609.128	204.614	174.539	189.34	1694.004	318.592	13309.973	147.344	3258.032	2840.879	292.007	712.617	308.456	17416.338	671.511	324.914	9096.665	261	0.858	720.971	242.167
11140.089	12038.274	9192.357	16343.261	12563.031	19307.432	12358.935	17502.679	889.404	455.629	397.34	383.304	415.197	585.085	264.835	16989.284	216.031	214.85	341.317	2110.114	371.004	867.611	173.829	2671.046	3227.549	430.037	1160.134	273.697	40383.236	403.938	315.615	4990.017	138	0.944	798.348	236.804
25543.139	26339.256	22380.103	34446.587	29825.524	37512.409	30809.16	36661.998	854.865	422.898	378.122	425.138	389.631	868.728	263.488	12357.99	204.667	190.482	355.968	1443.016	316.91	13773.109	179.232	2454.556	3230.705	310.14	726.787	283.594	24019.385	555.87	300.385	6298.779	518	0.728	821.087	243.187
15523.79	17882.495	14311.978	21349.041	17487.173	23083.941	15133.03	20291.854	1091.348	534.607	408.122	431.585	375.477	486.032	282.826	11421.669	214.171	171.209	226.948	1104.169	273.903	1017.961	140.623	3480.071	2286.748	260.329	656.823	307.253	8748.527	533.172	307.689	10921.444	112	0.943	731.321	238.964
27473.04	28301.638	24890.303	35488.369	32520.352	37185.384	33496.028	40906.679	1004.293	450	398.703	435.122	438.03	952.667	289.119	10486.945	200.26	194.746	307.493	1863.202	327.449	9089.852	191.841	3288.471	3460.891	311.701	688.392	299.665	20554.462	788.451	320.206	8717.89	412	0.881	840.517	243.621
17012.393	18120.953	14404.775	23784.406	19305.633	26051.795	19787.283	24342.786	1246.786	562.205	441.425	359.161	421.128	802.843	302.244	13985.286	265.61	185.722	249.263	1330.388	288.267	7448.614	150.46	4199.639	1833.373	261.89	322.205	293.124	3495.778	405.485	329.634	11209.762	124	0.933	650.097	239.766
10837.316	12619.313	9938.045	16387.436	13061.683	19346.302	12597.101	18303.778	976.415	484.167	396.498	554.946	359.93	750.34	285.726	9425.427	217.155	183.485	200.774	1740.552	271.322	1407.057	130.229	3805.952	2702.767	275.161	632.441	287.074	11068.3	874.633	271.059	12556.967	166	0.865	765.512	240.235
17228.409	19303.146	15787.291	23595.432	19751.496	25162.91	18809.525	12869.949	746.555	389.679	334.067	332.601	310.557	419.412	245.947	8658.006	207.119	188.197	289.095	1059.705	268.742	522.688	132.296	1798.571	2563.879	262.367	301.486	249.573	8811.767	402.42	274.854	5801.808	142	0.971	779.38	239.775
24295.986	25781.016	21689.933	30943.733	26195.525	32999.878	25896.643	30308.441	719.772	359.03	338.582	396.558	310.24	422.608	239.911	10872.181	198.022	194.504	344.069	1182.498	286.34	577.135	149.825	1897.212	2315.741	297.553	373.339	253.182	13483.192	367.184	306.746	5087.103	169	0.943	786.956	241.618
11396.721	13164.855	8664.766	17959.634	11457.606	19700.33	9951.977	14303.874	850.488	385.03	323.891	471.112	425.491	513.394	276.344	11563.363	212.326	222.745	202.237	3060.499	324.464	4183.621	143.503	2083.252	3051.957	296.888	1355.1	269.456	27096.596	595.6	408.483	5453.532	120	0.969	1101.017	239.308
13923.615	15634.485	12553.958	20412.639	16449.042	22467.929	16287.818	21413.028	1253.39	532.661	447.78	343.646	399.236	558.106	295.046	13858.906	280.531	178.563	302.702	1684.3	304.065	16813.279	143.918	4539.399	2295.563	262.675	349.533	276.21	4498.491	439.646	344.601	10497.974	99	0.99	644.167	240.015
16019.147	18474.786	13342.644	25476.6	18207.92	31385.264	19252.116	28528.175	904.11	590.295	337.284	2447.911	2894.319	4187.13	370.68	9917.353	188.651	185.545	152.321	4564.414	20225.964	1015.511	120.093	3135.936	3786.91	467.636	1140.208	299.907	2381.011	3262.561	317.414	6772.85	125	0.98	921.868	239.404
10804.196	12077.921	7564.634	17260.016	10592.317	19263.031	10469.066	14823.519	838.232	530.891	334.216	2516.14	4790.421	2980.441	336.55	8979.146	207.727	176.649	155.581	5728.47	29890.194	4159.862	135.23	3221.306	2677.117	356.107	858.012	296.264	311.25	3509.565	348.809	6121.719	163	0.795	1170.433	241.328
10601.041	12131.195	7955.883	16338.089	10391.109	18110.542	9502.167	14111.631	1017.19	399.825	323.751	2396.189	4101.842	1321.304	263.453	10629.912	180.002	153.776	140.828	10125.925	32902.336	1930.245	115.107	2556.163	2102.055	613.545	1034.661	290.8	164.118	3309.298	299.342	5358.265	127	0.918	1029.917	242.689
17211.343	19579.023	14573.378	24811.251	19034.819	26895.312	18514.482	24289.184	1036.597	486.216	398.98	374.343	403.844	1339.459	284.52	10311.258	231.974	173.112	190.154	1961.918	250.913	6140.38	157.375	3587.93	1763.504	277.469	470.886	295.715	4874.985	593.196	329.472	10110.022	108	0.98	655.056	242.861
13788.297	16653.148	11178.774	21933.979	14297.594	21230.92	13228.397	19639.21	1039.042	441.027	362.021	386.287	411.659	947.663	290.572	11951.936	233.133	203.265	258.225	3332.692	372.678	46376.773	164.066	3025.401	3824.629	331.872	661.6	288.388	18902.27	484.918	380.046	8053.273	128	0.963	1122.016	243.758
13759.036	14373.126	10295.067	19543.786	13534.478	20152.011	14236.407	18916.986	826.591	433.625	337.965	383.259	377.028	655.157	293.845	10017.82	189.112	155.895	152.013	1781.681	419.948	26814.8	145.183	3594.043	1611.437	314.853	523.775	277.608	4762.471	513.484	351.062	10562.39	117	0.985	1153.722	242.953
18260.13	20381.348	16572.007	26506.601	22018.906	30404.37	21473.715	30797.09	590.836	329.874	317.483	373.222	272.814	500.387	237.396	10885.499	189.375	164.186	341.457	1061.95	290.459	1652.379	158.916	1476.892	2987.685	277.279	477.14	272.773	17232.444	479.461	316.64	3293.704	137	0.963	810.953	244.953
17116.628	19074.005	14486.89	25766.05	19621.504	29298.317	19805.367	28570.615	1030.889	724.903	387.255	2906.541	2194.611	6310.732	422.57	9539.388	200.318	193.443	130.312	1872.244	8320.285	1518.443	127.564	3888.849	3299.829	326.974	1254.246	302.663	494.078	3026.287	313.666	8971.432	130	0.966	916.2	244.692
17760.974	19327.042	14630.501	25392.578	19714.029	27831.8	20392.596	26676.021	1223.579	551.438	456.261	404.327	413.706	721.593	305.747	13195.206	307.49	188.906	242.043	2359.252	297.858	27470.085	145.156	5138.694	2817.194	273.442	573.287	282.535	8423.725	539.344	338.923	11235.889	161	0.954	636.401	245.556
13449.875	14033.016	10104.398	20865.879	13941.881	22996.423	14037.664	17965.61	747.757	410.707	317.417	348.728	428.961	567.98	297.385	9933.299	191.495	168.284	147.859	2059.949	361.313	1513.055	117.47	2107.632	2100.735	292.204	421.892	264.775	30556.021	1418.589	393.58	5029.957	125	0.98	1070.388	246.66
19340.399	21182.708	14685.346	27984.272	19614.723	26190.839	17980.093	23660.994	1064.74	431.978	359.307	394.095	422.673	950.948	297.313	11602.24	237.235	224.658	273.682	3745.622	329.092	32401.345	184.198	3118.487	4245.078	332.501	758.942	286.523	14852.447	679.347	368.168	9057.734	322	0.877	1137.332	252.05
11690.721	12153.029	9515.958	17013.607	13940.716	18862.976	14787.682	19452.058	1065.823	415.547	369.418	454.319	406.87	811.369	288.134	11101.156	202.862	206.342	161.29	3367.104	354.377	16705.275	125.428	3323.146	2637.261	290.556	992.877	288.578	27066.747	1562.61	275.657	9262.151	111	1	751.392	248.122
19432.458	21071.721	16157.078	28196.561	21806.136	31421.169	22001.295	27350.944	1377.585	650.216	498.334	370.369	443.31	1070.27	306.956	9398.524	314.517	189.009	310.568	1538.613	286.488	14516.805	146.897	4833.928	3392.962	313.675	769.821	271.218	7112.923	389.885	362.88	12125.991	117	0.944	643.979	249.098
7611.571	8419.981	6138.15	11499.852	8583.304	14483.463	8268.867	11738.11	663.464	337.644	298.051	366.651	303.038	368.232	265.806	11440.07	152.152	145.955	176.145	2040.934	369.716	740.016	135.005	1789.715	1176.245	277.537	656.32	303.745	39801.311	828.226	342.055	4427.325	129	0.882	709.554	251.213
10778.61	12353.861	9744.119	16054.239	13121.519	18317.834	13108.12	17430.204	962.875	490.598	391.985	502.857	376.422	587.163	282.866	10007.025	187.824	157.474	184.09	1371.392	246.691	1283.746	122.854	3504.203	2669.226	335.262	570.134	294.255	4878.019	705.705	279.489	11693.536	106	0.962	731.198	249.698
18328.522	20057.03	15358.704	26647.536	20520.941	29999.59	21155.84	28303.841	832.483	803.754	349.768	2647.922	2605.027	4693.616	368.157	9585.358	182.351	177.684	154.343	3709.194	15212.447	2140.812	144.193	3415.606	3178.611	399.277	916.238	298.074	1798.264	3176.845	338.918	8074.477	294	0.881	918.469	254.082
13780.042	14505.659	10459.878	19380.257	14231.502	20264.798	15038.749	18807.177	908.153	381.824	309.925	375.681	372.605	955.001	292.307	11722.054	203.443	196.655	242.887	2894.303	254.012	37810.022	184.926	2377.53	2357.427	322.121	518.191	244.383	13527.239	516.59	404.006	6572.812	146	0.961	1093.945	249.836
7911.942	8393.78	6703.18	11483.106	9268.125	14327.136	9420.577	12964.008	472.586	272.559	267.609	262.512	220.045	357.365	184.755	8446.917	164.96	163.925	301.137	886.714	250.884	10063.237	119.583	843.2	930.042	290.62	327.047	258.907	8266.848	293.92	294.407	1929.924	119	0.99	800.853	250.601
24594.604	25092.577	18584.608	34648.175	25430.497	35608.876	27499.653	34119.898	1206.222	546.79	405.624	685.68	617.314	1057.808	339.093	10777.318	270.956	207.161	238.409	1941.094	1612.166	24340	154.575	5874.955	6826.313	331.804	511.447	277.892	14914.187	837.571	426.922	10996.712	222	0.918	1053.171	253.221
16565.991	17854.101	12610.629	23593.168	16308.948	25189.381	17230.448	12092.495	1003.175	456.472	356.719	446.433	444.089	699.885	297.317	7566.367	236.124	195.722	193.098	3526.181	392.708	4290.528	148.749	2701.077	3482.656	334.658	1511.779	296.515	7090.131	985.315	359.506	8560.099	309	0.735	1160.125	255.613
19404.796	20807.231	18712.399	26647.703	25130.527	28992.211	25621.479	30672.001	1381.982	681.673	467.584	498.48	441.492	1656.287	328.871	8692.908	243.271	185.842	248.905	1080.818	866.467	31206.981	160.424	4716.046	2532.654	271.794	485.378	310.749	7048.277	526.159	327.545	14545.327	282	0.876	901.582	255.394
14808.581	17051.312	14223.505	22074.132	19071.001	24517.882	18769.267	21818.498	1463.925	674.615	502.516	391.665	451.913	734.947	304.124	8679.688	303.944	179.786	322.492	1284.581	271.582	4853.827	155.672	5371.798	2201.207	287.638	792.617	277.675	4592.24	382.274	369.451	13649.394	137	0.963	649.398	252.726
19124.579	19942.804	16146.148	26030.196	21390.849	28025.792	22114.042	28706.711	1030.223	472.692	399.151	481.836	392.222	992.752	296.585	9901.592	199.602	179.052	154.206	1486.63	284.421	6458.779	140.475	3833.892	2654.357	315.449	1798.964	285.365	14461.019	691.247	270.223	10554.787	196	0.922	756.617	254.76
12773.195	13854.91	11803.344	18817.228	16277.5	22033.373	16972.181	21836.556	1103.097	513.398	432.914	502.273	350.661	710.357	301.019	10610.78	241.726	186.122	194.045	1618.275	273.951	1068.274	123.724	3713.224	4447.799	287.69	600.011	271.463	9175.286	712.983	255.973	11979.294	127	0.967	775.295	252.98
23150.232	25412.312	18182.446	33754.614	23891.349	34694.364	24575.183	33484.484	1002.319	644.958	423.777	2043.231	1715.658	1457.751	366.967	11174.905	251.292	197.761	242.146	2157.253	6957.848	11157.213	136.196	6035.664	4229.054	302.528	700.775	284.249	7187.124	1518.328	410.414	11152.128	105	0.997	1045.338	251.633
22396.399	20349.691	15160.294	27910.816	20969.532	27397.444	23351.328	9497.905	900.631	368.979	288.375	331.891	396.051	556.743	295.401	7542.858	199.232	215.891	307.51	2763.561	263.544	2578.782	159.885	1509.176	3425.285	305.977	320.231	260.454	16920.536	414.423	394.516	4658.377	131	0.958	1082.454	252.683
16255.173	18097.41	11353.057	24603.231	15838.22	25524.091	14625.586	20182.956	1004.979	1279.091	359.683	1766.729	2612.248	3355.46	334.664	8750.952	218.605	207.344	144.022	4777.998	22261.246	1539.481	135.178	3418.611	4090.217	517.7	994.362	313.338	354.983	2308.91	409.053	6527.293	225	0.835	1188.193	255.416
20152.449	23950.974	17302.607	31550.003	22867.757	35264.142	21854.208	32332.602	1109.223	474.832	423.455	358.702	400.923	942.103	283.044	10795.398	292.207	167.266	175.498	1573.676	268.104	50531.774	144.019	3687.088	1621.56	270.395	515.025	276.946	7998.966	519.185	343.15	10092.218	102	1	634.206	253
12986.509	15359.24	11399.085	21340.257	15902.627	25066.76	15932.463	23898.076	935.103	448.824	382.341	545.677	352.284	591.328	297.197	9277.862	176.589	167.735	143.945	1273.259	290.046	822.821	144.105	3513.193	2065.279	300.356	674.214	304.882	8266.481	574.491	289.441	10668.376	101	0.977	718.53	252.51
14211.653	14818.214	11765.596	19247.303	15728.295	20917.439	16588.2	21614.115	951.481	453.387	371.131	534.864	358.207	746.248	291.694	8556.065	184.383	155.858	155.541	1575.685	274.246	30756.16	119.285	3549.616	2708.359	274.013	508.582	297.005	7658.527	866.321	305.412	11308.007	126	0.988	744.063	253.365
16512.358	17386.393	12252.009	22815.058	15691.98	24105.908	15830.737	21813.326	708.886	523.464	337.418	2845.758	4623.698	1549.323	301.221	10916.903	188.672	166.059	173.07	7756.754	31932.873	1703.841	134.872	2815.793	3710.486	405.243	1388.164	277.916	1265.217	3596.37	266.33	5896.848	155	0.967	1027.326	253.894
19067.863	20531.179	16760.487	27136.664	22734.35	29089.585	23208.709	29946.274	1093.608	501.412	406.478	497.376	385.605	1210.728	299.271	9699.34	195.843	173.446	203.58	1267.249	283.865	1916.064	152.612	3981.762	2498.021	290.373	1019.539	269.453	12294.376	615.457	295.935	11389.811	536	0.649	760.399	265.444
7503.734	7327.469	6276.495	10454.17	9208.454	12749.431	9905.59	11857.021	508.31	291.807	260.479	308.275	230.6	284.637	200.566	7427.605	171.26	144.979	218.46	647.075	223.272	630.122	110.737	1481.296	744.414	254.007	273.348	246.998	3753.563	303.771	267.599	5054.443	96	1	785.448	253.521
8837.289	9309.916	6379.185	12689.473	8722.3	14459.327	8300.372	9525.553	846.292	310.229	264.927	1087.645	1980.524	791.403	259.939	10714.881	147.755	149.225	204.176	12224.427	51031.062	1043.118	138.309	2002.812	1939.012	844.539	770.774	297.038	1900.135	1851.197	389.349	4328.61	124	0.96	934.548	254.387
15612.975	18164.939	12882.794	25052.688	16900.486	28228.715	17323.131	22784.887	985.305	411.428	386.967	373.055	455.355	814.794	307.114	10657.22	219.114	203.197	188.973	3253.215	348.13	2688.547	134.334	2293.921	3022.016	354.501	483.864	272.782	27594.651	1329.448	401.061	6053.065	190	0.935	1074.774	256.705
15405.528	16928.517	11528.58	21924.303	14638.609	22497.662	14981.166	21678.58	914.643	527.734	382.829	1413.917	1784.906	1142.52	327.915	10939.916	223.54	176.766	159.025	2177.46	6325.755	27550.937	141.873	4458.525	3600.327	317.266	1167.001	298.544	10743.332	2006.919	412.021	10402.079	132	0.954	1175.818	254.447
11155.414	12845.255	10197.306	16951.337	14362.311	19697.043	14735.488	20578.003	1176.957	507.21	409.106	591.468	385.948	801.391	325.739	9807.495	192.974	157.615	159.717	1341.242	269.496	12626.921	135.082	4594.55	1950.569	296.544	830.251	282.119	7661.163	869.533	288.291	12801.178	213	0.766	737.735	260.622
14536.42	16186.957	11478.831	21058.591	15471.048	23671.126	15393.141	21891.23	1060.449	414.182	359.424	502.963	352.495	713.362	254.354	8888.74	292.265	183.572	173.035	3628.796	282.484	18932.646	156.287	2989.566	2455.783	274.232	653.66	269.412	8732.716	776.227	304.509	8296.866	139	0.925	627.464	257.212
11053.173	12763.506	10954.308	16777.544	15132.438	19994.166	15089.41	18986.831	1315.81	646.659	470.266	581.264	435.412	625.262	314.585	8721.248	236.409	183.025	146.909	1038.278	281.028	1572.553	134.332	4834.977	1727.98	307.907	748.996	289.539	4144.669	576.031	306.211	15016.355	187	0.86	722.329	258.799
14835.371	17289.101	11750.613	22817.682	10029.002	17976.632	9152.776	13748.042	827.85	337.623	324.342	417.223	302.378	698.958	218.364	14250.56	232.641	256.46	260.451	2552.07	397.129	32657.471	180.327	2060.476	4542.845	274.984	571.533	278.485	11753.518	643.068	277.385	5928.563	118	0.953	599.22	257.144
7684.165	8750.632	6214.293	11825.913	8601.433	14513.583	8457.699	12586.26	909.298	363.104	320.905	634.337	322.428	493.002	257.313	11561.026	283.488	201.565	199.521	5237.165	342.697	2094.03	141.874	3294.648	2304.194	279.839	1002.311	256.835	14662.298	714.512	332.366	7591.8	118	0.898	619	258.669
7809.898	9057.481	5959.536	12473.197	8171.171	14381.146	7337.436	8916.494	477.068	244.858	253.767	418.76	1694.254	289.294	238.669	10984.426	173.064	166.526	208.039	5033.823	33497.942	2466.623	141.502	1801.17	2728.387	288.853	387.12	264.165	17717.625	1120.141	325.615	3734.901	129	0.917	975.585	257.655
13854.689	14931.178	10363.432	20940.58	14626.144	23225.64	15656.235	13465.899	912.18	370.277	305.72	391.918	393.353	650.515	289.994	9471.206	201.028	192.419	249.194	3322.622	302.146	7105.443	170.315	2115.535	2873.912	309.95	339.638	269.3	22355.373	596.904	396.659	6119.445	221	0.834	1101.464	261.69
15333.26	18984.765	14231.56	25573.528	19436.573	29711.739	18909.13	26412.825	1171.841	522.409	433.958	340.771	416.127	798.886	281.591	9196.26	276.979	175.115	226.644	1325.164	263.947	29362.65	137.706	3762.244	1451.047	286.611	1027.147	271.63	9706.128	340.595	323.424	10584.425	114	1	641	257.289
22877.199	24988.493	18335.936	32796.306	23800.02	35104.019	24531.527	33108.587	1062.03	488.454	361.898	816.255	691.359	1171.293	311.274	11109.068	248.965	209.298	230.313	2440.649	2383.289	23275.36	151.479	3433.584	6955.127	300.714	639.828	282.68	19238.109	918.324	360.716	8709.399	509	0.76	1051.034	263.858
21169.798	22935.632	16741.809	29104.89	21529.557	31315.745	22604.48	21978.403	905.718	388.394	316.981	351.508	398.183	602.004	294.751	10515.108	210.114	210.002	302.68	2910.335	256.624	4092.466	187.659	2104.723	3648.727	322.147	367.205	262.955	17036.026	511.783	379.609	6318.624	279	0.851	1089.403	261.478
13412.968	15788.389	10641.091	20288.178	13403.744	22570.185	12091.433	18509.21	933.252	350.407	290.213	482.088	387.901	576.898	261.418	10381.739	206.332	223.914	196.119	3516.508	264.485	2395.497	139.47	2009.909	3544.835	299.483	742.014	264.469	14519.236	819.61	367.112	5606.397	104	0.961	1118.644	257.615
12273.574	13126.703	9038.584	18576.811	12512.302	20275.526	13277.194	17695.024	849.674	332.211	283.742	340.892	337.686	515.749	260.329	10711.67	179.967	220.112	268.204	3069.566	260.266	10262.423	162.89	1829.951	1976.135	305.883	465.205	264.23	11428.132	418.712	366.022	5436.756	122	0.997	1125.91	257.844
9255.44	10512.902	7210.843	14414.988	9861.229	17758.051	10061.156	12200.652	727.607	344.094	316.929	316.534	282.985	453.84	240.813	12021.6	234.69	204.843	409.493	1384.865	431.347	15711.916	218.787	2084.18	3723.541	308.063	600.559	261.29	11266.081	438.228	315.324	4911.995	104	0.974	584.346	258.673
15087.696	15873.667	10727.355	22822.155	14867.552	25755.888	15080.761	21103.647	775.771	607.89	346.488	3710.279	4004.291	3235.027	343.444	10569.581	189.964	182.53	134.161	3603.858	18002.961	5991.38	119.465	2899.546	4008.039	333.999	1454.808	275.523	1076.087	3189.645	357.606	6155.622	125	0.98	1034.916	259.34
18867.944	18801.344	16888.927	24041.82	21608.712	26131.424	22349.027	26197.875	1051.967	487.221	402.255	481.386	349.218	630.282	265.829	10354.908	232.186	179.771	274.528	1455.631	273.346	1141.144	150.083	3241.387	1741.161	288.343	399.95	260.443	9240.633	539.886	291.333	10348.731	252	0.858	784.484	264.631
8074.122	9223.937	5852.253	12133.908	7903.359	14147.88	7246.097	10667.317	919.362	310.266	266.649	823.874	2880.472	785.788	247.706	10725.186	167.379	172.908	187.145	9303.643	51216.754	7679.712	126.604	2216.539	2072.472	579.805	743.607	293.653	134.642	2059.962	347.945	4652.835	111	0.994	996.734	259.95
21058.937	20682.387	17904.169	25922.111	22342.661	26479.126	22102.119	28020.868	1207.329	559.59	451.544	554.337	413.215	812.644	310.216	9853.731	247.725	193.26	234.354	1764.034	283.004	577.551	136.486	4248.309	3370.273	324.099	614.832	272.693	11602.869	682.87	276.839	13621.887	154	0.917	776.286	263.065
27645.842	27757.561	25336.898	34905.086	32751.673	36180.14	34208.404	40676.943	1082.324	476.012	379.71	428.753	403.038	1287.68	296.165	11217.462	182.153	181.833	348.014	1489.37	331.489	1402.81	200.174	3429.058	3610.415	307.265	887.286	308.506	27396.15	771.098	299.678	9497.782	276	0.871	864.207	264.431
22984.623	23125.118	21053.763	31002.442	28390.847	33773.981	30788.964	38128.155	1143.258	477.131	392.686	489.912	381.061	808.471	298.653	10866.413	203.885	178.72	359.896	1840.72	421.433	9212.642	236.72	3720.634	3517.862	258.998	720.175	302.91	26256.764	630.253	343.024	10610.922	242	0.888	888.587	262.847
15109.163	17924.042	11869.838	23885.398	15319.743	28123.746	14464.5	23288.051	701.019	612.15	346.074	3096.939	4492.904	3755.834	316.855	11483.872	182.943	189.751	165.024	5766.05	22054.856	2012.992	122.734	2670.259	3305.208	379.164	1318.392	276.679	235.388	3374.188	301.536	5719.991	121	0.977	1028.302	261.806
9686.965	11494.137	7911.109	15460.879	10626.357	19104.257	10110.183	15539.047	686.755	314.418	284.935	1059.654	2953.408	578.987	279.841	13823.448	146.232	157.064	244.201	9878.532	34025.48	1304.839	167.537	2293.973	1511.013	348.244	512.63	283.599	22039.522	2626.273	349.773	4986.988	133	0.885	937.523	262.109
15411.166	17915.325	14031.409	23738.402	19350.883	26097.001	19562.708	24693.238	1277.676	529.508	416.712	436.085	426.03	876.17	284.284	8683.34	265.617	173.865	210.05	2231.461	256.914	12609.846	137.903	4025.736	1492.284	273.379	951.612	261.896	6517.414	856.986	321.893	11946.501	232	0.837	646.341	267.341
15875.194	18229.685	13253.941	23519.058	17737.806	26372.21	17010.002	24158.094	955.984	402.701	346.376	384.392	358.28	799.354	275.569	8684.912	203.71	150.406	205.04	1694.462	254.943	8616.569	147.048	3097.07	2952.239	299.136	522.96	271.796	7024.104	563.017	369.081	9907.401	174	0.894	659.408	267.178
30547.505	30541.058	28406.615	38022.503	36160.088	38348.525	37549.374	42291.03	1086.568	504.986	409.32	401.501	408.098	950.29	315.425	10501.375	203.049	188.824	382.761	1401.998	373.572	2215.176	208.168	3811.04	3955.002	281.37	492.409	298.07	20025.242	817.587	335.836	11305.606	653	0.754	877.6	274.973
14947.975	16893.97	12661.787	22919.314	16922.829	27471.944	17450.215	25015.792	786.788	513.237	329.147	2995.613	3462.983	4234.836	363.455	9974.95	162.066	155.815	164.682	5718.045	23252.667	1180.994	137.542	2963.37	2462.934	305.481	1111.268	276.706	861.878	3681.25	335.769	6747.14	166	0.926	919.012	265.789
14617.246	17072.407	12025.471	23062.769	16374.864	26949.213	16186.343	24467.185	920.419	389.724	338.03	527.768	349.199	783.953	250.782	7984.858	287.957	188.264	155.106	3223.705	279.733	27789.599	138.657	3428.552	2942.38	276.157	854.109	255.442	8051.358	730.186	297.464	9196.863	211	0.94	625.476	267.694
16005.897	17720.669	14147.55	23045.407	19111.891	25088.828	18910.639	24410.992	1294.579	556.241	421.429	359.374	410.105	765.805	283.417	8157.67	297.578	169.546	225.541	1686.055	263.251	30493.089	143.652	4095.519	1782.538	273.705	633.661	264.99	6217.261	467.349	329.292	12339.458	127	0.955	638.783	265.484
16569.457	17528.065	12318.636	24713.674	17718.455	28381.112	18749.635	25857.368	819.742	345.715	320.819	443.712	323	758.462	247.468	10482.701	235.413	236.411	190.51	2560.605	377.893	22511.731	179.839	2804.346	2426.391	332.321	1073.487	252.101	14828.366	556.894	310.317	7002.04	154	0.917	609.435	267.675
13847.154	15061.895	10865.151	20648.817	15091.456	24199.287	15906.529	22016.241	919.949	404.383	345.91	580.791	369.31	810.475	282.201	9891.125	184.628	148.429	156.635	2355.499	281.047	20566.87	145.248	3005.616	2327.057	288.228	1119.52	265.733	16758.234	1347.72	377.636	8612.091	142	0.886	666.19	268.451
17550.883	20000.407	16911.714	25730.472	22273.698	29426.472	22009.919	30538.874	638.004	360.729	333.672	268.761	286.392	539.557	238.428	12167.112	172.594	172.271	341.749	887.418	250.243	4813.636	148.562	1826.697	2103.231	288.245	433.587	267.685	10376.079	286.053	280.594	4843.839	147	0.978	820.561	267.065
17440.538	19843.713	13184.002	26058.876	17645.026	27653.042	17681.693	24946.546	979.488	461.114	392.045	627.165	608.621	934.545	299.241	8799.998	221.344	203.166	188.77	2428.403	1874.64	10619.481	145.627	3129.582	4591.919	304.212	704.725	298.232	18241.411	1530.435	356.831	8291.918	140	0.932	1184.921	267.464
22318.064	22267.366	19262.191	30091.184	26352.857	32924.841	27675.564	33935.726	960.785	474.045	375.376	833.672	569.852	1754.561	321.509	9474.029	196.58	170.078	258.515	1920.142	2111.327	17308.017	204.317	3823.094	4099.111	289.441	817.719	299.77	15195.51	889.266	333.749	10580.655	308	0.868	899.844	270.338
15423.985	15274.701	11953.486	21753.312	17516.43	25270.135	19153.063	24981.195	966.765	478.646	358.58	2680.541	1785.148	5281.837	379.815	9507.566	175.9	158.912	143.834	2073.373	8313.89	9978.794	143.921	3693.81	2506.875	283.396	1630	280.974	3304.333	2516.395	327.62	8473.477	118	0.981	910.746	266.831
18941.659	20417.471	17386.208	26939.054	23025.562	28773.847	23382.577	29620.172	1196.163	523.235	430.15	517.399	394.347	681.532	295.289	9481.792	231.942	186.008	224.956	1581.844	278.558	1520.391	142.284	3888.099	2845.289	312.542	823.482	259.13	7985.081	637.49	305.087	12640.391	121	0.977	771.467	268.492
14871.635	16199.209	10901.718	22665.239	14698.214	25888.357	14839.502	20976.297	909.319	607.322	337.906	3388.451	3325.985	3105.106	331.535	10992.129	194.313	181.642	150.239	3371.83	16836.991	6756.274	118.245	2853.243	3739.73	311.717	985.69	292.241	1048.221	2785.655	327.218	6302.849	113	0.969	1034.296	268.491
17587.332	19597.634	14436.946	25779.841	19166.91	27207.582	19926.187	25478.595	1052.351	435.342	320.346	356.416	445.978	807.566	291.222	10723.081	229.262	240.16	194.122	3090.021	342.846	2716.152	135.917	2454.696	3122.958	370.948	427.46	285.835	17057.939	877.616	347.24	6889.977	217	0.871	1072.237	272.523
9849.901	11053.399	8406.582	15290.672	11818.497	18814.129	11763.635	16412.411	807.771	431.101	309.555	316.133	334.913	748.882	261.977	9963.947	172.113	178.099	183.389	2102.179	324.672	2267.433	123.884	2250.45	2245.555	374.686	559.76	291.76	21591.232	965.274	348.05	6240.098	177	0.871	693.008	270.489
10852.9	12223.361	10141.327	16708.424	14456.273	20188.37	15182.578	19769.96	1097.056	535.137	420.376	545.563	397.091	819.795	306.007	8631.582	195.577	164.758	158.67	1595.332	262.26	13240.233	128.211	4559.011	1285.253	313.838	792.59	272.522	5211.798	635.361	319.657	14877.015	132	0.938	719.583	270.379
14943.234	16595.353	11402.967	23625.765	15876.517	27560.216	16458.432	23179.199	1053.82	466.965	382.021	834.607	706.133	912.911	311.464	10195.047	243.922	196.632	184.352	2333.681	3711.939	18007.037	153.095	3229.029	4780.816	291.636	955.326	306.598	24233.617	1332.293	342.224	7906.828	144	0.899	1191.174	270.993
13786.417	15699.329	10075.891	21663.486	13474.454	24192.812	13381.832	20421.746	987.585	1223.903	379.701	2932.208	3794.419	3141.691	404.758	8630.966	218.257	197.94	134.586	3313.508	17177.733	1084.386	154.017	3866.477	3277.191	448.91	1186.048	290.337	1364.86	3899.824	341.792	7797.352	240	0.721	1205.283	274.162
11689.119	14255.46	9389.816	18642.568	11952.048	22552.381	11382.074	18828.495	1102.539	440.301	356.025	596.699	433.582	669.128	300.707	9290.775	225.185	204.259	180.797	7033.088	326.74	1162.771	157.467	3282.743	3927.809	312.227	1678.284	294.501	17929.499	1735.374	353.122	9946.859	116	0.977	1162.224	269.517
13051.644	15212.388	10145.634	21307.133	13637.248	24107.596	13966.742	21254.669	886.616	413.84	332.125	507.037	393.067	720.608	288.832	8762.911	191.074	193.208	174.612	4363.311	326.287	9920.804	145.34	3020.684	2452.596	310.98	782.62	283.702	11199.376	904.692	391.2	9813.671	149	0.865	1175.896	270.916
17576.071	18456.086	13317.74	26850.258	18537.547	30072.845	20299.88	21516.799	731.744	319.371	241.901	323.035	368.215	502.115	250.866	9000.925	186.11	206.138	314.869	2370.824	294.669	4187.848	159.896	1327.495	3185.632	302.056	298.872	269.42	8836.664	375.949	331.027	3634.862	116	0.977	1079.224	271.19
12154.101	12797.946	9177.269	17769.321	11995.704	19170.916	12708.061	17378.014	973.268	373.418	306.151	353.544	383.592	758.373	289.533	12891.305	205.264	201.18	290.655	3812.854	276.532	12737.694	145.726	2335.142	2478.271	331.106	416.855	284.36	20024.058	520.596	347.959	6606.267	107	1	1108.257	271.276
20539.164	24217.156	16411.997	31792.551	21711.633	34266.335	19612.509	31819.134	798.698	367.034	344.597	403.754	350.516	865.683	244.733	8959.322	232.252	235.851	166.353	1535.585	361.996	14186.286	176.898	3051.418	2939.414	354.026	1179.479	267.216	14368.182	534.695	333.532	7618.102	105	0.971	606.338	272.433
21077.368	20994.144	18317.59	26482.469	24350.808	28236.909	24529.942	28823.58	1012.975	473.389	408.892	394.712	355.503	726.088	280.548	9448.172	222.555	177.567	231.26	1268.601	260.304	23240.84	160.807	3338.941	2478.659	288.378	554.259	256.093	8313.445	410.226	279.98	10170.335	294	0.881	793.425	276.844
8467.87	9676.261	6666.94	13109.594	9282.153	15804.871	8686.329	12166.832	590.048	301.819	295.333	1776.125	4275.651	1012.443	280.885	11997.878	152.894	152.689	189.828	14222.732	49228.394	1160.377	124.187	2294.079	2318.344	830.653	798.127	271.037	400.339	3627.102	379.116	5307.537	137	0.926	938.646	273.478
20848.353	20363.281	18712.582	26428.547	25383.081	28096.067	26315.217	30813.725	946.822	427.314	350.456	413.311	347.81	808.356	292.47	12852.375	171.008	167.991	333.809	1737.469	359.517	10410.081	229.446	2988.093	2608.846	280.328	980.295	303.742	32826.718	505.218	282.973	8003.426	209	0.931	854.285	274.289
18809.892	19841.197	15135.455	28155.382	21284.995	32561.216	22398.025	29806.904	811.103	767.48	334.854	2856.565	3793.073	5033.296	367.42	10330.679	166.569	175.422	155.419	4299.719	18947.533	1268.341	132.466	2849.971	3503.31	337.701	1114.237	287.18	1571.889	3763.849	321.399	6726.305	230	0.924	916.87	276.552
10985.135	13000.645	9314.202	17567.893	12694.514	21071.367	12819.656	19057.55	851.692	426.034	355.298	372.984	357.009	507.336	258.634	9676.663	232.408	212.84	191.377	1068.783	360.929	2449.762	217.901	3613.73	2614.613	298.33	995.669	267.671	6452.499	568.064	337.075	8300.466	117	0.985	590.278	273.688
27121.066	27811.878	24791.735	35987.817	32655.694	38143.363	33835.097	41464.554	743.451	363.007	327.2	333.871	330.739	811.138	291.721	12521.447	164.035	163.032	325.354	1210.807	348.652	3072.208	187.462	2781.043	4154.025	283.568	596.767	296.895	25882.077	550.736	327.817	7485.837	682	0.807	860.413	286.309
18831.536	21170.744	16515.113	29264.734	22972.345	34480.304	23270.031	33578.789	882.582	470.283	335.291	2535.142	2380.793	3370.228	375.558	10250.991	163.694	176.369	184.841	2339.616	7883.981	7951.946	163.352	3290.563	3574.546	352.842	1062.388	277.784	11185.512	2618.441	346.818	7774.72	140	0.932	908.479	275.043
14547.964	16633.946	11255.46	22737.518	14741.084	26486.226	14180.837	21889.813	827.017	668.927	329.57	3682.826	3316.174	3618.937	341.488	11750.127	179.707	190.702	151.624	3739.858	17432.367	2052.845	122.153	2587.036	3441.151	365.063	884.325	284.56	421.918	2874.959	353.97	5822.344	144	0.899	1030.889	275.382
20464.433	22750.705	16394.826	30387.607	22479.824	33135.977	22811.362	30951.737	925.615	353.594	330.304	491.388	330.603	665.372	256.253	9554.877	239.853	232.012	222.454	2707.952	339.098	2142.782	196.471	3158.225	3035.944	300.667	1309.022	252.432	11493.918	739.255	328.898	8103.31	159	0.933	612.035	276.858
14456.783	16603.956	11976.066	23203.362	16806.701	27444.751	17332.058	25896.127	807.879	392.01	320.305	366.132	358.01	1938.428	301.08	10560.911	164.292	148.876	146.863	2730.042	306.683	14636.072	141.376	2845.766	1880.64	324.043	875.734	260.275	24143.874	2075.919	359.102	7095.875	196	0.854	668.862	278.673
21615	22363.804	18988.764	28555.642	24765.145	30724.611	25129.896	31843.939	965.852	440.949	400.552	484.16	353.32	872.607	274.062	9714.684	203.013	186.754	255.721	1606.599	280.938	2488.214	150.892	3431.16	2879.831	310.405	614.129	260.626	11570.292	564.25	279.842	10954.523	220	0.891	780.809	277.864
14805.832	16184.021	11208.934	22399.231	15002.537	25062.132	14829.742	21674.776	616.191	680.624	314.957	3692.649	4359.907	3319.58	312.317	11467.68	164.064	198.364	167.345	5158.136	24489.619	1633.388	116.69	2239.14	3100.788	316.035	1076.255	288.635	195.81	3243.788	365.635	5032.575	130	0.978	1024.208	275.846
14111.659	17533.733	12307.163	22954.561	15702.497	26937.027	15334.059	25529.26	978.425	432.727	346.04	471.999	448.781	1154.492	289.122	11878.868	216.226	185.817	161.803	3076.843	565.343	26118.754	139.765	3134.782	2998.16	365.234	567.151	277.188	31606.903	1256.378	375.436	8360.515	140	0.957	1047.129	275.064
21828.906	23572.414	15265.803	31550.342	19211.504	27124.794	16248.047	14809.455	1158.114	423.928	340.957	410.862	464.743	418.694	289.868	7305.105	329.373	280.355	360.965	1729.03	3279.939	1025.65	188.145	1531.949	12566.399	337.204	609.066	290.323	29839.609	563.55	294.319	3259.253	206	0.863	1257.767	279.218
8887.325	10332.74	9149.452	13552.768	13044.236	16875.306	13152.973	16849.392	1288.641	580.65	431.779	525.375	405.72	695.338	317.115	8505.769	217.918	159.259	156.738	1244.345	251.242	16258.719	128.697	4860.017	1660.311	305.876	478.397	278.613	3261.749	612.741	291.465	15335.253	240	0.789	715.117	280.442
30779.994	30233.476	27303.651	37378.773	34321.223	36602.091	35143.32	38646.323	1069.867	522.804	405.614	587.804	602.301	1523.088	329.035	9489.649	207.596	184.462	294.694	1324.925	1210.934	21917.485	183.889	4143.944	3741.306	283.481	497.216	299.583	13222.045	744.482	323.554	12338.793	388	0.84	893.309	281.544
13699.255	15386.492	12260.086	20021.738	16863.041	22208.588	16858.552	21665.897	1140.129	502.632	396.069	468.01	373.325	835.886	271.321	8152.683	304.957	186.607	235.567	2904.285	273.061	3150.791	155.973	3832.324	2613.891	284.545	684.16	263.596	7512.914	745.19	307.064	12099.457	235	0.88	635.419	281.683
10870.241	11821.393	10487.87	15279.66	14899.622	16934.196	15459.966	18896.487	1298.115	637.266	483.387	601.281	409.89	555.498	339.764	8578.551	211.211	160.64	165.306	1008.381	255.464	3377.675	137.794	5760.564	1582.064	283.628	615.274	270.149	3394.266	581.3	307.825	16398.934	192	0.855	735.891	280.245
9658.088	11121.56	8634.866	13958.806	11671.997	16123.647	11601.81	19027.803	1244.898	538.079	444.534	483.748	392.248	643.369	324.492	10901.084	196.938	156.919	174.569	752.453	301.848	603.906	126.171	5114.771	1990.838	318.912	876.917	270.768	14326.621	509.622	317.251	12990.861	106	0.98	751.887	276.811
17586.933	15330.135	11053.019	21987.064	12246.495	19673.707	9503.519	14454.862	869.786	383.138	346.093	247.155	301.012	298.772	235.118	8760.544	279.011	203.001	313.49	966.099	579.861	2970.557	148.907	3387.144	4446.158	306.087	414.505	238.494	3350.756	362.628	304.446	7069.831	138	0.861	549.37	280.348
14411.202	16436.44	11756.565	22356.411	16458.29	25390.831	16651.206	24294.453	809.987	327.491	304.695	516.439	303.566	1086.374	243.574	8471.219	240.729	194.625	180.319	4058.803	295.938	12384.967	163.418	2864.535	2467.449	287.66	975.465	252.772	12586.503	915.821	301.779	8268.269	261	0.839	621.561	283.278
13883.386	15913.41	11865.798	22437.53	16907.565	28036.62	17415.925	25733.276	870.342	408.068	315.556	307.725	359.475	1382.687	293.626	10352.153	156.022	160.37	149.73	2347.714	310.176	5813.3	138.459	2775.678	1782.158	309.236	523.4	276.592	21778.302	1705.596	327.805	7420.829	317	0.836	679.986	283.311
21020.513	20330.867	18371.992	26852.491	24842.491	29292.323	27519.765	29623.218	681.477	340.201	302.182	326.613	291.119	593.962	242.135	8132.74	179.077	160.636	256.161	1135.828	247.331	12039.625	179.233	2240.614	1507.751	267.274	413.452	260.446	10727.823	283.874	266.64	5953.931	179	0.961	801.399	279.64
11807.714	12750.969	9106.233	17440.096	12439.773	18445.161	13222.743	16415.221	936.717	344.067	281.479	349.921	359.283	473.419	276.493	13099.885	196.705	212.196	306.314	3367.508	264.633	1166.666	185.318	2062.344	2551.896	330.091	501.282	292.464	10929.378	468.643	329.808	5870.47	119	0.99	1120.668	277.853
12526.894	14770.18	9840.121	19285.38	12812.877	20802.641	12894.946	19436.046	985.005	415.97	329.679	599.861	387.506	612.649	291.007	8525.331	186.566	200.171	202.812	6124.876	280.213	880.571	205.363	2968.525	1784.428	324.514	486.957	302.58	13438.84	1568.111	433.52	10005.216	123	0.952	1165.947	278.004
14616.02	15571.231	9927.541	22236.843	13735.712	23610.908	13344.377	18133.95	857.523	596.949	368.258	2178.429	2940.219	2116.625	365.245	8323.728	201.677	204.269	136.661	4536.202	22429.304	1390.827	158.835	3495.194	3675.772	709.16	1237.117	299.51	924.504	2840.778	316.944	6551.14	172	0.896	1218.366	279.767
10822.69	12845.545	9529.963	16794.236	12908.217	18863.813	12938.015	17620.09	835.969	440.852	368.968	384.189	335.552	478.07	268.719	8495.008	262.229	185.458	216.571	925.235	354.827	1571.054	198.012	6184.203	1974.361	281.992	399.672	273.852	4907.119	452.912	292.782	12058.283	126	0.948	582.556	279.563
11992.422	12384.352	10559.345	16896.074	15126.477	18782.32	15821.73	20365.596	1044.933	516.793	415.959	490.716	387.721	707.874	312.57	8968.182	182.175	152.939	183.679	889.68	239.779	2496.996	130.329	4566.73	2249.723	309.109	753.163	282.995	5206.949	551.296	311.421	13970.802	129	0.917	743.26	280.841
10873.987	10752.105	9864.273	14560.857	13864.751	16496.826	14759.162	17731.565	1182.314	497.586	410.544	591.346	345.823	633.657	280.478	9314.465	209.892	173.454	213.353	1854.082	268.391	3754.687	123.384	3666.039	2174.347	292.988	854.002	250.289	7623.171	915.33	306.669	11706.031	120	0.969	771.558	279.55
15938.67	17135.016	11859.027	23770.406	16027.175	25795.497	16091.994	22579.848	680.585	1682.267	302.006	2978.917	4478.709	2658.197	283.377	11966.082	164.915	194.449	181.741	6846.377	31479.058	1673.569	122.121	2290.607	3642.609	484.796	1002.604	285.322	147.562	3139.485	310.745	5173.519	192	0.915	1015.349	281.469
12301.154	13527.723	10211.247	19116.173	14391.999	23349.362	15059.104	21148.152	887.301	420.686	325.675	352.523	354.168	1088.149	297.733	10506.739	164.862	184.709	152.276	2741.564	304.488	14360.212	134.754	2930.508	2254.32	323.867	727.865	282.125	19773.462	1498.366	368.755	8375.567	126	0.948	688.96	280.929
11104.789	10670.632	9331.064	14805.059	13453.59	17871.895	14133.488	18582.75	765.571	309.293	297.461	327.809	290.494	466.545	254.479	12918.175	159.552	163.395	209.035	1696.427	291.622	1006.17	105.044	1969.753	2632.911	260.231	474.918	273.776	17794.895	704.264	335.209	5446.36	113	0.981	833.314	279.376
17222.335	17104.52	15406.309	22295.32	20704.507	25903.13	20539.322	27606.775	873.963	391.903	327.412	377.421	297.054	607.436	277.574	12367.487	201.969	168.655	282.867	1012.538	314.749	10593.322	179.344	2611.081	4730.259	256.545	551.242	299.898	22130.561	409.797	283.709	7180.509	125	0.914	846.58	279.82
25288.221	24414.938	16390.996	33125.814	21543.138	25320.55	16675.142	17589.295	1148.26	476.085	372.885	408.106	519.78	477.952	300.275	6261.831	284.141	288.916	366.057	1469.24	6011.467	943.349	166.784	1506.226	7133.571	611.577	1583.666	296.504	19714.492	414.18	291.96	2535.357	195	0.908	1269.895	282.946
15159.181	16351.192	11193.778	22085.677	15021.429	24899.521	14281.936	21715.055	730.405	318.723	304.685	282.654	294.956	482.354	257.809	9225.998	238.651	194.653	278.953	1390.121	316.825	10698.766	151.25	2317.099	3733.537	329.046	524.707	258.335	13308.651	476.034	310.097	6071.861	153	0.866	566.317	282.938
17442.264	18489.889	13149.649	25231.443	17911.582	27481.414	18698.9	24829.924	651.083	339.067	332.108	322.362	293.51	440.204	263.696	7873.529	247.211	178.744	257.547	1129.647	309.674	2973.11	165.518	3164.153	2490.943	301.598	405.055	268.053	5243.717	523.627	325.48	7968.223	112	0.973	573.839	281.795
10207.725	12016.832	9609.247	15962.523	13257.067	18248.967	13714.785	17608.964	1018.041	494.665	401.581	433.398	357.791	485.332	277.905	8877.138	255.958	221.264	220.375	1864.576	394.245	2755.163	205.453	6224.553	2504.949	287.902	473.799	260.966	5596.288	586.379	327.279	12042.788	123	0.993	593.98	282.549
14147.937	15273.004	12795.122	20250.726	17891.78	22228.827	18105.264	24160.711	1346.303	501.982	437.077	588.932	381.878	1431.595	315.902	9830.272	199.409	163.782	186.43	1289.744	266.819	1339.555	120.27	4212.414	2282.721	299.899	1254.212	270.575	10069.702	700.677	321.833	12508.988	155	0.967	757.706	282.861
16676.387	18266.446	15041.14	23771.101	20286.201	25572.352	20660.506	25407.902	1174.28	497.194	382.437	438.69	373.975	846.124	277.281	10143.995	255.489	158.794	225.871	1833.411	257.449	10181.797	137.102	3807.567	1831.29	305.284	690.053	257.397	9983.401	525.188	323.097	11605.485	484	0.604	650.155	295.473
15239.517	16258.685	13897.393	21839.715	19150.053	23582.567	19519.607	24832.135	1222.448	502.202	427.14	550.644	385.265	889.353	301.721	9777.731	191.825	162.554	175.471	1197.681	266.483	2042.231	114.341	4162.207	1827.318	295.914	1293.083	276.133	6414.297	629.9	287.47	12229.026	125	0.968	766.596	284.092
10918.455	11761.792	8341.27	16797.661	11408.876	20127.57	12204.934	17299.409	967.16	394.384	322.757	445.15	381.231	565.581	282.666	12747.359	208.503	217.596	251.641	3800.007	250.691	9049.234	155.272	2192.799	3024.131	292.228	773.403	279.24	17434.695	914.904	365.689	6028.225	198	0.837	1133.823	286.763
16358.044	18146.286	14182.309	22875.422	18198.383	25375.981	17590.648	24679.013	979.038	396.24	352.106	380.803	328.72	556.265	246.643	9347.371	236.804	226.26	246.952	2142.732	332.524	6384.016	198.507	3524.807	2869.433	270.957	761.497	258.762	6382.221	473.184	342.297	10203.004	125	0.98	608.3	284.084
11748.866	11703.068	8809.735	16281.306	11636.13	18011.224	11540.616	15258.98	908.198	408.04	306.376	382.755	443.344	708.955	286.509	11544.083	203.45	202.947	166.581	2950.247	352.57	1150.665	137.611	1977.74	3208.084	295.836	418.065	281.204	26435.416	1143.329	360.542	5528.377	121	0.948	1061.302	283.897
12536.333	13808.007	9747.184	19259.11	13122.854	22523.818	13336.4	18897.338	801.034	394.729	281.671	363.317	414.654	689.557	267.682	13481.55	201.469	198.682	215.725	2509.489	260.369	1339.851	129.801	1943.006	2722.157	319.96	537.32	281.031	28382.501	450.289	325.354	5019.388	225	0.849	1084.344	285.473
10041.125	11421.565	9040.684	15615.506	13027.523	17456.887	13409.368	17798.545	1033.975	414.547	324.126	482.833	327.15	725.788	276.88	8867.957	170.289	171.98	156.083	1851.567	269.224	5672.523	131.986	3628.519	1004.163	348.086	477.738	275.898	7302.92	674.381	311.829	11483.028	131	0.931	700.508	286.714
22269.109	21688.351	17502.951	30673.656	24628.662	32594.983	26974.809	33106.448	828.415	464	331.59	2603.87	2414.213	3760.713	389.21	9681.286	169.569	154.208	173.735	2323.774	8186.922	24122.955	125.927	3473.487	3560.354	396.509	950.616	296.081	8583.893	2763.838	335.544	8632.325	185	0.881	904.159	288.159
10054.703	10349.297	7267.535	14914.266	9911.158	17571.598	10452.641	14690.928	875.64	347.22	244.35	413.719	375.391	562.573	250.834	13649.44	176.026	162.582	169.575	2047.783	346.357	1002.044	127.493	1874.251	1194.975	278.13	752.599	282.531	27989.825	451.598	337.125	4366.873	96	1	1070.521	284.448
12661.524	14217.828	9730.632	20450.094	13593.682	24335.819	14335.403	21574.655	1087.252	438.813	344.657	551.251	487.698	875.45	304.131	9266.774	209.586	205.798	184.436	6604.208	308.435	2218.871	151.115	3083.223	2547.353	321.837	1340.808	289.115	14819.936	1162.923	355.67	9660.001	251	0.801	1182.496	288.48
13063.992	13974.306	11396.055	18841.713	15486.889	20501.677	16176.619	21917.417	991.018	441.534	375.652	489.221	354.809	569.31	288.389	9861.556	163.156	166.275	186.76	1011.237	240.427	770.76	132.647	3829.476	1908.416	282.662	1102.124	274.153	6593.656	573.669	302.756	11776.675	105	0.984	748.252	285.986
22613.068	23770.947	20215.207	31759.011	27384.425	33875.828	28522.533	35482.196	1111.392	439.29	407.697	452.432	357.422	936.107	286.447	10395.19	202.262	189.268	295.905	1636.203	278.267	7521.1	166.637	3801.509	3489.864	358.939	600.309	265.912	13419.272	444.167	296.677	10836.377	416	0.839	780.945	290.284
10986.08	11943.996	10355.381	16138.275	14070.637	20713.109	14214.162	20763.764	729.522	314.187	294.846	277.897	264.916	574.617	258.319	12647.212	154.796	155.594	230.345	1560.195	271.284	5372.713	95.104	1933.116	1688.961	252.07	333.127	276.808	12575.335	598.535	313.333	5709.676	162	0.95	836.71	286.5
21485.041	23399.149	17822.287	32164.282	24175.091	35731.545	24565.494	34267.55	810.503	933.075	326.981	2836.604	2624.799	6406.556	381.091	10405.028	157.363	175.463	132.308	2203.359	11555.032	2074.184	121.24	3031.483	3673.438	386.849	1095.48	290.202	792.188	2588.761	325.686	6918.832	241	0.887	912.824	290.035
22400.078	23555.223	17680.584	31502.735	23208.54	32557.351	23338.005	30328.458	663.321	747.998	324.67	2763.687	4254.46	3021.457	348.547	10282.259	160.032	179.128	158.054	3805.714	20499.278	1065.705	138.201	2858.025	3762.995	394.506	1068.271	287.261	900.595	3892.112	325.862	6617.929	106	0.949	920.528	285.226
9136.322	10030.966	7025.038	13804.133	9718.143	16826.071	9116.51	12292.756	468.609	368.462	267.126	1926.182	4934.36	1355.56	288.66	11242.137	152.537	154.542	180.119	11587.145	49308.645	1266.786	128.78	1990.2	2373.591	665.83	732.802	277.101	320.654	3285.031	292.38	4626.287	120	0.969	938.008	286.825
8972.535	9772.414	6752.927	13187.846	8958.578	15235.934	8530.021	12622.246	725.303	386.527	282.835	2747.857	5040.73	1134.764	246.308	11256.602	158.62	164.766	155.408	10783.084	45415.705	8235.099	125.892	2361.068	2630.61	485.231	1187.353	281.473	158.64	3547.438	313.835	5306.769	124	0.872	1004.879	287.177
10443.87	11525.57	7861.109	15807.978	10279.856	18697.202	9976.736	15189.739	633.144	651.102	294.594	3897.808	3958.688	2137.054	309.256	11986.654	161.814	172.331	167.717	4229.313	24061.928	2805.654	126.945	2183.735	2876.158	335.01	944.599	276.655	358.338	3429.211	328.829	4967.363	98	0.98	1021.776	286.041
14072.402	15595.912	11244.527	20963.518	15077.982	22796.776	15409.409	22264.172	705.941	378.467	309.508	1828.133	1732.386	1254.266	307.017	9423.865	156.441	150.088	128.313	3159.514	9401.589	23908.283	131.109	2835.55	1431.977	352.786	530.101	287.016	5481.823	1750.614	358.18	7375.094	130	0.966	1030.562	287.069
11778.283	12384.13	9292.386	18305.193	12989.264	21153.42	14321.705	19101.37	830.39	431.745	304.99	508.384	459.473	1581.947	283.315	10622.742	181.027	190.15	158.192	3325.351	1423.662	11636.842	138.827	2562.057	2800.66	511.463	404.073	281.131	31672.422	1746.966	355.213	7363.288	146	0.961	1039.363	286.795
16412.081	18088.021	11679.339	25115.851	15843.622	26953.644	15976.265	22714.775	1013.648	571.737	373.244	2585.1	2994.338	1959.581	391.594	8081.088	206.969	200.825	147.86	2923.835	13580.634	956.708	162.02	3738.86	3188.295	440.236	896.895	302.544	4359.727	2905.654	303.202	7406.529	149	0.92	1221.809	286.393
16805.806	20049.745	14169.547	26789.769	18897.359	29441.773	18498.013	26942.528	722.715	379.723	333.382	374.256	310.256	787.466	264.016	7785.791	238.194	180.495	237.897	1392.921	293.217	1744.198	164.91	3357.347	1809.458	306.444	533.477	260.705	6718.799	650.387	316.81	8350.533	122	0.956	574.418	287.779
12870.217	13660.654	9773.928	19863.215	13822.145	22262.123	14745.238	20079.885	834.474	394.285	291.354	300.704	374.744	635.264	275.744	12612.79	178.664	215.476	268.594	9632.618	314.058	1243.665	220.03	2119.635	2361.997	314.521	488.9	292.246	13303.803	288.053	340.075	5430.633	107	0.958	1100.182	286.668
12652.141	14988.338	9790.531	19692.508	12555.193	22437.123	12202.7	19326.36	799.05	489.97	352.738	869.669	778.727	1057.924	315.816	8800.214	197.512	205.346	165.033	1901.266	3062.404	941.27	156.761	2944.343	3148.06	344.563	718.936	282.642	24005.754	1218.107	318.639	7130.741	195	0.793	1210.151	288.31
20066.059	24365.927	15538.533	28379.52	17317.745	30878.765	14721.139	22989.953	894.401	585.667	320.374	369.98	392.329	908.353	297.935	8367.137	230.422	257.723	299.677	1694.593	672.019	902.061	173.46	1825.945	5301.207	477.285	708.396	271.883	29812.887	543.864	305.331	3720.373	174	0.877	1264.293	288.5
21085.603	21931.018	18731.854	29098.672	25733.456	32308.009	26775.399	33814.288	972.963	431.213	386.573	471.56	344.185	996.84	275.603	10537.42	197.185	184.374	256.906	2001.253	278.958	9325.8	179.558	3326.441	2919.809	319.95	728.79	277.873	16500.847	610.814	335.202	9911.096	356	0.864	803.25	290.888
10293.426	9725.077	8824.521	13694.215	12679.843	16876.323	14290.54	17272.582	908.957	399.901	337.913	330.926	313.093	599.466	263.49	12346.043	184.57	169.875	179.182	2698.404	306.426	1990.118	122.216	2308.148	1427.288	268.683	592.785	272.953	29032.002	1704.764	380.249	6554.441	165	0.851	820.639	290.118
15647.399	16548.392	12219.496	23046.349	16732.07	26636.633	17433.468	22904.943	544.729	692.349	290.928	2512.882	4597.646	2006.632	333.671	10338.912	147.013	170.775	165.632	7248.11	37584.924	1152.849	126.901	2526.091	3251.907	578.03	933.318	287.062	348.34	3627.158	296.158	5860.137	166	0.94	926.946	289.157
19626.858	20005.438	13177.818	27861.606	18339.578	27735.972	19514.481	23929.741	981.818	1803.538	370.653	3129.556	4548.042	4956.414	412.318	8918.138	216.887	206.006	161.691	4218.132	19973.726	1147.846	159.217	3523.271	3744.546	362.736	1074.078	310.826	2348.985	3675.858	286.711	6775.435	190	0.885	1230.805	290.884
7591.94	8510.264	6685.549	11847.159	9170.984	14764.548	9570.441	13825.08	1014.007	361.981	297.92	624.625	285.35	604.098	263.479	10291.672	186.633	133.616	183.524	2621.688	233.13	9883.865	132.22	2800.493	1015.274	277.724	855.851	245.986	12502.369	990.209	353.362	8099.184	100	0.967	659.22	288.82
12982.724	14242.199	11922.646	19251.317	17031.366	22265.815	17685.159	23211.858	1221.366	513.99	417.815	606.892	375.376	754.499	308.767	9143.851	190.447	156.462	181.673	1340.91	239.762	847.442	133.703	4910.299	1733.57	306.85	774.861	272.12	4533.316	696.999	284.512	14537.587	236	0.909	728.106	292.428
28316.651	29013.013	25811.522	37769.989	34022.867	38392.773	35359.737	42190.754	940.419	459.878	383.797	369.55	408.578	1196.328	325.337	11692.332	175.68	179.408	297.262	1602.643	421.009	3485.783	217.425	3876.791	3309.092	281.343	516.172	295.081	22159.466	1064.765	311.978	10127.845	372	0.94	880.833	293.21
16587.259	17873.496	12727.635	25187.269	17739.783	28672.636	18815.346	23753.392	895.808	404.054	348.333	328.046	436.56	635.245	290.009	11479.265	205.021	212.066	259.166	17645.323	233.718	1489.029	166.968	2110.94	3662.589	308.531	439.477	296.231	12133.682	292.674	328.394	5470.957	146	0.972	1105.473	290.295
13929.472	15867.271	11787.493	21159.701	16011.723	24718.177	15899.168	23450.96	882.437	376.75	339.894	405.813	314.443	730.573	241.939	8407.191	225.536	218.645	222.706	2688.889	352.112	23055.296	189.623	3381.723	3251.267	329.847	533.797	268.979	7753.596	640.057	324.147	9449.192	165	0.934	605.439	291.439
17105.832	18820.818	13175.988	25555.88	17416.308	29024.649	17956.213	25166.056	823.559	365.162	273.439	430.93	415.524	629.357	267.368	12236.8	185.933	193.748	231.741	2641.729	297.882	3211.72	143.245	1978.095	2727.946	286.087	491.211	276.71	21618.113	716.845	349.04	5238.317	159	0.957	1064.399	290.632
13611.94	15408.651	11174.422	20962.585	15357.816	24099.363	15893.792	22685.897	766.458	359.218	315.524	380.844	329.269	719.59	258.611	7914.251	242.642	167.204	233.477	1598.171	309.343	21188.697	168.089	3334.38	1812.594	302.565	648.784	252.563	6580.926	598.166	298.081	9090.046	179	0.869	580.087	294.779
12827.102	14324.553	10066.945	19328.317	13737.176	20741.816	13901.41	18291.16	500.209	246.795	271.694	872.046	3334.701	674.905	234.294	13266.208	155.123	177.303	255.051	9735.784	41557.789	25733.438	189.486	1682.366	1604.795	340.296	559.545	260.916	4244.172	2398.958	257.656	4078.211	118	0.994	976.025	290.932
14641.599	15255.755	10742.369	21090.759	14803.538	22219.438	15761.662	20206.376	943.573	356.923	290.312	400.979	385.249	553.813	276.009	10839.152	180.148	223.36	247.544	4988.868	235.424	3013.737	130.669	1991.093	2093.232	302.312	444.927	284.277	14806.732	624.572	449.491	6337.449	159	0.848	1143.255	292.374
16307.625	15479.85	10679.161	23439.211	15778.947	23598.942	17143.541	20497.951	896.888	900.501	295.3	342.585	366.687	1131.373	272.732	13130.612	175.192	213.753	268.811	3684.751	255.868	1135.508	189.182	2201.295	2868.422	333.431	444.61	284.633	15492.665	491.477	340.52	6040.717	131	0.921	1168.172	291.019
12328.33	12806.959	11696.719	17492.041	16098.674	18835.404	16667.874	21130.653	1282.603	604.581	491.876	556.622	393.839	681.888	334.481	9607.066	211.086	162.485	181.498	1008.994	273.373	2899.244	109.192	5981.949	1572.979	274.274	1131.077	268.532	4970.963	460.081	288.055	15566.851	154	0.961	763.136	293.039
18633.301	20062.869	14156.154	28372.676	19312.303	32712.227	19752.537	28265.965	699.052	1042.687	316.186	3152.425	4345.361	3193.497	296.17	11406.704	178.628	200.516	183.888	4661.198	26375.632	2659.455	137.085	2257.074	5167.278	461.486	817.963	286.751	2396.386	3176.918	328.155	5284.517	279	0.836	1013.665	297.023
13764.188	13236.95	8451.691	19211.331	11752.155	21319.769	12160.261	8932.198	601.574	636.788	264.143	266.863	267.258	340.143	276.867	3136.932	196.21	182.204	297.921	943.03	360.641	5330.165	150.181	539.17	5514.285	294.267	395.441	288.412	7999.89	344.922	268.9	970.045	118	0.941	1294.822	291.924
30210.788	32197.512	27250.004	42369.53	35630.262	43638.122	36461.56	45396.345	944.792	435.83	355.968	1057.429	1242.392	2175.229	354.775	10626.082	179.102	178.536	290.845	1955.688	2696.351	34986.501	197.252	3582.521	4549.343	307.595	744.916	302.848	16041.645	1273.299	305.992	9831.06	274	0.888	894.277	295.876
11068.606	11553.985	8044.182	16776.504	11465.924	19662.068	11311.371	14895.644	639.836	289.001	278.445	1830.655	4569.841	1041.068	252.019	11608.433	160.161	154.943	233.553	13487.039	40388.688	18211.654	160.691	2042.824	1852.599	616.253	858.062	276.286	4225.627	3455.966	278.333	4640.898	112	0.943	991.786	292.42
19219.566	19883.296	14581.228	27227.31	19806.769	30340.992	21136.648	27372.594	791.447	397.054	277.325	341.863	398.075	756.675	280.349	12804.025	202.715	199.106	343.825	2584.858	247.897	8591.826	184.65	1896.271	3802.646	295.155	446.413	299.899	20950.583	490.523	315.861	4853.987	520	0.714	1086.263	300.4
7860.605	8997.483	8100.773	12215.492	11788.653	14843.206	12213.073	15530.328	1096.88	474.223	369.468	511.581	378.894	502.377	292.603	9653.108	178.924	170.759	161.628	1482.234	258.307	660.402	139.738	4435.275	1485.975	310.556	521.963	271.643	11068.111	683.615	287.401	14125.647	126	0.948	713.849	294.421
15841.528	16940.724	14145.008	22862.932	19805.525	25988.247	20861.555	26588.633	1075.948	464.877	396.547	527.088	349.794	1845.879	308.852	8986.579	178.157	158.517	195.967	1285.096	264.762	10895.421	130.199	4383.015	2452.636	297.788	743.598	266.3	8538.101	692.86	288.249	13020.209	347	0.775	736.232	301.67
21040.085	21817.789	18726.4	30196.222	26440.161	34167.495	27024.057	34501.822	1036.232	451.87	385.866	408.667	362.471	856.429	277.688	11489.639	201.311	187.336	235.578	2181.888	296.692	6924.805	164.89	3108.614	3082.13	304.025	748.934	278.98	23212.497	1264.033	383.661	9247.154	319	0.86	817.813	298.114
17978.25	20295.069	15041.395	28232.436	20475.08	31693.144	20589.126	30000.439	731.303	1083.82	313.94	2788.11	3548.726	6145.134	376.66	11329.095	147.334	185.67	136.686	4525.345	20898.508	1097.433	121.553	2610.27	3396.35	456.542	952.78	289.502	306.188	3040.6	304.648	6042.643	173	0.923	919.142	296.801
16786.83	17831.809	12733.136	24628.133	17427.477	27853.209	18426.943	16373.754	873.868	351.228	309.734	324.93	369.487	558.182	283.644	10720.757	197.647	206.813	301.165	7677.598	256.628	1709.492	169.945	1846.386	2837.445	289.396	440.938	292.593	21072.481	396.36	322.015	4883.569	204	0.901	1113.142	297.034
21462.423	23856.649	16717.865	29309.877	21249.089	30662.63	20522.722	29345.212	982.829	853.53	331.026	375.157	395.125	1076.009	295.303	11980.778	194.084	230.272	364.955	3602.684	264.551	886.541	181.914	2546.024	4373.922	323.074	478.205	280.031	19804.532	498.93	358.449	6916.394	131	0.986	1163.363	294.607
10423.066	11932.928	8549.556	16138.645	11425.325	20279.887	11620.468	16699.174	618.418	317.184	309.757	363.591	312.608	433.707	244.256	8698.588	240.099	205.084	305.389	2048.776	308.637	5689.154	146.56	2544.515	2495.753	320.676	809.75	262.308	11389.749	921.771	286.822	6130.949	124	0.922	566.556	296.081
12061.122	13789.265	10008.029	19053.06	14026.485	24063.56	13964.267	21492.672	789.506	301.18	282.306	365.507	272.447	645.637	234.371	8879.84	226.108	193.212	193.52	3113.035	281.519	27137.22	147.325	2426.964	1740.785	272.146	570.614	255.011	7608.351	530.812	308.656	7873.653	120	0.969	625	295.783
17047.492	17997.416	14594.788	24473.872	20189.392	27187.085	21272.232	27198.094	1081.797	449.313	348.075	543.21	347.695	1198.018	292.002	9148.031	163.507	169.813	178.114	2416.875	287.608	6515.969	144.379	3961.409	1635.443	332.375	539.645	270.705	7741.576	924.354	316.099	12507.46	301	0.763	689.238	301.65
12625.343	14517.377	10135.013	19221.075	12997.723	23230.169	12107.235	19405.422	560.267	704.046	293.346	3255.51	5560.578	2215.3	260.424	11160.284	156.229	181.206	165.352	8464.403	38725.224	2429.807	129.015	2035.62	3717.426	483.166	866.379	284.023	229.021	3858.547	399.941	4843.047	107	0.958	1004.846	295.528
15188.591	14753.1	10250.51	22148.876	14634.98	24610.132	15869.893	20295.07	695.824	560.174	295.492	3656.54	4048.175	2521.05	310.346	12037.508	177.974	169.807	180.803	4051.647	22400.073	2187.777	146.286	2369.165	3818.997	441.838	778.52	300.734	3123.135	3467.975	321.378	5296.242	113	0.981	1020.394	294.872
17383.358	17356.728	12557.361	25680.324	18203.608	29858.377	19945.433	25808.167	869.865	399.685	307.475	449.837	466.379	936.625	289.673	14400.076	213.288	186.775	219.405	2686.023	362.615	16399.855	170.685	2397.12	4330.106	355.871	427.615	267.959	33864.955	763.994	317.031	5903.316	107	0.971	1057.117	294.995
13336.434	14424.687	9977.362	20889.342	13635.232	24174.725	14426.883	21539.8	991.646	408.198	332.707	440.658	399.437	846.438	294.507	9850.016	202.19	216.146	260.367	4041.365	297.711	10275.344	177.702	2732.106	2545.539	312.94	935.02	289.235	11486.218	778.584	330.699	8320.627	131	0.947	1192.828	295.615
13643.445	15194.494	11315.594	20713.304	15748.871	24396.517	16014.872	22852.955	935.864	327.206	311.625	446.578	308.13	855.764	237.708	8921.666	209.829	216.732	212.869	4119.498	342.818	10022.504	180.048	2773.912	2219.232	303.77	996.012	264.305	14004.528	852.879	331.328	8272.831	310	0.785	613.016	301.335
11066.172	11960.008	9686.956	16043.99	13548.219	19451.169	13761.358	19428.456	1130.732	514.244	382.812	455.766	388.033	1152.903	299.251	8883.152	194.016	164.039	167.93	2087.304	309.768	9091.731	141.039	4078.879	2300.046	386.885	731.335	280.963	12397.308	960.74	348.851	12157.421	171	0.862	676.553	298.208
14058.518	14841.527	12076.337	20702.578	17453.627	23756.574	18710.122	23671.569	1143.023	481.577	362.528	558.968	366.192	834.426	289.069	9575.908	175.974	169.215	165.791	2584.816	294.418	19225.826	132.627	3946.268	1548.015	305.769	733.36	268.797	10302.465	879.624	334.104	11940.188	137	0.963	683.653	296.799
8990.293	9925.138	7017.572	13813.016	9859.082	15767.241	10047.464	13865.763	430.452	235.491	238.328	999.356	2779.603	617.866	248.649	11486.598	140.733	138.807	233.628	10821.695	57115.865	35006.118	122.958	1475.963	926.055	255.333	358.259	280.183	3599.66	1873.709	390.366	3882.739	117	0.973	958.397	295.885
14868.492	16300.832	12002.398	21714.637	16016.041	24276.45	16178.13	23000.412	873.838	408.504	312.684	416.431	424.184	1166.941	278.441	13080.413	197.584	184.493	197.025	2744.198	364.989	37582.599	157.608	2629.219	3465.21	335.498	461.842	278.498	23204.306	600.187	299.355	7095.525	120	0.969	1051.542	296.208
16811.34	18149.782	12422.833	25083.16	16568.727	28030.44	16975.384	24237.019	1119.898	539.167	334.284	490.352	439.495	841.559	289.081	12195.418	215.397	230.318	298.472	6721.452	275.272	1457.874	222.319	2709.014	3819.887	341.703	551.299	292.426	21965.915	1014.578	335.289	7311.261	246	0.88	1174.854	300.276
22271.964	23438.876	16025.244	30801.749	20675.287	32142.637	21720.871	29107.364	921.558	693.286	383.64	1781.264	2139.596	1561.007	366.721	10650.178	217.391	213.462	203.619	2601.432	7413.942	1191.063	179.665	3353.217	4391.041	328.983	846.859	287.566	21472.501	1910.671	302.218	7269.242	310	0.659	1233.455	300.558
12678.747	15301.47	10700.84	20059.566	13973.879	23592.94	12391.26	20668.253	952.922	317.278	294.506	313.029	275.928	617.712	232.833	9249.03	328.426	248.472	302.344	1843.197	351.795	24366.317	193.316	2575.09	21664.639	369.172	432.831	272.799	11174.091	560.595	316.431	6798.778	105	0.984	600.043	297.529
8330.541	9306.237	7006.275	12741.985	9997.976	16208.262	10291.369	15706.436	802.934	360.564	304.268	382.85	326.023	1381.484	261.773	9712.019	163.768	135.51	191.014	2183.624	280.723	1406.721	135.655	2750.928	2489.634	324.073	451.424	263.227	13097.427	1249.869	347.793	8676.312	133	0.984	667.59	298.124
14177.707	15547.158	13204.48	20255.269	17835.564	22145.892	17672.239	23952.407	1068.283	489.759	428.902	518.741	346.223	1004.51	303.791	9681.531	197.883	173.218	240.484	1638.146	269.903	1510.965	140.115	4540.057	2465.423	279.848	649.239	261.429	9036.607	483.814	294.53	12816.511	195	0.88	768.526	300.505
11932.976	12913.52	9300.387	17640.21	12645.475	19285.228	12918.696	17632.286	760.786	285.404	287.207	2066.834	4985.848	593.82	303.752	11405.516	147.513	141.695	214.125	10056.162	55333.625	1613.493	134.963	2191.344	2412.159	333.898	670.257	261.821	1627.901	3696.922	269.004	5270.939	113	0.981	933.155	296.535
9431.643	10497.846	7492.12	14507.239	10133.316	16892.722	10397.547	16029.116	668.851	361.492	293.488	1997.655	1421.713	1017.212	317.732	10446.992	149.698	149.202	173.465	3216.88	7336.269	25866.894	150.197	2837.629	959.475	298.011	693.236	272.404	6081.27	1344.496	312.113	7388.618	126	0.988	1036.389	297.841
11335.079	12553.805	8657.071	17197.411	11626	19203.819	11876.781	17360.318	902.243	776.74	308.202	318.218	351.863	2175.651	281.014	13212.309	188.396	201.84	247.405	2851.938	250.413	5226.301	187.227	2300.321	2743.557	306.027	687.043	285.182	21760.328	398.761	409.582	6028.487	127	0.944	1128.295	297.642
19079.859	19168.199	14026.336	25659.03	18373.903	27096.465	19528.314	25200.205	961.085	420.919	351.041	353.428	396.596	990.908	297.131	12075.298	197.076	216.38	288.686	2313.722	327.192	20192.937	213.165	2622.854	2835.704	316.749	537.814	274.992	22169.783	522.641	324.491	6721.58	277	0.781	1201.731	301.161
19143.286	18167.027	11870.257	26011.449	16173.361	18002.501	9807.368	11932.069	903.363	574.318	326.885	365.37	419.188	992.245	290.996	8076.969	240.401	261.893	256.635	2256.545	382.508	9459.743	162.401	1682.32	6353.007	373.7	764.551	292.599	34606.912	890.561	340.673	3808.46	143	0.893	1280.85	296.983
26471.256	27703.441	18469.135	37093.455	24412.403	34584.507	21726.646	14354.332	862.407	472.206	326.425	355.15	394.217	431.583	281.695	5486.73	256.585	241.986	328.41	1403.933	591.976	4694.187	190.885	3304.59	7024.029	298.707	530.478	306.75	16787.689	496.246	280.247	2674.074	425	0.745	1297.182	299.989
14243.072	14292.769	9950.082	20432.011	15260.847	23823.493	12298.293	18622.712	831.536	403.839	294.15	417.888	350.826	804.069	224.81	8007.173	245.759	202.255	255.64	1232.235	229.634	5227.524	152.529	2608.851	2190.101	263.036	569.859	306.377	8938.644	726.696	317.445	6660.362	142	0.886	500.845	299.711
22146.194	22937.41	20177.252	30433.989	26871.242	32439.731	27634.02	34775.904	890.19	422.092	349.207	363.361	342.083	809.614	302.685	10939.204	160.431	170.978	292.64	1565.098	357.879	15494.678	141.772	3073.156	2561.792	258.911	389.529	293.672	17833.365	1302.405	336.483	9459.146	422	0.849	867.578	305.787
21081.862	22926.502	18205.683	31933.921	24715.907	35242.015	25746.485	35597.039	876.921	536.638	331.003	2546.104	2567.449	3938.531	393.552	11261.004	160.247	161.959	182.559	2816.503	7971.973	20607.939	129.195	5199.906	3304.861	280.801	866.211	304.53	8196.999	2504.918	313.227	8166.803	187	0.899	903.869	298.505
12304.869	13517.687	8781.555	18536.06	11678.992	20597.873	11396.2	16753.41	873.586	473.705	336.979	2701.888	5560.623	1713.675	362.892	11020.216	178.42	211.072	186.501	4796.831	38761.407	1295.186	139.626	2617.875	2069.156	478.228	913.168	281.261	674.533	3175.958	313.136	4891.103	145	0.929	1249.114	298.603
14435.705	14663.781	10823.794	21962.643	14765.76	22495.541	13188.239	19840.689	1085.364	458.752	356.222	438.608	334.125	517.189	262.251	10341.105	320.478	248.432	586.013	1391.345	464.015	10031.168	160.782	4827.589	2327.848	278.187	482.549	307.213	8914.056	455.656	339.633	8160.183	120	0.929	492.992	299.875
10991.333	11637.57	10883.552	15947.326	15755.38	18743.074	16331.188	19767.096	1259.736	584.457	463.42	591.104	388.412	898.133	330.317	9719.982	210.409	161.146	198.858	1399.336	254.658	23248.429	115.262	5224.053	2061.341	279.045	430.045	271.115	2962.435	618.738	295.233	15824.593	186	0.855	745.801	302.532
14547.329	15172.319	13509.704	20577.873	19349.565	22658.281	20837.441	24778.697	1210.215	562.524	465.836	562.763	377.761	656.233	335.927	9129.391	201.091	159.168	185.823	1322.414	294.81	14988.176	108.804	6216.598	1924.352	277.929	514.07	264.73	3760.496	576.875	290.21	16250.859	125	0.98	756.38	299.108
18191.785	19401.017	16447.127	26197.733	22607.198	28620.76	23139.029	30130.633	986.604	431.427	401.222	458.699	343.061	839.064	278.02	10148.404	190.243	180.179	259.283	1694.186	288.102	955.069	153.145	3358.633	2799.177	392.631	491.398	255.282	15589.523	532.606	303.968	10669.294	325	0.894	785.983	301.571
10392.282	10484.257	10448.744	14066.543	14500.151	16663.82	14258.723	17597.253	1264.872	507.527	402.04	353.29	368.807	672.432	341.201	12058.799	206.387	197.249	172.535	2999.11	364.839	3241.309	104.077	3379.344	1825.895	257.119	455.99	294.081	27830.513	2193.344	381.335	11217.993	198	0.902	849.197	300.621
14503.689	16192.168	11526.492	22932.561	15519.626	28167.716	15635.521	22890.97	734.523	381.37	245.71	333.993	366.621	891.686	248.781	11556.542	181.572	186.508	207.984	1950.022	279.293	19937.304	134.442	1374.651	3561.991	306.976	325.195	275.205	16989.229	516.65	295.349	3563.55	228	0.871	1062.566	300.386
11680.137	12234.118	9071.255	17262.891	11801.187	19445.451	11902.327	16547.381	914.513	400.458	334.506	341.134	389.661	605.621	286.08	8979.268	214.132	218.42	215.752	2385.499	431.076	7000.242	144.877	1890.487	2987.37	286.541	366.074	270.074	28112.826	672.024	304.348	4792.399	138	0.875	1211.87	300.5
17335.694	17971.536	16079.433	23454.918	21129.607	25796.941	21545.692	27041.325	1080.129	517.873	419.607	492.654	377.03	852.636	290.985	10455.77	211.618	194.029	336.461	1550.072	313.525	5486.348	140.908	4664.44	2758.859	287.149	778.317	276.683	14843.75	718.007	300.692	13092.662	413	0.755	803.682	308.36
16237.825	15948.104	14185.536	22352.089	19081.911	25668.949	20914.19	25781.973	1053.511	449.167	364.869	367.694	331.878	1018.893	268.233	12432.682	185.387	174.903	196.056	2734.335	338.274	32739.747	106.617	2721.802	2173.352	266.078	638.787	295.055	31361.688	1420.696	340.057	8019.224	245	0.906	831.863	303.667
13088.393	14377.852	10099.925	19847.969	13673.125	24591.449	12943.904	20850.949	879.728	321.654	310.97	294.229	288.832	725.762	252.106	10067.842	275.647	189.808	242.929	1616.207	312.751	16795.35	154.754	2400.173	2675.567	341.893	689.387	265.567	11554.912	509.233	315.155	6172.374	136	0.919	554.765	302.522
14249.706	13001.262	9003.796	18480.255	12442.436	21704.632	11879.875	19083.777	907.26	286.637	277.843	231.757	273.18	633.426	247.127	8655.486	281.44	166.964	188.526	1575.616	279.459	7371.553	146.877	2034.418	1965.641	286.219	527.397	228.498	9913.937	437.152	300.111	5659.915	117	0.944	547.004	302.739
14842.568	16430.207	11923.737	22041.345	16024.25	25774.568	15831.991	22834.082	731.27	354.632	328.429	296.094	321.437	479.328	268.387	9182.234	249.927	198.798	297.99	1405.394	324.114	5905.262	139.89	3595.266	1752.197	309.358	637.191	267.842	8913.036	368.026	299.485	7977.16	129	0.954	562.57	302.872
10084.635	11055.83	8789.547	15831.578	12805.034	18969.145	13429.818	17954.683	775.784	307.549	283.632	251.006	272.388	575.142	232.817	9361.486	227.175	206.364	209.149	1748.212	295.775	18965.796	143.65	2366.823	2129.721	303.406	413.267	252.069	9176.149	341.146	301.004	7777.154	164	0.807	629.293	305.75
11290.983	12465.964	8968.688	17606.7	12243.393	21344.739	12146.557	17474.971	719.829	437.101	297.618	2332.984	3764.705	2368.63	308.47	11373.294	142.893	165.285	140.466	9907.036	44717.93	1114.781	112.423	2160.363	2687.795	759.664	888.937	286.134	140.813	3154.405	286.783	5041.937	144	0.958	924.951	303.181
9596.099	10125.236	7092.335	14436.724	9851.758	16921.984	9856.176	14360.133	717.71	445.571	284	2789.659	4593.38	1424.152	257.388	11534.646	142.066	160.157	149.622	9988.687	41429.053	1967.385	124.792	2076.369	1516.478	416.573	844.155	283.989	200.776	3257.478	395.127	4757.598	118	0.953	996	302.186
14365.715	15120.565	10587.049	21929.94	14799.857	25194.984	15474.931	21569.891	766.552	522.976	327.046	3854.38	3756.838	2827.291	353.858	11587.806	169.866	165.551	189.796	3957.072	21584.919	2954.97	135.375	2597.859	3402.872	324.857	999.778	292.491	2133.825	3483.362	319.339	5806.869	106	0.993	1023.962	301.594
12718.798	13867.555	10165.673	19227.026	14338.417	23953.114	16489.991	23723.259	779.915	334.57	295.441	362.825	303.843	948.092	252.24	9206.69	233.154	171.046	274.18	2221.469	304.199	26028.069	183.413	3107.193	2052.339	317.804	553.674	260.352	12514.762	504.766	300.831	8510.859	144	0.923	584.354	305.069
9247.436	10073.216	8831.277	14004.162	12321.353	16664.744	12490.853	16914.304	1124.905	540.324	396.62	493.16	368.963	784.743	301.94	9478.81	183.122	171.137	152.892	1443.532	281.902	658.168	136.128	4615.203	1357.373	320.981	1128.165	261.062	5932.111	749.144	313.094	13737.993	103	0.952	697.84	303.539
23207.408	24606.686	20837.374	33538.829	27898.462	36539.199	29122.992	37437.431	867.348	455.317	350.13	1423.731	1415.89	2713.367	352.486	10982.114	160.099	170.592	270.829	1894.444	3579.628	20654.13	168.775	3565.758	3488.671	309.502	752.407	300.123	14921.03	1420.07	309.391	8860.682	690	0.721	886.828	310.578
12655.775	13983.236	10176.352	19109.742	13867.084	21618.167	14530.01	19716.741	943.89	394.158	312.784	366.76	374.106	541.851	284.567	12193.324	193.877	213.454	270.654	3686.782	262.625	2800.325	159.188	3133.104	1612.437	296.388	618.869	300.333	12162.285	502.54	423.325	6834.061	136	0.956	1121.11	305.169
8866.914	9920.948	7082.535	14087.264	9763.772	17348.79	10199.643	14541.24	950.824	352.845	291.383	378.69	369.154	746.464	263.156	10921.624	175.588	198.42	187.462	4586.869	212.17	1044.737	128.83	1975.948	1492.706	339.389	691.834	272.236	10523.366	465.615	338.722	6178.014	129	0.896	1143.826	304.919
20492.375	20228.185	13493.283	30661.41	18231.533	30012.611	17689.969	22057.326	904.841	394.416	329.505	396.373	417.242	440.58	264.41	7593.057	235.997	216.469	277.387	1793.32	4217.69	2248.349	247.667	4439.018	4320.127	300.824	608.108	304.392	19249.02	627.5	275.207	3965.692	145	0.929	1307.417	305.086
12043.456	13111.01	10402.663	17784.683	14755.981	19891.679	15357.842	20113.752	885.571	378.556	297.583	342.951	283.924	610.224	248.461	9420.941	199.885	138.492	230.086	1784.688	239.335	15575.557	125.108	2788.08	2930.913	293.811	318.584	264.207	5815.31	515.828	348.559	10424.719	120	0.969	660.817	305
11437.181	13028.444	12749.896	17048.601	17929.654	19979.957	18134.363	21301.723	1520.953	692.645	555.349	562.31	435.876	580.9	357.508	10459.121	270.592	181.086	210.239	1090.4	287.606	12976.123	111.975	6765.385	4298.191	272.889	424.489	274.392	2558.192	447.241	311.482	18425.35	188	0.892	754.516	306.569
20702.77	25875.358	17768.791	31318.36	20582.692	33636.704	18945.454	32929.122	899.627	432.905	372.173	504.309	462.748	1494.791	304.39	10874.382	214.242	241.569	199.236	2288.241	486.832	2054.078	154.237	2766.877	4365.753	311.503	686.878	280.369	32881.603	1310.423	300.935	6612.392	147	0.932	1231.153	306.398
9905.497	11088.184	10830.19	18647.624	9992.235	16628.166	10246.811	15341.294	600.448	300.725	302.456	360.261	257.535	390.2	203.726	7134.509	211.052	178.253	319.733	1386.951	156.287	1162.751	155.262	2678.777	2313.269	263.232	391.939	284.134	5174.871	429.565	311.101	7346.148	98	0.98	511.224	306.286
14147.384	15823.526	13429.879	20063.738	18164.185	22090.833	17945.31	22925.166	1231.139	527.643	395.178	458.835	368.293	666.888	287.754	8915.512	204.063	161.61	226.879	2534.328	284.784	1266.705	159.923	4201.985	1325.63	313.046	529.404	270.905	8682.627	575.629	330.005	13725.745	144	0.985	674.646	306.771
12993.135	13785.554	9666.507	19849.249	13339.659	24000.342	13340.732	19466.93	783.405	436.627	302.839	2906.464	4687.225	2470.929	276.371	11690.903	142.485	169.797	148.621	8314.675	34402.32	2751.714	121.293	2094.703	1662.22	416.722	967.929	284.177	145.572	3373.459	379.19	4918.992	125	0.94	1000.548	306.292
20487.343	20294.221	15309.996	29341.943	21772.28	31133.2	24338.428	29527.094	849.667	359.466	303.583	361.952	393.817	1111.523	286.076	10923.718	187.051	186.443	300.811	2610.227	501.082	47865.762	184.383	2656.227	3612.138	274.327	497.541	278.673	15391.534	400.537	320.312	7783.492	237	0.895	1045.167	309.901
12020.005	14509.336	11437.833	18765.992	15349.637	22064.731	14615.177	22777.913	842.405	386.902	337.73	439.993	330.271	787.495	260.538	10895.205	254.638	188.923	299.759	3106.854	550.949	12478.861	151.987	3391.73	2914.621	302.008	516.786	265.595	10660.257	604.39	320.14	9400.631	114	1	577.237	306.5
13291.391	13925.424	10246.789	20680.579	14986.636	26428.421	16641.119	23976.901	946.105	294.85	277.801	395.251	310.057	1307.698	250.651	9316.691	221.667	177.839	285.393	2742.47	318.283	20434.666	201.036	2523.537	1729.035	372.47	659.808	260.641	18756.141	630.036	286.56	6729.421	123	0.941	589.907	308.175
18042.512	19680.649	16987.66	25889.651	22399.87	29425.146	21299.914	30076.216	1007.856	506.995	406.617	376.758	375.166	741.854	273.499	11614.027	190.138	190.08	258.99	986.061	295.655	3941.344	188.787	3681.9	2125.978	287.413	1049.524	291.581	11043.631	357.484	328.036	10918.937	144	0.899	817.5	307.542
11697.135	12706.833	8186.921	16875.734	10475.346	16939.54	10017.158	14378.565	757.629	774.791	303.229	2450.417	3656.578	1561.177	334.884	10024.415	172.294	192.694	197.153	3692.234	25116.503	1123.246	130.703	2205.133	2437.308	401.245	650.332	299.523	1408.765	2085.842	286.175	4243.506	124	0.96	1260	307
21968.702	21036.614	14145.403	29948.11	18956.973	28132.183	16447.689	20863.7	1131.352	378.083	323.705	664.603	1066.389	447.712	275.614	8895.99	240.628	207.619	320.804	1740.988	13591.276	3883.346	206.851	1515.627	5913.794	323.275	595.842	309.126	15797.308	752.271	279.335	2808.99	220	0.876	1313.036	309.841
10917.388	12312.009	7667.437	17275.543	10729.436	20742.093	12309.966	16851.819	855.888	563.51	337.389	435.938	345.812	751.852	247.212	7691.469	303.679	220.774	249.349	1484.023	231.726	2031.949	165.281	4522.838	2997.376	265.775	406.277	307.907	5332.22	578.419	327.702	9241.767	127	0.94	499.437	309.146
11819.942	13171.026	8903.648	19100.039	12066.526	20061.68	12511.562	17286.751	595.921	311.227	281.281	330.93	254.317	632.681	173.925	7515.101	213.28	186.458	154.934	1222.031	183.49	9649.71	159.779	2389.137	2175.076	263.683	508.902	279.394	10804.443	420.657	298.706	6603.359	154	0.784	520.942	311.162
18531.268	19088.221	16526.998	25314.164	22144.545	27273.801	22743.985	27684.449	745.617	462.027	325.848	311.845	316.699	989.069	266.556	10440.767	154.039	152.064	256.653	1337.683	440.348	9600.398	146.488	2617.843	2530.218	284.009	496.612	296.019	17826.359	905.886	303.644	8071.416	412	0.844	846.67	315.398
15752.573	15572.76	11683.761	22363.028	16714.448	23462.068	17917.41	22636.715	901.271	1031.485	350.91	2091.279	2341.078	5916.933	366.206	9804.72	148.365	166.118	129.212	2770.405	12749.117	1148.858	109.894	2941.322	3075.746	336.179	1187.805	296.306	225.367	2221.723	261.517	7111.052	121	0.989	912.649	307.814
15395.528	16083.5	11391.567	23141.976	15828.317	27734.317	16032.125	22609.441	804.631	428.542	296.699	2973.096	4150.153	3551.293	304.95	11798.184	148.476	186.628	159.045	5380.268	25950.642	2275.847	115.026	2062.374	1964.656	418.364	1145.732	285.353	279.739	3138.587	313.585	4904.018	103	1	1006.5	307.5
17021.947	18393.712	13010.36	25945.576	17434.812	30231.604	17232.969	25981.858	807.713	646.333	291.993	3007.534	3543.158	2636.863	301.849	11919.755	146.777	213.86	169.321	3530.247	25446.086	1893.522	118.333	2104.001	3170.988	503.794	851.245	288.762	262.639	2679.437	297.32	4919.404	96	1	1012	308
17577.175	19198.411	13525.011	27461.317	18340.36	32098.814	18618.305	27473.6	877.553	650.808	301.374	3641.475	3917.367	2624.615	339.434	11754.472	161.545	210.516	194.587	3194	22970.581	2312.379	130.628	2371.74	4125.035	479.945	790.211	293.155	882.924	3302.729	311.842	5402.876	102	1	1017	307.735
13245.67	13717.42	10102.219	19335.54	13949.87	20734.417	14711.119	20218.276	780.443	400.856	342.667	2011.028	1670.721	1443.936	329.326	9695.689	171.414	152.221	167.752	3232.268	7286.274	38475.688	122.405	3289.89	1991.272	267.214	670.421	272.796	5066.355	1695.211	315.249	8648.504	136	0.895	1030.743	308.478
22086.244	24154.82	17291.094	33148.79	22920.147	37961.839	24000.672	34172.786	865.149	433.273	316.012	400.871	421.161	1256.474	297.167	12899.713	215.028	219.689	379.41	2631.696	343.13	4702.106	200.663	2315.609	4562.376	304.135	587.183	304.554	34158.595	821.678	321.696	5856.084	213	0.838	1092.185	309.974
18692.751	19017.597	13895.653	27160.14	19461.598	30449.34	21145.021	26951.009	958.015	390.38	315.6	374.218	420.833	829.239	294.621	12319.753	226.172	207.39	340.465	3421.257	262.573	15570.803	194.917	2237.141	4728.185	517.715	582.961	296.251	20837.234	591.927	390.211	6132.237	271	0.888	1104.559	311.777
23310.094	25351.043	17243.185	34397.957	22360.461	27528.128	15232.523	21228.141	954.206	469.826	388.445	379.343	420.184	468.966	271.598	9297.792	242.277	266.608	398.194	1173.316	368.213	1747.44	217.873	3071.145	4928.901	430.962	771.734	315.403	27580.132	421.564	275.623	3501.366	241	0.895	1286.649	311.355
19254.6	20436.448	17249.942	27594.413	23185.685	30844.268	23717.566	31244.923	874.406	396.281	337.763	460.29	358.282	915.746	269.358	10859.633	156.852	164.114	245.897	1531.118	737.972	16462.121	140.587	2916.411	2019.682	250.771	619.656	291.898	19010.661	602.787	326.687	8667.535	318	0.811	826.377	315.164
22284.264	23592.388	16426.657	31558.348	21862.162	33472.914	22627.052	30895.004	913.506	417.631	365.156	734.622	538.072	977.273	321.499	10447.72	223.891	223.381	271.898	2282.051	2244.483	3031.529	176.351	3018.932	4932.669	372.337	757.199	288.07	23906.82	890.818	306.757	6886.395	192	0.936	1245.786	310.948
19323.91	20087.866	15127.195	27969.924	20505.25	30875.521	21687.14	28561.047	813.776	342.748	296.05	398.387	358.86	660.398	268.703	13319.791	181.343	207.646	342.228	2906.574	381.3	9892.155	210.223	2112.296	3687.998	384.304	477.254	276.433	22795.662	840.382	300.678	5749.329	599	0.643	1055.871	323.697
9491.72	10623.276	7406.1	14891.048	9942.791	19282.595	10216.58	15136.136	832.558	349.442	289.815	355.053	384.36	590.958	246.413	11567.872	179.958	236.295	193.463	5180.728	194.641	1231.528	122.512	1798.714	2758.731	294.963	1038.703	300.456	11174.376	707.671	333.86	5175.597	139	0.915	1163.299	310.694
11386.698	12807.192	9545.45	17814.419	13135.258	22989.837	13461.423	19969.293	774.617	300.432	303.233	443.084	291.947	607.434	239.488	8585.188	192.478	213.553	262.959	3704.563	348.771	3204.345	200.899	2659.371	1766.624	299.252	790.985	276.39	11286.808	814.414	301.524	7437.887	112	0.973	606.304	311.429
10605.215	11578.715	9953.877	15811.297	14544.211	17753.724	15395.312	18820.837	1029.428	430.885	350.767	506.345	341.194	842.651	274.585	9447.554	179.423	159.754	205.698	1815.742	254.575	849.894	133.509	4263.711	1967.277	330.937	756.257	249.453	7449.819	820.871	268.583	12879.981	118	0.953	722.5	311.949
20163.007	20156.047	15428.948	28195.662	20509.514	29504.016	22076.479	28982.211	899.804	419.261	361.144	542.008	553.43	1585.755	316.444	9906.295	194.716	171.874	251.59	2698.644	1382.276	65015.372	141.209	3363.987	3453.791	263.455	562.095	287.479	9756.095	451.98	337.199	9881.438	157	0.898	1036.799	312.162
16153.36	18340.366	12452.692	23488.061	15730.516	25389.767	15936.581	24056.422	914.383	380.234	314.54	295.777	361.346	653.128	268.035	13676.142	167.847	251.548	334.886	2306.921	271.992	1763.096	220.257	2361.757	1991.291	311.616	520.758	276.983	17187.145	319.82	302.693	6351.386	117	0.985	1204.252	311.021
20904.173	22331.622	15539.647	30633.442	20709.826	32312.066	20797.57	30083.996	957.529	533.282	379.346	1022.614	1061.538	1338.459	309.514	11762.494	211.643	226.442	310.818	2874.568	4286.819	1173.381	193.792	3102.648	3646.752	365.81	887.766	305.218	25869.82	1052.077	307.246	6660.027	188	0.876	1253.787	314.367
23265.467	26665.487	17699.572	33475.517	21628.366	32139.352	18522.481	25546.903	1016.484	468.112	373.545	390.955	404.31	415.809	282.037	9841.925	230.547	232.778	392.022	1279.477	456.526	12259.104	249.255	5529.381	4170.073	353.515	660.991	311.128	23999.946	541.108	277.568	4206.771	159	0.91	1300.978	312.871
12616.466	14248.596	11667.182	19439.948	16337.484	23304.256	16701.763	23106.869	1097.991	451.375	342.578	521.722	323.78	775.122	267.377	9259.509	176.58	155.433	190.941	2810.063	274.215	8891.694	146.498	3847.559	2098.018	301.311	638.608	262.59	6535.99	880.627	313.779	12789.167	334	0.645	681.626	317.015
10569.768	10730.975	9178.477	15088.921	13005.05	17327.056	13764.309	18749.052	816.394	357.575	343.905	453.31	256.322	426.685	286.218	10910.251	150.338	149.886	256.273	1888.196	244.874	888.241	129.047	3292.017	2908.969	266.855	459.596	259.953	4011.896	567.501	282.853	10285.281	115	0.999	766.378	312.657
13059.277	13852.377	9663.194	19516.308	13128.68	22003.796	13841.084	19466.198	802.498	338.293	297.829	326.064	364.868	580.393	284.013	10939.216	170.338	203.436	231.923	2633.587	311.373	990.178	183.91	1997.85	2582.182	322.817	371.025	272.642	19094.793	962.82	282.92	5614.896	219	0.844	1217.537	313.441
10683.246	12618.055	9464.584	17004.708	12925.371	20535.22	12603.493	18617.236	713.62	386.417	334.63	353.92	320.962	498.691	267.191	9448.696	266.502	204.582	318.062	1984.599	322.271	7644.686	137.306	4522.564	2238.462	287.226	691.9	278.761	9456.176	536.536	308.934	9780.576	151	0.978	568.089	314.07
15083.267	17545.199	12449.59	24256.09	17528.413	29151.068	17569.548	27503.435	707.618	319.62	304.001	300.086	320.235	953.127	256.464	10683.534	230.062	168.776	303.816	1941.635	331.159	16309.87	183.869	2956.028	2454.619	324.095	650.862	254.886	23580.931	439.528	296.109	7712.168	128	0.936	585.852	314.164
13622.174	15187.536	11101.537	20414.086	15252.81	23176.031	15510.545	21770.734	685.241	303.672	287.41	349.445	286.451	758.798	249.944	8501.205	214.23	166.792	266.69	2155.202	310.933	27781.721	187.873	2624.936	1881.51	284.788	724.885	263.098	11343.842	582.816	301.971	7192.226	117	0.973	594.175	313.731
8651.067	9400.624	9217.512	12317.68	13056.813	14793.083	13355.63	15934.941	1222.853	583.087	436.701	472.701	378.873	424.749	284.415	9171.447	188.226	173.745	186.251	1435.792	250.524	601.074	130.204	5100.32	592.772	299.687	497.359	265.351	2004.889	566.632	300.781	16518.565	109	0.976	711.977	312.729
15439.665	17150.485	12858.92	23775.472	17585.523	27728.641	17326.56	26246.515	849.985	721.541	342.568	3306.352	3967.079	7048.221	432.488	9742.281	157.686	182.541	139.39	3191.65	13963.914	1120.026	113.834	3154.45	3446.541	339.408	1124.888	290.052	199.575	3595.101	307.621	7548.794	217	0.887	906.5	317.021
15222.226	16998.552	12470.92	23962.036	17170.734	29376.188	17592.868	25610.005	731.218	1070.565	324.571	2541.61	4668.372	4419.221	349.326	10821.892	145.848	184.234	143.408	6161.576	23437.603	1253.708	114.865	2464.764	3249.004	569.925	868.228	298.457	128.183	3563.726	303.277	6097.502	212	0.924	916.462	315.142
11384.665	11917.842	8854.902	17796.545	12503.543	22148.776	12919.2	17150.052	847.622	330.612	281.541	339.988	393.826	606.994	286.274	11775.521	187.128	222.462	189.938	4214.196	292.83	1469.401	134.638	1710.727	3378.498	291.037	309.499	288.55	27426.433	2252.832	317.443	4903.379	200	0.864	1072.945	314.49
16571.263	15946.099	11879.66	23047.636	16883.647	26522.199	19320.237	23110.265	963.139	346.781	292.216	318.575	352.815	682.23	272.984	10481.552	198.139	227.076	232.869	4091.165	208.812	11881.443	135.604	2038.061	3199.452	307.143	474.327	273.031	9453.101	544.952	330.172	6083.409	194	0.82	1144.387	315.851
10846.519	11272.367	7693.755	16094.495	10323.846	19004.901	11079.218	15981.6	771.039	295.288	274.185	314.784	324.856	418.969	241.274	12566.875	161.603	238.752	385.438	3254.793	253.665	3953.216	207.195	1545.714	1823.796	287.01	364.012	258.695	9263.73	492.668	309.85	3613.957	114	0.99	1194.132	312.86
10245.631	11821.661	9361.546	16079.372	12755.113	19955.287	12348.624	17981.541	1004.576	367.523	311.88	468.105	306.178	655.426	252.635	8886.19	220.893	205.845	158.729	2439.378	322.572	3169.26	137.997	2895.936	1217.664	301.415	573.342	253.473	7051.929	819.811	304.459	9729.825	155	0.9	630.926	316.145
10761.757	11774.781	9292.341	16985.152	13508.285	19969.292	14222.503	19622.543	835.743	344.953	278.754	458.251	286.593	1119.791	243.358	9053.082	175.503	144.38	240.694	2940.938	256.155	7327.316	141.838	2686.788	1942.655	328.716	555.101	270.13	9662.896	936.225	305.785	9296.492	141	0.964	666.074	315.67
18989.87	19652.713	17171.205	26702.781	23887.44	29110.584	25293.105	30592.823	1035.651	482.312	423.639	495.169	362.556	1117.303	300.35	9071.623	177.427	167.862	218.829	1329.702	283.144	1125.357	146.626	4419.998	2146.219	285.882	610.756	276.62	9342.741	576.368	315.107	13418.031	759	0.69	781.107	325.376
16781.211	18555.544	13028.382	25609.365	17032.788	30931.688	16234.537	24816.836	639.725	789.934	313.327	2874.496	3135.657	3788.929	303.997	12412.341	164.144	193.484	163.557	3425.703	21988.55	1816.107	120.314	2062.643	3583.833	405.362	1230.505	283.165	153.47	2491.332	302.01	4885.617	110	0.985	1006.9	313.982
16026.95	17113.183	12303.527	24625.436	17035.085	29574.578	17485.382	24722.838	703.579	693.208	324.235	3336.966	3596.944	3880.967	355.53	11996.196	160.513	183.485	178.839	3548.803	16946.094	4844.01	140.678	2542.467	3649.101	421.195	1203.528	289.267	1401.555	3106.673	296.96	6078.112	263	0.839	1020.443	318.489
10542.362	11426.387	9992.792	15974.724	14446.306	19349.058	15357.909	19661.165	1029.468	437.634	350.505	551.919	330.24	807.301	259.058	10945.173	157.585	164.649	175.553	2152.376	264.472	429.528	130.311	3930.409	1746.428	311.284	793.941	257.643	5733.437	1259.696	314.053	13310.283	171	0.891	699.108	317.558
9604.626	9947.377	9696.451	13260.202	14192.899	15174.589	14929.803	17324.042	1199.71	580.579	480.515	518.836	387.871	643.351	333.808	8791.413	209.773	152.87	171.445	790.82	256.134	16539.858	112.83	5426.338	1679.934	268.042	432.764	263.169	1784.969	418.513	315.192	16190.299	135	0.865	748.7	316.47
12430.55	13705.012	9538.046	18688.432	12190.695	22101.924	11622.388	18599.838	621.86	639.577	332.618	3217.414	4518.725	3022.513	289.82	12414.046	156.876	176.374	162.8	6280.185	30646.573	1662.177	118.939	1963.339	2573.768	300.525	1255.936	285.38	115.502	3379.827	335.548	4762.765	114	0.99	999.14	314.833
18957.276	20528.97	14606.741	28898.086	19471.999	34577.808	18859.318	27863.366	719.199	1226.486	314.062	3132.836	3209.994	3853.462	323.405	12730.024	166.532	208.023	216.646	3183.526	20439.448	2187.667	130.829	2227.5	4547.843	360.7	1069.666	284.846	1156.219	2638.595	281.754	5259.357	115	0.956	1013.03	314.857
12905.632	13735.355	11150.509	19127.1	15983.793	21818.942	16793.885	21909.493	1026.847	422.38	341.203	506.38	312.872	1037.515	258.109	8348.727	214.468	143.109	178.287	2425.325	256.671	5951.365	125.413	3320.733	1156.332	345.726	864.268	272.396	8716.75	709.867	344.544	10920.276	123	0.952	653.589	316.411
16803.971	17603.628	15517.533	22864.85	19987.121	25192.042	19808.813	26113.998	949.147	468.939	369.932	593.357	461.593	671.757	278.71	9650.422	182.16	176.244	261.099	1431.156	1183.163	11836.289	139.712	3512.755	2262.46	263.812	547.354	299.23	10463.931	650.454	310.442	11258.447	232	0.912	815.616	319.634
7985.576	8774.034	6106.73	12047.106	8297.581	14482.331	7857.017	11160.283	813.458	258.719	247.972	1101.242	1691.328	1053.083	281.15	12076.431	144.303	158.298	212.031	11501.549	51955.305	18203.25	116.754	1730.416	1890.6	1055.327	655.492	284.284	142.071	1303.269	341.984	4138.551	149	0.955	932.688	317.386
21079.971	24113.09	17204.097	30936.511	21845.463	35513.94	21566.993	32325.778	933.168	417.242	340.932	380.051	421.015	943.796	306.819	12301.529	227.578	241.777	227.025	3432.587	359.946	1989.649	170.95	2498.196	5019.489	355.133	454.713	303.099	27936.064	2155.549	366.373	6588.478	305	0.847	1091.71	319.756
22293.132	23136.026	16426.185	31140.671	21930.8	31765.563	21890.386	29319.632	964.96	454.241	378.71	594.157	527.881	912.517	290.015	11618.41	225.476	246.045	276.896	2087.938	1305.618	5591.343	168.629	2827.997	5021.252	330.463	676.244	303.422	24306.82	1182.375	286.905	6381.667	370	0.763	1263.124	323.562
24655.855	26355.703	17564.381	32569.511	17899.764	26672.215	14635.049	17949.652	991.787	419.662	349.3	556.594	914.359	403.874	253.734	10252.392	262.961	221.675	345.037	1947.426	7301.361	2419.238	195.518	2969.6	7403.827	385.8	528.47	297.698	22563.036	595.346	290.384	2944.508	171	0.913	1317.354	318.301
9703.886	8876.209	4993.375	10955.598	12375.559	15126.875	8201.735	13496.746	684.456	263.749	248.985	377.82	274.74	550.302	190.074	6386.732	188.321	178.455	181.745	1817.748	166.877	7352.118	160.115	2063.303	910.444	284.628	458.433	284.681	7397.705	453.699	309.691	6493.805	127	0.859	511.39	318.579
17856.384	17998.726	15301.894	23670.964	19556.441	24763.235	20210.009	27222.012	776.068	369.875	375.327	477.6	283.931	815.192	285.313	9405.017	153.373	155.934	170.384	1355.986	251.59	552.418	127.877	3629.34	2088.662	285.744	428.248	273.704	5301.555	698.264	275.638	11262.553	116	0.965	771.776	318.422
13653.206	14699.514	10777.811	20851.095	14069.984	25247.698	13837.381	20804.769	979.155	374.6	326.113	378.662	369.604	759.68	294.715	13791.122	198.53	238.172	185.148	4569.741	337.05	5590.346	151.681	2362.417	4289.611	312.432	330.394	284.179	29216.693	2850.183	323.873	6494.972	103	0.983	1065.675	318.015
12080.619	12717.11	8890.851	18411.735	12388.134	21237.79	13036.58	18279.858	1176.366	405.681	335.818	583.447	407.677	766.551	273.794	12215.536	205.538	252.283	204.124	5873.303	227.507	1411.13	146.756	2365.115	2123.124	344.436	1116.299	280.319	14888.878	884.925	320.859	7092.075	147	0.853	1175.398	319.833
15198.29	15979.06	11546.511	21940.828	15555.03	24513.501	16249.343	22644.667	982.11	393.925	351.81	442.52	404.449	858.293	299.014	10208.158	196.816	209.061	216.118	2894.523	286.293	9438.015	174.308	2823.035	3381.433	322.105	454.831	279.313	21673.298	1011.232	285.912	7917.825	445	0.827	1230.136	324.534
15147.625	15649.712	9204.891	22980.404	12525.018	20373.576	11624.613	17655.1	778.999	349.38	327.259	443.255	1504.728	540.716	266.691	8360.418	240.317	223.962	219.692	1873.084	14239.359	14493.865	141.822	1585.664	2776.91	309.374	624.421	306.925	7671.495	1088.449	346.155	3541.138	108	0.967	471.324	319.444
10958.412	12846.556	9251.153	17492.182	12556.199	20820.397	12033.452	19297.227	738.221	297.158	332.262	390.797	339.054	487.11	247.015	9216.452	195.779	194.271	237.082	3270.53	349.331	2404.985	217.784	2884.381	1251.253	298.791	880.078	265.931	12666.077	666.374	295.582	7582.258	117	0.944	603.594	319.731
8645.419	9823.352	8239.126	13220.46	11311.342	15684.468	11170.327	15115.074	1007.346	377	322.208	424.582	294.64	522.329	240.139	9522.773	201.661	208.286	200.671	3439.445	328.138	14812.999	176.508	2965.352	1266.474	288.826	371.363	262.534	7687.412	614.735	290.202	10443.008	110	0.955	613.918	319.173
6333.179	7250.745	8453.634	8901.272	12236.773	10515.535	12284.854	13152.683	1555.112	707.959	538.859	541.003	426.855	434.867	330.492	8818.171	239.16	171.76	209.912	901.168	265.88	503.858	118.399	7029.55	534.179	269.207	384.278	269.441	1050.721	504.26	260.409	17541.778	141	0.904	733.592	321.011
19836.05	20814.52	17608.734	28782.503	24076.596	32193.418	24994.317	33244.148	735.482	388.495	310.565	268.148	309.694	1000.139	270.661	11719.849	133.709	161.789	403.487	1190.124	388.705	17796.647	202.173	2373.536	1911.88	283.081	435.472	291.542	17244.15	490.349	288.813	7228.65	196	0.901	871.26	319.281
22459.991	23474.995	17595.816	32765.617	23377.702	35363.505	25173.734	33782.59	873.671	366.336	323.562	438.061	390.993	1011.339	283.734	11186.092	188.316	194.596	329.79	2926	459.347	37384.073	220.338	2753.85	3580.313	266.09	788.857	277.904	24056.452	419.821	318.669	7766.639	168	0.937	1045.089	320.31
10739.154	10299.454	7773.997	16220.137	11168.693	20830.608	12848.51	16838.45	944.372	432.335	290.993	308.955	379.533	1429.992	286.485	13263.214	209.425	224.804	351.289	3727.806	285.04	23388.901	176.812	2066.911	3490.517	283.838	448.766	287.755	27462.946	694.02	377.399	5534.845	128	0.974	1114.516	319.195
21228.724	22842.079	16757.048	30904.229	22432.204	34705.483	23718.563	31465.093	1085.604	476.209	368.034	345.817	418.692	866.292	304.816	12186.668	231.37	238.244	272.231	3393.073	272.94	9028.351	197.155	3771.23	3951.313	315.424	571.823	279.36	16719.16	498.631	331.713	8854.368	405	0.847	1141.688	325.438
26036.928	29011.726	19278.627	38125.384	20850.568	26293.952	13422.773	25500.244	1061.518	452.823	367.72	404.982	361.946	569.434	247.769	12382.941	260.683	238.986	441.566	1571.114	541.598	33301.802	189.159	5121.663	7076.225	302.68	575.777	311.055	17182.474	348.791	278.077	4040.662	111	0.964	1306.635	318.554
25351.671	29253.181	22094.356	35938.928	26503.557	37350.945	26121.617	38018.298	886.932	416.789	357.245	661.226	593.402	1264.564	311.514	9795.47	178.928	178.102	229.407	2793.214	1891.287	50229.305	160.325	3322.522	2394.792	256.924	568.671	282.192	10018.947	458.698	310.076	9837.423	120	0.969	1037.667	319.758
22717.225	22313.438	15733.387	29946.308	21236.472	29426.563	21001.326	16809.784	830.705	684.987	341.365	434.152	448.836	1300.214	267.221	8036.932	208.831	202.693	330.787	1740.103	2221.336	12013.399	187.792	1561.831	5105.069	354.231	442.391	310.348	22470.311	893.742	284.924	3594.675	338	0.802	1276.145	326.012
9531.65	10829.404	10108.515	14319.549	14501.949	15929.352	14871.534	17313.987	1405.134	643.698	479.582	540.409	408.268	596.602	301.879	8058.295	285.785	199.338	183.813	1765.135	317.357	6179.747	129.999	6556.591	662.379	294.271	440.433	277.073	2472.035	706.684	353.79	16734.638	129	0.982	640.957	321.523
14570.193	15334.145	13521.059	21593.484	19751.555	25343.888	21330.328	26606.955	1180.703	506	428.272	556.241	362.127	686.899	319.645	9006.341	195.459	163.118	214.787	1473.517	265.446	883.298	130.284	4721.765	2730.171	272.849	916.651	272.91	6619.657	630.388	319.227	14152.824	306	0.788	758.569	325.559
7078.913	8017.466	12420.792	11690.298	6885.462	14044.292	11087.007	13327.942	601.736	263.344	281.611	379.983	233.123	631.749	161.372	6786.538	187.203	169.838	152.354	1960.368	173.237	8604.602	158.47	1981.29	1005.645	243.89	439.829	268.952	9088.068	530.235	289.491	6319.872	152	0.8	521.901	325.875
9336.717	10121.637	7273.824	13622.644	10090.135	17014.193	10079.278	15875.822	596.506	289.259	272.543	297.437	271.345	425.021	233.395	8807.173	207.296	167.301	381.588	1908.013	336.568	3933.779	135.469	1888.643	762.185	276.113	383.01	276.096	21270.103	374.29	298.873	5953.989	107	0.971	576.668	322.164
14317.826	16160.274	11661.138	22365.23	16228.028	27016.129	16303.13	25046.795	644.84	301.019	283.982	375.58	298.009	779.321	246.18	8458.562	224.089	161.316	286.299	2450.963	268.007	26321.931	148.469	2540.192	2565.056	293.268	674.063	267.317	9441.386	629.656	308.022	7881.03	208	0.879	584.885	324.115
16433.118	17602.963	14363.112	24178.667	20140.778	26896.437	20345.112	27119.978	1176.736	476.34	363.991	406.747	329.066	846.101	260.865	8426.486	226.815	161.729	206.022	1769.332	242.446	1147.699	132.936	3911.549	1546.702	307.543	671.114	263.18	4684.838	479.249	308.662	12446.707	168	0.884	654.363	324.327
11794.401	13207.475	10640.147	18079.311	14997.81	20590.979	15398.371	21550.316	1000.127	400.727	331.091	547.306	313.976	696.899	271.885	8673.186	147.989	151.959	164.582	2284.192	264.853	686.785	140.438	3754.021	2143.217	316.003	937.437	255.7	6049.367	865.497	307.754	12283.789	130	0.978	691.069	322.662
11091.482	11390.482	9491.308	16040.55	13825.89	19692.269	14883.403	20686.087	971.168	404.978	331.499	507.586	289.151	735.223	267.088	9166.71	143.752	155.812	181.57	1745.502	260.471	714.655	134.695	4006.983	1747.436	309.667	730.298	261.403	4033.509	950.236	332.848	12951.75	124	0.933	706.024	322.185
7857.866	8468.837	9169.646	11040.894	13351.385	13440.259	13765.526	15537.636	1331.878	653.528	498.36	580.216	402.89	619.969	324.67	8671.382	215.706	153.043	190.522	863.591	242.906	642.289	116.473	6241.157	525.059	268.409	498.092	266.976	1557.02	516.92	270.984	16534.373	117	0.973	739.432	322.056
12017.937	13126.526	9208.901	18166.893	11892.503	21279.397	11727.33	18071.022	678.933	915.364	332.36	3450.521	3707.541	2467.358	344.164	13326.722	175.509	170.065	232.121	4223.998	20705.217	1855.808	152.353	2436.761	3697.187	331.165	1401.921	287.223	5713.614	3164.437	296.883	5629.237	104	0.974	1007.654	322.327
19038.315	20310.927	14878.624	28133.231	19868.926	32988.457	21084.942	29372.316	873.416	395.441	308.75	376.812	373.756	947.36	292.256	11784.362	200.662	204.104	325.761	3096.184	280.089	24821.06	209.843	2496.408	3553.588	283.525	531.283	287.103	17854.749	899.008	393.325	6563.932	269	0.901	1106.262	325.024
11673.874	12062.813	8444.451	17103.944	11578.576	19739.708	12657.234	16947.365	965.357	312.82	289.52	362.503	320.617	500.419	273.508	9582.099	182.087	231.153	310.342	4199.488	224.411	14468.235	175.247	1666.455	1962.673	287.08	734.471	263.974	14339.633	526.686	306.709	4765.774	110	0.985	1196.682	321.745
19684.55	20292.244	13617.998	26802.151	15406.489	22443.767	10618.632	13718.382	910.224	364.086	330.538	393.885	391.192	326.93	244.214	6237.478	234.742	305.57	299.99	1095.008	1506.268	803.313	149.007	1437.67	4822.089	308.73	655.237	297.915	13682.286	361.702	289.165	2004.859	170	0.857	1344.806	324.918
18112.486	16457.959	12610.375	19593.819	24193.726	27023.525	13192.159	26542.594	668.363	302.434	252.743	401.387	306.933	454.455	196.755	6211.264	198.387	178.653	179.852	2076.758	193.812	5961.118	163.362	2323.089	1415.72	260.703	402.365	296.432	6019.713	577.682	322.795	6925.04	98	0.993	506.378	322.592
15601.075	16974.397	14906.27	23056.806	21262.61	27049.196	21862.331	28722.428	1203.886	558.81	461.726	522.668	383.832	1955.678	324.411	8724.878	201.813	170.824	213.172	1106.188	277.583	3766.728	130.619	5105.153	2238.154	280.502	902.436	273.27	8354.901	578.069	298.201	15405.179	299	0.678	749.523	328.637
11005.122	12484.363	10396.527	16638.303	13633.169	19941.213	12873.068	19688.221	594.263	396.922	298.869	338.858	269.509	898.423	253.416	10864.737	127.026	122.261	214.626	965.911	627.426	27858.421	116.198	2152.48	1150.929	273.668	419.135	298.664	13204.561	468.752	296.697	6874.282	101	0.99	837.054	322.015
12543.32	12882.123	9562.571	18872.895	13088.541	22148.476	14026.221	19304.583	908.454	368.505	303.395	339.943	371.741	1074.251	284.743	12535.112	205.048	214.505	277.506	3673.398	236.338	44164.739	132.982	2464.774	3347.29	286.005	490.974	294.244	16533.159	383.204	332.264	6836.808	129	0.97	1121.671	323.391
14315.533	15302.08	10788.408	20950.013	14798.765	23629.957	15468.721	20852.314	1051.217	395.007	359.993	442.564	387.315	830.585	304.536	12227.928	213.269	234.529	281.043	5002.678	288.323	22534.552	186.87	2888.264	2975.586	310.303	998.664	274.974	21879.332	714.21	317.237	7957.756	210	0.919	1210.976	325.476
14571.298	15225.732	13409.628	20307.612	17978.094	22053.437	18565.416	23149.599	961.343	465.616	376.574	497.194	325.162	634.969	261.279	9258.059	176.38	165.474	243.565	1537.766	623.194	5086.051	141.689	3487.162	2191.077	277.953	553.799	272.647	12040.668	723.717	299.488	11548.682	170	0.916	805.176	325.612
13540.361	12988.742	11305.696	19625.674	16382.21	23274.543	17845.945	23674.136	656.872	337.529	291.476	293.181	286.791	953.319	249.606	12198.345	136.318	139.921	293.252	1367.892	426.587	59303.992	164.798	2308.839	2270.121	237.78	607.232	299.484	18208.619	419.635	307.283	6964.627	110	0.985	859.282	324.218
21273.753	22314.524	18372.774	30208.733	24743.793	33175.923	25008.786	32815.836	778.469	397.544	327.57	439.028	490.841	1050.776	276.993	11652.535	162.258	159.353	295.052	1364.816	1083.933	46020.051	156.089	2534.962	3868.146	267.14	550.181	300.582	16764.993	477.556	297.54	7859.394	181	0.912	866.887	326.638
11097.723	11188.471	8621.479	16676.412	12410.988	19367.783	13115.762	18147.028	1449.084	395.33	324.382	3882.518	4160.874	3210.947	385.79	9595.187	135.327	162.111	141.451	3826.904	17190.458	2322.671	112.054	3092.319	1953.452	467.785	1342.461	300.109	206.669	3801.944	294.941	7167.765	104	0.944	897.452	325.192
13931.22	15114.251	10650.276	21410.775	14566.616	24136.006	14779.03	21126.458	571.125	984.426	302.423	3221.741	4236.973	2553.371	311.473	13135.136	155.672	178.042	181.356	5771.734	23929.031	1215.079	132.066	2091.709	2841.082	369.151	1043.657	279.815	436.47	3170.681	281.964	5085.461	122	0.985	998.008	324.402
13811.319	14582.324	10164.787	19907.803	13973.248	21168.973	14980.971	20739.514	868.459	367.296	328.575	611.309	362.335	834.882	271.458	11177.768	161.061	214.608	205.851	2570.933	395.287	1235.386	128.407	2486.221	2059.768	284.1	348.531	277.678	28188.803	1071.333	288.147	6894.971	147	0.942	1245.997	325.037
8260.057	9903.908	7376.157	13469.162	9991.744	16917.745	9975.325	15491.687	442.497	286.532	270.456	344.442	278.75	570.492	248.847	6771.469	223.102	163.961	223.617	1589.066	261.874	846.382	129.062	2220.677	1234.72	315.418	512.122	258.634	7579.548	585.13	301.596	7216.407	104	0.974	565.856	324.933
8723.919	9969.354	8772.64	13520.219	12667.215	17408.323	12520.519	16282.848	1103.794	455.981	366.977	435.817	332.035	613.207	270.874	9440.376	219.629	216.98	166.003	2024.068	338.699	896.549	155.495	3549.625	886.709	313.429	651.714	272.607	2878.802	808.946	285.302	11564.26	144	0.845	625.854	328.069
16494.198	16946.909	14674.82	23526.376	21196.579	26300.574	23023.822	27503.117	1119.572	512.569	417.589	509.459	356.124	962.806	298.503	9399.503	184.509	172.62	190.582	1227.687	274.799	15842.689	117.919	5499.153	2009.994	292.285	820.524	258.352	3991.853	588.742	303.97	15027.269	190	0.914	722.668	327.342
19268.364	20919.339	15892.252	28028.992	21089.887	30469.634	21740.273	29251.185	1159.192	494.16	395.688	364.582	415.88	795.168	321.905	11652.541	254.694	246.439	286.996	3094.358	294.214	25689.376	148.346	5249.484	3165.374	280.141	616.725	267.014	11654.69	540.929	332.74	10799.572	107	0.958	1130.379	325.5
18509.132	19667.957	15723.191	27913.724	22495.497	31744.376	24256.931	31365.796	952.106	379.905	299.969	376.99	281.906	800.473	244.786	8668.803	194.183	149.022	222.407	2242.183	247.228	11870.932	143.496	3087.443	2159.358	281.393	531.97	267.546	9871.713	699.191	299.157	10236.113	309	0.865	659.539	332.173
14676.802	15944.158	13072.35	22359.724	19160.251	26425.348	19309.024	26734.044	1112.486	433.018	351.146	517.207	331.612	815.579	275.667	8864.424	162.422	171.619	204.698	1930.609	450.117	1392.833	134.055	4305.165	2065.457	332.961	877.965	278.149	5488.409	706.298	311.968	13251.799	160	0.939	708.606	328.094
12167.739	13813.496	10182.947	19201.145	13836.041	23908.73	13446.388	21319.861	1227.21	417.048	318.888	3569.565	4185.372	2849.044	382.786	9836.894	147.304	171.992	156.403	3989.839	20289.588	1390.891	112.571	2849.814	2600.759	471.902	1194.638	292.671	169.361	3558.123	330.875	6824.23	157	0.921	903.162	328.557
16192.015	17508.59	14445.092	23731.495	19131.075	25595.556	19134.81	25712.124	699.302	367.915	317.401	659.978	621	989.571	280.889	10960.933	137.145	152.786	322.018	1321.085	1856.23	5908.038	158.925	2369.021	2891.287	278.12	476.033	285.656	19977.399	1004.931	276.323	7328.026	162	0.927	875.667	329.333
13547.196	14766.552	11322.378	20958.354	15802.329	24295.308	16181.19	23466.218	808.524	451.627	308.133	2858.731	3511.222	8323.157	367.841	9201.223	124.629	155.011	144.846	3327.052	12864.302	5550.334	115.93	2903.607	1348.279	399.854	1316.72	284.924	625.858	2982.381	284.189	7248.302	169	0.967	891.429	329.115
13265.69	15950.578	11494.914	21212.872	14286.581	24297.653	14161.843	24032.317	804.651	356.428	305.379	598.4	432.297	1110.089	275.32	10346.185	159.085	163.862	236.129	3177.905	1968.931	40547.215	137.029	2732.521	1485.903	261.088	629.644	274.382	18004.323	441.338	289.999	8242.928	118	0.981	1041.381	327.136
11095.179	11953.711	8610.881	16920.316	11634.053	20944.825	11963.628	13462.251	1121.283	375.275	338.37	494.206	365.878	641.488	277.106	11080.365	219.869	272.307	296.887	5739.264	260.991	15759.893	159.077	2261.024	3927.398	299.443	1108.913	266.907	23044.865	839.129	305.712	6183.234	128	0.963	1201.094	329.156
9372.339	8845.903	8477.228	11780.055	10171.847	16055.883	11978.847	20107.044	644.969	249.438	227.474	339.944	221.729	385.066	181.113	5635.312	204.071	171.686	136.23	2415.207	170.376	1226.382	136.654	1905.639	1819.51	265.742	323.379	267.767	8005.269	545.895	283.069	6165.473	98	0.993	526.653	328.306
11678.627	12537.832	9025.96	17720.026	12138.632	21529.673	12213.314	18132.088	613.225	621.567	315.788	3158.914	4793.185	1688.429	325.077	12789.661	159.095	163.871	326.452	6484.857	24794.228	1819.534	164.865	2436.203	3397.951	309.76	969.339	303.328	9857.132	3735.834	304.741	5727.006	108	0.967	1007.528	328.389
17678.459	18269.136	13510.236	24834.372	17658.702	22978.512	16362.089	13518.674	810.064	388.116	339.679	372.374	394.693	519.928	264.433	7966.598	212.03	235.224	336.817	1548.083	209.98	10462.423	186.465	2325.711	4309.539	317.742	340.256	327.332	13338.691	519.782	278.013	3931.284	266	0.797	1288.902	335.496
15247.076	17100.431	13291.858	22748.747	18449.511	26186.043	18989.606	25592.31	903.435	413.101	349.522	567.195	345.76	612.695	272.73	9036.713	247.251	171.632	513.277	4712.321	342.242	3402.908	184.615	4589.559	1324.859	295.978	840.265	285.132	14140.318	939.522	310.598	9669.595	145	0.954	594.397	331.279
16864.752	18455.398	15251.429	24937.084	21503.538	28044.618	21259.818	28938.658	1047.618	448.94	373.604	507.65	329.891	1182.347	281.487	8329.532	175.941	175.433	194.138	1825.088	364.515	7992.864	121.74	4266.096	2367.04	367.502	712.621	260.041	5305.354	810.765	296.131	13646.354	125	0.94	715.076	331.212
20961.256	22834.529	15080.981	32209.389	20078.151	19395.193	12842.114	12818.314	980.624	465.49	341.886	441.093	386.27	470.498	260.464	9116.068	233.862	237.439	498.786	2548.398	396.136	10346.072	245.299	3219.679	5449.289	325.231	515.923	302.434	31917.241	462.467	287.98	2939.61	223	0.759	1328.41	333.321
7339	8148.672	7109.358	11170.392	9955.19	14445.012	9803.936	13121.202	807.263	340.877	274.54	324.791	270.79	424.207	243.443	8945.175	169.905	195.999	187.238	1741.96	302.272	6310.948	166.952	2372.42	900.61	287.662	454.317	278.286	2767.603	518.676	258.807	8548.07	116	0.977	617.543	331.853
13709.289	14663.717	11723.898	20328.23	16681.061	22988.613	17268.96	23105.805	930.567	390.777	324.778	477.375	306.844	955.647	249.686	8001.835	204.24	184.528	185.815	2515.638	265.299	2018.345	128.951	3298.942	1952.973	310.821	737.022	273.631	8164.065	492.028	298.225	10851.64	229	0.85	643.701	335.413
19198.701	20553.983	16574.77	28601.572	22378.046	32297.475	22700.666	31849.086	699.282	368.492	310.156	920.2	916.999	1073.713	283.597	10101.509	160.191	150.588	236.015	1655.39	4485.197	38592.789	147.622	2712.369	3751.812	257.089	472.2	307.05	12554.441	984.202	276.969	7966.163	143	0.941	861.22	331.703
8421.022	8770.406	6370.026	12634.842	8932.353	15178.206	8939.693	13016.006	712.868	310.645	277.377	2766.791	4366.741	1554.011	323.295	10013.774	124.096	155.219	165.74	7651.537	37688.355	1247.554	120.041	2305.915	1175.482	351.851	1186.949	282.623	154.295	4232.5	342.289	5626.345	104	0.961	910.26	331.413
18611.768	18994.933	13912.69	27777.494	19356.588	31705.929	20169.908	27377.779	731.492	988.66	336.517	3139.979	3467.226	5534.071	355.05	11330.053	170.762	190.76	164.271	3431.222	18417.437	1515.279	119.765	2345.124	4243.858	307.914	1668.392	295.76	202.183	2984.798	288.855	5609.333	199	0.915	1022.003	332.606
16843.534	17961.587	13365.685	24405.942	17579.193	29082.521	18700.801	25755.322	956.984	429.586	339.027	349.318	372.64	991.398	293.639	13127.046	229.642	213.683	348.642	3344.035	284.818	27571.293	243.461	2987.991	4665.112	292.717	556.752	279.557	19734.234	408.401	323.781	7254.769	248	0.806	1118.431	333.835
20882.708	22027.477	14267.022	33546.882	17983.114	35146.851	14835.389	22490.38	1108.928	429.92	369.943	455.109	425.473	442.315	268.973	10559.375	248.056	356.909	366.996	1942.129	779.356	2380.769	160.972	2970.483	4402.511	306.622	863.869	301.291	15378.617	413.752	287.865	3651.858	117	0.985	1348.722	330.688
12973.514	14717.798	12928.052	20280.307	18458.181	23429.122	18792.459	24852.538	1096.092	469.826	398.449	461.854	353.082	585.149	291.197	9178.373	192.485	176.453	223.901	1540.979	316.024	1829.982	124.671	5018.659	2439.012	271.571	407.403	270.996	15709.349	444.057	274.605	14002.816	174	0.938	742.937	333.54
14615.901	15475.722	12220.985	21852.325	17337.022	26843.535	17480.431	24726.871	799.789	591.87	294.652	2144.849	1926.526	2348.325	296.192	11654.76	139.428	184.258	212.403	4467.879	20344.891	3161.575	128.984	2334.809	2758.181	417.015	836.605	307.684	5808.113	2196.422	302.033	5881.737	194	0.933	822.582	334.624
10775.042	10366.546	8247.863	14758.553	11809.105	17418.459	12149.65	16178.525	650.406	545.353	288.834	1948.5	1685.697	2085.345	295.496	11073.791	124.816	162.833	204.735	3730.743	19747.246	5097.688	126.957	2190.502	1875.266	386.468	901.153	302.574	3475.447	1716.459	308.193	5655.919	102	0.987	829.706	331.882
9092.68	9826.322	7932.19	13573.187	10532.642	15945.665	10163.097	15172.37	745.099	368.323	314.905	1528.563	1404.384	1993.746	300.196	8790.12	154.356	148.043	243.07	1987.5	4368.082	7708.392	147.977	2520.794	3669.757	293.485	699.257	284.735	3191.92	1380.034	258.663	7412.811	102	0.987	883.539	332.157
12284.693	14199.059	10384.368	18559.495	12911.96	23621.924	13018.713	20072.337	1076.222	480.048	372.268	342.254	412.495	1354.682	309.509	13986.705	254.712	219.474	284.5	3726.845	256.766	54066.008	159.035	4370.331	4116.323	275.061	668.645	270.768	10442.374	521.18	323.696	9642.6	105	0.984	1128.643	332.014
12795.915	13573.691	9664.367	18742.743	12794.632	22070.149	13425.649	19632.352	1053.784	395.102	359.624	400.355	405.727	556.365	288.711	14227.224	209.468	246.161	306.172	4392.48	247.938	4248.735	185.201	2420.33	3565.374	305.795	1198.094	272.544	21943.811	683.223	283.981	6690.988	172	0.918	1192.651	334.692
15836.128	15771.81	10565.125	21749.521	14263.515	25938.899	14005.069	25658.72	682.87	290.378	267.827	270.448	320.809	305.778	248.308	9510.321	191.073	221.688	311.075	829.575	4246.3	2434.777	151.709	1269.866	4886.238	286.304	542.397	279.544	8297.536	314.592	273.049	2321.915	192	0.924	1365.865	333.891
11472.509	12415.042	10610.381	16663.24	15079.16	19623.34	14956.154	19580.447	1035.475	484.379	378.901	403.332	350.512	871.18	272.611	8284.706	227.557	213.083	183.92	2028.274	302.962	3346.417	140.771	3953.631	1996.256	308.663	377.839	269.555	6369.225	564.675	314.866	12399.573	138	0.981	633.645	333.667
11155.043	12306.756	9908.744	17289.061	14067.99	21930.159	14287.771	21353.505	963.21	397.527	307.237	552.579	306.934	905.944	252.309	8696.546	172.4	157.61	169.076	3234.698	258.884	2387.311	128.998	3091.747	2167.661	319.587	734.58	271.636	7480.583	1024.769	326.329	11157.563	159	0.9	671.091	335.047
10561.454	11438.542	10151.34	16072.315	14606.166	19148.683	15438.355	19623.418	1158.657	474.949	358.693	553.301	340.592	760.763	270.273	9455.878	159.354	158.134	187.983	2962.186	267.5	504.969	141.019	4039.973	1046.632	297.385	932.53	268.161	7599.575	818.118	303.317	13207.64	160	0.939	687.188	334.756
8132.615	8825.305	6348.956	12759.049	8876.659	16040.249	9154.213	13278.289	509.277	273.228	273.642	2076.963	5215.962	541.986	302.004	11043.421	148.011	153.617	204.053	10624.682	47321.666	2901.66	123.996	2149.232	2881.252	281.616	563.09	292.879	7049.528	4190.172	267.776	5412.503	139	0.915	924.809	333.845
17089.642	17552.007	12697.243	25841.273	17733.756	29914.711	18721.16	25837.449	969.568	741.021	320.362	2979.459	2994.218	4651.373	350.08	11403.282	172.527	190.927	170.477	3422.059	16108.393	1844.085	128.227	2512.619	4132.499	346.561	1358.252	289.866	2705.325	2716.849	289.231	6097.517	237	0.88	1030.044	336.399
27502.851	29767.339	20275.375	36946.417	24575.222	36610.849	22255.733	19302.064	851.274	538.13	371.38	422.125	452.982	898.529	273.689	7855.876	215.812	222.759	269.946	1716.342	275.04	8122.236	203.444	2099.17	5846.65	368.973	376.503	316.264	28933.646	606.02	282.19	3768.193	101	0.977	1281.649	332.896
11687.061	11974.087	8344.205	14992.811	11804.98	19321.041	9098.192	17015.286	540.414	277.902	283.126	270.061	480.856	521.777	217.097	9718.028	215.156	189.16	273.732	1261.878	993.503	10990.631	139.652	1313.892	3214.972	323.72	506.709	279.134	12586.555	432.906	307.846	3204.582	112	1	480	333.714
16223.426	16722.539	6868.899	25666.954	15542.147	24461.108	17047.653	23298.852	637.156	331.358	223.087	410.067	293.278	1797.995	214.935	7914.29	228.727	194.873	179.985	1741.224	230.671	12037.517	205.185	2638.831	2602.088	254.784	472.84	282.378	11606.971	548.385	302.29	7158.812	238	0.788	505.361	335.353
12995.61	8408.646	6195.344	15334.785	8569.741	15081.223	8797.371	13508.388	507.459	246.146	269.311	295.135	256.922	555.675	230.522	7260.695	176.209	181.523	178.504	2442.581	285.95	8088.066	154.157	2005.74	1669.845	258.296	490.1	246.532	8606.59	543.713	296.352	6359.17	116	0.948	542.147	334.75
13514.002	15563.667	11274.349	21108.655	15755.116	26369.562	15300.033	24571.013	679.036	280.077	264.804	481.586	296.912	681.391	243.044	8369.851	210.375	162.602	310.612	4121.19	292.74	1139.93	162.15	2225.939	1817.528	297.536	649.225	279.238	14913.656	804.321	286.361	6591.773	174	0.845	584.333	337.46
11895.788	12796.501	11282.27	18062.91	16224.754	22209.507	16785.97	21449.996	1171.499	519.046	366.276	446.697	344.248	1004.913	275.931	9349.181	177.302	160.255	215.925	2307.565	271.942	510.691	136.041	3908.061	1438.942	310.09	532.808	272.502	6255.086	565.975	321.899	13453.288	126	0.988	678.048	334.095
17868.558	19515.278	16285.357	27130.462	23050.214	31323.233	24364.194	31569.201	990.91	436.796	371.97	527.66	333.857	1522.117	281.961	8775.061	172.356	168.266	187.498	1618.483	275.008	7983.196	119.223	4166.521	2174.913	318.217	839.402	260.382	5633.142	644.355	286.968	13332.624	265	0.839	723.202	337.383
16469.462	17794.224	15763.995	23957.11	20988.809	26482.507	21732.369	27939.746	1089.668	537.828	462.846	475.16	387.392	819.439	311.816	8972.663	180.667	156.747	168.648	738.394	268.294	1378.547	124.18	5827.235	1619.644	284.613	563.748	277.803	3340.528	421.555	306.757	16238.181	283	0.76	773.599	339.973
13689.56	14078.491	12553.594	18497.219	19352.416	19656.702	18280.823	21169.675	1145.098	482.64	370.058	529.093	343.602	508.947	261.018	9057.884	159.261	167.508	259.479	2639.698	711.19	415.049	133.075	4221.235	1353.126	284.492	350.957	265.899	8196.441	824.574	322.116	14290.108	150	0.926	699.007	337.067
13032.505	14509.953	11183.36	19167.875	14955.201	23872.194	14028.502	22494.798	731.23	593.414	336.781	2559.039	2179.794	3450.44	313.617	11085.477	132.354	187.626	161.858	4236.959	19966.68	2001.265	113.552	2223.383	2936.831	326.346	953.498	302.747	1352.653	2599.131	316.536	5796.91	126	0.948	815.794	336.143
16679.261	16844.836	11915.172	24217.62	16732.485	26114.438	18057.08	24247.873	777.447	353.216	358.29	404.089	394.544	779.852	271.923	10194.275	188.633	201.009	207.048	3177.397	272.028	3243.888	154.248	2570.446	4332.834	339.941	365.647	281.162	31854.656	1623.718	315.484	6960.683	284	0.873	1244.493	338.585
24036.821	26401.301	17218.923	34031.912	22057.39	31717.367	16089.682	19046.584	1013.069	420.46	365.677	419.41	431.37	431.849	259.459	9035.884	238.445	284.293	372.141	1524.937	1601.334	8188.161	178.152	1931.82	5992.683	329.007	732.455	290.291	22157.352	410.796	275.053	2849.477	256	0.871	1355.789	338.07
15996.832	18074.034	13780.247	24661.487	19400.988	29218.019	19779.229	27550.865	740.997	337.09	304.403	470.237	314.188	711.953	247.649	9075.092	224.608	157.516	434.925	3806.694	300.515	1632.774	187.016	3028.027	1735.647	288.6	690.446	274.521	15126.243	686.659	292.768	7986.422	173	0.88	590.477	339.176
14519.964	14895.083	12985.953	19907.601	16820.742	21306.82	17277.96	22206.191	839.771	424.606	352.472	1265.79	738.716	816.357	288.018	9168.444	162.94	144.998	184.363	2113.282	5248.567	4260.467	136.453	3301.881	2521.917	282.959	584.799	273.013	5400.174	1224.299	336.488	10531.684	191	0.843	802.662	338.427
16089.852	16470.356	12171.057	21894.781	16478.886	24567.174	17408.184	22819.55	1172.525	391.235	377.8	433.237	357.096	1059.154	274.125	9641.606	272.207	223.418	216.732	4443.488	228.854	19471.839	137.779	2775.273	11760.054	300.767	530.157	281.12	12468.596	1023.648	294.476	8534.4	273	0.812	1219.35	340.687
9277.499	10043.553	7672.199	13690.045	10395.405	17087.175	10091.249	15176.202	622.397	617.449	298.157	2861.999	2963.263	3244.797	301.877	11542.475	138.797	162.496	174.701	5269.223	24151.672	2369.283	115.082	2068.581	1853.813	274.556	975.44	318.311	328.427	3127.948	360.083	5505.135	113	0.981	834.81	337.181
10309.258	10985.12	8110.903	15382.759	11134.052	18617.295	11572.732	15927.171	1006.943	365.741	300.041	323.456	321.566	573.47	270.758	11027.079	216.455	253.161	289.067	5165.052	205.616	3169.039	160.668	2691.512	3408.775	303.628	391.339	276.711	7810.03	518.375	327.438	7705.9	126	0.948	1160.595	337.706
21694.071	23801.081	16890.394	30972.297	21456.585	34960.45	21558.884	31117.088	1050.22	662.887	434.041	464.046	483.995	1106.319	308.51	11935.055	244.199	247.068	246.792	2579.189	285.324	8735.754	179.315	4020.062	5272.338	364.851	443.293	311.718	31775.267	2370.434	300.929	7896.676	163	0.9	1277.488	337.893
13120.124	14465.641	13064.631	19452.958	18476.266	23126.058	18985.398	24951.698	1258.066	577.328	486.494	654.144	395.122	953.272	326.246	8779.416	200.631	167.18	169.571	1172.522	284.436	415.362	128.069	5357.065	2076.394	265.752	1320.876	277.781	5764.059	801.623	297.279	16057.347	140	0.932	755.414	339.014
14380.59	15464.222	13990.605	20773.56	19242.285	24361.93	19963.991	25619.355	1075.536	524.624	436.152	537.781	377.531	546.499	310.74	8620.987	189.206	158.058	174.692	1228.912	278.816	1845.126	125.514	5337.736	2752.31	267.33	435.649	285.092	4442.281	702.78	304.016	16002.012	190	0.923	762.753	340.711
15716.419	16180.991	12629.463	23620.796	17512.59	26171.966	18373.943	25355.491	653.557	379.949	307.239	2091.704	2264.408	1721.863	319.737	10059.991	132.001	150.491	190.717	2887.421	13321.231	20107.646	147.645	2654.362	2087.775	283.353	591.425	314.384	2718.008	2230.905	288.921	6868.724	106	0.993	864.792	337.708
13779.797	15690.889	10958.296	27539.204	13827.839	25658.353	16040.733	23948.103	653.649	558.712	260.79	378.172	268.273	1876.489	176.613	6441.168	238.016	227.243	193.857	2383.755	172.818	5323.71	148.237	2115.534	2646.936	243.345	414.772	269.583	11752.734	667.197	277.37	6619.444	134	0.942	520.619	340.582
16265.044	18103.368	14401.594	25286.127	19965.154	30131.048	19780.358	29490.209	986.344	407.058	314.686	365.221	293.614	920.344	253.018	7861.097	201.253	167.675	232.221	1896.121	250.869	9203.924	121.897	3253.75	2485.471	286.22	497.777	262.619	8182.45	437.939	290.38	11113.214	118	0.994	651.737	339.068
13647.144	13736.028	12277.718	18650.723	16682.013	20089.596	17845.939	21465.103	913.737	455.302	382.244	422.366	321.862	552.891	263.032	8828.765	152.079	137.055	149.283	661.823	326.013	4052.32	131.657	4276.538	699.734	260.561	378.904	266.946	2698.78	450.337	326.558	13498.443	144	0.923	791.299	341.083
14811.635	16745.315	12962.068	22860.475	17224.886	26375.651	16587.758	26362.689	673.444	953.661	303.148	2508.194	2384.726	4642.893	323.51	10634.122	136.209	151.752	159.54	3196.277	13995.124	3430.845	132.742	2564.547	2222.35	446.481	956.43	315.291	1600.347	2832.164	282.011	6565.868	145	0.965	858.528	340.528
17037.202	17033.22	12078.732	25881.985	17159.709	24894.856	12988	29817.381	677.326	367.389	356.681	498.154	1736.349	822.919	270.608	15412.315	239.423	202.557	168.155	1377.828	8176.214	8746.193	145.275	2844.616	2922.997	327.434	656.065	291.235	7773.374	1134.38	324.012	6167.454	124	0.96	473.242	341.403
19706.945	17912.371	11593.166	28372.455	16901.774	25814.071	15933.083	24041.776	848.126	376.128	272.231	318.99	265.98	606.572	207.019	7144.844	295.161	211.736	185.799	1890.842	247.62	7065.458	171.977	2374.068	3346.107	218.796	868.024	274.073	11639.81	473.263	266.461	6808.763	159	0.933	528.305	341.299
13185.768	13474.354	10083.895	19903.835	14358.211	24224.736	15007.266	20609.654	1628.699	379.143	319.373	2987.971	4196.722	3853.141	337.293	10337.631	141.012	172.372	166.939	4733.116	26449.526	1166.694	121.262	2540.968	2739.278	444.939	1211.549	291.267	648.04	3309.311	368.275	6265.171	188	0.934	899.574	340.691
11715.644	12593.392	8901.935	16864.613	11921.511	19601.003	12102.609	17602.879	795.756	301.739	294.905	278.278	290.663	419.432	251.765	13321.922	163.034	237.329	385.849	3215.047	194.083	1604.589	221.242	1759.719	3036.55	295.555	445.089	267.382	13929.955	354.994	290.241	4700.974	136	0.956	1185.676	341.61
19846.24	20784.72	14827.58	28020.399	19803.353	29420.207	20424.785	29917.432	1030.192	462.857	415.26	582.255	426.102	786.695	291.15	11144.21	220.787	219.04	254.439	2979.44	258.271	1770.486	197.633	3086.004	4430.353	389.114	706.504	308.685	28985.331	1425.789	306.296	7381.4	297	0.831	1267.658	343.581
20361.048	22240.668	15110.202	28850.668	19679.943	29724.018	19428.066	16489.616	905.778	374.631	334.157	362.959	575.719	573.531	271.73	8312.784	214.263	232.48	347.356	1996.684	372.797	14124.776	215.331	3560.689	4938.638	304.253	341.714	316.6	27284.042	672.764	288.987	3699.269	299	0.831	1332.172	343.61
9312.435	10826.892	8035.3	14953.364	11117.609	19637.302	11289.823	17301.188	467.435	261.64	268.72	390.618	282.971	713.06	240.795	8573.701	228.407	173.653	212.517	2654.158	308.044	1407.84	130.007	1918.179	1721.513	293.276	1020.406	254.224	13863.699	642.526	284.035	6171.251	142	0.971	567.085	341.042
16559.832	17699.327	15053.502	24015.212	21686.492	27410.037	22077.715	27786.825	992.302	429.137	356.899	439.717	293.705	857.254	265.519	8154.469	156.586	161.291	231.128	1760.827	329.851	1961.694	122.021	4123.099	2150.059	323.653	499.177	271.455	5945.284	663.06	297.292	13387.157	198	0.922	710.838	342.818
18552.615	20482.979	15068.386	28878.255	20117.972	33210.741	19789.453	29318.755	588.256	790.079	327.345	3262.379	3144.181	4179.834	326.73	11703.426	161.951	203.631	152.47	3459.382	19327.556	1941.477	118.633	2242.177	3775.976	470.387	1047.133	307.093	132.009	2521.747	289.508	5439.704	133	0.973	1019.342	341.274
10464.007	10930.943	8156.904	15614.766	11159.602	17222.768	11880.399	16471.126	622.788	278.391	252.499	877.997	686.928	663.33	277.184	9557.433	127.649	154.278	284.626	2969.768	3913.797	6773.608	156.072	1749.275	1202.737	248.696	434.514	276.489	4695.359	572.13	292.667	5326.039	117	0.973	1045.603	341.15
12450.724	14310.86	10222.348	19297.379	12963.537	26116.4	12984.043	21350.7	888.982	396.431	313.741	355.508	377.381	862.109	285.61	13698.915	192.394	209.43	280.647	4254.621	263.393	2259.624	213.935	2135.085	2674.773	353.48	668.083	275.308	24420.095	1000.016	319.326	5833.488	203	0.85	1115.815	341.791
13132.683	13680.243	9884.464	19554.175	13841.539	23691.598	14677.947	18949.828	1049.78	428.501	335.063	467.529	380.896	746.784	284.79	14171.16	208.516	250.169	255.313	4824.544	303.358	1591.9	197.061	2409.704	3023.622	291.126	1372.892	262.709	30438.44	804.807	322.966	6300.375	171	0.882	1147.711	343.395
16588.855	19462.326	12874.224	24727.202	15696.622	21672.063	12478.088	14556.706	841.213	468.534	320.151	456.585	698.039	482.047	253.503	8527.138	202.165	238.51	423.951	2117.913	265.885	4798.472	187.768	1178.924	4748.461	341.262	655.054	328.394	35534.54	604.822	298.67	2630.957	112	0.973	1319.679	340.366
13875.617	13132.091	11204.023	15675.443	17535.385	23511.415	10602.154	17559.576	537.788	256.812	292.562	263.582	357.497	367.043	221.401	8253.465	208.322	191.753	276.817	1265.864	538.882	3237.273	138.236	1250.704	2608.522	261.252	441.263	272.807	23716.074	363.855	302.789	3077.105	106	0.98	480.811	342.189
14497.097	14857.383	11218.033	21415.798	15625.962	23830.133	15905.853	22467.57	1315.524	378.781	328.689	3124.625	3935.288	3022.08	356.858	10996.308	139.918	164.251	193.352	3627.098	13798.079	1046.26	126.573	2778.688	3412.896	560.061	1424.584	294.596	11630.734	2899.014	319.265	6699.842	124	0.972	890.613	342.153
8478.129	9318.401	6601.515	13533.521	9398.163	16398.626	9713.367	14087.411	1039.624	242.31	235.549	1063.462	3201.347	450.603	275.777	11263.075	144.054	126.83	187.559	11740.013	52544.502	21195.818	141.961	1693.401	642.421	258.484	539.765	280.947	3244.187	2596.254	319.724	4518.2	155	0.887	955.21	344.706
10519.695	10800.334	8048.652	16380.846	11270.81	20507.003	12319.137	16945.093	854.945	294.752	262.657	320.387	309.247	549.861	261.562	14204.595	191.767	250.862	199.187	5461.554	318.505	1120.334	138.241	1622.869	3697.296	276.959	384.456	276.415	22764.367	1565.001	309.428	4593.62	122	0.956	1065.434	342.836
18114.268	19783.771	14291.776	25369.099	18481.71	27581.315	18771.889	27008.28	1102.294	395.539	379.963	421.507	371.938	912.022	266.145	9370.619	190.265	209.549	254.237	3063.391	224.365	4821.735	182.582	2952.36	2556.096	334.991	529.638	274.398	17750.589	888.34	290.433	8578.364	282	0.817	1238.106	347.11
10223.532	10385.647	8163.81	14374.41	12045.501	17951.976	12960.098	17967.289	767.479	292.386	276.381	401.889	277.989	694.519	246.851	8681.558	161.71	186.206	219.022	3805.8	334.84	2716.231	177.911	2409.66	1271.795	284.782	881.653	283.397	12874.373	734.688	291.229	7658.448	130	0.889	614.338	344.954
11294.218	12981.222	10725.22	18486.464	15160.843	23954.96	15593.705	22962.54	946.111	396.366	309.197	437.323	287.498	992.501	249.357	8985.339	193.685	149.617	183.169	2249.468	246.453	19067.966	126.917	3254.8	710.743	303.201	855.281	260.976	8071.46	607.644	310.946	10633.586	140	0.957	658.007	344.407
11951	13185.511	11624.097	18137.749	16666.487	21693.484	17204.846	22027.798	1078.199	472.608	379.306	430.595	324.799	643.596	264.948	11602.473	171.914	149.719	207.549	1986.924	265.563	898.63	134.395	4127.892	1598.619	304.217	695.074	264.558	12509.372	563.941	288.757	13471.322	242	0.823	687.277	347.091
11721.802	11867.872	11016.41	17499.26	16044.621	20842.769	17803.81	20906.483	1089.883	485.088	401.995	513.487	337.395	811.994	275	9116.678	184.339	160.91	184.911	1981.323	289.531	8039.972	119.481	4248.058	1619.56	294.507	598.367	251.205	5600.172	584.848	283.141	14205.601	128	0.963	732.383	343.617
14358.841	14871.622	10648.039	21317.193	14397.171	22664.312	14687.541	20357.318	571.061	1341.695	285.962	3032.409	3940.217	2836.191	300.466	11495.383	148.976	173.014	168.438	5577.178	27062.13	2805.946	126.031	1895.605	2969.51	341.206	1187.853	283.257	140.917	2738.672	283.559	4630.426	141	0.975	1001.018	343.039
13531.209	14931.889	10786.357	20767.209	14064.212	25268.422	13397.793	20856.089	587.153	443.764	294.227	3212.435	3775.445	2839.909	312.778	11263.452	149.88	167.299	147.139	4290.58	23386.247	7655.631	120.785	2081.502	2916.905	450.216	1195.845	311.224	129.067	2745.127	296.704	5022.21	102	1	1011	342
21380.604	21806.866	14734.054	30423.042	21197.74	31459.947	21195.487	29727.846	772.769	388.405	304.197	342.382	318.627	646.029	250.279	9221.869	266.051	225.202	276.95	1252.396	271.439	11380.77	217.06	3473.014	2692.91	262.253	505.694	280.553	16155.336	527.689	326.91	7855.512	205	0.905	497.832	346.476
16354.846	18003.718	14502.603	25867.054	21862.198	30192.806	21967.458	29987.565	983.108	356.295	310.177	420.662	297.124	1105.492	253.04	8746.36	133.552	161.043	257.324	2327.822	378.869	1332.209	151.161	3685.523	2145.714	344.079	639.033	268.343	11942.024	734.791	314.027	11537.884	256	0.81	700.219	348.719
18857.82	20019.659	15423.274	28728.867	21576.223	31663.943	22050.798	30001.232	669.712	1246.959	324.557	2524.635	3339.357	8390.365	347.985	13028.518	141.617	175.323	176.398	2826.79	15223.423	1450.326	124.176	2648.459	3341.008	555.279	993.147	292.579	206.854	2751.463	373.941	6603.278	211	0.83	873.31	348.68
15839.662	16113.156	11708.519	23740.533	16261.175	27189.684	17169.94	23921.904	912.401	629.885	313.874	3514.215	3965.474	3613.93	357.458	10607.781	174.231	176.243	163.471	3960.928	19993.19	1786.461	124.746	2521.053	3752.98	475.223	1024.641	286.128	343.162	3273.886	289.867	6066.307	241	0.86	1035.907	347.421
12505.436	13153.644	9497.48	19003.178	13194.538	24367.822	13989.412	20246.461	1126.906	354.378	338.722	393.492	385.839	641.258	253.419	14143.748	207.178	268.68	241.295	5514.841	221.672	2202.479	139.307	2233.204	2993.641	339.918	1235.76	268.024	11327.24	827.455	290.173	6653.59	275	0.775	1200.507	349.667
19735.289	20055.352	12368.655	27580.007	22245.177	30460.94	19324.601	29684.099	719.659	348.176	275.068	310.829	312.565	582.955	223.595	8352.12	240.735	193.794	226.211	1476.741	241.347	5221.43	193.443	3271.207	2637.841	268.653	541.119	265.567	10801.161	348.002	310.553	7558.358	324	0.747	506.833	351.682
15639.582	17650.006	13500.769	24435.73	18135.718	29060.407	17635.765	28004.238	685.677	881.788	321.804	2603.979	3016.11	6017.136	335.533	11148.378	138.701	154.947	167.099	3211.661	14859.441	1101.613	128.351	2612.039	2985.976	490.838	929.632	314.154	195.376	3069.344	344.502	6615.941	210	0.907	865.371	348.843
9398.104	9688.281	6976.193	14142.084	9750.89	17319.391	10149.871	14573.321	1498.299	329.761	285.665	1857.203	3490.258	1712.431	293.998	10471.908	126.367	166.392	157.512	10647.506	56494.115	1583.178	121.442	2370.656	1270.651	454.422	934.883	300.772	222.955	3083.21	339.925	5752.481	124	0.972	908.129	345.363
16849.523	19121.919	13357.126	25307.429	17113.681	29259.193	17280.307	28098.717	1030.602	460.25	400.863	493.488	459.028	805.499	311.924	11723.18	238.702	266.78	224.132	3278.726	245.603	7136.44	185.481	3720.2	5151.368	307.154	338.223	331.85	27493.39	2275.603	316.855	7890.75	149	0.955	1282.849	345.46
18771.485	20674.898	12851.377	23449.146	14192.974	24438.521	12939.545	20358.861	1131.1	425.711	360.91	451.503	366.365	499.605	296.411	10362.635	252.92	325.855	235.872	2771.496	284.97	994.401	168.996	2202.925	5561.86	337.801	967.355	301.98	28732.831	910.003	305.329	4931.7	128	0.963	1368.375	345.797
17658.067	19866.777	14187.414	27118.468	17988.161	32089.007	17158.623	28746.316	749.238	670.369	312.462	3322.347	3584.593	3529.549	333.946	11270.865	168.803	202.871	171.246	3675.817	16884	1394.718	122.776	2264.87	3963.288	598.021	746.322	293.875	142.035	2640.711	278.517	5570.906	120	0.969	1026.425	346.217
16722.899	17680.872	13366.604	24982.583	18346.704	28807.12	19191.497	25853.883	826.817	336.437	297.242	537.656	488.284	734.985	272.901	10848.062	172.881	200.423	200.468	3424.118	1666.038	8143.288	163.235	2211.372	3334.85	276.827	457.609	280.141	16562.799	1016.169	328.019	6772.159	308	0.768	1059.013	353.179
12703.234	13301.578	12267.386	17188.971	16281.325	18308.842	16727.175	18845.051	1124.75	469.408	361.874	395.553	305.835	435.302	245.971	8518.178	208.269	196.734	242.45	1636.532	323.621	799.335	168.21	3757.474	1437.855	285.253	359.402	272.584	4549.771	454.311	277.034	12245.329	133	0.961	635.267	347.861
14586.063	16280.869	13455.568	22555.863	18795.642	25751.922	19389.877	26301.267	944.281	402.546	355.173	473.011	316.748	808.562	265.217	8601.609	157.082	157.123	182.569	2265.438	299.142	5485.399	119.297	3726.898	2069.742	278.341	620.684	257.728	7045.648	648.336	298.99	12572.941	176	0.939	727.398	349.347
11232.804	12666.397	11189.888	17670.642	16178.509	21669.215	17020.906	22552.026	1032.572	428.74	378.075	595.873	329.142	1077.198	282.379	8800.39	161.425	144.383	140.895	1374.592	281.492	444.439	128.447	4307.139	839.332	261.879	778.094	267.341	4581.745	764.605	285.264	14480.348	187	0.871	750.81	349.666
10372.715	11440.151	10759.196	15247.029	15425.149	18335.286	15821.932	20020.457	1038.581	522.603	414.363	467.424	354.392	617.417	286.929	8024.732	158.958	139.049	136.92	678.595	247.141	9566.012	129.942	4736.878	704.497	243.704	379.023	255.28	3532.559	562.733	297.489	15180.038	108	0.967	780.296	347.769
11370.836	12160.697	7744.573	16154.55	9933.633	19079.9	8933.707	16058.537	941.324	398.641	338.89	458.659	316.92	590.724	243.751	13207.387	227.612	234.17	399.812	1843.196	454.09	16719.579	198.665	7673.212	4252.99	356.903	355.293	291.861	15085.627	401.981	273.538	5714.722	101	0.99	1341.777	346.946
9981.584	10926.606	8486.511	15153.382	11828.195	19359.682	12121.749	18235.291	661.477	500.281	305.036	3166.758	3267.995	3015.103	343.5	10649.638	133.735	162.522	153.128	5802.261	23375.798	1387.21	114.884	2362.866	2485.808	402.065	1122.087	275.904	185.437	3650.885	297.475	6161.477	192	0.924	807.677	350.182
19627.79	21162.221	15987.036	30320.135	22016.82	35090.46	22143.559	31459.774	876.554	1077.36	346.096	2789.127	3254.146	9807.346	346.767	11484.163	146.176	187.082	182.131	2884.887	14735.446	988.271	127.424	2512.849	3888.065	550.929	1267.795	297.894	966.065	2364.823	365.555	6382.391	340	0.853	885.715	350.856
15619.193	14984.872	11026.438	28507.953	16499.666	23200.889	14321.244	19807.601	664.336	328.661	309.372	316.185	298.573	589.657	239.712	9150.759	238.806	200.106	230.277	2135.394	440.978	19197.395	165.865	1924.348	3000.167	256.855	594.638	281.12	17747.211	891.159	341.928	5321.305	172	0.884	487.797	349.343
16327.151	17000.249	13499.637	23607.607	19189.586	27032.542	20608.329	26052.112	856.323	341.671	319.997	315.464	309.605	768.668	267.528	9603.215	170.59	191.249	288.33	2347.549	342.79	11268.368	188.208	3184.219	2078.453	288.804	504.583	281.659	13634.213	467.183	304.334	9371.068	113	0.94	618.518	349.527
15269.881	16622.78	12484.535	24275.693	17071.871	30242.224	17045.348	24958.542	680.471	464.006	302.428	2930.763	4031.009	4473.595	327.61	11019.117	143.495	171.367	197.952	4053.828	24976.852	889.922	123.502	2215.789	3215.948	420.95	1029.041	292.781	450.858	3156.223	337.532	5830.479	116	0.936	896.819	349.957
13843.961	15255.734	11044.992	21097.453	14691.809	27453.461	15050.899	22324.679	845.11	486.697	305.694	416.874	340.881	1020.9	283.048	14347.157	205.521	218.248	318.557	3495.405	303.119	1204.48	218.633	2023.34	3676.979	833.289	1154.846	271.319	30533.792	775.724	298.979	5288.675	138	0.908	1124.841	350.341
11164.889	11681.072	8554.993	17078.156	11948.738	20950.675	12445.839	17892.489	1156.268	339.25	319.646	525.517	356.466	684.993	253.044	13337.992	203.34	267.654	215.003	8100.412	235.059	10171.384	123.86	2296.757	2195.742	353.522	885.653	271.295	16905.861	1197.363	298.77	6752.709	158	0.895	1210.241	350.835
28295.284	29005.885	20798.395	37677.961	27255.89	37409.437	28119.963	35383.755	912.068	383.589	352.527	494.022	464.259	799.186	275.816	10442.941	175.965	267.124	308.294	1874.243	247.539	16908.942	202.721	2445.737	3716.876	300.88	372.801	336.912	29923.188	805.278	312.533	5577.977	415	0.801	1302.946	357.086
24176.67	25401.838	17196.6	29381.571	20448.653	24796.626	14694.907	13072.42	786.688	388.335	323.624	442.068	298.697	340.031	230.859	6332.627	203.045	232.317	432.704	1289.742	251.86	788.705	162.122	1059.378	5210.429	294.425	551.123	290.821	17960.39	356.093	266.627	1897.51	240	0.842	1355.508	352.271
10420.337	11165.429	9319.258	16263.622	13020.467	20638.154	13907.346	18646.551	779.918	327.563	284.637	455.588	314.136	691.662	244.479	9513.561	218.893	167.488	252.064	5569.74	283.642	4961.937	147.625	2295.395	2010.251	279.651	1077.042	288.821	13325.421	904.747	298.651	7558.955	194	0.741	590.959	354.887
16605.208	17078.938	12280.82	24579.042	16708.231	27640.343	17623.723	24178.808	647.991	990.018	308.885	3519.268	3467.591	2831.035	327.101	10910.627	157.947	159.952	144.737	4215.009	16773.413	1815.958	129.461	2356.717	2970.702	436.078	1507.751	299.372	135.48	2779.195	279.363	5706.663	198	0.855	1005.899	351.889
15138.992	15654.085	11368.784	22832.795	15661.394	29284.715	16563.351	22810.177	1094.74	499.026	336.137	436.136	361.303	1153.248	302.631	13748.773	215.797	235.534	318.168	3592.96	267.822	1337.936	254.643	2347.226	3781.552	464.441	824.417	279.846	24499.108	627.833	307.899	6432.975	264	0.888	1133.788	353.292
14744.716	18247.359	12928.497	22938	15945.801	30079.411	14880.84	24439.051	1169.383	460.362	350.622	488.029	353.983	882.898	271.126	13557.593	238.342	271.689	365.07	5847.346	236.931	1586.739	240.841	2459.398	4725.658	334.55	761.363	276.805	11376.886	1085.659	313.343	7295.025	107	0.989	1146.164	350.463
12835.09	13591.649	10041.837	18452.17	13857.589	21789.251	14642.116	19278.473	1121.089	401.597	365.166	338.781	354.782	1132.489	297.285	11398.765	221.617	243.91	251.167	5157.659	250.61	44026.012	124.465	2906.99	3752.815	307.81	609.215	270.006	7812.647	545.602	314.221	8579.849	133	0.961	1171.59	350.545
11536.692	11838.204	8632.095	17162.581	12175.21	21900.876	13040.214	18083.306	1220.869	361.831	320.703	469.834	345.13	995.081	243.126	10104.269	215.013	238.257	195.889	5432.972	222.633	22084.564	144.142	2504.807	3249.271	344.873	826.448	281.885	17464.662	886.093	282.175	7637.463	180	0.886	1228.1	353.217
19646.298	20326.165	14275.833	28178.203	19097.981	30116.802	19814.981	31012.884	860.19	645.109	381.992	410.396	420.237	2437.682	264.725	10958.464	180.765	218.452	200.479	2966.859	269.166	2856.537	159.956	2698.133	4700.904	304.752	467.086	307.143	33954.832	1145.696	305.589	6921.67	229	0.788	1262.858	354.478
10347.217	11597.233	9784.485	16481.984	13873.666	19187.202	14133.336	18312.758	847.212	336.299	297.97	366.488	295.864	537.523	246.666	9493.152	197.861	176.905	254.923	2618.618	303.014	21003.626	174.223	2593.731	1256.679	277.365	288.383	264.549	3333.225	616.649	297.135	9098.325	102	1	604	351
9979.876	11179.87	10180.8	15116.74	14550.618	17713.327	14877.608	18651.891	1093.023	526.224	403.596	354.468	345.776	692.385	279.375	10798.871	221.588	156.92	219.74	1096.368	213.458	542.462	129.199	4455.341	1474.879	301.587	855.31	269.373	4814.624	340.891	293.043	13578.293	147	0.942	674.255	352.119
7776.181	8395.338	6374.892	11487.757	8912.037	14310.017	8708.972	12626.053	396.686	269.902	238.267	1081.305	2318.011	710.535	220.803	11020.468	113.253	128.909	207.987	10584.548	47465.38	1533.214	105.799	1785.33	1424.151	434.955	637.101	289.309	223.282	2135.7	272.705	4488.423	142	0.971	834.373	351.866
11186.063	11144.701	7846.58	15659.89	10256.909	17079.898	10643.29	15317.403	639.095	452.249	286.811	4273.049	4033.503	2396.469	352.755	11679.963	163.267	167.157	171.937	4208.952	22736.319	853.878	117.684	2344.867	3237.932	315.724	1353.199	297.716	140.866	3223.573	271.725	5510.855	99	1	1019.641	350.359
9900.761	10307.765	9717.583	14101.414	13958.078	16293.356	14948.173	18200.801	977.612	517.985	427.84	439.448	356.17	479.805	284.276	9314.417	172.262	146.306	148.369	547.413	247.245	2113.703	131.272	4749.789	1960.062	260.844	980.213	260.371	3510.294	519.064	320.066	14766.929	126	0.896	768.365	352.373
8224.622	9156.11	6457.908	12890.422	8934.847	16020.33	8687.877	12878.178	482.916	266.227	260.148	1680.604	3652.442	1133.33	289.598	11901.458	126.08	169.102	199.449	11903.656	54145.8	16658.752	120.777	2093.376	1491.163	597.138	587.151	285.111	152.908	3362.954	268.301	5147.654	137	0.974	921.719	352.347
17151.227	17948.704	12741.001	25119.478	17337.989	27122.757	18136.6	26510.995	834.695	375.355	350.478	551.933	369.465	584.499	260.083	10042.289	163.752	177.148	245.308	2749.03	255.379	2724.527	215.011	2607.07	2480.453	317.894	433.309	310.213	29671.838	1128.615	308.534	6608.591	186	0.937	1274.371	354.145
25190.888	26311.254	17966.977	36293.691	23824.712	31684.409	20443.468	25263.712	923.175	386.886	352.885	505.301	424.65	624.416	268.159	9749.807	188.6	242.517	256.819	1642.349	259.728	2695.987	198.881	2108.285	4995.021	346.694	489.075	326.904	28962.057	661.693	305.903	4620.187	164	0.884	1315.177	353.652
19258.957	20153.412	13164.041	20908.823	18535.886	31111.874	14013.653	29609.619	799.595	967.926	384.536	1084.447	2225.619	4873.441	333.106	17802.957	245.212	234.262	131.624	2045.52	8957.358	9671.153	149.255	4265.188	3303.274	372.476	936.208	284.19	438.252	2200.938	314.422	8597.782	103	0.965	466.267	353.607
13019.078	13949.581	10744.758	18666.546	15050.818	22614.318	15152.309	21864.488	782.794	329.616	300.613	408.272	312.193	547.92	254.148	8858.118	221.078	178.251	273.266	3788.574	316.787	1780.486	140.463	2505.302	4047.055	278.975	1269.281	273.357	11400.301	781.105	281.544	8068.922	187	0.852	582.564	355.372
12757.915	13728.832	10059.991	20161.981	14135.938	24343.848	14845.28	21270.183	639.082	356.644	275.198	2254.012	4492.574	1599.272	291.239	10430.871	124.002	149.878	203.011	9699.931	52431.772	1109.866	122.53	2134.987	1430.787	342.105	772.157	303.791	2211.379	3810.098	267.067	5456.694	146	0.936	904.226	352.836
12713.851	13373.081	11502.667	19262.831	16790.224	24260.179	17774.981	22874.193	932.256	392.193	334.121	368.054	311.92	549.493	258.756	9446.917	186.339	189.835	249.842	1473.325	337.602	7341.624	188.497	3355.769	3045.553	302.227	594.692	274.977	5983.774	448.032	293.491	10827.114	232	0.894	629.552	357.651
12474.206	13653.535	11766.82	18894.611	16785.391	22202.415	17446.361	22001.635	939.664	412.919	344.919	433.084	308.425	602.438	248.788	8620.086	197.864	178.244	192.867	2530.299	257.719	520.605	138.005	3447.765	1682.681	293.027	575.108	276.705	9328.444	688.52	288.751	11713.451	329	0.82	651.731	359.631
15789.793	16706.944	12197.13	23931.968	16395.29	27647.034	16701.967	24688.451	763.451	1119.161	310.52	3823.742	4063.333	3971.134	359.987	11140.502	170.532	180.897	155.373	3857.156	19888.045	1437.109	125.103	2485.048	3534.407	522.015	1108.197	296.772	144.228	3227.974	274.949	5804.031	252	0.867	1024.571	357.873
14822.629	16450.196	11847.636	23132.579	15628.428	27386.307	15968.78	24945.904	695.918	675.067	320.183	2541.947	2717.6	4082.719	330.176	10176.339	159.49	167.66	191.537	4025.957	16524.255	4676.096	158.011	2594.415	2675.446	321.625	902.449	288.133	7000.785	2438.639	277.396	6453.088	149	0.92	1042.03	354.393
20793.929	21100.007	15286.906	29869.258	20826.373	32826.529	21781.597	32683.496	979.004	541.699	395.896	413.502	417.139	1616.194	265.814	10872.154	185.312	214.759	247.694	2904.248	276.029	9880.102	205.75	2887.996	4068.991	347.491	628.256	300.611	30652.195	720.314	303.601	7421.155	166	0.917	1255.831	356.572
16058.255	16257.086	11561.178	22643.598	15120.257	23190.124	15150.027	22076.515	1011.429	388.421	355.648	542.941	413.586	657.556	289.058	10022.292	182.999	213.973	197.928	3003.108	244.538	1541.37	159.156	2590.25	3640.895	322.947	376.514	340.069	32779.567	1886.42	309.379	6288.592	163	0.91	1291.175	356.844
18025.397	19688.747	15298.362	26812.481	21514.364	30797.662	21569.799	30760.544	917.322	377.482	336.479	370.185	334.607	1047.994	257.971	9070.729	194.764	191.648	251.108	2683.674	346.75	10766.247	175.063	3162.188	2710.442	306.788	555.984	293.276	15157.163	474.146	299.828	9638.216	197	0.87	614.429	358.231
10192.451	10817.186	9744.039	14895.524	13848.673	18121.457	14544.232	19308.01	958.847	490.43	400.906	444.124	347.725	571.407	279.341	8115.179	153.465	150.712	138.03	997.944	272.146	930.263	131.752	4398.895	1799.386	262.998	502.495	267.593	4553.197	673.827	293.722	14525.703	153	0.857	779.082	356.984
7324.234	7813.169	5911.937	10719.378	8060.357	12963.328	7837.882	11391.034	1398.294	279.873	246.568	810.992	1673.537	805.961	212.422	11668.182	119.72	112.472	194.045	14655.754	53420.272	3467.704	111.9	1911.459	1622.537	512.243	766.245	297.41	152.042	1477.603	328.196	4694.17	118	0.981	845.381	356.169
11280.327	12862.461	11814.092	17321.011	16677.446	20995.619	17006.32	21774.779	1212.168	536.411	433.243	505.953	344.587	815.355	291.313	8644.725	174.935	156.245	181.908	2032.484	292.924	3055.632	123.09	4816.495	1136.968	290.203	529.461	261.21	3739.596	604.62	286.321	15335.081	170	0.894	721.618	356.124
13295.556	13990.661	11061.531	20022.051	15900.729	23810.094	17024.493	23428.875	852.382	628.488	308.2	2396.487	1963.392	4161.374	310.804	9142.85	134.262	155.852	154.693	3144.262	12233.146	2131.83	127.569	3035.663	2601.209	362.773	985.303	276.502	2571.222	2537.342	305.002	8079.764	253	0.807	798.314	362.089
13215.472	13375.083	9953.849	18181.591	13044.495	18587.839	13577.181	17201.743	501.653	259.901	255.338	2277.306	5809.786	520.1	266.882	11860.918	154.876	139.335	269.12	10320.155	36775.677	3291.73	162.758	1878.867	1859.553	297.163	533.512	279.595	5270.305	4529.408	333.691	4961.249	132	0.928	974.008	357.174
12205.697	13293.075	9359.185	17745.794	11867.144	19936.862	11535.769	18750.67	907.331	352.082	361.487	591.725	359.226	589.966	257.26	10283.92	144.745	179.701	188.911	3112.331	236.729	1216.264	151.261	2330.216	1948.993	323.617	379.296	325.12	31269.219	1652.144	292.6	5958.797	139	0.836	1284.09	358.054
9370.986	10836.85	8648.13	14691.449	11783.216	18459.46	11965.615	17461.835	584.657	335.475	289.066	382.407	298.707	1146.42	243.541	7477.103	249.683	179.205	194.054	2042.363	300.36	24003.592	144.179	2508.555	1481.552	274.755	512.219	248.52	7086.132	783.256	294.914	8564.077	185	0.87	567.192	360.5
15681.758	16440.76	12694.611	23613.211	17793.788	27334.134	18448.807	25374.081	610.323	1128.724	314.184	2270.687	3054.075	6336.971	312.601	10343.231	142.718	172.874	178.97	4766.646	18774.352	978.898	111.876	2381.374	3054.778	506.656	1181.185	288.532	310.176	2853.077	359.56	6279.037	367	0.745	852.238	365.421
14169.616	15836.935	11256.196	21758.92	14446.88	26057.911	13936.762	22244.746	616.545	1441.391	308.677	2760.937	3547.291	2927.796	301.935	11486.351	166.961	175.767	153.912	5079.16	23644.826	753.69	126.034	1987.437	3373.562	531.201	1013.733	297.219	195.471	2443.818	291.299	4992.746	174	0.919	997.782	359.144
13687.229	14382.741	10803.127	20212.813	14789.149	24723.068	15516.154	21707.55	1109.204	384.151	331.92	546.167	351.173	683.677	240.952	14540.757	231.17	261.129	284.506	5167.879	299.006	8994.092	140.738	2385.795	3835.547	321.497	624.375	275.65	20886.391	939.101	267.278	6880.225	216	0.913	1221.079	360.671
15152.931	15541.456	12747.618	22346.781	18068.409	27044.802	19489.773	25583.659	923.507	398.358	334.778	352.694	303.101	840.003	260.049	8344.483	193.79	181.62	243.037	1547.153	313.791	36704.126	175.266	3242.616	2894.379	291.358	576.653	283.723	7360.217	377.841	312.844	10195.513	124	0.972	621.661	358.815
11621.314	12615.814	10919.282	17619.404	15512.175	20556.318	16201.028	21187.241	881.352	381.957	346.14	409.379	306.738	859.174	264.139	8309.595	145.637	144.982	147.839	1269.064	246.387	6948.297	134.378	3726.72	2473.287	264.52	664.677	260.288	4847.078	520.374	313.664	12813.283	217	0.78	768.035	361.472
12801.797	13274.39	9738.468	19738.183	13842.758	25619.294	15196.655	20158.022	973.709	354.257	315.235	448.143	330.522	734.382	260.329	12411.535	204.299	269.621	265.805	5141.939	234.806	1579.365	144.468	2071.464	3486.875	328.007	791.181	273.337	14002.225	526.943	322.002	6614.66	186	0.886	1154.769	360.763
14621.686	14894.775	10430.779	21577.88	13984.942	23364.696	14305.294	19561.765	839.839	330.794	312.085	375.648	329.085	548.06	255.046	9250.856	200.931	225.677	196.748	2024.33	241.963	5855.855	149.422	1754.155	4419.481	318.063	279.642	305.177	20152.76	1103.395	298.921	4147.244	168	0.928	1324.238	359.619
18802.102	17873.567	13970.366	19307.974	21175.129	28374.134	14018.367	26616.241	678.265	480.892	364.265	329.579	1163.694	1626.213	266.724	12836.793	228.594	197.061	174.09	1342.289	4276.669	21238.294	141.54	2546.55	3138.091	302.426	631.49	268.113	11249.189	987.06	300.273	5469.62	190	0.873	470.811	362.095
16637.067	16265.316	11581.181	25811.014	16567.342	23514.684	16198.722	22784.281	720.835	768.54	323.399	350.588	335.117	621.82	244.091	8515.232	250.825	206.155	239.521	1362.409	436.287	6842.024	163.832	2419.875	2910.117	265.312	656.439	267.062	19859.476	759.682	315.697	6805.4	126	0.959	494.333	359.762
10215.857	9689.365	7284.244	15296.619	10823.357	19674.544	12302.017	14831.969	680.633	277.066	253.636	295.421	291.107	558.097	265.284	11051.744	171.767	219.81	213.537	3604.194	307.019	1059.249	142.249	1518.495	3828.148	307.958	526.732	277.415	15668.623	788.823	304.035	4347.221	214	0.722	1076.603	364.019
13442.893	15492.137	9732.506	18671.813	11631.586	17560.798	9413.794	12846.241	788.831	340.794	320.328	342.413	318.496	362.578	241.883	10130.145	196.442	221.515	412.588	1491.828	309.274	1852.178	202.958	2986.937	3768.939	307.637	390.083	295.967	19729.783	362.827	280.086	2952.851	148	0.914	1346.845	359.784
10761.009	11622.519	10222.294	16310.282	14836.154	20804.878	15587.49	20435.543	1039.624	432.177	353.453	462.337	312.978	858.084	241.421	9478.182	196.204	147.506	179.792	3201.538	220.083	602.42	124.409	3693.314	1270.913	315.594	964.455	271.44	8605.418	851.192	296.593	12446.4	240	0.817	678.983	363.917
6226.306	6683.125	8328.224	8255.07	12299.339	9487.81	12489.757	12017.38	1517.021	746.713	571.835	543.271	432.764	534.873	332.496	8759.789	219.528	169.52	173.321	1112.519	292.356	11510.663	132.696	6412.051	527.068	298.85	368.082	271.124	1749.957	374.391	269.418	18486.126	123	0.889	710.663	360.012
9462.384	10076.075	7125.854	14299.802	9709.777	17344.406	9150.31	13466.641	538.773	282.916	265.016	1834.434	3187.237	1215.027	251.136	12531.549	162.266	153.597	189.731	9854.118	43646.696	1437.365	128.402	1785.752	2483.955	513.008	861.149	285.531	292.759	2286.928	293.556	4470.061	136	0.93	981.75	361.331
9084.835	9399.879	6762.252	13608.933	9146.299	15950.876	8840.096	12717.708	533.678	411.555	277.771	2306.377	3613.445	1188.805	255.248	12462.332	171.107	165.648	183.477	8128.552	41383.093	1096.985	129.34	1831.451	3272.825	504.468	964.173	276.227	168.054	2158.161	314.555	4427.575	98	0.993	988.878	359.837
16125.361	17348.527	12609.92	23831.48	16121.179	26522.932	16267.573	24687.147	647.716	1705.432	323.475	3490.44	3864.737	3103.558	334.11	10877.132	158.8	152.428	138.088	4455.617	18071.823	834.213	125.117	2223.65	2255.182	332.463	1962.772	296.618	163.356	3110.144	268.819	5435.282	191	0.898	1011.369	361.678
10701.076	10928.993	10653.006	15031.257	15351.107	17700.31	16257.457	18941.996	1243.443	589.932	468.07	460.568	386.581	786.436	292.32	8560.892	192.14	165.195	168.194	934.332	344.756	529.772	134.689	5502.161	1479.302	256.652	509.695	260.266	4576.627	531.825	306.11	16787.617	159	0.848	781.934	363.934
9582.719	10685.974	7639.525	15267.355	10329.746	19210.126	10274.923	16446.759	852.779	316.519	280.972	2340.921	3886.096	1894.124	268.319	10415.493	126.539	151.732	171.96	8279.033	46522.395	1527.941	116.646	2156.626	1097.372	453.277	961.013	291.227	873.332	3489.231	244.431	5487.27	127	0.967	902.516	361.72
16653.087	16957.12	9956.143	24823.91	19012.245	26375.902	16820.734	26220.893	635.286	288.546	282.289	271.193	266.832	729.823	216.588	7277.022	204.592	168.233	192.985	2022.33	200.557	14489.694	140.755	2372.441	2168.976	353.672	631.262	262.151	10208.39	268.036	287.96	6892.667	147	0.952	514.146	362.493
14426.583	15871.667	12118.148	22460.426	17133.286	27782.297	17278.929	26027.116	665.227	315.094	278.079	358.93	300.363	813.31	245.316	9434.622	202.897	186.576	248.013	3457.945	334.539	2378.732	139.983	2115.944	1988.191	294.309	632.219	265.427	17349.468	661.788	303.445	6586.325	201	0.79	583.415	367.092
13960.737	15485.215	11483.871	22075.329	15615.047	25152.135	15621.143	23187.767	653.278	821.2	333.407	3238.21	4697.42	5992.406	327.524	10551.209	150.017	159.575	189.826	4083.189	20120.479	947.722	123.211	2403.639	2824.567	402.299	1353.534	292.404	127.38	3521.152	318.75	6090.642	198	0.902	882.505	364.939
23371.065	25810.79	17893.542	33127.795	22464.734	35418.276	22745.802	33410.981	878.502	398.095	366.34	498.188	422.971	876.411	288.348	11279.04	172.335	225.579	236.335	1946.124	298.009	16775.794	203.912	2624.618	3584.704	319.963	408.14	323.066	37289.003	1013.615	314.696	5791.312	191	0.94	1315.291	364.427
12558.977	13868.772	12947.591	18775.123	18718.447	22388.91	19009.179	23539.284	1316.689	608.775	479.094	529.757	392.888	1133.727	321.998	8508.165	192.876	165.917	174.119	1692.979	301.495	757.139	127.153	5419.515	1551.305	298.895	563.284	275.011	3841.509	571.294	314.276	16476.211	158	0.927	716.614	364.171
8985.328	9400.852	7244.456	13170.174	10145.173	16249.554	10261.637	14101.032	514.027	296.946	263.069	1715.593	2603.129	1547.703	244.011	12270.344	113.092	148.353	184.803	11596.363	44620.438	950.484	112.498	1869.132	1717.371	478.868	638.108	283.219	294.071	2501.876	286.632	4778.113	145	0.965	820.493	363.114
15630.661	14319.714	10656.407	22333.926	15549.008	23841.358	17043.706	21000.053	637.255	1162.925	293.64	3510.391	3858.496	2461.122	367.358	11742.613	158.479	185.69	194.136	4566.959	21499.175	2085.561	134.634	2131.789	3578.717	307.358	935.949	286.223	1925.948	2874.88	270.585	5108.62	121	0.948	1037.368	362.839
13008.426	12460.56	9296.034	19003.285	13276.445	24695.788	14689.494	18582.28	895.229	335.312	306.741	350.174	318.398	541.678	276.056	13101.38	202.511	224.834	345.891	3720.026	249.146	1322.756	193.306	1681.032	3526.74	344.063	698.787	259.912	20325.137	697.388	300.3	4826.623	130	0.951	1141.769	364.477
9896.739	10010.297	7462.36	15040.164	10710.057	19479.402	11768.558	9887.279	1159.145	327.374	305.318	444.033	308.461	676.471	230.258	11343.607	236.548	228.475	269.11	5630.263	217.335	13424.399	173.683	2151.729	4819.639	306.337	563.834	283.287	15676.883	776.942	279.053	7009.912	96	1	1231.448	362.521
9368.235	8599.967	6507.358	13202.184	9504.792	15683.925	10595.003	13640.094	954.651	305.96	304.404	422.158	329.136	632.919	224.229	9049.106	170.84	220.459	198.546	4659.064	179.122	10321.411	141.456	2132.428	1530.142	306.623	402.515	272.724	12805.745	1120.91	282.112	6956.874	122	0.882	1241.328	364.041
7635.078	7926.411	7092.317	10633.457	10175.636	13510.015	10284.845	13576.79	983.461	406.152	321.449	435.932	325.289	567.056	243.903	8487.856	211.837	164.66	240.265	3021.7	315.377	3872.974	172.488	3104.587	1134.224	289.094	433.096	284.596	4409.666	755.107	295.528	10331.282	115	0.901	605.239	365.335
10833.542	11693.503	10551.333	16187.886	15051.413	20346.242	15623.867	19350.199	1106.687	465.391	388.606	433.189	338.122	657.888	263.007	9240.565	208.098	207.566	199.596	1984.09	306.792	3531.929	163.09	3931.974	2502.134	312.209	487.414	267.705	7108.046	454.9	268.043	12702.494	175	0.87	636.551	367.38
10547.412	10351.017	10003.068	14491.544	14613.227	17725.59	15543.979	18643.281	1174.144	512.584	410.172	534.829	369.256	769.338	288.311	8494.748	193.42	164.932	175.66	1961.321	290.39	2224.031	125.712	4353.836	1617.004	286.823	764.985	270.465	5322.238	807.465	303.143	14812.246	212	0.787	742.976	367.453
15011.527	14817.097	13857.882	19131.642	18132.791	20421.6	18746.3	21336.278	1143.704	484.661	404.598	468.073	365.776	510.519	278.35	8667.366	183.866	156.534	214.011	1658.834	280.668	786.403	147.085	4313.277	1501.459	269.605	392.123	270.222	6218.177	650.917	302.626	14784.573	183	0.931	752.331	366.719
17827.572	18579.412	13820.941	26937.375	18774.019	29636.455	19257.632	27503.938	637.831	1515.148	302.741	4043.779	4124.686	2835.419	360.114	11365.208	163.918	203.094	164.236	4057.97	19341.054	863.003	128.786	2316.351	3841.569	347.304	903.12	284.429	161.3	3189.46	271.305	5446.125	112	0.973	1030.804	364.045
18848.649	18091.624	14129.325	25145.235	18308.099	27366.349	20400.789	25560.362	964.719	317.064	295.574	305.397	308.722	605.906	247.288	11018.326	184.158	237.599	332.868	4385.08	235.397	4406.462	177.459	2486.648	2132.701	288.938	454.146	266.587	10013.023	413.204	261.421	7143.888	181	0.912	1201.699	366.472
25220.964	24806.861	18501.601	33650.037	24040.132	35076.459	25063.508	34775.417	1079.817	450.037	389.825	364.413	406.348	1511.252	272.013	10105.562	174.944	192.504	259.582	2647.229	225.073	41064.425	183.156	3329.379	2326.857	352.333	532.009	297.251	17021.814	490.651	311.531	9617.758	113	0.912	1253.845	363.642
23449.199	24058.723	17638.4	31975.499	23437.841	34218.453	24622.101	33369.517	912.581	490.829	370.802	397.575	363.989	1566.104	260.174	10211.824	177.63	186.046	263.518	2717.728	244.407	24157.504	185.748	2954.291	3942.966	339.712	480.19	304.324	18024.68	882.696	303.824	8337.432	318	0.896	1264.336	368.745
20341.238	21378.703	13557.089	28274.712	17671.454	25818.479	13640.254	20571.638	830.401	384.3	308.64	419.054	329.103	758.402	277.267	10527.362	213.163	209.048	321.438	1807.506	316.781	37717.588	150.8	1872.995	4632.531	308.763	393.28	313.053	28161.932	600.299	315.709	4163.626	141	0.964	1378.174	364.777
11705.966	11127.525	8661.471	11518.839	12264.765	18497.477	13284.784	17826.874	864.953	271.584	259.717	343.318	264.555	629.631	227.618	6836.837	240.569	219.724	248.016	2045.69	291.309	4170.152	136.357	1948.844	1100.644	262.346	859.75	225.881	11382.604	420.043	338.068	6071.861	151	0.822	543.871	368.818
15032.893	17063.983	13790.279	24085.273	19239.155	28700.55	19297.739	27085.217	890.032	377.42	337.817	380.445	320.03	824.409	255.06	9335.223	186.734	180.757	238.626	1912.166	298.837	14409.555	166.382	3093.518	2229.102	301.845	666.571	278.979	6683.788	426.291	288.93	9787.844	113	0.969	618.553	365.111
13417.998	13889.275	13106.139	20102.358	19521.242	24457.239	21339.881	24269.864	1284.102	560.709	452.095	518.827	375.86	847.725	294.452	8928.924	198.36	165.552	224.832	2132.73	310.591	6286.727	139.118	4868.876	2302.601	288.036	500.817	267.438	7304.504	573.336	334.594	15318.01	141	0.928	722.422	367.11
17945.72	20215.349	12116.119	31046.621	16970.672	30977.859	15527.211	26647.148	761.418	1067.994	369.625	1272.232	2369.137	3675.111	303.668	14492.52	243.85	221.808	142.775	2231.18	10173.347	8091.606	150.69	3393.952	3595.836	493.182	914.557	282.376	457.563	2121.191	305.284	6986.273	121	0.977	464.756	367.492
19802.114	19512.799	14259.593	26744.065	21219.236	29305.991	18069.095	28022.525	649.498	1180.199	294.511	401.098	318.593	1082.492	257.757	9143.206	219.764	217.536	317.43	1477.309	488.829	6725.223	198.096	2203.921	3057.022	292.944	791.071	276.279	14301.731	484.114	302.298	5911.332	102	0.987	492.735	366.853
10996.506	12229.599	10662.016	17276.92	15427.727	22680.675	15629.113	22031.484	1055.574	434.109	360.083	464.137	318.742	500.976	252.18	9355.743	183.651	186.272	242.292	1924.762	280.257	2106.429	192.752	3502.902	2028.474	307.833	616.899	276.147	6023.178	590.114	269.767	11416.444	121	0.989	627.822	366.855
10548.75	10907.438	8309.607	15981.852	11547.891	19409.568	11900.919	17747.455	679.012	527.983	311.325	2982.024	3886.201	2779.143	313.253	9626.272	145.06	142.566	165.891	4194.46	17881.52	885.961	113.038	2739.601	2781.563	464.631	1441.5	290.83	179.506	3670.06	373.603	6764.429	123	0.914	861.028	367.289
12623.122	13356.247	10057.028	19585.339	14425.145	24414.645	15292.567	21618.896	867.455	870.577	313.433	2677.164	4018.748	3521.511	315.418	9657.219	151.548	156.157	168.94	4562.488	14682.083	1251.362	117.586	2922.582	3145.161	710.23	1279.022	296.114	152.403	3616.691	340.814	7253.792	217	0.871	870.039	371.007
9222.151	10325.512	7123.856	14264.929	9360.496	17754.03	8972.126	13679.122	575.794	361.353	244.088	2062.746	4346.429	870.097	251.829	11720.423	159.102	172.772	216.018	11231.895	39351.958	1153.538	137.621	1639.901	2384.994	457.873	532.613	287.445	706.376	3492.864	326.684	4171.013	109	0.976	969.986	366.665
16630.321	17187.257	12623.131	24484.493	17311.485	31827.146	17979.473	24050.488	933.001	381.912	334.228	336.277	326.656	777.1	268.612	14303.991	203.742	247.338	384.808	3953.938	271.608	1195.948	247.339	1908.515	3485.896	336.657	594.401	272.415	23336.437	558.297	315.829	5232.453	301	0.781	1145.759	373.347
10522.32	10722.627	7852.829	15424.414	11182.934	17922.071	11831.725	17026.353	833.294	379.026	384.797	556.976	375.959	796.091	261.939	9790.849	160.676	161.017	134.852	3150.312	225.127	1629.208	152.523	3019.98	2564.109	317.935	419.897	306.449	23276.524	1935.265	309.614	8140.034	172	0.827	1278.384	367.721
12504.195	12696.956	8644.604	18496.021	11851.772	19953.273	11682.257	15772.908	914.891	333.268	314.426	394.013	352.445	553.809	259.753	9703.894	199.928	270.147	195.326	2917.457	316.706	1075.63	147.07	1727.737	5091.877	297.73	298.342	295.792	31356.839	909.886	290.558	4323.362	126	0.896	1338.77	369.159
8014.539	8632.968	7444.748	12987.237	10345.676	17174.63	10861.571	14820.424	682.231	314.378	268.565	447.667	294.62	467.134	227.464	10011.563	209.835	174.206	247.963	3923.73	311.017	967.811	133.405	2232.122	2272.208	263.707	552.811	271.516	11286.132	820.894	282.695	7478.267	126	0.886	588.857	369.452
9964.175	11048.085	8031.972	15730.414	10979.349	19581.57	10827.938	16929.444	858.068	340.849	310.485	2924.249	3849.317	2595.937	311.141	10065.178	138.686	153.445	159.136	6174.505	30692.876	1542.362	118.869	2521.508	1455.638	470.942	1166.038	291.419	141.555	3816.547	273.206	6287.151	160	0.963	897.15	369.694
21293.528	21261.584	16103.985	29061.401	20689.074	30520.778	22271.045	28546.822	774.569	321.389	295.757	510.838	344.627	747.258	270.884	9128.042	169.075	182.105	253.102	2824.402	528.037	7720.725	166.589	2426.76	2297.255	290.535	443.706	280.338	14848.065	636.68	298.856	7523.442	109	0.976	1065.665	367.693
22567.611	22995.837	17868.696	28927.699	22038.634	30089.529	22539.93	30945.398	1071.888	429.95	388.301	384.22	387.88	1233.62	276.013	11222.586	190.29	186.412	203.973	3357.835	252.051	44489.799	154.968	3427.635	2446.837	324.3	572.037	292.66	18875.414	725.568	314.767	10020.303	131	0.986	1250.637	368.393
20964.426	23194.636	16290.879	29584.681	20908.754	31038.24	21129.93	24004.367	904.709	381.799	354.776	644.643	353.318	624.668	271.379	9798.198	163.026	193.954	280.677	2184.76	275.852	6701.154	199.909	2344.663	3357.993	333.073	302.65	318.594	29945.159	1238.98	307.622	5636.996	289	0.882	1302.369	370.991
11509.857	12287.928	10046.67	17794.133	14443.281	20468.485	15100.613	20208.762	793.803	301.195	284.406	432.217	277.077	754.66	232.996	8825.779	144.741	136.137	233.942	4337.435	240.387	2587.78	122.438	2869.493	1168.563	372.501	454.289	275.313	11939.534	667.266	295.071	10298.881	141	0.964	687.174	370.358
7632.651	8792.109	9677.145	11569.126	13798.246	14676.599	14185.848	15998.507	1487.549	729.313	544.365	505.582	425.356	455.344	333.995	8976.195	234.119	162.233	202.05	1662.615	274.881	3928.274	132.244	6962.426	518.973	312.771	373.351	280.32	2999.114	441.806	275.619	18214.497	152	0.905	699.961	370.447
19984.383	20312.821	14908.839	30113.215	20846.985	33159.806	21560.976	28838.679	695.147	1660.009	355.861	3100.61	3735.488	5454.296	359.163	11964.553	166.792	214.382	157.965	3665.975	19134.226	1275.936	127.448	2277.233	4383.564	369.542	1288.136	297.388	219.563	2801.124	320.171	5539.374	172	0.96	1042.326	369.622
11517.392	12107.582	8929.454	17560.671	12593.696	22665.889	13710.64	16487.164	999.259	333.443	315.837	377.277	365.577	767.098	241.031	11129.831	225.66	209.156	240.877	4067.966	190.344	15912.271	139.653	2367.548	4721.046	294.591	407.681	279.461	8662.457	531.087	294.353	7455.311	112	0.973	1231.134	368.804
14697.264	10736.812	6934.384	18342.039	10584.145	20402.894	11079.74	14229.284	918.314	375.932	269.741	350.606	295.041	587.369	300.293	8582.925	262.83	186.07	325.99	1890.608	349.965	4968.893	161.854	1366.563	6845.623	292.516	314.524	301.15	28551.334	821.265	294.156	2613.39	109	0.946	1396.693	368.83
8541.12	8634.626	6002.023	11503.921	8999.545	15039.18	7550.924	12789.11	549.85	285.394	258.105	285.187	289.374	361.343	235.721	9392.924	168.283	210.695	209.747	1513.07	605.533	1695.579	139.663	1312.042	1663.711	257.601	417.405	273.817	15715.515	1088.058	332.338	3296.645	111	0.896	477.023	370.95
14677.279	15400.8	13691.36	20305.439	17862.377	22480.351	18693.073	24027.812	1163.839	496.108	408.157	686.03	559.622	754.592	293.275	9221.807	181.055	161.915	168.035	1478.93	1486.934	3387.19	134.3	5481.407	2400.995	282.276	724.263	251.813	3973.223	866.04	280.504	14671.21	239	0.852	784.153	374.835
19462.698	21332.71	15628.485	29914.346	20306.748	33827.079	20289.406	30858.034	653.104	1525.976	331.959	3234.222	3862.466	4221.969	347.08	11622.2	168.458	220.076	168.314	3882.226	19289.112	893.692	126.685	2194.174	4214.033	444.765	989.117	290.793	163.813	2666.507	295.116	5351.276	133	0.973	1033.523	370.477
12583.133	14581.197	10579.679	17914.205	12061.382	23089.821	11156.615	19857.304	1056.641	343.742	293.416	476.001	311.807	615.098	241.212	11227.387	182.944	266.291	234.659	5706.531	277.653	1366.393	134.539	2231.636	1714.193	294.825	951.796	278.681	17571.169	613.509	277.044	6897.479	109	0.976	1195.986	369.729
11106.106	12413.379	8331.948	16958.54	10910.661	19797.2	10584.385	16411.981	835.361	314.581	303.012	509.026	323.213	536.88	257.907	9395.757	183.667	237.389	202.411	2770.821	357.928	977.4	138.251	1837.413	4302.483	316.712	299.756	293.976	30015.856	1078.152	295.418	4623.394	211	0.783	1333.889	374.026
15569.731	15137.947	11219.653	26218.811	16428.475	24925.197	17037.76	23601.988	630.23	327.378	257.015	315.72	255.925	832.614	208.927	8260.277	208.847	196.338	226.151	1589.537	216.513	35492.024	129.693	2243.027	2476.128	259.306	768.011	267.016	12062.264	353.656	287.767	6698.845	126	0.921	512.881	372.206
10638.787	11983.26	9261.928	16194.346	12773.267	19811.506	12377.489	18738.974	555.309	302.627	277.021	433.27	337.795	829.625	242.988	8063.142	236.399	178.119	188.234	2735.596	327.794	1301.127	152.297	2134.907	1802.105	346.796	843.444	238.716	10948.235	802.742	296.523	7406.298	149	0.883	573.93	373.849
11517.333	11862.722	8483.072	16806.774	11049.194	19576.019	11286.041	17313.69	637.96	468.382	280.871	3546.4	5455.786	3105.183	316.726	10608.234	138.586	153.615	164.422	5450.32	25755.639	942.309	131.203	2125.832	1451.917	290.717	1061.52	296.505	159.796	3715.497	258.221	5150.613	121	0.989	1023.401	370.36
13826.231	14494.217	10638.911	20756.267	14670.396	28431.377	15646.253	21687.961	1063.085	357.725	324.29	419.629	317.828	671.956	257.668	13335.072	219.953	263.511	325.954	5779.656	262.073	1298.261	190.565	2120.194	3841.983	312.766	800.409	284.636	15452.69	576.945	329.11	6597.699	252	0.851	1158.329	375.313
15306.495	15674.87	12028.186	21736.009	16162.403	25307.116	17353.728	23406.308	1201.573	462.583	398.098	430.656	369.241	722.514	288.31	12257.663	251.122	226.338	257.215	3943.607	265.184	14504.105	150.672	5211.342	3819.694	300.558	1180.643	277.582	13916.788	600.523	294.783	11187.546	155	0.967	1209.461	372.668
15247.929	16372.855	11786.698	22531.328	15783.569	27220.191	16559.364	24946.98	1011.122	364.087	335.979	400.041	308.65	750.976	240.089	10202.396	191.952	202.658	243.065	3646.331	221.949	18178.888	198.934	2667.41	3885.42	326.966	579.946	275.537	12931.789	694.731	286.51	8286.347	218	0.894	1241.624	374.798
18098.635	19513.59	12862.563	27434.436	17106.759	20025.513	11143.927	15056.37	840.047	530.027	348.051	489.184	386.051	509.993	237.272	8844.58	220.15	223.131	281.935	3442.047	327.098	1080.716	135.52	1509.649	6884.182	315.697	726.436	297.243	25701.737	1006.117	273.308	3638.045	105	0.984	1346.014	370.643
9269.309	9048.872	7394.202	12046.406	10111.239	15677.169	10102.007	14603.222	579.342	337.156	295.092	345.976	311.663	571.679	239.087	6572.465	212.817	173.794	164.608	1506.078	290.124	1132.94	136.866	2321.583	871.921	260.439	953.068	237.382	6862.733	481.775	265.882	8489.48	116	0.936	562.931	371.612
12012.791	12395.121	11183.956	16884.769	15781.064	19996.331	16752.454	20127.076	1171.83	547.448	416.935	455.146	381.142	538.953	283.275	9219.605	251.89	180.767	341.856	2273.718	323.549	3168.874	172.88	4991	1886.41	296.829	643.483	265.303	9241.083	580.47	294.996	13022.494	133	0.961	610.064	372.575
10519.486	11603.212	8716.037	15826.952	11868.684	18769.164	11821.1	17965.262	728.449	418.427	285.152	2511.27	2276.102	2413.928	307.105	9879.461	130.663	156.281	150.279	4680.295	18010.419	1765.292	114.216	2555.938	1715.099	360.948	938.214	292.282	1408.467	3069.223	323.685	6681.383	193	0.852	815.459	374.376
8348.485	9101.482	6278.753	12671.102	8571.981	15625.764	8013.706	11053.852	510.461	302.83	269.043	1872.075	3446.792	1433.293	236.048	11130.016	152.448	165.69	208.834	8917.18	42562.211	6279.88	135.592	1705.735	2168.283	887.453	879.673	293.502	181.061	2310.667	314.367	4386.705	138	0.944	959.572	374.174
12521.46	12957.545	9415.646	18525.336	12787.774	20856.267	12680.347	17986.246	539.724	318.899	277.433	2290.256	4135.618	812.367	262.433	13194.435	166.414	146.849	223.655	8134.547	33272.377	2468.832	134.123	1783.309	2652.702	312.716	775.789	298.294	15128.671	2909.289	281.6	4520.636	170	0.916	1004.571	372.447
18543.758	19222.776	14164.646	27675.423	19437.836	32693.271	20562.018	27857.875	792.343	345.548	314.539	434.685	376.832	973.262	281.858	10961.03	183.843	212.015	206.419	3059.557	349.868	5155.401	189.913	2356.632	3776.413	325.642	723.256	278.175	25614.828	771.619	274.328	6810.052	360	0.726	1077.144	376.781
11702.17	12329.627	9074.321	21958.158	13076.477	20594.933	12562.666	18585.849	552.886	418.75	268.632	285.979	278.735	538.06	233.141	8521.644	187.081	187.368	241.17	1104.053	447.564	1049.509	156.508	2015.161	2550.901	278.77	782.99	278.403	8164.38	322.082	288.622	5204.314	106	0.949	497.915	372.774
13911.441	15048.296	12773.108	20947.428	18066.229	24461.817	18570.56	23948.197	943.197	364.409	328.527	460.018	282.522	668.198	229.847	9639.11	196.703	151.334	222.377	2992.865	230.103	509.097	124.865	3031.645	1761.484	303.024	654.191	268.329	9309.117	680.806	290.894	10712.634	384	0.748	669.378	379.737
12046.262	12417.318	11358.333	18804.677	17033.535	24025.6	19219.34	23029.51	1055.576	431.664	375.074	484.984	443.033	717.083	268.698	9958.661	168.659	160.833	242.924	2741.983	313.594	2372.306	134.181	3793.377	1800.373	309.654	554.475	268.12	12669.006	590.945	320.272	12729.436	113	0.981	724.624	373.314
11270.086	11672.644	10104.221	16739.418	14400.752	19382.75	15175.882	19798.573	834.191	350.881	309.036	448.355	335.468	901.643	255.648	9374.678	139.253	159.118	224.752	2624.273	281.112	1034.972	138.33	3008.625	2095.195	356.591	621.951	261.84	13786.009	539.062	288.848	10582.164	130	0.978	759.715	373.623
10340.588	11251.701	9783.506	15620.734	13427.397	18873.856	13661.688	19010.185	929.624	392.83	346.759	436.768	304.477	770.825	265.03	9008.289	144.881	157.469	180.688	2046.886	272.305	1841.079	122.656	3541.989	1817.588	281.361	803.056	259.804	9564.307	529.618	312.026	12641.484	137	0.855	767.135	375.23
14393.558	15500.547	12007.009	21971.06	17200.571	25949.841	18270.413	25367.345	842.059	635.709	300.458	2302.3	2223.516	7658.131	307	8987.853	135.179	166.366	144.516	3338.381	13024.271	2735.295	119.097	3096	2190.569	386.633	924.641	279.82	139.76	3056.229	293.558	8100.181	189	0.909	800.362	373.304
14118.098	14978.596	11562.834	20822.703	15763.341	24262.872	15902.637	22284.592	639.588	525.237	297.488	2250.812	2413.045	2627.933	289.499	10854.994	138.188	163.395	172.256	4189.076	15947.952	13112.546	110.85	2168.389	2404.474	382.56	779.681	292.177	1982.48	2782.903	324.736	6054.979	286	0.82	830.745	375.619
17372.834	19741.084	14870.58	26244.877	19315.006	30528.854	20190.719	29232.69	814.056	320.376	295.172	410.917	359.922	1145.922	277.271	9848.491	163.444	191.317	221.842	3295.541	803.451	39037.363	135.852	2367.451	2025.677	254.254	437.22	275.863	10027.213	453.681	294.727	7906.033	120	0.957	1063.108	373.95
15875.131	17640.067	11076.651	23526.39	13804.873	23842.823	12999.098	19734.101	813.667	617.733	310.175	423.412	341.828	1532.898	287.374	9289.166	196.894	222.131	230.316	2789.759	464.106	5497.314	153.987	2621.561	3899.861	326.585	390.853	307.689	42653.441	1597.449	291.456	4493.058	155	0.967	1373.629	373.235
13599.305	14828.035	13138.032	20732.852	18888.21	25977.517	19807.665	25750.959	1122.657	484.636	408.121	488.065	382.548	812.668	289.511	8702.111	178.205	164.952	199.826	1988.385	291.071	1494.536	128.186	4200.786	2363.237	282.253	682.327	272.131	6811.141	588.725	316.256	13440.721	295	0.826	720.273	380.849
19316.407	19222.261	11373.739	25556.074	20740.718	28242.948	19137.785	27131.492	542.841	290.432	201.225	313.282	248.762	419.802	203.065	8336.918	218.535	213.11	251.403	1539.794	219.334	10575.444	144.082	1754.338	3301.569	293.699	419.953	270.438	9041.06	367.416	270.955	5256.895	108	0.98	507.944	375.333
11190.547	12246.436	10885.921	16929.529	15491.196	21731.032	15581.598	21410.309	935.934	406.156	342.73	443.755	331.254	735.254	273.768	8656.06	151.34	156.307	201.009	2460.734	290.861	2049.991	129.68	3646.162	2752.232	294.989	445.707	272.665	7957.075	598.448	292.488	12681.399	124	0.96	713.435	375.935
12403.187	12884.805	9199.9	18355.526	12999.546	22076.006	13690.483	20010.057	810.624	391.164	376.188	517.4	409.452	1155.23	268.517	10681.114	165.447	155.131	191.931	2331.318	384.891	6675.762	161.679	3054.062	3103.203	357.366	731.091	313.47	26648.834	1052.889	306.825	7773.067	183	0.833	1286.975	378.691
27566.567	29005.06	18228.459	40669.379	23222.062	42978.232	18892.415	27259.384	864.048	666.558	356.503	487.327	375.957	925.465	294.891	10909.876	268.128	272.462	328.318	1681.946	539.515	5170.726	226.635	1967.174	9104.9	348.578	402.717	321.346	36034.747	720.886	286.116	4145.377	244	0.898	1396.131	378.656
15103.489	16236.183	11009.066	28447.464	16283.687	26114.233	17559.124	23534.761	402.361	247.324	191.939	279.755	229.935	347.562	204.87	7810.718	186.392	189.099	281.642	1440.696	219.032	1365.071	147.25	1437.126	2932.336	290.022	398.277	279.192	4578.878	282.652	274.44	4353.932	108	0.98	502.861	376.611
15475.51	15750.528	10725.837	27952.257	15412.323	23660.789	14824.725	22622.248	595.186	237.108	284.788	283.585	228.663	698.197	217.987	7769.448	188.61	180.678	225.975	1616.603	238.676	46438.679	159.742	2063.178	2241.715	232.017	546.737	242.384	9904.014	340.09	266.243	6320.9	113	0.94	533.164	377.243
17837.106	17063.085	12937.614	16000.406	17544.856	25738.299	17293.439	25692.315	661.755	298.996	310.714	320.743	266.014	595.484	238.548	7080.622	223.267	226.467	229.682	2162.407	300.613	36318.839	147.008	2953.906	2490.353	232.772	533.19	260.636	9525.532	316.304	285.702	8087.208	128	0.91	538.57	377.609
17319.657	18819.341	15943.704	25257.465	21730.226	27506.94	21681.297	27250.998	906.968	421.554	366.232	343.815	342.635	656.503	259.559	9175.381	215.825	171.082	290.976	1606.603	284.347	3783.755	179.528	3230.991	1979.518	317.462	466.054	269.084	7945.243	408.088	267.756	10152.128	261	0.871	604.565	381.569
14322.831	15619.649	13207.184	20878.275	18551.9	23260.74	18450.825	23689.052	961.008	436.567	376.068	384.813	494.676	502.255	257.239	8845.425	182.723	186.453	228.758	1669.506	310.749	1441.324	181.526	3496.073	1787.923	317.891	580.739	279.013	16235.635	533.538	257.965	11137.942	169	0.86	627.873	378.145
13828.009	14744.302	12829.803	21142.797	18519.486	24874.251	19663.87	24227.752	955.708	458.141	387.221	312.574	403.818	586.863	252.682	8976.866	182.808	186.531	238.977	1069.851	333.212	2757.426	161.118	3539.987	1692.211	294.169	307.525	275.037	21815.924	361.016	253.508	11038.734	106	0.98	633.472	376.217
11739.087	13391.837	9994.045	18767.582	13524.843	23844.366	13647.573	22283.466	783.539	832.683	335.04	3117.306	3723.227	5834.019	335.975	10395.766	162.645	149.448	162.082	3272.986	14532.799	2060.412	113.768	3016.353	3173.588	360.702	1436.899	305.027	460.25	3268.206	302.798	7618.444	137	0.926	864.931	377.099
7333.375	7903.5	5503.979	11270.621	7699.83	13879.28	7746.556	11693.078	584.495	497.292	298.002	2974.951	5464.29	3169.459	297.034	10422.351	159.025	161.119	181.699	6396.922	37581.47	1266.509	117	2192.451	2200.391	300.652	750.488	296.725	140.543	4159.826	323.255	5628.329	104	0.974	904.74	376.548
9821.187	10346.887	7368.139	15051.211	10130.636	18615.555	10118.363	14549.449	2571.956	307.525	284.642	1706.001	1957.884	1523.564	243.935	11954.102	178.586	143.15	176.168	12034.584	43895.809	1593.077	128.509	2153.182	1419.677	536.08	1031.916	289.839	195.769	1519.667	292.418	5170.161	160	0.939	987.419	377.738
16527.634	16621.03	12315.077	22307.28	15952.167	24164.795	16826.735	23413.783	794.267	373.545	367.641	425.52	442.391	945.534	261.03	9862.936	159.806	154.549	203.69	1878.858	531.633	20720.816	182.761	2947.763	3244.739	338.478	517.481	305.164	17429.092	666.023	304.029	8132.067	205	0.823	1278.271	378.271
14985.268	14775.768	10192.625	21680.429	14187.683	22368.027	14281.811	18611.429	789.687	373.01	368.894	600.079	386.527	760.027	262.473	10411.032	174.611	205.061	136.861	3241.099	375.527	1079.434	135.858	2344.56	4504.469	469.578	313.32	308.356	37307.799	2406.029	308.232	5861.865	150	0.903	1318.64	377.353
15059.32	15838.189	14052.096	21298.743	19206.63	23905.257	20070.299	24811.049	1046.968	452.161	370.276	478.82	347.691	1256.297	273.939	9332.595	170.91	158.863	188.367	2292.036	291.725	23159.215	120.141	3895.205	2034.333	277.737	697.112	269.556	8633.231	522.465	306.54	13388.978	252	0.841	740.933	380.464
9323.676	10470.388	7559.82	15077.745	10466.752	19215.225	10531.561	16613.143	916.829	359.62	310.838	2699.54	4871.628	2554.46	290.369	9491.612	159.341	141.391	163.046	8239.845	36823.951	1918.637	115.105	2680.097	2266.774	426.166	855.15	296.821	320.911	3981.91	306.641	6786.685	262	0.836	893.756	381.882
14309.892	13892.145	10036.611	20751.778	13936.63	24006.347	14433.095	19775.466	667.855	367.59	285.376	2724.462	4667.68	3620.034	314.102	11329.665	143.609	158.168	162.624	6216.336	24873.627	1045.685	152.122	1897.167	1708.03	299.013	1147.376	306.145	927.24	3415.609	258.107	4742.761	118	0.981	1019.898	377.28
20384.065	21156.445	15280.774	30179.997	20543.873	33452.823	21095.83	29665.454	651.628	1644.684	340.508	3106.901	3510.954	5741.151	353.886	11486.553	167.376	212.261	150.706	3535.229	18283.966	3057.357	133.026	2243.688	4230.336	398.609	1128.15	288.236	163.5	2520.349	308.508	5488.724	156	0.963	1041.808	377.974
14577.32	15304.558	9818.856	17475.939	14266.457	24554.092	12210.99	21095.435	817.401	842.44	328.056	2187.487	2736.203	2701.329	308.694	11329.542	199.796	198.859	139.119	3387.688	14574.76	1032.811	158.029	2854.315	1821.381	389.377	895.199	298.651	140.098	2914.082	295.315	5804.988	106	0.993	459.5	378
9797.752	15450.974	12319.449	11946.042	16562.437	24939.449	17065.005	23672.66	753.954	339.018	321.586	292.443	298.009	427.849	250.653	7556.301	228.906	231.313	316.181	1990.304	351.37	9097.429	141.005	3679.307	1618.828	259.29	933.619	222.691	15200.697	432.556	286.963	8531.64	131	0.931	544.08	379.401
8193.019	12830.182	10638.631	17090.298	14439.594	19274.959	14391.347	18883.53	619.604	369.329	324.383	269.565	298.631	345.568	259.633	6684.264	182.154	197.451	210.109	1263.966	286.936	466.13	143.119	2535.342	1389.675	271.935	583.39	230.906	6553.83	444.447	284.279	8755.241	129	0.97	558.05	378.779
9440.84	9726.494	8073.772	14035.144	11590.973	17826.656	12442.781	17537.268	852.538	343.855	316.483	462.073	316.691	663.6	238.11	9394.433	149.003	134.301	193.221	3786.432	239.288	1538.833	127.827	3206.91	1003.98	322.633	1360.722	282.67	10466.321	767.762	289.187	10856.772	133	0.875	689.951	379.297
14614.095	16039.147	12232.204	22413.041	15869.264	24420.687	15991.425	23210.337	639.334	550.343	324.881	1983.274	2192.347	2268.87	310.468	9358.588	148.054	141.497	167.454	3702.603	11402.182	13315.03	111.584	3168.02	1271.03	296.199	685.423	277.619	5582.021	2323.949	367.674	9185.744	106	0.993	852.255	377.792
11775.976	12312.585	8770.285	17734.124	12182.036	21893.969	11971.155	16736.586	1011.453	398.716	274.275	2027.01	3692.938	1595.902	241.314	11815.267	175.246	162.385	185.731	9530.214	37446.416	1381.738	125.73	1924.392	2732.55	533.478	1064.169	287.295	158.815	2568.085	298.27	4781.876	135	0.949	979.544	379.004
16632.375	18392.282	13343.581	25110.567	17091.37	30109.468	16395.302	25985.196	617.804	1178.808	324.666	2785.819	4149.99	5043.99	317.278	11662.591	168.719	205.395	155.64	4561.122	21920.018	4773.638	135.353	2000.003	4024.02	442.1	964.788	298.036	901.999	2813.209	298.302	4989.892	220	0.902	1032.841	381.241
9938.288	10514.256	7790.597	15116.291	10809.954	20360.069	11477.614	16682.947	1139.317	310.585	291.426	346.547	318.045	765.466	234.182	12208.24	212.997	229.437	213.058	4559.025	238.098	2631.937	150.142	2232.536	3517.205	295.139	801.616	275.207	15350.22	562.961	291.944	7108.83	156	0.939	1224.853	379.34
20316.83	21578.631	13628.415	29901.239	17765.483	30936.351	15698.148	22660.654	897.617	389.429	339.166	435.796	378.785	580.398	287.779	9732.37	248.407	247.441	311.006	1856.331	699.392	7991.03	236.728	1979.523	5927.176	318.906	401.764	335.424	23353.886	683.578	295.457	4245.501	274	0.8	1405.296	383.682
10847.687	12381.644	9740.409	17548.688	13372.916	21928.334	13116.816	19993.672	631.969	319.18	280.935	351.729	302.669	526.837	227.994	10155.905	226.69	193.086	272.872	3070.646	341.622	3405.18	160.354	2015.808	1593.601	330.925	443.135	244.621	13499.318	558.56	286.709	6320.6	115	0.969	580.439	379.396
14556.214	15674.778	11823.899	22401.959	15451.995	25664.608	14918.098	22280.152	618.6	485.861	301.169	1854.763	1688.49	2302.935	268.616	10336.73	151.541	155.468	167.519	3385.099	13773.211	6422.395	106.292	2183.683	2213.307	341.859	908.47	295.138	3574.731	2070.783	331.668	6314.772	128	0.885	840.953	377.648
16414.053	18385.67	11770.696	24527.88	15111.458	25468.967	14382.838	22593.735	827.993	412.588	325.707	1020.789	832.816	934.106	303.077	8897.308	178.28	203.001	150.363	2706.61	2991.769	998.996	142.543	2624.851	2881.121	321.991	319.87	296.597	30883.893	1855.534	295.015	5542.78	168	0.928	1366.375	379.548
12854.582	13229.584	8882.869	21282.291	13195.081	22228.463	12227.848	19278.661	792.094	322.361	293.944	379.52	864.939	695.82	246.217	8349.773	178.749	191.968	181.025	1223.544	4856.905	3689.652	172.232	1756.531	1951.6	297.137	535.659	277.066	6638.61	645.556	313.244	4241.81	177	0.922	471.856	381.653
12209.16	12512.254	10355.755	17734.854	14896.5	20830.558	16028.944	20813.372	788.86	320.467	309.838	467.931	285.407	686.714	224.087	8578.916	155.097	185.665	199.755	2736.139	288.224	911.155	160.021	2699.598	1965.697	358.092	956.518	272.301	12479.455	779.285	286.312	9066.501	166	0.926	644.458	382.386
14529.941	15809.983	11340.332	21771.898	14698.274	26813.996	14234.873	22147.197	605.92	426.314	346.8	2119.59	3896.223	2820.659	267.995	12861.362	176.568	179.976	190.737	6156.392	30627.276	1689.111	135.927	1935.884	3436.468	348.141	1014.8	298.038	5825.277	2938.425	275.063	4808.19	140	0.984	1006.029	380.814
17933.96	19221.357	13276.199	26413.868	17514.586	29715.355	17403.028	26590.396	778.67	364.411	357.209	750.434	477.731	1081.732	279.894	8937.113	175.191	200.37	139.989	2229.548	861.006	15517.453	144.362	2618.674	4948.219	404.176	317.92	299.159	20168.478	1323.008	299.968	6979.018	193	0.928	1312.433	382.878
12720.308	15032.147	12193.3	25493.59	12959.968	25028.987	16704.761	22728.552	666.773	261.831	258.894	307.911	230.337	383.606	188.884	7540.995	195.463	156.225	264.522	1889.687	250.681	9804.077	150.291	1596.834	1488.605	241.948	578.006	259.588	18276.843	533.436	229.724	4961.179	104	0.974	528.058	381.163
11843.113	14025.214	10589.173	19301.219	14369.011	23199.252	14086.461	22837.041	1113.942	558.177	308.673	2336.252	1555.068	5925.39	323.919	8952.617	141.46	163.097	128.927	2515.316	6838.966	2699.611	123.594	3510.904	1363.849	365.243	934.13	289.082	633.66	2468.671	294.638	9125.648	104	1	802.846	380.635
16676.192	17546.299	12800.504	25063.885	17113.737	27589.85	16799.117	24895.313	574	305.509	275.371	2021.145	3734.085	2073.172	266.767	11875.579	156.908	152.763	185.71	6791.212	26231.936	1660.77	183.276	1896.916	2500.681	481.479	759.705	310.679	5565.215	3003.516	251.052	4708.844	132	0.965	1014.788	381.674
19617.919	21463.114	16324.401	28327.227	21597.834	31331.238	22151.286	30127.157	855.439	355.31	314.245	580.664	550.461	1311.049	284.51	10086.852	170.704	194.748	203.032	3517.72	1723.722	47401.959	143.086	2587.175	2782.863	267.679	597.061	290.918	11623.256	595.227	291.72	8181.786	245	0.881	1064.814	384.647
11131.256	11464.183	8449.461	16824.118	11879.199	23206.353	12863.417	18323.217	1219.796	359.967	328.617	507.42	335.492	817.47	264.894	9923.414	200.302	247.203	195.27	6907.424	264.217	1354.049	165.212	2483.784	1765.152	350.672	756.477	287.073	12599.929	712.371	315.084	8264.021	158	0.904	1173.956	382.146
11463.258	11215.797	8790.22	19458.892	13338.272	19330.887	15033.988	19094.883	568.664	266.567	245.701	320.019	205.216	340.741	171.767	6113.093	189.583	150.108	258.074	1871.836	226.946	1847.567	126.982	1823.409	2005.084	267.918	331.359	264.206	10956.575	463.005	210.215	6007.074	208	0.779	521.899	386.505
11261.324	12472.764	8861.926	17694.744	12133.918	22969.005	11801.1	18143.259	608.968	1044.226	272.47	1991.66	4036.177	3507.358	257.366	11153.674	179.197	169.112	197.794	9155.868	38595.348	1198.516	128.547	1966.759	3126.86	470.556	1071.396	284.355	159.873	2822.416	303.122	5033.672	134	0.98	971.455	382.127
10588.051	10375.899	9682.757	14809.231	13678.559	16809.369	14903.52	18065.359	1102.969	453.313	372.513	422.771	339.576	775.074	285.33	8950.573	163.456	159.7	150.134	1603.501	256.189	2076.076	117.357	3955.153	1641.373	365.7	873.978	276.168	7203.645	636.003	268.798	13375.835	125	0.968	767.956	383.988
17853.843	18303.89	14866.021	24875.852	20276.744	26603.351	21890.845	27458.136	764.423	388.039	301.441	874.776	556.77	1401.239	265.996	8866.905	137.377	157.142	155.903	1904.299	1838.066	10606.681	126.733	3115.811	2990.346	289.133	628.207	267.753	8700.854	1293.273	322.823	9616.213	253	0.885	793.061	386.966
8028.278	8863.759	6463.543	12633.258	9130.577	15680.561	9254.532	14293.449	715.769	331.429	305.849	2121.026	3413.013	1635.895	264.537	9275.286	155.666	141.198	156.209	5021.047	19718.61	1970.102	118.372	2851.653	1639.866	449.989	1200.333	273.452	1349.214	3126.411	287.647	7250.832	169	0.92	879.417	384.287
15454.305	16112.539	11648.24	21880.987	15444.105	25034.635	16547.338	24040.632	796.428	364.644	352.716	510.417	384.688	1322.378	256.282	10434.425	155.647	161.047	233.994	1970.555	558.543	32634.81	134.736	2820.997	3249.603	347.199	419.805	301.906	13039.575	643.698	314.094	7483.298	179	0.893	1293.394	386.193
11470.183	11865.081	8255.942	15895.708	10570.343	17604.165	10776.007	16764.78	818.021	391.609	370.086	478.268	350.883	642.473	270.508	11946.203	178.313	189.178	227.803	1717.535	319.962	15346.591	204.423	3038.817	3484.3	352.068	333.135	299.271	24228.661	690.886	313.798	7159.894	103	0.996	1302.383	382.558
12513.86	13320.497	11325.58	18388.399	15813.871	21822.088	16102.588	21495.932	926.376	344.494	330.595	368.018	457.947	597.974	227.278	9989.264	186.313	162.71	256.152	2152.069	298.159	569.514	174.018	2756.835	1834.446	334.702	617.672	275.14	15026.968	608.509	290.528	9148.385	257	0.743	617.134	390.897
12268.486	13125.88	10931.424	18830.548	15719.888	22611.508	16610.624	22049.843	918.738	345.084	315.88	473.914	286.978	524.374	221.326	9438.016	188.423	141.053	232.426	3519.925	234.808	731.347	112.507	2688.794	1997.989	304.111	1133.194	282.441	10923.011	832.858	287.088	9805.895	194	0.864	681.871	387.227
12169.542	13557.272	10100.275	18409.338	12904.315	21102.9	12244.238	20062.04	711.778	441.024	315.15	2180.341	2283.403	1765.521	297.16	10105.453	154.392	152.709	159.068	3222.35	14639.084	1512.948	105.759	2719.527	2109.039	599.655	709.585	291.998	786.799	2584.71	342.59	7564.638	103	0.996	848.413	383.869
12390.864	12411.529	9089.05	18800.473	13582.575	21445.896	14718.879	18594.826	496.82	277.246	283.958	1328.204	4023.351	582.955	266.483	10932.004	141.688	136.762	259.899	14336.419	46953.149	26582.727	132.434	1637.86	972.069	295.592	340.804	286.69	3787.336	3642.935	395.84	4663.707	110	0.985	929.027	384.255
15653.012	15169.089	11176.593	21997.616	15452.935	27970.544	17398.681	22662.043	1092.445	367.206	326.281	408.995	319.457	739.252	282.39	12372.966	218.683	257.972	257.678	6146.161	247.137	1401.579	213.783	2451.479	4028.878	317.047	735.636	300.983	10669.356	667.38	318.165	8204.871	137	0.974	1166.15	384.836
16414.975	17256.077	12409.035	21851.727	15186.876	22366.038	16117.49	23484.828	841.861	371.581	362.804	499.572	532.084	982.148	260.582	9821.504	151.908	148.178	174.534	2421.468	711.241	36759.07	157.369	3181.001	1658.118	327.576	452.439	279.667	7414.106	636.357	301.677	9236.312	126	0.976	1271.802	384.516
13698.816	12429.067	10598.896	13271.315	16011.236	19625.864	10733.912	14586.788	521.748	256.775	229.212	226.406	222.876	568.585	200.948	8714.497	163.832	170.87	306.463	1053.901	369.721	35276.873	133.391	1192.6	2028.1	244.888	330.991	267.857	3063.086	293.565	257.29	3512.356	127	0.929	488.799	386.429
8276.073	12897.303	10372.899	18336.264	14280.21	23152.622	14783.452	21633.67	640.305	303.086	292.19	269.982	282.417	682.203	254.521	7401.559	176.819	213.666	208.877	1616.732	276.643	759.055	143.887	2156.903	1504.442	286.148	677.195	239.656	10048.874	563.856	293.706	7674.533	154	0.903	555.032	387.383
16768.597	19018.297	13625.885	26220.313	17535.83	32016.422	17042.253	27025.329	571.471	1086.147	305.119	2860.398	3972.308	4292.456	320.492	11240.166	157.198	206.537	181.237	4967.907	25240.092	9912.233	136.67	2136.5	3441.296	475.841	813.281	285.611	163.796	2701.445	314.709	5236.846	105	0.984	1041.7	384.614
20499.113	24590.356	15009.768	30360.489	17141.647	26872.457	13271.476	29539.775	812.446	422.753	328.449	835.265	658.823	517.565	288.82	13396.076	220.138	234.012	375.6	1863.614	4845.845	1238.92	171.524	2254.56	5571.634	300.262	340.874	310.66	30670.958	717.552	289.187	4929.177	116	0.898	1391.595	385.164
9077.338	14049.343	10883.464	18898.122	15111.361	24349.248	14714.087	23018.016	595.609	273.102	278.171	292.335	263.723	354.156	240.195	7285.916	176.149	229.732	241.189	1825.424	341.031	851.072	137.499	1939.173	1636.371	253.396	595.009	211.994	15262.024	741.116	283.455	6479.774	105	0.984	548.452	386.024
10042.434	10812.965	9223.978	14970.221	13015.033	18771.422	13166.598	18549.761	924.791	415.54	364.465	376.718	462.791	596.545	257.915	10185.79	177.199	180.223	219.498	1814.91	304.268	2866.782	190.94	3293.359	2168.771	319.955	883.507	272.683	11205.457	527.069	283.192	10499.886	131	0.931	628.294	385.523
16861.007	17366.809	14647.62	23953.333	20697.219	25751.446	21855.19	27152.143	860.81	346.254	314.362	422.311	312.597	905.773	252.853	8783.919	154.486	158.386	226.066	2466.868	265.196	4261.265	140.839	3161.146	2681.259	296.934	510.2	268.325	10200.457	866.577	271.171	11069.927	267	0.901	749.811	390.185
11382.933	12194.217	8798.445	17515.422	11550.281	21604.873	11574.138	18158.289	664.042	415.018	281.045	2796.189	4811.855	3399.498	300.809	10835.055	146.36	152.075	145.201	7944.076	31807.145	1141.968	144.09	1885.531	1503.841	275.226	1232.939	308.297	600.872	3648.342	268.645	4778.507	133	1	1022.365	386.365
22368.778	23185.695	17487.94	32658.075	23528.258	36098.969	24871.053	32952.411	835.764	342.72	315.105	447.329	358.016	779.343	272.177	10896.288	184.112	234.295	281.031	2990.233	380.75	5605.732	224.219	2347.721	4318.091	293.205	789.793	290.105	23526.89	602.632	266.102	6842.181	188	0.925	1076.335	387.463
12053.492	12718.316	9259.655	17933.278	12920.228	20718.205	14014.307	20404.251	991.869	354.959	329.117	364.607	320.155	979.043	256.356	11575.817	194.499	209.137	170.011	4103.214	199.432	3469.249	150.34	2794.681	2981.106	367.413	705.281	278.071	14079.465	1345.223	292.405	8620.998	124	0.972	1242.782	386.379
13456.213	13915.838	9452.479	20157.024	12844.851	22840.357	13698.93	19390.258	721.353	352.05	331.511	1205.414	546.289	1088.693	283.289	9925.548	160.067	192.188	134.791	2777.1	2959.165	1350.769	132.353	2402.118	3559.918	363.697	279.829	298.639	26434.796	1697.439	291.014	6356.196	119	0.961	1321.029	385.458
12416.133	11161.527	7807.171	21138.438	12328.654	17290.865	12170.081	17297.803	401.872	245.682	180.098	262.115	181.232	306.676	203.379	6056.495	137.099	168.021	324.395	1429.319	266.218	5555.793	161.786	1233.703	952.04	243.718	245.376	274.747	5822.041	267.767	280.752	4390.157	105	0.941	501.386	387.405
9135.201	10623.863	8633.532	15089.393	12085.098	19551.332	12319.606	18024.231	565.783	311.306	281.923	332.95	319.49	499.997	246.969	8984.93	248.811	191.219	255.315	2501.387	307.993	6864.472	170.36	2356.362	1556.277	278.692	714.169	247.847	10377.878	566.344	305.027	7460.017	154	0.872	572.006	388.474
12905.754	13672.851	12331.739	18631.316	17060.644	20148.5	17505.179	20770.776	1063.326	450.584	373.78	463.898	334.404	397.458	257.973	8967.89	191.122	138.818	244.368	2623.868	230.055	508.877	142.579	3827.262	993.533	293.647	1040.262	289.277	8206.168	662.001	316.953	12720.949	138	0.97	691.645	387.565
8366.96	9158.481	8391.202	12835.064	12286.608	16557.433	12939.232	16762.617	980.298	375.134	320.944	546.657	296.328	584.527	253.439	8643.77	161.304	141.873	215.516	3234.369	229.6	7405.016	121.09	3727.693	1548.592	283.772	600.047	276.278	4231.551	1051.121	269.513	11947.14	118	0.914	701.712	388.008
15286.996	16655.9	12647.203	23627.653	17356.488	26601.933	18194.707	25811.657	596.12	460.881	301.937	835.654	567.597	2474.372	250.486	8638.262	151.089	147.299	133.349	1383.705	5125.117	6704.416	115.36	2663.47	1876.727	286.364	518.957	288.416	9244.051	875.474	274.454	8130.646	211	0.847	860.23	391.727
7788.228	8559.665	6125.373	12277.016	8566.439	15518.012	8652.56	13139.557	828.78	366.543	303.535	3126.745	7189.339	2050.338	301.737	10353.451	168.402	157.54	196.655	8891.309	46952.742	1700.994	118.539	2589.942	2236.978	374.031	499.53	280.15	164.99	5357.376	370.773	6673.332	103	1	904.5	386.5
14573.262	15416.349	11508.071	22876.72	16371.59	26355.983	17370.398	24146.804	626.41	1225.755	347.921	2306.241	2821.015	6329.801	315.957	9253.073	170.857	165.421	138.172	2854.882	12679.714	928.536	109.904	2742.062	2966.589	586.205	1202.706	279.608	358.994	2708.247	283.529	7324.321	243	0.902	870.36	392.702
14542.438	15342.774	9974.93	21452.279	13385.425	23282.489	13402.052	16960.911	741.625	513.589	332.127	4038.421	3548.447	1464.6	367.639	9515.948	172.001	182.457	172.563	3524.986	16887.973	938.911	142.496	2578.419	4008.774	342.515	531.153	293.247	1636.189	3099.281	286.619	5328.325	220	0.755	1354.341	388.286
13979.511	15070.116	9505.512	20886.514	12298.191	21166.575	11522.036	18529.748	721.083	563.385	331.249	2720.461	3073.333	2219.189	326.672	9153.047	173.652	197.371	173.515	4294.341	21655.297	1196.21	129.46	2448.891	3196.494	394.542	437.601	297.335	2217.944	2250.397	295.729	4967.332	171	0.944	1376.19	388.985
20088.868	20170.053	13541.971	29767.194	20193.881	31243.206	17723.671	27815.86	785.974	854.158	337.85	1500.816	2016.877	4978.939	313.247	7881.501	229.109	217.845	152.726	1911.125	9633.356	1527.063	170.531	2654.113	3379.662	420.199	1065.561	284.477	173.816	2153.739	304.779	5790.497	190	0.893	459.805	391.342
10050.297	11048.52	8328.272	15611.224	11553.221	19727.551	11583.022	17384.482	527.285	301.506	284.745	1872.633	2071.275	1444.884	252.51	9352.424	116.017	149.988	161.826	3347.565	19494.953	2742.267	105.482	2088.045	1734.869	494.467	595.774	304.902	155.318	2335.13	321.292	5422.989	121	0.977	823.475	388.789
14937.778	15800.022	11990.41	22836.875	16136.685	26926.566	16329.712	23602.862	593.417	876.053	281.858	1618.026	1748.049	2028.801	256.584	10304.868	152.806	177.248	160.433	2675.637	15661.931	1223.421	104.742	2134.097	2997.472	549.499	592.567	286.75	1361.683	2079.663	275.251	6032.857	188	0.876	851.835	391.718
11745.071	12850.235	9144.932	17935.965	12048.728	22663.772	11569.179	17863.973	737.099	326.071	289.753	2029.593	3294.799	1587.444	245.529	12281.626	169.802	162.175	189.993	6747.763	42424.476	1376.012	125.484	1952.456	2698.84	465.447	956.345	310.427	342.201	2714.161	270.648	4909.166	132	0.993	1007.152	388.879
22185.095	22796.731	17342.998	31527.834	22781.023	34532.306	24021.204	31223.398	851.902	371.966	334.758	449.37	365.664	1019.899	279.607	11150.407	183.836	223.384	290.147	3112.915	354.714	4624.367	233.349	2518.308	3539.743	346.242	792.279	283.219	20386.354	631.396	280.117	7171.881	185	0.941	1082.846	391.37
19074.75	19808.177	15210.888	27200.578	19666.64	34996.105	20757.085	29427.842	1059.732	366.559	322.568	351.677	308.074	679.889	265.331	12634.692	195.837	242.71	347.049	4862.1	252.99	1556.68	231.637	2197.259	3706.867	293.988	496.567	297.158	11677.493	533.264	309.068	6529.481	197	0.918	1159.566	391.789
8986.302	9277.832	6937.596	13348.223	9737.326	16754.776	10408.516	15171.561	970.608	348.467	317.907	419.047	306.656	908.849	233.166	9926.454	182.147	186.968	145.065	5123.161	206.422	1900.464	141.033	2579.851	1271.982	350.103	425.975	286.557	14057.121	1872.665	334.997	7989.515	105	0.984	1233.519	388.69
10017.259	10595.491	6915.957	14775.777	9643.262	15818.24	9216.275	13863.385	1100.749	464.305	345.904	3960.879	2929.793	2120.826	359.853	9477.972	168.083	183.338	192.207	3370.636	16486.451	994.319	122.699	2920.586	3366.801	367.31	648.76	288.504	447.795	3109.211	279.5	6086.179	106	0.949	1337.453	389.509
12217.087	12527.958	10162.721	17562.925	14566.728	21730.392	15097.992	21370.036	823.063	302.246	306.596	419.947	295.096	457.815	217.505	8963.705	149.196	167.549	260.924	2567.437	296.082	2990.189	160.124	2514.299	2898.783	287.105	640.317	267.316	7612.997	884.723	266.468	8535.966	118	0.953	635.347	389.873
17329.483	18626.912	15293.571	26888.488	21857.251	31691.121	23071.782	30707.02	844.223	329.522	323.638	382.196	289.722	698.28	231.007	8722.13	163.286	182.998	236.228	2394.686	292.789	2266.006	170.12	2764.573	2288.699	303.784	640.057	283.961	12029.93	614.891	303.759	9374.451	248	0.917	646.528	392.766
8898.501	9476.182	9809.01	12772.124	14165.413	15987.156	14684.157	16680.858	1197.555	529.746	434.266	393.769	370.426	548.355	279.821	8750.404	197.946	168.753	198.538	1506.885	272.707	2365.11	118.971	4477.092	2103.367	271.127	387.442	269.347	5712.753	321.899	274.597	14660.946	141	0.953	726.706	391.351
9747.406	10942.008	8109.168	15312.203	11023.558	18964.07	10790.39	17188.562	768.77	356.359	294.591	2068.011	2625.773	1466.927	258.307	10182.037	136.123	153.711	159.018	4410.687	21401.066	1407.887	108.488	2416.336	2192.501	416.873	731.608	293.786	167.074	2974.508	340.002	6140.739	107	1	839.949	389.481
12101.436	14333.226	10435.387	19791.187	13777.471	22946.495	13867.863	21287.368	532.841	310.55	314.57	1597.508	5104.981	787.171	267.657	11191.814	139.194	138.749	216.554	15256.764	47026.458	38505.293	121.525	2024.79	851.579	281.345	350.43	287.875	1283.933	4526.447	374.792	6027.835	113	0.952	926.288	390.252
12083.98	12175.069	9018.93	17558.859	12441.049	21857.426	12813.166	17693.783	640.598	379.527	310.68	3125.106	4013.799	2733.54	315.374	11799.224	158.921	174.849	168.248	4826.37	23081.294	3732.731	129.61	2244.192	3248.568	648.409	935.372	302.123	236.165	2820.444	276.683	5511.428	122	0.985	1051.77	390.787
15107.349	15486.864	9799.017	22362.854	13160.443	23049.817	13476.708	20113.441	752.62	573.753	322.162	3643.614	3985.579	2025.837	346.759	9761.893	169.825	195.89	169.161	4368.139	22494.773	1092.986	129.208	2614.125	2956.655	343.863	591.59	283.523	467.672	2900.191	297.728	5121.098	107	1	1365.724	389.519
12305.306	12868.295	9841.589	18552.673	13983.214	22415.776	14985.56	20979.027	684.141	497.011	281.266	2440.322	2259.485	6718.144	314.597	9284.538	125.9	157.378	151.453	4110.103	13802.486	1279.68	117.962	2490.022	1989.142	383.076	648.451	292.232	139.417	3052.187	305.235	6764.006	126	0.976	814.222	391.952
7351.864	8171.695	5749.58	11879.021	8246.509	15212.097	7925.855	11601.537	714.172	275.233	275.08	829.267	1224.814	902.827	241.406	11025.106	122.293	150.771	155.232	9311.401	26923.808	8954.373	121.364	1647.106	1045.264	546.47	870.839	286.18	221.405	1444.036	315.568	4239.003	124	0.933	941.306	392.258
7618.522	8180.172	5824.486	11585.472	8011.474	14457.486	7813.482	11960.981	785.126	313.215	262.724	3156.963	6807.809	1237.203	262.29	10454.586	147.293	144.498	175.675	13275.965	39052.641	1684.788	126.033	1861.797	1044.344	414.632	1228.753	298.572	168.383	5344.897	323.699	4930.78	109	0.976	964.05	391.234
12645.3	12219.174	9068.317	18198.67	13029.958	23407.277	14252.941	19267.419	1067.21	348.89	316.557	373.499	321.712	934.618	249.519	10678.164	204.324	235.366	216.35	5210.646	256.71	1514.932	160.351	2240.844	3482.377	337.694	457.267	276.686	16311.239	636.909	318.32	7294.243	109	0.946	1210.775	392.206
14697.95	15187.488	10977.083	22079.755	15500.224	26502.65	16804.944	23105.651	996.994	329.018	309.45	330.3	307.629	663.573	243.76	11062.812	197.983	228.841	263.286	4145.395	252.314	1487.074	182.891	2081	3169.105	307.296	815.78	264.987	12803.758	373.377	301.691	6722.899	202	0.865	1218.777	393.406
16643.149	10051.167	8341.786	15306.74	11590.262	17502.453	12069.458	16728.319	652.051	241.511	272.337	300.111	215.068	240.417	217.68	5863.484	199.814	197.661	187.432	1984.091	273.046	1289.48	158.029	1771.306	1732.536	255.172	457.684	277.786	6098.299	404.134	254.47	6439.47	118	0.953	540.246	392.924
13657.909	14608.179	12072.24	20442.76	16948.949	23045.106	17550.264	23137.569	879.249	381.571	342.269	292.749	329.916	828.615	258.067	8852.911	204.646	172.019	240.818	1813.539	295.439	7975.562	162.631	2646.439	1499.842	314.959	462.935	251.009	6908.163	394.115	263.709	8916.413	115	0.969	600.717	391.926
18293.67	18886.924	16590.373	25741.181	22308.97	27303.233	23714.167	28606.388	1060.555	432.044	380.214	375.107	349.131	967.868	288.73	8860.197	166.682	158.001	154.941	1278.447	272.09	4309.788	121.713	4323.166	2373.571	304.211	763.194	269.579	6806.516	533.706	286.54	12863.858	285	0.832	766.325	393.774
16810.557	15900.918	11864.771	22226.876	15850.87	22537.161	17655.855	22566.969	784.104	383.98	356.822	394.648	362.947	1137.609	270.657	10200.931	145.757	155.266	222.23	1605.154	394.706	46298.266	159.439	3017.542	2159.015	306.659	473.658	288.439	9133.571	408.597	305.817	8360.013	120	0.969	1302.017	392.358
14427.76	15885.115	10559.374	21291.562	13873.005	24190.976	13792.63	22563.179	697.463	400.985	349.42	2940.285	2055.417	1578.63	374.991	9964.199	140.409	173.297	214.366	3194.586	10571.731	3145.604	182.287	2945	1941.821	332.206	643.81	285.308	10670.887	2308.339	304.128	6273.699	167	0.932	1319.943	393.71
12264.25	12673.655	10677.128	17699.695	15017.436	21718.303	15761.43	21273.508	883.994	358.385	337.859	359.847	462.6	503.79	240.455	10880.298	164.889	155.596	242.014	1774.499	306.499	844.282	185.846	2871.25	1275.17	295.149	705.772	271.373	13936.504	475.126	288.897	9099.554	111	1	624.608	392.878
10090.095	10547.711	7571.379	15272.512	10230.056	18965.869	10127.069	14941.514	663.435	312.602	272.673	2437.111	4629.373	1589.985	259.037	11547.412	158.434	153.6	175.354	9491.068	40190.44	1108.017	130.457	1880.934	1556.37	512.341	1190.502	289.072	161.101	3371.709	292.357	4826.983	118	0.994	972	393
10026.01	10218.539	7189.203	14685.58	9824.102	18029.402	9775.62	13182.045	476.681	430.853	258.165	2085.314	4108.292	1357.011	240.051	11551.998	168.796	147.276	210.027	9909.637	44346.801	1480.772	132.581	1711.841	2117.749	477.645	931.765	297.645	153.615	2918.035	272.969	4348.162	146	0.936	980.425	394.596
12909.267	12464.082	9343.64	19881.064	13792.072	25230.626	15659.511	19363.751	800.653	291.222	293.389	279.58	326.878	699.867	242.257	12154.055	173.47	245.826	207.829	4513.31	283.352	2210.283	155.532	1608.511	3027.996	309.674	516.178	260.574	19327.33	872.889	286.962	4836.838	193	0.791	1097.847	397.505
11420.402	12196.862	9066.085	17105.367	12755.366	22353.261	13432.114	19494.392	1146.702	390.309	331.154	358.767	335.997	889.406	260.823	12946.817	206.725	248.859	196.196	5138.875	260.462	9089.219	138.945	2355.465	3183.959	356.34	896.51	265.793	19481.955	531.611	298.001	7223.433	102	0.987	1204.882	392.667
13583.429	15147.783	9382.472	20283.348	11546.296	18859.938	9411.816	19256.045	714.516	615.602	315.237	3186.681	2881.407	1270.291	324.835	12275.24	206.061	231.666	231.017	3438.307	25596.37	1025.909	134.94	2291.561	4041.918	326.561	376.391	307.737	1277.938	2007.147	294.919	4838.728	109	0.946	1392.335	392.427
18333.212	16996.371	13189.212	18137.306	20015.332	28734.984	15854.511	26742.809	574.009	312.649	278.122	290.882	379.708	742.334	235.218	9287.139	192.686	187.259	212.031	1275.552	613.497	9266.116	201.442	1688.158	3183.118	370.806	538.78	273.448	10937.651	406.728	274.842	4143.388	127	0.995	473.917	394.665
17621.924	17880.525	12327.106	27800.956	18417.195	26953.946	18809.44	25749.958	480.594	280.081	229.42	275.501	227.951	562.667	227.793	7259.683	168.744	305.718	286.043	1595.031	294.766	17605.762	167.131	1472.911	2281.846	269.504	309.642	273.017	6729.147	337.186	283.515	4609.939	235	0.855	495.249	397.755
16664.072	15140.926	9492.176	22213.12	21134.851	26605.434	15873.303	25554.611	527.378	234.335	246.149	236.104	205.78	492.835	173.002	7101.948	173.679	152.573	292.876	1709.665	255.07	5593.386	141.162	1883.916	2347.215	324.233	301.724	269.088	12096.31	312.92	231.21	5996.104	125	0.98	518.428	395.188
17068.627	19163.118	16013.955	24335.081	20898.517	25704.351	20356.148	27558.017	897.47	413.698	359.072	412.277	320.671	1121.878	262.422	10227.941	160.508	157.833	190.444	1500.919	344.243	1256.407	153.904	3987.408	2985.91	270.29	595.561	269.573	11582.602	842.411	313.268	12021.914	133	0.973	785.124	395.305
14674.471	15035.37	10806.29	21460.019	14954.788	26384.523	15848.347	23047.925	925.107	359.329	333.668	522.33	327.842	981.009	246.061	10939.26	184.816	197.39	282.379	3746.66	246.234	29301.198	162.372	2564.354	3333.414	333.583	584.132	296.778	17579.783	874.941	308.619	8021.424	193	0.907	1265.889	394.148
21679.376	21111.244	15204.331	30052.293	23004.252	32599.389	19520.968	30620.077	818.685	515.857	322.055	412.741	881.753	2368.594	271.371	7631.717	213.499	200.57	165.065	1281.102	2660.645	9262.15	209.863	2590.139	2857.392	368.934	660.387	286.588	2823.266	845.817	276.788	6391.575	123	0.976	467.72	395.598
17843.539	17713.64	13132.442	24784.738	17666.247	31553.483	19267.565	25574.964	927.11	331.238	302.203	337.303	335.291	594.638	257.04	12055.239	200.375	239.945	333.377	4285.454	225.059	1919.08	180.64	1994.915	4252.857	327.308	405.455	287.371	11793.108	665.219	308.485	6543.511	171	0.944	1167.798	396.044
10135.381	15239.623	12510.342	19587.719	16390.857	22148.516	15410.153	21931.393	1045.474	371.875	328.792	271.503	295.154	515.131	272.72	7115.396	271.783	217.723	200.82	867.152	275.716	4902.345	136.774	2682.63	1120.485	263.607	337.608	238.487	4327.958	467.115	276.824	9606.314	112	0.96	555	396.536
14768.358	17552.82	13872.23	24031.545	19292.957	30493.786	18564.986	29135.461	848.899	318.694	309.032	448.306	293.616	665.079	225.076	8689.636	150.673	169.535	248.606	2470.375	295.311	1165.613	170.393	2509.054	2082.903	297.549	951.479	275.531	12020.082	889.549	269.02	8475.548	141	0.938	637.968	396.074
10618.632	11557.835	10133.397	16778.406	14299.37	20011.535	14983.594	19636.022	914.006	374.199	335.68	419.281	301.746	464.909	256.401	9140.746	170.617	130.977	277.898	2604.608	228.821	944.571	126.029	3389.732	966.845	279.321	606.529	293.19	9514.736	698.998	297.344	11744.45	116	0.965	692.164	396.379
17288.473	18255.822	14764.875	27122.526	21334.533	30401.236	23687.674	30092.439	623.538	330.102	298.727	1001.676	873.776	1145.289	268.326	10101.658	120.435	136.184	156.688	2473.275	5363.363	1935.292	138.549	2793.871	2254.668	294.494	672.947	279.443	10210.466	1524.536	334.311	8552.579	194	0.845	792.304	399.593
16922.601	16030.106	12241.166	21880.818	16097.399	22703.681	17905.387	22538.549	871.059	378.875	359.278	770.345	701.865	943.744	289.659	8685.443	175.684	153.59	224.852	2369.789	3390.22	28469.915	162.462	3115.022	3187.44	331.832	593.382	299.607	4940.009	908.781	312.994	8742.791	139	0.977	1277.522	397.047
8599.555	11602.208	9805.02	16144.332	13392.958	18205.683	13859.905	17846.857	706.56	338.872	291.997	321.762	295.566	457.135	259.738	6867.876	229.239	191.885	179.739	1387.015	260.641	26009.28	126.821	2641.323	844.643	256.501	643.466	225.685	7149.614	520.98	308.623	9180.41	114	0.96	561.237	398.289
20184.068	22009.371	18156.716	31067.046	24969.29	34116.342	25910.732	35098.6	823.442	355.771	319.977	349.521	337	1999.575	262.737	9137.381	148.043	152.765	184.759	1658.551	257.585	1460.111	118.068	3848.855	2681.371	317.342	588.126	263.572	7759.761	596.528	265.105	11454.892	169	0.88	754.707	398.098
13267.642	14774.754	11324.521	21022.418	15792.634	26959.914	16425.012	24755.073	1250.325	401.364	283.624	1923.023	1848.831	4108.586	291.42	9274.483	125.912	158	153.232	3194.947	12191.955	2216.155	115.404	2469.691	2077.301	451.117	667.612	288.913	149.069	2578.999	315.907	6651.221	226	0.822	808.708	402.004
8999.752	9732.249	7322.319	14033.776	10369.284	17228	10806.239	15505.512	802.296	288.029	258.76	2276.987	3064.788	1055.826	256.871	9284.134	129.395	149.986	155.876	5025.562	18373.405	3006.26	110.901	2326.191	1377.99	392.211	493.048	285.797	143.096	3626.503	390.303	6129.451	113	0.981	831.845	397.367
13245.384	14978.962	11159.401	20522.091	14754.548	24914.117	13922.638	21603.802	703.044	649.69	280.364	2425.116	3295.949	2102.673	256.814	10831.008	146.977	186.543	149.499	4272.442	24871.54	4197.267	96.429	1969.482	2733.699	726.998	528.227	289.634	214.313	3646.351	282.117	5259.394	120	0.998	845.867	397.35
11026.892	12142.22	8716.182	16635.063	11380.953	20326.519	11115.919	16716.279	544.479	729.461	238.819	1898.171	3781.562	1487.161	247.491	11447.42	159.185	158.116	170.787	9386.49	42769.701	1328.645	132	1825.92	2468.008	429.728	741.931	314.173	149.493	2873.827	276.634	4671.433	129	0.97	1003.733	397.756
15411.203	15087.572	11204.832	22092.838	15981.153	26674.631	16839.125	22012.011	1085.377	406.701	352.345	368.35	371.562	847.097	260.901	13088.683	201.007	240.36	255.492	4029.301	290.377	5898.478	171.323	2528.486	3358.88	366.765	1185.445	293.029	22509.987	644.852	317.655	6970.12	129	0.943	1178.872	397.686
11654.293	14095.345	8415.764	17129.78	9692.044	18832.186	8511.818	15596.805	659.777	450.026	321.425	2331.067	3719.73	1246.185	293.818	9578.14	147.632	184.642	187.666	8314.604	32223.795	1660.673	124.971	2379.258	2377.289	576.734	697.119	294.865	239.259	2901.931	289.206	4579.876	120	0.925	1362.35	395.425
9421.227	10380.1	8819.197	14632.114	12391.881	18348.47	12761.148	17334.698	611.958	313.12	276.771	369.466	286.481	960.191	220.65	8294.245	218.417	170.28	212.061	2211.363	276.398	4933.48	150.895	1900.687	1260.741	338.324	625.978	258.578	4122.471	864.346	323.857	6841.105	149	0.955	585.238	399.755
11419.422	12258.26	10529.548	17931.012	14812.118	22727.195	15487.716	21391.427	860.543	374.748	342.115	377.038	334.109	833.009	251.87	9267.002	200.183	172.162	207.898	2533.122	301.463	6037.579	147.163	3074.226	1339.571	318.915	858.894	260.69	9702.435	644.746	272.233	9077.595	145	0.905	603.817	399.748
9674.446	10037.528	9747.087	14177.812	13937.74	16922.455	14734.041	17352.764	1089.237	479.018	410.651	424.298	335.305	481.249	245.724	8151.96	197.58	165.792	158.095	1808.544	263.01	9254.204	141.901	3985.257	799.543	272.176	340.795	287.394	4356.828	589.324	297.099	13213.371	110	0.985	654.673	398.255
8617.276	9495.55	6858.889	13762.103	9570.044	17092.49	9336.664	13613.915	589.938	291.971	282.69	1698.256	3124.161	1394.915	231.763	10355.248	159.126	147.032	160.137	10693.658	38595.871	1681.183	108.335	2016.451	1683.416	581.809	921.121	279.31	515.677	3134.522	321.868	5188.756	165	0.944	885.87	400.639
6580.706	7147.528	5041.33	10332.924	6949.76	12931.73	6915.335	10744.289	674.239	287.654	286.787	2123.587	4363.835	750.754	261.646	9979.745	144.761	152.269	177.988	13299.16	38620.031	1932.113	126.443	2346.106	896.611	422.965	990.688	292.08	189.4	4082.285	329.364	6029.638	101	0.977	947.312	398.173
16069.509	15927.502	11798.695	23019.855	16436.207	28273.327	17329.889	22884.489	651.845	560.66	317.201	3091.783	4165.871	3017.995	310.185	11579.218	162.886	183.005	182.962	5183.568	21600.987	1671.006	136.894	2060.627	3845.975	488.462	1054.708	302.891	160.929	3143.262	274.688	5114.474	135	0.96	1048.315	397.396
8883.406	9409.839	7216.746	13394.891	9679.683	17911.831	9996.526	15242.407	827.871	345.437	302.765	513.951	444.161	827.325	252.051	11196.666	167.274	178.917	237.909	4183.662	1847.135	4877.095	176.882	2382.21	2676.273	310.856	725.228	298.026	18438.631	591.324	290.719	7304.312	108	0.98	1070.824	397.593
8598.824	9155.437	6971.171	12863.854	9542.276	18142.982	9859.148	14377.591	1162.957	359.565	315.805	325.185	322.535	1193.918	240.241	12674.053	218.097	231.905	298.329	5772.418	251.252	57555.314	130.758	2267.985	4476.554	319.981	443.617	280.266	13720.523	403.941	306.779	7543.363	102	1	1197.216	397.48
12167.541	11965.431	8875.619	17932.223	12968.096	20485.047	13515.494	17119.92	1324.445	335.048	302.247	328.392	299.436	765.249	238.542	13153.664	265.325	308.369	212.251	7126.95	227.051	1833.221	139.851	2316.216	3614.727	330.397	460.652	283.114	10580.24	1281.222	333.266	7407.673	102	1	1234.451	397.48
16948.34	18094.671	12904.147	24011.16	16675.001	26728.531	17586.65	25868.161	862.246	417.386	362.901	1067.023	1137.601	1167.632	304.558	10106.568	183.196	164.383	233.033	2276.706	3897.233	39608.95	161.611	3207.832	3877.737	322.596	523.816	280.063	13697.245	986.249	304.638	8439.934	250	0.851	1304.544	399.724
16580.658	17717.437	10799.719	28883.347	15153.432	28170.356	15000.639	23425.581	814.624	726.562	325.364	1569.498	2537.198	4928.664	301.872	7719.725	213.938	211.704	154.496	2283.543	15228.589	2507.463	180.547	2477.406	2979.372	426.692	1071.288	285.507	484.657	2309.714	288.282	5470.528	264	0.858	454.686	404.356
11378.516	11865.797	10500.588	16754.688	14870.017	20722.347	15632.908	19815.09	854.552	375.977	346.286	392.576	294.186	519.083	239.811	9305.309	177.763	146.153	278.738	1668.303	258.711	9628.092	177.955	2719.01	1691.002	281.429	384.34	262.758	10790.665	543.466	300.488	9377.063	182	0.896	627.286	401.802
8364.112	9590.322	8149.055	12892.024	11388.002	16248.562	11283.839	16633.082	812.004	327.886	315.303	442.864	275.813	573.796	236.258	9451.551	167.818	125.046	248.562	3203.734	223.471	1373.82	112.205	2919.645	771.715	264.089	750.558	286.324	12136.287	625.838	287.617	10577.761	98	0.993	685.878	398.806
7846.959	8725.248	6137.964	12442.66	8535.381	15524.68	8094.177	11359.816	785.589	285.711	280.34	1292.308	2274.493	1230.71	228.056	11809.326	157.727	138.544	188.078	11731.194	44669.092	5243.293	111.583	1760.164	1534.47	908.931	945.169	274.96	161.456	1777.71	335.408	4413.855	182	0.948	900.385	401.225
8004.27	8637.943	6209.267	12077.755	8578.251	15185.642	8477.757	12730.746	763.733	294.452	257.15	2715.476	4025.507	1160.59	249.264	11130.417	145.222	140.177	143.977	10303.626	46367.943	1520.852	126.499	2024.927	1108.689	365.89	1008.724	329.995	194.739	3626.181	290.224	4951.097	135	0.987	1018.5	399.537
17641.02	20269.369	14380.314	25152.202	17209.73	30252.841	15725.62	26214.156	991.769	368.462	351.761	361.978	387.65	801.896	252.753	11312.728	192.173	247.889	224.471	3428.251	340.835	4448.159	201.763	2394.909	4319.414	388.775	903.224	267.069	24696.989	602.056	291.299	7155.754	146	0.911	1091.938	400.596
16707.628	13168.81	12940.279	18089.901	21331.27	20563.817	12313.443	21100.484	563.43	269.538	250.573	241.546	295.949	484.481	220.28	8476.259	196.905	179.315	236.831	1136.129	485.758	11065.486	183.375	1414.829	3044.406	262.064	446.913	274.146	11335.012	382.597	327.882	3853.596	110	0.985	482.482	400.445
7988.617	9028.138	8321.386	12396.029	11485.169	16048.829	11625.309	15874.971	742.442	426.091	339.585	374.008	326.02	550.536	275.949	8157.576	269.484	192.376	210.736	2737.322	278.174	4088.207	146.59	3447.408	1060.62	258.656	490.605	257.676	4351.589	877.646	301.878	10963.022	116	0.909	570.078	401.672
18409.092	19293.224	16347.167	26659.535	23065.264	30225.742	24574.792	30670.938	808.876	388.804	310.548	389.45	327.94	2845.9	267.238	9405.026	141.073	158.272	253.155	2425.495	270.304	4278.992	134.767	2967.462	2771.617	348.964	712.472	265.09	11147.004	585.769	275.578	9845.409	357	0.863	734.007	405.024
12546.334	13498.5	10487.914	18869.728	14768.717	22957.465	15055.717	22195.662	1602.332	402.4	280.358	2059.065	1885.522	3040.813	291.4	9903.511	116.93	153.344	146.413	3633.628	14497.196	1806.959	106.86	2362.38	1758.037	428.844	682.722	281.711	216.969	2572.307	339.444	6311.503	131	0.947	802.538	400.744
12188.213	13295.327	9766.389	19399.039	13371.882	23842.108	13394.909	19766.505	627.383	466.871	286.769	2198.824	3760.957	3051.098	274.161	10863.141	180.521	157.649	157.774	5662.452	24581.016	980.539	115.225	2202.278	2180.197	586.467	772.806	272.366	750.601	3648.105	326.594	5861.723	308	0.639	872.945	408.549
16086.025	17292.993	13147.824	24500.355	17695.143	31067.91	18589.027	26593.894	964.478	400.355	326.67	480.739	386.282	2114.692	270.333	10407.165	171.273	226.517	243.089	3787.819	600.715	15065.802	177.137	2409.302	3061.778	380.54	666.259	288.55	18014.2	708.582	278.804	7510.3	253	0.842	1080.583	404.82
14779.17	16006.762	10529.549	22332.175	14419.315	25853.86	14533.076	22549.555	954.033	596.505	363.992	4197.604	3553.594	3683.086	405.626	10131.361	167.854	199.708	165.85	3376.975	13019.633	1186.823	128.692	3374.209	3589.56	391.457	808.087	282.771	358.514	3831.634	282.534	6888.735	235	0.887	1337.168	401.955
12206.44	13589.266	8179.729	17437.712	9967.457	16120.821	7859.45	12325.631	676.113	1516.449	339.547	3141.056	4215.689	1130.194	300.907	9777.526	205.336	215.943	274.894	5108.045	32810.079	1912.855	163.157	1910.756	4361.562	391.026	430.73	297.745	2852.025	2435.622	296.891	3706.116	115	0.956	1403.526	400.726
16228.645	14865.674	9452.869	22345.489	12737.917	22920.804	12037.39	17824.836	827.856	392.365	345.098	787.006	616.079	622.372	270.544	9424.001	218.919	219.269	260.409	1905.232	4854.431	973.906	193.22	2047.965	4645.272	303.051	444.062	321.507	19893.263	602.338	267.527	4644.156	158	0.885	1418.981	401.639
13870.782	13054.423	10137.841	18921.679	19023.62	21810.009	11949.512	21309.68	645.387	265.947	182.899	326.795	215.804	385.623	228.724	9212.393	182.831	256.998	335.407	2166.967	223.927	4809.7	227.521	1667.973	1977.8	284.788	353.212	282.669	8406.234	374.022	271.876	4905.18	122	0.892	503.607	402.057
11105.072	11860.764	8742.705	16508.005	11630.073	21114.721	11639.46	17864.581	858.214	525.233	290.796	3192.118	4520.3	2860.576	292.753	10591.319	153.454	159.498	170.402	6890.038	26936.28	1379.624	136.185	2113.736	2817.175	399.234	1404.21	307.867	305.639	3419.117	278.359	5218.024	176	0.883	1037.386	400.506
19855.672	19249.095	14544.205	29065.046	22585.457	31592.086	18005.371	28564.048	649.568	345.267	271.551	337.293	318.76	734.813	251.53	10309.369	211.379	203.212	271.792	1436.983	580.316	5711.072	234.732	1791.108	3515.855	338.764	596.44	268.681	17815.261	508.132	314.397	4625.719	159	0.943	476.248	403.469
14023.604	14723.127	12924.12	21042.662	18249.045	24354.406	19258.313	25281.285	879.467	390.076	334.468	381.762	322.899	1148.413	278.623	8934.751	164.478	144.714	189.467	1936.239	259.291	1996.629	121.752	3656.963	2360.52	295.3	563.347	268.88	7824.966	714.484	280.549	11873.078	324	0.789	758.608	409.556
16472.891	18134.724	12920.739	24155.618	16134.895	29544.392	16405.485	26174.376	888.835	434.693	341.087	496.433	389.901	2434.465	249.882	11279.766	185.185	208.75	245.541	3081.393	527.725	35664.742	135.761	2586.476	3111.482	341.93	608.65	289.73	20331.26	716.844	320.286	7598.323	166	0.926	1269.765	402.193
20984.843	20444.473	14532.219	32147.144	21569.001	30571.261	20065.065	29135.078	788.036	382.399	324.211	378.121	860.031	954.753	274.763	7760.763	227.79	195.874	152.395	1218.102	2676.717	13554.273	205.17	2561.264	3228.055	319.575	708.638	275.472	7403.504	836.702	286.379	6371.386	211	0.847	466.462	407.083
17045.857	16385.684	14789.686	17903.257	20873.971	27464.394	17570.121	26711.932	653.899	294.568	263.409	268.942	220.341	595.312	212.387	7533.596	186.838	179.882	262.746	1843.345	310.692	17970.228	178.599	2028.79	1559.327	288.929	367.74	261.492	12894.866	482.016	278.953	6799.687	134	0.916	514.224	404.313
11459.651	13180.492	11413.384	18341.832	15592.812	23075.75	15607.523	22507.583	980.269	407.826	366.553	435.783	310.694	589.893	249.634	9701.619	177.309	169.417	180.363	2023.335	277.098	3380.851	160.564	3324.176	1382.082	277.661	735.574	286.913	7922.009	559.64	299.399	11438.314	160	0.973	647.569	403.269
9210.901	10744.851	8056.124	14618.046	10809.774	18391.204	10139.17	16717.222	1182.699	294.002	273.712	1754.429	2567.508	1458.593	243.655	10410.046	143.993	172.242	142.91	4986.407	16575.734	5740.261	104.972	2332.04	2017.118	646.268	527.702	301.084	136.636	3280.868	347.754	6461.204	118	0.994	826.551	402.483
12652.904	12916.57	9892.055	17533.018	12437.303	18028.643	13119.778	17284.907	544.17	2098.332	345.655	2427.948	5367.132	1562.534	284.105	11379.366	151.051	139.435	174.125	11055.434	28871.58	1297.364	129.308	2147.904	1355.207	515.042	2947.213	293.041	162.624	4569.808	315.754	5483.712	117	0.973	956.064	403.372
14429.045	15087.347	11260.117	19671.046	14766.468	22553.814	15767.323	21388.846	964.523	303.36	288.702	317.023	302.154	536.594	252.665	12114.494	180.324	230.652	324.728	4510.963	278.967	1770.846	178.229	1865.42	2756.377	314.658	330.543	274.458	15239.975	334.281	319.839	6111.929	130	0.99	1209.8	402.762
9484.597	10277.584	6444.357	13787.69	8440.258	14901.486	8046.621	12435.943	611.388	347.945	304.008	2745.79	3966.829	1130.564	288.974	9368.775	132.82	166.46	174.911	9707.115	37316.192	1443.373	112.889	2453.135	1946.213	421.37	589.623	280.213	168.612	3232.482	254.86	4831.596	112	0.943	1352.036	401.92
10422.32	11459.635	7016.113	15033.316	8846.11	13622.204	6856.086	9394.482	657.286	348.772	306.247	2089.308	3551.065	739.247	251	8741.588	168.3	198.895	204.871	14016.214	44484.654	1307.81	132.676	1822.874	2944.006	817.247	568.613	287.581	196.331	2823.407	273.884	3476.813	120	0.914	1387.517	402.008
16159.574	17199.092	12759.978	24736.761	17754.795	27603.661	18354.964	25212.623	654.535	770.971	323.183	2239.857	2894.109	4878.586	304.187	9876.176	182.062	165.792	120.706	3129.991	12510.478	616.816	104.678	2533.274	2668.07	606.033	1146.092	277.136	581.167	2799.233	322.951	6700.027	125	0.98	870.66	404.14
19157.204	21183.1	15532.208	29187.217	20144.537	34860.197	19495.994	29903.508	952.864	1229.336	335.879	2862.505	3202.088	4813.732	303.375	11316.202	178.965	204.568	145.793	4120.873	21588.235	1187.794	133.584	2177.1	4542.052	398.94	1166.026	310.565	165.23	2382.904	262.386	5452.747	145	0.991	1050.155	404.362
15264.547	16379.725	11817.632	23153.701	16107.963	27493.435	16492.474	23529.592	1235.359	347.696	320.511	349.792	345.283	924.497	256.505	12348.52	256.726	296.138	207.765	6688.759	264.769	3672.044	137.26	2406.216	4172.625	360.778	502.118	284.167	19698.834	1505.131	339.036	7763.303	177	0.871	1231.698	405.794
8986.507	9843.132	10320.819	13260.765	14864.945	16023.615	15405.418	16552.785	1254.672	615.576	495.811	411.133	370.945	421.564	295.118	9454.258	228.002	136.901	238.198	867.503	224.382	13311.732	114.375	4769.135	498.492	282.227	307.816	267.376	2494.304	274.747	280.233	15296.318	194	0.838	698.33	406.546
17702.291	19283.016	15809.26	26631.638	21529.165	28909.159	22399.54	29633.599	728.14	333.134	299.658	406.857	351.654	675.33	256.563	9257.559	128.714	146.173	193.125	1631.083	674.481	2371.327	148.29	2943.209	2288.743	274.67	443.884	272.085	17498.061	717.699	314.342	10000.212	188	0.934	785.979	406.144
9967.78	10808.886	7663.968	15065.895	10152.949	18901.851	9650.37	13900.861	432.275	490.676	255.447	1911.404	3447.182	1269.439	231.969	11377.724	159.3	154.782	197.242	12776.835	45704.079	17150.404	129.382	1516.952	2525.067	455.566	867.579	306.791	152.941	2431.785	271.455	3924.877	143	0.978	979.668	405.871
17753.177	17997.01	13433.592	26367.169	18732.455	34872.098	20396.398	27131.844	999.222	406.094	329.801	396.686	370.316	695.152	262.162	13698.305	226.787	236.744	356.492	3661.047	299.248	4137.004	211.622	2708.903	4652.393	338.006	492.394	287.708	21685.971	541.636	315.679	6719.064	363	0.864	1163.106	409.671
15128.392	17121.346	12650.125	22699.723	16352.115	28971.041	16572.955	25014.621	1088.715	424.614	348.132	335.492	360.032	615.611	268.81	13230.479	215.009	245.557	325.604	3828.418	260.235	2175.496	208.536	2504.252	3531.903	342.542	1021.752	286.206	13035.119	374.077	310.978	7213.924	129	0.982	1181.244	405.229
11271.628	10490.659	7919.898	16068.675	11607.757	19884.455	12768.062	16911.224	932.631	321.16	284.243	382.84	296.099	687.661	248.682	9936.27	174.655	221.669	156.917	4401.022	233.667	7301.239	134.076	2025.677	2175.738	336.676	909.757	278.506	11270.7	709.167	295.212	6723.454	118	0.953	1224.186	405.61
11022.026	11371.003	9940.329	16274.739	13610.866	19285.511	14800.665	18790.647	990.004	366.175	342.984	360.01	314.167	723.58	237.182	9023.751	212.155	170.365	245.554	1947.861	284.984	739.038	168.001	2681.189	1748.82	278.018	622.973	251.351	7644.23	603.32	300.807	9492.11	109	0.976	614.307	405.693
7573.782	8371.341	6005.042	12059.131	8453.547	15382.345	8091.94	11521.26	3071.859	271.311	287.357	876.434	1989.445	967.744	223.786	10753.32	158.204	150.858	182.432	14108.484	47647.446	20652.741	117.46	1484.776	1645.747	624.454	642.588	277.055	166.058	1777.05	328.31	3839.695	141	0.964	917.691	406.897
8961.439	9297.838	7052.311	13310.677	9988.957	17204.041	10130.851	14603.973	1683.024	395.913	344.539	351.206	345.399	889.361	259.117	12163.822	279.724	337.083	192.223	8615.331	245.157	2649.787	140.538	2584.621	1996.519	343.929	448.055	289.992	19806.778	1603.605	330.012	8394.618	121	0.948	1250.764	406.55
19019.789	21870.12	13356.375	28899.847	16372.276	28975.149	13487.464	24862.685	737.39	881.709	375.777	2265.921	2687.518	1835.262	300.512	10273.404	208.84	233.989	201.674	5847.683	26866.901	857.174	167.354	2588.852	4089.813	405.352	585.854	313.091	4965.149	1713.606	278.135	5202.763	217	0.871	1415.859	409.343
17427.543	18994.889	16743.891	24375.523	21519.263	25866.31	21374.916	26990.127	855.786	402.627	335.961	354.224	297.377	633.779	265.64	8281.755	154.616	148.231	207.265	1391.933	285.103	11259.451	126.463	3121.63	1897.753	269.609	321.486	272.755	7337.456	653.39	307.737	11838.488	179	0.933	776.372	408.249
10854.184	11902.295	8937.121	16582.559	12160.344	19806.114	12128.374	18187.104	723.001	353.802	294.489	1120.558	1273.349	1368.66	260.606	10732.046	188.096	176.378	134.427	2721.527	6150.149	481.235	108.787	2221.926	2397.851	410.808	485.792	279.816	18914.94	1653.234	303.07	6774.551	115	0.969	862.961	408.03
14279.861	15589.408	11066.008	21677.275	14699.325	26479.039	14702.219	23124.668	998.6	369.881	303.914	654.237	380.82	1615.166	234.169	12487.935	169.901	212.217	222.151	3484.697	254.377	20339.731	133.081	1974.126	2405.444	439.507	659.954	296.742	26305.395	712.201	306.826	5644.763	167	0.932	1264.913	409.5
12485.206	13846.422	8914.295	18726.697	11691.895	21072.666	11728.52	18303.189	808.633	570.834	336.818	3463.872	3116.741	3527.63	373.31	10397.653	153.055	183.83	147.21	4015.065	16185.609	1069.537	117.023	2953.855	3134.965	312.362	739.416	257.931	218.115	3006.516	290.313	6155.465	185	0.911	1348.278	409.284
15944.376	9075.852	7359.096	12745.775	10302.977	15906.649	10568.111	15670.534	825.061	277.373	273.939	311.565	264.561	493.823	240.045	6831.151	262.496	198.64	162.41	1982.116	267.696	21592.95	132.345	2161.436	2266.901	262.86	602.362	237.725	8465.413	694.17	298.443	7770.37	166	0.836	560.319	410.988
6252.977	6757.372	7021.572	9111.879	10204.158	11763.372	10495.459	11773.157	1027.051	431.881	384.049	516.066	299.408	379.682	233.856	11516.419	200.423	134.306	202.851	2880.499	235.545	688.8	111.823	3504.3	653.051	274.822	457.7	273.197	5274.068	1022.322	284.793	12327.145	122	0.867	680.861	409.795
8762.753	9380.996	6764.423	13282.28	9334.326	17094.903	9392.474	13795.264	500.149	507.593	230.156	1961.506	4316.171	1184.809	238.203	10223.442	150.439	137.109	152.208	10998.829	42807.575	2585.09	133.873	1654.511	1161.887	438.925	654.361	314.891	159.409	3085.767	275.22	4307.057	136	0.983	995.691	409.176
9616.714	13157.349	11286.973	17714.43	19068.823	23081.928	15008.027	21791.9	594.168	232.542	294.834	289.506	237.164	476.221	203.186	7299.53	197.385	148.665	225.757	2177.052	267.02	21611.654	172.494	1921.512	1951.78	226.33	562.152	262.203	8751.317	458.803	293.344	6795.827	202	0.794	533.342	413.678
12608.914	13055.454	10927.753	18368.027	15333.858	21629.78	15882.577	21269.597	766.133	315.606	308.489	332.131	344.457	760.812	226.939	10031.267	189.956	154.197	315.252	1887.711	267.775	2574.085	174.753	2217.162	2252.365	385.22	379.555	252.667	9032.823	495.539	300.965	7685.934	179	0.902	621.198	411.254
14263.053	14813.589	12464.723	20877.613	17174.406	22868.64	18013.407	23381.579	807.289	370.002	313.125	385.25	329.644	1554.197	269.505	9127.578	135.798	155.883	196.987	2619.609	269.996	1351.205	117.731	2821.219	1872.918	314.077	1044.555	270.716	11447.206	835.009	275.093	9861.329	112	0.973	742.482	409.661
10243.962	11169.014	7938.944	15945.987	10868.907	20354.306	10615.244	15031.437	946.999	475.803	267.258	2015.15	3935.745	1539.576	236.917	11813.79	163.984	174.445	193.453	9009.221	41940.211	2230.537	127.203	1678.029	2566.343	532.49	852.375	287.483	162.148	2856.173	288.306	4337.431	141	0.964	967.394	409.287
21286.853	22050.874	16731.89	30149.973	22078.772	35111.678	23065.278	30778.861	904.728	543.77	337.259	379.285	391.401	1286.426	255.187	12019.91	183.408	227.562	301.555	2782.582	391.984	2752.945	242.069	2297.479	3685.515	360.744	818.137	276.803	21597.435	573.297	283.334	6618.282	436	0.686	1094.56	420.133
11162.239	13510.987	11406.61	18108.926	15909.705	22541.379	16129.923	21448.855	727.586	300.631	304.86	245.366	281.097	586.408	236.565	6859.165	211.346	195.755	237.089	2297.861	285.646	10081.631	166.401	2517.994	1611.142	263.989	574.38	234.31	7122.341	332.723	290.045	8233.456	260	0.733	545.431	415.615
10680.45	11655.09	10667.945	16116.778	13934.011	18191.172	14421.035	18459.311	808.667	477.362	358.227	337.991	328.314	1165.847	264.065	8345.621	284.202	194.908	208.431	1602.096	305.938	2376.748	143.789	3647.065	600.419	280.045	494.163	253.704	5222.266	624.7	340.695	10651.499	108	0.98	572.954	409.398
16317.435	17059.774	14785.78	23733.52	20984.875	26468.622	21684.623	26443.981	959.766	401.156	370.875	409.842	312.391	804.151	243.075	9626.104	180.926	169.388	301.812	2111.248	289.864	5183.761	169.645	3206.944	2279.907	289.942	557.238	284.668	9291.002	612.17	295.162	10770.631	387	0.754	654.807	415.505
10279.02	11459.04	8819.637	15660.459	12010.156	19443.098	12043.327	18977.764	699.148	628.19	282.951	2101.413	2031.227	4322.733	303.849	9685.378	115.747	138.566	163.75	3685.118	18528.96	2683.653	110.838	2333.184	2431.105	385.78	852.175	282.184	292.985	2606.808	341.819	6168.533	123	0.936	800.183	411.118
10647.623	11169.948	8580.516	16161.152	12603.084	20339.081	13343.891	18698.48	1087.481	291.671	268.867	1947.33	2425.927	1708.603	253.978	8961.821	127.022	166.711	136.242	4544.595	13328.798	2936.143	118.228	2518.564	1745.721	578.321	418.583	306.914	128.414	3446.747	339.076	6829.203	157	0.898	819.213	411.914
16456.228	17229.808	12868.038	23299.766	17629.016	27964.241	17999.516	25675.258	1080.665	356.503	310.538	334.435	315.477	811.553	255.5	12393.186	228.587	251.558	288.054	5015.998	230.355	17678.167	189.038	2277.633	4734.224	324.967	707.667	285.522	8036.456	470.021	293.754	7741.159	123	0.981	1217.386	410.321
10025.45	10409.275	7115.537	14551.094	9702.897	16928.223	9798.438	15855.533	853.458	419.292	362.872	2997.758	2423.469	2481.744	379.672	7780.416	143.177	174.584	133.961	2437.901	8361.064	2133.97	119.434	3142.485	1312.474	346.453	929.7	268.404	146.529	2540.538	296.302	7206.977	122	0.929	1319.074	411.459
22300.238	21722.502	16218.955	28934.603	24430.374	34153.627	21015.39	32455.107	567.909	338.956	254.172	243.519	294.36	662.863	232.317	9168.703	191.82	199.905	322.251	1358.498	492.519	7031.72	232.34	1529.751	3071.253	303.437	489.637	267.732	18207.515	425.687	287.502	4193.179	200	0.907	480.215	412.625
12307.481	13143.518	11193.231	18323.54	15608.624	21812.358	17379.403	23933.016	932.21	382.481	346.455	448.56	342.944	469.326	272.837	10459.974	222.258	198.27	201.887	3077.241	307.853	914.435	153.165	3051.281	1694.116	289.9	723.963	261.516	10872.051	697.11	306.281	10277.234	200	0.88	598.795	414.99
13354.088	13797.076	11492.613	20072.212	16160.689	24361.698	22767.539	29249.499	1032.548	339.981	339.506	366.044	361.709	606.097	259.86	12040.343	208.025	174.698	256.401	2057.094	310.389	649.725	161.693	3135.836	2118.813	341.776	815.399	256.663	13497.144	580.559	307.023	10212.73	256	0.888	609.645	414.875
10445.1	10755.51	7748.709	15136.755	10507.844	20718.305	11069.853	16144.766	1043.295	397.044	330.488	328.336	357.677	680.773	265.997	14241.889	202.703	236.447	245.12	2736.549	255.396	7610.177	136.29	2016.497	4016.66	332.973	592.414	272.27	18267.943	391.075	301.086	5385.696	211	0.783	1206.566	415.727
14304.889	15290.146	13478.303	22244.547	20105.779	26084.605	20947.922	25418.408	1038.867	428.351	390.997	466.309	325.197	616.582	248.306	10792.937	204.811	165.4	293.643	2863.297	281.071	1610.522	161.151	3457.087	1670.07	285.309	540.758	280.442	10817.922	762.72	290.57	11777.24	277	0.943	669.486	414.514
10135.747	10171.761	7727.14	14907.888	12920.785	17850.794	11887.436	15255.518	634.956	260.452	241.917	393.167	441.189	591.204	234.734	10960.362	167.712	173.424	143.722	2493.515	27785.176	486.417	109.754	1737.585	2618.855	257.015	246.55	276.337	29345.999	1229.153	287.147	5569.908	115	0.956	855.491	412.822
15644.494	14789.977	10851.196	22714.818	15200.99	29199.412	16280.025	21253.92	991.074	374.704	325.381	350.626	356.738	802.969	264.812	14804.567	193.676	237.335	293.866	3386.065	313.954	11369.735	224.511	2207.875	2916.815	418.197	1284.405	296.802	18814.428	428.063	315.149	5864.467	167	0.955	1173.237	413.949
13986.365	14444.006	12318.192	21473.814	18014.835	26730.354	19625.341	25654.456	769.56	325.253	319.992	361.597	344.943	753.435	227.989	9538.159	169.081	155.212	252.666	1671.616	287.911	8662.538	180.527	2354.985	1832.489	445.341	326.415	275.118	13839.057	674.89	280.661	7498.53	186	0.903	632.151	413.57
14299.414	15518.23	13528.873	21745.422	19082.237	26379.874	20000.832	26823.208	1000.481	414.079	357.462	393.612	352.193	1064.088	274.228	9213.597	174.027	151.066	260.696	2477.622	258.924	16745.907	123.702	3437.549	2359.31	289.027	729.348	273.979	8619.808	584.553	281.946	11409.74	445	0.726	720.084	418.084
7802.494	8707.394	6154.166	12093.209	8307.942	14965.772	7961.539	11763.836	628.464	388.237	260.294	1038.545	2374.333	1335.326	214.974	11577.999	171.653	152.014	174.586	8657.558	52634.926	1616.99	106.938	1760.682	1652.651	542.255	771.937	269.913	168.925	2220.81	341.282	4352.33	161	0.921	886.407	414.811
7559.252	8325.646	5909.827	12001.569	8226.275	15136.802	7888.977	11636.221	406.618	267.446	266.046	977.724	1625.382	780.947	238.587	10958.525	141.16	150.537	179.373	10139.371	51331.115	7493.041	119.066	1867.146	1262.985	497.537	817.903	265.838	176.73	1422.767	323.025	4714.536	130	0.951	928.062	414.262
15078.463	15697.136	11348.968	20535.189	14736.319	22031.009	15019.288	20813.159	897.319	595.461	293.732	489.469	279.81	1269.465	252.977	9906.875	162.941	192.58	285.94	3824.456	210.942	2023.616	194.684	1854.91	1787.352	374.046	417.982	291.45	15583.021	817.813	317.668	5597.584	150	0.936	1257.767	414.673
21510.791	20894.073	16835.327	32812.766	25873.526	34670.083	19445.145	32314.381	607.011	346.231	292.253	351.691	426.957	841.594	257.974	9360.129	222.64	211.958	198.502	1599.081	1378.005	5096.597	218.988	2085.214	3786.198	395.016	572.807	262.594	16845.479	576.514	280.859	5277.812	160	0.915	471.938	415.256
11936.667	12972.194	9444.555	17967.664	12236.298	21385.985	11977.139	18269.739	617.158	325.378	288.651	2608.7	3533.911	1636.058	286.816	11424.98	145.663	161.613	179.231	5178.611	25505.092	1824.859	145.287	2092.722	2715.267	748.138	876.501	307.56	3124.042	2483.138	270.713	5225.129	131	0.986	1049.202	414.134
17404.784	19459.409	14592.39	26898.783	19460.864	34614.524	19405.201	30165.841	858.129	427.694	340.394	519.361	431.688	2679.916	281.775	10908.153	171.565	221.452	231.313	3023.562	937.288	1448.916	203.405	2419.754	3521.944	633.691	658.065	279.672	18218.028	844.589	278.954	7380.998	171	0.922	1084.477	415.19
15525.748	15926.35	10815.636	22464.615	14559.476	24153.082	14930.124	22117.802	1016.631	1049.607	362.519	3562.041	3580.431	2979.864	384.98	9684.408	174.963	219.943	178.481	3748.254	18495.057	5009.578	131.029	2867.347	3829.982	335.19	1152.017	274.337	489.553	2881.419	273.724	6127.047	227	0.843	1312.377	418.61
16459.647	17816.935	15516.811	24753.267	21450.463	28423.385	22120.004	28324.76	904.951	460.814	387.253	346.806	371.763	887.176	288.882	8393.995	285.491	211.817	223.576	2210.927	349.688	16585.702	158.535	4650.663	1979.988	301.761	456.785	252.419	7832.946	501.09	340.378	11844.283	463	0.807	575.746	421.442
11126.602	12227.975	9132.42	17353.857	16255.958	21349.471	13250.773	19703.668	1067.762	787.277	273.384	1980.16	2838.893	4844.529	266.583	10048.821	151.631	159.689	140.945	5649.312	31830.316	5067.63	102.848	2293.438	2036.466	589.682	580.153	293.604	327.839	3000.622	270.551	6296.375	179	0.965	836.388	416.774
14216.369	15487.616	11104.435	20822.231	14344.551	26261.894	14911.999	22502.719	978.408	369.696	313.26	340.582	316.536	1082.746	256.316	11797.512	203.864	217.593	235.068	4255.141	231.615	41177.02	147.622	2373.021	4040.825	316.473	466.668	273.767	10685.688	897.966	307.909	8132.207	136	0.983	1222.118	415.662
22369.898	21979.059	15352.901	34094.715	21758.106	33751.047	19400.302	30683.777	706.174	400.313	319.539	533.344	672.015	856.665	283.541	7868.332	238.936	215.308	127.988	1350.849	3190.538	15834.7	200.82	2684.489	3942.433	316.788	676.638	273.763	6904.594	1097.634	293.867	6588.775	140	0.947	464.271	417.143
17312.639	16910.422	14163.097	22807.62	18543.158	23072.756	20095.185	24219.649	727.04	333.19	294.564	524.978	415.261	672.43	268.201	8831.331	113.646	135.916	217.585	2068.033	3113.302	3989.288	153.048	2893.54	1460.999	267.288	669.274	284.67	8073.339	793.492	307.078	9392.021	151	0.942	791.632	417.381
14750.424	15100.979	9332.854	22002.599	12069.537	20153.426	9384.036	15351.624	786.166	738.485	360.056	2581.082	2706.09	1390.307	284.041	10101.665	223.052	247.156	174.698	3298.428	21654.509	678.066	146.991	2252.759	4368.954	286.304	724.295	328.957	488.192	1483.566	286.335	5512.365	112	0.932	1428.321	416.161
13864.695	14462.275	11965.997	21370.145	17326.477	25488.973	18721.03	25469.598	675.004	317.374	258.383	389.243	286.606	1969.885	238.865	10104.306	129.312	155.13	343.313	3921.946	259.163	1277.888	167.18	2068.685	3239.025	262.853	591.753	252.671	15489.202	806.815	264.128	7175.432	110	0.955	733.736	417.282
14389.556	15110.27	10423.274	20123.704	14157.71	20657.708	14774.694	20563.864	760.683	488.948	342.953	2738.736	2713.368	1064.078	326.898	10090.303	163.72	165.332	236.038	4272.665	18981.397	2423.363	204.019	2755.08	2976.349	319.247	1270.626	279.261	7004.595	2265.34	285.69	5895.498	130	0.951	1300.438	418.846
11404.175	11816.351	8739.853	16818.527	11107.714	19575.356	11340.977	17068.274	856.45	415.459	363.372	2651.869	1798.922	1363.347	371.824	10003.32	177.244	170.601	210.119	2819.888	8629.522	39134.038	117.396	3038.139	3715.881	278.585	976.054	278.646	3475.106	1636.403	301.461	7619.931	121	0.977	1332.062	417.384
10971.858	11851.747	7569.118	16253.825	10042.06	17746.94	10047.149	15696.215	684.993	503.109	310.865	3433.615	3837.883	1268.742	332.961	9797.378	146.969	178.072	160.621	5205.754	24277.067	1198.383	122.006	2326.663	1477.108	350.968	451.067	259.617	1142.476	2849.619	263.819	4877.263	109	0.976	1362.913	417.289
20492.304	19837.287	15022.682	26619.69	22613.044	30147.068	18987.399	29053.01	590.016	328.612	264.923	276.285	423.279	721.074	252.757	8176.379	196.778	210.534	216.667	2721.295	1380.609	15074.393	182.796	1724.085	2930.725	310.108	585.978	265.203	14473.538	777.129	306.104	4874.177	249	0.854	484.243	420.793
10146.84	9424.864	6844.268	14398.434	10010.136	17321.251	10527.554	12865.599	584.323	294.104	249.896	2449.628	4108.59	1045.052	245.225	11376.574	149.977	121.86	207.001	7539.104	45632.906	1015.809	138.239	1845.229	3129.269	489.964	824.23	335.332	4066.436	3021.798	301.999	4735.327	104	0.974	1010.587	416.971
12056.612	11336.593	8543.469	17892.046	12729.043	23533.348	14511.537	17868.191	705.327	313.057	295.223	304.412	347.029	717.352	258.663	10360.583	157.218	208.652	156.851	3366.105	328.987	899.619	184.245	1786.307	2361.147	280.379	481.965	267.487	16495.162	882.496	286.4	5425.113	171	0.913	1105.36	419.594
11909.319	11735.769	8859.786	17518.095	12519.963	21886.957	13337.028	18227.205	1459.415	396.756	343.561	380.1	363.991	914.467	278.965	13271.965	284.991	330.726	161.403	8639.586	293.54	2055.139	146.336	2524.737	3468.378	332.203	560.298	291.096	31767.148	1902.84	363.823	8112.973	156	0.939	1237.647	418.346
9014.377	9084.522	9302.33	12420.402	13634.638	14701.853	14509.371	16215.108	1250.254	544.041	442.824	463.455	378.962	792.069	281.408	8406.138	210.755	154.455	211.019	2466.927	250.54	4894.691	115.631	4645.902	871.806	285.483	402.27	264.856	3417.234	847.044	280.863	15204.097	121	0.965	706.186	419.054
18877.687	19643.738	17459.486	26540.07	23489.702	27786.661	24464.555	29121.363	882.138	400.209	338.425	353.188	332.887	815.12	285.447	9227.018	162.089	149.04	237.541	1948.776	297.843	9789.847	134.408	3362.678	2049.953	270.058	568.473	277.563	12514.883	687.938	315.988	11301.189	622	0.664	758.706	425.725
12547.008	13525.388	10419.089	19776.381	15629.662	24697.303	15990.473	22989.025	1471.837	349.44	291.325	1954.241	2401.291	3653.64	277.804	9264.562	131.018	156.609	138.232	3969.316	23128.329	2130.609	115.197	2635.323	1952.404	478.722	586.008	297.614	183.466	2960.886	307.728	7031.097	176	0.887	821.977	419.903
12360.964	13605.84	10086.962	18875.512	15624.365	21484.713	13292.963	19713.12	528.426	287.774	268.02	632.976	832.798	841.952	229.779	9958.242	147.62	152.949	136.729	1966.612	20300.359	534.688	107.653	1963.543	2101.208	311.718	458.231	269.945	19775.839	1239.588	306.658	6241.513	99	0.99	853.207	419.338
8279.692	8968.16	6358.687	12703.208	8740.697	15902.78	7353.038	10368.506	440.98	271.402	261.669	1274.714	2802.954	881.518	226.415	10756.593	152.841	163.028	189.537	10595.379	52341.74	1342.913	129.531	1758.144	2135.55	645.578	740.019	288.263	185.548	2114.949	297.744	4527.196	147	0.967	948.575	420.289
9465.677	9971.338	7218.834	14120.349	9790.037	17497.961	9342.324	13063.417	518.129	854.145	249.574	1604.449	3538.395	1519.434	232.625	11481.28	141.872	151.224	175.601	9658.213	46171.103	1783.494	120.463	1551.159	2466.046	463.723	872.315	305.961	171.085	2336.52	278.896	4059.875	140	0.995	989.114	419.857
20671.739	12063.606	9681.875	16393.509	13338.513	18768.871	13567.34	19132.063	1037.357	347.216	271.177	325.275	275.07	616.687	231.374	6520.7	280.741	214.05	195.579	2100.454	367.177	10459.591	167.925	2020.222	2539.796	284.534	751.955	233.165	9291.44	760.102	311.447	7143.408	155	0.909	556.7	422.758
18242.165	19652.094	15956.9	27854.555	22206.628	32479.449	22706.231	31577.923	819.632	368.938	359.866	338.501	349.947	911.778	241.917	9290.464	182.615	161.863	238.031	1819.625	316.349	27211.669	160.84	2688.482	2353.396	363.046	643.419	267.731	17794.054	857.429	309.682	8576.396	240	0.856	634.121	423.679
10849.954	11080.824	8192.984	15636.84	11200.508	18340.817	11113.66	15796.736	555.28	346.473	259.182	2171.016	4363.194	830.576	252.215	12043.326	131.249	148.397	258.422	8306.506	34821.051	1132.011	149.866	1849.499	1706.962	381.009	644.435	333.036	8376.756	3416.445	273.634	4606.275	124	0.972	1028.661	420.766
11908.099	12013.635	8807.968	17372.093	11985.368	21735.3	11957.095	16673.939	1003.08	324.183	290.018	2978.13	3184.686	1702.776	305.365	10595.728	140.632	168.122	152.268	4092.112	25820.616	1831.745	132.917	1983.193	2696.003	513.805	725.633	294.449	198.2	2393.892	266.433	4836.866	118	0.953	1065	421.5
8853.175	9108.542	6656.48	12691.94	9086.64	15733.032	9226.406	13559.244	1192.854	363.938	311.336	526.769	344.988	703.215	262.162	11898.242	232.418	277.173	212.262	6303.367	231.214	1813.399	147.92	2350.741	1914.379	330.253	665.522	287.011	20553.883	1756.284	358.646	7050.126	128	0.9	1248.672	420.477
17367.231	19061.91	14565.227	25531.134	19627.343	29449.014	18762.427	30154.809	767.505	349.718	350.183	372.226	348.344	962.017	235.715	8866.76	175.864	152.872	222.77	2033.218	299.43	40310.652	159.325	2642.758	2030.674	322.135	540.078	267.178	15501.214	912.182	308.776	8131.511	105	0.971	628.881	421.062
12850.965	13004.886	12299.884	18443.714	17440.011	20734.332	18120.058	20948.494	1050.527	465.896	416.659	359.536	350.667	547.081	241.823	10123.398	199.375	161.175	273.54	1001.228	279.375	13996.266	152.621	3199.777	1074.963	290.92	457.047	266.584	7769.823	352.507	280.26	10523.144	117	0.944	643.423	421.184
8287.143	9156.582	9803.556	12449.238	14510.043	16000.433	15045.518	16800.079	1324.812	631.563	529.737	506.691	410.414	670.64	296.625	9279.226	256.214	176.714	227.49	1938.153	398.304	546.375	119.255	5366.684	1055.982	285.031	594.848	269.765	3751.617	512.596	270.09	16484.964	202	0.941	688.906	423.411
13178.966	13683.859	9896.313	19427.274	13361.197	23087.973	13193.967	19001.04	556.095	287.165	272.3	2020.199	3262.804	888.365	244.928	12191.451	150.567	145.705	190.52	7011.048	38383.088	5272.481	144.883	1814.083	3366.475	405.784	827.668	330.07	12366.936	2327.845	299.443	4729.997	140	0.957	1005.5	421.436
18096.685	18722.526	13972.928	25712.323	17766.916	31428.073	18170.918	26414.869	964.87	368.778	327.607	371.033	352.079	1063.154	258.387	14089.047	194.783	225.937	311.728	3034.717	276.883	38895.62	189.962	2034.043	2942.692	376.852	674.99	299.248	13801.433	492.44	331.29	5648.791	98	0.98	1169.633	420.592
15052.128	16074.604	13482.577	21817.391	18108.398	24817.192	20873.606	29368.65	801.257	340.744	333.687	340.741	344.827	520.512	247.696	10770.034	221.323	177.627	281.897	2083.56	289.911	908.596	174.226	2470.263	2195.801	338.396	528.817	246.928	11408.655	473.961	308.533	8310.718	182	0.926	605.89	424.423
13514.273	14549.37	10803.338	21047.345	15237.993	26096.647	15393.148	22009.382	719.644	965.444	286.343	2068.526	3424.691	3916.612	272.534	10938.627	182.615	173.73	149.666	6122.178	24298.148	5773.778	109.117	2020.172	2498.24	1149.055	611.944	278.9	346.741	3266.793	351.031	5541.48	224	0.856	868	425.496
8361.249	8586.839	6182.88	12654.388	8782.367	15899.666	8594.031	11496.264	1032.719	260.027	252.899	1412.884	2275.943	997.859	235.364	11469.451	155.455	145.304	196.419	9873.873	58218.62	1967.383	125.577	1899.961	2440.172	544.647	1109.894	300.794	183.051	1658.41	269.206	4784.082	116	0.977	973.974	421.94
11341.432	12019.583	9382.163	16868.004	12722.434	22195.631	13235.891	17524.74	893.744	411.3	351.435	296.193	326.783	1071.945	267.442	14781.532	220.455	223.666	274.928	3752.766	423.504	26848.198	149.684	1919.869	3350.379	275.24	594.269	281.051	7774.669	322.204	294.635	5741.914	209	0.85	1136.395	424.49
14502.76	14882	10621.994	21292.816	14950.453	24263.519	16424.512	22172.638	822.647	311.043	299.183	416.097	310.383	556.961	244.246	11881.296	164.476	216.494	301.197	2740.496	221.682	2155.214	227.939	1849.802	2106.061	324.473	431.372	292.995	13807.869	494.447	321.477	5120.688	198	0.931	1268.99	424.975
14294.385	14587.636	9943.355	20448.585	12973.172	23244.489	13224.232	20712.771	794.415	524.167	363.182	4050.7	3157.365	2678.065	381.358	10552.13	171.57	206.8	181.703	3805.211	17443.498	4539.626	118.706	2740.327	3240.989	398.287	1234.909	272.873	364.451	2767.471	280.587	5766.536	168	0.919	1325.56	423.44
14267.986	15107.712	12727.027	21502.498	18093.317	24132.153	18982.352	24385.195	747.01	334.281	290.386	378.429	304.932	1034.264	266.404	9791.938	145.69	151.846	241.193	3053.834	284.212	2799.395	143.054	2460.762	2733.414	300.507	783.773	274.825	14569.517	761.594	282.262	8697.389	296	0.8	735.861	428.753
14147.332	14058.472	10256.346	20754.432	14489.032	25181.918	14670.053	19720.575	506.309	912.431	261.067	2425.338	4062.766	3055.09	264.709	11137.047	152.43	164.533	188.499	7512.655	34238.663	832.336	125.343	1729.605	3309.961	926.075	683.697	330.241	265.437	3269.508	260.725	4556.463	178	0.927	1017.416	425.242
10116.15	9844.25	7285.218	15198.062	10453.585	19107.917	11139.767	14184.726	1071.974	322.649	293.546	2795.376	3610.59	1346.563	316.152	10547.079	145.756	160.638	175.921	4722.701	30266.561	1804.069	136.531	2052.497	2500.754	427.032	679.197	290.153	271.799	2577.217	277.971	4978.793	104	0.974	1071	423.5
10146.5	9269.804	7686.089	15337.481	12404.769	15256.814	9769.261	15198.274	785.901	336.256	240.139	291.356	281.629	496.045	251.913	7965.905	227.69	234.538	159.539	2285.278	434.503	8525.78	153.494	1917.058	1912.265	318.364	855.12	251.98	19867.484	1581.331	316.876	6257.802	98	0.993	498.939	424.163
9126.703	9549.667	7916.536	13627.697	11057.857	17154.429	11502.03	16549.763	679.304	304.61	308.732	300.245	374.964	613.095	217.507	9899.233	182.836	163.328	209.561	2195.225	299.097	1777.272	147.364	1854.745	1903.559	486.224	725.872	274.132	16839.127	1099.952	322.394	6056.31	159	0.828	616.934	424.443
18618.528	20385.298	16967.283	25956.31	20402.382	26180.13	19570.168	27662.481	820.399	309.85	291.58	358.28	326.55	568.184	259.994	9621.95	128.4	154.323	230.911	2092.694	382.616	2178.653	160.031	2761.259	2214.334	273.097	1138.7	278.124	15599.576	717.92	309.093	8939.276	120	0.969	785.942	424.442
15324.224	15792.198	12803.178	23518.53	18235.889	27522.162	19868.816	26660.187	672.746	326.687	289.139	1173.707	1046.913	1165.165	276.276	9270.496	124.953	136.864	167.195	2822.664	6240.929	10726.635	128.88	2559.498	2040.659	291.782	777.327	304.404	9037.169	1687.166	343.796	7958.523	226	0.829	797.31	425.195
11515.016	10948.091	8178.224	16625.875	11570.19	19938.144	12451.7	16125.179	522.85	369.694	280.35	2194.255	4297.022	1734.442	273.128	10401.305	125.376	151.618	145.519	6257.236	33972.416	5562.64	132.836	2050.005	2076.955	571.917	770.708	307.118	184.524	3103.613	273.17	5091.622	111	0.964	1039.689	424.266
12528.004	12923.396	9611.915	18035.113	12897.015	21922.195	12950.937	18804.781	693.137	425.036	300.638	3047.856	4021.849	2744.04	313.755	10385.041	131.805	163.216	126.576	5124.962	23839.519	1904.179	133.779	2236.083	1936.345	539.284	789.1	292.08	193.064	2900.71	272.051	5461.244	128	0.974	1058.742	424.742
18930.453	18791.889	13896.303	26792.716	18826.272	30595.706	19851.188	25033.425	1212.679	371.358	329.468	416.152	368.327	807.595	254.489	12824.019	208.919	250.044	288.42	3838.843	287.049	19506.642	179.475	2038.547	2683.246	369.294	683.666	283.084	20821.063	441.453	321.089	6116.841	130	0.951	1175.677	424.162
18013.791	17476.486	13215.236	25696.66	18514.226	30097.164	20291.186	26010.533	1204.772	413.337	360.504	317.387	377.219	755.999	284.686	13758.028	234.912	249.335	339.211	3338.552	277.265	18551.649	188.44	2441.499	4538.312	328.956	1017.274	275.47	16725.853	322.645	325.629	6534.964	322	0.771	1203.311	430.357
11177.681	12054.08	8723.715	16859.682	11753.663	21330.827	12320.762	18987.879	927.793	327.39	317.468	387.875	318.383	1256.443	257.417	9096.117	163.259	201.012	140.727	4434.54	234.972	1250.05	132.647	2121.916	1055.906	327.464	750.802	285.16	15259.814	1154.149	362.345	6811.367	144	0.948	1232.389	425.66
8367.635	9167.494	6608.961	13265.877	9272.388	17169.453	8816.912	12480.343	1079.018	275.982	280.071	798.538	1613.635	1200.691	226.041	10820.681	161.945	164.824	171.549	14054.794	51982.32	29205.185	117.704	1580.055	2127.63	701.742	592.629	260.129	192.905	1364.651	329.56	4232.878	145	0.965	914.459	425.962
9773.865	10422.472	7496.612	14528.892	10183.765	17764.983	10300.03	15664.292	962.429	377.848	331.233	586.016	383.324	836.555	255.466	11519.603	167.234	200.882	167.618	4001.578	707.179	15321.159	144.837	2344.814	1381.242	293.994	1174.018	281.655	32879.831	884.423	345.439	6617.265	140	0.921	1287.7	425.614
14682.241	14440.248	12998.609	21221.481	18332.739	22620.508	19908.787	22935.14	861.654	390.054	313.35	337.636	312.385	614.837	273.598	9238.74	165.983	155.387	207.272	1667.372	313.434	2608.035	132.949	2985.576	2384.409	259.28	295.411	273.632	17615.657	659.355	307.024	10362.627	120	0.981	775.425	426.3
10707.64	11617.446	8357.061	15904.2	10877.005	19998.366	10046.889	15584.241	525.645	312.184	265.748	1981.022	3440.643	1632.764	242.747	12271.385	150.488	138.456	177.785	6854.609	42122.607	8419.547	123.765	1687.067	2539.416	475.039	878.624	318.987	2452.487	2556.326	297.222	4464.507	156	0.963	998.192	427.263
8283.514	8798.936	6699.772	12675.757	9291.096	16994.1	9696.214	14518.896	767.278	333.884	286.269	1096.972	1134.632	969.317	264.064	9677.206	151.708	164.791	176.95	3948.081	5124.709	2102.908	154.535	2316.444	1017.605	317.297	408.859	278.189	12514.191	1172.486	276.782	7515.236	117	0.956	1082.141	426.808
9712.765	10654.551	6756.546	14706.548	9002.089	16768.006	8888.069	14694.827	716.414	459.277	330.769	3655.174	4353.31	1468.797	346.873	10235.159	166.818	178.739	161.017	6079.981	22973.809	1516.456	123.023	2598.919	1912.484	345.719	461.726	274.123	423.473	3568.692	258.007	5152.458	102	0.943	1377.137	426.078
16360.17	15215.566	11618.332	25384.464	17383.58	24252.89	13176.334	21120.331	659.174	719.169	316.477	1904.717	2074.108	2927.541	314	7996.453	202.393	195.091	125.978	2068.204	10315.263	3549.138	178.883	2410.599	2898.438	417.45	1049.368	275.05	378.389	2839.635	276.23	5214.285	102	1	467.549	426.245
16304.293	16301.18	11206.79	22329.734	16514.838	26319.653	14457.315	23668.994	648.036	977.063	306.666	1547.812	2057.995	4669.34	303.507	7431.322	201.445	192.674	135.157	1852.927	10471.478	1385.637	174.169	2329.001	2709.944	419.296	947.721	277.363	440.498	2441.525	263.034	5313.182	164	0.906	472.823	429.488
14907.772	13385.951	11670.133	19068.601	18529.686	24304.849	14420.399	23656.143	973.884	296.818	255.279	253.608	276.763	684.28	253.936	8690.524	215.665	279.776	172.356	3861.875	415.22	9659.827	164.329	1772.207	2487.192	314.603	652.709	260.772	29561.999	1094.98	300.366	4972.213	145	0.965	491.024	427.976
15082.476	16415.576	14590.567	23752.093	20184.563	27730.747	19963.547	25909.612	971.847	437.845	404.772	338.875	337.998	588.304	239.869	10152.013	185.435	165.05	283.459	1357.363	293.718	14204.478	166.43	3130.28	1485.403	337.188	522.02	278.054	9891.704	348.037	293.973	10266.568	112	0.973	641.795	426.893
12637.031	13513.133	12213.331	19820.357	17406.268	23687.447	18332.31	22858.055	950.353	382.43	369.841	457.834	313.808	586.504	231.959	9982.201	184.167	169.241	252.977	3250.974	274.371	4434.773	147.209	3073.99	1985.065	282.919	653.642	279.269	8698.293	996.283	288.221	10663.874	310	0.799	656.79	431.69
16405.854	18522.234	13899.826	26384.144	20735.083	32388.445	19846.262	30547.343	772.875	649.628	324.341	2354.096	2667.808	12050.541	358.452	8847.543	145.896	173.429	119.082	3061.255	11846.488	2168.366	113.134	3067.057	2167.475	343.683	775.705	309.355	232.29	2968.929	289.242	8505.269	237	0.924	826.386	430.876
10395.537	10645.76	8058.194	15812.498	13671.199	18869.206	12023.877	16503.064	728.164	487.282	269.938	2387.353	3169.654	2378.425	286.314	8983.955	145.848	152.545	137.259	4148.952	25151.661	1431.162	109.86	1984.838	2142.792	336.811	460.465	282.994	1212.958	2833.088	292.357	5687.36	114	0.99	842.93	426.588
13505.554	15023.402	11309.254	21406.365	17477.187	25342.096	15203.828	23026.879	580.964	421.074	295.379	1522.791	1788.12	1526.17	271.209	10424.72	170.761	161.332	156.211	2558.524	18006.081	5271.535	135.9	2214.325	2879.819	334.645	665.512	288.506	5407.689	1416.592	336.888	6700.779	218	0.84	852.991	430.225
7581.584	8047.528	5886.59	11581.645	8099.156	14964.359	8128.51	12231.235	690.249	304.779	257.875	2691.866	6212.672	1169.448	260.741	10726.311	140.405	151.174	147.977	11464.291	47673.72	1350.818	123.089	1918.236	1146.7	350.477	805.589	299.223	166.873	4901.789	280.13	5107.078	111	0.994	980.986	427.338
14429.358	15025.847	11064.305	21451.763	14773.948	25464.387	14788.392	21812.827	559.435	1128.454	287.829	2072.278	3459.717	2203.47	266.44	11256.577	131.997	165.786	175.886	5998.056	26909.504	2023.922	138.459	1929.592	2939.97	649.59	633.287	320.111	2279.812	2643.961	271.837	4902.002	119	0.99	1033.819	427.332
14064.345	13513.74	9368.415	26672.512	14512.12	21891.974	16775.92	21386.301	571.844	282.893	194.667	266.015	214.512	542.727	242.9	7021.245	171.102	182.495	190.64	1651.195	363.397	6185.272	202.754	1915.703	2646.018	328.09	415.956	250.913	9973.336	304.742	276.008	6275.832	115	0.945	506.535	428.196
11115.405	12369.063	10447.554	16572.603	14694.992	19507.54	14263.93	19874.745	831.966	371.383	332.521	438.534	322.023	549.779	238.763	7979.788	265.936	174.469	177.485	2605.169	260.562	4065.43	135.179	2647.17	2021.838	306.01	632.954	257.786	5376.885	932.234	303.652	9529.346	103	0.996	587.112	428.131
14673.922	15828.723	13649.542	21285.746	19319.191	23007.458	19724.277	24221.209	959.418	595.085	386.626	458.448	349.984	4947.681	290.023	8562.655	190.878	160.171	218.32	2176.963	269.396	771.676	127.52	3830.436	1687.049	332.453	901.262	273.66	9932.713	602.38	272.139	12083.102	188	0.925	704.707	430.309
8884.955	9926.251	7167.306	13704.317	9759.493	17957.588	9411.013	14439.179	572.316	272.7	258.219	2300.212	4605.161	2095.073	259.017	10564.136	139.601	145.836	152.168	9960.978	47137.686	1336.255	131.145	1979.449	1285.24	433.068	814.629	301.226	187.33	3426.065	273.246	5169.685	127	0.955	967.358	428.665
19745.45	19515.575	14428.998	29623.385	20758.459	36566.749	22607.765	29218.582	977.066	538.26	324.657	415.798	381.475	1357.81	266.16	12986.254	182.624	225.527	313.194	3478.473	374.246	1194.795	262.112	2242.929	2809.846	328.256	743.341	281.801	34009.771	921.694	287.749	6107.78	128	0.947	1104.906	427.547
15123.1	16939.331	11438.97	22554.906	14860.533	26939.534	14829.479	24591.261	815.244	1046.954	383.037	4246.125	2741.523	2610.512	381.502	10234.104	174.642	204.516	154.99	3649.374	19746.552	1509.337	132.579	2737.842	2866.63	318.582	1660.346	262.451	241.596	2442.55	291.936	5770.897	112	0.973	1309.33	427.884
12782.692	14073.174	11813.053	19809.634	16725.671	22841.872	17124.301	23336.582	580.165	304.366	293.696	318.77	317.656	479.835	240.525	7318.529	194.248	228.079	228.496	2719.456	330.166	6335.735	154.534	2501.375	1058.318	294.612	590.118	244.409	9625.775	707.885	320.47	8383.481	121	0.977	564.483	428.988
12559.921	13609.364	10178.001	19895.073	15659.834	25075.551	13725.94	20602.178	538.502	823.016	300.94	2062.167	2615.731	3214.3	274.355	10503.296	172.333	173.296	139.992	3995.507	22830.114	970.398	121.103	1970.254	2416.912	500.332	730.673	284.652	1921.909	2134.552	368.566	5448.449	130	0.978	860.338	429.854
13528.499	14423.07	10496.719	20125.513	13856.615	24723.904	13155.946	20329.592	475.929	550.089	264.97	2447.323	4185.49	2086.979	263.857	11148.604	155.103	172.383	142.588	8055.641	36391.151	839.351	124.661	1805.472	3305.272	660.582	814.521	319.007	788.326	2978.769	291.091	4739.801	113	0.969	1009.332	429.473
11034.659	11756.311	8676.909	16754.387	11573.489	21524.236	11338.095	17627.73	834.387	500.676	273.666	2034.228	3889.833	2164.902	277.769	10646.901	141.046	156.294	154.804	6425.547	30669.298	10861.678	134.347	2213.863	2871.769	598.106	807.441	312.139	156.493	2727.17	277.338	5287.247	102	0.987	1046.676	427.882
15609.758	16842.395	12319.762	23774.967	16441.334	31286.12	16898.874	25374.885	1050.98	402.033	340.638	516.591	404.963	1374.436	261.559	15053.656	200.477	251.808	273.892	3149.64	333.334	5307.871	168.831	2129.121	2968.459	413.948	1554.056	289.556	33885.547	635.236	333.571	5541.398	219	0.83	1170.381	431.221
11482.409	11902.977	8808.244	17326.49	12402.45	21324.798	13121.333	18757.119	1025.224	369.808	335.498	467.128	325.01	614.949	268.175	15007.912	216.922	236.771	254.51	3151.592	240.491	1538.517	158.199	2042.452	3273.997	427.052	344.374	307.604	14759.872	684.512	331.423	5481.298	116	0.977	1255	428.966
14396.078	14485.714	9912.626	20303.752	12516.988	22944.766	13016.579	19494.919	794.428	545.957	364.415	4392.012	3178.595	1897.282	378.623	10849.86	174.41	206.36	173.808	3997.369	16889.705	1644.498	124.143	2621.997	3141.64	668.741	1224.582	261.873	234.873	2684.489	288.328	5442.991	123	0.952	1331.833	429.687
21805.326	19795.833	7230.824	26515.715	24738.556	30130.414	22874.444	30983.068	766.798	302.039	259.049	340.522	206.995	619.018	223.441	6157.738	222.315	207.639	206.73	1998.487	351.551	4146.816	161.363	2625.535	2432.316	371.458	763.431	257.636	9567.116	370.136	210.544	7383.093	101	0.977	515.955	430.441
10254.036	11743.228	8767.252	15658.418	11675.898	19626.699	11585.798	19686.628	637.934	322.098	329.114	315.871	281.818	782.042	263.067	8029.816	172.213	142.296	159.305	2201.873	290.214	3358.785	134.173	1831.836	1141.828	315.804	925.985	259.264	19000.26	2116.214	337.283	5693.493	111	0.964	626.743	430.014
14408.379	16078.69	12142.013	23344.349	21181.006	29584.024	18276.309	27208.732	798.935	436.124	302.868	2913.192	3005.854	7070.237	361.367	8923.457	147.963	169.726	111.349	3602.976	16186.641	1111.624	118.177	2936.465	1404.125	335.952	748.345	305.706	321.493	2999.441	293.564	7968.619	146	0.972	836.253	431.048
7288.554	7976.807	5705.182	11448.172	8062.916	14735.431	7985.659	12044.137	750.544	265.612	261.689	1701.237	2952.868	1278.677	247.949	10423.443	137.256	146.397	167.745	8317.873	47816.599	1111.756	133.459	1998.054	976.817	531.315	777.43	289.153	179.026	2735.816	287.933	5087.063	131	0.958	955.523	430.851
20412.083	18647.191	9018.408	31568.229	24068	30284.769	21264.329	31065.432	679.078	285.574	245.482	259.129	218.644	542.431	240.175	7448.275	190.216	221.321	188.939	1520.422	340.683	5153.355	194.768	2128.805	2063.513	353.999	583.465	252.509	9332.987	320.774	248.829	6350.395	110	0.915	510.8	431.609
18901.018	19816.574	17326.515	27910.734	23164.288	29502.424	24084.343	30784.431	963.227	454.389	341.424	368.638	337.414	904.362	302.55	8980.764	173.582	151.572	210.975	1571.743	321.136	6238.842	132.199	3856.328	2096.638	270.859	580.459	275.678	13014.424	818.195	268.806	11743.306	106	0.949	770.047	430.774
14976.917	15866.76	13781.067	23012.131	19417.601	27115.629	20618.166	27396.649	882.595	406.976	330.691	366.342	341.844	1341.118	279.91	9332.144	168.144	149.993	219.239	1988.936	428.685	16103.924	137.81	3875.86	2346.265	293.047	457.882	283.047	13421.988	766.798	308.976	10747.914	363	0.87	775.872	438.043
17388.342	19320.236	15484.558	27777.615	21243.868	33312.939	21962.514	31379.39	705.545	314.646	291.729	423.806	388.608	945.661	259.995	9025.96	142.242	155.654	135.019	2118.932	557.376	8965.694	121.066	2370.586	2969.828	312.837	496.046	306.946	19615.347	1458.322	348.665	7727.981	135	0.934	795.856	431.004
9659.911	10792.08	7929.431	15723.676	10786.779	20066.827	10364.639	15228.526	605.206	414.78	281.355	1431.982	2906.918	1976.422	244.97	11418.537	171.839	154.901	159.095	9458.873	42593.561	4402.7	120.194	2015.566	2010.699	806.936	801.915	269.766	586.896	2738.198	348.149	5257.961	153	0.888	872.422	434.382
15410.277	16634.845	13976.21	22902.676	18835.285	25819.264	18669.627	25291.352	852.201	379.08	368.461	334.889	312.469	916.432	230.481	8256.055	179.387	148.056	264.219	1685.474	284.162	12411.148	158.207	2664.162	1557.951	339.404	642.397	250.749	8666.547	488.629	297.369	9207.676	192	0.812	638.068	437.802
12344.861	12762.149	9301.237	18675.837	12627.42	23312.409	12343.899	17456.059	486.479	397.989	275.114	2259.974	3346.314	1599.083	261.949	10810.588	139.043	151.686	152.154	5028.105	32311.097	781.773	118.613	1875.427	2490.985	828.735	697.834	320.166	142.69	2536.909	254.563	4796.264	130	0.978	1019.346	433.592
13463.979	14151.665	10489.672	20029.653	13937.43	25248.887	13880.838	20552.655	687.486	1402.058	307.87	2629.276	3675.9	4002.71	305.23	11006.273	154.833	169.047	141.943	4912.118	22289.797	2035.571	130.664	2146.1	3461.844	480.177	769.609	288.886	166.331	2658.884	271.01	5427.764	190	0.935	1058.321	434.753
16428.898	16804.594	12731.706	23560.486	17190.669	27663.596	18836.741	26360.198	1327.21	486.029	406.442	364.904	385.311	732.653	283.476	14215.272	255.437	281.407	291.667	3226.515	274.536	5820.324	174.83	2660.308	5124.034	382.791	2692.913	287.663	12342.296	461.075	326.333	6985.796	111	1	1195.608	433.122
12161.108	11728.426	8629.31	17770.649	12116.472	22175.838	13319.013	18077.889	985.223	756.158	330.647	533.989	335.613	2217.72	284.739	13940.372	221.175	230.169	214.337	4286.384	270.278	16838.544	150.757	2235.119	3950.493	318.042	517.36	288.488	25419.177	773.637	335.568	6226.08	175	0.882	1278.82	434.889
15758.055	16544.21	11383.323	22408.702	14934.179	24456.08	15286.774	22836.951	856.428	496.487	370.184	3487.562	3077.619	1691.319	373.514	10931.959	179.132	193.978	219.386	3958.577	18391.979	8158.897	204.973	2791.471	2843.421	344.03	1251.088	273.132	5624.94	2492.076	301.602	5894.991	215	0.838	1319.356	435.765
15408.104	15894.055	14557.24	21964.213	19597.942	24241.829	20391.929	23820.618	1005.938	394.177	384.169	397.201	331.179	549.019	234.7	9460.405	177.419	158.693	288.873	2399.331	275.464	5092.206	162.081	3086.101	1577.604	276.123	870.784	264.99	7530.649	839.45	292.198	10518.802	193	0.852	645.707	437.158
15796.611	17361.121	15498.926	23613.02	20784.978	26457.971	20975.458	27610.215	935.077	452.901	356.979	344.354	337.166	1149.359	288.65	7959.973	165.654	152.395	215.894	1481.872	276.91	7162.669	140.652	3444.233	1694.113	300.667	618.024	290.774	7585.857	763.37	276.372	11843.649	224	0.799	763.165	438.308
8782.544	9702.013	7194.869	13185.549	9717.189	16108.662	9754.692	15889.344	598.542	466.171	306.77	2657.402	2627.732	4377.606	311.071	9458.824	140.051	147.156	142.715	3437.256	12733.139	2691.662	120.188	2710.674	2437.137	304.657	816.654	316.227	672.514	3005.681	284.706	7234.161	113	0.981	817.624	434.898
17819.173	18477.645	13800.943	27119.944	19262.021	33612.453	20589.762	28093.302	887.742	405.02	319.989	409.292	376.235	1021.199	260.26	13245.322	189.603	228.28	301.035	3169.057	370.336	1311.027	270.524	2163.631	3362.777	333.212	596.743	277.964	23369.737	828.197	295.955	5959.089	168	0.928	1104.357	434.685
15111.59	17177.416	12089.081	22862.545	15405.312	29218.234	15374.445	26164.693	919.159	590.105	327.677	488.481	318.004	1486.723	270.166	13393.928	222.044	244.828	341.127	3602.636	252.449	1973.388	206.713	2071.624	4874.007	321.122	564.257	300.418	26720.778	703.984	315.89	5365.298	138	0.944	1271.63	435.08
21398.303	20742.459	15904.473	35383.124	24247.811	33262.538	22761.516	33170.053	673.913	331.5	242.927	269.751	358.646	892.257	250.578	7606.826	221.971	209.546	254.087	1692.484	669.061	19539.193	225.384	2050.106	3443.198	332.94	523.207	260.503	15047.687	670.712	257.741	5888.296	519	0.701	497.916	442.758
11643.744	12379.164	10598.541	16842.863	14598.531	18525.659	14734.12	19407.783	894.387	410.647	381.871	389.115	336.184	735.068	255.19	8411.696	261.768	164.446	173.891	2248.678	305.936	33697.508	141.668	2770.948	1129.96	292.196	453.386	248.848	5272.115	523.059	297.899	9296.236	110	0.985	599.973	434.973
10419.721	10110.154	9010.778	14327.651	13121.185	16432.677	14223.924	17887.927	757.983	328.759	296.463	349.435	291.689	737.559	267.253	8391.835	154.838	131.924	189.999	2656.32	262.013	3651.1	118.375	2740.622	2092.869	284.896	825.211	279.308	10723.233	786.174	275.731	9992.295	103	0.952	725.539	435.073
13301.437	14756.549	11784.219	20742.256	15986.04	25040.705	16313.633	24340.73	672.221	291.888	281.301	412.376	283.311	801.94	255.253	9715.847	128.455	147.741	131.18	2536.403	516.05	7241.647	117.625	2292.258	2036.535	306.169	469.609	296.918	22810.597	1884.133	364.41	7322.918	141	0.938	789.762	435.387
10192.246	11178.082	8266.877	16057.519	11776.157	17886.782	12215.755	16850.409	951.975	293.532	271.564	1167.059	3043.997	646.78	232.776	9631.889	160.759	128.024	174.212	9659.431	46972.334	26998.813	124.736	2051.274	838.932	284.938	440.475	268.378	5559.054	2713.107	337.24	5756.614	132	0.977	883.394	435.386
13804.495	15646.105	11342.644	21086.416	14481.42	26506.161	13124.264	20897.717	473.852	699.313	267.656	2251.915	3717.585	1798.765	265.625	10769.665	141.365	167.308	157.106	5898.563	30091.129	577.132	125.249	1562.522	3083.709	678.807	721.235	300.661	142.509	2539.558	279.492	4218.304	112	0.973	1012.232	435.446
17287.506	17764.165	12387.936	25095.387	16327.21	26460.708	17155.987	23956.176	899.288	355.393	343.38	708.94	432.505	675.194	265.596	9856.421	216.629	226.02	161.278	2453.384	793.042	1097.558	133.916	2202.528	4813.23	286.054	385.143	263.197	25215.709	1078.259	295.866	5772.709	259	0.738	1369.041	439.755
20371.657	19723.533	14226.142	31627.702	20786.926	31428.042	21871.312	30771.574	843.971	360.982	298.901	276.506	348.546	984.743	273.82	8118.503	237.663	261.059	168.24	2980.065	657.979	23963.138	185.006	2253.492	2927.067	311.582	708.112	261.959	21350.108	1420.955	298.227	6195.284	158	0.937	487.861	436.367
11905.287	12880.145	11250.35	17366.105	14906.087	20172.288	14211.219	19977.103	674.048	412.084	368.574	300.271	333.723	495.121	263.405	7001.198	208.915	223.811	238.071	1896.003	332.799	15674.553	154.503	3231.173	889.108	271.602	604.934	252.507	4453.906	418.815	317.92	10438.657	101	0.977	564.678	435.827
7016.178	7430.891	6394.503	10584.142	9341.679	13980.026	9936.173	13619.047	803.688	302.035	297.236	531.953	278.853	464.764	218.086	10295.735	164.416	149.253	238.452	5582.357	287.354	5305.56	141.013	2384.258	2253.291	259.771	471.647	268.006	12031.325	1273.436	260.289	8436.167	123	0.964	666.573	436.817
15456.069	15985.878	11761.892	22711.781	15942.327	27423.504	16316.545	23626.148	764.114	983.195	311.175	2991.588	3337.639	4551.716	325.234	10644.284	160.189	199.843	161.867	4368.536	20696.896	2134.597	145.201	2305.718	3526.676	586.351	866.278	288.569	1893.779	2893.635	271.85	5648.159	151	0.968	1070.5	436.5
11085.696	11449.594	8325.371	16255.803	11321.418	19535.51	12077.227	17896.247	946.661	384.151	327.09	485.464	327.746	1100.278	283.23	10827.225	208.969	187.343	188.407	3516.445	431.146	43790.642	141.287	2410.355	3628.325	291.459	677.935	274.17	13298.231	570.678	326.983	7670.487	143	0.978	1291.185	436.283
15117.781	15118.583	10203.569	21761.911	13603.045	24155.925	14170.869	21258.576	847.61	702.695	370.086	4287.124	3387.762	3089.028	368.618	10325.877	174.128	203.632	164.682	3948.368	19554.667	1257.899	123.322	2576.295	2953.072	349.255	1073.494	272.908	120.019	2914.104	272.418	5403.175	147	0.918	1340.643	438.262
24924.825	22679.865	11873.08	26206.025	30325.728	34727.568	25453.206	36469.92	850.872	446.796	248.297	322.84	279.082	1073.722	239.912	7166.876	281.032	223.292	259.447	1354.784	295.844	3430.023	166.143	3907.557	2594.48	429.022	558.024	266.208	9497.433	334.025	202.227	9255.198	205	0.922	516.066	438.69
9383.543	10232.555	10468.078	13916.696	15409.119	16779.887	15930.78	17285.943	1165.145	551.978	478.867	465.807	366.224	407.182	268.722	10485.583	230.732	163.229	277.708	2110.352	271.457	1012.467	119.359	4614.494	1753.685	271.597	438.934	275.53	5542.455	524.267	267.183	14580.175	167	0.922	680.895	437.979
7271.753	7486.811	5471.779	10525.039	7380.296	12861.797	7436.475	11105.595	605.672	264.776	246.599	2460.698	4571.177	1077.606	261.449	10402.309	132.947	132.905	154.222	9151.314	43335.05	1080.74	111.554	1790.606	1184.812	355.46	1074.248	320.519	179.509	3416.049	248.356	4617.471	111	0.964	1002.374	437.689
11595.711	11987.833	9327.34	16645.346	12657.352	19803.961	13644.799	18427.024	908.15	378.601	324.913	443.142	369.499	1257.242	256.254	11159.832	197.373	205.978	224.789	3822.136	579.804	46869.323	170.236	2360.023	3535.29	289.545	611.146	272.396	11851.865	631.079	285.632	7841.608	137	0.974	1091.624	437.288
21519.196	21380.226	15281.651	28445.848	18968.76	29190.248	20129.362	28157.335	907.721	1888.399	404.748	4525.341	2589.385	2659.447	406.37	12241.328	205.99	210.782	167.164	3706.003	15291.851	1466.418	132.55	2783.551	5144.506	472.454	1616.099	262.23	126.246	2509.72	294.336	5814.964	142	0.924	1332.43	438.225
14839.424	15740.898	11602.472	22303.01	15737.054	26501.984	15512.77	22738.635	510.396	1286.052	263.671	2274.668	3790.364	4142.035	276.318	10926.033	131.697	164.017	192.612	5539.891	24957.089	1308.999	129.404	1622.115	2820.421	1077.316	591.575	306.801	443.497	2701.709	258.777	4345.838	178	0.927	1031.045	439.202
15933.087	16136.783	11935.862	23235.166	16377.128	30960.245	17146.398	23983.196	1088.65	542.613	346.786	371.85	366.049	1602.162	267.722	13749.9	231.286	245.589	324.262	3777.97	305.371	3160.19	225.137	2747.174	4760.819	386.812	692.479	299.66	23869.889	717.122	328.179	6889.656	160	0.929	1162.438	439.531
13416.106	13625.964	9082.86	19490.777	12093.851	22049.105	12350.652	18656.707	783.758	552.918	371.313	3889.272	3033.888	2316.256	371.868	9076.067	176.316	207.163	161.49	3407.883	14637.884	1170.696	131.794	2607.824	2900.778	293.564	849.425	262.384	175.671	2543.999	282.691	5739.759	196	0.865	1349.959	440.76
13689.868	12917.444	9175.991	22091.734	14067.663	21576.586	12334.55	19832.379	690.106	489.217	308.186	1877.831	2480.088	3995.193	334.602	7686.638	186.033	182.09	121.365	2281.826	11528.68	6672.215	167.396	2416.888	1911.419	374.126	1283.391	279.674	270.741	3271.548	293.099	5363.971	103	0.996	474.617	439.131
16158.933	16970.442	15293.641	23694.177	21182.091	26322.911	22260.359	27151.467	917.722	427.992	358.057	365.912	333.507	857.959	295.038	8663.798	174.476	160.146	189.304	2127.476	273.313	3996.7	138.094	3252.752	2167.941	293.11	540.28	281.009	10384.479	585.504	300.189	11245.556	399	0.798	733.006	444.242
10396.731	10898.393	8070.847	15317.736	10738.917	19028.368	10463.034	15109.576	660.055	315.923	275.475	2108.577	3250.542	1469.894	264.704	11246.863	132.566	152.61	175.95	5133.766	28138.667	1391.485	125.551	1816.452	2618.78	705.274	692.512	288.324	157.433	2237.103	283.045	4636.354	133	0.973	1043.523	439.297
15696.223	14997.724	11909.867	22479.723	16824.243	26037.006	19483.49	23499.986	1096.713	473.011	384.751	413.913	387.16	767.519	281.439	14966.861	224.612	231.938	256.104	2408.228	305.487	19669.925	172.623	4881.163	2389.332	319.91	1042.21	284.374	13723.152	502.365	331.402	9213.878	134	0.98	1173.694	439.455
10773.972	11257.427	10522.304	15769.237	15042.435	17988.911	16100.029	18569.847	829.967	461.547	409.754	348.049	368.153	579.993	269.769	7066.872	251.831	204.706	194.892	1955.81	339.864	33689.639	130.623	3382.077	1950.641	289.73	402.862	243.789	3777.288	518.512	328.325	11341.993	113	0.981	576.403	440.128
10688.782	11614.204	10235.319	15983.46	14086.278	18732.622	14435.125	18865.616	953.866	433.49	386.642	389.03	356.721	809.798	261.897	9073.868	269.765	169.77	172.701	2097.613	311.132	25644.929	137.285	3259.175	1614.132	284.821	754.882	254.135	11196.306	794.078	313.195	10520.455	168	0.875	594.399	443.488
10718.393	11189.835	10159.321	16167.211	14848.187	19853.367	15900.967	20507.196	942.33	476.106	358.233	477.353	329.235	4068.59	285.28	8542.419	178.536	147.991	194.974	2988.511	245.721	700.769	123.85	3399.036	1491.76	298.888	1135.428	278.224	9260.122	801.564	291.913	11380.63	240	0.801	707.817	445.542
16193.731	18690.528	13572.468	24692.506	17056.094	30140.015	16837.303	26974.663	1239.89	451.751	375.022	324.902	371.904	732.617	270.611	14635.989	217.421	265.678	348.068	3106.371	307.302	3186.137	247.592	2700.201	2819.469	361.059	980.608	272.641	14619.054	345.11	322.479	7158.625	125	0.968	1198.46	440.492
13896.1	13951.167	9222.051	20925.429	12785.823	22855.198	12999.585	18237.907	808.15	384.012	344.772	1004.082	756.521	1015.22	254.645	10236.669	216.364	200.976	220.384	3103.559	4915.415	13741.426	129.564	2223.779	4759.898	309.08	394.205	276.889	23496.713	1299.442	273.564	5346.032	167	0.922	1382.614	440.446
14716.533	16256.062	9971.517	21943.609	12547.373	22870.499	11724.27	19290.351	826.617	402.652	359.946	2743.906	3483.908	904.273	319.65	11797.571	203.903	210.087	176.667	4986.976	31023.587	28931.599	167.803	2729.265	2847.383	436.218	449.787	314.849	4504.287	2217.007	282.809	5698.085	192	0.804	1445.203	441.578
17856.127	14194.566	13417.769	12654.956	23898.217	19587.736	16981.294	24954.577	1051.917	504.199	277.004	375.471	276.917	442.198	194.386	7259.467	340.725	199.697	303.309	1409.13	376.615	4727.885	137.361	2924.083	2069.049	327.74	514.125	260.898	6826.445	267.569	209.14	8217.991	140	0.957	524.65	442.743
14392.877	15564.805	12149.31	21338.098	16420.435	24547.01	16441.657	23758.796	673.211	525.916	281.857	911.359	1029.241	1967.111	265.083	10272.085	138.436	145.491	190.714	2168.586	4762.26	14748.26	144.158	2211.435	2737.296	304.506	571.5	314.51	15130.193	1290.434	308.73	6655.846	166	0.959	804.253	442.476
15771.277	17601.11	13037.521	24525.573	17258.868	32276.771	17324.364	26583.053	801.182	373.065	312.218	424.794	407.174	787.571	243.002	13136.675	186.426	223.816	262.318	2877.421	371.52	1663.777	213.22	1922.822	3412.568	308.723	572.104	281.013	21548.444	586.512	288.144	5609.259	231	0.936	1102.725	443.509
16803.898	17737.423	13588.827	22992.653	17121.041	25432.374	17425.464	24022.52	1224.223	413.765	341.574	379.578	339.754	1063.617	260.186	11809.766	229.17	238.905	293.022	4832.367	237.746	42247.126	155.714	2416.477	3628.812	314.085	452.266	286.338	7928.026	484.074	311.526	7655.783	150	0.961	1210.387	441.847
15636.945	15627.213	11685.708	21463.181	16083.922	23389.546	17614.886	22143.304	1025.348	336.986	315.648	342.319	304.672	940.588	269.851	11691.872	211.683	242.707	288.928	4772.36	221.035	28661.225	174.802	2168.945	2942.496	309.976	366.621	289.957	11039.239	447.52	326.089	7051.204	188	0.904	1251.197	442.867
14256.408	15897.366	14033.549	21919.325	19418.426	25339.561	19514.769	25534.283	831.629	504.797	421.273	329.665	390.33	566.973	277.076	7067.939	240.473	219.109	370.583	1351.439	387.829	18513.055	159.342	4514.182	2076.842	274.492	496.807	249.986	4044.77	425.163	335.78	12425.117	135	0.987	569.322	442.463
9978.943	11113.715	9198.142	15212.427	12817.087	18692.843	12667.214	18520.361	634.66	287.325	316.802	302.231	302.818	726.869	234.546	10015.853	153.594	147.618	184.605	2320.108	284.001	1869.583	137.482	1905.053	1367.07	305.185	768.585	257.425	16308.902	910.346	291.054	6286.556	105	0.984	627.786	442.471
7989.708	8689.218	8970.582	12095.394	13100.602	15774.386	13753.277	16433.284	1163.012	516.946	434.947	435.389	346.189	560.847	279.826	7649.347	218.006	144.895	169.175	1813.663	238.517	376.857	113.379	4228.857	936.002	278.837	677.823	251.701	2376.374	521.442	296.526	13975.972	149	0.897	694.99	443.446
16635.226	17418.303	13596.822	25112.717	19322.448	27956.981	20757.826	26411.368	597.059	312.642	287.782	1076.902	1119.777	1267.897	255.197	10208.885	136.841	144.211	223.699	2151.63	6667.859	19926.259	151.196	2341.9	2754.928	301.406	491.06	320.964	7031.181	1181.607	288.036	6891.673	263	0.794	817.728	443.587
6933.956	7739.87	5531.204	10992.757	7643.679	14136.57	7432.94	11374.163	584.648	296.736	262.067	2044.877	4755.756	905.568	258.448	10141.157	138.092	177.818	151.735	11029.364	41301.122	1130.848	125.191	1818.433	1151.299	381.238	733.948	277.218	176.938	3549.806	290.029	4749.057	101	0.977	925.856	441.718
11610.741	12213.731	8985.512	17660.635	12548.298	19580.517	12273.876	17431.052	1189.326	364.479	309.316	322.699	324.034	750.126	249.819	14996.988	182.32	276.149	331.338	3891.156	230.386	1793.009	255.492	2173.886	1900.17	377.137	910.667	287.377	12993.465	406.422	298.878	6208.656	136	0.967	1224.868	443.213
15467.171	15759.656	9955.846	23377.083	13778.246	24353.207	13319.202	18342.994	656.611	1021.689	315.738	2471.813	3240.514	2131.583	273.142	10113.731	188.265	208.979	197.099	8677.288	34210.228	2900.386	122.869	1946.451	3996.859	349.962	541.861	283.65	175.92	2113.768	276.358	3828.783	142	0.971	1402.127	442.563
13036.481	17285.929	15352.972	20899.164	22112.768	29122.658	21165.38	28628.351	958.88	440.831	345.891	314.894	296.006	962.697	248.643	6737.024	286.907	160.014	317.893	2168.447	363.239	3349.711	171.487	3497.646	1857.948	303.431	531.504	256.575	7968.003	291.146	291.684	8856.839	202	0.908	536.139	444.545
13518.837	14819.096	11689.543	20483.775	16153.988	24326.419	16016.863	23416.039	705.14	298.363	317.309	301.82	318.029	891.956	225.411	8750.291	164.016	153.914	213.012	2179.732	297.891	3436.765	144.587	1961.269	2229.154	370.067	870.325	247.002	18367.477	540.039	287.863	6580.839	133	0.895	633.011	444.763
7623.09	8032.178	8263.98	11167.666	11823.968	14599.51	12408.918	14657.343	1084.728	491.886	422.884	450.298	338.798	499.546	249.034	10130.547	199.317	149.506	243.229	3124.808	286.04	10354.754	133.807	3793.311	1483.983	271.94	337.268	275.907	7647.427	631.175	256.005	12448.102	141	0.913	672.599	444.557
7991.822	8798.029	6444.583	12600.794	8907.901	16189.45	8858.654	13111.854	478.99	306.6	266.93	2193.01	3384.437	1159.067	242.271	11104.67	156.631	138.08	137.471	10005.292	34855.054	1225.02	126.676	1878.035	1543.615	459.069	706.098	282.486	161.301	2931.786	388.829	4924.255	118	0.994	859	443.203
13902.279	15040.525	11174.228	20349.044	14083.491	24739.129	13341.178	22280.188	743.753	877.655	312.503	3341.367	3857.916	3552.829	351.549	11253.435	155.758	197.536	162.863	4320.967	19607.716	1473.893	140.471	2514.845	3247.343	498.662	929.34	291.66	2398.841	3282.488	284.666	5983.122	101	0.977	1070.649	443.748
19184.194	18981.184	14577.593	27593.717	19572.707	32264.744	21351.13	29005.334	1019.857	400.255	349.222	309.174	362.398	1181.84	262.239	12964.719	217.094	232.417	328.589	3390.921	270.136	43820.247	180.094	2551.977	4356.567	308.909	552.222	291.218	13713.544	313.611	320.096	7261.11	189	0.93	1180.246	446.235
27995.142	27070.286	18635.495	40777.94	31528.51	39807.88	31651.609	41320.399	662.042	321.91	249.734	263.693	259.251	1104.836	228.763	7790.506	230.083	202.248	231.919	1474.342	286.718	11372.708	235.764	2193.389	3158.963	374.969	458.36	264.481	14935.924	421.46	227.029	6300.887	216	0.913	511.856	447.102
11387.549	10822.143	9448.576	14713.398	13434.79	18178.782	13557.274	19172.029	1069.316	366.528	347.483	378.515	345.008	558.554	265.036	7663.88	282.492	189.252	169.532	1633.794	401.442	641.469	184.365	3003.637	994.987	362.921	1135.519	228.868	8948.706	651.557	297.701	9762.37	144	0.923	553.882	444.66
9136.509	9579.448	6948.323	13408.785	9377.895	16495.222	9096.501	13308.237	517.85	285.224	270.716	1949.081	3656.686	1577.971	272.166	10995.447	129.511	144.238	187.704	6655.161	40657.933	827.286	118.758	1686.941	2351.361	807.356	826.162	301.736	147.789	2514.183	227.86	4433.534	141	0.964	1013.557	446.167
18618.538	19103.866	14466.969	27591.7	19795.461	33597.649	21895.612	29609.52	1058.026	444.584	377.606	396.34	426.457	923.619	271.858	13954.821	230.84	256.673	327.187	2849.771	302.281	8000.219	182.96	3893.753	4493.356	424.782	559.702	294.414	14877.934	460.013	327.234	8107.415	164	0.928	1168.896	446.72
18456.964	17763.512	13724.456	25579.961	18514.374	29580.436	20269.255	25771.836	1026.46	385.764	336.512	362.874	347.715	1124.168	263.889	10875.858	219.779	230.466	292.383	4119.579	280.399	33254.134	167.255	2275.057	4152.139	347.864	433.854	297.046	10335.835	370.096	318.698	7358.789	251	0.792	1186.954	450.819
13140.742	12837.824	9322.296	18887.238	12915.323	21442.336	14059.938	18889.622	980.57	390.605	320.941	442.543	320.381	922.33	279.144	12290.885	206.062	206.944	259.564	2759.732	344.968	29696.719	178.408	2092.025	3094.825	282.882	781.972	268.554	28215.738	490.231	318.41	5858.664	152	0.905	1298.75	446.158
13507.223	14097.137	12392.469	20350.501	17642.74	25458.396	17751.066	25057.291	725.047	425.778	370.097	311.352	387.808	848.583	264.874	8119.065	185.326	210.857	247.692	1582.651	411.895	1591.067	179.532	3568.652	1480.843	465.254	770.663	239.395	11176.896	441.317	313.302	10722.726	170	0.916	562.659	447.224
11473.741	11277.286	8445	16133.738	11501.178	18086.847	11982.292	15923.432	569.456	918.843	279.336	2982.732	4530.763	1633.37	295.329	11045.676	132.337	154.035	141.864	5770.001	34672.791	987.764	120.188	1824.001	2211.633	532.646	816.646	300.564	156.05	2898.921	264.291	4657.95	119	0.99	1051.634	445.819
15272.772	14841.353	11137.84	22133.322	15506.884	24734.713	16286.744	22330.36	736.667	1015.213	324.086	3180.347	3703.853	5089.924	343.736	10718.211	162.492	187.869	175.744	4613.891	18921.78	1986.195	145.587	2408.604	3403.73	365.12	724.04	287.813	2644.403	3257.331	285.797	6236.519	185	0.89	1079.559	446.916
16307.899	18618.464	12648.95	23638.994	14913.771	27351.629	14584.339	24910.013	836.302	927.724	377.508	4506.809	3521.537	2503.26	386.19	11618.142	178.23	224.581	162.368	4016.281	20845.223	1881.649	130.831	2560.933	3140.305	440.21	1169.604	269.389	163.599	2821.758	297.431	5358.564	109	0.989	1335.362	445.096
10648.135	10869.888	10090.198	16367.727	14395.395	20838.15	14821.653	19696.76	933.238	416.923	385.417	380.678	368.718	593.043	254.581	8814.284	181.403	141.791	213.015	2254.97	283.248	12548.92	153.742	2965.635	1358.566	283.804	1292.12	262.558	10344.903	768.615	255.428	10129.543	108	0.967	642.806	446.676
13476.806	13899.443	12498.227	19414.48	17561.473	22392.906	18707.745	23414.902	959.354	448.407	370.088	386.075	356.899	898.909	286.932	8649.604	183.722	150.705	214.06	2232.308	295.08	12559.705	129.759	4076.654	1909.934	288.096	738.777	282.937	10614.267	664.059	293.153	11235.421	322	0.744	717.86	453.441
16770.529	17119.316	15721.133	23126.404	20611.528	24239.47	21581.342	25552.652	969.35	461.865	348.575	364.922	394.091	951.354	279.272	7892.227	173.455	155.876	234.259	1666.864	291.621	2304.371	162.981	3206.12	1510.556	313.686	558.706	282.115	7619.826	577.193	298.871	11183.048	120	0.969	758.283	447.533
8954.518	9940.315	7235.103	14202.939	10190.033	18303.82	10160.313	15107.828	1040.527	322.156	291.57	616.681	1160.092	1524.636	250.194	9721.715	175.07	183.941	143.593	3468.447	29652.869	27673.616	128.262	2534.99	1790.999	622.93	1004.481	260.285	168.129	1254.911	324.106	6557.515	149	0.92	888.574	448.97
8072.338	8796.027	6433.948	12568.975	9060.129	16226.382	8621.11	12536.636	596.919	272.232	270.707	1539.561	2815.827	988.241	247.926	10502.765	138.249	162.978	173.763	9792.786	49801.506	972.597	128.32	1593.175	1573.066	521.065	718.675	280.719	170.18	2409.947	299.287	4285.715	142	0.945	939.331	447.711
7784.45	8363.872	6055.287	11777.24	8281.91	14799.253	7904.01	10899.126	820.626	268.551	261.63	1557.371	2010.79	861.058	237.15	10855.673	136.953	157.232	166.14	10054.534	47691.987	1303.479	123.436	1574.409	2102.39	497.413	875.779	290.956	178.227	1678.652	269.382	4153.687	146	0.936	953.404	447.5
8071.68	8812.013	6524.188	12242.484	8690.535	15445.162	8219.785	12593.681	527.402	268.318	272.699	1898.66	3337.533	1208.048	254.275	11232.295	141.593	153.494	167.178	7081.033	51442.003	2738.356	115.696	1898.665	2040.715	443.525	1035.165	307.244	178.364	2878.007	264.061	4901.63	104	1	999.154	446.635
13456.757	14605.055	9421.578	20563.712	12228.689	23263.622	11924.496	19521.981	756.167	393.883	342.461	799.742	550.867	1610.661	255.53	9462.474	209.475	195.524	173.772	2142.922	2831.602	6051.196	137.414	2216.075	4407.953	268.181	381.826	278.303	21883.202	1109.86	287.004	5785.943	136	0.93	1388.081	447.537
11160.664	12395.394	11718.468	17596.853	16597.85	21583.601	16748.132	21158.407	924.58	493.118	419.575	381.481	381.916	506.083	272.97	7300.295	237.421	213.303	190.292	1589.629	407.895	6065.566	144.109	3756.307	1039.576	260.843	538.108	258.121	4884.665	500.49	287.737	12679.596	189	0.861	578.749	451.563
12700.987	13703.227	12089.917	18776.055	17415.519	21645.006	18224.181	22333.546	1063.59	470.203	409.276	509.103	361.131	555.096	261.662	9109.159	180.851	148.555	162.681	4710.759	288.658	18864.513	134.665	3733.495	1131.806	248.356	805.683	273.612	7854.712	691.163	280.054	12290.391	138	0.97	663.819	448.862
13053.979	13211.815	9948.625	18521.667	13023.952	21884.976	12618.727	17159.855	635.762	759.523	261.713	2264.495	3683.705	2622.293	269.377	11988.443	129.344	181.563	204.578	4906.617	27278.931	937.39	156.692	1625.725	3219.036	405.315	751.999	305.48	3930.952	2313.525	258.724	4120.227	136	0.994	1036.743	448.257
13445.969	13638.539	10226.379	19368.368	13726.304	22397.63	14087.416	20207.372	642.649	866.945	313.066	3393.789	4523.907	3745.153	326.583	10666.432	141.709	171.982	147.931	5450.838	22911.961	1036.492	123.612	2140.819	2166.83	538.162	1083.107	296.138	733.466	3805.082	279.53	5437.129	127	0.955	1064.776	449.114
14131.126	15699.237	11064.546	20856.595	14249.418	25070.664	13909.381	22056.553	834.529	474.82	346.057	475.958	358.953	1701.4	282.153	12274.262	215.346	227.767	186.838	2674.309	318.235	10704.257	162.341	2111.076	4179.416	325.584	743.442	265.194	31914.52	842.478	321.676	5628.711	206	0.837	1293.107	450.544
25436.327	25881.804	20066.693	37801.71	29857.055	41085.706	22131.255	34083.923	611.537	233.392	281.31	257.278	236.609	741.06	181.015	7005.868	209.508	197.701	283.29	1354.297	308.276	9263.59	155.67	1950.921	2773.984	346.223	577.389	268.804	15014.144	352.263	213.359	6017.006	165	0.944	520.906	451.015
14556.624	15196.115	13439.435	20144.586	17371.895	21454.273	17984.384	23119.288	915.139	393.437	318.873	318.415	336.19	892.89	276.789	8511.02	161.307	151.364	196.844	1511.317	441.767	20755.569	139.214	3698.262	1595.725	278.175	454.653	278.684	5511.847	522.95	297.701	10838.737	131	0.958	770.592	449.592
11169.564	10968.043	9795.977	16592.781	13602.043	19613.584	14743.076	19081.808	720.986	337.445	278.529	708.415	516.964	832.226	267.19	8177.036	147.505	129.271	193.495	1855.204	2897.702	8614.916	140.255	2786.521	2227.221	292.739	486.383	289.051	5337.895	646.019	299.156	8618.41	112	0.96	776.366	449.839
9749.104	10672.476	8306.847	14717.27	11515.94	18619.943	11499.165	17040.687	755.63	521.588	270.04	2566.154	3125.416	3060.573	311.23	10230.93	144.445	136.839	150.786	3465.913	19520.585	13276.943	104.577	2111.65	2380.476	394.119	987.917	303.762	810.062	2609.861	297.426	5670.451	150	0.961	795.773	450.54
15758.902	16840.094	12130.118	22341.796	15734.723	24942.504	16146.026	23657.21	925.674	402.289	353.604	424.437	364.178	1198.743	289.222	12547.765	198.016	202.141	295.357	2710.149	739.005	52769.684	165.346	2434.287	3085.274	284.448	485.577	265.198	13107.724	414.716	317.454	6831.453	127	0.995	1311.169	449.657
14761.592	16601.396	12763.668	23451.994	16976.672	29161.931	16784.827	26242.027	571.672	387.819	286.135	2029.041	2505.592	2486.709	293.315	9966.812	139.616	159.268	165.796	3090.641	15646.386	6730.442	122.551	2118.52	3027.802	481.375	740.901	320.896	2486.799	1930.396	264.121	6106.532	127	0.955	809.673	449.421
15107.958	14851.236	11365.293	21874.829	15674.127	25906.179	16314.453	21895.864	643.452	643.561	270.067	2785.757	3972.706	2214.291	302.952	12511.834	140.945	176.317	225.628	4811.596	28082.381	898.652	166.164	1858.275	3752.705	494.753	855.231	291.247	5341.06	2541.804	267.288	4765.949	142	0.877	1042.521	451.085
12127.955	12888.644	8562.284	17100.552	10394.062	18808.49	10331.95	17802.479	752.664	494.444	414.544	4456.322	4039.934	2135.138	375.788	10818.997	187.786	188.429	176.87	4474.979	22359.805	1757.887	138.959	2663.298	2679.629	267.186	1469.629	267.892	144.949	3161.13	290.727	5580.325	107	0.971	1348.36	448.818
17489.9	19826.817	13132.161	26081.035	15876.574	29132.246	15901.873	26641.579	821.453	371.828	348.52	625.068	435.393	549.049	254.674	10888.089	193.544	203.756	192.835	1727.702	811.038	4091.391	142.708	2207.074	3914.264	259.232	448.37	267.059	24461.618	919.439	306.747	5467.893	175	0.921	1376.334	450.38
19796.459	24848.09	19537.597	18567.45	32914.682	43158.541	27549.556	37519.937	952.319	298.085	284.901	342.679	256.964	960.39	217.085	7094.129	294.257	160.673	314.245	2258.044	320.872	8493.269	172.036	1851.099	2215.938	288.812	576.799	260.618	12001.887	371.053	286.605	5890.982	224	0.919	532.312	452.844
13255.427	14470.654	13059.798	19311.593	17802.795	21365.853	17960.074	22664.172	895.5	409.409	330.052	316.747	389.867	604.729	284.992	8758.147	170.246	165.947	262.797	1759.67	303.11	6377.129	162.591	2864.716	1822.18	284.819	394.45	278.832	7614.402	604.166	305.95	9957.124	256	0.795	751.199	455.168
13593.939	16203.864	12297.897	22637.029	15860.346	28312.333	14756.603	24286.182	589.935	315.741	289.937	2026.694	2822.06	2097.392	287.731	10510.754	141.861	147.955	175.688	3383.394	16773.746	16927.948	120.144	2022.631	2554.289	547.251	866.015	318.399	2036.747	1957.756	285.558	5789.179	112	0.973	818.08	450.741
8669.465	8761.045	6496.635	12197.3	8703.328	14675.806	8549.364	12170.461	588.464	442.593	259.884	2632.215	4941.708	2339.194	284.421	11466.462	133.897	150.341	194.363	6090.152	33256.442	866.124	130.36	1704.639	2818.173	337.095	992.613	299.909	361.083	2864.236	257.764	4353.319	133	0.973	1025.026	450.959
15858.631	16334.651	12551.58	24145.094	17635.834	28097.5	18820.724	25634.485	969.849	371.248	321.83	797.544	807.022	1166.945	257.646	10667.405	172.215	188.375	268.776	3011.288	3118.49	14914.815	190.923	2388.802	2466.35	312.11	683.309	278.168	15199.346	796.465	275.925	7237.857	269	0.821	1089.935	456.879
6179.608	6313.668	4840.249	9515.955	6954.642	12982.548	7522.699	9742.574	627.049	290.134	269.517	293.364	291.918	482.895	244.518	10448.406	158.006	172.927	164.096	3069.619	285.447	740.766	138.169	1224.891	1225.791	252.102	509.299	282.16	15798.748	1422.987	298.757	3356.148	116	0.848	1114.922	452.905
11429.152	11443.649	8437.186	16747.703	11867.287	19699.172	12597.604	17415.934	1150.046	361.501	301.725	400.985	303.193	738.183	234.145	12922.057	232.797	274.469	376.84	6051.152	276.21	12517.98	128.992	1916.359	3907.903	310.225	386.747	280.06	14238.946	580.061	285.695	6603.31	118	0.994	1216	451
12229.046	12689.36	8432.175	17638.206	10961.889	19961.843	11121.635	17749.206	734.654	512.499	376.889	3774.985	3585.967	1737.746	343.824	10791.473	188.483	200.194	163.318	4132.598	22538.949	1643.755	133.025	2513.272	2631.418	279.791	1012.784	263.97	171.161	2934.226	301.255	5358.688	162	0.917	1355.426	452.463
10254.857	10452.217	9166.687	14389.476	12843.286	18198.783	13035.472	17488.336	772.582	376.065	329.307	312.519	296.189	831.435	226.97	8838.249	161.795	159.278	242.087	1547.578	285.699	926.3	148.062	2192.275	1727.225	342.6	827.987	238.668	13727.135	484.269	249.5	7954.717	103	0.952	634.432	453.655
12787.447	14345.8	11074.539	19706.006	14932.451	25046.564	14267.671	21991.925	799.093	457.677	294.407	2292.44	3342.294	2391.091	294.592	10238.293	127.395	160.602	132.694	4050.975	20208.639	2741.962	109.665	1948.064	2416.811	438.213	981.037	305.223	316.977	2651.202	267.265	5240.279	102	0.987	804.627	452.843
16747.403	17373.807	13098.282	24810.084	17670.874	30570.393	17686.215	25454.971	613.914	824.05	286.009	2852.621	3647.111	2714.137	299.726	12079.567	150.144	183.53	195.152	4644.963	22585.063	731.975	138.815	1847.369	4071.324	629.977	843.601	287.854	1819.195	2305.588	264.689	4829.476	160	0.897	1046.825	454.531
13991.895	15867.925	11669.132	20408.333	14674.209	24669.477	14166.313	22836.097	865.792	383.215	332.393	441.822	344.431	697.142	263.501	13467.283	186.45	239.422	307.611	3569.753	311.418	2917.587	180.574	2032.16	3152.693	418.99	567.788	301.572	23832.875	715.183	331.486	5991.32	103	0.965	1162.306	453.442
14097.668	13777.032	10433.688	21223.827	14749.636	27740.451	16754.08	23785.773	899.471	496.203	345.418	349.768	366.4	3143.992	258.16	12779.977	210.355	222.47	274.238	3007.227	314.939	25840.5	171.705	2229.891	4036.912	315.617	607.707	294.424	23969.993	356.96	307.084	6776.881	161	0.889	1176.823	455.419
20373.943	19503.98	14150.878	30302.012	21225.226	31283.57	21074.348	30470.096	603.53	311.657	268.904	302.666	433.17	764.925	245.764	7473.677	210.488	194.918	221.819	1680.559	1888.753	10951.939	242.187	2021.771	3553.446	329.567	537.61	261.904	16695.949	612.387	262.764	5456.797	247	0.825	492.229	455.277
24966.949	24061.37	14569.876	35795.199	27933.53	36196.546	26712.335	37681.172	645.339	282.282	226.749	276.062	273.518	743.729	221.046	7894.733	218.059	191.267	224.559	2013.254	342.26	23767.08	198.14	2015.406	3472.553	329.507	360.959	269.146	17572.007	732.062	248.528	5729.828	248	0.867	509.935	457.444
11166.59	16855.282	14339.897	19318.134	20138.111	27474.446	20691.14	27246.001	1089.411	302.141	308.975	300.052	308.312	658.898	232.855	6992.313	317.029	161.99	316.687	1373.936	416.138	13687.269	193.485	2073.725	1061.294	432.724	367.055	243.278	10835.05	403.803	318.828	7116.923	413	0.781	545.628	461.764
9826.657	10126.306	8414.951	14073.299	11713.164	17883.121	11834.521	16336.774	577.967	281.895	306.654	310.881	306.48	519.026	237.336	9177.864	161.457	148.792	183.933	2124.619	314.491	1040.194	129.818	1658.596	1919.056	286.108	645.973	262.876	21994.119	1198.052	291.748	5515.791	158	0.895	621.43	456.373
10913.053	11925.41	10372.617	17080.225	14415.355	22286.642	14508.384	20603.258	945.55	376.598	360.359	409.695	344.098	1187.427	253.367	10361.018	178.709	149.509	251.379	2824.414	287.811	20921.42	152.052	2753.773	2175.006	475.021	763.181	270.898	11770.432	1238.153	261.353	9764.48	120	0.969	641.5	454.625
8602.984	8850.57	8266.619	12291.685	12272.975	15619.193	12978.977	16378.11	902.614	432.976	376.382	412.038	315.756	784.976	269.231	8276.797	180.652	145.242	217.168	2427.48	252.185	2094.84	123.286	3335.1	2319.173	312.192	546.229	269.82	9455.616	628.154	314.227	11545.89	101	0.977	689.074	454.411
11428.95	11116.359	11026.746	15975.305	14877.078	17944.764	15505.845	18384.642	1090.218	565.999	423.277	394.767	346.161	509.108	313.579	7667.825	196.782	158.864	159.311	1561.447	256.608	2773.376	138.475	3702.895	854.554	287.585	555.767	268.376	7548.013	617.226	291.856	12771.205	99	1	737.106	453.864
11992.321	12602.11	10182.655	18383.901	14811.518	22517.586	16028.944	21333.351	831.507	579.721	297.627	3325.156	3374.218	4099.704	370.596	10239.906	141.481	134.595	164.647	3616.372	19387.683	4329.286	119.646	2336.611	2091.53	348.814	1115.816	294.697	696.458	3476.432	328.702	6327.16	120	0.969	784.5	454
6941.282	7741.61	5564.957	10631.539	7734.915	13475.765	7397.092	10846.688	842.779	286.934	255.796	1606.92	3564.794	895.131	238.845	9920.113	145.984	150.217	139.462	8469.905	45538.845	1719.659	136.371	1854.128	1441.509	466.551	704.285	277.061	151.503	3369.229	318.626	4947.692	133	0.909	872.207	455.658
17956.923	19086.857	14074.142	27131.201	19214.774	32766.567	20551.106	28419.596	917.115	395.008	330.702	452.641	367.35	1278.891	260.052	13156.689	192.755	254.936	330.114	3385.034	293.055	19115.906	190.812	1959.985	3227.755	415.026	523.507	290.273	18206.426	589.252	323.882	5787.903	124	0.972	1167.79	454.419
9644.766	9884.215	7080.668	14634.971	9877.819	17454.692	10719.671	15550.182	555.695	272.054	261.402	234.594	269.653	430.013	236.208	10854.325	137.586	149.161	196.184	1442.755	258.481	1759.979	143.492	1241.325	837.318	278.052	288.346	283.567	22468.866	345.751	313.671	3072.016	121	0.977	1264.483	453.955
14876.453	15350.82	9927.644	22449.944	13326.199	25232.702	14289.246	21733.46	785.04	452.979	336.737	1385.115	983.281	661.353	275.372	9339.227	215.307	195.183	144.798	2397.649	5719.444	964.777	144.935	2492.962	4026.55	304.369	759.635	278.739	13299.141	1400.104	294.84	6069.937	287	0.77	1402.068	457.486
4598.992	9534.723	9178.231	13248.388	12853.834	16356.689	12347.058	16714.916	1053.454	388.738	356.892	334.334	346.414	339.644	250.516	7774.144	277.01	190.787	236.773	2009.93	641.778	3445.735	195.152	2903.819	423.868	252.198	473.563	234.077	7144.652	497.058	310.328	10523.233	150	0.858	555.587	456.74
7842.158	8526.187	6376.413	12040.278	9101.568	15312.291	9463.548	13403.044	1169.748	341.452	294.593	2858.617	4442.12	2514.605	303.224	10879.966	160.548	134.204	122.974	5697.882	31291.44	902.722	110.269	2143.104	1986.63	398.143	881.003	300.309	147.317	2821.073	356.468	5724.742	133	0.973	830.959	455.989
7073.736	7745.219	5736.561	11046.358	8024.465	14218.985	7697.9	11092.636	428.572	279.377	251.302	1312.7	2500.666	839.157	224.655	10664.902	140.979	158.437	164.124	12075.04	50919.335	8786.969	125.219	1714.811	1176.799	627.964	610.036	268.241	161.533	2293.35	289.961	4522.139	115	0.969	901.987	454.952
10750.651	10641.622	8028.099	15313.43	11265.089	18660.403	11407.091	14673.541	474.845	366.561	265.979	2712.144	4217.954	1288.176	270.831	10452.391	141.712	170.531	172.081	6530.639	30176.351	718.057	123.151	1460.306	2474.431	552.271	690.533	302.186	159.924	2926.004	305.475	4025.598	134	0.942	963.537	455
14573.596	15446.757	11559.084	21852.769	15142.14	26718.03	15058.522	23130.253	682.299	1028.116	327.313	3323.539	4051.89	3981.782	326.122	11037.817	162.637	187.314	174.386	4653.454	24108.936	1326.04	129.026	2311.407	3435.948	461.904	757.03	280.825	637.424	3139.715	274.194	5859.695	193	0.907	1076.878	456.723
13066.85	13570.32	10392.416	18852.98	13798.391	22054.656	14505.569	19619.275	873.493	369.621	307.59	422.449	336.777	584.581	236.797	11971.475	195.435	224.608	280.917	3688.339	374.597	6194.963	218.559	1953.445	3239.601	303.464	814.182	284.9	14693.039	592.574	278.942	6274.61	134	0.98	1103.493	455.784
15852.716	15366.18	12094.873	20717.287	15801.721	22940.546	17385.711	21702.754	1077.975	533.246	331.531	481.433	330.633	1278.832	250.376	12577.308	209.011	249.759	323.095	4708.916	279.386	8318.662	138.971	2065.06	3309.148	322.514	819.852	278.25	22878.886	559.542	308.3	6255.397	233	0.855	1204.011	455.401
11653.324	11654.94	7396.783	17202.903	10122.184	17963.289	10313.826	15652.048	719.63	532.888	302.173	3803.827	3738.69	1332.522	302.299	9908.263	166.277	180.936	220.394	6614.477	30949.039	1757.455	134.542	2486.251	1789.507	372.952	529.126	300.198	199.875	3002.9	277.08	4865.618	121	0.948	1418.351	454.062
10103.938	9952.94	9207.062	14838.731	12774.46	17021.509	13586.369	17618.362	1023.545	419.502	326.22	357.1	306.347	601.297	278.211	10357.644	187.023	164.243	232.004	2048.218	327.413	1608.683	143.712	2984.621	2113.722	282.598	912.455	272.461	11775.857	667.968	278.706	9838.33	106	0.993	759.528	455.698
7572.391	7954.835	5945.106	11039.63	8039.863	13652.742	8079.614	11609.291	516.329	284.995	254.911	2226.79	4094.574	1260.552	256.212	10873.019	137.479	139.965	185.126	7543.868	35864.778	1898.562	119.932	1634.298	2143.968	446.972	824.458	302.167	132.382	2953.193	231.891	4328.418	127	0.955	1007.949	456.429
13429.845	14201.524	9908.733	19458.815	12789.044	23632.428	12909.275	19919.129	768.325	352.398	302.66	414.839	347.149	784.326	258.527	10726.048	203.675	213.939	152.759	2794.245	251.643	2050.61	149.826	1691.26	3952.072	352.422	543.345	270.45	18625.197	726.445	323.728	5079.741	137	0.937	1287.792	457.047
20919.622	21467.138	15194.889	28947.903	20432.178	30486.143	21804.896	30194.14	885.508	414.956	385.609	757.156	646.653	1227.869	293.698	11435.947	220.252	200.427	284.289	2412.706	3214.059	49976.698	165.82	2665.582	3577.378	273.183	557.078	257.106	14545.405	592.914	305.257	7015.849	375	0.884	1335.508	460.647
11682.643	13858.444	8992.804	17839.772	10647.191	19641.416	9578.642	17831.836	811.204	389.399	405.737	513.833	376.959	759.453	252.79	10396.582	205.332	230.565	143.827	2675.419	591.138	1687.932	132.985	2420.866	3590.568	349.369	604.842	284.708	29564.615	1840.956	306.217	6280.381	110	0.955	1389.1	455.855
11190.649	12062.374	10537.708	17129.086	15167.446	21683.258	15433.328	20998.9	683.574	355.405	338.17	318.75	449.368	740.879	246.028	7952.819	232.064	191.896	216.794	2143.108	277.635	4493.311	150.224	2870.331	1783.585	304.292	671.818	234.808	15494.379	706.622	308.749	9529.023	121	0.937	589.161	457.921
18896.049	19250.867	16469.594	26571.662	22002.579	27781.948	23174.704	29171.028	806.273	413.824	314.379	651.063	569.403	1181.914	301.636	8762.659	166.12	151.09	162.846	1474.125	2375.605	12673.222	150.681	3109.275	2411.206	291.704	665.557	274.383	9276.696	713.848	327.97	9484.158	343	0.791	767.028	464.115
15614.004	16532.196	13313.1	23374.287	18812.508	27454.279	19626.383	26213.692	614.141	801.716	294.207	2219.382	2161.935	5912.089	339.571	9135.191	142.168	160.269	132.592	2763.534	16312.741	1002.22	116.667	2216.343	2609.693	391.734	875.026	274.767	356.888	2231.172	300.368	6079.343	243	0.891	779.08	462.064
12190.065	12516.313	9408.605	18054.75	12777.831	21700.07	12635.247	17910.764	585.919	322.439	262.317	2335.908	3708.052	1235.712	265.229	10582.458	154.472	155.377	206.105	6490.591	34476.054	786.548	116.135	1716.219	3078.705	394.406	777.824	291.36	926.067	2514.901	306.354	4746.858	173	0.872	972.315	458.564
14830.686	14413.871	10944.954	20725.965	14885.337	23920.008	15313.617	20166.259	536.156	609.819	265.866	2598.493	4287.574	2742.319	279.631	11044.932	134.032	172.439	197.924	5185.84	23667.304	603.141	135.604	1696.046	3335.813	438.995	763.526	300.045	1131.861	2797.926	250.182	4464.625	117	0.973	1032.697	457.09
12800.327	12935.611	9129.866	18227.937	12322.063	21713.569	12739.248	18616.45	620.726	283.717	275.422	350.623	288.167	535.805	232.074	9114.657	187.035	201.973	185.525	2532.332	230.409	1483.11	151.232	1370.576	3764.149	351.746	413.975	284.418	21881.364	806.642	317.818	3947.218	170	0.886	1279.965	459.288
10043.246	10814.783	7320.349	15369.587	9378.268	18772.644	9918.088	16841.434	734.08	363.422	354.8	975.866	1296.186	770.381	264.112	9980.56	209.139	159.681	186.62	2425.535	7544.16	31216.998	131.127	2393.632	3807.695	266.315	496.384	280.524	7525.902	1125.369	288.549	6331.491	123	0.899	1381.411	458.907
13575.867	14045.943	8438.646	18219.61	9769.318	16979.066	7702.174	13009.584	753.833	581.492	337.055	2740.977	2519.775	1187.16	302.979	10950.234	218.426	239.089	184.335	3290.678	21786.512	1462.532	164.162	2228.158	4600.505	280.147	661.351	326.167	470.106	1183.197	293.816	4810.152	121	0.937	1456.599	457.186
7774.416	8438.197	8606.457	11712.429	12448.134	15234.424	12822.274	15380.919	1051.902	499.447	423.759	408.994	339.611	520.567	245.094	8188.657	185.565	143.92	198.107	1836.483	262.358	17386.688	138.463	3745.737	1384.563	272.049	310.575	274.558	2332.598	869.342	305.695	12744.272	123	0.936	667.711	459.297
8567.926	9332.013	8459.088	13129.025	12416.036	16173.106	12912.956	16372.477	766.429	384.253	346.388	378.71	310.222	481.812	232.507	9732.129	147.987	138.272	206.673	1721.842	285.894	650.11	142.141	3122.103	826.928	291.739	824.592	262.603	10183.865	453.666	301.513	10001.552	107	1	678.977	457.257
10725.754	11600.722	9917.539	15872.844	14059.142	20313.175	14447.324	21310.089	875.299	385.252	326.238	511.053	312.947	2175.12	286.828	7559.756	160.38	146.387	135.593	2520.092	258.338	1231.523	113.204	3237.879	1040.297	322.142	1148.207	263.662	6605.686	882.38	310.822	10489.821	119	0.973	702.298	458.324
16079.104	15674.959	11831.107	22766.531	16092.773	27308.511	16191.305	22317.61	675.368	532.378	317.565	2777.052	3146.772	2559.363	286.696	11980.695	145.466	175.102	158.172	4045.893	20106.139	624.717	115.431	1840.937	3584.883	680.9	833.724	285.578	151.554	2147.102	272.295	4771.485	114	0.96	1052.789	457.667
14314.995	14375.981	10809.761	21010.975	14598.252	25802.881	14931.348	21258.623	739.159	681.576	344.85	3289.547	4176.061	3802.914	315.533	11413.233	149.849	180.407	142.886	4528.498	21837.913	841.788	116.371	1979.031	3173.627	389.629	927.19	288.739	172.52	3291.856	262.735	5037.014	173	0.956	1062.46	458.344
9857.041	12015.816	11647.025	16776.9	16441.471	19131.239	16685.051	19621.804	854.488	474.979	401.414	359.889	366.012	474.521	283.529	6880.869	212.454	193.286	204.507	1567.116	496.82	7063.603	190.319	3815.372	961.848	261.426	352.755	252.498	6027.505	472.615	304.766	12681.092	160	0.939	564.488	459.925
10061.91	9985.371	7548.304	14353.345	10552.05	17272.508	10911.386	15376.004	680.518	503.656	273.951	2776.208	3965.735	2637.934	310.306	11203.481	134.498	146.19	155.77	5484.53	24124.642	742.789	116.184	2034.381	2321.861	388.292	956.419	299.648	139.67	2720.466	246.443	5155.943	162	0.873	1018.389	461.438
12927.599	13319.63	10034	19072.135	13208.946	24447.76	13907.897	20853.534	942.78	401.404	336.82	415.925	339.589	1102.92	246.203	11428.715	220.098	223.596	346.746	4236.066	291.967	24627.827	180.093	2129.676	4235.693	420.701	480.731	305.628	17161.593	474.749	305.321	6551.091	125	0.992	1191.98	458.74
11035.322	11528.349	8228.709	16574.1	11098.206	20805.082	12015.775	18199.365	827.566	356.624	325.305	343.598	337.049	716.251	271.329	11726.571	166.943	199.147	146.52	2855.244	268.922	7368.394	155.424	1965.061	1422.523	288.779	476.694	267.828	19368.649	710.287	308.129	5417.003	171	0.944	1309.623	460.798
20389.843	19893.287	15099.148	32753.359	23107.627	33110.818	20805.26	31385.103	569.302	287.414	250.426	325.346	452.615	627.071	236.256	7404.381	202.334	197.27	218.846	1492.755	2389.675	9757.462	231.19	1914.18	3243.21	342.421	598.655	271.128	13154.443	563.94	252.376	5185.044	388	0.756	494.639	463.951
18316.301	18482.402	16384.42	20086.449	20404.458	33399.544	22656.172	32997.757	608.857	200.247	279.631	303.471	208.353	662.579	208.608	7419.528	220.281	157.934	269.776	2120.432	265.645	19948.499	148.416	1694.034	2278.144	597.491	464.607	263.974	14905.563	618.864	290.591	5513.727	243	0.857	530.13	463.13
10377.41	10795.87	9974.012	15868.232	14187.568	20465.11	15736.546	19332.114	807.039	393.356	369.334	324.186	333.864	755.776	265.293	9664.329	250.848	180.367	175.925	2134.218	303.784	7722.791	129.061	2786.609	2022.282	264.524	486.415	239.406	12625.033	947.372	313	9311.524	147	0.942	596.276	462.024
8655.763	9548.913	9700.9	13565.101	13879.81	18055.14	14074.358	17226.745	1033.602	504.245	423.262	381.702	329.62	516.572	273.025	8754.057	202.95	153.137	238.044	1503.736	246.284	1147.173	135.337	3673.447	2290.193	274.467	318.808	269.579	6447.092	404.258	307.529	12709.311	127	0.995	692.382	459.917
14329.39	14938.858	13845.633	20412.107	18596.258	22310.547	18998.24	22878.607	842.487	473.311	353.249	384.317	359.417	754.81	290.711	8637.201	176.666	164.832	204.241	1720.173	249.143	4544.79	129.178	2889.774	2077.815	284.2	661.712	274.387	9986.979	729.634	322.486	9881.401	219	0.906	731.454	461.021
8451.53	9608.316	7298.467	13180.155	9783.866	16902.27	9211.655	14198.442	491.424	610.869	272.555	1743.357	3217.881	1865.173	261.167	10389.175	126.678	138.159	154.828	7358.228	32867.646	1288.129	118.922	1611.043	1932.188	466.01	798.921	296.196	1791.6	2612.867	270.013	4252.699	133	0.946	806.613	459.47
10709.337	10747.363	8073.644	15276.72	11222.694	19100.222	11186.213	15535.733	448.67	772.367	285.359	2427.1	4387.833	2845.916	282.714	10481.772	141.344	174.767	171.859	5941.552	33789.92	574.415	121.746	1677.851	2612.459	295.289	801.522	285.948	150.667	3399.701	287.677	4647.173	128	0.963	949.906	459.961
10323.965	11626.953	9790.415	16536.667	13721.05	22280.371	13469.938	19991.871	732.522	545.354	321.6	319.743	325.192	2865.887	236.047	9702.357	151.603	157.129	239.66	2109.942	286.41	871.268	157.663	2037.126	1810.523	324.785	815.399	259.998	15663.887	656.214	277.211	7304.571	131	0.997	635.546	460.981
11906.449	13212.646	12133.413	18759.039	16878.043	23655.958	17420.311	24556.01	1109.31	543.304	415.65	449.402	393.71	1097.223	309.809	9040.222	211.927	161.035	200.087	2106.558	334.453	22862.075	119.202	6466.741	1826.018	320.305	848.684	285.332	9640.866	635.638	320.539	13628.995	145	0.965	708.493	461.962
13429.247	13886.843	10457.684	19416.315	13440.852	23177.521	12825.113	19676.583	719.407	1195.822	282.203	3081.291	4150.793	4522.155	291.885	11760.123	144.78	166.153	200.054	5344.873	21444.691	922.202	127.306	2051.041	3967.418	394.859	979.775	290.717	1473.404	2845.6	250.583	5181.203	118	0.994	1040.22	460.72
18364.264	16995.772	12033.217	25166.05	16808.782	25524.199	19364.759	24330.96	803.85	402.337	356.446	874.408	1077.606	1297.581	274.428	11153.915	181.391	182.678	230.299	2586.431	10618.356	42599.345	140.355	2527.04	1698.199	253.193	587.531	240.726	7088.642	933.14	304.249	6623.503	121	0.977	1346.971	461.417
15056.391	16391.289	10309.067	22478.069	12907.078	22967.95	11586.987	17797.492	711.941	1091.844	326.824	3500.117	3020.971	1807.81	305.014	9057.347	201.582	233.463	194.885	3984.782	19893.928	1396.768	135.469	2222.18	4423.841	356.096	421.226	312.265	1385.891	2522.805	303.053	4639.088	168	0.846	1424.625	461.446
9571.78	10273.803	9167.091	14469.395	13233.762	16741.165	13412.69	16825.882	1195.321	382.34	334.588	396.16	304.53	544.518	223.816	8666.197	153.259	151.774	249.485	3013.801	325.82	10204.994	158.398	2777.251	928.008	274.448	428.008	256.823	6983.021	808.607	279.77	10053.135	117	0.973	659.628	462.808
10594.209	10937.977	8058.439	15937.217	11362.343	20083.428	12077.944	17277.81	913.033	335.904	314.446	405.897	311.753	784.461	253.506	11703.97	203.207	229.017	215.832	4582.98	215.611	2972.34	145.645	1951.303	3115.117	363.748	864.192	287.059	14232.337	737.081	309.167	6439.475	159	0.923	1254.827	463.186
15444.22	16162.237	9561.389	21772.127	11824.006	19964.561	9779.305	15112.039	703.075	1052.736	323.044	2914.617	4254.824	1307.52	314.092	11097.446	203.717	237.686	208.076	4351.942	25016.78	1521.908	160.919	2078.96	4383.792	375.622	548.864	337.967	535.134	2272.941	293.351	4150.657	214	0.722	1452.22	465.257
6496.924	7205.681	5459.081	9634.953	7600.851	12146.013	7430.123	11064.479	559.605	281.492	284.441	1453.228	2307.675	1131.712	259.562	10605.477	130.385	119.356	150.678	8921.185	49886.089	1131.438	105.881	1916.726	1053.774	454.265	1029.254	262.604	2288.552	2059.888	241.058	4716.096	103	0.965	793.354	462.675
8911.441	9992.799	7361.402	13438.55	9923.036	17157.782	9430.197	14297.26	770.762	312.44	294.186	1801.61	3373.252	1820.644	246.904	11254.897	147.531	136.04	140.949	8865.993	43944.164	1227.029	113.02	2002.065	1772.973	450.629	827.884	303.62	141.538	2655.724	328.688	5276.567	143	0.941	825.605	463.619
18764.952	19313.588	14623.101	27225.07	19746.354	31234.008	19607.199	28189.32	649.878	1585.267	290.959	2749.419	3969.251	5288.287	306.731	11076.191	144.286	204.482	158.222	4487.302	18186.13	664.032	113.538	1959.123	4337.05	636.688	785.667	303.587	156.734	2633.155	251.176	5308.09	146	0.961	1029.973	463.89
18815.626	19499.286	14817.958	27936.504	19862.471	34800.278	19883.791	28306.996	619.696	854.086	344.053	2788.523	3532.572	3795.322	278.825	11711.859	156.327	200.539	163.58	3702.309	17185.345	657.954	110.616	1879.785	4234.618	586.415	625.345	279.66	168.376	2498.484	266.373	4990.985	111	0.964	1055.482	463.059
18453.487	18715.683	14335.858	25891.742	19102.519	29555.137	20345.169	27920.274	989.874	432.829	349.869	392.903	365.315	1619.089	262.973	12648.934	216.029	219.514	317.465	3646.06	303.713	30237.399	195.104	2297.468	4241.275	319.672	590.952	293.167	17481.115	566.222	319.443	7291.723	199	0.886	1177.726	465.5
11518.085	11082.908	8410.561	16237.607	12013.919	19495.471	12805.492	15864.389	434.481	397.91	268.299	2297.331	4069.706	1484.283	282.121	10103.874	137.141	182.083	166.828	6067.479	37192.035	440.013	123.071	1557.627	2516.713	340.594	631.746	279.032	220.539	2937.408	276.046	4349.175	106	0.937	938.689	464.33
16351.926	17191.363	12836.331	23595.844	16746.077	28882.726	16393.709	24931.067	691.788	931.517	298.601	2985.402	3484.405	5369.805	299.774	11499.349	149.759	187.971	166.005	4222.487	16946.867	611.728	113.8	1956.298	3997.722	537.512	683.225	288.932	153.939	2734.55	251.817	5133.934	132	0.993	1048.652	464.409
11239.411	13133.513	9615.875	17567.134	11719.235	21055.986	11452.804	20158.034	748.368	377.106	302.438	368.727	304.414	821.392	248.385	11572.305	168.742	198.586	303.222	4050.936	277.548	2297.892	152.906	2009.672	2536.785	330.188	477.283	288.28	19663.184	1315.648	320.659	6064.531	98	0.993	1199.663	463.378
8847.226	9465.129	7915.978	13650.186	11255.342	16015.284	11521.861	15542.113	620.517	257.34	299.7	268.611	300.5	796.066	249.946	10961.817	187.425	123.889	163.732	1975.249	311.333	42432.286	136.626	1731.437	1874.367	259.968	872.394	241.957	24938.859	850.917	336.269	5148.819	121	0.977	608.037	465.55
9577.482	9962.984	8149.749	14197.546	11298.907	17855.555	11372.768	16812.812	722.845	299.416	323.27	344.87	297.386	659.65	237.541	9631.968	150.398	149.748	238.866	6547.913	291.984	872.413	157.255	2082.061	1282.085	269.452	789.994	276.771	14137.258	643.976	300.209	6473.237	136	0.93	624.176	465.478
12573.985	12039.311	11059.454	16966.386	15383.19	18148.105	16827.252	18713.843	740.73	382.908	306.996	321.029	279.554	567.24	278.015	9047.739	163.542	153.919	230.141	1336.972	327.284	29100.896	143.806	2444.793	1908.119	263.02	332.079	261.674	9063.573	357.02	322.563	8373.671	108	0.967	745.574	465.426
17148.786	17323.501	13091.523	25115.866	18137.675	31180	18384.456	24970.227	503.439	1242.916	278.074	2398.246	3391.431	4109.816	300.182	10637.647	153.998	191.246	147.135	4008.939	21239.303	431.472	115.565	1622.542	3558.325	388.744	774.879	290.346	139.74	2350.1	289.738	4665.242	139	0.95	955.723	464.773
16786.377	16657.179	12924.277	25793.165	18217.165	30126.683	20119.565	26966.019	892.771	367.635	338.061	396.855	384.129	951.494	251.88	10385.145	184.73	208.638	292.144	3029.739	418.816	26385.659	191.014	2137.997	2123.647	276.822	455.482	287.9	10644.879	461.065	288.367	7037.716	99	1	1094.359	464.571
15882.469	15899.274	12296.42	23143.796	16874.288	26670.715	18125.299	23918.308	851.129	421.077	346.243	440.445	406.449	932.201	251.167	12678.749	201.459	207.929	259.526	3125.989	376.617	3220.153	212.516	2311.392	3852.71	330.503	951.962	293.547	25886.445	886.214	286.678	6745.749	487	0.663	1108.43	477.79
13272.566	13549.664	10148.086	19276.698	14288.509	22069.239	15146.816	20383.727	873.866	341.204	310.499	387.568	335.093	655.512	244.445	12460.643	192.91	237.295	343.48	3652.786	315.86	6643.186	222.316	1776.387	3396.211	360.066	373.687	295.915	13000.553	582.919	329.439	5508.076	162	0.95	1166.5	467.352
10770.24	11962.208	8365.825	15866.737	10690.811	19252.692	10256.56	16473.938	677.428	327.566	283.585	329.228	335.737	509.736	252.525	11256.312	185.217	214.579	165.559	2362.853	238.918	2178.343	158.799	1579.378	3599.551	300.768	613.099	271.106	21061.23	654.294	305.431	4237.492	99	1	1300.864	464.106
22002.909	20918.039	14448.186	31633.853	23863.599	32655.804	23006.924	32932.688	629.264	282.157	227.882	257.88	232.157	746.497	201.074	7125.482	224.447	188.235	220.442	1724.903	286.311	24600.441	181.654	2027.823	3090.084	352.358	423.789	263.427	15334.721	442.315	231.288	6156.618	370	0.756	513.914	468.132
7393.461	7978.571	5767.269	11071.657	7810.25	13905.611	7257.083	10760.76	836.767	286.525	260.788	1177.463	2131.216	951.122	234.956	10505.845	143.363	161.29	155.1	12157.75	51244.062	1041.259	124.343	1866.58	1777.049	545.785	805.991	281.967	207.565	1852.951	258.712	4768.607	120	0.969	897.008	466.175
15741.857	17680.07	11389.414	23918.394	14468.138	27231.182	14415.828	24387.647	745.16	352.476	339.408	579.27	407.251	556.296	248.294	10909.118	203.217	207.77	233.852	1682.68	960.73	915.156	183.156	2351.813	4168.797	294.636	483.807	290.154	19193.263	837.325	302.088	5763.248	208	0.879	1402.337	467.317
7420.621	8259.807	5927.297	11418.454	8203.476	14530.833	7672.722	11380.295	618.616	260.277	260.688	800.417	1488.971	992.51	240.368	10943.408	131.924	128.269	145.304	9450.179	49258.731	9956.485	134.926	1721.898	979.817	570.263	823.481	273.681	165.317	1237.853	305.617	4434.98	155	0.943	871.629	467.59
7555.227	8341.963	5970.284	11590.306	8304.583	14789.403	7987.304	11695.663	855.328	261.666	251.478	1006.63	2079.667	1019.183	226.234	10205.224	141.07	152.278	158.597	10660.113	47211.767	11432.529	128.879	1645.719	1642.439	588.078	728.662	264.025	173.738	1643.157	279.865	4336.076	138	0.97	884.217	467.71
9771.773	10192.175	7701.331	14244.061	10265.184	17719.963	9813.444	13083.203	534.65	373.675	278.888	2087.295	3781.935	1625.645	278.481	11062.46	144.923	178.207	193.516	6104.94	34721.802	570.964	119.921	1564.716	2825.373	471.93	720.678	292.969	2595.145	2623.894	256.397	4260.58	120	0.969	928.967	466.417
13005.305	13852.641	10400.539	19729.1	13856.827	25159.011	13421.368	19743.909	532.76	564.267	263.434	2891.509	3525.291	3453.295	301.274	10392.668	147.264	167.898	161.7	4985.342	25009.456	536.311	117.032	1668.702	2607.158	343.266	793.884	299.808	180.591	2309.061	295.85	4658.042	117	0.985	963.5	466.5
8819.625	8861.561	6692.499	12754.129	9352.719	15737.868	9570.979	13491.905	588.779	306.81	254.877	2321.217	4468.419	1375.636	293.035	9996.37	129.987	123.463	175.21	5904.069	31052.561	890.81	116.584	1698.348	1160.636	500.666	565.405	297.091	380.191	3169.601	268.957	4658.22	131	0.958	995.622	466.889
11298.212	11292.566	8473.481	16358.932	11283.282	19551.222	11210.457	16522.145	922.861	422.27	302.415	3590.784	4172.651	2155.9	313.29	11980.27	139.456	174.247	149.394	4383.063	22594.953	1009.231	113.9	2152.833	2525.047	377.29	874.59	281.186	1721.471	3136.283	281.496	5154.88	125	0.903	1064.38	466.94
11519.238	11679.629	8880.067	17036.933	12626.038	21573.79	13148.239	18387.064	1206.925	387.056	346.291	490.309	328.262	785.058	251.57	10591.433	227.022	238.705	294.701	5716.066	249.132	3634.283	187.507	2314.192	2609.646	324.037	446.703	287.501	20401.176	1194.089	295.514	7803.185	168	0.855	1224.798	467.542
11609.161	10811.597	8110.708	16903.609	11961.962	20589.629	13076.703	16910.614	1179.87	377.07	334.629	526.012	353.75	810.574	264.093	9355.961	201.068	218.514	186.161	5484.246	273.263	1099.963	154.654	2178.854	1525.799	371.818	715.089	290.671	22096.47	727.662	302.262	7429.609	133	0.909	1235.177	467.094
11040.875	10060.568	7738.778	15489.42	11286.498	18633.233	12753.752	16445.351	996.748	414.99	341.064	446.504	337.572	1162.638	263.306	9970.862	187.172	197.211	258.786	4211.791	275.079	3058.922	187.2	2260.9	1921.3	399.197	611.298	306.492	19964.825	734.403	338.792	7164.781	104	0.961	1187.615	468.385
18570.979	20761.336	14425.245	26969.187	18463.422	29791.037	18944.309	29037.857	811.442	379.885	361.475	505.708	484.439	1248.919	257.83	11583.743	221.604	201.799	276.293	2403.777	2639.459	49348.862	136.821	2250.897	3006.126	252.727	426.461	251.933	7396.627	562.61	316.37	6288.541	136	0.994	1346.221	468.779
11316.477	11823.398	10516.79	16580.31	15134.514	18273.57	15681.054	19573.924	918.609	420.66	344.261	412.794	314.144	585.538	274.028	8185.925	174.956	161.401	179.498	2028.252	282.272	3392.216	122.294	3747.364	2069.585	299.949	614.474	266.5	5334.526	671.084	300.132	10519.059	120	0.969	697.342	469.567
14339.018	14788.872	13155.569	21230.384	18321.535	24129.987	19054.113	24438.078	747.721	450.269	312.744	373.418	356.174	790.2	270.761	8917.377	162.281	166.085	208.013	2206.276	274.364	5878.486	130.064	2327.6	1930.787	294.625	1122.611	271.779	14113.278	725.421	319.228	7879.907	147	0.885	724.119	470.711
11039.688	10975.595	8273.108	15438.447	11173.702	18496.523	11085.725	15998.292	539.021	1107.253	370.317	2416.435	3057.031	5355.305	287.927	11344.513	141.7	152.868	160.065	4632.798	20894.731	1153.556	116.946	1925.748	2442.65	348.704	943.7	303.67	131.788	2213.21	259.532	5246.71	154	0.961	1007.175	470.156
13340.473	14520.624	10927.629	20129.911	14118.938	25172.206	13492.61	21140.608	634.817	506.646	303.015	3184.408	3702.574	2132.066	295.152	11419.103	138.139	174.945	155.431	4229.125	19306.741	892.781	105.678	2008.369	3100.676	562.371	682.578	278.362	939.641	2699.519	265.818	5100.588	124	0.972	1055.911	469.161
9839.638	9912.483	7513.115	14288.559	10204.189	17141.852	10384.205	14907.194	947.545	370.679	314.333	3256.152	4006.451	1709.392	327.739	11400.527	150.107	166.249	197.573	5019.482	24118.695	1652.654	129.258	2217.892	2460.087	438.268	801.18	270.758	2138.341	3175.582	294.093	5514.055	112	0.973	1073.411	468.67
8262.366	8226.549	6376.584	12745.292	9059.106	17014.14	9832.215	13562.429	660.968	309.238	308.802	314.714	360.219	548.528	241.826	10071.412	168.098	188.723	195.805	2697.362	281.416	794.776	145.264	1404.383	2843.748	283.98	515.786	285.459	13991.153	915.249	278.829	3846.51	161	0.827	1116.804	472.438
9786.092	9907.036	7256.472	14037.669	9828.398	16728.079	9893.197	14017.689	904.913	351.317	308.775	361.005	290.937	516.791	254.262	13372.013	225.244	257.253	314.458	2950.626	262.086	1793.507	251.152	2025.526	2791.428	321.079	363.404	269.713	12085.492	403.884	313.607	5977.324	116	1	1284.862	468.862
8425.895	9078.902	8334.351	12474.218	11635.501	16632.859	11831.757	15677.312	861.564	400.915	353.767	411.964	317.68	660.905	243.733	9191.419	156.269	150.053	172.213	3024.799	268.122	2587.123	135.004	2674.584	914.471	295.466	1034.532	269.404	7572.859	1073.656	276.394	9946.742	139	0.95	653.068	470.371
16158.653	16075.355	14782.639	22893.934	20897.58	25139.313	22454.623	26093.072	819.607	427.555	339.162	322.763	370.471	605.318	273.504	9279.769	185.954	159.158	243.81	1777.979	255.771	13361.992	134.772	3288.076	2183.994	271.366	449.128	266.337	7769.58	542.414	301.56	9710.332	213	0.855	715.045	473.284
13644.52	14927.472	11176.046	20877.872	14990.448	26831.772	14326.516	21718.199	580.337	893.826	284.58	2222.224	3481.667	3376.408	306.49	10189.316	138.453	182.766	153.494	4254.889	27971.754	484.568	119.64	1665.778	2832.24	346.739	1039.89	278.949	162.354	2418.346	300.632	4688.516	118	0.994	940.22	469.483
18126.659	19062.294	14511.648	26667.625	19413.536	32313.998	19076.292	27424.254	633.033	2005.806	281.119	2270.368	3262.315	5082.667	311.153	11453.918	149.771	203.44	147.517	3577.147	19870.904	421.557	114.327	1711.522	4317.351	538.292	980.355	298.063	144.918	2305.842	303.315	4812.519	139	0.915	949.917	470.169
16593.672	16548.726	12437.843	23390.165	16414.673	26887.407	15790.682	22698.582	608.518	1426.444	296.446	2971.602	3502.98	5817.639	302.886	10846.292	142.88	181.281	158.037	4369.783	17196.251	664.724	112.124	1948.515	3960.489	453.223	798.767	294.941	461.232	2729.07	250.051	5230.292	126	0.988	1034.063	470.365
16409.466	16502.8	12972.921	23308.53	17705.462	26057.298	19585.8	25006.589	859.063	364.786	305.271	332.291	363.887	726.655	237.865	12026.192	183.366	221.767	346.565	2619.474	360.189	19674.188	184.598	1980.15	2366.525	271.976	453.312	281.798	10493.919	424.148	293.431	6350.55	134	0.991	1096.918	470.657
14057.794	16362.993	10268.398	20919.635	11995.41	22258.897	10644.604	18429.987	787.99	1300.371	305.484	1021.922	793.075	1833.83	250.791	8579.313	205.784	255.329	176.918	3109.045	5351.97	2507.818	142.041	1966.207	4506.496	328.004	490.996	322.787	20762.501	1053.139	324.231	4968.889	134	0.882	1428.791	471.09
14647.014	15445.326	9518.285	21261.54	11710.251	20916.872	10381.108	16728.629	710.745	967.884	323.098	2842.563	2777.059	1342.43	308.636	9515.115	204.168	242.787	208.598	3113.56	22215.483	974.568	137.484	2204.619	4466.813	379.1	513.657	320.366	908.686	2169.128	302.664	4573.929	114	0.96	1435.816	469.246
10588.313	11399.101	9802.848	16222.901	13705.821	21039.789	13776.255	19460.581	720.741	331.237	346.876	358.023	310.065	755.003	226.002	9875.108	159.179	147.693	213.427	5100.1	284.099	4786.481	155.599	2239.892	1931.801	293.582	746.702	271.96	13983.011	494.921	301.219	7195.299	304	0.772	630.003	476.911
24217.008	24193.49	21333.973	32200.854	27827.523	33065.333	29231.694	34897.486	895.471	429.081	347.997	333.617	352.629	1131.201	307.886	8956.601	194.901	165.38	237.979	1419.684	356.366	21522.137	167.076	3156.401	3312.221	280.603	501.885	267.948	9901.561	486.827	337.072	10306.499	231	0.916	757.093	472.981
8193.329	8954.745	6791.791	12043.081	9164.874	15115.14	8869.198	13195.424	1217.942	298.929	292.18	1152.271	1971.516	1415.772	241.434	11431.895	145.999	133.756	177.781	10263.247	47283.441	1168.059	112.353	2027.884	1738.928	693.437	853.974	284.149	2537.474	2000.657	247.373	5170.092	125	0.98	798.108	471.596
14463.894	14893.072	11356.431	21110.796	15345.577	25671.89	15010.113	22149.064	686.834	526.084	300.728	2756.979	3310.806	3048.822	329.295	11214.792	137.515	177.399	148.29	4348.191	20419.771	734.447	114.994	2059.629	3058.306	544.49	826.104	287.744	127.312	2448.3	266.206	5367.61	163	0.932	1016.929	472.322
17444.355	17873.606	13702.805	25419.735	18434.13	29371.383	18560.373	26305.082	656.182	965.886	300.643	2845.099	3105.678	5523.196	323.742	11221.62	155.693	183.989	184.292	4335.906	18795.19	695.672	117.983	2015.444	4411.858	456.67	784.101	286.768	432.324	2568.164	252.519	5377.926	256	0.895	1041.043	475.172
13287.452	13448.637	9725.887	18926.208	13300.034	21514.598	14315.899	19825.962	912.271	329.264	310.532	316.695	288.77	551.25	264.445	12973.656	227.895	250.546	350.139	3163.536	218.35	8380.129	187.664	1819.743	3709.953	304.532	462.716	271.838	7770.827	449.446	293.782	5223.044	124	1	1274.79	471
17241.497	19951.635	15678.693	25080.018	23264.14	31852.592	21269.477	30395.986	695.448	241.83	285.328	303.647	227.514	687.714	216.536	6742.004	239.911	164.938	278.248	1817.4	249.351	21365.593	153.182	1809.245	2130.71	356.953	444.564	256.751	12255.085	460.637	274.205	6147.936	310	0.804	532.229	473.61
23744.455	17051.742	13828.331	34649.146	19589.438	28869.341	19583.851	29116.891	697.957	253.473	302.157	270.224	294.6	654.521	223.37	7287.199	233.718	165.401	321.78	1229.154	278.067	14806.482	194.947	1845.253	2590.225	447.417	457.458	238.387	11077.418	411.801	290.27	6133.297	160	0.854	545.394	474.831
11194.578	11940.255	11359.42	16433.089	15776.478	19626.732	15789.781	19955.94	963.79	492.243	435.866	359.647	389.579	626.766	260.468	10248.324	260.979	206.31	244.572	1160.99	358.697	27299.308	146.381	5334.98	2383.805	270.049	439.012	263.292	7388.702	395.092	275.45	13202.147	149	0.955	589.178	472.641
11075.234	12230.095	9819.861	17123.031	13421.125	22070.876	13252.537	19766.848	755.073	910.889	301.322	2365.139	2769.604	3344.821	322.599	9439.501	144.238	150.133	142.173	3500.792	18817.85	965.722	113.195	2032.25	2076.676	474.763	583.317	266.479	269.181	2652.401	273.295	5319.121	163	0.923	778.39	472.034
8543.261	8655.951	6558.172	12308.435	8907.728	14816.212	8887.95	12441.314	546.105	315.82	239.716	2317.614	3712.644	1286.641	292.052	10193.376	129.585	135.253	158.853	4556.404	28190.204	628.854	114.332	1589.36	1971.652	510.054	652.351	300.091	167.133	2551.272	273.101	4256.439	113	0.969	984.951	472.491
14035.321	15007.397	11052.926	21327.056	15032.843	27002.149	15615.368	23811.332	1214.189	470.168	373.148	475.126	367.926	1324.802	274.644	10604.947	204.63	245.674	245.911	4991.96	236.941	1182.065	159.946	2390.127	1760.279	337.102	898.9	294.95	20204.276	925.729	309.96	7517.32	197	0.897	1230.967	474.749
12877.383	14657.343	13383.236	19472.147	18219.564	22489.464	18160.775	22685.888	771.61	419.625	390.738	369.771	365.871	740.427	257.556	7225.356	213.623	187.169	195.003	1318.91	594.728	2568.78	191.324	3154.313	1444.396	304.149	684.747	251.83	9910.079	506.859	292.08	10501.635	393	0.777	565.79	481.271
15810.059	15760.26	14812.894	22107.268	20796.263	24750.916	21402.928	26135.846	1117.105	567.918	442.794	375.767	366.281	621.038	287.955	8719.332	211.204	168.211	227.434	1157.997	286.588	18647.948	117.521	5390.349	2749.91	276.482	349.247	278.793	4296.403	345.972	280.088	12496.767	170	0.926	704.265	474.129
19416.422	19849.88	17210.893	27516.24	22794.822	29936.971	23113.75	29756.609	773.986	410.078	330.732	360.541	342.825	1080.559	277.075	10265.045	181.76	168.897	216.885	1799.025	485.198	21560.777	139.676	2511.923	2846.794	286.451	592.951	267.557	14285.991	464.112	319.36	8199.429	173	0.843	745.957	476.165
8037.085	9001.312	6696.399	12218.998	8860.513	15548.684	8257.791	12281.852	569.665	296.932	276.298	1201.863	3237.369	1339.499	246.361	11616.714	156.857	138.809	163.835	8631.103	50937.526	923.803	117.305	1701.049	1844.761	484.378	617.503	286.113	127.892	2555.437	341.124	4295.602	140	0.957	823.1	473.357
18291.152	18037.482	13987.953	26825.058	19087.879	31804.451	20279.632	28188.766	1204.728	449.41	371.857	362.692	353.355	1024.377	260.88	11509.728	238.34	254.61	389.825	3733.62	326.428	8267.499	224.1	2379.608	4664.711	391.079	618.886	307.295	21465.757	440.222	316.774	7340.253	124	1	1183.5	473
13633.804	13558.765	8967.643	19807.058	12195.536	20241.148	11314.715	16852.904	733.506	389.476	362.609	3134.621	3637.929	1395.863	297.48	10421.332	196.646	224.177	182.756	4188.618	21176.37	1679.82	121.644	2320.494	3793.932	379.548	880.23	278.155	1202.202	2567.416	315.284	4818.452	112	1	1383	473
10654.039	11748.414	7133.835	15762.296	8591.563	16978.624	8159.82	13332.839	730.052	497.324	318.529	4381.038	3482.838	1139.794	340.99	10233.835	182.46	208.242	200.175	3445.237	25499.797	1047.06	149.336	2336.052	2601.536	308.652	561.111	323.976	1043.559	2638.829	296.472	4458.836	114	0.92	1444.43	472.246
6698.614	7285.847	5518.123	10361.889	7796.602	13305.659	8146.835	11619.182	445.343	245.962	242.297	1387.822	3568.791	604.603	237.677	9872.955	130.838	118.995	169.229	9927.779	54604.318	30031.198	134.306	1467.305	619.541	253.512	342.61	278.351	1961.041	2767.656	295.521	4205.552	103	0.965	858.791	474.422
10198.748	11140.271	8365.556	15608.691	10877.283	19370.318	10387.811	15942.541	649.758	354.331	265.008	2623.506	5032.136	1496.252	302.169	9639.662	143.947	168.102	147.607	5329.138	31434.565	512.269	121.185	1667.798	2100.399	417.571	731.942	289.359	173.822	3191.191	230.21	4598.59	112	0.96	930.036	473.804
14939.566	15664.879	11918.543	22342.044	15810.116	27298.376	15578.253	22340.325	542.24	1182.04	268.612	2874.312	3376.391	4260.189	309.701	10848.722	143.084	183.547	142.965	4380.536	21774.267	434.496	117.128	1678.318	3464.804	390.751	808.578	298.21	145.91	2389.988	291.471	4698.633	225	0.787	955.069	474.976
17357.797	17581.337	13378.93	25041.615	17996.175	30041.757	17841.444	25367.514	683.676	965.3	321.285	2926.289	3679.563	3691.82	311.928	11357.561	150.781	189.967	155.364	4208.232	19530.768	561.705	116.353	1935.093	4064.763	495.33	862.546	286.519	139.287	2807.97	268.589	5241.809	121	0.977	1025.227	474.012
10955.683	10496.637	8744.935	15716.908	11754.206	18635.162	12488.975	16391.143	917.128	418.489	353.685	392.478	325.472	772.878	256.443	11270.656	199.519	180.542	180.75	3149.213	329.624	1318.154	133.384	2103.371	1559.001	297.929	602.642	291.423	19258.42	1044.414	335	6648.508	128	0.936	1192.359	475.836
9762.83	9998.335	6987.912	14534.645	9337.341	16348.072	10081.676	15699.776	718.923	330.306	319.078	396.132	267.636	554.972	227.697	9231.322	189.693	205.853	235.697	2333.743	232.481	30204.113	146.794	1656.444	1199.167	278.946	303.445	250.052	4676.512	549.625	290.814	4837.331	114	0.948	1336.43	474.912
9594.6	9510.891	8081.007	14062.371	11815.477	18258.989	14181.993	17476.296	620.963	260.93	295.806	286.015	336.076	646.723	219.949	9227.654	207.205	155.507	203.963	2409.596	334.016	11029.133	164.729	1960.646	1837.908	292.606	488.986	257.402	27333.37	739.396	301.948	6041.243	222	0.848	603.248	477.158
14338.51	15648.343	13156.446	21758.632	18564.57	25276.739	18696.777	26464.838	494.011	303.045	259.255	279.929	277.7	667.318	251.159	10588.344	139.849	155.114	228.243	1407.332	545.574	12844.004	119.314	1594.761	2408.72	290.362	498.475	272.635	15604.262	337.492	319.972	4621.537	101	0.977	739.312	475.124
8193.477	8491.133	6303.658	12144.896	8713.079	15340.694	8844.578	12673.923	545.17	392.891	254.448	1947.517	4078.74	1452.891	237.697	10289.428	146.929	143.526	203.878	8552.618	46521.427	3978.843	130.751	1551.036	2051.151	263.914	672.447	280.202	2509.092	3356.002	250.542	4337.134	111	0.964	900.536	475.419
9948.411	9601.008	7514.448	15085.517	10358.083	19143.058	11732.8	17010.493	862.678	351.74	315.291	267.817	318.146	507.331	242.943	15208.295	208.571	218.399	453.177	3184.643	335.324	2269.409	315.665	1749.742	4584.005	333.305	516.562	297.117	16174.115	592.322	306.498	4836.922	105	0.941	1172.471	475.243
22952.863	22425.837	8053.571	34511.959	25199.089	34728.565	24468.496	34283.488	711.928	361.24	223.939	316.78	451.724	857.556	208.615	7344.555	233.711	209.425	173.027	1465.565	2925.812	25375.11	194.26	2109.85	2965.196	315.154	803.508	263.595	10886.683	411.769	232.992	6489.211	400	0.84	512.665	480.128
14538.947	14869.932	13025.436	20817.292	17863.32	24653.757	18422.918	24513.35	694.553	461.899	304.958	314.176	319.489	779.349	271.955	9403.055	172.28	159.431	189.205	995.222	268.137	1889.945	131.064	2264.761	2249.361	281.153	708.782	265.897	8596.154	405.673	297.837	7100.048	204	0.929	726.887	479
7678.414	7910.921	6068.961	11012.144	8097.984	13462.513	7846.611	11487.894	483.738	249.455	242.765	2257.08	3096.508	823.205	288.824	10766.598	130.667	142.339	157.367	4732.059	25742.499	653.85	110.2	1729.546	1642.371	481.138	566.061	307.441	160.94	2235.547	279.154	4557.689	104	0.974	975.558	476.067
14054.586	12862.071	10035.184	20490.354	14562.262	24103.877	16075.34	19653.328	694.898	514.091	278.694	3218.563	3720.076	3394.525	321.676	11347.338	160.027	171.5	158.952	4675.603	24117.209	716.846	116.421	1917.115	3903.394	351.306	733.974	280.948	353.713	2513.588	266.148	4999.876	105	0.984	1048.243	475.871
12047.435	11906.198	8992.647	17042.068	12314.58	19670.823	12753.621	18073.585	697.63	814.807	306.792	3206.177	3889.759	2254.235	324.194	11625.571	147.599	172.779	171.873	4622.211	20195.003	956.426	127.521	2096.662	2816.081	471.831	673.96	275.922	4671.537	3193.76	281.86	5288.548	124	0.972	1063.629	475.935
18920.083	13060.661	11334.116	19782.975	16118.385	23876.726	16887.231	22764.854	899.331	261.613	287.993	250.145	306.653	557.841	226.233	7126.434	293.04	149.675	266.505	1408.315	460.857	559.3	197.684	1836.927	1896.093	452.135	324.903	233.726	7881.591	544.845	285.436	6858.712	105	0.984	552.614	476.7
20479.463	21400.728	18230.129	29757.238	24431.27	31740.016	25752.477	32228.205	802.285	445.422	336.212	935.411	811.515	3223.052	324.42	8026.671	182.133	144.239	156.351	1341.972	2760.627	18129.76	135.875	3129.346	3155.305	296.002	756.184	268.676	7129.641	1022.667	328.324	9000.212	216	0.913	766.833	480.431
9669.595	9702.367	7422.824	13841.426	10309.32	16864.038	10244.067	13856.811	515.765	974.381	270.772	2586.604	4353.08	1499.623	274.438	10292.284	145.583	157.826	150.033	6880.374	31827.181	681.551	127.47	1567.977	2492.86	391.3	783.572	269.74	159.597	2951.967	258.474	4356.629	115	0.999	916.117	477.091
15744.639	16460.937	12886.161	22641.298	17112.857	25137.564	18611.366	25047.813	871.581	378.15	321.383	303.444	368.719	818.021	239.217	11292.394	194.327	205.758	309.588	2710.29	411.386	27307.604	203.277	2265.467	3188.445	275.688	483.722	279.534	9337.531	353.109	277.812	7252.104	123	0.964	1091.614	477.11
7174.933	7926.828	6045.058	10465.384	8247.596	13540.204	7961.695	11833.329	963.265	293.072	266.018	1775.929	2550.52	1414.021	257.279	10374.229	151.536	124.837	133.631	9291.799	38024.533	1356.76	108.454	2018.544	1675.685	534.267	984.589	281.548	139.343	2317.412	253.622	5062.708	104	0.974	789.587	476.971
12993.421	13666.906	10351.422	18869.991	13550.996	22775.896	12723.332	19271.073	602.959	516.719	325.24	2948.108	3424.551	2948.733	324.351	10849.464	143.254	162.523	153.938	4458.644	21035.378	708.391	118.102	2053.125	2508.148	559.093	919.012	299.252	126.886	2581.44	255.813	5393.074	115	0.999	1009.909	477.883
15637.958	16207.84	12304.262	22932.341	16389.713	28212.076	15999.064	23677.193	614.475	1433.038	317.201	3329.452	3732.686	4785.737	308.038	11495.573	148.742	191.616	182.307	4190.991	17549.233	615.844	122.767	1959.126	4160.705	395.906	850.524	286.195	670.265	3059.183	256.542	5251.125	124	0.96	1029.855	478.258
24804.182	24413.627	18949.631	33981.497	26032.096	36725.712	28523.686	34787.838	974.858	390.724	352.422	348.195	381.564	739.575	244.175	12716.58	214.839	248.088	356.954	3139.088	307.858	8984.92	247.74	2114.474	3942.195	340.081	508.559	303.235	18642.892	605.242	310.937	6248.796	301	0.8	1184.324	481.842
10204.199	10563.143	7499.365	15033.812	10056.276	17674.11	10565.515	16247.43	836.467	339.876	333.04	459.454	289.904	452.41	242.458	8817.241	209.414	219.176	273.942	3212.317	226.712	8302.411	201.792	1753.179	1393.911	302.898	348.124	252.658	13389.337	581.149	292.731	5545.779	155	0.933	1326.184	479.023
15935.907	17056.791	11237.917	23406.18	14911.43	24109.069	14989.316	22396.657	758.083	376.176	350.093	2872.023	4094.415	985.295	304.607	9710.816	209.981	197.446	215.604	4826.098	19500.254	1253.013	116.935	2579.604	3500.111	302.734	811.381	307.25	2131.144	3042.177	313.387	5633.511	104	1	1387.846	477.635
23759.351	25804.68	22009.542	33897.943	28045.479	35928.183	27679.125	36906.199	806.027	474.286	353.901	320.546	363.722	2430.817	301.224	8187.959	193.921	161.107	195.867	1289.471	348.404	13881.266	144.894	3043.235	3616.25	290.6	544.503	265.708	9495.116	343.675	355.406	9406.719	230	0.844	755.113	481.087
7132.581	7956.457	5875.42	10844.043	7953.791	13862.009	7399.196	11069.027	509.067	263.049	263.534	1297.046	3167.551	925.088	244.757	10203.178	130.659	136.927	145.136	10687.981	47680.479	1027.464	127.839	1716.455	1237.677	467.145	812.185	265.111	159.863	2393.092	281.382	4446.319	115	0.956	880.987	479.239
16565.359	16354.273	12336.805	23847.021	17819.39	26255.255	19622.287	25284.449	1157.458	412.283	359.892	460.193	556.342	1164.782	260.099	12067.381	202.666	243.766	238.459	4486.726	263.997	6073.501	139.092	2308.915	2246.974	519.164	627.715	294.37	21113.935	882.388	317.186	7147.213	198	0.91	1218.606	479.687
7255.643	7907.61	6059.58	10732.562	8146.796	13550.714	7846.943	11415.741	1611.052	274.121	248.726	1612.885	3348.557	1030.52	262.681	10183.005	161.334	127.488	137.855	10080.784	44094.048	1121.094	109.486	1754.072	1292.285	450.039	627.773	262.746	200.936	2977.12	294.331	4449.012	101	0.99	804.292	479.223
13604.226	13871.056	10828.257	19752.39	14670.921	23206.461	14703.681	20697.137	546.656	554.638	263.953	2976.95	3404.077	2328.611	328.725	9734.415	136.87	162.096	142.962	4381.601	20030.584	3824.963	125.634	1875.243	2457.341	544.264	623.779	278.224	156.892	2715.311	306.557	5137.775	287	0.765	933.287	486.625
11356.989	11512.808	8774.174	16049.702	11747.233	19551.62	11367.61	16838.097	582.619	404.653	262.643	2840.896	3482.285	2171.867	306.514	10063.938	140.734	163.09	156.29	4436.584	21548.539	596.16	110.576	1981.425	2194.257	357.692	813.551	296.409	143.906	2522.413	267.997	5245.847	119	0.921	995.155	480.197
10321.051	10560.156	7221.544	15135.395	9925.528	16399.692	10606.73	15746.045	766.807	359.469	340.977	1104.129	1396.809	889.046	244.31	12184.242	207.156	204.911	244.026	3153.88	13482.92	39644.402	119.639	2316.775	4060.973	274.108	544.389	291.266	3838.907	1146.177	293.907	5915.205	106	0.993	1374.33	479.528
12390.385	12908.661	8150.389	18096.227	10912.51	21260.87	10580.344	15687.744	1018.489	367.846	342.469	398.925	399.231	398.701	264.778	8467.881	255.561	249.147	282.768	11342.748	241.517	1058.322	166.613	1656.485	1538.396	329.804	761.342	318.143	7103.131	428.476	298.964	3942.757	118	0.994	1475.517	480.551
14279.888	14666.657	11309.004	16900.502	16889.053	25393.239	12419.796	22818.991	578.295	381.51	283.763	1659.417	2551.34	1456.767	249.036	8233.986	189.061	175.098	223.498	6402.707	24951	26760.316	161.955	2097.602	2232.001	328.77	487.97	263.751	8174.161	2786.199	239.081	5117.577	112	0.973	480.08	481.08
20175.166	20604.297	17153.554	23219.649	25854.288	35685.154	23513.258	33976.251	716.603	316.287	298.652	263.584	234.913	666.452	233.586	6796.017	247.768	160.741	294.99	1299.764	348.558	22927.187	162.439	1994.828	2151.628	256.059	473.261	256.244	8741.281	317.26	269.229	6711.922	380	0.825	532.534	486.089
12651.096	13741.621	11974.991	19165.805	16457.126	22950.741	16020.838	21987.687	661.886	303.603	328.466	304.245	322.774	544.764	217.214	7991.773	201.38	177.542	238.736	1434.814	305.817	5792.695	179.514	2321.518	1808.832	279.488	381.362	266.802	11076.346	550.776	308.78	7712.784	219	0.797	596.742	483.336
8943.641	9454.906	9598.689	12946.572	13445.492	15466.825	13723.684	15679.808	1137.329	462.045	399.84	419.325	336.623	463.793	237.563	8153.172	186.174	157.741	184.12	2501.099	297.03	713.343	127.355	3164.494	1472.845	277.08	456.503	275.901	6475.494	628.667	282.571	11919.156	117	0.985	648.526	481.833
20223.613	21257.803	18860.725	29785.341	26155.459	32326.496	26695.388	32777.85	838.749	433.345	351.443	350.831	328.254	901.858	265.405	9044.314	170.012	164.932	275.954	1638.85	276.941	15688.206	146.847	2773.172	2705.966	283.661	560.863	272.527	13593.66	440.361	311.822	9590.565	488	0.654	704.451	486.736
10685.729	10975.113	8450.809	15447.772	11312.95	19018.695	11276.269	16404.647	568.613	516.792	273.339	2940.434	3277.915	2264.859	315.551	10223.019	131.298	165.598	139.24	4343.531	21934.002	460.008	123.639	1813.439	2403.043	441.33	796.996	279.591	146.633	2466.223	303.546	4897.324	109	0.976	945.5	480.5
11228.255	10615.922	8276.904	15746.538	11372.949	18758.772	11747.819	14961.903	532.313	365.826	267.925	3073.24	3643.619	1456.723	304.566	10725.321	136.725	155.032	152.896	5069.238	23241.279	428.205	115.742	1558.74	2525.037	427.992	633.277	298.046	144.771	2437.607	279.508	4323.971	107	0.989	963.836	480.836
7534.764	8268.104	6324.91	11431.666	8342.57	14510.143	7912.989	12259.583	468.537	477.543	253.841	2355.802	3420.75	1409.214	286.891	10509.771	136.463	143.429	170.329	4416.918	29568.834	549.145	109.251	1570.269	1872.399	460.573	624.445	304.416	143.382	2385.543	251.759	4192.772	104	0.961	982.644	481.683
13884.543	14585.679	11019.741	19974.538	14027.862	23664.222	13078.322	19807.993	601.987	913.582	291.498	3156.897	3877.761	4657.578	310.531	10956.655	138.459	176.334	148.582	4596.984	19982.284	633.356	109.963	1891.909	3306.25	424.705	1050.635	280.284	128.786	2699.213	276.79	5064.395	106	0.993	1020.774	480.5
12012.512	12190.487	9275.438	18072.302	12837.619	21522.472	13256.4	18803.749	687.239	644.137	329.976	3151.166	3979.791	3748.265	322.476	11736.976	144.188	174.931	183.716	5059.892	20461.366	1632.62	128.216	2321.016	2769.738	351.261	849.794	283.467	3272.484	3271.014	290.744	5880.107	148	0.948	1070.054	482.088
8553.833	8347.939	7183.176	12713.27	10338.109	16754.769	11470.606	15027.773	588.464	250.331	286.319	341.402	273.789	584.563	207.093	9548.681	187.428	153.813	288.045	2581.456	307.646	3569.631	166.731	1477.429	2975.753	259.216	560.772	249	18904.758	570.185	286.41	4737.611	109	0.935	614.766	482.041
12695.007	13364.833	12345.351	18841.257	17679.054	22904.013	18433.974	22530.765	895.466	443.571	376.228	389.576	330.724	864.897	250.281	8917.321	167.519	153.82	244.536	2504.855	296.617	5935.964	139.543	3128.818	2217.726	303.881	611.228	278.357	14113.904	565.475	299.671	10790.213	270	0.911	665.73	485.107
13933.023	14669.299	11357.531	20526.204	14905.509	25516.118	14395.876	21075.687	558.401	706.715	288.637	2898.39	2947.944	3686.375	317.424	10159.756	141.919	181.541	153.538	3930.223	21605.994	426.41	120.115	1796.547	3351.647	408.433	781.074	293.742	147.738	2206.536	298.144	4889.766	173	0.969	955.645	484.506
13684.1	13986.619	10787.607	20101.463	14711.011	24642.269	14981.346	21222.056	633.843	712.006	287.063	3173.356	3841.515	3158.193	325.985	10579.052	159.2	178.216	167.791	4793.721	21711.115	927.498	109.323	1911.216	3593.367	438.376	633.345	270.004	192.25	2896.271	267.004	5119.175	104	1	1049.635	481.846
12334.63	12480.508	9363.67	17945.994	13173.953	23008.871	13806.342	20507.034	947.01	397.271	349.816	316.426	402.286	598.19	263.413	17841.128	194.874	217.246	369.509	3398.766	323.723	4512.432	305.191	2271.928	2873.319	446.982	1523.169	309.661	33484.494	556.501	307.532	5236.48	120	0.941	1169.175	482.475
11135.612	10718.776	7729.529	16130.406	10771.139	19141.427	11432.629	15870.426	971.698	390.704	352.017	526.705	354.897	821.999	256.947	13524.069	223.455	218.542	224.11	2607.235	299.336	13658.278	146.121	2049.03	3800.018	379.633	1087.298	279.127	32569.743	643.595	321.534	5467.682	135	0.888	1276.226	482.826
16746.21	14851.396	10401.229	22282.815	15428.749	23219.012	17402.636	21402.988	698.962	304.583	297.335	273.592	281.377	688.837	213.203	11476.548	195.367	185.204	241.203	1801.861	508.492	42660.767	121.669	1702.683	3515.337	252.327	373.533	266.993	10207.519	267.162	306.668	4759.8	135	0.96	1362.819	482.493
9331.349	9630.779	6203.255	13873.601	8441.321	16040.707	8632.543	14149.502	753.073	341.167	326.649	2766.721	5015.468	1108.898	316.735	9963.903	166.927	175.889	164.163	5035.541	28094.042	1265.109	122.147	2374.697	1397.63	392.683	862.372	289.811	240.277	3273.468	321.988	5038.967	112	0.973	1396.357	481.143
17998.708	18542.382	15491.342	26103.09	21170.308	29191.281	20723.234	29520.271	666.698	338.063	351.696	260.288	300.208	566.737	248.818	6637.4	222.952	157.327	295.884	892.007	337.551	4231.839	186.089	2893.006	1254.998	243.917	402.544	237.339	7832.562	438.798	284.331	8373.646	188	0.934	545.33	484.766
9651.509	10277.433	9257.05	14666.323	12951.293	18177.637	13651.324	18990.877	763.22	417.484	329.328	320.245	311.847	626.584	284.056	10051.592	168.884	155.773	190.465	1095.178	287.132	2555.251	142.37	2625.821	1518.766	292.824	868.74	255.343	10749.352	472.308	348.532	8251.488	105	0.984	719.062	482.548
15089.394	15441.814	13447.91	21782.2	18756.003	24553.099	19960.434	24017.384	505.454	303.024	243.664	243.316	262.212	475.912	223.847	9535.806	155.704	150.163	226.572	1202.394	269.294	10576.898	133.819	1532.255	2197.085	263.295	363.504	250.766	6946.671	330.862	325.124	4899.293	185	0.89	731.511	486.981
21549.37	21839.466	17161.662	31464.695	23790.44	34281.978	26017.986	33134.482	869.633	396.297	338.022	427.764	454.76	940.551	254.935	10689.364	204.156	208.828	304.81	2642.158	904.611	24525.862	214.028	2507.193	4791.496	286.602	565.066	284.42	17414.298	516.267	275.384	7980.138	681	0.783	1091.422	489.965
9823.244	10697.352	7882.858	14587.848	10757.425	18756.917	10715.621	16266.553	1155.569	425.989	386.81	438.615	337.248	1010.188	262.456	13347.496	231.864	264.674	206.892	4382.494	263.649	1244.904	158.011	2460.566	3528.377	379.047	1582.247	288.636	21185.147	615.662	299.414	7181.981	115	0.999	1242.343	482.622
11167.036	11494.528	8271.954	16617.348	11448.032	19586.772	11946.348	17553.233	987.333	396.984	346.225	543.597	332.783	736.181	260.564	11850.461	210.122	212.189	182.649	3155.331	274.026	18816.838	172.045	2162.709	1315.456	285.648	505.69	271.468	28235.956	731.261	301.005	5987.651	205	0.874	1310.446	483.983
16086.67	16421.129	12603.536	23260.186	17011.425	28366.413	16894.526	23811.288	564.895	1149.982	310.356	2873.074	3326.37	4854.876	324.619	10847.003	148.124	185.162	144.618	4384.639	17878.943	653.969	117.665	1949.629	3552.006	501.732	985.934	285.716	140.175	2526.199	259.557	5348.658	215	0.889	1015.947	487.049
10829.097	10246.051	7912.521	14914.619	10604.617	17511.617	11229.295	15809.028	709.13	428.926	314.035	3157.877	4140.644	2411.491	332.162	10918.626	162.013	166.521	180.361	5227.759	24754.854	1172.913	114.059	1946.562	2857.699	536.466	795.18	272.93	223.747	3566.662	260.578	5137.252	102	1	1056.52	483.216
15034.889	15146.578	9294.385	22403.432	13301.605	23224.05	13488.68	19708.535	859.212	355.211	301.479	498.698	405.471	1045.866	245.978	8591.958	210.711	228.54	163.056	3126.705	527.884	874.33	159.241	2012.888	3731.512	420.369	380.518	310.869	30687.61	1037.798	324.262	5379.125	114	0.92	1442.579	483.658
9622.656	10029.659	7471.876	13831.074	10082.309	16971.79	9526.42	12943.757	486.548	456.31	262.02	2145.527	3495.87	1218.982	270.533	10075.367	139.446	161.181	157.543	6338.757	38690.475	1865.597	130.302	1375.134	2183.02	456.981	745.845	271.133	177.083	2535.316	246.304	3880.209	126	0.988	898.667	484.905
18760.429	17960.562	14838.674	23851.642	18219.612	25242.278	19154.173	24917.669	634.87	1586.128	309.756	2503.697	2590.848	1946.923	310.031	10585.71	150.891	152.433	141.823	3813.112	16273.136	436.906	115.043	2043.154	3391.024	483.868	1063.311	292.123	145.287	2103.025	272.599	5417.318	138	0.944	1003.674	485.826
12739.308	13609.605	10371.534	18908.883	13715.238	22322.217	14029.132	21059.738	751.027	492.89	321.496	2862.267	3205.155	2877.776	299.388	10970.17	144.165	177.124	216.045	4957.235	22512.837	2427.628	124.732	2012.907	2440.143	378.796	805.288	279.234	857.632	2818.337	267.452	5365.676	217	0.796	1062.62	489.647
14968.819	14994.523	11069.739	20375.009	15456.294	22434.296	16687.992	22082.677	967.536	567.634	358.268	306.523	299.103	1467.368	246.87	13328.597	234.863	252.425	382.59	3549.84	250.359	2087.087	257.458	2095.422	4561.718	316.153	487.098	279.277	14764.157	371.025	305.351	6165.88	152	0.974	1258.461	486.257
16091.402	16691.95	14165.032	23858.511	19561.388	27824.802	19611.487	26124.639	662.257	298.298	315.807	280.356	328.938	740.681	215.427	8544.839	192.083	160.651	258.375	1664.567	322.686	13958.167	167.526	1786.539	2497.892	271.175	473.805	257.448	14860.319	543.409	317.861	5866.046	237	0.806	610.357	488.036
6658.666	7411.15	5561.606	10281.069	7887.403	13485.536	7647.164	10890.238	638.204	250.7	251.287	1365.667	2916.168	875.48	242.022	11034.148	151.147	134.029	132.984	7660.955	39633.672	1805.428	122.715	1444.999	1024.871	522.35	561.995	276.36	149.155	2207.619	310.085	3680.352	116	0.936	840.517	486.267
10459.469	11306.238	8716.364	16123.709	11957.402	21141.543	11802.965	17138.054	588.518	360.552	266.902	2820.145	3007.61	2338.914	315.838	10041.533	137.585	163.598	141.658	4371.665	22809.549	478.774	120.437	1693.281	1786.698	437.678	708.105	276.922	155.063	2084.579	240.411	4669.489	118	0.953	921.5	486
11769.098	12286.144	9355.507	17543.248	12324.321	21494.145	12315.853	18584.485	894.07	593.413	291.026	3031.673	3234.277	2568.768	298.864	11528.645	135.315	172.529	214.189	4196.011	22293.862	937.525	121.631	1929.206	2967.13	421.02	719.516	278.987	255.895	2308.26	258.24	5083.779	107	0.958	1033.575	485.201
15553.864	16219.494	12332.609	23352.331	16330.942	28890.593	17253.632	26504.703	898.736	363.659	336.079	303.932	358.034	652.983	251.384	14723.397	190.439	226.796	415.991	3019.664	290.872	12275.962	286.045	2008.33	3313.689	403.498	765.554	315.581	21566.098	752.699	301.942	5591.302	141	0.943	1172.699	487.174
13864.934	13618.582	10239.779	20672.642	14248.639	25143.377	15682.424	22185.163	1004.892	361.046	340.306	395.656	591.391	753.332	239.813	12378.276	193.026	234.959	277.244	3765.932	224.469	17975.363	153.013	2033.885	2610.139	363.511	665.045	302.202	12038.5	591.316	311.953	6246.34	143	0.916	1224.031	486.206
14077.984	14217.952	9742.704	21342.444	13508.913	25006.965	15118.454	21713.874	705.603	282.718	288.441	567.293	707.231	558.822	218.85	10125.893	196.222	227.893	341.35	2255.551	3202.944	20259.497	171.566	1643.78	4383.041	271.728	333.145	269.031	4999.789	631.847	290.529	4540.983	198	0.931	1379.116	487.348
10655.4	16949.407	14987.555	22356.922	19774.228	23239.586	20330.804	24091.619	474.618	318.649	327.954	276.264	283.821	429.141	233.92	6713.53	178.286	160.441	288.221	960.863	423.565	1542.836	204.271	2461.852	1411.266	249.858	369.768	233.046	7686.799	365.029	289.418	8272.922	161	0.954	553.37	488.394
8353.556	8810.36	6815.063	11651.769	9186.889	14562.525	8890.911	12742.732	654.83	309.501	258.054	1980.397	2831.363	1460.511	250.123	9060.377	157.405	138.036	153.885	10541.793	36385.506	3254.559	111.855	1819.086	1458.929	432.136	747.224	256.286	680.046	2432.938	274.852	4589.12	128	0.936	788	486.75
11767.044	11206.481	8835.293	16808.829	12136.212	20261.873	12723.024	16814.852	579.155	341.577	268.865	2626.814	2937.453	1461.284	299.787	10354.025	138.817	165.141	154.037	4298.127	20066.365	444.114	126.404	1756.31	2513.36	480.324	706.715	285.987	251.194	2135.259	278.432	4752.721	108	0.967	965.315	487.343
14256.753	14574.401	11135.869	20637.915	14962.248	24879.95	15067.749	21524.079	579.922	569.375	296.025	3017.234	3700.874	2903.859	319.851	11312.025	140.99	177.733	165.021	4525.891	19055.767	704.356	117.119	1915.079	3095.869	532.729	699.322	284.049	147.955	2723.943	270.402	5211.991	134	0.953	1026.813	486.993
14559.779	16120.665	11864.825	21909.006	15118.183	26700.968	15114.563	24731.448	1050.691	418.375	399.501	502.154	1495.898	1050.936	263.442	14043.893	210.728	222.59	291.844	3312.805	288.981	11824.298	147.599	2403.329	2634.627	1191.044	996.464	308.576	30878.378	1103.315	336.195	6713.19	120	0.969	1214.108	486.658
9356.778	8928.521	6429.958	13619.648	9231.802	16774.685	10206.447	13674.578	572.934	285.718	264.384	294.09	271.145	514.307	217.131	9044.976	175.7	177.047	183.344	2047.429	207.37	5278.105	183.704	1302.306	2233.521	320.095	804.664	252.607	17046.54	861.887	309.244	3526.517	148	0.948	1295.73	488.223
14097.013	14883.503	8886.928	21441.064	12394.787	23775.27	11659.967	17453.843	946.005	349.288	307.41	448.881	392.479	662.688	248.989	9818.231	228.144	249.327	181.626	2874.954	451.457	1123.038	152.476	1861.43	3444.066	335.685	310.398	307.408	36809.722	888.695	314.506	4636.628	102	0.968	1450.353	485.588
13535.983	13748.787	9567.862	19974.788	12790.45	22943.575	13960.99	21743.767	717.103	361.05	309.548	345.063	279.071	782.25	210.953	12234.966	186.833	195.75	236.437	1646.484	314.063	33299.046	146.877	1729.501	2688.864	268.052	378.266	263.829	23153.293	367.704	299.222	4546.68	159	0.923	1353.972	489.349
9712.158	10539.261	9543.663	14887.375	13188.536	17297.405	13075.24	17146.422	557.349	305.41	318.528	404.736	309.267	672.581	215.709	7599.501	195.723	174.243	174.208	1855.483	339.181	1716.319	180.481	2399.018	1503.858	268.674	470.775	270.883	8405.212	736.092	321.989	8716.99	132	0.954	582.235	489.5
8533.457	8815.85	8566.284	12114.894	12105.458	15404.391	12278.436	15633.056	862.846	437.241	352.948	486.686	327.946	595.129	256.803	8837.408	161.047	141.236	165.368	3086.871	289.669	2410.742	130.037	2910.332	1206.268	300.532	1120.973	287.854	10410.39	767.492	314.65	10713.067	129	0.943	685.376	489.508
12783.674	12330.363	9569.925	17987.698	13125.464	21863.019	13833.328	18729.779	736.192	986.129	283.282	3032.841	3729.169	2119.76	308.079	10584.868	150.309	164.051	157.359	4209.757	20176.512	674.821	116.399	1915.444	2921.183	485.469	890.521	286.554	149.187	2628.447	259.421	5111.847	116	0.965	995.578	488.802
14176.72	14104.309	10658.975	21315.624	15248.546	26589.374	16540.209	22282.878	961.679	369.007	351.281	527.674	740.183	885.529	238.406	13416.338	208.758	220.073	281.338	3167.975	284.682	1180.091	189.324	1945.479	3520.246	646.604	1062.876	302.274	31761.117	899.714	332.68	5393.779	206	0.882	1206.233	491.791
11181.297	11434.439	8602.08	16801.398	11706.237	20357.777	12478.471	17918.314	878.834	303.713	315.814	315.267	265.843	473.608	216.598	11291.664	198.939	225.031	244.812	3739.916	191.192	3190.653	138.603	1601.483	4160.257	315.987	609.172	288.786	6039.859	444.949	304.625	5500.927	187	0.871	1234.035	489.73
14745.035	15464.645	11163.296	21115.14	14698.491	23592.982	15062.203	22319.016	943.852	386.233	358.318	444.43	325.726	896.043	264.369	11508.552	211.573	200.245	276.917	3248.954	251.942	37859.452	169.725	2312.206	2531.341	330.574	578.164	269.075	18539.797	497.138	354.776	6973.598	119	1	1274.248	489.248
12711.8	13377.145	9117.857	19244.051	12380.584	22586.602	14003.213	21731.876	889.494	448.006	346.078	671.169	314.939	3160.837	261.328	10290.204	185.753	200.59	187.784	2180.264	246.994	3825.127	146.904	2854.152	1313.34	261.383	673.7	253.388	20439.665	819.171	291.838	6446.212	172	0.875	1340.233	489.442
21677.905	22615.824	15506.174	31120.827	20555.805	34810.676	21803.783	31187.897	855.415	389.192	343.136	325.858	301.748	1027.977	233.323	12741.054	227.237	218.329	313.643	1950.908	313.059	57111.947	126.727	2061.335	4706.436	257.027	432.349	293.511	12312.948	332.25	319.283	5521.759	134	0.953	1363.731	488.493
14545.735	15369.532	13070.146	21112.834	17665.45	23119.063	17770.873	23993.529	756.301	496.598	333.397	323.927	344.503	2504.274	280.384	9285.281	182.837	157.67	187.592	1445.16	388.007	4030.324	154.402	2818.823	1913.335	318.473	922.339	262.902	11058.01	413.658	272.964	8611.191	172	0.875	760.698	492.744
10151.795	10680.222	8070.905	15038.434	10837.988	18534.786	10301.535	14730.992	510.654	332.527	273.157	2907.592	3884.634	1606.115	287.96	10224.548	144.619	161.704	136.301	5122.464	29491.782	689.161	123.53	1466.574	2091.811	430.515	696.686	259.572	162.872	2885.184	246.828	4182.109	98	0.98	903.684	489.469
9430.166	9730.003	7594.045	13054.002	10068.046	15569.622	9441.634	13720.006	686.143	394.148	290.3	2959.997	3256.256	1575.141	290.329	10647.2	149.155	156.738	178.078	4305.405	23773.965	869.306	114.605	1671.537	2734.185	505.389	846.502	277.115	160.009	2283.973	246.593	4620.854	110	0.943	987.873	490.491
17085.904	17914.585	14082.612	25004.072	18151.571	30058.649	17820.596	26743.073	589.332	1399.533	309.372	2599.281	2722.293	3579.608	331.225	10494.244	154.832	170.158	143.338	3925.239	18563.108	685.284	110.35	2040.055	3581.405	521.44	985.319	283.13	151.818	2290.635	265.368	5593.056	104	0.974	1009.375	489.779
25133.314	26345.594	20251.315	35784.48	26762.266	39652.994	28328.955	38248.311	888.03	357.555	355.685	306.96	387.048	804.847	255.328	11988.726	205.969	221.289	376.499	2566.035	286.574	17687.511	256.363	2183.51	4498.437	334.825	478.417	312.256	15997.479	390.599	304.528	6284.498	377	0.853	1183.439	492.481
14924.471	15289.525	13756.773	22151.965	19565.215	27456.525	20305.738	26134.983	796.679	406.891	357.677	381.181	325.441	1545.302	235.813	8337.415	153.437	155.762	243.549	2464.933	333.943	8356.288	149.572	2699.874	2402.757	315.8	743.242	285.653	10758.598	652.505	290.44	9572.246	244	0.898	655.492	495.033
17183.792	19076.22	16762.312	27133.64	23034.824	30383.677	22449.004	31542.093	824.659	418.944	349.965	309.824	342.003	1328.154	260.789	8904.881	161.848	161.802	246.542	2047.127	289.532	19082.463	146.252	2626.553	1972.23	315.011	549.247	259.853	17825.61	459.545	310.404	9068.297	135	0.96	702.344	491.959
12140.872	12519.71	10073.134	17415.374	13942.602	21386.777	14332.849	19799.921	809.668	942.313	297.029	2424.843	2392.374	3375.976	317.05	9032.391	166.134	160.49	136.979	4402.586	21066.185	2775.581	107.885	2068.308	2283.792	418.854	1114.59	254.004	133.582	2558.185	255.799	5296.125	124	0.972	779.194	490.306
16347.29	16602.51	12733.598	24850.518	17535.9	29630.474	18698.544	26438.857	924.173	355.176	345.418	377.522	438.831	635.44	240.38	12879.912	191.446	214.204	329.464	3287.455	300.219	1003.128	244.235	1961.338	3466.233	569.361	645.091	301.311	27205.492	632.819	312.673	5648.484	195	0.869	1198.105	494.162
15306.971	15743.965	10225.491	22058.512	13778.775	23867.161	14299.333	22334.309	753.33	409.505	361.266	2558.435	3529.116	1319.57	321.241	10651.597	190.594	199.177	232.875	4557.02	18750.73	3016.175	130.576	2368.152	3590.05	295.606	1141.569	290.672	3528.184	2728.666	290.843	5418.203	163	0.9	1407.334	491.807
19307.12	19514.134	12479.533	28215.614	17096.327	25253.191	14109.541	19534.39	1156.412	427.128	378.919	422.523	405.47	473.713	254.306	12355.79	288.741	334.979	396.755	3261.818	296.057	3281.551	202.721	1959.361	5905.467	331.356	1052.093	315.683	21035.953	588.255	290.12	4850.886	251	0.861	1468.787	492.787
10139.857	10517.233	10098.233	15025.976	13933.634	19214.138	14037.296	17689.13	757.472	364.627	362.782	409.475	336.181	980.034	231.934	8563.291	168.247	160.636	180.722	2313.195	334.291	4017.996	163.962	2291.156	1437.455	274.156	951	270.314	12530.437	690.701	326.629	8344.764	174	0.938	634.011	493.236
9690.488	10008.742	7569.345	14648.091	10751.555	17683.288	11454.354	16490.64	1147.148	328.27	339.225	422.124	323.976	650.041	232.249	11427.972	193.225	220.312	165.442	4581.825	215.508	1630.446	140.835	2047.434	1519.044	299.455	635.231	295.2	9109.261	554.222	299.053	6727.712	118	0.981	1246.898	492.347
14454.705	14795.433	13680.675	18956.133	17783.6	20022.011	17694.876	20817.239	921.374	449.31	404.311	352.825	320.243	872.382	248.81	7501.569	164.812	149.781	176.273	1591.644	351.284	33863.265	140.505	3125.824	1495.294	260.747	507.908	281.724	4214.665	650.499	274.204	11413.931	111	0.994	647.05	493.014
15526.007	16796.628	12581.206	22396.882	16713.964	24935.985	17622.656	24845.452	1007.324	390.26	364.16	383.107	359.821	625.325	243.829	12776.724	200.934	221.658	201.105	2484.155	224.782	7512.637	119.305	1985.207	3016.955	305.358	1921.496	304.129	12016.957	494.245	284.787	5583.515	136	0.956	1220.868	494.059
11338.161	10659.234	7661.148	16661.115	10953.373	18716.512	12222.424	16699.197	1033.781	371.746	340.667	470.812	300.205	677.373	242.585	11796.414	200.098	194.114	184.115	3531.437	235.513	29475.029	182.043	2127.492	1597.427	279.977	582.956	258.996	18208.931	586.584	283.997	6415.644	96	1	1310	493
19134.172	19872.824	13673.231	27908.259	18052.085	30986.436	19597.38	29037.466	847.688	379.032	363.004	826.856	718.61	1087.665	264.019	10031.46	223.464	206.724	286.604	2358.414	3771.29	50635.872	139.559	2495.365	4353.165	272.581	584.15	285.753	7027.072	643.09	313.838	6968.033	393	0.827	1373.032	498.63
25458.956	23560.16	9972.443	35295.574	24269.529	32265.203	15834.63	26763.268	511.07	284.744	277.915	287.368	400.132	1063.358	204.857	6462.365	214.146	177.804	176.923	1389.555	2040.542	11787.653	142.68	1747.66	3299.763	466.211	874.407	263.454	7827.983	570.361	235.942	5455.87	217	0.89	524.786	496.104
13762.673	14524.979	11637.417	20312.886	15633.126	23894.302	15535.943	21972.984	722.053	752.58	277.151	3007.027	3237.166	4450.229	356.114	9883.876	133.475	161.637	129.445	4048.871	17736.163	628.126	122.036	2035.791	2281.79	388.279	771.928	288.783	169.167	2841.765	273.157	5566.725	207	0.867	955.756	497.056
12825.721	13363.107	10641.014	19278.945	14390.262	23769.918	14270.355	20592.734	556.645	1110.972	269.451	2624.025	3351.596	3839.586	333.988	10505.155	149.962	163.463	133.219	3820.276	18781.862	565.093	124.857	1932.61	2928.395	433.494	829.499	288.882	261.566	2585.363	283.398	5288.731	115	0.999	965.117	493.604
11860.993	12442.376	9529.74	17488.999	12344.383	21456.478	11791.267	18693.987	639.594	549.161	303.734	2758.117	3089.267	2954.64	317.025	10993.861	143.283	170.623	159.7	4550.752	20465.495	742.989	112.979	1915.681	2730.622	381.891	899.86	282.343	166.347	2341.305	275.896	5119.973	130	0.94	1026.338	494.123
20442.562	21281.748	14846.651	29797.348	19479.416	32436.738	22131.241	31417.603	783.56	383.896	329.259	331.419	287.796	1141.424	232.612	11172.66	207.449	201.464	314.837	1874.107	315.319	58024.62	135.919	2164.098	3626.128	256.892	447.749	273.628	10390.189	370.677	316.105	6147.584	130	0.951	1361.369	494.385
13931.566	14905.647	8349.824	21174.398	12436.506	22139.653	11015.807	17793.152	793.271	649.371	280.312	497.085	393.929	1411.615	243.495	9921.957	231.477	246.113	202.534	1832.001	355.494	1189.639	155.723	1953.456	4589.532	291.382	494.498	315.318	28759.804	1227.457	278.128	4639.37	107	0.989	1455.836	494.098
8163.471	8494.379	5415.705	12054.234	8067.688	15854.613	8390.955	13569.391	390.45	238.211	229.291	1177.218	2287.637	421.449	216.313	7026.637	158.535	145.388	186.635	11677.644	39555.761	14572.273	139.729	1497.483	1257.025	296.402	443.721	267.486	1400.245	2652.892	248.548	3652.235	116	0.936	490.414	495.629
6774.63	7495.606	5645.922	10338.054	8013.896	13221.776	7496.15	10492.386	1448.058	259.751	270.525	819.066	1789.369	931.524	228.668	10690.735	160.773	141.49	162.372	12087.436	40651.454	2575.851	125.56	1540.119	1473.326	512.866	472.944	254.356	137.289	1360.157	333.801	3857.152	133	0.973	829.974	495.282
11933.184	12692.976	9884.903	17267.047	13624.766	19077.967	14098.744	18054.347	1660.437	271.761	275.237	1118.561	3369.348	900.425	262.994	10820.011	166.396	124.884	177.995	8785.907	43278.102	44744.86	132.973	1940.576	1892.825	304.639	446.327	269.953	3229.658	2553.967	315.883	5562.749	118	0.981	843.72	495.127
8984.167	9472.447	7330.594	13023.479	9685.383	15834.822	9175.1	13789.001	599.74	333.171	261.81	2939.995	3210.959	1577.239	322.895	10137.305	132.721	148.754	148.701	4344.35	23817.118	572.616	130.535	1712.882	1687.106	429.902	679.575	279.473	146.525	2279.318	270.704	4654.824	98	0.993	921.112	493.847
12709.578	13563.191	10620.86	18944.047	14247.829	24299.22	13814.82	20911.199	627.865	592.81	283.367	2626.965	3269.048	2359.216	317.578	10709.602	157.581	175.232	154.88	4566.854	22911.445	1309.559	113.353	1919.788	3018.495	481.877	717.736	280.944	211.139	2545.474	233.731	5409.795	168	0.961	994.256	496.119
18036.069	18369.007	13330.938	25798.015	18073.057	28393.051	19693.39	27077.302	957.891	533.201	349.283	349.276	303.332	1615.025	248.647	12259.31	224.537	244.186	222.45	3139.484	220.353	2018.643	203.975	2145.15	3528.655	326.658	634.55	257.02	15422.069	655.767	319.077	5903.721	227	0.885	1294.659	499.852
14857.673	15051.993	12580.61	21831.751	17749.884	26534.042	17736.437	25361.772	329.1	246.136	276.564	276.056	297.068	645.75	217.076	7875.695	155.538	161.804	265.355	1364.331	345.978	806.658	204.614	1581.942	1998.541	305.299	378.454	256.308	14980.309	526.707	324.961	5025.342	319	0.836	562.889	499.917
16320.489	16708.78	14133.729	22305.061	18130.821	26491.772	16366.588	23351.201	681.715	289.967	338.526	262.335	360.183	637.26	222.094	9897.892	196.288	170.712	229.686	1732.384	391.848	24075.254	157.659	1574.532	9186.29	302.237	504.236	265.041	18931.963	364.998	331.396	4442.354	365	0.828	610.793	502.281
9429.137	9898.114	10087.297	13965.668	14528.573	17530.572	14765.342	17543.81	968.244	468.838	393.552	361.292	322.571	430.139	252.718	7576.222	170.2	148.656	203.737	2181.861	270.233	691.546	126.319	3140.156	1601.378	286.7	440.653	280.978	6174.21	667.271	292.757	11776.558	143	0.893	674.535	498.157
13760.096	15006.624	12176.527	20433.773	16371.807	25000.434	16036.144	23598.672	714.942	848.711	323.362	2116.177	1814.862	3200.589	319.517	8348.595	166.501	168.23	132.484	2625.561	9852.537	7586.85	113.047	2256.131	2410.198	436.866	782.889	251.044	1100.661	2153.688	269.299	6310.539	214	0.904	776.547	498.248
11382.887	11473.915	9075.086	16708.969	12253.302	20388.337	12504.552	17833.039	526.876	444.046	261.555	3234.888	3751.205	2249.659	335.213	10083.73	134.834	154.687	153.876	4121.268	19797.847	8150.096	128.384	1880.724	2158.111	345.493	635.187	275.182	160.188	3355.192	302.472	5166.983	125	0.98	937.82	495.348
17174.982	17047.931	13009.84	24522.638	18256.582	26017.181	20285.364	25218.828	835.718	333.814	319.045	361.937	368.343	708.792	267.731	11199.825	177.054	197.407	296.341	2839.304	421.786	22581.202	144.151	2015.02	2598.391	302.624	683.982	298.293	23584.646	558.776	298.891	6085.113	223	0.895	1167.684	499.738
16000.79	16403.31	12117.415	24140.133	16974.186	28622.226	18580.278	26592.925	941.486	358.579	350.319	312.905	323.463	693.638	237.15	12531.419	208.929	239.672	367.208	3361.195	260.58	10426.076	268.157	2160.166	3203.228	329.853	553.608	272.736	21158.65	447.737	312.015	5988.389	191	0.94	1262.898	497.762
8915.441	9231.047	6945.477	13220.735	9681.713	16811.335	10513.312	16125.373	884.002	390.095	330.391	415.909	279.5	922.009	250.698	10700.905	201.37	215.957	162.638	3858.069	220.672	2588.318	152.698	2108.365	2217.761	321.617	541.922	250.22	11721.041	1100.575	320.853	6710.793	105	0.971	1286.176	495.938
13242.065	14252.548	10121.695	19780.385	13737.021	22343.621	14177.844	22014.729	918.127	352.68	341.955	348.566	312.434	789.033	248.49	11948.474	226.02	238.815	200.177	2893.583	261.494	16650.815	189.667	2156.499	3268.721	302.289	365.253	253.459	28133.957	424.366	276.908	6219.205	125	0.98	1304.348	495.86
11328.457	12271.485	11549.163	16748.048	15145.217	21556.727	13941.668	19644.237	801.536	339.347	372.37	296.908	329.788	550.309	236.817	8559.251	193.618	148.773	193.678	1504.254	298.573	1106.844	175.237	2198.732	2226.641	270.347	458.137	265.82	8578.225	403.33	321.63	7445.816	161	0.954	625.394	497.543
18868.895	19319.76	17263.55	26318.299	22913.429	27331.062	22718.138	28168.26	788.055	458.385	365.11	360.602	323.107	960.187	274.868	10079.615	177.434	151.687	196.403	1595.67	274.985	32151.104	153.98	2760.745	2322.64	288.722	604.452	271.613	13570.301	475.334	356.517	9275.919	158	0.961	715.177	498.646
8902.185	9318.772	7204.913	13762.848	9906.287	17384.914	9130.371	12031.002	1061.401	251.114	255.352	1085.326	2902.232	1042.813	231.339	9935.98	156.881	142.534	161.162	10723.767	42561.619	7704.872	135.709	1621.632	2101.732	507.764	614.623	254.624	511.579	2182.661	283.973	4369.536	138	0.908	852.203	497.225
10401.513	11456.212	8856.521	15502.472	11615.206	19588.57	11101.281	18105.707	784.868	450.353	305.839	2876.762	2886.46	1854.208	318.341	10578.262	138.35	155.48	138.214	4581.085	20644.452	1253.256	106.579	2102.398	2005.992	481.991	1112.464	286.176	214.921	2555.539	261.151	5595.076	127	0.955	1010.382	497.768
11862.684	12812.998	9921.455	17835.862	13157.813	22743.454	12716.943	19764.431	625.357	538.137	295.074	2923.826	3122.647	2957.726	338.384	10347.68	139.58	170.959	138.605	4582.949	20223.826	1055.652	113.698	2037.107	2687.033	505.619	1032.52	267.412	190.856	2407.187	269.507	5520.78	121	0.977	1017.963	497.773
19109.926	19362.892	17039.965	26272.561	23426.098	28802.786	24797.687	28902.775	710.234	375.134	326.819	307.028	305.485	913.929	252.461	10284.241	168.339	154.612	245.371	1744.692	295.804	17620.249	184.385	2132.755	2712.521	327.112	604.279	251.983	16648.096	419.052	351.525	6606.861	277	0.839	722.096	503.283
16787.497	17091.929	12453.055	24836.316	17571.871	27764.658	19605.252	26571.497	1599.321	456.278	434.294	347.507	364.025	966.913	288.331	10796.484	371.396	354.033	215.061	6562.804	272.252	38399.247	195.132	3294.975	5399.998	350.913	644.597	286.382	19469.084	682.915	318.541	10677.428	118	0.994	1329	498.297
14103.931	14752.334	8679.991	20760.668	12151.137	23004.461	11409.969	17934.712	1237.918	633.412	329.528	2361.151	3891.588	1778.172	300.267	10458.441	180.05	240.096	150.75	4019.184	21018.558	1492.838	135.001	2085.9	3526.977	282.668	912.463	288.282	245.093	2819.102	303.567	4401.068	116	0.965	1423.362	498.138
14958.111	18590.929	15020.029	24126.182	20962.079	30390.866	21058.337	29534.498	477.531	267.057	296.739	215.999	290.318	816.769	234.804	6322.725	184.056	151.782	178.514	1961.334	694.108	2574.013	169.002	1794.319	2590.92	354.549	425.931	244.142	13091.49	795.881	297.291	5774.413	370	0.834	547.557	503.578
24620.856	19122.421	10989.629	25615.757	20185.733	22372.65	14874.946	21624.539	501.283	268.778	289.32	216.927	591.096	858.687	257.741	6170.791	208.843	149.22	181.796	2511.337	3352.415	11539.302	170.525	1815.36	3653.555	362.862	919.405	248.762	4451.028	1061.183	285.838	5948.355	116	0.977	534.112	499.707
9120.502	9086.675	7988.363	12906.285	11103.381	16560.791	11367.768	15086.6	506.737	263.992	278.486	318.715	238.663	442.211	203.29	7050.108	176.518	173.763	187.044	1882.638	303.662	1631.081	166.8	1398.017	2632.835	237.109	266.691	266.488	4701.191	501.277	335.307	6046.813	185	0.89	588.689	501.916
17088.154	17415.066	14823.883	24295.213	20366.774	27467.443	21007.751	27413.935	751.117	421.897	344.83	450.778	425.296	2228.454	266.839	8528.001	180.587	161.021	206.149	1727	780.9	1039.344	173.541	2420.411	2545.557	274.681	887.671	270.223	14378.269	542.309	266.927	7580.732	214	0.87	763.262	502.836
6146.526	6631.739	5063.558	9080.618	6959.507	11619.13	7057.3	9613.227	471.76	306.42	261.151	2008.244	3130.139	1198.275	262.036	11249.446	134.674	134.334	145.29	8707.742	46712.091	2292.564	151.883	1631.164	1660.847	454.327	711.294	264.068	198.768	2450.692	259.196	4518.512	101	0.977	884.411	499.282
12316.241	13018.94	10691.332	18071.052	14470.383	20327.52	14948.854	21660.34	595.384	344.119	287.324	1875.14	2094.374	1017.341	318.492	8759.309	135.546	118.784	122.931	3592.507	11931.991	6304.041	124.687	2735.391	860.492	296.772	596.775	290.923	1095.972	1769.775	285.021	8590.224	140	0.957	970.879	501.121
12799.774	12191.254	10136.357	18924.921	14975.217	21863.071	17149.75	21296.556	593.034	327.727	284.006	1419.885	1525.448	857.129	304.285	9055.236	138.417	122.721	139.216	2812.094	12055.803	8068.92	132.177	2688.213	865.936	287.876	516.806	278.772	1445.651	1358.741	251.857	8364.384	133	0.984	978.387	500.139
17178.575	17409.222	13758.269	24286.785	18320.509	26688.983	19575.644	25611.438	877.615	405.05	357.21	417.794	414.614	948.729	262.906	10154.696	190.537	186.711	289.647	4371.818	350.683	23511.776	225.432	2733.847	3423.092	310.919	705.244	287.158	19288.79	1062.302	277.89	8842.408	183	0.869	1104.085	500.877
11042.96	11410.044	11088.556	15721.886	15569.653	18147.16	15774.428	18407.334	1059.575	467.712	365.639	424.987	325.798	883.227	242.531	8501.58	160.293	151.224	189.257	2015.327	269.663	1796.247	147.278	2770.744	1441.283	307.934	542.254	281.522	12238.254	603.19	308.173	10219.189	180	0.874	691.117	504.2
14594.682	15212.457	13554.373	21023.818	18785.973	23804.27	19361.812	25486.7	740.773	412.964	343.427	364.414	308.949	595.506	250.618	9982.186	157.618	153.364	225.635	2819.502	273.981	11867.517	141.211	2508.111	1965.31	277.042	579.293	271.756	10883.131	460.939	303.555	8538.242	182	0.856	707.473	504.445
7290.522	7820.202	5872.654	10672.755	8166.066	13487.423	7984.275	10790.582	586.222	267.509	254.107	1811.575	3415.41	1439.204	251.961	10637.354	137.27	130.81	123.931	10350.721	42757.355	2913.123	134.076	1496.591	1686.149	447.234	675.574	262.845	457.593	2599.793	252.365	4092.537	130	0.978	867.431	501.708
11821.156	12128.296	9658.901	16826.445	13162.685	18286.596	13601.233	17703.602	526.76	297.312	260.651	2253.648	3689.617	1780.322	285.361	10893.437	128.27	136.938	147.895	7195.356	27563.469	42632.535	147.702	1797.15	935.329	292.649	554.513	263.333	5626.57	2898.931	244.711	5393.256	101	0.977	893.312	500.827
15954.602	17287.484	13584.001	24207.156	18298.119	28318.724	19336.913	27327.454	804.221	334.804	284.985	307.962	337.377	921.733	217.284	10773.833	184.256	245.321	350.93	3288.78	350.031	25144.325	207.802	1748.081	3798.894	282.296	525.485	281.729	13808.621	536.685	270.792	5923.448	241	0.798	1083.786	505.471
15729.653	16271.534	12166.396	22154.413	16117.573	25282.542	17460.287	24532.67	960.274	371.579	369.707	334.343	303.836	1016.539	252.618	11998.909	204.904	207.691	334.099	3641.89	254.761	40124.536	179.845	2238.276	3546.876	299.598	573.053	281.608	16961.658	513.8	315.044	6671.731	155	0.933	1255.797	502.642
10700.297	10999.552	8371.075	15993.035	11574.079	19000.856	12247.232	17438.008	1223.26	418.359	373.224	397.599	313.92	743.378	267.769	11001.091	277.977	265.398	198.002	4842.25	237.486	9615.909	164.715	2551.903	3100.692	320.316	427.102	265.059	20983.404	904.304	295.466	8812.371	185	0.843	1315.489	501.63
21107.509	23752.243	16264.567	29864.654	20115.85	31918.265	21142.343	32925	850.997	409.249	380.036	548.915	485.998	1069.589	264.773	10044.612	226.244	190.311	293.627	2147.282	1342.801	53488.603	149.499	2877.195	4392.265	264.127	508.265	270.903	9861.424	544	326.624	8636.388	172	0.896	1360.616	502.953
12674.987	12433.378	9819.838	17805.984	13473.601	21855.962	14060.938	18690.572	606.833	427.187	288.665	2618.324	3126.969	2848.531	290.433	10419.612	133.767	152.245	145.904	3435.836	16849.589	3494.354	131.254	1695.504	2865.009	479.074	503.716	263.185	148.58	2426.838	294.739	4803.483	121	0.937	926.649	501.88
12261.398	13354.503	11260.716	19796.07	15823.767	24563.815	15660.336	22096.53	419.224	262.424	264.176	287.594	373.339	652.894	208.113	8691.836	173.604	175.199	264.212	1654.107	397.919	1013.297	198.691	1293.159	2246.463	362.433	351.829	267.531	14444.425	633.853	334.504	4018.383	258	0.902	573.298	507.388
11431.678	11972.732	9541.107	15964.592	12977.063	17530.114	13113.999	17046.76	507.722	300.811	280.877	1466.294	2669.994	730.862	255.551	9421.802	151.703	138.534	137.208	9207.703	34985.591	34591.259	121.202	1755.701	1028.772	270.847	521.994	261.164	5041.52	2728.243	352.071	4755.944	119	0.949	804.618	503.45
11232.642	12278.98	9495.316	16319.71	12758.35	20529.304	12120.63	18068.966	659.927	630.736	276.319	2393.606	2936.178	4305.523	304.97	10118.758	135.467	150.703	142.318	3526.86	19488.886	734.954	131.312	1660.155	2669.892	367.972	693.213	256.569	146.838	2228.545	269.47	4558.445	111	0.964	919.509	502.338
10689.35	10748.837	8687.653	15341.129	11979.769	18260.415	12435.719	17650.07	708.028	349.7	303.878	2634.613	2478.145	1387.92	319.971	10672.377	150.597	143.682	152.179	4644.34	17186.559	31773.698	116.144	2274.798	2540.251	384.356	965.228	279.554	3512.951	2258.957	267.878	6659.099	178	0.873	1004.163	505.966
[truncated: 5,400 more rows]
