# Supplementary material for: Highly multiplexed immunofluorescence imaging of human tissues and tumors using t-CyCIF and conventional optical microscopes
Source: eLife. 2018 Jul 11;7:e31657. doi: 10.7554/eLife.31657 (PMC6075866; doi:10.7554/eLife.31657)
Supplement: Figure 10—source data 1. [file elife-31657-fig10-data1.zip › TMA35n.csv]

Hoechst2	Hoechst3	Hoechst4	Hoechst5	Hoechst6	Hoechst7	Hoechst8	Hoechst9	pAKT	Ki67	pERK	EGFR	E_Cadherin	PCNA	MET	MitoTacker	A555	pCTD2	CD45	VEGFR	Keratin	PD_L1_PE	CD4	ActinRed	hmC	p21	pS6_235	HER2	Vimentin	Catenin	NGFR	HCSred	Area	Circ	X	Y
9242.42	9553.061	5053.434	10485.103	5634.196	12034.473	4699.689	7254.172	869.565	454.415	360.478	301.038	536.066	770.221	305.431	11628.577	299.855	229.837	192.642	788.685	147.363	609.961	176.382	2219.966	8732.271	440.247	314.582	262.713	8611.471	1874.291	953.298	4933.7	272	0.78	973.239	220.224
11051.558	11677.793	5744.787	12654.801	6415.139	13488.478	5024.729	8376.752	954.702	725.478	398.478	316.057	765.191	1386.179	317.696	13687.677	337.855	245.797	202.467	929.212	156.91	706.077	181.978	2482.572	12306.368	483.365	347.336	274.318	12077.35	2510.945	1054.946	5083.673	396	0.76	960.689	222.914
10940.361	11648.382	5749.32	12605.803	6490.325	10064.333	4100.999	6599.418	918.305	1053.261	491.19	314.846	502.706	1059.156	295.998	11837.046	368.967	239.082	249.284	1002.484	168.487	552.622	167.434	2103.071	17439.738	467.458	565.903	306.544	17888.954	1750.023	1241.074	4148.234	108	0.967	925.074	220.759
8794.104	9601.647	5362.783	11792.337	6537.088	11323.589	4839.088	7583.059	1089.38	575.447	393.159	338.013	434.911	602.259	302.032	11587.133	311.811	241.724	174.719	926.442	157.766	667.026	170.568	2587.037	4254.49	462.466	285.407	280.19	9817.824	1984.16	916.128	5813.623	167	0.9	989.183	223.967
10278.202	10767.903	5488.558	12011.601	6270.251	10708.278	4082.105	6600.188	902.484	392.439	391.551	310.372	717.34	533.829	288.464	12060.597	275.838	220.726	245.974	955.633	148.891	579.5	158.433	2070.36	11141.185	447.711	375.002	356.213	11311.026	2190.51	1081.654	4572.595	280	0.87	815.843	227.225
9061.355	9480.001	5205.537	10304.763	5893.24	8444.966	3858.669	5647.455	1083.178	409.973	408.926	313.444	422.001	306.62	268.184	10191.133	323.803	218.463	215.962	715.516	148.888	562.571	160.101	1957.978	20227.295	331.993	396.102	336.954	11551.214	827.459	657.876	4330.29	116	0.936	828.552	224.284
6952.129	7858.683	4614.502	9299.293	5801.249	9609.065	4567.467	6878.045	1028.972	476.561	417.648	348.754	485.599	412.821	311.072	10003.509	286.26	207.389	199.215	1002.081	146.953	525.682	154.947	2600.199	2610.814	323.292	340.2	290.106	8846.347	1234.037	831.079	6354.503	181	0.871	879.561	225.113
9288.609	9658.78	4972.094	10995.171	5817.701	8919.231	3720.462	5844.497	908.778	438.503	418.468	322.922	433.594	534.188	271.495	10667.747	306.612	230.33	184.624	1015.894	152.851	576.921	163.123	1970.435	9139.492	686.631	310.72	276.658	9241.671	1845.742	684.957	4215.802	114	0.92	981.596	223.64
10382.768	10742.395	5287.356	11001.433	5621.675	10509.046	4120.44	7076.437	819.18	511.824	370.994	287.352	559.858	788.829	295.886	11717.195	290.246	207.874	205.791	855.811	154.745	538.803	163.552	1840.056	10519.646	628.484	415.014	274.032	14133.659	1719.171	1015.787	3515.751	156	0.862	932.763	223.955
8498.343	9158.081	4681.633	10283.787	5257.358	8986.948	3420.485	5587.808	846.142	416.739	344.16	281.671	513.915	615.665	302.118	11415.062	252.81	193.433	198.278	847.646	147.278	557.243	170.791	1754.549	5259.148	738.159	332.496	268.9	10259.982	1696.619	1307.534	3741.467	104	0.974	940.5	224.769
9392.45	9764.51	4889.313	9149.377	4911.997	8477.134	3309.741	5281.542	897.099	436.055	443.812	294.847	801.7	488.444	293.858	11674.948	289.703	244.867	214.174	957.826	165.937	512.974	169.143	1997.154	13207.273	1009.618	292.151	322.951	15770.743	1751.094	613.253	3829.644	103	0.965	765.811	227.442
10803.193	11010.925	5534.209	11880.188	6039.366	10840.805	4231.611	7029.998	968.623	706.897	486.067	293.655	729.997	720.349	292.092	14002.021	276.659	226.263	192.449	1110.697	149.883	611.383	165.065	2107.129	9613.712	414.157	327.352	359.779	14364.37	1804.193	928.716	4263.936	121	0.977	785.277	228.847
13058.177	13776.143	6540.181	13402.384	7033.583	13381.452	5219.591	8752.717	974.671	675.282	469.314	329.84	581.658	778.624	319.382	11726.601	351.774	244.412	231.113	1068.779	168.012	594.154	180.773	2660.883	14784.66	584.312	508.498	302.398	19992.683	2949.755	1624.367	5749.861	100	1	925.38	227.62
10538.783	11210.756	5528.458	12614.926	6405.884	11935.459	4521.016	7876.833	896.716	788.218	390.112	307.253	455.895	873.296	289.572	12691.353	309.781	226.504	194.59	1075.635	161.023	558.846	161.332	2239.629	9456.746	358.082	410.737	268.568	15712.76	2213.209	1573.249	4580.72	307	0.818	951.409	233.751
9903.707	10232.397	5059.454	10960.176	5545.486	10176.831	3911.152	6762.566	901.428	486.059	407.949	309.849	725.626	556.607	303.671	13995.406	259.024	222.047	199.427	1041.427	175.829	646.272	175.605	2454.638	9233.79	426.526	326.759	338.863	19299.81	1468.027	548.563	4282.27	104	0.974	771.471	229.971
11104.334	11854.869	6093.384	14105.137	7336.732	13182.612	5536.601	9334.195	995.699	1477.35	387.47	347.012	421	1060.683	299.358	11676.262	332.334	248.245	174.998	1142.838	164.884	592.096	166.333	2716.326	8602.689	355.843	299.098	280.376	12739.818	2024.247	1766.243	6108.851	117	0.973	991.372	231.885
14915.666	14770.379	7131.455	13668.754	6997.977	12637.232	4769.178	8080.149	983.877	1723.008	431.542	305.225	927.766	1656.263	306.229	12123.332	370.23	264.635	245.896	852.323	166.16	673.077	154.071	2028.086	24858.176	379.317	332.102	317.618	13034.54	1786.028	431.972	3832.112	168	0.897	743.06	234.292
9002.956	9651.656	4987.377	10459.958	6034.229	9077.844	4085.547	6259.03	960.759	400.05	437.407	309.419	726.729	485.048	277.911	10956.839	286.002	214.756	198.64	952.657	150.625	504.456	145.091	2299.923	8070.905	512.179	351.683	291.823	12876.553	2486.783	1617.98	5416.936	114	0.932	862.93	234.114
8852.312	9768.206	5030.636	11235.989	6122.265	10260.508	4401.929	7523.846	874.988	453.619	532.007	306.191	655.256	576.669	294.422	12795.795	278.916	210.962	184.802	1052.967	168.177	472.804	146.457	2336.36	7203.483	443.226	466.013	288.901	20664.206	2174.02	1712.685	4898.632	150	0.936	870.687	233.953
9475.029	10286.084	5110.103	11600.91	6106.169	11899.199	4791.224	8295.088	911.731	511.448	355.717	310.895	573.68	906.073	324.031	12567.836	289.111	225.057	196.719	1311.278	166.088	618.329	178.084	2753.604	7745.799	474.672	497.948	276.148	21214.085	3470.498	2106.7	6150.037	147	0.908	928.772	233.983
12608.186	12761.581	6394.842	12669.996	6516.972	11857.202	4648.263	7932.022	938.427	1408.175	422.921	313.615	706.707	1460.714	306.23	12166.214	333.859	261.433	222.574	1028.247	162.653	633.489	155.697	2165.366	18224.549	390.389	347.593	316.201	14357.418	1835.92	633.392	4189.072	127	0.929	749.925	236.169
10384.239	10826.765	5395.211	11659.045	5908.019	9992.935	3801.489	6273.344	904.682	626.967	392.354	284.585	604.589	727.281	261.837	11843.048	262.506	229.378	176.342	924.577	148.843	525.176	157.393	1906.576	10957.45	520.854	327.323	354.045	11776.893	1569.956	844.319	3857.675	148	0.948	781.378	235.574
7035.575	7835.453	4669.785	9276.471	5993.03	9410.199	4800.554	7123.837	1032.725	470.026	695.614	386.967	354.572	382.249	281.023	7392.199	286.078	198.236	184.117	1778.982	156.599	405.978	135.198	2743.255	5614.914	288.398	537.746	300.381	15133.696	863.856	369.189	7096.021	124	0.862	851.218	236.927
9454.022	10259.487	5122.997	11311.014	5833.77	9325.609	3673.683	5944.42	810.313	440.602	399.123	295.557	675.559	543.248	271.218	12512.157	257.714	200.928	209.179	898.744	141.123	432.929	171.327	1775.237	6886.732	474.066	444.038	265.404	14046.147	2169.836	954.142	3618.973	176	0.827	910.75	237.364
9166.085	10026.807	4922.674	11550.637	6006.997	9582.53	3883.534	6597.032	874.369	614.162	390.934	306.388	465.098	610.163	292.298	11882.961	278.77	231.77	184.148	1281.078	163.599	447.691	163.248	2230.682	6763.326	464.64	453.869	256.018	16693.887	1995.728	2024.104	4902.989	173	0.91	942.408	236.598
12184.432	13368.748	6627.705	15516.964	8061.118	14311.781	5271.123	8637.68	901.823	597.969	367.312	325.261	408.158	531.856	271.982	11939.466	306.017	258.798	181.298	1010.104	166.258	465.246	165.884	2417.433	7635.894	462.611	332.154	272.11	11681.414	1871.68	1963.974	5774.736	364	0.75	990.044	242.368
11519.96	11918.069	5737.981	12075.699	6143.524	10307.368	3940.516	6656.326	917.678	939.116	414.9	319.164	977.003	1574.035	296.111	12278.627	307.366	244.041	213.654	800.777	180.324	542.382	158.298	2064.807	13124.952	380.564	323.601	316.183	19413.809	1778.315	592.594	3938.796	142	0.945	730.225	239.077
7997.819	8552.128	4602.169	9191.765	5241.101	8468.232	3693.016	5716.259	870.246	443.86	401.847	292.641	570.169	481.898	287.935	10753.834	240.471	215.274	205.035	914.957	158.32	492.392	170.905	2122.266	6120.779	372.726	341.702	329.09	14425.587	1996.141	821.768	4667.817	153	0.955	763.369	239.232
7238.664	8442.481	4201.778	9255.766	4960.622	7610.746	3181.655	5258.725	860.852	396.901	393.531	281.229	554.357	420.253	261.392	11719.609	223.471	215.671	337.388	1060.967	151.107	504.894	141.552	2162.899	6783.437	411.755	353.291	349.75	12321.49	1947.601	1143.471	4674.878	110	0.955	811.164	238.582
7300.101	8096.162	4557.303	9324.796	5373.319	8880.375	4063.056	6259.648	831.899	557.712	410.614	327.517	299.778	508.053	249.776	8795.596	264.166	212.015	174.543	1071.092	142.201	391.101	165.979	1948.755	4618.647	319.009	342.174	276.133	9110.264	926.884	1179.704	5066.336	105	0.984	1003.986	239.186
10754.471	11489.813	5850.98	12273.895	6430.955	11887.552	4611.663	7628.591	878.504	686.958	416.068	314.227	905.37	1036.076	300.878	12575.849	287.075	229.706	217.664	970.378	168.777	699.264	155.259	2175.898	10951.14	404.994	311.49	315.548	13685.845	1968.995	616.553	4531.781	190	0.828	738.784	242.374
9781.511	10663.172	5754.392	13018.888	7365.494	13008.988	5757.312	9704.804	933.232	1166.037	385.019	314.837	522.742	928.149	294.55	10112.725	240.108	200.732	171.41	1297.887	142.496	503.324	151.994	2797.91	5003.371	594.25	410.583	354.039	11886.092	2078.153	1673.773	6862.755	228	0.807	802.342	245.281
8407.565	9126.261	4697.235	10543.437	5708.731	8293.522	3651.284	6240.656	814.264	357.863	361.235	281.185	913.135	477.915	279.495	12811.53	240.488	209.798	193.057	1185.624	147.711	455.79	145.495	2079.462	7904.059	330.073	349.779	335.842	18583.883	2989.525	1423.579	4332.565	101	0.99	829.223	242.946
12901.437	13662.532	6933.717	16554.064	8706.267	15523.097	6138.258	10858.344	933.317	436.757	376.135	306.264	835.699	608.856	283.308	11806.414	268.073	239.486	186.596	1039.66	139.868	497.779	152.12	2341.561	9464.762	477.015	349.634	325.684	15492.929	2843.914	1314.038	5063.842	326	0.786	824.748	250.23
7721.043	8587.307	4943.205	10235.128	6240.345	9600.062	4747.219	6971.653	920.985	488.111	508.095	332.091	308.778	413.3	263.742	6769.185	310.25	206.49	158.777	918.671	138.201	333.606	149.868	2334.159	6491.567	314.973	381.99	257.979	9656.196	1094.124	765.54	6054.613	157	0.867	952.22	246.029
8156.466	8385.506	4793.94	9461.232	5779.733	9715.306	4580.187	6977.147	967.239	569.553	451.771	364.963	472.269	649.079	283.458	10528.456	276.056	219.78	226.181	1228.694	152.894	660.431	162.985	2448.549	6297.794	282.451	565.762	294.208	10670.173	1552.338	1047.665	6108.093	140	0.932	721.329	246.964
11942.877	12550.875	6001.017	13435.833	6643.877	10831.951	4007.965	6759.8	814.554	435.507	363.884	291.385	504.263	439.665	245.162	10838.661	295.25	241.512	183.736	705.78	134.533	399.01	166.138	1640.149	11088.932	711.75	352.289	284.814	10886.466	1496.324	953.514	3306.025	286	0.827	1040.374	250.297
9769.253	9998.642	4976.21	10383.555	5614.707	9270.264	3730.638	6070.303	893.541	462.436	378.054	321.361	822.002	541.834	264.711	12596.772	301.421	219.065	262.725	930.796	146.52	426.564	154.536	1897.481	10904.777	338.809	380.838	266.861	16019.002	2412.851	831.86	3949.652	117	0.973	903.235	247.56
11457.305	12222.789	6492.07	14356.194	7936.226	13588.591	5736.543	9945.943	1012.686	524.013	411.464	320.167	586.456	834.89	283.559	10960.598	271.282	231.959	175.473	1262.258	159.294	482.925	154.376	2733.462	7740.211	425.068	332.394	337.572	16782.711	2262.754	1776.471	6545.8	328	0.865	791.482	252.64
7467.815	8397.22	4311.041	10054.322	5530.203	9257.82	4073.36	6987.525	874.812	471.075	364.38	343.828	735.343	811.643	300.935	13092.814	240.436	213.976	206.201	1193.624	180.05	445.242	147.311	2588.584	3996.984	370.121	521.919	275.438	26482.093	2267.672	1587.395	5347.121	105	0.971	873.69	249.3
7655.511	8288.225	4372.672	10115.744	5549.032	9126.815	3784.318	6428.386	867.378	459.322	365.037	305.185	656.387	649.197	300.959	12145.729	253.598	205.024	205.041	994.83	138.023	458.115	164.502	2201.259	4206.179	368.785	501.116	270.745	15687.298	2643.908	931.147	4452.815	124	0.944	919.258	250.363
8667.848	9265.346	5005.96	10221.894	5924.979	9661.301	4327.237	7082.478	866.004	435.497	407.189	296.823	549.302	413.944	295.94	10833.993	253.419	225.099	208.29	1048.566	149.29	508.983	172.425	2348.857	7215.926	360.025	279.402	325.547	7507.616	1521.146	1341.069	5432.805	148	0.934	754.946	250.088
11430.288	11990.232	6184.882	13162.253	7154.003	11718.755	4856.93	8192.777	909.719	484.172	402.684	303.274	644.71	658.608	278.547	12650.275	264.701	249.972	174.368	1586.358	160.28	525.371	170.548	2350.852	10793.089	449.825	347.976	336.72	11143.001	2072.622	1373.319	5070.962	115	0.969	772.204	251.135
9312.51	10155.344	5192.171	11321.25	6006.179	8603.658	3693.815	6115.383	955.494	947.78	401.749	319.911	613.423	1068.074	291.644	13164.659	309.182	227.188	257.451	903.945	149.8	426.502	153.985	2139.249	9439.606	289.801	476.564	273.004	18017.76	1997.364	1020.238	4347.002	126	0.911	908.492	251.833
8836.861	9665.416	5202.26	11924.024	6620.544	11382.42	4940.963	8578.606	994.236	441.389	386.642	318.06	828.074	533.634	306.173	10453.551	284.523	208.119	205.723	680.282	134.14	495.055	156.868	2446.385	4502.251	435.479	391.376	264.75	9075.825	2517.997	487.452	5451.617	246	0.906	929.337	255.411
12219.439	12798.898	6982.706	14422.463	8254.788	13752.595	5981.649	9519.251	1043.716	655.845	470.651	342.761	494.005	941.93	289.926	10883.563	327.644	249.129	227.559	1217.519	156.207	606.555	167.619	2737.474	11273.622	353.216	359.447	313.281	9269.716	2356.599	1559.163	6788.563	201	0.86	726.351	254.336
7996.431	8689.159	5036.863	10443.103	6490.447	10265.4	5073.447	7433.376	923.562	472.213	506.071	368.07	319.883	376.335	247.25	6938.245	289.536	235.514	154.527	1120.977	155.23	319.65	159.853	2575.322	5409.136	303.522	430.188	289.803	15151.273	1098.662	384.029	6471.368	101	0.99	1027.045	252.292
9922.27	9880.841	5010.144	10741.04	5507.074	9900.745	3776.24	6405.123	922.559	426.471	418.221	317.412	1157.566	410.861	306.783	14602.698	259.454	230.648	246.074	1174.078	216.929	630.241	171.422	2304.802	12460.957	584.048	418.068	303.279	21489.345	2343.465	857.403	4338.302	140	0.921	672.679	254.321
9707.924	10309.116	5965.053	9851.068	6258.516	7932.501	4069.123	5535.902	1135.899	483.596	516.227	334.443	403.795	324.049	252.312	8633.265	310.823	255.29	225.551	899.524	141.302	425.538	148.089	2215.679	11988.767	316.117	439.685	302.537	7184.249	943.481	1091.702	5960.521	118	0.953	710.924	253.458
10162.665	10898.456	5671.972	11672.085	6533.648	10363.315	4270.7	7015.816	914.082	445.77	392.487	292.703	676.454	705.746	274.282	11416.717	275.242	246.378	188.953	1317.519	153.939	450.427	173.167	2219.856	11180.371	530.135	316.064	327.717	9254.532	2164.15	1480.532	5074.211	117	0.985	766.338	253.056
8899.623	9721.59	5515	11450.895	7061.487	11181.489	5500.426	8453.564	1098.95	879.487	539.591	378.516	505.436	1252.544	269.584	8754.363	298.73	240.06	204.198	1919.947	161.749	446.2	141.233	2819.479	7125.611	307.192	508.22	287.195	19928.262	1390.405	710.247	7255.107	132	0.938	866.773	254.636
9651.565	10137.262	5613.147	11359.127	6524.784	9944.468	4525.154	7148.696	892.422	519.525	383.602	292.697	428.17	618.508	250.288	10983.828	257.509	228.978	153.086	1070.784	137.537	473.544	149.271	2141.661	7858.782	427.511	295.023	327.868	5815.673	1198.509	1369.598	5193.229	115	0.969	777.691	254.074
10482.274	11286.513	6175.216	13193.451	7627.746	11390.172	5275.565	8668.098	1023.537	685.66	390.655	323.78	717.947	845.73	289.977	10083.771	260.837	272.239	160.983	1079.387	135.827	476.893	146.413	2903.294	6044.506	481.417	356.52	351.912	12637.223	2473.001	1816.06	7209.404	147	0.894	812.554	256.344
9156.923	9749.963	4931.487	10751.48	5365.525	9112.785	3514.963	6007.854	748.785	399.445	370.087	284.662	561.947	399.739	260.992	13810.338	268.437	211.887	196.844	801.96	142.114	401.886	170.666	1809.469	8332.091	389.643	298.131	273.398	16139.095	1260.02	667.876	3008.599	103	0.965	1049.646	253.752
7194.972	7993.947	4528.274	10053.466	5904.178	10168.54	4500.344	7465.987	939.264	403.213	362.702	307.358	620.504	411.898	276.192	9791.834	210.633	196.842	164.562	912.039	132.121	402.059	142.551	2311.139	1906.921	347.764	326.164	309.088	13445.309	2008.713	1075.977	5732.853	126	0.959	836.667	256
10916.48	11620.556	5753.285	13528.543	6740.393	11671.189	4389.847	7823.247	885.586	576.498	382.558	303.206	487.327	515.034	268.83	13059.091	298.831	259.934	189.934	852.356	138.02	455.799	184.806	2053.722	8838.877	422.29	383.988	276.936	10494.037	1876.465	1254.468	4041.317	350	0.777	1070.057	261.554
12277.138	13150.951	6847.856	16100.379	8655.021	14992.157	6248.982	10976.112	1019.551	567.612	393.931	326.945	858.936	792.966	286.835	11614.108	275.456	257.194	185.26	1308.152	138.145	549.693	146.758	2780.426	8733.997	501.713	335.885	331.279	15461.014	3182.832	1643.238	6370.101	328	0.756	824.994	261.497
6614.35	7082.555	4142.755	8382.924	5146.368	7665.38	3826.08	5540.252	849.837	433.276	412.535	348.397	288.129	297.555	237.033	7497.45	297.296	217.562	210.188	957.514	135.321	357.985	157.986	1912.63	7073.752	275.018	391.948	259.309	8770.839	571.933	450.79	5399.909	142	0.845	1004.007	258.338
14221.067	15230.381	8179.453	18496.726	9892.874	17327.408	7056.211	12114.705	1008.316	498.182	439.784	318.948	467.685	679.986	293.937	10960.527	308.064	254.045	209.118	1093.247	207.055	634.621	161.378	2737.451	9040.427	470.652	311.345	312.768	10911.56	2518.758	1511.151	6435.991	387	0.803	736.725	262.267
8539.524	8601.779	4584.485	9201.283	4881.756	9259.49	3707.448	6139.892	820.319	384.983	392.508	292.761	1001.094	387.666	320.207	14095.652	241.305	202.316	175.725	1022.646	170.679	573.893	172.654	2169.054	10946.852	351.001	293.974	302.108	17165.169	2120.705	848.652	4167.209	136	0.905	682.926	258.699
9579.339	10349.268	4995.024	10798.105	5368.598	9531.786	3554.404	6149.087	759.22	394.202	346.545	283.688	500.516	492.006	254.284	12366.394	275.975	226.463	181.793	804.74	129.983	411.608	171.056	1729.655	9536.215	604.259	354.491	280.209	11671.415	1488.927	889.162	3222.508	163	0.9	1049.684	261.788
7245.327	7437.263	4049.815	8884.198	4755.283	8853.985	4723.267	5914.868	879.789	433.016	345.856	331.247	678.194	379.573	331.224	7922.001	326.684	234.669	243.95	857.481	159.088	667.995	184.208	2323.267	6740.106	326.656	390.46	256.869	13861.973	1633.814	849.955	4731.395	102	0.943	1161.647	259.353
12699.487	12480.989	6599.786	13747.2	7516.385	13410.194	5490.062	9012.876	1098.79	491.745	488.318	325.582	1154.441	617.768	326.199	12545.391	289.511	230.711	187.938	1243.065	190.932	715.08	172.487	2715.645	12639.345	580.358	320.748	316.61	14060.819	2655.48	811.718	5875.089	178	0.937	657.596	263.281
13059.458	13398.069	6796.017	14493.938	7418.175	13268.139	5081.369	8744.239	997.936	452.931	467.751	318.064	1666.841	528.651	335.38	13654.917	283.798	228.863	203.402	1342.625	179.727	656.865	184.412	2496.499	12280.608	448.549	316.066	301.999	18313.052	3063.042	811.595	5003.45	218	0.883	674.179	264.018
9883.525	10206.146	5512.787	10593.515	5838.627	9638.462	4047.901	6392.66	1036.287	469.679	630.157	335.8	1253.023	511.736	338.141	12426.335	289.812	223.162	190.776	1425.522	202.062	784.407	161.925	2521.489	13892.531	408.962	363.376	344.796	19252.29	2877.256	1043.106	5521.356	196	0.811	635.51	262.209
12408.356	12596.971	6716.467	14622.029	7740.76	13874.083	5536.578	9350.618	1064.739	468.918	632.591	330.062	1589.73	496.354	314.838	13015.704	282.505	227.549	197.639	1382.569	188.339	673.687	177.654	2572.634	10429.774	416.087	357.956	307.111	18534.468	3054.574	845.839	5436.206	156	0.963	665.994	263.962
10085.848	10883.474	6212.948	13862.859	7848.682	13790.72	6182.382	10482.236	932.001	516.188	437.645	315.945	471.781	821.218	293.537	11050.409	249.16	212.049	165.753	1378.143	244.909	685.462	172.715	2814.238	3608.984	371.108	312.654	309.05	12669.041	2359.449	2235.441	6682.603	124	0.972	746.968	262.403
10733.283	11089.905	5582.042	11552.017	6345.118	10216.23	4218.322	6808.099	868.725	464.673	348.035	315.665	793.233	607.905	238.704	11467	289.324	229.194	219.859	873.421	147.267	367.615	142.671	1860.627	10991.104	504.642	306.151	284.326	14901.186	1987.073	603.107	4047.213	162	0.95	876.148	263.673
8840.873	9436.639	4912.073	11526.555	6174.531	10530.068	4473.796	7898.968	948.381	554.562	380.887	329.123	578.3	739.237	317.634	11985.184	276.068	210.701	209.201	1253.728	149.413	453.512	157.63	2368.362	5480.946	412.207	423.654	260.606	17380.389	2524.432	1379.204	5222.248	110	0.955	913.109	262.818
11136.99	11770.798	6358.203	14090.806	7932.619	13403.216	5855.673	10111.479	1061.198	611.632	439.428	333.812	700.709	993.351	290.665	11354.257	245.987	228.081	165.167	1207.38	154.461	484.377	152.712	2894.137	4992.578	465.339	481.962	327.444	16714.721	2450.626	1553.516	6757.251	137	0.974	789.128	264.179
8125.202	8719.307	4410.78	10216.486	5446.125	9367.814	3757.393	6475.133	900.996	749.089	417.287	350.68	625.869	1134.105	282.643	13015.733	285.269	225.173	227.811	928.902	152.47	436.669	153.628	2155.07	8597.899	377.017	558.56	261.62	18005.919	2281.795	1125.725	4382.329	121	0.977	901.236	264.161
7044.43	7913.195	4277.093	9206.595	5201.818	9116.175	4039.63	6196.67	830.384	487.591	415.623	352.176	448.062	503.567	318.997	9721.255	272.431	242.279	204.613	1016.107	150.376	379.885	176.877	2263.494	3409.416	299.49	566.469	248.596	11403.783	1305.876	632.62	5191.072	140	0.957	1124.85	264.829
11289.201	11638.238	6073.743	12731.141	6685.56	11682.942	4558.377	7282.343	927.993	459.681	482.876	329.595	985.801	428.282	331.681	13914.822	282.672	209.096	156.63	1517.469	192.29	603.405	146.808	2601.388	12407.122	561.543	317.202	344.562	17802.948	1892.142	889.336	5397.225	120	0.981	617.875	264.55
10216.981	11218.152	5906.711	13610.871	7106.049	13718.702	5754.616	9544.439	888.399	457.842	337.497	332.454	715.712	463.37	311.615	8886.737	317.693	246.747	216.327	1035.439	143.266	583.135	184.802	2705.277	5127.172	372.764	303.183	276.283	11003.454	1892.788	777.784	5712.968	292	0.817	1165.387	268.623
9387.882	9442.538	5542.197	10365.637	6213.062	9699.867	4706.777	6818.518	1013.417	466.098	591.449	325.676	602.348	357.011	313.575	9381.029	279.99	204.949	156.455	1197.546	172.218	461.508	148.935	2483.42	10236.776	415.412	315.136	339.997	13340.676	1388.611	891.94	6035.863	114	0.92	624.86	266.982
8975.059	8883.466	5030.849	9749.198	5733.24	9432.828	4347.631	6812.801	995.952	490.223	506.441	340.075	934.575	467.852	345.584	11333.519	280.146	220.582	166.439	1489.879	181.996	591.602	165.45	2775.445	9300.606	534.437	351.879	315.073	18498.06	3324.486	1273.243	6207.773	112	0.943	648	265
8895.49	9627.113	5812.004	11713.202	7478.573	11883.25	6016.125	9202.2	1063.302	470.97	705.708	338.094	430.229	423.082	251.733	6930.684	276.749	217.286	170.571	1206.088	130.159	379.086	137.972	2763.332	6164.873	268.4	485.865	313.706	9773.969	1304.321	679.692	7918.694	153	0.888	806.016	268.337
6781.937	7340.203	4211.65	9032.926	5395.087	8805.557	4206.272	6864.612	957.357	514.343	362.25	307.846	899.968	605.374	278.676	12811.404	249.654	192.658	189.884	1401.192	161.544	469.607	146.607	2425.253	5605.364	281.121	318.403	317.953	24873.878	2610.118	1665.998	5932.218	121	0.921	838.31	267.178
8272.343	8883.519	4649.173	10533.066	5855.326	9762.912	4243.54	7002.739	811.782	367.987	384.911	292.67	746.026	535.547	273.294	10646.202	261.039	193.317	192.656	678.626	130.479	436.591	151.549	2009.319	6512.489	335.827	373.2	258.815	10368.65	2048.899	544.823	4281.735	129	0.97	924.864	267.143
8404.34	8671.228	4414.16	10130.279	5273.203	8719.021	3324.934	5681.338	741.185	379.761	321.506	267.76	348.147	346.909	262.565	12528.728	255.098	198.482	207.269	997.361	141.147	361.214	163.52	1547.271	5916.799	394.706	269.503	265.718	7504.941	1649.035	1379.386	3322.552	128	0.936	963.898	266.891
11751.538	12251.753	6410.673	14997.461	7933.099	14604.37	5743.505	10414.469	950.873	486.776	402.275	305.224	628.866	864.298	295.469	12939.602	250.48	250.801	164.179	1485.489	169.762	551.783	167.433	2472.106	8242.871	588.134	418.288	315.638	16718.844	2285.489	1669.301	5451.031	431	0.644	767.444	273.934
8347.899	8831.683	4509.923	8849.398	4706.515	8590.574	3419.042	6764.671	778.954	402.577	340.123	292.643	1098.719	410.881	292.804	16272.647	253.131	207.659	173.132	900.443	186.478	453.862	152.042	2124.985	8731.706	455.345	311.749	301.22	25850.817	2175.214	680.748	3694.561	143	0.926	710.787	269.654
9686.074	10162.158	5392.592	11779.629	6315.967	8318.914	3658.906	5740.915	815.585	364.483	318.382	311.012	470.718	335.146	211.44	11385.774	291.07	208.157	230.399	752.479	132.313	353.722	136.324	1575.21	9775.486	300.469	324.745	271.042	11974.125	1387.658	951.074	3606.5	107	1	883.481	267.724
9917.98	10556.05	5290.787	12578.214	6590.628	11702.219	4619.096	8265.847	855.414	496.291	380.162	319.447	571.652	652.985	275.34	11312.846	275.679	221.359	233.509	1051.586	148.005	424.272	156.489	2044.075	8286.575	408.299	460.152	253.902	15745.872	2143.249	1107.549	4417.86	131	0.958	908.859	269.294
8779.569	9503.26	4948.907	11202.633	6230.141	14746.255	6586.803	7950.737	898.208	519.24	395.262	354.827	590.996	545.481	349.084	7694.769	329.065	262.231	207.127	928.689	152.484	585.825	201.459	2842.443	6045.773	364.381	339.23	273.131	10184.703	2168.769	1083.806	6804.203	320	0.847	1141.769	273.738
10415.923	10877.077	5710.07	11837.71	6427.037	10732.969	4483.102	7667.901	898.128	442.464	581.356	328.594	1267.697	432.768	319.114	13114.586	249.975	216.972	172.707	1377.856	174.189	521.781	171.426	2508.117	7058.3	368.633	364.24	278.721	18597.398	2613.889	1006.144	5111.664	215	0.846	689.728	270.058
6739.105	7237.116	4210.392	8615.305	5208.46	8039.473	4148.673	6068.354	831.533	423.164	551.06	392.891	307.282	282.704	238.901	7836.844	278.418	214.229	196.386	1346.281	148.917	399.142	155.78	2043.409	6477.085	269.17	561.939	269.965	14778.219	806.222	245.571	5232.656	118	0.888	1014.534	270.729
11050.074	11877.533	5954.615	13506.646	6897.3	11902.94	5869.618	8098.924	887.649	608.454	367.2	338.504	879.664	583.621	332.011	6614.948	347.106	266.183	203.38	1148.91	156.688	476.194	192.331	2451.661	8352.486	470.886	316.621	270.4	11363.19	2151.114	802.912	5295.01	122	0.985	1154.09	269.246
11859.309	12145.086	6296.883	14866.81	7743.707	13151.836	5291.6	9516.485	863.868	2051.346	433.827	310.051	502.716	2605.785	272.92	12561.775	275.743	238.736	156.502	1066.264	168.574	555.412	157.253	2252.649	10477.744	287.325	317.822	304.739	15152.999	1418.492	1176.331	4615.936	158	0.961	752.671	271.367
10014.763	10185.782	5556.532	12571.704	7002.127	11051.564	4903.368	8361.805	926.787	461.331	394.752	289.391	555.612	510.569	274.125	11674.082	259.522	223.969	191.461	1497.704	157.136	458.276	157.244	2449.93	7922.653	398.17	340.947	323.358	15317.218	2001.372	2218.574	6175.22	135	0.96	782.9	271.078
8927.502	9359.514	4988.33	10154.273	5527.017	9485.047	3844.411	6629.787	863.98	401.118	351.374	290.284	616.88	506.46	296.36	11026.557	297.805	219.904	217.301	664.913	125.669	477.21	152.464	1825.144	9044.914	484.225	339.502	266.162	8324.545	1766.103	644.697	4113.493	106	0.949	937	270.104
8337.548	9204.002	5128.213	11485.72	6525.238	11296.019	5065.445	8231.7	901.094	474.927	503.493	389.34	393.363	408.813	261.049	7805.253	278.893	251.978	177.571	1307.66	135.333	383.794	163.276	2206.621	4626.2	328.373	468.718	286.587	11550.247	1788.336	736.374	5531.93	167	0.913	1040.829	272.871
10666.668	11450.192	6277.238	14441.591	8067.229	13650.223	6029.717	10557.572	1013.519	523.497	422.362	315.115	572.229	863.888	283.101	11052.668	266.487	221.124	168.093	1287.646	155.713	478.562	148.356	2917.232	6346.558	476.198	352.121	326.167	16381.51	2267.138	2014.262	7040.489	119	0.973	790.122	270.534
8824.965	9398.345	4929.297	11633.799	6141.366	10598.44	4368.455	7792.153	757.689	396.498	335.108	282.004	626.584	532.885	286.99	10952.438	267.356	185.139	202.228	729.74	143.579	346.178	157.589	1707.924	6947.363	445.475	312.875	247.027	12005.423	1774.371	555.817	3577.833	146	0.936	947.315	272.329
7204.01	7395.18	4059.847	8812.502	5153.86	8266.94	4033.065	6156.822	831.804	428.403	479.765	369.713	299.919	351.841	243.664	8534.576	294.184	213.707	194.278	1163.481	182.171	391.59	147.588	2115.891	7898.556	285.741	403.304	264.307	24518.902	1097.633	247.06	5081.581	100	0.967	1007.26	270.5
15584.755	16261.881	8475.448	18254.303	9644.116	17185.196	6544.75	11398.025	1084.82	508.953	505.023	346.181	1198.735	617.737	330.961	11904.905	297.726	246.472	175.627	1306.501	165.446	611.404	178.428	2709.749	10326.438	554.233	340.19	313.163	14078.238	2611.91	921.655	6054.305	338	0.772	655.334	276.272
8481.976	8735.874	4579.245	9440.829	4931.936	7204.761	2648.487	4302.464	674.298	433.964	351.932	272.631	680.482	606.25	232.694	10337.767	195.895	192.031	156.813	662.702	145.866	405.721	149.132	1304.187	4658.52	265.988	342.941	280.107	11034.021	1435.982	587.015	2563.215	118	0.953	700.5	272.975
7917.346	8094.408	4424.285	10054.129	5536.183	8769.305	3979.565	6341.694	728.01	355.401	292.974	267.37	313.132	280.067	252.931	7335.537	299.453	204.687	198.818	1214.408	143.243	305.105	150.241	1604.808	7997.487	319.069	277.349	244.104	6210.153	925.564	1536.278	4597.837	100	0.967	980.57	271.53
10841.36	11687.823	5736.368	13457.49	6735.541	11304.861	4251.794	8410.965	833.743	433.683	466.76	306.566	491.564	476.633	269.677	12765.121	285.4	245.652	181.591	771.395	134.389	449.743	171.757	1975.737	6827.293	674.384	325.412	276.197	7754.973	1164.624	1154.291	4053.069	201	0.915	1068.351	274.167
8682.656	8966.26	5479.258	9644.744	6090.013	9058.52	4466.407	6186.818	1141.763	514.952	444.616	338.661	943.143	453.478	333.13	12001.239	279.454	209.151	177.209	1093.037	211.18	510.24	149.155	2848.491	10053.798	398.955	314.983	332.541	12763.174	2222.115	1283.815	7834.105	132	0.903	591.53	273.636
10895.11	11187.766	5853.854	11338.711	6208.882	10761.007	4070.066	6821.781	885.934	414.972	501.144	299.815	778.63	521.885	291.582	10439.253	275.986	225.898	207.877	1208.18	159.575	584.655	157.083	2015.954	12465.835	563.536	311.3	297.132	11953.552	2044.951	798.87	4630.075	117	0.973	645.671	273.329
15371.163	15894.852	8284.815	18485.506	9505.441	16399.257	6355.969	11293.427	1030.727	628.518	481.658	340.866	1195.131	682.723	328.824	12376.05	296.653	246.402	182.421	1269.219	170.51	596.026	189.279	2634.291	11847.59	524.54	361.06	295.213	17155.035	2442.603	864.149	5465.944	438	0.772	668.717	278.007
9200.99	9445.334	4819.155	10732.891	5676.86	9584.123	3701.255	6389.429	808.585	403.51	340.109	280.61	639.411	601.005	293.78	12916.669	280.043	208.497	194.538	1752.341	160.772	434.819	163.116	1827.562	7074.928	594.812	286.813	266.398	12755.756	1565.196	2402.019	4590.351	132	0.928	969.53	274.098
7445.722	7597.875	4265.451	8309.798	4685.719	7525.646	3287.267	4925.183	935.375	562.947	518.756	299.649	568.962	586.014	290.527	12503.314	264.44	206.005	174.706	1229.221	155.829	664.059	148.812	2027.017	13185.258	379.279	297.298	338.333	6332.45	1271.487	960.732	4680.692	101	0.977	613.649	274.252
9766.494	10539.619	5982.855	13032.527	7779.136	13017.194	5987.582	10045.241	1021.428	595.479	406.374	323.999	593.451	999.139	265.1	10411.929	258.604	247.766	182.977	1013.652	150.496	427.185	143.081	2971.498	5382.711	304.195	290.922	324.448	12304.179	2087.883	1162.54	7378.677	255	0.842	815.218	279.108
11375.742	12335.493	6282.437	14422.939	7671.711	13273.947	5170.367	9250.974	948.096	432.953	370.896	307.482	504.856	556.538	314.911	11173.434	291.21	221.579	214.582	687.688	144.152	455.692	156.347	2126.535	6822.292	529.591	314.524	256.694	8413.315	1613.563	738.841	5020.234	127	0.967	941.602	274.571
13346.061	13818.464	7123.139	16392.713	8688.342	15557.94	6090.579	10857.17	961.707	585.368	403.778	324.434	664.631	1204.968	316.57	13980.81	267.037	236.803	197.083	1232.002	168.106	548.353	154.398	2482.348	9113.247	474.153	321.401	296.512	15582.328	2336.586	1229.499	5247.058	237	0.822	742.466	279.492
16079.779	16875.514	8501.341	20276.688	10374.537	18582.253	6972.407	12963.09	1006.324	961.314	445.816	328.702	710.48	1426.489	305.773	14447.949	286.444	257.384	171.451	1213.058	183.394	595.341	160.705	2594.116	11028.403	491.129	346.331	302.99	18506.255	2331.078	1145.841	5303.901	198	0.882	750.106	278.394
8525.936	8839.301	4662.054	10629.201	5987.997	9552.188	4217.409	6766.263	815.951	479.987	391.025	310.841	610.946	655.13	249.699	11378.526	244.624	206.9	211.145	1018.232	127.426	397.299	145.747	1887.322	6877.155	513.639	364.115	287.203	11070.485	2165.325	1205.129	4405.51	137	0.974	874.442	276.836
7376.717	7710.411	4353.163	9592.68	5523.448	9042.698	4123.391	6567.35	796.797	373.506	320.519	300.51	731.283	415.818	267.878	11549.19	245.241	197.239	234.441	541.818	116.283	379.674	149.255	1883.738	6250.83	516.337	316.156	265.879	6164.275	1484.557	670.477	4335.14	127	0.893	892.421	276.256
8269.51	8422.447	4652.533	9960.171	5775.417	8749.525	4063.521	6160.325	816.714	384.902	334.31	295.88	545.725	410.543	255.666	10786.359	280.463	202.904	228.396	997.128	118.458	366.195	155.148	1877.615	7148.422	328.649	303.451	259.429	9672.783	1488.201	922.096	4413.91	130	0.951	919.277	277.454
11311.416	12214.286	6037.996	14202.005	7368.446	13405.135	5197.752	9326.251	840.274	400.124	332.285	289.664	347.981	347.465	275.667	10088.916	325.639	221.069	197.549	2731.789	169.88	422.883	162.283	2097.44	10785.06	421.096	310.256	256.205	16592.8	1083.488	5038.218	7103.869	158	0.976	976.278	277.785
7016.887	7403.103	3820.617	8786.24	4878.715	8940.783	3719.81	6189.479	829.258	434.698	372.94	339.024	429.586	369.028	270.205	12027.501	248.76	213.909	195.578	1275.569	141.115	476.457	156.214	2105.523	3524.398	435.597	354.456	280.931	15817.047	2008.122	961.488	4682.272	120	0.941	1032.283	277.092
7904.965	8403.68	4156.735	9452.347	4947.328	9044.595	3434.18	5941.478	863.1	441.838	351.295	316.357	423.776	474.157	280.141	14305.972	262.444	231.874	183.853	1029.422	149.182	469.954	176.775	2193.672	5415.666	625.017	298.165	277.064	15944.304	1305.375	728.709	3974.775	117	0.973	1055.09	276.372
7314.838	7768.53	4302.261	8340.803	4692.995	8218.278	3514.953	5587.096	814.281	382.894	1046.932	282.88	598.569	486.443	275.055	12788.317	238.526	197.129	161.921	1279.44	162.93	812.463	153.848	2061.996	9383.229	441.398	372.594	322.795	10773.843	1340.674	834.628	4307.169	137	0.937	629.5	277.361
10740.668	11166.613	6041.91	13891.821	7865.293	13972.184	6071.598	10393.298	926.353	441.407	365.432	298.826	611.985	690.362	274.425	12079.136	240.508	222.419	171.31	962.47	146.025	471.375	142.55	2587.16	5898.908	344.522	393.564	341.893	14764.3	1539.093	1012.948	5896.876	221	0.862	827.771	281.876
11152.195	12699.08	6489.39	15089.027	7940.114	15721.933	6933.929	11574.931	900.178	538.605	368.612	351.348	560.6	457.7	327.271	8693.248	341.714	252.845	187.355	745.239	144.344	424.92	187.949	3352.448	5355.633	369.351	256.594	272.046	8496.604	1853.09	975.733	7954.425	137	0.974	1150.631	277.004
13195.706	14076.716	7381.019	17319.39	9048.711	16875.407	6420.774	11870.705	978.332	598.76	417.558	328.007	619.888	1065.713	331.239	12822.743	230.942	273.274	171.903	1966.564	177.078	586.422	167.394	2784.844	5270.526	522.848	582.245	318.634	18840.199	2600.784	2433.938	6425.269	161	0.954	771.326	278.171
10962.338	11482.822	6176	14243.351	7772.17	13525.474	5644.613	10046.22	910.111	1473.457	389.692	292.056	662.986	1234.169	272.103	11809.81	252.697	213.433	168.362	1228.612	155.154	465.863	150.286	2428.801	7573.327	375.422	348.128	317.613	16885.011	2315.455	1558.482	5781.136	331	0.819	790.727	284.273
9408.071	10182.954	5843.166	12421.635	7493.83	11526.085	5793.474	9090.616	1059.235	475.56	395.264	347.129	763.039	501.643	273.378	10349.487	286.17	219.498	193.516	910.506	169.045	443.343	154.765	2892.852	5974.335	396.741	373.27	305.684	22876.008	3370.093	1212.749	7317.647	137	0.963	849.084	279.923
8274.327	8643.629	4611.08	10219.716	5690.826	9434.32	3983.625	6627.394	782.777	361.491	341.764	286.705	729.106	432.607	242.638	10839.72	250.515	185.697	212.873	803.865	126.632	377.103	156.843	1769.688	6297.252	333.299	295.011	268.478	8046.441	1591.641	910.953	4084.92	138	0.981	910.333	279.072
9588.313	10539.299	5097.698	11604.983	5900.161	10899.329	3939.571	6960.024	845.892	437.692	566.45	299.686	466.861	505.798	258.545	12834.617	272.323	252.566	187.768	884.913	136.464	439.105	165.843	1810.417	6850.97	598.142	269.711	273.677	12281.154	1421.167	1061.302	3697.39	165	0.968	1062.1	280.494
8448.208	9542.101	4219.818	11047.646	6375.493	10607.93	4990.464	8235.869	895.922	447.791	329.91	329.699	412.887	294.65	254.683	7602.018	316.005	234.475	163.858	830.557	126.202	319.208	172.956	2522.398	4283.769	300.829	287.235	284.656	7684.181	1033.675	526.284	5898.547	131	0.931	1175.164	279.882
11029.007	11449.387	6036.077	14190.979	7613.522	13614.07	5565.578	10071.619	916.905	764.432	372.63	302.976	611.328	1067.507	289.389	12136.917	225.038	246.045	173.53	1478.943	162.617	533.033	161.966	2500.854	5548.157	483.434	348.507	314.838	17718.5	2614.185	2345.574	6237.184	128	1	780.359	280.125
8905.412	9138.183	4870.72	9285.105	5102.165	8209.94	3202.327	5069.478	830.817	404.77	678.248	278.809	678.691	741.59	268.107	11185.502	254.557	226.177	197.048	933.343	144.921	480.064	158.93	1686.098	10729.398	648.004	339.755	305.601	11575.997	1429.859	728.282	3730.084	123	0.925	646.711	282.305
9501.006	10303.608	5361.995	12549.317	6712.722	12439.054	5121.197	9007.623	899.264	392.696	373.55	315.055	1081.078	522.314	309.454	12433.192	258.659	210.824	224.733	874.54	150.218	478.121	162.089	2295.879	6166.977	435.994	321.924	282.891	16865.005	3056.802	738.975	4926.796	162	0.95	889.759	283.086
8257.998	8930.549	4586.456	10620.86	5761.088	10497.421	4249.482	7277.435	902.502	479.793	473.894	367.596	507.07	390.847	279.351	10662.569	275.89	209.575	192.156	1206.598	129.502	458.352	160.24	2179.806	4363.742	372.927	354.559	277.315	10198.392	2157.09	997.842	5252.958	102	0.987	1037.118	281.324
9533.191	9309.761	4761.353	10823.703	5813.287	9874.039	3865.817	6248.998	979.444	659.906	567.01	303.09	538.104	495.31	257.909	13033.191	314.681	254.598	207.389	746.29	132.378	507.841	172.986	1840.354	7204.646	331.257	309.237	257.761	6794.952	1680.466	822.676	3845.094	134	0.953	1082.396	281.299
10791.87	10652.217	5956.482	11534.809	6626.873	11671.243	5050.601	7632.506	1162.509	520.163	474.721	358.518	1223.317	512.811	344.544	13322.865	286.432	232.21	154.231	1473.619	212.932	759.551	167.115	2786.64	10473.586	418.724	323.901	340.013	17326.877	3011.761	1477.685	6691.117	105	0.984	587.024	281.738
11862.963	12182.287	6592.998	14465.525	7781.631	13204.03	5492.174	9176.197	943.859	584.298	493.762	321.585	1011.026	643.779	310.98	12587.012	273.414	236.406	186.899	1342.392	162.62	554.544	195.72	2289.92	9164.182	452.554	362.481	286.155	16335.174	2544.001	899.53	5185.648	168	0.855	678.113	284.875
9493.506	10079.871	5256.316	12320.697	6658.978	12193.967	4934.064	8570.688	887.136	608.769	366.6	318.709	803.509	820.067	269.67	12966.154	261.381	201.14	225.404	1094.236	143.006	535.807	154.806	2198.505	6194.383	477.63	460.501	291.101	14424.068	2692.711	1068.668	4878.203	182	0.926	880.863	283.846
9283.987	9688.658	5040.724	11282.3	6026.107	10654.683	4390.423	7601.684	771.739	507.909	540.362	284.187	646.301	1090.994	278.947	10594.644	255.982	204.46	192.798	902.664	135.334	401.715	153.489	1807.216	6505.797	307.474	381.661	261.339	13359.377	2263.211	1427.947	4370.389	214	0.852	936.827	284.29
8644.218	9222.728	4815.44	10922.112	5862.563	10370.508	4189.289	7138.209	753.967	361.83	390.795	300.367	598.751	487.28	250.19	11836.188	237.518	183.593	214.049	1076.765	118.035	390.593	160.48	1743.252	5563.663	368.734	300.278	255.788	8723.168	1802.255	920.497	3928.677	136	0.919	924.463	284.074
10464.393	10778.456	5927.929	12805.356	7116.985	11777.274	5011.987	8275.686	971.233	511.837	588.134	336.967	736.86	684.005	307.019	13335.88	267.564	230.79	193.093	1521.704	163.135	540.947	191.475	2355.056	7766.008	424.279	409.362	298.704	12883.14	2029.329	923.709	5430.311	119	0.961	684.256	284.181
8745.776	8958.503	4687.02	11343.664	5994.087	8844.969	3764.874	6356.516	707.45	760.013	323.185	268.594	614.399	535.683	264.304	10088.368	252.188	215.347	188.722	656.517	137.147	333.592	154.286	1395.882	7636.687	367.964	326.235	249.732	11927.74	1547.254	686.53	2973.064	156	0.87	949.423	286.904
8466.651	9256.478	5312.898	11136.967	6704.649	10681.942	5207.497	8101.349	1012.192	542.698	544.262	387.347	356.746	404.046	276.851	6946.44	311.157	231.051	191.196	965.271	128.844	370.645	166.476	2517.548	5313.75	312.689	372.044	274.519	9461.957	1143.227	495.656	6962.571	152	0.828	1042.039	287.579
11455.44	12667.911	6490.895	15272.689	8036.865	14703.616	5436.951	10224.119	984.853	508.278	398.274	319.528	704.37	786.332	306.451	13990.843	248.824	252.477	150.765	1512.149	170.856	567.572	180.034	2633.572	6671.991	497.493	400.628	313.05	20463.149	2843.619	1060.978	5538.044	129	0.97	756.647	285.182
9795.202	10505.385	5538.182	12949.658	5957.158	13582.113	4444.902	10848.652	871.423	458.007	361.803	344.562	575.42	507.092	272.072	21069.429	308.587	250.243	196.751	1298.992	133.354	503.043	178.544	4489.97	5176.039	376.662	271.543	296.431	10523.773	1912.612	913.522	10617.2	327	0.759	1160.791	292.323
9480.922	9601.865	5295.524	9953.021	5647.846	9292.426	4059.695	6332.807	1094.411	922.239	610.93	332.098	1301.775	651.281	380.738	15207.698	293.196	229.201	162.217	1399.616	205.769	688.41	166.78	2720.131	10542.6	415.556	399.208	318.911	18915.732	3845.671	943.669	5772.969	113	0.994	594.951	285.482
11897.537	11676.058	5970.985	11009.469	5915.686	10286.992	3827.755	5724.994	1086.44	570.393	524.809	321.453	1235.851	816.879	347.334	16792.22	305.195	229.292	171.887	1295.694	238.867	824.638	170.151	2371.776	20611.319	532.437	386.303	316.022	20698.054	3105.603	1193.238	5140.361	167	0.85	574.518	287.195
10459.292	10764.199	5776.743	11440.856	6398.626	10823.425	4758.003	7812.559	1091.625	479.296	1571.019	331.679	1156.505	479.06	352.466	14162.483	291.769	249.149	174.715	1385.615	201.397	699.856	159.573	2896.348	12190.73	431.103	345.191	326.561	15569.892	2427.813	767.355	5935.46	131	0.958	610.355	288.134
7508.284	8022.927	4733.009	9631.081	5755.442	9774.484	4558.854	7263.019	955.407	462.927	443.021	333.769	654.994	619.516	312.037	12178.19	258.934	220.065	191.892	1409.313	168.462	482.218	186.587	2565.509	4973.279	405.841	453.793	285.208	17267.065	2340.562	1307.369	6230.543	130	0.914	690.023	287.808
12075.29	12890.16	6738.398	15221.278	8110.092	14412.758	5741.959	10443.395	1015.182	642.353	406.359	333.125	605.279	1022.676	329.515	13927.76	270.97	233.807	180.235	1364.197	187.043	578.735	161.802	2863.552	7997.27	422.166	326.518	291.96	22380.982	2557.416	1271.061	6033.152	239	0.887	740.81	289.617
9213.117	9587.079	5156.42	12309.611	6646.062	11289.756	4872.763	8690.59	871.997	620.272	351.083	287.149	874.488	730.279	272.051	13750.041	217.044	239.46	163.566	982.955	147.196	466.673	145.778	2360.076	5174.168	345.358	476.512	332.753	17449.754	3105.178	1221.131	5082.702	109	0.989	833.638	286.803
11499.492	11951.49	6299.27	12056.681	6478.68	11781.237	4597.329	7274.007	1094.341	585.125	696.244	348.508	900.162	692.819	352.958	15163.417	279.179	235.369	169.14	1397.811	219.179	812.814	173.2	2604.749	13391.025	655.589	391.492	326.024	21094.336	3407.39	1089.356	5740.857	233	0.865	586.333	290.886
13751.839	14178.739	7339.44	16301.357	8357.228	15235.988	5653.415	10078.922	898.496	459.763	431.322	309.881	1197.059	656.418	291.974	12393.693	274.606	229.87	189.588	975.025	156.965	538.578	194.671	2249.101	11471.348	601.24	351.763	289.959	13602.875	2202.278	612.462	4810.952	162	0.96	670.549	288.426
8666.001	9165.616	5021.086	11461.975	6677.078	11388.317	5248.036	8875.499	909.018	415.361	363.807	313.79	781.346	440.55	251.593	11712.53	253.641	189.415	217.992	1334.042	145.622	4083.974	146.291	2492.936	4784.606	320.764	416.281	292.978	14009.377	2529.695	1671.789	6325.606	140	0.921	872.886	290.15
9043.826	9587.94	4691.537	11206.165	5565.207	9889.144	3665.601	6469.436	748.813	1542.084	382.115	302.635	380.07	908.574	264.811	11926.505	273.908	206.552	232.526	690.526	131.649	395.9	155.4	1552.622	10032.887	357.212	395.643	256.592	12446.388	1397.436	607.874	2960.046	198	0.91	1020.343	289.025
8754.628	9606.327	4811.858	10735.864	5756.541	10099.08	4038.419	6765.887	982.813	1215.73	466.933	318.48	776.846	1025.1	282.027	15751.045	297.503	265.036	226.183	747.14	137.186	442.281	170.034	2170.663	5195.208	340.157	327.338	269.558	7997.634	2398.788	737.094	4136.484	102	0.987	1083.373	287.922
9131.894	9449.939	5037.005	9946.681	5583.618	8581.365	3714.259	6144.719	924.966	424.617	449.59	309.232	960.638	422.942	304.487	13554.633	251.88	227.563	169.752	1345.306	168.681	568.723	164.503	2324.576	8886.007	363.868	339.765	318.376	14316.118	1610.06	875.742	4946.767	114	0.99	635.105	289.956
8938.601	9014.811	5412.953	10690.081	6730.975	9760.336	5189.098	7600.415	1090.674	490.831	365.299	301.06	315.618	378.536	216.258	6761.06	336.173	233.742	249.087	551.289	138.885	8141.904	156.475	2366.704	11131.92	352.603	372.044	292.312	6224.069	282.463	377.796	6999.289	108	0.98	864.111	292.056
8619.955	9098.119	5196.254	11183.517	6594.175	11361.148	5126.888	8384.205	867.394	404.243	343.312	292.821	599.66	399.416	269.628	10650.159	241.23	193.476	238.055	850.889	120.952	429.489	161.844	2044.767	4395.637	279.818	293.886	267.597	7608.209	1619.696	1147.203	5281.126	153	0.965	915.735	293.52
8983.181	9291.369	4863.17	10027.845	5305.495	8281.786	3274.921	5594.136	838.195	407.618	582.927	303.98	548.514	600.225	272.087	13509.678	253.727	225.409	170.68	1057.841	158.68	494.757	175.31	2021.845	11219.987	637.206	315.391	307.954	13888.095	1401.36	720.318	3928.237	118	0.914	649.068	293.322
11887.074	12487.622	6732.611	15321.24	8346.727	14657.669	6397.986	10998.912	1028.343	543.6	420.272	325.458	934.841	702.193	286.479	11928.813	301.123	233.44	177.937	1189.979	168.165	490.44	150.395	2926.286	8952.068	301.539	339.231	326.519	19278.25	3376.529	1183.852	6628.661	247	0.831	828.01	297.8
6957.965	7466.887	4178.961	9355.227	5347.769	8712.899	3940.835	6609.206	844.446	909.35	335.467	287.557	683.354	839.711	244.443	12708.779	227.466	190.489	166.717	1116.359	136.124	452.975	150.171	2055.358	5568.434	302.182	333.967	308.226	12725.883	2836.674	1711.87	5090.536	124	0.972	838.016	293.04
6558.114	7052.227	4076.029	8331.42	5128.896	8021.769	3872.512	5774.231	855.31	388.829	539.748	381.856	303.039	282.128	249.356	7699.118	313.242	212.286	196.768	1695.294	162.588	379.806	146.831	1888.618	7958.142	280.76	418.496	260.648	18313.574	1233.878	243.491	5182.707	124	0.862	990.194	294.097
10171.143	10846.377	5833.245	13710.006	7208.415	13067.283	5466.08	9285.294	839.957	993.058	393.005	322.735	417.061	1052.488	287.544	10720.183	298.344	252.169	214.447	647.138	132.315	426.77	167.752	2153.593	7674.473	358.441	365.695	270.972	11294.36	1291.686	776.968	4754.062	248	0.885	1054.536	297.484
10215.643	10284.845	5321.153	10766.261	5586.29	9069.733	3727.381	6445.183	1020.258	464.051	879.03	309.567	1427.704	415.617	336.133	14053.832	300.841	225.337	357.671	1276.474	201.159	1743.498	159.185	2554.389	15945.48	457.94	428.39	330.964	27501.533	2439.628	602.839	4803.359	113	0.94	615.553	293.845
11340.177	11544.289	6222.631	14235.971	7820.199	13973.6	5864.892	10386.528	971.137	448.962	467.186	309.961	804.367	511.601	280.295	12498.468	276.822	236.77	190.979	1213.185	163.298	569.183	163.554	2766.267	8491.144	458.937	357.367	304.405	14831.333	2870.929	1388.389	6231.942	169	0.933	780.861	295.429
9981.931	10142.192	5758.055	12038.62	6852.288	11563.222	5267.911	8427.721	1192.077	541.339	944.856	341.153	814.779	549.676	341.462	14288.409	290.705	240.9	157.55	1255.585	188.057	815.211	175.462	2932.555	8408.584	370.445	543.802	331.192	15613.862	1932.534	693.975	6550.651	128	0.952	605.586	295.953
9652.368	9886.02	5581.719	12028.094	6813.286	11770.48	5182.423	8703.073	948.438	450.335	507.837	330.44	701.341	452.183	303.651	12503.087	261.422	231.446	170.08	1114.278	170.343	574.74	197.279	2530.633	7434.064	421.23	346.253	293.877	19565.32	2752.139	1107.863	5774.875	151	0.968	679.467	296.467
9945.474	10277.316	5564.281	12748.939	6987.486	12362.887	5247.655	9009.858	893.868	424.612	350.303	293.67	1205.697	685.97	297.09	12910.775	217.152	231.134	199.456	1527.154	151.872	559.725	152.164	2320.289	3401.978	395.221	330.54	296.345	18604.097	3098.769	1769.747	5571.218	133	0.973	881.891	295.763
13059.668	13753.283	7119.652	16971.636	8917.85	16746.101	6587.129	11764.038	860.467	529.476	359.188	322.627	499.394	698.373	296.227	11154.351	287.255	235.857	191.58	977.409	151.028	449.631	166.239	2311.069	8484.656	396.635	463.1	263.617	15191.759	2085.16	1608.473	5465.417	290	0.901	943.717	299.362
10746.824	11009.892	5688.333	14117.808	7341.73	14113.937	5436.738	9899.51	770.758	404.56	321.132	279.992	622.513	607.361	281.278	12178.678	268.49	227.805	208.255	707.869	142.855	434.316	155.063	1876.485	7910.941	410.508	380.325	252.136	12457.546	1666.628	902.747	3896.622	131	0.947	952.973	295.027
8167.041	8357.123	4523.851	9301.356	5168.786	8276.747	3474	5716.595	841.383	485.932	416.852	284.841	581.706	724.807	266.432	13003.947	240.804	201.036	165.676	1171.463	160.441	447.801	192.952	2012.519	7360.605	379.103	321.593	281.318	15251.468	1959.526	830.188	4328.429	128	0.9	665.461	295.773
6088.665	6439.5	3945.467	7635.675	4954.664	7575.993	3990.702	5635.919	791.973	416.447	458.355	337.166	270.803	273.467	259.325	8322.475	252.119	187.004	208.815	1285.973	132.357	386.555	152.274	1808.341	3189.009	331.871	335.024	245.925	9666.08	971.522	490.091	4943.915	148	0.771	1006.581	298.986
8760.567	9224.827	5286.088	10607.165	6405.78	10308.192	4681.627	7327.352	1089.972	600.361	499.647	356.483	550.598	795.428	300.784	11738.303	263.221	263.155	170.732	1147.913	159.787	558.895	155.621	2563.17	3738.686	455.99	355.059	281.53	14738.424	1564.903	1077.046	6432.188	125	0.968	731.948	296.772
11110.784	11369.162	6044.819	14263.778	7650.809	13963.95	5676.809	9957.745	862.721	392.86	358.605	300.669	693.894	483.204	279.281	11112.297	262.849	227.719	210.157	935.259	132.381	424.11	166.766	2069.908	6369.796	406.198	304.92	272.003	12801.423	1922.273	1153.001	4898.291	244	0.853	931.861	301.75
10881.03	11366.098	6377.371	14358.489	8360.41	14271.135	6109.094	10652.405	1038.534	478.421	545.324	311.646	750.295	560.064	270.069	12461.007	279.288	228.072	176.179	1174.237	152.998	530.113	157.811	2723.929	6447.708	388.225	322.054	299.824	14075.545	2720.143	1719.373	6653.699	217	0.89	789.689	299.952
8376.463	8621.95	4645.648	10482.134	5798.546	10755.577	4417.879	7608.683	755.515	378.928	341.946	280.154	537.513	408.233	268.305	13812.673	212.748	191.749	222.329	1069.277	126.221	426.049	154.699	2087.114	3342.076	333.609	307.897	275.969	10190.188	2057.337	1103.675	4683.734	139	0.988	899.327	298.881
10926.973	11697.612	5862.515	14795.016	7558.59	14541.621	5776.916	12271.337	833.963	437.77	315.246	333.932	709.134	491.69	275.905	15157.047	294.654	228.708	150.356	1138.146	138.962	441.327	183.359	3446.431	4864.59	406.872	340.076	313.87	12373.228	2240.509	931.731	7796.44	367	0.69	1174.178	306.007
10458.39	10754.595	5761.186	12588.282	6592.458	9594.599	3941.643	6499.426	789.132	377	372.865	299.93	524.348	368.855	265.803	12134.63	265.08	231.666	184.621	1201.202	154.123	436.236	171.972	1809.494	12143.558	517.209	336.302	284.4	11178.166	1426.301	911.099	3813.845	127	0.929	693.555	299.957
9767.589	10577.353	5534.835	13094.975	6975.882	13090.053	5286.66	9422.599	834.217	405.048	359.432	305.624	627.455	475.103	282.918	12913.184	274.47	223.933	222.985	920.241	143.928	420.375	164.164	2104.629	6470.215	386.874	317.413	260.537	11788.296	1749.698	1660.665	5027.982	172	0.918	958.081	301.465
11514.761	11819.642	6310.015	13152.302	7178.875	12703.007	4905.836	8172.269	1038.674	607.325	599.91	301.726	808.697	476.605	298.706	13507.877	305.759	281.744	173.476	742.548	186.484	628.357	172.015	2212.974	13853.036	380.646	389.968	317.754	13969.606	940.504	520.447	4876.77	167	0.932	600.434	303.392
13644.708	14236.272	7666.568	17060.637	9086.383	16544.276	6696.765	12429.879	1122.36	536.188	512.754	369.733	1149.53	694.783	345.104	13356.751	313.488	256.779	187.356	1578.863	196.359	632.226	182.614	3136.889	9059.355	401.242	530.843	303.366	22346.134	3054.479	1039.913	6688.703	269	0.836	651.47	307.013
11468.361	11986.983	6383.156	14677.728	7926.508	14241.46	5685.962	10242.051	984.57	594.648	506.808	302.85	811.65	686.925	278.958	12896.147	265.668	252.522	168.415	1393.038	159.408	540.432	178.985	2418.357	8087.17	468.571	334.176	290.357	12979.934	3286.355	1818.838	5863.886	260	0.902	778.5	305.758
11319.583	11623.218	6580.87	14615.736	8716.973	14196.937	6798.687	11246.62	1104.844	948.517	507.575	342.983	540.374	865.272	283.1	9379.637	313.72	253.988	190.39	1271.074	170.606	663.627	155.443	3051.465	7227.181	470.125	694.155	301.636	18335.793	2133.476	1285.27	7970.446	142	0.934	863.113	304.387
9402.293	9783.942	5199.786	12291.024	6647.585	11869.326	5477.066	8670.535	762.066	439.487	324.082	275.087	1303.204	840.631	298.176	12828.929	238.554	209.906	193.192	1005.522	139.884	618.706	155.097	2099.935	5387.394	400.819	318.134	295.37	10916.839	2787.646	932.423	4717.917	212	0.88	883.17	306.599
10316.403	10537.874	5562.695	13086.251	7003.642	12074.747	5072.438	8772.865	897.214	687.19	376.518	303.605	1205.158	1814.981	305.077	12900.883	295.035	236.766	246.719	997.21	140.921	436.8	168.036	2252.531	9550.184	307.377	317.87	276.486	13667.382	3141.536	630.187	4754.647	146	0.936	922.308	304.945
9871.497	10237.065	5671.404	12450.959	6679.748	11297.247	4694.897	7922.328	895.022	443.555	441.91	318.124	603.741	536.492	271.548	12974.063	277.372	225.981	194.756	1063.909	149.15	467.631	177.619	2109.819	9334.154	494.757	355.13	292.455	9516.23	1414.576	1083.455	4841.388	138	0.933	679.014	306.283
10914.367	11880.832	6005.681	14626.474	5457.211	10643.331	4076.749	9464.268	924.951	489.955	370.573	357.792	678.132	556.773	277.43	18396.197	316.494	256.176	171.58	1429.261	127.935	429.868	185.584	3317.515	4766.92	418.698	354.946	310.021	8908.312	2030.729	906.271	7200.969	148	0.934	1165.155	304.561
10297.17	11122.905	5479.732	12827.172	6159.076	11161.317	4333.354	7578.555	773.112	1898.321	372.41	325.144	432.609	1014.858	304.995	13192.446	283.495	261.139	201.651	778.968	132.036	441.914	169.051	1993.114	6851.938	475.236	371.662	277.758	10746.137	1960.478	1220.653	4215.446	135	0.949	1056.441	307.426
12784.22	12957.076	6860.629	16498.956	8840.558	15934.83	6612.421	11688.784	880.359	1252.946	354.336	308.069	652.405	1718.842	268.741	13463.71	279.347	236.376	205.133	1264.794	149.538	537.003	138.841	2572.353	8220.86	339.019	304.665	321.386	14171.132	2795.19	1657.271	5827.451	205	0.893	840.407	309.861
8562.948	9060.849	4703.374	11462.154	5690.241	10703.72	4444.157	7680.493	777.796	446.402	353.108	321.395	425.201	586.895	308.16	12441.495	287.939	210.952	175.059	544.846	143.865	391.621	154.961	1843.427	6511.508	427.692	291.69	257.999	15785.747	1676.048	942.693	3894.51	181	0.912	1018.417	309.091
13191.744	13856.073	7574.039	17410.164	9013.658	16900.555	6842.427	12292.766	1069.896	613.428	464.26	356.698	1118.701	1227.644	351.525	13030.294	312.884	260.822	184.811	1650.564	190.984	655.891	186.224	2840.876	10008.759	436.815	413.256	299.199	22206.375	3456.36	1300.313	6379.988	247	0.896	662.043	310.366
6120.298	6459	3924.155	7418.776	4818.778	7553.062	3756.542	5475.611	1024.279	432.217	405.433	310.44	477.387	340.649	275.617	11334.508	224.489	208.564	175.904	875.963	188.765	440.025	151.899	2081.174	1890.64	314.584	309.95	273.789	23107.611	1407.036	1299.406	5200.575	98	0.98	716.398	308.01
11625.012	12281.456	6723.188	14965.345	8450.473	14417.359	6369.226	10754.553	1101.228	1981.614	427.582	348.896	780.483	1604.079	297.618	11708.911	332.901	259.583	226.192	1521.262	192.127	528.086	151.324	3232.019	9494.026	338.602	343.228	323.595	28791.67	4102.658	1879.058	7826.797	173	0.956	831.269	310.454
7305.298	7860.753	4773.866	9965.986	6284.877	10267.521	5161.764	7897.623	915.789	455.915	561.594	418.261	307.921	330.952	269.251	7941.962	314.73	217.973	204.127	1573.843	145.923	381.336	159.206	2374.708	6126.802	275.082	401.536	250.952	12317.197	733.536	257.106	6413.354	166	0.865	993.373	308.392
10091.236	10368.642	5546.67	12754.301	6834.548	12117.898	5012.331	8604.933	812.337	768.861	352.034	274.272	549.876	706.04	243.037	12302.15	267.332	223.017	210.59	1095.358	137.928	429.002	150.725	1920.322	8158.984	310.423	303.637	306.878	11834.691	1944.136	1279.941	4616.9	211	0.94	896.32	311.936
11553.212	11795.853	6341.403	13430.254	7339.906	12340.457	4964.489	10220.216	1012.274	479.303	491.503	334.514	774.645	434.561	289.269	13136.678	304.573	257.378	177.258	1704.585	187.431	534.784	164.503	2601.721	10266.582	471.786	490.315	307.989	16216.489	2378.051	1574.112	6136.28	205	0.902	639.28	312.841
11001.121	11849.259	6929.849	15347.218	9190.499	15911.922	7494.339	12190.855	1062.743	566.459	561.036	339.352	422.829	484.488	254.551	8458.754	297.634	228.673	200.497	1414.341	161.581	528.814	150.493	2761.169	6294.319	323.101	683.466	306.785	16797.09	1571.685	1527.91	7898.126	187	0.951	867.826	312.013
7877.498	8395.357	4674.32	10457.54	5906.701	10264.982	4557.255	7578.175	853.386	395.832	345.151	302.866	806.173	532.502	301.692	12744.252	280.224	208.562	235.938	1275.344	150.872	437.412	166.198	2237.074	5851.251	320.853	293.715	272.732	16408.253	2514.885	1121.83	5403.578	174	0.837	929.172	314.011
5043.798	5427.273	3340.393	6456.604	4095.249	6357.499	3118.461	4379.543	643.242	322.306	436.596	326.437	250.021	273.837	216.997	7526.361	203.437	180.84	160.631	849.57	123.971	256.577	144.503	1377.454	2601.645	266.989	374.628	249.287	7062.913	489.647	236.677	3767.652	100	0.967	974.48	309.82
6814.026	7096.727	4259.854	8820.135	5981.206	9013.002	4189.369	6617.277	707.072	359.22	498.951	277.435	432.492	318.673	235.114	11143.249	191.876	174.468	180.333	706.05	134.988	459.991	156.751	1838.164	2578.598	287.708	272.309	285.781	12810.975	2021.752	1414.299	4617.969	110	0.985	796.282	311.218
11599.109	11855.257	6283.493	14225.896	7909.439	13663.244	5732.718	9922.558	966.341	447.415	409.369	317.966	832.045	453.733	314.035	12695.379	300.604	249.187	247.184	1174.949	157.414	450.803	165.397	2507.96	7761.764	382.344	327.775	287.862	17894	3140.273	1947.558	6196.101	165	0.944	911.094	313.167
7812.701	8740.774	5511.187	11257.978	7604.78	12454.278	6480.955	9848.366	1118.288	596.128	562.864	456.03	356.106	425.674	319.445	7483.721	330.06	218.279	183.468	1070.072	135.922	309.509	169.924	3195.903	1837.147	298.354	365.553	261.948	7520.757	871.627	330.325	9249.941	159	0.933	1030.884	312.481
8371.034	8870.962	4917.02	10753.327	5434.677	9539.502	4128.823	7197.572	1027.864	1069.088	447.287	352.817	847.773	1589.161	312.042	15722.496	291.387	238.698	198.02	1345.14	195.722	620.376	176.259	2792.948	8946.575	348.978	468.601	291.768	23283.015	2708.297	1368.298	5791.378	130	0.99	673.462	312.269
11774.391	12259.527	6556.557	15307.896	8228.782	14839.249	6370.114	11320.239	949.305	489.847	390.955	322.704	989.269	690.058	318.407	12836.821	290.068	238.979	226.705	1354.737	150.962	471.152	163.515	2634.908	7586.383	319.033	332.255	287.516	14588.847	3494.888	1194.774	6030.315	166	0.94	919.373	314.229
10588.716	11224.871	5801.905	12826.175	7053.823	12318.289	5422.308	8888.468	851.83	473.51	382.849	357.028	342.572	397.861	285.091	9740.864	285.957	229.178	173.772	761.717	137.887	353.511	152.528	2193.486	6387.14	439.442	283.047	264.648	11730.679	1906.036	1167.681	5558.465	118	0.981	1011.805	312.678
9095.411	9575.255	5033.613	11808.858	5873.04	9689.062	3804.231	6279.317	847.286	577.95	462.381	339.651	569.113	507.189	294.057	14364.018	310.48	260.003	199.875	814.171	143.062	378.857	165.459	1742.777	6661.908	482.603	324.032	276.432	11865.054	1840.212	774.526	3457.805	250	0.835	1062.212	318.136
12444.778	12694.498	7711.969	15562.499	9566.646	15701.797	7760.365	11718.622	1216.152	541.882	602.901	378.494	381.249	353.634	272.3	9269.164	338.955	271.585	190.865	1179.111	166.249	464.55	158.288	2885.076	11101.307	277.152	364.765	273.656	17499.274	1992.426	399.582	7516.485	250	0.812	749.74	318.776
9408.266	9841.466	5431.381	10686.135	5960.358	9970.698	4193.07	6193.875	1113.253	520.156	480.284	340.965	917.684	723.187	330.745	17537.896	263.45	211.903	164.031	1422.712	221.139	676.144	163.04	2648.421	9129.181	404.439	345.489	299.694	23288.912	2903.244	1092.876	5675.235	203	0.904	533.5	318.352
13433.191	13879.669	7389.925	17911.082	9382.672	17929.584	7197.101	12899.292	849.012	895.212	346.616	297.141	622.663	1698.619	268.888	12860.488	288.884	222.518	188.314	1239.937	150.511	544.908	146.309	2384.939	7561.973	301.219	317.86	316.684	16432.421	2844.581	1455.179	5555.303	250	0.91	845.952	318.52
10696.4	11199.742	6125.842	14147.768	7818.857	14156.627	6456.549	10370.001	837.07	540.302	344.935	285.007	872.497	699.51	283.969	11863.478	248.338	223.241	193.023	1114.595	161.346	447.204	151.184	2361.172	4838.26	317.107	322.121	317.443	18429.183	3468.83	1367.6	5732.579	221	0.834	884.342	320.455
8484.687	9018.975	5323.593	11267.849	6779.305	11239.448	5430.414	8357.158	930.243	442.467	613.532	440.333	315.145	320.046	274.029	8515.014	314.267	231.957	220.209	1809.111	160.26	462.052	155.088	2218.065	6878.04	300.262	457.207	256.929	13739.011	1440.741	267.899	6144.04	127	0.967	998.035	315.925
9673.634	10390.606	5709.519	12936.642	8457.52	12887.492	5632.687	9167.322	905.072	599.912	386.515	385.398	435.664	734.233	334.332	10541.299	330.071	255.876	195.676	1155.328	151.56	421.391	168.514	2479.103	6620.201	405.429	431.106	268.619	12405.765	1656.001	1075.679	6423.858	180	0.929	1044.278	318.089
10341.353	11156.356	4379.76	13919.889	7105.502	14821.215	5605.751	10378.156	837.569	512.959	386.713	318.44	804.544	706.836	286.691	12171.435	300.002	225.656	133.711	1382.17	156.439	526.616	185.097	2700.792	5469.843	335.103	721.904	337.677	17313.378	3421.865	1349.677	5617.867	242	0.888	1177.124	321.091
10504.72	10755.454	5678.085	11506.156	6060.635	12889.699	4780.55	7907.495	1103.299	503.017	465.105	341.193	1442.905	785.096	374.061	19664.892	278.894	211.037	180.314	1450.364	221.272	918.827	160.104	3169.314	12316.385	417.759	329.355	298.878	26219.079	4085.231	1445.256	6378.382	398	0.82	519.5	324.962
14066.974	14670.982	7963.45	17996.796	9405.011	17158.348	6855.043	12418.934	1059.448	625.428	451.104	360.856	1016.54	913.49	344.364	12703.733	313.689	255.538	149.505	1975.692	184.739	577.688	173.936	3028.327	9148.187	445.717	347.492	310.411	17919.26	3506.628	1626.402	7104.787	280	0.893	660.746	323.343
7780.19	8138.744	4650.187	9848.119	5727.074	9819.517	4294.74	7268.456	901.099	425.61	469.288	319.5	1173.76	445.558	291.728	15468.359	238.754	214.997	186.634	1376.07	168.433	449.695	158.647	2184.159	3392.411	347.437	403.552	276.115	18908.659	2549.033	785.61	4609.979	122	0.997	696.09	319.156
8662.008	8682.673	4703.944	10448.55	5595.051	9534.247	3868.022	6414.598	729.184	1172.5	353.592	260.947	373.634	755.495	231.438	10943.589	233.589	173.33	179.565	630.341	111.904	386.492	151.771	1296.544	8956.003	261.832	368.998	287.487	3907.071	830.48	800.065	3208.287	179	0.965	801.014	321.628
7357.928	7701.729	4876.053	9503.784	6326.582	9468.789	5074.131	7536.005	1007.948	474.861	615.794	319.322	360.216	272.563	228.982	7758.156	316.191	212.673	184.417	1213.561	140.163	329.699	137.961	2404.518	6652.152	267.72	567.539	320.263	9583.609	488.215	350.727	7329.434	173	0.821	858.812	322.864
6341.56	6965.732	4044.727	9073.161	5106.588	9074.123	4012.489	6503.005	798.571	537.659	354.056	339.689	386.336	759.053	313.654	11072.08	296.679	209.459	182.489	949.237	130.674	356.424	165.112	1729.765	4676.048	325.193	482.329	285.605	10285.309	1651.039	1428.095	4296.494	112	0.985	1050.777	320.277
9391.61	9634.247	5542.671	11134.355	6490.75	10694.19	4604.313	7893.743	1000.059	464.681	414.799	316.142	674.141	381.648	282.347	11583.205	297.832	249.16	170.681	1301.158	201.114	522.841	157.244	2457.321	8321.578	393.413	333.01	308.844	14489.355	2896.131	1430.051	6099.663	198	0.805	641.091	322.439
9765.836	10136.12	5868.831	13062.113	6756.031	12376.093	5480.548	9354.627	928.868	914.987	388.606	325.009	814.11	1382.487	300.463	13130.573	278.483	238.057	172.386	1744.491	172.74	492.739	163.939	2518.573	8382.259	324.576	354.576	296.685	13714.089	3096.337	1781.205	6204.323	144	0.958	669.806	322.674
13882.339	14169.1	8050.477	18497.422	10093.921	18183.387	8059.391	13755.79	1051.909	870.815	590.58	339.239	791.863	1126.82	287.174	11843.072	342.618	256.009	196.869	1439.464	179.78	530.203	157.512	2815.374	11092.183	348.563	547.19	300.344	21603.635	2326.454	1205.403	7017.872	315	0.793	824.16	328.205
8553.772	9171.903	5381.046	11286.642	6912.309	11777.174	5458.133	8900.863	1005.256	449.385	418.369	313.449	829.133	552.097	292.687	12403.394	263.989	209.549	182.934	1238.894	159.486	431.3	153.292	2524.247	3031.465	377.75	319.976	295.01	13048.916	2876.654	1603.805	6689.439	150	0.961	913.76	326.36
8232.33	8815.046	4888.248	11436.159	6359.243	11181.005	5044.339	8848.221	879.035	408.479	372.09	310.245	662.274	427.548	290.24	11653.423	264.816	221.831	189.95	1537.561	166.253	427.03	153.037	2449.044	4184.831	392.562	318.127	291.576	16452.856	2382.701	1187.546	5794.684	190	0.893	924.079	326.711
11440.419	11563.951	6235.221	13916.224	7490.921	13096.575	5241.947	9202.937	891.328	545.591	454.31	314.229	1207.73	574.688	309.337	13522.145	280.706	233.462	165.82	1204.764	177.022	480.578	150.091	2288	7672.174	569.884	391.635	290.367	19869.073	2673.406	1230.111	5173.594	200	0.891	691.06	327.74
9330.005	9904.381	5438.647	12729.792	6987.863	13054.049	5379.577	9796.749	891.619	393.882	333.648	289.12	719.13	559.498	260.422	13098.711	262.555	200.993	193.477	1318.713	150.212	514.329	143.789	2351.103	2827.84	372.206	312.387	308.276	14364.702	3136.479	1545.339	5745.651	212	0.896	846.906	329.038
7275.94	7609.67	4512.924	9439.144	5389.588	8710.74	4326.21	6504.562	751.901	342.173	290.699	267.485	362.231	293.045	234.699	8375.596	244.649	205.286	183.273	868.493	109.335	296.063	139.332	1754.61	4712.68	372.734	301.784	276.787	3820.615	1178.653	949.799	4992.727	115	0.999	936.622	327.657
13304.218	13660.96	8109.202	16019.45	9511.615	15641.547	7565.64	11201.564	1338.152	603.172	504.407	412.293	393.815	394.254	273.223	8559.702	435.317	279.622	229.459	838.812	161.335	441.051	150.511	2734.887	18958.677	285.671	351.227	277.441	13099.227	1272.134	443.81	7522.242	137	0.963	743.106	328.631
14035.638	14525.079	7999.496	18600.289	10176.153	19120.876	7822.194	14018.957	982.312	629.436	710.528	329.534	784.097	1009.181	289.471	12127.535	306.291	243.561	198.846	1436.762	171.13	567.814	174.036	2591.27	9364.328	363.843	315.337	300.171	15883.862	2504.088	1481.568	6322.425	508	0.825	815.35	337.488
11368.723	11748.924	6087.753	12340.076	6420.372	10786.389	3815.173	6330.343	1117.297	483.869	822.302	339.171	1296.153	639.787	331.079	16215.764	300.086	221.225	189.779	1530.158	201.065	819.402	152.35	2438.37	15012.616	499.898	355.392	299.559	20586.372	2980.028	1105.587	5033.436	185	0.785	508.078	331.408
10422.595	10855.763	5883.797	12401.011	6698.715	12394.345	4761.398	8043.681	1078.671	505.875	533.402	354.963	743.198	816.873	340.921	16517.604	272.391	223.043	187.223	1704.321	223.416	639.009	156.318	2761.669	10593.211	414.253	377.859	314.694	24368.804	3687.407	1724.458	6168.972	289	0.835	541.396	332.773
12807.595	13347.227	7259.313	16255.609	8510.09	14585.92	5495.379	10062.172	995.216	449.675	413.373	340.526	1033.415	530.894	316.293	14729.724	300.135	243.723	170.39	1704.301	202.269	567.39	156.484	2492.716	10299.023	403.863	342.203	320.351	18254.084	3507.062	1409.299	5591.783	335	0.849	646.39	333.428
9195.611	9541.872	5331.164	12074.015	6580.502	11518.451	4908.773	8434.186	883.685	392.697	1181.264	305.755	564.357	513.347	277.723	15008.151	252.14	221.318	154.816	1337.665	167.714	489.511	167.108	2110.942	8256.5	326.663	363.275	276.849	18698.016	2310.897	1658.9	4747.866	110	0.955	764.573	329.018
10498.191	10793.212	6089.704	12622.545	7469.728	12400.808	5534.283	8835.28	1085.669	653.533	693.706	338.074	642.748	630.765	286.092	12031.011	305.637	258.071	174.329	1185.124	167.057	479.605	152.785	2544.286	10160.096	484.238	419.642	291.198	15044.478	2099.542	1369.062	6633.814	204	0.862	756.549	332.216
10471.252	11039.857	6099.045	14462.178	7761.157	14485.807	6014.381	10563.437	752.371	385.166	337.117	261.099	838.327	570.143	277.066	11804.141	257.53	225.831	192.897	1083.841	151.152	448.579	147.866	2198.207	6138.142	303.145	332.54	334.504	16523.848	2449.386	1543.495	5453.584	139	0.94	889.687	331.155
6757.092	5327.676	3389.298	7571.164	3044.982	7701.779	3090.184	5082.101	506.032	288.848	289.69	298.875	360.416	334.112	248.214	10106.183	162.24	149.831	164.926	743.84	364.854	367.863	131.775	1439.87	3376.958	312.4	267.796	287.244	10272.737	1608.563	615.918	3043.978	134	0.942	1232.985	330.455
7434.886	7703.045	4628.086	9986.205	5986.471	10174.433	4840.06	8130.306	923.556	421.504	781.966	323.1	442.379	358.06	248.978	13073.46	229.237	197.234	189.116	1546.354	139.896	464.702	175.289	2372.369	2120.49	356.032	342.009	295.265	10420.917	1978.246	1629.979	5976.036	110	0.943	786.909	330.773
12415.479	13000.686	7454.718	16209.588	9188.874	16196.813	6925.644	11912.46	1101.902	1163.461	495.401	344.384	932.575	1234.056	328.384	12266.065	296.492	250.561	174.936	1071.809	180.726	514.687	151.498	2952.722	5471.401	472.913	377.166	279.55	20420.064	2760.149	1802.59	8008.321	257	0.851	694.944	335.305
11112.33	11172.825	6414.274	14050.994	8180.481	13575.33	6183.84	10274.668	1048.156	676.749	1015.912	332.237	900.293	1813.813	302.459	13005.741	301.148	236.957	196.687	1411.523	163.551	589.034	188.037	2718.006	7320.155	315.471	317.929	292.69	16909.592	3473.31	1602.036	6816.161	164	0.854	803.463	335.067
8504.257	8486.28	4473.464	10600.347	5576.136	10349.627	4090.061	6611.753	675.791	337.407	301.44	263.161	468.39	649.731	254.745	10443.141	251.696	205.724	183.751	576.788	132.742	363.128	143.276	1368.227	7431.414	683.759	337.697	279.103	7761.718	1293.702	638.06	3209.228	191	0.89	966.463	333.73
6151.562	6716.253	4388.517	8649.047	5399.014	8510.326	4775.203	8513.989	829.481	432.928	315.206	320.237	299.259	328.832	162.91	6747.797	303.574	170.292	186.922	1144.171	125.906	250.912	140.289	2264.905	3889.064	262.677	269.161	352.963	10483.662	838.927	614.731	5757.619	111	0.896	1191.617	333.014
10278.317	10857.186	6291.924	13924.888	7437.458	13833.98	5698.262	10197.131	959.76	527.957	429.276	329.306	1026.303	822.705	338.147	13525.893	271.624	229.303	135.39	1856.721	156.979	589.996	156.54	2699.448	5255.983	476.699	327.823	300.98	11065.027	2522.648	1391.838	6481.285	156	0.963	663.179	334.109
6907.248	7095.263	4177.609	9714.71	5409.228	10127.294	4615.21	7628.997	691.841	370.094	291.838	232.054	657.006	945.617	256.025	12132.952	250.166	212.692	197.885	726.099	129.666	373.032	137.576	1674.188	6929.751	292.971	332.95	315.647	10270.396	1298.268	689.963	3974.536	132	0.965	897.705	333
8993.312	9186.215	3808.146	11557.033	5704.852	11186.944	4531.503	8423.331	818.434	508.653	323.559	311.351	1265.36	678.827	311.901	12768.82	303.463	228.053	145.867	1327.235	148.005	521.948	183.567	2731.942	5924.35	472.865	418.423	360.152	14669.015	3178.168	594.663	5313.465	146	0.911	1177.068	334.349
10345.477	10876.055	5668.681	12082.988	6300.93	9566.065	3637.878	6162.106	1006.472	503.586	413.805	330.216	715.766	609.014	323.379	14461.534	270.963	232.577	202.239	1350.226	205.805	547.387	146.461	2092.881	11116.712	588.398	394.417	315.877	16508.909	1665.935	885.437	4169.807	203	0.933	579.155	334.933
9575.4	9639.65	5893.741	11827.526	7016.424	11738.468	5570.975	8724.667	1056.231	447.101	391.431	322.981	697.43	404.737	290.689	13285.503	308.117	247.232	170.925	1711.239	160.999	510.148	145.355	2393.204	8917.095	387.865	370.054	296.684	12536.953	1770.2	1693.366	6298.346	149	0.955	676.554	336.178
9897.535	9973.628	5778.174	12678.335	7160.749	12434.047	5532.783	9269.373	960.903	418.417	699.426	319.736	458.104	468.627	259.068	12974.974	268.837	230.046	173.947	1588.945	141.756	721.337	172.558	2336.506	6888.822	345.352	330.904	290.237	7844.238	2015.902	1416.241	5822.687	152	0.974	782.961	335.684
9743.213	9831.399	5345.747	10999.397	5621.11	8589.477	3322.172	5312.577	998.463	1992.689	938.83	300.176	521.508	1052.406	274.823	13234.925	292.218	236.684	192.22	995.499	167.264	463.245	137.558	1485.42	15677.895	386.968	530.967	322.115	7203.664	912.542	485.76	3078.532	176	0.917	617.58	338.767
8606.376	8951.82	4885.289	9941.465	5253.785	8644.649	3239.411	5397.112	949.085	698.134	392.717	310.18	1589.042	1668.128	340.415	16132.641	247.634	204.409	156.228	1273.722	194.652	624.42	144.618	2166.757	6749.219	330.097	397.184	290.95	16918.566	2541.961	634.399	4211.87	111	0.964	527.563	336.995
7115.429	7456.844	4341.632	8520.403	5108.897	8926.914	4033.326	6331.341	1033.785	516.143	424.543	323.457	855.387	907.832	377.201	16650.594	252.769	210.144	167.383	1595.555	208.506	702.84	156.802	2860.029	5002.576	355.473	342.438	322.688	21764.24	3768.692	724.5	6205.71	96	1	596.479	336.771
5672.693	6188.841	4371.159	7761.24	5750.317	7986.419	5013.908	6765.763	1043.007	483.87	541.063	361.191	295.098	336.736	262.048	7729.511	312.349	254.206	208.241	1289.17	147.828	341.231	150.341	2712.061	5172.526	289.968	648.664	287.477	9075.884	741.401	273.805	7910.963	140	0.883	945.936	339.464
10068.817	10325.657	5330.012	13121.714	6846.774	9129.047	4224.029	6006.604	772.838	415.006	392.719	306.607	453.61	501.89	267.173	11943.27	318.444	258.975	186.295	1057.482	150.762	361.063	186.874	1342.241	6236.3	469.308	358.71	306.901	11799.366	869.292	1168.23	2838.05	153	0.945	1118.761	338.493
7220.376	7950.845	4868.301	10722.683	6423.432	8824.417	4114.761	7156.6	782.96	407.376	485.55	334.203	391.792	297.09	249.055	15934.344	310.672	247.888	197.375	953.501	149.641	367.36	182.45	2209.531	4841.849	263.961	615.767	305.532	9664.1	603.089	512.932	5564.491	164	0.906	1130.287	339.14
8934.241	9215.823	5055.496	10540.682	5671.496	9767.574	3717.566	6048.265	1032.177	431.023	634.176	320.441	1139.051	518.856	309.447	13619.624	264.669	187.564	185.267	1323.361	171.609	628.052	148.832	1922.712	10480.732	346.116	323.597	293.037	13830.443	2447.644	1221.643	4383.517	115	0.999	513.839	337.909
12543.176	12799.781	6850.045	14805.924	7808.847	14273.01	5449.736	9344.499	1121.639	1566.333	587.386	340.148	771.372	988.853	338.73	15871.806	342.235	264.994	166.605	1398.654	197.45	650.222	153.653	2533.991	17601.479	389.221	446.395	337.888	18013.615	2304.198	927.514	5503.686	247	0.899	607.613	341.168
11849.892	12068.861	6526.54	14849.743	8047.409	14527.768	5931.303	10299.016	1028.585	580.787	434.08	324.564	698.021	915.201	323.679	14911.569	315.242	251.558	191.779	1776.473	167.931	602.91	153.477	2505.456	11830.635	611.025	509.81	280.844	18497.64	2720.947	2532.334	6224.54	353	0.801	715.472	344.22
12328.137	12322.318	6902.256	15865.616	8880.863	15758.038	6799.156	11750.444	943.889	585.258	688.148	322.026	1113.929	1540.951	289.227	12518.221	307.91	245.152	211.033	1381.222	162.198	549.903	182.828	2495.141	9775.382	457.653	308.725	296.187	15294.21	3431.315	1323.558	6064.749	147	0.908	798.153	339.412
10085.518	10511.972	5822.221	11731.337	6420.977	11815.367	3696.396	5567.076	1101.999	609.718	595.222	354.31	603.297	670.37	298.077	13843.47	305.496	234.608	217.188	1193.744	210.55	610.718	146.197	2234.304	16104.143	476.37	408.755	316.697	19737.684	2558.403	1172.697	5159.909	337	0.854	560.001	343.77
9594.222	9958.119	5665.063	12649.426	7192.465	13025.431	5504.578	9441.616	919.179	491.739	521.985	308.162	607.022	716.502	268.756	13202.1	248.097	237.71	176.513	1285.724	159.111	484.619	175.727	2169.006	5828.354	556.225	349.351	281.617	13122.499	2100.155	1232.302	5199.015	201	0.907	775.475	342.122
10652.404	11299.361	5860.635	14195.741	7192.987	13780.365	5303.513	9671.697	811.131	526.817	346.769	291.743	655.499	1259.996	284.077	12770.434	255.674	216.067	181.625	683.617	152.866	463.164	143.513	1820.042	5574.558	1118.895	307.637	285.88	12137.021	2010.221	792.365	4271.547	152	0.974	970.033	340.382
8864.544	9130.328	4993.99	10406.416	5525.236	9222.059	3617.944	5945.852	993.073	472.133	404.217	328.02	829.397	757.806	311.886	15660.515	252.839	219.874	197.707	1458.458	214.829	809.337	151.076	2151.328	8554.687	435.3	322.791	301.483	19115.663	2712.559	1208.415	4581.901	125	0.94	534.068	340.868
6263.784	7027.437	4711.53	8769.817	6300.282	9198.724	5443.653	7691.089	1115.722	645.042	485.097	484.236	350.856	619.513	327.332	8883.237	340.377	243.868	204.271	1144.01	148.809	355.934	160.836	3223.07	1484.339	292.49	684.55	266.683	10227.44	508.155	280.548	10383.328	109	0.976	1033.748	340.546
9391.224	10029.766	6611.977	12720.132	6611.543	12102.129	4840.132	8731.271	675.702	520.92	319.917	283.796	807.835	684.407	219.734	8843.501	280.794	210.077	161.933	1006.5	135.119	370.873	164.097	2064.917	5424.005	443.688	351.333	363.364	14429.697	2179.705	706.422	4546.867	182	0.905	1184.588	342.72
6547.233	8061.728	4671.359	10275.389	4608.813	10180.919	3826.112	6975.926	499.661	322.104	315.732	285.204	462.174	686.227	256.22	10136.179	169.897	176.38	181.786	729.601	240.064	415.209	138.719	1645.723	3561.333	404.275	266.419	294.131	7539.654	1657.65	647.106	3494.959	248	0.844	1229.976	343.278
7300.493	8549.225	4524.37	9419.809	5461.642	9079.118	3449.209	6212.708	512.292	318.704	346.883	307.796	525.279	481.358	265.645	11599.092	189.729	169.021	191.673	788.521	226.028	418.772	144.094	1655.562	4615.045	414.621	279.886	294.845	11024.295	1823.676	722.462	3362.254	154	0.961	1242.377	341.734
10316.652	10501.553	5887.688	9181.599	5412.078	8275.086	3691.787	5220.09	1114.324	497.76	636.446	313.058	726.808	458.32	311.906	13678.043	297.237	223.354	216.662	1001.358	182.325	585.818	151.293	2168.417	15910.1	441.608	315.86	278.692	15751.265	2633.537	1178.639	5103.617	112	0.973	488.92	341.58
15432.23	15589.969	8513.978	19463.5	10252.379	19423.076	7951.836	13620.936	903.051	426.406	645.094	322.082	893.631	657.165	284.108	12385.883	304.014	253.393	203.744	1183.683	144.918	657.539	174.165	2269.921	10704.668	444.55	291.579	293.444	10596.569	2579.091	1325.478	5526.951	327	0.938	790.974	345.745
13858.767	14455.938	7971.335	16858.054	9184.454	15664.057	6515.415	10983.802	1190.683	975.866	502.886	377.841	629.68	1186.765	350.792	14338.308	312.012	263.714	202.641	1646.201	207.014	632.347	150.034	3009.182	13431.943	493.691	418.11	317.943	19855.407	2624.941	1721.393	7217.485	387	0.851	580.578	348.11
7199.074	7600.77	4523.472	9744.033	5908.608	9862.339	4836.56	7835.726	936.749	661.532	1138.978	336.586	700.28	1074.543	315.226	12752.919	286.031	235.187	172.027	1773.141	184.521	509.917	183.255	2627.848	7802.764	274.872	309.29	299.35	19637.217	3306.453	2126.46	6683.761	125	0.94	760.508	343.492
10231.217	10439.319	5584.375	13458.388	7156.658	12867.288	5301.173	9586.04	890.448	1005.093	343.237	276.512	784.667	2648.56	279.037	13157.71	272.041	303.12	183.087	1171.246	155.354	450.515	135.921	2210.075	7106.116	332.665	322.061	307.9	16207.146	3002.129	1386.131	5273.21	267	0.842	903.399	348.934
10257.408	10459.448	5773.6	11514.458	6569.653	10788.694	4543.181	6970.544	991.53	443.286	529.965	316.624	871.114	444.987	302.915	14047.254	273.196	195.46	179.098	1196.374	174.078	620.484	144.438	2301.775	10206.315	424.414	293.812	288.465	13700.851	2078.372	1134.918	5443.793	137	0.947	503.077	344.945
13513.172	13559.525	7892.232	17010.993	9543.604	17248.703	7482.594	12599.759	1152.031	498.242	516.401	333.368	1029.893	476.279	316.011	12259.323	336.067	253.82	178.87	1086.664	171.194	621.633	142.824	2742.387	12003.607	342.776	318.295	283.129	16708.309	2299.969	792.683	6937.762	286	0.835	674.423	350.143
9957.737	10118.446	5749.445	13519.548	7524.365	13335.106	5972.37	10417.941	878.4	434.446	640.716	317.785	769.408	651.913	281.357	11924.653	272.225	205.26	201.158	1464.852	146.318	557.292	185.302	2408.336	6320.788	352.488	279.728	299.389	11936.427	2334.148	1166.564	5805.183	143	0.941	805.052	346.731
10479.294	10532.633	5545.621	12503.57	6731.063	11883.505	5108.611	8339.893	875.406	405.27	357.418	297.859	564.766	524.915	275.306	12144.05	293.919	256.527	223.468	1245.649	155.081	424.598	141.334	1994.828	8583.495	541.284	369.532	303.38	13801.135	1983.283	1089.292	5051.581	182	0.917	956.132	347.857
9477.859	9590.286	4940.889	11845.872	6162.315	11320.994	4584.587	8108.74	816.784	420.175	333.232	283.156	491.867	765.675	279.109	13474.111	248.272	210.713	202.263	1100.305	145.37	470.795	146.616	1848.448	4657.177	631.784	313.169	295.566	11855.654	1760.076	916.169	4291.622	135	0.949	964.144	345.226
10327.331	10256.29	5033.999	12061.156	6110.645	12209.57	3875.898	6453.511	794.959	950.478	399.459	299.76	457.176	877.88	258.116	12967.237	355.662	270.66	221.079	835.997	147.963	499.162	181.562	1613.029	9019.481	357.58	462.21	308.735	11729.512	2126.271	810.904	3423.493	253	0.913	1113.267	347.923
4958.344	5521.298	5624.888	5601.001	4241.399	10655.658	4241.903	7811.389	725.466	394.093	306.449	271.53	350.312	629.837	229.029	8160.304	276.762	196.529	166.606	659.078	111.469	330.702	163.628	1718.841	5280.6	292.556	284.757	334.134	5139.649	1672.379	519.771	3896.55	176	0.895	1201.011	348.21
7355.314	7500	4299.347	8965.592	5056.628	9035.578	3853.573	6479.085	846.837	395.82	424.212	285.135	860.8	459.279	301.522	13025.037	238.759	205.132	146.187	1298.335	160.711	518.146	153.209	2041.894	5466.525	462.507	315.065	293.888	15139.45	2220.627	1091.982	4829.926	126	0.976	662.722	346.968
9954.042	10209.308	6500.176	13066.933	6605.401	14276.827	5194.917	9580.165	812.614	634.05	283.384	307.856	867.125	940.694	290.357	12358.931	284.163	256.649	147.792	1289.642	151.281	514.042	189.629	2549.404	4620.195	382.275	313.667	373.758	12180.629	2737.222	706.118	4909.24	204	0.881	1175.147	348.289
9854.901	10143.584	5681.341	13128.657	7082.494	12880.129	5603.746	10087.575	1033.873	478.829	434.273	326.01	775.935	635.576	358.969	13741.998	304.892	226.238	184.276	1702.636	184.618	609.56	146.93	2663.635	7051.745	365.415	389.078	275.166	23231.88	4611.684	2951.958	7085.614	128	0.963	724.094	348.195
8107.024	8422.41	5027.916	10793.376	6685.741	11300.796	5647.178	9148.39	983.472	461.483	392.878	323.191	614.166	408.057	278.446	11279.176	273.638	233.712	204.219	1718.007	149.383	436.393	145.139	2797.362	4428.338	310.507	324.838	311.055	15251.963	2654.483	2101.881	7610.913	105	0.984	891.995	347.319
11665.839	11859.879	6332.096	14713.696	7987.53	14539.891	6083.474	10844.512	1029.676	475.015	423.865	294.352	1174.127	626.718	341.087	13290.411	270.548	326.213	170.817	1312.124	177.973	472.063	159.607	2576.078	4141.368	558.265	321.82	311.009	25496.162	3600.87	1225.836	6008.742	148	0.948	914.027	348.635
8106.901	8765.391	5067.874	10857.422	6131.529	12387.775	4655.171	7987.578	1120.204	643.822	524.285	365.946	1034.999	697.387	380.994	16531.63	250.281	245.187	159.419	1891.282	224.477	720.184	156.289	2927.59	4066.04	401.218	361.517	323.625	30821.472	4264.564	1227.224	6356.951	168	0.951	606.976	350.738
9142.277	9415.244	5283.941	12298.043	6645.851	12236.954	5207.547	8944.681	811.316	374.609	320.007	260.926	829.822	453.503	276.865	11106.681	258.524	255.311	191.708	981.966	144.319	398.369	151.12	1799.803	5796.803	427.098	315.326	303.642	11080.922	2029.709	1156.696	4499.093	181	0.912	922.732	350.638
10820.342	11152.415	5985.7	14452.341	7728.868	15013.914	6637.624	10948.065	767.521	432.299	425.807	338.78	479.796	1092.814	279.108	10655.249	288.887	211.167	201.616	774.056	148.946	409.902	141.854	2085.171	7082.097	463.986	354.888	277.611	11933.232	1391.514	1231.679	5837.279	373	0.769	1006.792	352.511
10227.602	10743.458	6555.245	13339.94	8376.604	13729.793	6764.989	10805.771	1279.652	578.698	953.55	373.655	938.194	500.076	351.445	12003.412	323.299	287.129	163.821	1767.354	178.415	557.719	162.529	3325.029	3591.81	348.439	294.911	285.311	18888.577	3727.009	2159.145	9106.147	138	0.981	751.196	352.174
11423.915	11689.922	6610.626	15241.019	8326.659	15425.828	6645.514	11953.064	1011.34	615.219	563.748	317.429	955.778	660.69	308.609	13123.936	295.187	230.662	211.275	1774.422	164.587	567.291	163.615	2666.697	6617.832	332.322	290.296	287.322	17131.627	3294.622	1547.773	6654.213	377	0.739	811.153	356.362
7404.931	7674.667	4633.769	9909.374	5989.462	10389.687	4894.584	7853.232	753.144	355.081	275.427	257.995	733.163	334.224	255.068	12169.125	268.468	193.757	209.527	1013.983	144.226	446.241	149.557	2035.167	4396.56	360.999	281.034	304.8	13843.456	1998.093	1263.038	5257.411	163	0.932	847.512	352.169
6611.53	7390.309	5077.142	9270.361	6957.227	10114.503	5944.867	8343.467	1189.662	635.285	658.056	487.87	387.052	391.447	321.18	8122.958	374.64	242.941	233.06	1224.655	146.27	345.786	166.533	3352.725	2316.044	351.651	561.889	275.871	4597.662	587.454	263.529	10864.881	192	0.903	1035.786	352.547
9578.076	9531.333	5209.536	9339.034	5154.932	8244.75	3178.052	4958.698	1023.677	446.897	512.714	322.601	1253.003	510.16	311.124	14421.664	297.615	208.067	222.937	1216.351	180.246	570.266	140.421	1887.387	13276.303	322.402	314.764	299.864	16602.314	2652.492	809.242	4079.225	166	0.895	491.675	355.325
8821.114	9188.793	5957.54	11372.853	7639.593	11778.786	6193.46	9318.903	1256.599	603.743	522.501	382.439	466.759	472.979	321.993	10517.37	349.17	247.739	201.411	1774.497	158.316	477.684	150.184	3225.921	5476.303	449.777	322.826	281.869	11586.557	1918.458	2074.719	9578.021	163	0.923	732.12	354.052
14109.085	14618.15	7222.483	17948.85	8580.492	12903.734	5001.706	9081.614	871.37	522.351	321.881	316.258	672.965	643.748	267.1	13304.782	347.124	317.151	181.879	1110.238	175.672	475.975	203.019	2171.367	8268.515	422.293	261.151	379.417	11427.892	2208.606	673.133	4380.951	203	0.833	1166.534	354.879
11459.821	11477.861	6480.928	14579.624	8097.054	14374.067	6630.796	11153.546	1014.436	479.47	1029.118	336.08	801.297	531.63	314.436	12595.075	281.417	235.729	185.148	1483.516	156.92	552.13	165.211	2651.186	5839.881	381.105	291.504	289.339	13778.708	2929.251	1490.253	6610.718	141	0.938	799.039	354.472
13534.891	13751.372	7145.482	16917.819	8862.569	16731.18	6424.161	11555.523	891.1	661.944	510.137	330.897	570.281	870.115	276.153	11296.159	340.684	243.143	195.632	941.609	163.247	548.801	146.128	2110.213	13204.515	539.295	344.468	282.977	18265.771	2067.529	1258.128	5396.904	404	0.78	993.661	361.851
10643.199	10922.857	6089.296	13732.769	7580.247	13716.07	5811.916	10203.841	1069.818	523.491	474.682	324.233	691.844	926.916	339.607	15067.431	296.308	247.131	171.353	1727.02	169.206	612.048	146.469	2727.308	7838.12	563.113	443.215	294.563	18899.811	3289.088	1530.711	6637.031	268	0.797	706.966	359.034
8978.72	9226.145	5433.588	11590.3	7026.61	12070.507	5884.327	9708.63	922.111	445.768	376.715	298.268	736.957	399.819	276.725	10647.067	278.03	243.12	185.723	1267.492	153.909	374.861	144.432	2654.616	4214.061	313.492	348.616	303.87	14939.681	2570.764	1747.43	7084.423	130	0.924	893.715	355.338
9742.38	9995.63	5154.673	12501.165	6279.098	12075.576	4608.932	8229.345	718.745	369.486	342.968	271.853	789.241	523.868	280.045	13924.25	267.948	229.42	203.462	927.106	142.828	408.3	137.392	1656.725	7912.544	505.468	295.726	301.522	12487.623	1964.056	1011.189	3769.769	226	0.889	964.823	355.434
9743.999	10085.785	6143.337	11768.82	7354.957	11167.492	5686.192	8185.414	1150.879	527.552	521.996	364.421	506.132	418.461	309.733	11858.417	297.122	230.274	216.317	1364.181	190.965	531.103	142.361	2728.252	8212.516	302.959	303.648	294.918	13411.644	1774.419	1349.162	7155.832	159	0.933	529.538	356.664
13295.649	13644.098	8016.51	16860.292	9806.45	17128.973	7748.718	12609.971	1232.351	1071.26	500.606	358.591	662.592	902.101	328.216	11638.619	352.044	268.394	190.589	1349.439	168.315	541.725	146.834	3232.486	10735.982	455.507	342.21	287.694	15455.228	2293.358	1289.167	8810.978	427	0.746	695.465	362.254
12101.062	12520.991	6846.739	16102.548	8457.132	15748.408	6308.674	11526.897	1039.079	772.704	447.096	335.193	679.15	1010.781	350.709	15845.564	323.437	255.883	198.114	1858.102	182.908	577.913	160.287	2753.657	8966.046	656.145	601.966	290.03	23003.068	3414.882	2690.638	6791.419	151	0.942	716.023	355.076
13174.827	13364.572	7610.253	16833.2	9256.179	16871.439	7020.553	12081.549	1023.025	485.344	877.984	331.687	761.884	481.357	305.001	12715.3	310.876	259.954	226.185	1331.076	158.116	535.852	154.967	2340.479	8662.461	363.442	281.94	291.646	13051.837	2754.798	1419.864	5959.64	486	0.82	787.819	364.132
10077.324	10170.798	5867.207	13024.622	6727.304	12353.108	4788.7	8951.546	717.286	868.372	293.934	298.035	689.272	725.303	246.304	10453.094	268.222	242.117	150.946	1549.504	134.529	424.408	187.834	2131.196	4465.149	356.584	255.81	403.608	12594.749	2188.619	1237.767	4436.135	102	0.987	1180.333	355.775
9559.091	10725.399	6111.503	13170.889	6369.483	12716.847	4696.583	8826.053	578.809	560.125	338.893	289.813	486.967	1237.809	257.206	10047.246	196.777	193.736	210.918	637.053	257.808	507.129	151.172	1889.452	5016.922	350.274	274.485	297.207	10481.868	1841.171	718.499	4114.228	439	0.765	1231.7	360.543
9183.108	9393.42	5315.262	12225.572	6769.335	12226.702	5389.192	9608.186	862.895	445.97	725.257	329.094	688.922	533.666	317.831	12091.066	261.226	216.9	180.64	1313.654	173.659	481.583	157.376	2481.032	5207.582	446.766	309.447	286.784	19839.727	2467.47	1356.958	5690.937	224	0.892	769.138	358.996
7559.541	7914.726	4273.169	10176.302	5407.707	10075.93	4200.477	7635.088	771.931	376.408	331.769	261.018	995.532	559.346	290.88	13106.398	227.868	232.423	175.94	1167.63	158.173	382.607	136.965	1900.098	3312.254	489.569	312.583	302.971	16702.702	2336.488	917.468	4285.836	183	0.88	914.713	357.839
11733.693	12091.485	6946.63	14791.494	7760.213	16324.543	6721.444	10475.835	1121.092	495.244	1082.912	333.756	1155.549	509.137	361.067	13812.559	299.77	236.76	163.238	1264.567	174.066	584.57	139.235	2638.862	8396.278	367.612	346.591	293.508	18012.578	3201.064	890.758	6714.086	322	0.759	658.873	360.366
8900.112	9499.972	7387.139	12098.796	6418.803	11037.162	4505.636	8294.093	650.576	1213.792	320.927	272.607	634.592	707.077	211.786	9205.873	272.213	206.924	163.904	1207.999	133.495	360.892	184.836	1794.705	4578.63	301.746	272.296	405.203	11335.834	2016.071	1210.994	4170.705	127	0.955	1185.051	359.185
10461.432	10829.866	6255.616	12500.233	7380.848	11736.945	5192.116	8256.599	1224.389	558.714	923.433	375.312	1054.295	450.182	326.286	14481.738	285.941	219.793	218.804	2072.392	189.91	588.534	137.355	2867.739	6882.39	300.8	306.963	296.213	16950.062	2357.963	1687.421	7251.762	150	0.972	506.18	359.493
13906.403	14250.831	8590.719	17256.062	9457.975	16092.748	7596.571	12237.489	1308.781	621.586	531.804	386.736	706.271	609.243	307.021	8627.124	351.991	263.348	234.972	856.732	163.502	437.357	141.469	3241.59	9957.532	323.488	329.637	283.294	14339.458	1473.668	382.262	9160.671	143	0.978	676.815	359.283
8226.073	8646.785	5150.742	10832.15	6647.182	11013.879	5277.516	8620.153	1021.637	572.217	1372.268	340.491	548.507	707.12	322.11	13201.52	297.53	252.098	174.228	1884.712	173.711	509	159.409	2807.86	4999.844	324.991	334.094	278.55	20893.452	2873.411	1917.172	7307.632	152	0.939	748.079	360.48
6106.947	6457.577	4156.909	8137.63	5467.042	8574.389	4522.166	7076.182	920.716	428.878	338.911	293.105	697.855	425.374	287.705	12418.714	277.406	213.393	213.429	1454.834	180.132	400.376	144.256	2522.024	1675.325	346.064	297.968	306.229	24861.504	2351.367	1141.537	6680.049	117	0.973	855.372	359.808
10069.849	10513.499	5891.051	13240.742	6697.388	12530.521	4892.341	9190.515	701.478	428.5	257.325	288.958	704.753	610.337	256.964	10808.67	281.349	248.769	154.871	1110.196	138.981	438.953	203.175	2138.234	4745.228	318.918	232.653	371.498	9631.78	2385.173	674.989	4249.703	159	0.957	1173.16	360.846
8980.988	9282.002	5012.947	11701.822	6236.855	11726.9	4743.99	8286.263	765.642	748.64	364.971	261.694	645.246	567.49	283.546	13056.304	265.902	244.525	182.92	854.238	144.971	413.337	140.273	1770.55	7149.069	366.805	299.129	303.691	11639.168	1954.18	1233.72	4300.232	214	0.885	905.654	364.921
7688.217	8037.391	4465.504	9777.255	5605.93	9387.596	4062.675	6457.851	816.205	466.085	549.964	313.036	584.948	572.417	292.69	12566.088	326.156	257.007	238.642	1115.857	148.748	431.928	181.667	2026.435	4277.909	416.646	386.426	300.145	10979.152	2166.545	1142.92	4844.475	229	0.752	1108.95	362.967
3939.364	6256.038	5257.04	5122.449	4575.191	8647.393	3974.573	7465.823	675.641	734.781	299.283	247.881	289.334	542.751	209.842	8927.711	254.737	151.133	165.276	464.983	111.272	297.085	161.861	1564.588	1958.706	238.163	293.386	331.104	4763.776	1403.605	927.689	3697.101	161	0.889	1200.152	363.55
8299.659	9359.332	5257.973	10740.9	5365.611	9980.098	4041.146	6670.097	657.391	326.034	284.042	311.055	328.044	363.508	222.029	9626.175	202.868	192.751	183.064	833.435	235.936	508.049	140.919	1718.845	5899.889	422.561	257.738	299.863	11041.812	1565.21	903.485	4081.281	228	0.924	1275.333	364.421
6230.739	6551.758	4259.058	7853.036	5201.833	8117.127	3901.385	5651.098	921.577	440.062	596.059	337.608	348.566	313.763	272.967	10096.28	255.715	207.47	175.272	918.473	182.287	647.24	132.371	1865.167	7189.913	326.728	326.722	323.344	13736.379	971.94	349.006	5151.154	136	0.849	576.618	364.272
11435.612	11696.433	6593.156	14257.19	7847.536	14173.27	6057.431	9571.301	1039.376	497.543	408.087	341.084	596.765	643.445	325.145	14142.325	281.105	234.457	168.643	1695.096	171.025	687.412	144.66	2470.645	9455.826	429.167	333.055	319.31	10215.51	2366.382	1990.322	6429.014	237	0.887	596.614	364.15
8285.071	8446.081	5817.149	10656.984	7552.973	11337.789	6423.31	9109.432	1186.488	551.968	515.814	337.593	402.508	412.348	289.037	9343.396	316.833	251.249	178.057	1036.032	149.543	429.847	150.538	2846.955	2798.746	328.706	280.989	277.038	8119.366	1304.879	1374.462	8461.413	115	0.945	735.622	363.5
11277.115	10891.343	5648.514	12855.502	6677.113	12281.247	4590.55	7586.363	951.573	418.124	1485.847	331.519	906.354	462.434	308.785	14657.432	309.528	206.631	222.84	1860.83	186.502	643.167	157.408	2139.597	15252.503	316.521	344.46	286.954	18587.182	2480.618	748.958	4543.482	127	0.967	471.035	364.634
9843.636	10003.364	5630.621	11266.274	6578.662	10990.809	5017.288	7651.825	961.578	649.596	397.031	363.33	455.969	527.311	294.439	14656.422	254.452	215.399	206.113	961.746	260.807	532.988	143.847	2522.25	7214.873	372.528	360.097	321.8	16228.695	2042.144	1100.007	5822.675	135	0.987	543.47	364.567
11062.984	11207.171	6385.197	14299.452	8117.968	14345.641	6248.01	10673.35	969.984	702.231	1043.801	332.658	766.188	909.426	339.233	12992.895	299.845	254.612	183.496	1445.851	169.214	544.585	168.137	2434.474	7898.261	531.865	311.162	276.004	18426.621	2801.533	1541.359	6159.419	166	0.95	759.669	364.542
9182.791	9192.824	5212.67	11296.154	6532.556	11323.139	5195.007	8542.706	866.622	401.872	397.571	279.55	832.58	340.818	259.588	11396.896	294.172	255.56	196.59	1082.577	159.657	413.315	143.157	2094.443	7424.826	406.202	311.886	300.836	16537.622	2779.531	1759.001	5771.615	134	0.953	895.858	365.515
8097.499	8232.665	4341.65	10438.585	5314.716	10041.856	3990	6921.985	1572.726	391.42	329.587	303.065	505.47	740.026	252.232	11185.033	297.464	195.285	183.194	640.44	133.735	346.433	129.673	1416.892	7141.746	342.925	405.954	277.689	10427.111	1724.043	911.087	3321.645	212	0.844	1007.934	367.189
13718.911	14205.879	7817.809	17359.977	9115.333	15948.115	6195.79	10962.749	1170.504	534.558	1023.887	377.865	1136.993	630.564	363.406	15259.672	292.916	321.501	208.661	2241.866	216.38	730.297	150.461	2812.051	8345.767	380.897	350.323	302.657	27060.2	3362.386	2191.098	6837.646	559	0.711	512.979	376.398
10260.451	10633.096	6686.204	13342.257	8475.932	14181.67	7047.167	10957.063	1208.135	557.785	585.45	373.114	466.443	457.15	309.533	10808.135	327.501	251.094	196.468	2198.94	159.593	507.03	144.177	3014.165	6002.156	347.517	310.254	286.353	11802.745	1353.306	1871.371	9312.812	279	0.736	716.056	370.665
7348.747	8427.791	4649.623	10007.893	4882.45	9462.364	3504.542	6077.406	571.919	349.029	310.911	297.987	503.561	529.229	247.383	11268.098	176.976	202.526	345.958	672.6	277.86	2471.109	165.675	1711.233	3713.764	411.004	300.288	302.736	14398.179	1374.198	761.576	3925.688	189	0.909	1250.14	367.759
13540.963	13749.258	7183.716	13715.656	7370.894	12090.382	4547.338	7457.595	1232.82	523.204	1067.91	354.557	951.504	657.998	310.707	14871.089	340.587	246.016	221.531	1878.224	189.271	633.797	155.849	2338.675	17329.193	408.616	335.21	293.377	17577.227	2386.075	789.573	5058.886	197	0.914	463.698	368.602
10044.737	10330.235	5816.793	12493.26	6275.388	12621.933	5367.983	6969.781	946.241	405.985	436.512	292.857	760.036	586.874	337.048	12219.157	268.369	223.852	170.067	1011.748	168.042	480.547	144.586	1817.575	8298.512	974.344	306.762	306.252	13695.679	2610.138	1256.411	4590.358	304	0.758	633.875	372.678
7891.797	7953.399	4374.787	9473.096	4692.647	9980.265	4902.754	3409.504	808.8	352.057	519.372	276.595	1219.863	520.394	323.173	6801.025	241.533	201.604	184.467	904.92	156.419	417.741	145.258	983.449	7367.549	392.356	318.468	307.216	11639.392	2106.567	613.266	2533.445	135	0.934	644.967	366.115
13352.507	12714.576	6807.921	16374.576	8362.889	14554.513	5982.507	10200.354	792.681	379.101	367.093	289.634	390.04	422.995	251.199	9669.188	359.69	240.375	225.315	831.351	136.462	403.002	214.172	1816.735	9202.718	380.47	367.214	339.035	7986.011	1178.114	996.339	4172.917	237	0.948	1137.825	368.589
8756.227	9239.843	4653.233	11479.409	5991.729	10930.504	4307.447	8038.893	717.652	680.129	251.543	293.125	586.248	785.912	256.875	11597.968	300.944	261.028	152.018	987.933	140.414	423.553	214.57	2066.021	5050.049	390.288	250.286	383.39	11072.084	1867.018	599.842	4051.801	265	0.83	1168.134	368.587
12618.531	12827.559	6964.585	15022.996	7993.493	12965.087	5310.052	9183.524	1193.911	531.998	793.912	370.572	1499.204	568.716	371.942	16270.503	318.169	248.181	219.996	1997.006	193.012	721.494	143.839	2877.984	11650.559	393.938	312.9	304.351	17152.872	3221.336	1588.63	6474.924	184	0.945	502.016	369.5
10459.457	10595.151	6630.764	12938.062	7552.936	12060.913	6014.217	9111.53	1285.628	585.474	597.977	399.926	437.493	462.974	316.193	10595.903	322.372	254.627	176.517	1061.88	192.595	5665.025	149.273	2813.509	10737.096	334.647	404.538	335.738	14108.073	1392.392	551.859	7772.333	155	0.909	587.835	369.874
12831.468	13430.089	7676.08	15972.289	8806.035	10184.995	7870.414	11388.727	1331.311	522.874	1620.313	358.799	1087.863	461.257	394.722	15647.802	350.99	254.946	179.335	1578.659	185.829	457.798	153.195	3180.017	11053.341	387.83	361.26	302.263	16979.697	2277.868	826.038	8982.389	123	0.976	653.256	367.671
6823.266	6970.376	4586.239	8331.712	5621.55	8125.257	4615.22	6315.034	988.944	450.539	350.056	277.391	317.076	268.907	217.835	7507.893	315.844	256.285	191.496	334.21	128.779	304.779	138.134	2107.182	5869.528	322.784	312.533	307.445	2605.332	645.88	564.69	6842.616	110	0.955	929.364	368.327
6545.14	6372.848	3419.693	8286.742	4318.08	8150.607	3229.217	5804.974	588.626	280.975	299.866	255.992	682.495	437.918	246.549	12027.395	249.106	178.757	186.395	815.622	129.065	277.687	134.114	1358.27	6712.224	461.815	317.913	306.898	9530.165	1815.111	1167.913	3080.811	169	0.911	964.376	369.192
8282.277	8665.134	6038.623	10885.143	5764.106	9964.347	3702.127	7268.493	598.255	330.472	287.395	248.42	712.835	385.903	176.142	9970.123	261.874	209.763	177.577	710.521	118.154	318.702	176.445	1596.9	3619.17	299.145	263.026	374.812	6960.566	1579.111	602.086	3370.76	180	0.916	1188.306	369.817
14048.031	14346.596	8164.502	17927.663	9770.827	18032.008	7453.336	12363.666	1100.454	498.405	453.188	326.486	691.221	598.288	303.405	12292.574	337.872	263.356	200.196	1249.421	165.914	588.746	139.506	2455.126	15052.434	434.843	313.011	287.886	18272.506	2334.261	1525.911	6649.64	294	0.852	688.204	374.997
9165.861	9148.729	6099.597	10438.458	7338.118	10705.588	5948.83	8108.559	1222.269	579.204	479.636	344.696	382.978	376.635	285.163	8867.682	355.545	248.357	232.735	744.639	142.577	521.524	146.202	2798.085	10842.056	308.132	292.923	283.134	6950.364	911.337	726.102	8351.439	100	1	731	368.78
8763.591	9730.443	5104.616	8988.544	6307.645	8478.111	3517.517	5781.607	708.044	355.795	303.692	280.701	458.891	502.934	225.741	9106.901	196.998	213.392	216.144	323.245	298.832	35773.786	151.447	1708.607	10461.809	350.303	283.732	284.126	10883.154	391	428.171	4584.029	108	0.98	1259.861	368.056
11630.92	11689.467	6275.157	13166.087	6584.52	11713.767	4455.257	7400.241	1024.699	456.396	409.586	310.206	1071.376	510.982	304.845	14441.85	289.96	241.126	172.492	1185.361	171.758	492.63	133.107	1838.863	8510.978	707.257	343.381	316.109	13238.166	2037.032	982.813	4369.345	103	0.965	627.762	370.121
9532.351	9763.432	5659.265	12331.331	7260.877	12743.576	5560.506	9371.152	867.909	872.123	402.907	311.954	805.482	1120.917	309.585	13874.496	270.83	241.252	218.702	1300.417	153.008	539.269	145.418	2200.453	6424.259	307.543	265.578	296.081	12477.286	2310.178	1015.76	5457.859	148	0.985	804.993	370.257
11456.241	12009.601	6584.569	13758.386	7562.396	13368.693	5266.342	8946.447	1238.063	535.912	719.948	378.679	1967.951	722.327	422.469	16695.18	305.082	257.149	218.125	1904.352	218.643	851.186	156.291	3158.565	8946.317	392.656	337.639	313.002	26201.549	4341.693	1376.21	6955.76	155	0.943	494.545	372.048
10972.187	11635.317	6740.561	15314.471	7439.921	12869.924	5424.232	9056.177	1166.705	877.889	445.045	357.826	686.602	701.03	338.547	15897.479	298.583	249.535	191.289	1843.977	182.363	672.731	151.59	2478.846	7737.193	619.778	350.379	335.358	14037.562	2717.18	1833.115	6356.381	151	0.918	603.593	373.844
9300.13	9534.89	4905.665	12111.65	6072.631	11709.715	4528.327	8186.146	775.198	457.572	417.329	315.793	564.57	739.418	280.394	13506.9	278.841	255.698	180.65	996.969	157.336	431.965	138.548	1930.159	7185.303	442.582	468.989	272.174	18709.894	2129.137	950.716	4038.111	96	1	999.479	370.552
9558.161	10012.973	5349.149	12510.942	6736.969	12244.888	4879.407	8566.259	793.233	432.872	457.366	314.278	489.183	798.079	289.651	12218.034	320.39	257.322	230.384	1223.459	148.685	526.121	195.688	1986.16	5442.019	593.599	393.035	298.725	12187.562	1883.632	857.669	4603.487	231	0.901	1107.548	374.807
12302.252	12599.208	6853.262	13538.265	7050.541	12769.651	4804.535	8185.517	1090.653	547.699	1664.509	346.049	920.147	619.998	330.916	15071.58	327.585	224.648	223.586	2264.019	201.748	711.503	161.935	2442.938	14439.493	366.892	388.28	306.162	24145.148	2658.273	813.187	5265.024	136	0.93	469.566	373.25
7400.965	7401.231	4923.426	9269.332	5895.969	8514.689	4582.075	6940.052	1060.722	448.743	497.439	336.851	387.784	438.014	256.757	9109.185	302.236	223.393	208.1	1237.636	145.147	433.192	126.517	2266.947	8851.87	319.232	454.32	272.656	7692.736	777.404	361.035	6858.056	127	0.955	678.114	371.807
13228.635	13533.274	7842.765	16926.409	9691.096	17154.347	7263.321	11911.929	1131.48	577.123	616.38	346.888	798.442	931.328	341.457	14713.198	349.223	285.46	204.444	1334.988	175.726	568.646	161.263	2569.444	9567.93	760.559	271.027	275.772	15174.644	2011.271	1257.746	6448.82	218	0.894	758.991	375.94
7778.315	8207.563	5340.561	10628.143	7254.774	11660.875	6199.019	9376.565	1079.766	480.236	589.395	348.361	364.411	300.332	234.673	8020.126	285.085	238.345	163.097	1598.519	163.69	429.101	129.82	2580.133	2303.14	301.863	847.827	286.533	14824.586	522.582	245.661	7964.536	211	0.884	872.969	377.486
10382.085	11483.522	6149.856	12816.409	5639.945	12497.005	4544.545	7928.284	814.103	1045.365	339.879	320.224	689.536	1743.442	290.713	13045.903	231.328	181.528	163.182	901.131	255.598	514.952	140.829	2147.622	10095.745	426.983	355.31	277.907	16462.221	2834.752	883.094	4603.665	347	0.813	1319.215	378.255
8942.805	9191.754	5309.242	9479.193	5312.744	10601.635	3522.844	5593.646	1120.191	594.894	1715.719	336.102	613.459	682.626	311.533	14228.672	312.965	226.08	262.187	1653.984	173.037	1885.563	150.75	2099.837	9827.265	441.14	382.135	304.674	14815.799	1507.014	802.529	4763.981	119	0.961	475.676	374.391
8777.307	8962.031	5297.598	11415.548	6613.725	11322.174	5311.19	8317.715	797.679	883.576	312.133	267.834	574.928	641.785	252.716	11424.293	289.012	229.433	208.573	1138.717	147.305	420.429	143.58	1979.343	8129.153	362.25	292.344	311.874	13554.63	2084.795	1249.296	5348.776	142	0.971	846.93	374.831
9428.606	9967.798	5161.231	12744.018	6516.337	12620.536	5014.582	9281.867	776.571	809.041	330.202	304.801	1126.57	899.756	301.816	14069.067	276.601	233.4	211.227	1155.732	170.686	421.347	146.019	2128.816	6750.159	372.466	466.516	297.762	21275.925	3288.073	1581.026	4881.126	177	0.954	954.568	375.879
11574.385	12042.412	7202.121	14239.948	8399.677	14486.148	6007.368	9782.473	1394.776	601.775	921.946	376.113	806.277	647.517	347.871	14628.639	376.703	270.669	243.247	1496.403	185.238	1430.918	151.207	3001.891	10976.725	331.155	319.598	303.349	14383.287	2114.135	1263.395	7496.019	447	0.707	485.762	383.545
13120.282	13862.647	7589.512	16052.631	8748.957	12146.172	5424.167	8616.061	1230.347	1593.814	459.778	391.756	750.234	829.776	353.363	13889.81	312.264	260.408	178.44	1979.402	194.211	792.562	147.872	2734.324	11024.118	598.748	450.937	332.4	17164.738	2905.37	1778.017	7022.759	114	0.96	598.237	375.947
12035.792	11250.928	5984.753	12031.817	7037.767	12173.019	4515.731	8900.443	598.05	387.637	327.246	266.164	605.027	574.081	268.928	9912.371	203.625	189.054	202.681	803	267.092	475.187	150.442	1828.379	4642.575	447.613	293.958	295.878	10038.51	2277.634	891.902	3822.104	225	0.893	1227.74	378.06
9328.119	9595.373	6516.965	11123.702	7340.76	10647.511	6299.919	8822.051	1447.459	653.034	558.885	486.434	464.795	611.709	345.287	10701.053	340.523	256.302	225.438	1416.626	175.348	15316.818	161.385	3725.229	8496.458	313.409	367.97	331.608	7057.99	1075.762	495.142	9900.06	146	0.911	582.432	378.342
9666.546	9991.359	5912.512	12384.301	6864.082	11687.12	5466.046	9077.552	1158.27	522.095	460.054	365.189	1033.512	521.664	365.414	13741.385	300.387	239.676	178.672	1555.303	210.248	554.957	156.891	2989.722	8105.028	430.691	344.194	329.56	26466.005	4439.089	1957.167	7576.799	195	0.917	619.285	377.685
9790.295	10041.203	5751.746	12587.918	6760.836	11694.764	5385.454	9119.56	1136.95	637.775	627.669	343.553	616.668	741.293	354.166	15857.937	324.239	257.178	183.769	1562.761	179.877	550.835	155.222	2890.558	6366.832	371.61	322.544	287.309	18023.622	2662.936	1316.696	6701.882	142	0.945	737.486	376.141
11428.779	11686.829	6697.625	14106.831	8380.556	14825.243	6350.738	10213.967	1098.795	816.752	542.586	336.778	689.696	2140.997	335.771	16772.92	330.222	283.534	185.696	1467.965	192.241	631.625	159.313	2593.054	6709.49	508.173	346.858	285.585	19528.536	2483.341	1418.859	6636.876	146	0.998	750.623	377.137
7149.951	7188.673	4713.803	9368.602	5916.947	9339.201	4643.895	6674.043	920.977	466.427	584.776	313.688	659.755	578.481	294.46	13658.959	296.177	225.622	209.884	840.932	145.879	447.622	148.389	1804.827	6708.161	840.231	248.485	284.829	6384.572	1359.063	612.489	4472.414	132	0.965	767.523	378.333
8331.233	8479.644	5164.397	10439.055	6461.846	10551.788	4963.151	7700.72	1021.698	751.122	370.803	303.854	715.359	600.178	275.569	12324.115	323.889	251.597	217.894	943.224	154.666	491.335	151.481	2184.532	7933.27	374.254	260.749	280.531	15190.771	2239.111	1005.798	5879.101	139	0.925	812.86	378.759
6215.198	6416.485	3630.14	8147.592	4691.717	7898.67	3637.795	5855.04	687.642	332.814	353.93	297.163	559.863	343.613	244.772	11787.367	257.039	177.644	199.856	620.319	117.53	331.392	128.63	1706.063	5631.005	303.321	343.166	297.881	4929.411	1165.025	681.077	4126.342	115	0.928	984.761	378.422
9690.245	5901.543	3821.395	9605.25	4176.731	8672.796	3646.768	6103.242	615.278	302.062	294.625	197.448	367.803	386.439	241.65	9559.139	252.318	173.343	181.024	856.837	267.758	398.857	148.887	1616.334	4321.306	299.212	275.135	245.632	5543.093	1131.549	725.298	3718.607	114	0.96	1218.035	376.693
8255.481	9043.916	4721.524	8816.511	5626.669	7823.141	3304.277	5008.954	804.855	372.407	330.475	295.805	777.221	393.771	266.769	12405.805	228.093	171.817	154.792	754.779	239.288	386.966	125.17	1822.699	7626.881	377.883	340.939	274.025	12927.156	1579.508	1036.531	4508.994	111	0.952	1332.239	377.977
10538.757	10937.775	6951.287	14712.898	7364.361	13223.311	5900.87	9746.414	1169.271	507.065	488.705	384.357	422.002	822.641	288.876	11937.107	314.368	236.713	299.99	1052.251	172.439	35430.231	147.467	2546.719	16225.56	322.791	396.718	342.864	7130.555	739.097	295.826	7197.469	102	0.987	588.735	377.882
10889.8	10819.478	5486.243	13890.83	6906.608	13342.635	5067.017	9207.371	683.521	350.117	619.553	306.048	545.095	430.241	262.247	12639.43	267.848	206.24	182.826	978.683	142.967	399.887	138.398	1571.571	7763.09	372.908	374.007	290.061	13180.88	2009.8	719.67	3457.922	153	0.955	997.337	378.408
8585.786	9084.738	5411.671	11511.878	7094.468	12049.299	5799.575	9295.441	938.887	463.945	718.502	423.187	464.705	382.35	294.888	8998.987	322.646	209.64	202.333	1551.19	174.485	438.043	142.171	2507.076	8873.709	280.211	648.31	267.939	20602.706	1069.055	400.171	7446.915	198	0.863	1016.924	381.293
9819.777	10425.819	5617.996	12644.03	7032.792	12718.372	5332.096	9034.551	813.525	418.44	408.378	306.886	382.176	391.832	257.659	9674.691	298.83	249.283	229.257	1004.411	152.347	439.763	218.262	1968.865	4840.099	332.786	446.023	327.201	11830.941	1162.184	908.265	4751.228	277	0.89	1137.681	380.02
11598.929	11765.12	6526.418	13317.668	6865.531	11493.547	4523.25	7209.265	1120.684	610.249	1082.497	341.599	582.737	586.328	304.788	15177.874	296.869	223.943	218.097	1448.828	187.328	590.533	157.955	2221.067	12133.061	409.831	370.544	281.42	13800.77	2036.174	1677.331	5373.418	306	0.802	448.925	382.663
5449.356	5699.232	2879.356	6974.061	3828.192	6739.798	2791.597	5121.716	566.337	353.332	187.42	270.853	622.391	345.816	233.243	10081.121	233.884	215.583	132.485	911.253	125.2	380.601	235.741	1640.282	1848.857	284.169	202.525	371.644	9513.052	2116.831	754.564	3231.056	100	0.967	1169.64	379.22
7485.121	7495.655	2603.712	9272.557	4848.812	8779.358	3433.733	6445.247	666.757	448.243	224.137	267.763	863.728	621.06	269.997	12183.993	252.273	240.516	136.639	1031.282	136.813	405.176	207.827	1952.076	2407.154	346.275	211.155	392.394	13896.751	1948.353	795.5	3603.55	106	0.98	1177.83	378.783
9217.635	9543.404	4957.194	11274.924	6078.522	10748.404	4139.227	6987.121	803.731	513.945	762.248	297.894	388.436	948.584	274.391	12490.938	321.373	266.872	226.042	880.015	148.504	503.988	184.594	1707.358	6404.149	695.213	391.142	301.358	13709.151	1353.388	565.987	3696.907	142	0.982	1100.563	380.768
9680.08	9701.217	5617.998	11678.554	6852.575	11636.941	4972.816	7724.564	800.668	540.94	334.437	283.6	628.855	503.9	277.743	13402.027	294.034	244.024	208.714	792.059	144.264	441.871	145.544	1670.048	10113.032	464.152	240.091	273.309	8718.64	1589.138	757.769	4201.99	138	0.981	794.899	381.391
8272.911	9889.472	5084.418	12875.944	7153.895	11701.993	4515.704	8303.141	501.806	374.347	320.427	298.674	928.464	625.149	279.386	10465.511	164.167	191.706	205.067	712.26	277.14	496.12	158.068	1957.483	4345.437	409.038	283.057	327.587	17585.912	3340.147	883.162	4018.193	134	0.942	1237.425	380.724
10325.937	11944.58	6072.606	11954.936	7603.079	11928.503	4631.577	8364.875	623.54	357.06	340.127	307.417	650.57	583.384	270.895	11617.342	185.347	228.843	181.981	892.386	311.912	620.162	169.333	2081.985	4091.448	521.733	286.095	302.639	23444.426	2426.629	887.045	4339.664	129	0.932	1250.818	382.329
11229.453	11629.059	6574.948	13297.02	7579.989	12275.547	5189.081	8768.066	1191.901	555.758	742.832	372.603	1173.252	635.533	412.92	15037.685	317.813	269	237.856	2152.526	212.058	912.016	158.115	3191.324	8730.149	348.411	306.216	306.578	23911.895	3686.935	2238.845	7998.187	113	0.981	499.217	381.58
10205.886	10431.547	6124.574	12804.218	7504.43	13186.525	5900.594	9796.376	1041.373	493.305	459.143	361.504	565.41	482.451	340.541	12439.484	266.919	232.489	179.779	1398.563	187.206	567.803	141.827	2674.054	5219.371	392.564	326.068	335.167	15599.315	2542.255	2270.102	7405.712	152	0.974	611.25	383.487
13784.53	14069.13	7565.602	17742.376	6646.114	13325.008	5362.996	9658.382	1209.383	550.755	730.244	357.315	697.559	469.066	333.691	16465.996	367.959	296.798	227.818	1639.138	161.645	449.489	158.537	2241.016	12667.082	404.822	409.351	286.069	15283.435	2922.019	1033.723	4733.541	162	0.895	735.864	383.796
10927.301	11219.67	6604.021	13753.368	7978.885	13682.65	6222.08	10300.42	1225.389	522.117	431.306	347.547	970.668	519.193	350.254	12911.413	293.457	259.195	174.932	1338.924	177.395	490.179	135.989	2910.398	5852.295	377.039	307.348	282.357	17433.334	3020.034	1260.547	7883.526	216	0.941	675.301	384.62
7378.841	7376.524	4497.019	9723.042	5700.774	9994.702	4507.968	6990.697	658.27	505.416	292.301	258.631	673.339	458.467	278.579	10727.932	243.31	206.121	174.35	863.239	145.096	386.666	145.117	1380.981	6226.13	444.813	253.159	278.926	10525.54	1882.426	961.127	3654.415	158	0.927	801.468	385.158
10960.308	11245.095	7179.349	14670.755	9454.387	15653.596	8080.468	12503.735	1200.852	568.778	427.049	353.869	565.122	410.32	307.676	9966.659	332.981	252.35	187.527	979.552	147.865	664.838	149.489	3180.62	4277.775	313.252	290.22	297.019	10336.832	1711.041	1216.536	9044.152	404	0.864	851.824	388.525
9758.782	10044.639	6000.693	12600.198	7729.186	13536.207	6283.045	10126.567	932.067	436.443	354.685	295.206	436.631	338.749	229.77	10048.401	259.872	263.606	182.71	808.183	141.693	534.514	146.94	2203.381	3179.496	375.079	283.189	279.288	8380.246	1769.942	1672.673	6533.039	246	0.815	903.606	387.37
11110.838	11307.986	5581.138	13327.394	6823.257	12654.032	4650.309	8386.146	712.878	334.711	534.799	297.526	570.421	419.696	251.602	12722.285	268.275	226.039	175.67	947.859	140.492	373.909	142.892	1559.501	8928.312	329.277	345.021	282.978	11028.288	1867.99	767.342	3539.587	147	0.967	992.82	384.235
11718.213	13472.824	7144.107	14599.792	8077.874	14253.928	5110.248	10284.821	564.739	438.014	327.224	306.928	822.072	549.401	278.763	11579.607	173.446	220.471	202.691	806.299	278.823	514.346	162.057	2027.232	4882.263	509.21	294.315	324.505	20165.803	2605.465	886.993	3835.374	201	0.907	1241.306	386.032
12787.438	12761.557	7186.262	15414.607	7553.918	13572.845	5797.972	9542.797	1257.676	586.518	962.516	356.205	657.232	469.379	338.664	14990.281	379.902	288.584	249.151	1628.778	172.635	451.252	149.586	2445.881	12732.226	398.347	430.197	290.044	17820.424	3181.649	1558.42	6077.876	128	0.936	729.914	385.016
10128.24	10569.706	5671.133	13277.545	7208.43	12805.63	5228.667	9312.474	799.709	417.166	435.076	355.14	726.592	533.786	275.049	10959.72	264.076	206.015	184.922	1124.317	156.425	386.497	143.757	1835.448	5566.189	450.15	385.832	295.828	14435.652	2372.426	690.351	4828.328	201	0.876	1002.878	385.301
13495.379	10212.441	5940.624	13937.256	5563.529	13553.061	5002.162	9433.926	630.718	306.419	309.611	190.523	368.002	466.543	245.895	10446.554	258.561	202.299	185.296	764.312	266.162	439.098	143.617	1515.237	4923.849	439.442	280.707	239.914	6776.828	1307.924	855.322	3288.76	121	0.977	1218.798	384.136
10628.409	11059.395	6585.8	13925.269	8312.179	13175.378	5633.46	9948.23	1039.357	484.536	398.599	324.479	836.017	536.982	301.278	14526.876	250.27	239.409	190.627	1379.745	227.923	452.532	146.082	2526.456	4581.02	379.11	302.713	296.855	19085.223	2609.723	1980.028	7429.069	196	0.893	637.566	388.923
12274.375	12516.652	6999.36	15215.031	7752.976	13351.968	5258.258	8751.321	1092.931	499.169	891.794	359.901	625.356	579.609	315.749	14864.39	288.181	239.203	229.729	1548.231	200.787	699.908	146.577	2212.731	9751.527	434.899	371.93	316.584	15693.922	1834.159	1566.777	5610.991	254	0.881	539.154	388.831
7759.26	8298.372	4410.014	11161.539	5906.242	11135.673	4671.455	8694.755	724.172	776.888	299.985	294.295	871.148	1530.26	258.721	12577.429	272.838	229.404	191.365	958.694	153.747	470.358	146.814	2049.182	6497.293	280.983	305.586	289.465	17510.528	3746.771	1389.256	4927.716	170	0.949	956.235	389.106
5814.078	6807.146	3512.419	6424.93	4571.342	6779.592	2836.215	4385.582	639.153	451.749	439.545	335.835	569.865	563.217	236.992	10127.122	223.217	186.699	182.231	939.111	230.264	390.758	145.666	1551.446	5593.692	308.706	369.435	280.382	12331.631	1821.871	634.525	3721.422	108	0.926	1280.324	388.037
7668.981	7886.368	4824.066	8869.49	5528.547	9559.548	4658.353	6816.048	1038.148	485.808	639.758	315.585	784.096	504.423	344.367	15373.531	270.985	222.075	247.569	1251.536	179.414	779.957	150.537	2526.859	8376.711	328.476	295.76	295.192	12697.186	2030.421	1298.388	6044.657	139	0.915	465.709	388.162
13954.983	14077.582	7669.843	16730.991	8654.761	15358.921	5871.739	10478.173	1112.38	506.111	996.683	369.995	796.23	764.846	358.272	13907.585	313.401	252.724	218.779	1978.507	216.228	676.696	147.795	2790.405	12054.896	448.882	375.689	303.135	23884.239	2098.637	1324.537	6330.996	132	0.965	513.212	388.629
8469.604	8973.214	6233.063	10764.323	7501.962	11149.325	6057.928	8588.062	1353.106	756.298	589.926	490.8	484.451	587.032	361.532	10620.498	302.359	246.245	185.826	1353.707	197.929	893.13	164.269	3331.92	3305.002	445.276	408.609	329.386	12298.655	1326.576	1012.438	9443.965	140	0.942	579.857	389.357
10553.554	10920.066	6495.992	13498.353	7787.72	13502.965	6256.762	10070.685	1138.919	583.389	514.841	372.539	492.864	730.923	357.157	12639.654	305.438	249.277	185.269	1360.291	189.253	700.886	151.025	2886.121	8658.377	644.327	340.19	334.874	10718.459	1351.021	1254.485	7593.021	227	0.893	600.531	389.852
9380.746	9921.618	5317.637	11750.037	6726.84	11290.084	5031.824	8727.465	914.333	759.704	421.641	336.986	935.818	872.922	268.491	10382.413	290.325	253.431	184.35	1576.338	180.628	462.711	149.954	2585.193	5991.075	345.882	339.003	295.832	24037.71	3848.409	1659.707	6952.766	138	0.944	948.935	389.717
8259.677	8210.849	5069.029	11435.027	4800.952	12054.64	4605.697	8243.819	586.217	317.661	292.579	211.376	303.483	456.704	242.643	9497.365	265.675	199.889	200.588	663.532	252.031	409.327	147.097	1589.974	4700.501	380.508	294.054	252.772	6311.27	1661.281	711.302	3580.489	221	0.837	1217.952	390.296
9931.777	10135.594	5889.565	13246.657	7332.641	13538.702	5691.408	9834.287	976.733	577.135	412.557	322.726	485.133	835.601	330.725	13954.314	247.778	255.464	211.272	1869.819	183.907	635.673	141.633	2364.604	6629.966	450.494	317.328	327.661	15287.236	2377.84	2232.893	6345.348	163	0.923	615.426	390.463
9980.101	10301.941	6734.689	13228.185	8915.58	14021.094	7163.192	10631.854	1212.83	563.651	972.1	378.391	429.431	366.486	281.607	9177.7	358.128	265.728	216.411	1609.831	156.241	470.916	145.615	2916.397	7979.262	272.601	1177.05	310.462	15827.783	1195.696	547.99	8381.644	175	0.934	834.803	391.649
7816.192	8292.682	2818.477	9635.241	4894.484	8858.019	3219.761	6474.521	600.313	330.65	222.93	274.15	541.963	302.483	213.273	11428.308	268.934	231.559	155.664	857.811	134.509	345.39	213.892	1532.578	5252.423	321.309	196.55	373.347	11385.814	1191.385	1012.964	2874.196	120	0.969	1176.742	389.117
9108.908	10472.185	6002.557	13068.067	6963.874	10350.08	3783.882	6768.87	596.322	353.799	327.976	308.262	647.775	407.355	246.248	10523.892	191.736	228.86	181.259	853.547	308.482	469.287	159.283	1681.688	4092.355	396.487	270.604	290.033	17790.525	1922.88	900.529	3909.882	184	0.885	1252.951	389.668
11031.324	11448.38	6701.394	12601.769	7210.303	12536.036	5709.915	9106.075	1203.904	565.989	1224.206	360.88	812.011	547.766	368.805	16481.69	301.334	238.906	222.747	1894.074	205.293	807.477	152.739	3167.256	9475.538	411.771	363.357	287.937	19425.007	2331.945	2277.524	7876.763	215	0.882	461.081	394.607
6893.826	7038.843	4202.775	8289.198	4747.635	7809.641	3336.819	4988.091	1013.429	462.059	624.254	332.308	494.344	651.888	328.75	15748.127	225.954	234.231	200.404	1491.153	181.446	577.082	146.502	1791.26	2891.289	396.324	314.556	316.017	13055.084	1862.607	1639.013	4821.872	108	0.98	557.343	389.852
8395.51	8701.488	5635.22	11860.225	7556.283	13122.731	6653.477	10514.487	1042.168	481.817	403.113	324.58	457.782	335.214	236.361	11263.208	266.779	255.312	196.105	683.724	144.548	373.532	151.464	2393.369	1884.011	448.365	311.48	270.032	9661.066	1206.086	700.976	6599.33	124	0.972	913.621	390.927
5881.877	6234.463	4122.916	7995.67	5518.085	8211.814	4621.608	6735.299	881.511	615.181	434.916	352.186	313.704	436.114	239.653	8301.663	289.827	202.481	193.998	1475.439	147.826	376.767	132.44	2260.13	5113.572	281.439	696.373	285.646	13892.015	652.142	305.979	6854.037	162	0.797	974.481	392.37
8296.89	8610.427	4510.742	10776.258	5733.495	9742.975	3951.378	7135.825	689.632	391.888	343.98	288.123	550.479	658.953	257.936	12308.728	252.091	199.924	186.32	750.572	136.449	439.166	134.804	1733.864	6421.352	532.569	352.455	295.493	10946.216	1741.947	891.21	4017.624	134	0.916	986.709	391.022
9266.825	9469.629	5703.125	11480.688	6246.137	10965.806	4892.959	7389.452	1189.272	530.591	768.423	340.482	547.03	429.644	318.331	14891.386	338.37	264.414	226.927	1297.508	154.118	392.308	150.414	2330.322	9793.826	365.684	341.106	293.602	10375.369	1899.081	754.705	5517.017	167	0.936	724.542	392.416
10212.995	10357.587	6008.119	14170.753	7818.335	14132.376	6319.328	11158.897	872.145	447.631	400.941	323.921	890.33	494.995	338.72	14774.622	246.53	216.522	177.518	1802.213	172.246	526.979	151.731	2597.076	3158.98	310.494	273.174	290.351	23771.137	2791.224	1732.182	6517.026	180	0.947	815.883	391.944
5807.396	6196.161	4791.966	6943.847	4702.976	7074.661	3009.096	6078.269	674.622	311.148	298.066	261.678	251.836	276.427	171.273	8433.425	251.497	164.694	164.834	808.573	117.591	236.7	153.435	1062.76	1972.931	264.325	269.189	321.58	9708.993	727.034	702.585	2088.59	106	0.993	1199.208	391
6615.522	9507.33	5233.593	11886.575	6214.916	11951.258	4382.935	8604.936	520.348	475.18	319.608	282.318	605.474	775.236	266.3	10821.354	176.348	201.466	225.061	743.899	260.405	463.394	152.574	1838.754	3542.362	462.625	348.869	324.835	13843.567	2847.194	696.757	3608.436	185	0.911	1232.495	392.149
7703.101	7962.979	4492.493	9754.453	5125.461	9038.46	3668.625	6265.898	999.069	618.294	464.636	303.889	670.39	1202.218	313.824	14229.09	283.249	240.145	191.004	1889.214	158.27	490.48	146.636	1902.811	7989.227	317.613	419.393	298.132	11208.658	1924.653	1391.16	4994.103	135	0.96	665.611	391.833
9320.069	9748.162	6102.77	12848.312	8688.077	13872.304	6756.983	10794.263	1168.365	478.168	567.069	363.8	454.357	317.097	245.371	9874.151	267.196	292.498	180.537	1079.662	168.745	693.244	131.332	2657.134	3147.775	296.089	1239.573	286.225	11277.67	584.183	359.863	7907.041	191	0.886	879.924	392.107
9772.683	10389.679	6152.434	13583.977	8223.62	14428.942	6767.579	11101.43	877.387	430.795	347.416	388.279	401.366	384.745	279.517	7701.585	251.566	226.933	150.834	1149.351	155.237	352.626	150.426	2288.112	2751.929	296.626	367.096	262.129	10252.082	1630.784	1259.59	7013.069	227	0.86	1018.936	395.65
6082.136	6363.667	3691.767	7767.805	4544.514	6973.176	3225.176	4790.677	751.434	376	299.989	357.022	432.993	422.133	279.681	11614.345	262.682	214.158	196.703	985.156	131.017	302.22	168.763	1610.505	5823.103	373.531	500.503	296.523	10557.004	1424.591	828.266	3888.2	113	0.94	1046.58	392.606
10365.506	10697.503	6099.581	13503.946	6855.655	11334.825	4572.112	7699.258	927.563	448.831	1968.023	343.894	712.039	489.303	326.464	14799.191	301.17	234.941	216.241	1996.91	193.086	552.509	133.909	1977.756	12329.156	601.736	369.026	319.347	18272.129	1934.083	1687.769	4893.982	186	0.903	520.043	396.462
12502.349	13012.094	7408.041	16077.547	9042.973	16103.359	6667.796	11512.484	1152.944	1995.231	428.672	349.89	610.784	1740.192	340.922	15431.845	296.358	254.329	172.591	2142.545	226.766	621.768	159.257	2857.699	6922.077	594.397	323.681	298.999	24229.269	2611.207	2321.731	7767.209	205	0.905	626.334	395.188
11769.243	11917.531	6890.078	10719.065	6322.391	9349.13	4309.216	6143.634	1259.268	591.624	851.102	317.336	492.461	352.12	274.107	10305.262	304.554	205.746	188.914	684.204	195.443	444.994	139.837	2271.189	13659.716	339.485	288.872	306.713	7969.218	1025.094	767.67	5720.828	187	0.908	421.976	395.543
8459.113	8950.073	5601.477	10036.634	7148.355	10588.545	5210.447	7671.352	1212.542	543.829	795.354	339.446	704.8	447.062	334.307	13648.713	278.019	214.747	200.451	1572.778	213.826	622.394	147.147	3019.459	9018.459	366.047	311.482	304.214	22352.57	2573.532	2846.531	8643	189	0.889	439.59	396.775
13413.607	13640.583	7423.575	16550.086	8587.67	15029.28	5807.162	10681.826	1176.373	551.571	1078.734	369.138	907.473	1155.934	411.413	15313.806	320.645	264.055	227.048	1964.934	230.728	726.688	155.993	2958.176	10827.818	543.383	319.176	321.94	30196.981	2633.487	1020.275	6386.948	151	0.968	511.003	395.778
11004.745	11662.098	6910.03	14924.677	8696.459	15693.001	6994.166	11578.532	1240.485	928.074	581.764	394.369	574.014	1093.582	370.388	13289.592	312.083	279.96	186.028	1845.187	207.887	668.098	153.14	3099.85	7812.145	468.894	348.761	327.476	18123.596	1770.266	1474.456	8212.368	307	0.844	605.679	399.669
12417.066	12297.776	7021.051	15603.511	8861.828	16092.735	6942.405	11950.943	1030.978	496.688	454.148	339.331	1329.876	589.615	350.523	14812.388	296.479	248.047	217.142	1730.303	164.508	546.006	158.34	2610.632	6464.533	360.492	287.117	291.508	18479.351	3331.833	1222.376	6436.198	152	0.974	810.178	398.763
5898.207	6142.665	3832.169	7277.863	4532.484	8222.996	3722.12	5507.024	943.123	474.885	404.096	333.003	750.8	546.122	334.737	16081.532	240.661	205.692	250.612	1037.761	157.161	633.791	145.345	2302.117	3208.447	527.985	319.447	316.484	5258.676	1682.384	780.33	5489.433	102	0.987	549.118	397.735
9343.352	9796.143	6632.242	12730.457	8583.956	13924.923	7326.786	10655.504	1296.819	547.018	473.101	418.562	489.697	411.941	326.328	11273.826	297.177	257.844	181.849	1571.446	179.446	506.546	151.471	3127.172	2178.762	316.671	280.491	267.959	16106.17	3040.62	1612.593	9403.998	123	0.993	704.272	399.809
10187.745	10542.336	5540.596	13200.37	7085.384	13099.712	5251.051	9449.858	784.941	417.9	448.329	305.554	533.886	487.115	289.796	11569.529	297.94	261	236.431	1098.019	186.107	448.031	196.862	2010.089	5939.276	475.755	424.022	297.025	15585.269	2102.322	1310.192	4622.224	412	0.881	1116.097	405.75
5269.43	6117.451	3967.454	8668.481	4018.082	8766.553	3986.882	6059.987	725.39	344.563	390.315	330.413	312.927	395.944	233.444	8720.542	185.363	176.733	162.658	943.671	243.712	427.046	129.036	1851.696	2200.456	284.424	691.797	277.655	10451.096	732.958	290.211	5004.894	133	0.935	1309.741	400.417
7248.932	7283.03	4322.024	9217.669	4772.634	7763.116	3629.359	5531.126	841.755	351.379	375.381	270.878	478.311	457.49	273.814	12691.638	254.134	228.335	202.001	1000.324	139.645	469.574	126.408	1767.69	9265.429	512.741	266.115	290.519	6867.087	1027.9	1199.592	4824.379	108	0.926	677.306	401.306
11689.812	11941.837	6816.854	15583.625	9704.22	15643.592	6897.251	11926.719	903.228	432.995	396.917	316.149	774.921	370.448	265.278	11749.039	288.255	238.075	199.212	1819.648	205.13	476.409	154.266	2321.781	7368.773	324.829	288.393	290.04	22903.446	2436.373	1570.729	6126.09	151	0.968	873.063	402.169
11584.712	11684.735	6528.75	11710.709	6924.916	10060.312	4314.169	5980.385	1345.796	583.853	702.329	322.683	547.17	359.714	276.941	11538.473	333.523	215.423	198.762	700.892	196.833	595.686	136.988	2071.397	17017.605	391.522	289.287	335.783	5985.353	890.504	797.588	5402.525	237	0.822	409.044	404.859
8487.425	9055.064	5156.413	10270.562	6217.052	10690.699	4798.888	8096.777	1077.093	716.943	985.579	345.191	765.752	1400.415	333.956	15338.416	252.456	259.215	213.182	1872.857	191.105	624.575	142.585	2869.141	5658.297	302.149	327.648	309.671	19742.438	2153.45	1336.855	6493.938	106	0.993	480.726	402.33
13427.692	13722.907	7353.124	17061.948	8973.267	17110.919	6782.436	12287.821	1178.495	538.22	542.79	351.601	822.639	1249.787	353.637	17444.528	301.099	277.809	208.886	2049.696	197.152	582.08	147.307	2759.573	8295.721	442.349	341.891	291.184	21431.427	2451.079	1931.992	6744.389	216	0.842	668.861	405.088
12848.303	12878.826	7416.97	16089.605	9400.528	16911.195	7462.67	12788.968	1123.865	542.747	565.29	344.08	1683.165	591.868	403.671	14399.145	309.962	293.359	199.326	1681.548	178.304	608.252	169.103	2939.607	6319.497	371.423	284.711	298.42	21407.466	4743.449	1189.699	7158.553	187	0.951	800.516	404.302
9864.086	9855.66	5449.096	12585.603	7768.481	12839.635	5428.5	9482.089	803.406	382.119	343.714	276.472	645.214	397.393	253.719	11244.245	283.947	222.412	190.051	1413.978	167.287	444.146	152.46	1906.59	8172.024	404.042	291.005	280.19	16779.461	1934.534	1429.676	5209.462	168	0.951	864.786	403.976
7931.198	6188.742	3894.08	7845.007	3880.49	8370.759	3707.019	6318.514	448.222	762.413	440.015	328.572	332.884	1015.607	243.2	7689.29	172.97	194.871	208.226	695.862	247.664	405.799	159.728	1661.158	4465.114	310.92	363.915	324.347	9206.68	1471.249	480.776	4250.83	121	0.948	1236.186	401.285
10221.742	10293.1	6029.769	13944.754	7811.349	14450.271	6354.396	11452.048	881.133	425.434	409.742	294.078	640.647	391.516	307.171	12201.121	253.769	209.811	188.836	1728.735	149.384	482.279	152.425	2335.758	3570.39	357.359	351.997	312.267	15536.705	2138.992	1871.869	6216.217	213	0.889	825.941	405.669
10356.12	10822.574	6380.585	14008.27	8416.13	14837.412	6892.527	11043.882	926.806	434.979	361.594	327.743	483.903	367.247	246.487	9605.928	303.639	227.152	239.667	985.576	165.578	427.467	152.756	2466.878	6694.489	319.639	298.16	291.665	14938.946	2088.646	975.905	6961.73	225	0.859	946.287	407.776
13857.56	14200.415	8247.556	17609.283	10057.525	16917.003	7483.076	12507.929	1168.775	553.078	1549.042	355.872	620.753	545.759	347.925	13741.596	280.536	244.959	221.561	1624.772	187.978	596.631	148.016	2750.678	7359.812	410.283	351.34	312.31	15869.51	1829.41	2269.463	7472.84	223	0.943	469.379	406.155
10356.578	10629.713	5768.923	12330.84	6255.645	10921.764	4206.112	7031.708	1053.053	1004.775	676.912	365.078	895.662	1100.974	364.542	17603.325	292.985	252.713	235.695	1747.08	188.246	587.545	150.535	2343.589	8809.193	367.39	504.267	317.651	15993.145	2124.345	890.093	5226.519	228	0.823	537.333	404.829
14678.639	14731.7	8325.22	19313.133	10558.343	19988.612	8294.588	14939.095	1020.285	492.06	452.518	335.003	868.139	766.226	348.369	13424.545	282.027	252.623	184.035	1693.963	174.599	582.704	155.016	2565.876	6015.727	337.632	278.682	306.656	22631.628	3408.46	1471.954	6452.973	320	0.808	815.306	410.422
9161.262	9932.949	6079.052	13245.905	8421.1	14351.947	7092.561	11564.226	1005.167	498.568	555.565	421.165	395.432	505.914	297.002	7388.92	284.246	231.506	163.552	1189.556	142.788	431.271	151.841	2781.27	3433.478	318.858	529.219	274.443	12412.724	1303.383	532.236	8258.486	257	0.868	1028.819	408.298
6242.768	6551.988	3600.768	8254.336	4410.935	7390.507	2858.928	4655.568	600.945	301.452	314.423	305.124	371.885	308.834	254.478	11087.53	245.232	212.01	209.794	986.15	119.929	288.214	156.279	1126.582	5760.035	301.26	373.611	283.007	10108.375	1223.432	717.573	2384.618	136	0.945	1047.11	405.147
6838.879	6862.517	4463.537	9059.806	5813.156	9121.861	4738.293	7620.187	948.879	447.804	379.465	286.628	419.022	314.337	273.168	9701.839	252.591	202.837	185.46	1319.962	135.613	381.228	140.577	2245.686	1741.389	282.957	278.623	285.769	8743.095	1042.366	985.89	6296.338	126	0.976	834.579	405.429
10212.245	11651.798	6778.876	15241.581	7025.113	14416.779	5349.77	10012.245	591.847	371.9	312.608	305.534	305.557	392.142	252.856	8970.096	212.15	239.887	184.955	643.546	287.418	445.453	156.757	1719.667	5340.838	356.599	278.159	300.535	7246.13	1671.458	924.693	4110.462	418	0.807	1251.866	408.328
8526.52	8684.646	5068.237	10156.317	5794.638	9530.934	4070.11	6750.447	1024.389	499.361	735.583	307.009	581.372	413.109	322.976	13225.719	221.115	192.984	179.961	1642.907	180.27	558.634	143.644	2283.56	5507.467	353.271	325.999	313.878	14993.358	2168.783	2604.057	6343.082	125	0.98	445.388	406.172
11735.016	11900.62	6846.702	15883.476	8156.451	14916.618	5933.856	10508.545	947.907	440.095	609.537	350.396	855.501	574.963	351.018	14665.136	275.645	248.132	207.604	1442.852	187.347	606.872	152.15	2185.972	9217.648	318.109	302.171	324.51	16093.435	2825.438	1161.393	5155.415	137	0.926	509.799	407.047
9523.169	9638.977	5843.928	11183.294	6561.788	10516.952	4437.082	6729.4	1083.607	2001.515	913.445	338.359	493.969	1373.116	324.856	15641.275	308.187	245.152	235.196	1063.411	189.881	731.284	151.002	2057.891	10979.055	341.071	452.918	296.454	15479.293	1386.74	1026.659	5259.934	159	0.957	560.814	407.626
8636.681	9093.624	4984.959	11708.312	6358.136	11284.956	4860.268	8482.511	807.853	427.934	404.847	320.936	702.849	651.341	320.136	11091.275	279.704	261.075	234.487	1347.874	179.989	446.277	212.242	2338.745	4590.543	733.103	468.885	295.853	26224.607	3205.444	1098.142	5047.17	138	0.918	1127.565	407.957
6970.641	7284.419	4732.72	9025.333	5520.393	8888.845	4399.632	6563.598	930.894	462.28	381.673	304.473	397.623	509.614	265.327	11054.389	218.671	231.189	199.922	1100.937	147.984	335.606	138.634	1798.053	1956.613	414.588	319.501	288.182	5592.139	1022.53	1874.37	5807.744	116	0.977	641.698	407.448
12519.792	12978.696	7095.983	15942.409	8481.032	16168.252	6116.147	11101.627	1099.522	805.87	632.806	340.476	753.935	3395.123	341.398	15788.602	294.072	269.971	183.598	1850.789	209.788	661.636	146.793	2413.809	7409.624	377.529	376.262	297.087	26078.397	2402.164	1715.739	6364.156	196	0.885	663.913	410.077
13770.782	13803.227	7869.914	17827.798	9958.921	18582.074	7826.711	13476.778	1038.806	498.42	554.653	336.606	1416.015	800.553	380.294	13735.523	302.239	262.268	196.973	1773.58	163.44	609.081	164.911	2644.553	6841.558	340.978	298.348	309.415	19798.177	3923.023	1414.072	6699.468	219	0.837	805.559	410.55
10064.61	9816.333	5229.361	12755.612	6351.01	11913.189	4798.717	8499.287	591.892	307.138	352.296	262.439	414.794	328.856	232.295	10055.648	279.55	250.819	259.633	741.639	127.322	320.231	218.171	1303.949	8275.758	276.307	408.712	315.69	6916.605	1265.643	1226.348	2908.905	137	0.926	1144.303	407.872
7134.555	8513.69	5312.394	9576.869	4731.324	9909.472	4729.013	6845.318	906.475	416.594	411.808	300.6	372.347	352.34	294.105	11619.706	211.318	164.31	140.235	838.223	229.988	441.943	115.769	2415.296	5138.175	325.517	323.562	267.81	6579.375	1471.317	852.342	6386.111	128	0.936	1387.852	407.805
10306.308	10305.429	5300.523	12526.786	6563.891	11290.261	4591.164	8266.964	782.186	398.288	392.304	308.789	656.386	452.704	275.509	10927.337	307.099	269.209	238.389	1169.622	142.09	394.942	217.102	2028.083	8184.749	331.363	459.393	324.931	13873.56	1806.48	1391.249	4865.268	124	0.984	1136.524	407.266
13480.987	13451.895	7405.667	17364.958	9449.584	18254.859	7336.235	13228.006	770.636	372.863	353.548	282.181	654.597	479.153	274.449	12020.554	259.859	250.153	184.209	1190.06	140.557	480.313	152.898	1956.934	7127.952	377.124	295.455	270.733	13648.41	2374.47	1481.733	5212.603	374	0.862	859.275	415.508
6285.396	6519.029	3682.2	7999.869	4596.664	7749.645	3341.786	5459.034	778.741	382.901	311.151	316.146	429.825	368.639	266.429	11994.896	277.968	222.961	205.56	1080.597	126.655	422.688	152.957	1632.453	5227.594	316.14	333.936	283.805	9648.42	1802.655	1002.681	4063.495	119	1	1065.5	409.5
8674.522	8808.755	4908.782	9405.16	5260.766	9258.974	3759.304	6168.738	899.814	453.599	485.995	282.158	585.774	453.597	310.591	13821.26	236.585	184.493	211.771	1285.656	179.896	571.391	132.582	1922.92	10374.598	290.281	296.274	312.808	11690.349	1984.453	1143.023	4463.474	148	0.924	439.061	411.946
14180.317	14494.466	8534.266	17026.276	9853.186	16879.65	7221.576	12284.011	1393.831	617.476	1235.747	376.709	762.033	472.448	353.714	12835.751	332.202	246.134	247.395	1939.899	185.715	691.881	139.675	3217.477	10812.938	371.985	325.021	307.627	16628.106	2537.153	2685.049	8954.876	170	0.962	463	412
7436.667	7862.951	4946.168	9813.942	5859.717	10401.476	4474.815	7105.381	998.948	512.414	462.955	348.898	1383.664	642.664	356.396	15858.44	262.06	222.945	219.221	1799.644	183.722	1168.826	143.028	2445.247	2384.871	363.75	342.032	315.982	13456.331	3082.647	1188.203	6147.997	108	0.967	544.519	410.259
6705.29	7237.141	5448.963	9382.198	6419.195	9195.603	5718.75	7559.925	1244.644	558.499	441.139	361.387	394.28	386.19	299.717	10319.533	306.247	238.542	200.166	1355.364	165.788	408.295	135.038	2950.896	5861.437	354.904	303.799	306.908	4353.94	609.806	1042.9	8872.686	127	0.955	627.909	410.067
10876.124	11180.542	6235.987	14456.944	7731.782	14657.422	5951.873	10424.528	948.873	417.685	538.869	308.48	756.423	500.792	328.195	14859.293	276.137	244.555	219.98	1242.902	185.397	503.117	139.046	2149.662	9013.585	382.655	353.657	274.379	17091.93	1875.579	1147.631	5266.117	176	0.935	677.42	411.358
13824.887	13697.371	7949.432	17443.396	10062.183	18278.109	7916.461	13171.824	1111.974	545.264	861.39	352.061	910.59	940.684	380.397	14337.959	339.039	280.059	213.995	1511.102	193.94	560.7	164.091	2603.016	8482.617	696.318	336.421	294.755	20666.876	2528.736	952.508	6590.018	327	0.893	784.445	415.047
12086.89	11994.878	7135.43	15873.82	9242.909	16368.861	7541.77	12676.129	959.138	468.083	509.662	319.82	826.887	416.952	331.541	11905.052	299.965	228.923	198.113	1821.637	169.739	481.478	158.129	2636.899	7352.694	353.44	288.716	281.896	22149.707	3124.445	1669.518	7134.893	257	0.924	844.605	415.239
8155.877	8558.655	4780.962	11308.615	5348.252	10732.176	4338.69	7455.26	550.766	295.257	346.73	253.088	406.92	306.986	224.677	8485.479	260.719	233.21	244.548	588.243	114.525	302.422	213.994	1006.279	5732.237	268.908	375.568	315.301	3552.158	1092.179	797.539	2115.274	136	0.956	1148.993	412.537
12470.29	13046.47	8143.08	15178.617	9326.542	15487.767	7226.852	10671.625	1470.361	664.949	1202.208	374.318	531.17	466.467	330.431	12409.175	322.967	221.904	200.654	1371.432	204.922	607.778	140.567	3297.829	9625.373	335.716	315.809	333.678	11141.697	1686.033	1773.081	9459.681	309	0.76	407.71	419.714
8173.746	8408.779	4950.064	10242.994	6431.013	10818.538	4947.941	7655.495	776.396	341.057	280.845	285.394	267.345	453.647	213.747	9329.985	263.981	187.485	216.2	265.137	117.646	23911.323	119.1	1785.075	10780.889	275.673	380.832	286.543	952.188	293.584	315.899	5444.413	117	0.985	984.577	412.269
7284.867	8317.064	5213.863	10253.28	4465.867	8404.066	3991.828	5648.571	853.505	376.043	748.653	366.699	350.061	367.151	257.452	12542.055	226.21	190.351	192.667	1830.325	245.592	434.754	131.079	2139.845	7732.333	280.372	422.514	270.016	11961.267	945.979	283.177	6088.857	129	0.943	1321.725	413.322
6570.696	6891.958	3998.775	8030.352	4297.164	6926.861	2877.099	4547.08	880.394	434.387	1501.779	348.917	453.397	484.891	300.635	16350.177	289.025	229.656	254.446	1517.153	226.712	523.37	144.836	1838.408	10899.168	486.593	372.924	313.471	29691.702	1404.116	1386.747	4356.483	101	0.977	531.282	414.47
7988.607	8449.387	5279.409	10135.476	5354.947	9258.248	3972.198	6024.09	1048.711	583.939	428.345	309.953	380.973	902.637	259.387	11702.413	264.803	267.102	185.256	1320.214	145.532	420.236	128.821	1639.827	4280.443	374.712	319.02	294.622	4188.363	1038.943	2015.19	5295.89	113	0.981	637.916	414.208
8335.45	8301.198	5332.945	11101.201	6853.246	11363.537	5883.923	8763.177	908.828	431.187	413.028	313.009	380.626	319.53	225.528	11951.183	302.679	223.423	215.873	1256.051	153.617	436.665	142.784	2298.562	7488.783	290.84	278.009	256.73	9543.413	1281.709	1328.294	6327.722	166	0.95	894.741	415.361
11097.068	11313.448	6336.745	12769.695	6832.5	11730.723	4622.972	7966.291	1091.749	519.719	969.756	331.318	690.482	588.066	332.691	14496.883	257.577	210.093	202.885	2007.016	184.418	541.485	138.755	2233.873	9407.104	463.108	330.124	311.851	16394.376	2852.286	2408.462	5962.474	218	0.894	451.835	417.83
14721.698	15088.173	8695.657	18257.904	10378.544	18014.963	7746.34	13096.627	1268.785	579.697	1444.31	369.36	665.742	552.074	346.37	12731.909	306.124	245.204	214.117	1675.162	181.841	676.094	140.044	2930.663	9205.097	329.084	356.764	332.444	10133.487	1862.755	1716.408	7972.98	280	0.924	473.307	418.682
7097.371	7345.109	5092.16	9350.949	6840.052	9882.589	6080.826	8849.248	1220.925	595.185	501.154	374.815	548.155	382.286	278.061	10185.666	349.102	243.331	186.838	1566.043	163.4	751.654	152.128	3311.447	4355.807	307.841	298.503	267.055	13056.612	2066.966	1611.362	9566.19	106	0.993	885.028	414.566
12361.675	12759.15	6327.732	15004.442	7315.347	13216.867	5003.119	9232.034	759.084	398.334	380.222	300.889	1054.859	704.548	280.116	12725.662	305.294	284.475	250.959	977.564	141.907	476.263	210.634	1905.966	7746.535	370.212	401.696	309.652	9450.776	2063.811	782.727	4150.307	210	0.915	1140.933	418.667
7576.19	7378.409	4246.121	9488.186	5174.634	8843.129	3871.191	6437.744	848.453	385.925	582.253	289.97	448.024	511.806	307.383	13575.246	255.65	210.45	205.817	1196.246	173.546	506.988	139.056	1747.205	8098.789	390.138	423.587	279.988	12688.563	1231.01	973.97	4332.572	104	0.974	683.981	415.404
9246.199	9270.184	5670.91	12005.335	7303.786	12527.235	5943.44	9742.652	944.726	474.09	775.523	323.454	1110.647	493.598	360.837	12341.193	293.446	231.764	197.085	1749.361	181.935	545.454	166.325	2482.021	6430.065	287.839	289.965	285.888	23909.347	3323.479	1311.157	6390.221	139	0.95	797.076	416.881
8626.305	8970.144	4911.596	10848.657	5943.946	11166.184	4519.341	7927.973	980.253	431.806	980.505	324.24	561.075	449.58	296.42	15930.294	279.186	226.955	215.544	1532.191	206.096	558.534	147.05	2224.607	7809.24	410.694	340.201	288.506	21534.985	1316.705	973.57	5195.718	187	0.929	650.104	420.131
8385.799	8575.717	5038.864	10758.442	6030.912	10014.895	4403.416	7127.068	1083.809	441.763	488.202	316.341	585.44	524.991	309.338	15995.088	302.507	253.23	217.696	1678.524	194.424	651.919	146.814	2107.963	8587.736	482.345	339.418	294.856	20826.906	2023.623	1505.541	5590.788	167	0.932	659.961	418.069
7903.304	8215.081	4420.484	10332.438	5497.599	9523.687	4080.167	7223.017	694.199	362.975	334.356	311.347	635.488	620.716	322.12	12485.345	270.1	233.112	211.984	944.14	153.292	398.657	162.693	1810.344	5498.955	381.031	337.182	281.543	19061.824	2253.874	1081.908	3926.901	152	0.949	1078.197	417.375
13606.851	13490.299	7866.02	17183.004	10083.84	18119.99	8114.648	13700.604	1027.04	487.002	661.547	333.321	865.353	427.183	333.069	12463.269	324.144	260.759	211.741	1977.422	168.931	510.773	154.539	2646.687	8563.209	345.893	313.173	291.542	21914.343	3005.967	1477.596	7106.34	251	0.878	836.337	422.082
12779.253	12831.449	7204.957	17344.115	9344.43	17938.886	7406.901	13669.967	851.675	408.882	402.839	310.008	1001.852	461.384	295.631	12910.369	218.781	281.182	184.684	1641.212	155.059	508.401	156.824	2272.999	3282.602	331.677	292.558	262.354	17641.859	3277.758	1560.053	5801.765	132	0.954	868.523	419.144
8042.93	8446.191	4707.053	10842.319	5910.015	10609.997	4497.138	8078.964	752.019	524.8	368.791	305.146	628.842	572.592	309.509	11915.918	279.921	245.484	249.048	1201.22	145.293	460.974	183.653	2101.986	4238.064	424.186	373.655	280.186	14038.216	2008.427	1422.476	4926.165	192	0.894	1114.411	419.911
9011.704	9418.755	5923.676	11369.97	7234.683	11573.972	5818.333	8832.731	1391.052	635.824	661.54	373.03	584.228	464.525	371.309	14733.527	299.251	208.803	210.506	2190.817	217.196	622.573	147.807	3470.821	7052.47	334.046	298.982	316.182	16568.689	2946.233	2293.844	9208.96	180	0.916	430.144	419.861
10401.684	10553.44	5627.771	13137.493	7020.879	12974.42	5113.401	8773.908	704.506	721.912	328.848	295.273	476.489	663.271	276.122	11685.677	305.888	268.607	236.863	652.109	131.815	469.251	164.356	1577.218	8259.171	810.854	425.741	274.629	7528.076	1358.293	767.284	3638.988	267	0.852	1092.949	423.2
10866.686	10971.52	5937.526	14002.305	7081.858	13219.588	5334.353	9438.581	723.429	1843.648	342.386	313.268	517.393	879.971	299.739	11762.816	311.364	271.962	249.691	1016.092	148.118	488.713	187.119	1834.51	7596.745	336.809	418.177	278.763	16021.582	1734.714	929.009	4061.934	136	0.967	1103.574	419.346
5811.84	6001.351	3265.245	7483.016	4273.559	7162.625	3219.43	5822.41	715.167	357.527	283.5	311.418	416.497	336.736	280.71	11614.428	233.847	194.881	205.667	2203.513	146.671	381.264	156.717	1871.799	4256.33	491.63	308.013	264.411	13425.779	1792.927	643.389	3941.234	107	0.958	1042.958	421.023
13680.302	13715.92	7933.437	17849.673	10016.517	18839.73	7961.515	13982.734	900.526	515.11	792.306	310.558	841.083	572.953	322.41	12406.807	291.595	251.436	195.303	1393.602	154.431	529.802	152.492	2238.165	7209.672	326.491	285.975	297.398	15794.44	2570.909	1618.203	5937.05	289	0.857	812.704	424.095
11016.837	11463.646	6245.019	14865.975	10372.381	14931.835	5364.582	9283.944	812.781	412.97	372.06	302.596	1459.086	574.005	268.98	11177.555	260.64	260.308	194.297	1307.933	923.82	616.04	153.254	1765.068	5787.58	425.853	322.146	274.785	15186.991	1965.916	1003.226	4567.059	526	0.7	1024.882	429.264
10311.843	10595.975	6198.563	12295.451	6785.272	10376.565	4396.086	6846.384	1006.077	473.208	811.573	339.452	583.434	632.217	346.364	14195.969	274.171	263.938	262.735	1255.887	173.333	541.43	148.378	1963.133	10933.455	546.809	295.157	350.474	9344.998	1589.567	756.36	4885.26	126	0.948	495.643	421.841
8938.943	9422.696	5622.406	11610.422	6848.668	12090.035	5439.967	8907.929	1086.169	483.743	529.279	352.252	457.037	654.118	302.487	13673.193	291.206	262.761	188.733	1319.366	320.547	550.293	161.939	2433.914	6448.449	454.072	327.876	322.142	15746.917	1489.998	1873.019	6770.365	179	0.898	608.182	425.008
8921.559	8398.957	5102.893	9955.119	6263.899	9613.608	4478.551	6414.474	1015.211	477.876	465.328	298.076	836.112	451.835	336.515	14929.036	317.126	244.69	252.683	1135.226	191.425	460.535	161.764	2017.962	9821.682	369.907	277.881	288.687	20606.443	2171.098	930.561	5167.922	110	0.955	771.773	421.536
7762.541	8012.419	4274.753	9811.324	5357.412	9342.192	4018.366	6801.809	718.989	393.509	321.56	303.875	603.929	624.505	296.478	11963.397	285.501	242.232	239.322	1139.741	124.233	464.343	158.306	1770.751	6857.985	742.899	310.851	279.171	8709.83	1979.98	2018.404	4615.912	197	0.909	1069.348	424.195
8984.759	9201.731	4965.691	11390.726	6000.034	10958.953	4384.019	7443.416	888.844	662.164	406.558	302.072	657.618	1158.683	333.289	15059.039	257.4	230.55	200.748	1262.796	200.993	517.214	143.358	2012.006	7035.421	1049.397	326.238	278.705	23443.83	1496.848	823.54	4490.202	149	0.965	686.292	422.648
10433.475	10519.803	6359.9	13762.327	8198.139	14144.908	6611.935	11214.734	968.606	488.598	547.247	330.216	870.123	412.335	297.787	11974.603	302.913	235.709	192.22	1397.97	159.2	603.539	150.816	2639.591	6464.306	319.438	291.329	267.681	17072.748	2413.972	1017.447	6856.789	209	0.919	877.615	423.199
10391.646	10370.976	6053.135	13933.653	7669.415	14411.238	6174.099	10501.425	730.541	351.214	479.59	299.315	449.328	342.268	219.691	11566.747	275.279	221.543	201.47	1077.834	154.226	457.396	138.018	1710.802	9230.962	341.086	286.517	277.049	7664.217	1244.802	1305.839	4745.095	199	0.936	897.972	425.354
8744.233	9035.789	5126.637	10925.973	5955.049	9536.922	4073.782	7367.425	1196.807	573.178	2613.388	386.54	1058.812	553.197	418.295	17084.477	257.809	201.755	214.84	2398.02	235.288	678.544	140.179	2907.741	6314.026	342.578	411.469	331.56	33748.304	4036.495	2277.572	6783.695	96	0.992	459.167	423.646
8578.889	8761.96	4928.5	10057.129	5260.551	8270.185	3175.781	4876.662	876.369	614.809	852.634	344.55	550.199	1201.549	290.391	14827.494	291.794	263.128	215.008	1078.239	190.483	446.337	161.067	1532.21	11338.656	311.519	327.442	301.834	13500.536	1056.161	800.39	3442.682	150	0.961	550.813	425.633
10935.427	11074.037	6155.216	13070.577	6901.487	12217.229	4913.317	8008.351	1041.569	475.671	488.539	334.281	590.153	433.386	329.608	16937.288	284.231	256.239	210.864	1394.676	187.031	490.821	156.593	2257.09	5703.186	450.051	300.332	283.532	16238.208	2049.218	1200.983	5508.386	138	0.954	701.37	424.5
10389.174	10377.328	6443.761	13319.892	8322.371	13991.832	6874.804	10623.166	975.684	481.033	612.024	341.31	535.893	370.744	261.503	11764.029	310.145	229.659	203.973	1257.464	167.49	587.54	150.494	2440.946	7714.079	310.318	308.672	266.579	6676.862	1690.791	1414.193	6938.335	159	0.957	888.399	425.789
9783.382	9746.252	5573.477	10640.155	6068.447	10397.606	4301.453	6673.982	1146.496	489.431	700.792	307.098	672.121	511.725	315.159	16021.231	249.843	214.148	184.585	1629.702	174.697	585.958	137.831	1973.239	6531.211	397.622	325.684	312.839	10362.376	2178.62	1443.951	5024.133	114	0.948	446.623	426.202
16615.992	16564.281	9350.441	20329.521	11350.773	21029.017	8339.919	14569.381	1149.721	568.181	576.214	345.975	1112.384	825.781	383.194	15423.771	354.346	303.784	233.72	1585.871	209.538	594.482	170.008	2643.44	9793.823	550.425	284.415	293.13	22641.114	2788.611	983.036	6714.054	239	0.905	776.55	428.22
13068.63	12780.511	7648.491	16462.351	9677.555	16764.205	7462.546	12146.837	1099.98	557.654	1007.579	359.07	762.249	677.851	363.212	13323.748	336.333	267.679	201.036	1909.678	163.077	576.757	160.365	2597.913	8630.8	387.253	361.215	301.642	11119.059	2010.813	1216.552	7107.55	115	0.969	788.257	425.465
11969.797	11817.163	6864.675	15374.59	8863.536	15642.537	7065.44	12109.394	969.586	577.711	1375.155	342.519	927.649	722.079	360.472	13198.226	302.736	246.304	176.78	1928.893	177.802	547.025	155.605	2491.842	7869.783	364.823	398.499	294.995	20397.667	2599.296	1340.089	6363.372	124	0.972	794.048	425.306
10758.816	10842.314	6263.518	14890.975	8082.81	15528.917	6553.41	12029.273	825.967	406.989	375.209	299.324	804.844	496.124	299.3	13446.597	231.678	254.765	170.625	1545.747	160.098	501.873	156.345	2243.6	2807.054	436.919	290.598	251.344	20265.309	2647.251	1131.101	5528.991	101	0.977	865.045	425.203
8235.07	8721.872	5439.242	11455.053	7360.447	13747.469	6039.635	9641.657	887.733	420.722	605.436	331.415	338.795	454.148	259.442	8277.712	254.346	210.728	191.276	1419.702	134.352	513.047	143.17	2247.875	3738.302	281.706	405.863	284.403	5750.847	1184.115	333.578	7027.168	197	0.878	1008.551	426.992
6454.24	6713.836	3667.576	8534.292	4732.319	8407.692	3584.351	6232.717	602.87	325.372	278.549	304.332	464.342	567.051	271.201	11522.675	215.015	194.598	209.332	1411.291	125.158	357.354	158.24	1604.857	3571.749	991.735	303.472	272.154	10733.329	2029.612	880.782	3662.623	140	0.921	1049.75	427.05
10419.151	10947.84	5961.915	13755.288	6724.476	12309.983	5033.717	8950.151	751.627	1233.049	416.558	306.127	485.534	957.566	326.604	11907.179	321.966	292.368	253.796	1093.563	143.241	454.623	173.34	1687.382	8200.937	425.77	568.297	280.116	12359.069	1751.858	842.173	3792.055	124	0.972	1098.581	426.185
9919.67	10192.915	5396.158	12550.679	6757.113	11983.21	4827.74	8870.309	774.762	682.081	365.43	305.165	596.849	626.339	281.822	11162.816	288.873	275.463	223.809	910.976	145.054	496.959	204.196	2023.964	5936.338	320.903	437.653	306.215	11070.132	1972.576	906.412	4493.623	213	0.874	1148.984	427.984
10211.498	10367.155	6016.942	13354.194	7520.503	13446.658	5835.191	10318.88	878.553	438.265	433.685	315.074	971.527	557.098	325.315	14434.192	264.55	222.189	210.044	1785.399	163.38	504.533	162.143	2408.256	4574.425	834.211	375.965	267.085	21020.995	3649.226	1306.434	5863.696	126	0.948	846.548	427.119
15619.075	16250.893	9496.752	20531.436	11575.36	21893.021	9086.422	15997.057	1273.138	563.319	1551.842	376.54	747.751	576.433	389.861	13391.651	283.33	244.184	224.739	1717.159	197.675	677.054	144.692	3103.507	8104.818	313.838	358.934	321.415	16043.323	2551.511	1477.509	8097.24	365	0.833	472.555	430.234
8705.461	9334.33	5686.927	11138.431	5128.313	7233.511	3797.889	4987.626	1071.253	452.355	595.568	357.913	376.214	330.557	239.601	9162.889	314.846	250.124	204.255	1051.73	153.277	397.978	139.981	1555.203	10348.799	325.842	433.235	309.839	5820.598	452.649	358.209	4571.837	122	0.918	618.639	428.074
7801.31	7707.231	3811.897	9651.457	5207.039	9591.558	3789.481	6571.945	606.604	398.003	219.086	268.07	507.514	554.353	218.082	9244.858	261.468	252.103	162.936	646.597	131.468	352.658	194.135	1295.216	5179.54	324.094	251.846	310.331	7418.39	1380.385	577.062	2840.001	159	0.957	1171.047	428.506
4577.483	5489.328	5002.663	6221.292	3947.867	8773.039	3315.262	6571.223	526.478	251.276	540.036	230.211	698.543	414.676	196.128	10212.369	235.949	172.778	181.418	668.356	126.02	275.637	140.034	1198.452	2054.155	258.969	304.615	277.458	12223.49	1087.178	826.709	2762.407	151	0.932	1198.964	428.387
4163.467	5713.537	3455.767	7514.911	2751.003	7420.169	2728.567	5200.081	427.261	531.216	319.862	239.537	403.596	1664.803	279.648	10240.663	165.179	218.241	221.058	702.921	248.181	375.083	158.217	1277.003	2533.251	330.635	304.514	314.657	7061.962	1666.447	607.844	2732.464	138	0.981	1229.609	427.587
11918.406	12239.066	7115.469	14077.393	8298.783	14100.646	6357.622	10630.588	1385.827	649.822	675.465	387.635	587.051	635.352	368.955	14589.056	298.146	229.267	199.639	2212.266	207.6	633.636	145.554	3507.37	7134.001	423.14	322.477	300.613	15770.666	2924.147	2896.473	9383.362	171	0.944	427.488	430.658
9558.969	9406.311	5500.692	11983.994	6848.541	11824.96	5307.417	9225.571	849.874	412.053	399.41	292.351	606.219	704.914	293.124	14358.011	279.374	238.818	210.612	1332.659	141.87	470.435	156.96	2205.725	7087.675	1067.532	379.403	269.937	11007.236	1882.763	898.594	5306.821	118	0.953	852.466	429.042
7121.039	7606.17	4566.369	9208.747	5536.107	10036.89	4509.727	7091.478	820.893	431.838	498.46	314.259	498.855	485.075	360.322	15623.246	217.241	212.063	205.718	1045.79	178.72	588.331	143.452	2305.476	4066.651	523.78	313.427	329.418	13010.315	973.071	641.91	5452.062	143	0.978	487.535	429.283
11874.406	11639.216	6026.186	13458.863	6821.561	12005.705	4527.624	7482.88	991.767	926.335	535.487	306.42	737.05	1236.53	285.828	13525.877	352.322	298.509	226.717	916.054	186.983	460.44	139.656	1657.473	17710.446	422.796	346.194	288.044	15580.664	2201.743	597.355	3897.509	143	0.978	675.248	429.101
9232.385	9330.367	5367.14	11905.229	6693.191	12021.183	5253.861	8958.094	828.466	391.416	398.672	318.393	498.309	502.496	228.577	12302.675	269.828	218.202	194.868	1473.559	148.734	426.525	152.497	1994.515	5860.205	544.041	344.366	269.853	12641.079	1509.364	1095.985	5539.208	151	0.932	908.136	431.348
5019.538	5565.278	3406	6864.519	4478.164	7222.458	3598.39	5890.494	799.356	415.402	385.189	303.105	639.693	448.366	292.819	7498.885	243.316	229.419	236.945	1070.695	141.043	4286.989	202.123	2032.171	1180.986	272.116	389.099	281.372	11688.344	2715.709	1501.331	5548.171	102	0.968	1129.412	429.353
8114.226	8175.657	3912.156	10336.879	5332.491	9528.401	2796.923	5983.792	581.222	281.055	305.196	253.822	768.9	302.371	167.712	10453.744	264.069	221.183	190.686	1070.718	122.283	342.805	133.014	1485.375	5065.404	324.026	299.937	302.856	8107.41	1468.407	849.257	3149.096	125	0.952	1191.308	430.148
9929.547	9813.394	5347	11371.268	5610.158	8490.232	3245.954	4907.159	819.572	399.26	588.533	313.951	449.183	358.878	284.268	12630.272	297.808	251.839	204.599	1135.135	182.362	458.909	152.157	1211.317	14931.258	344.758	309.249	313.641	12236.842	1037.598	1043.433	2975.914	116	0.965	535.578	429.302
8779.341	8947.402	5111.821	11184.894	5420.845	10328.177	3938.216	6683.827	1056.051	485.717	451.811	329.347	919.97	697.231	357.626	16731.976	277.109	227.232	216.87	1532.257	200.252	462.431	145.685	2049.958	7934.433	512.734	355.549	284.965	22662.65	2459.141	689.101	4485.168	116	0.965	685.862	429.647
10993.552	10905.426	6508.617	14214.961	8306.74	14797.684	6683.138	11515.978	977.933	508.045	986.407	329.629	781.92	539.647	350.707	12798.57	295.333	236.464	180.47	1344.497	160.197	572.683	156.94	2599.347	6151.378	366.778	295.109	291.544	16947.341	2570.417	1333.443	6765.637	234	0.876	802.457	434.462
11326.842	11196.977	6511.752	14958.453	8332.612	15863.177	6509.609	11143.906	744.798	360.926	412.197	273.325	598.166	443.487	263.278	12454.902	270.793	248.804	178.604	1420.901	139.261	461.92	157.143	1787.768	8658.479	394.375	305.197	263.623	10043.856	1541.735	1017.733	4681.024	162	0.96	859.833	431.093
9194.818	9428.414	5318.336	12341.779	6953.368	12273.197	5421.469	9466.198	894.009	425.201	355.811	320.598	582.039	520.324	288.368	11966.421	306.156	238.918	244.551	890.055	148.116	1832.821	159.174	2094.418	6007.991	361.906	319.529	268.831	15853.873	1600.829	1095.961	5206.32	209	0.895	1058.988	433.404
9950.332	9928.062	5548.828	10299.69	5725.937	9842.595	3926.47	6555.055	1009.962	491.719	499.822	294.15	776.83	587.697	306.741	15783.817	262.887	209.71	213.813	1270.484	181.332	562.636	135.198	2072.21	10646.578	541.173	302.938	299.604	10938.851	2011.754	1102.051	4776.203	136	0.93	443.551	431.779
8486.18	8464.846	4678.354	9894.579	5418.606	9269.676	3561.187	5504.366	794.307	584.314	373.806	272.284	504.354	793.967	241.581	10818.982	322.05	261.026	222.505	552.572	158.808	423.579	132.186	1171.589	15990.982	583.62	294.476	270.19	5066.646	988.902	690.089	3098.771	152	0.915	669.447	432.809
14779.534	14579.313	8554.772	18527.681	10242.275	18103.523	7562.436	13109.022	1152.138	584.192	694.474	367.097	1125.112	667.412	382.699	13560.012	342.618	275.033	219.253	2018.937	194.056	590.107	166.457	2676.907	7376.986	385.365	302.024	296.067	19586.9	3611.274	1517.058	7287.483	153	0.955	782.637	432.395
14368	14448.995	8446.449	19205.79	10820.701	20366.377	8716.049	15526.642	1020.276	563.643	711.176	330.802	787.138	680.613	345.879	12100.797	319.807	274.553	187.48	1613.311	167.35	590.401	164.503	2706.948	7338.346	620.375	321.397	281.778	16493.329	2732.129	1415.53	6945.67	686	0.692	824.491	443.144
12619.76	12615.298	7424.949	16614.147	9539.902	17410.603	7704.036	13728.403	1068.066	492.825	691.569	317.123	961.731	458.73	341.425	12982.895	301.288	264.187	193.756	1704.941	169.128	603.929	162.938	2618.813	6317.065	308.786	334.498	280.575	18070.965	3171.654	1513.566	6964.895	279	0.883	835.468	436.403
9665.521	9852.126	5747.761	11764.802	6809.756	11547.13	4760.882	7801.26	982.317	538.237	574.448	352.22	632.995	545.039	311.192	14881.796	281.215	264.151	217.29	1564.588	227.343	574.983	161.957	2128.677	7952.978	364.815	390.248	310.963	19241.967	3299.388	1549.375	5785.054	149	0.955	592.225	433.93
10574.2	10491.854	5953.242	13805.812	7671.356	14245.867	6127.43	11030.49	843.439	429.468	959.7	321.565	859.521	481.32	274.287	13026.289	275.859	227.168	184.555	1613.083	153.814	521.007	154.652	2366.755	6027.307	334.281	347.485	270.002	15320.145	2793.987	1536.334	6097.452	196	0.901	879.036	434.561
7493.11	7862.781	4826.334	10143.157	6226.313	10244.038	4900.896	7441.673	844.275	388.913	753.112	368.227	358.455	355.466	218.963	10264.552	290.159	221.93	217.701	2031.802	166.531	386.503	150.989	1949.879	7248.864	300.485	596.245	272.465	18104.231	856.005	292.76	6067.712	217	0.79	938.859	435.592
8875.235	8915.306	5091.649	11949.366	6705.087	12066.668	5302.726	9267.845	723.935	977.118	342.772	301.894	479.066	666.951	267.292	10013.149	304.424	271.423	215.062	891.25	150.415	443.349	199.805	1877.967	7303.666	250.212	451.251	304.683	11352.519	1928.686	1026.593	4251.69	145	0.976	1155.907	432.886
5659.365	6359.152	3978.5	7732.654	3724.279	7421.879	3038.361	4727.331	534.652	836.254	279.546	278.853	255.97	539.857	241.717	8021.72	225.936	240.556	178.323	1117.637	268.707	392.768	151.92	1205.776	5426.628	341.82	421.437	273.597	6078.392	489.201	1090.687	3484.392	119	0.933	1264.206	431.466
10499.996	10563.417	5777.024	11399.275	6128.655	10068.726	3614.4	5701.851	911.829	430.18	1213.53	334.435	493.273	377.784	312.37	15144.025	270.601	259.651	183.319	1135.229	186.926	531.075	166.774	1465.439	11044.399	399.984	316.133	316.371	13150.553	1132.606	986.852	3457.502	109	0.976	529.454	432.408
10849.222	10771.879	6334.523	14377.071	8197.45	14586.898	6146.177	10854.613	908.786	798.102	1129.642	321.345	770.175	1127.643	346.934	13266.902	294.986	247.922	172.945	1527.083	169.011	497.878	154.776	2380.839	8044.44	543.83	341.942	295.538	18863.156	2224.493	1190.924	5982.436	121	0.977	794.847	433.202
7633.925	7961.392	4828.675	9998.56	6013.147	9940.075	4639.082	7703.22	937.228	473.584	390.659	314.098	460.807	426.986	262.431	10795.123	316.544	259.32	248.425	755.569	126.971	514.865	170.882	2057.339	2657.98	282.889	359.385	268.274	4863.461	1118.211	620.613	5508.862	161	0.979	1110.525	434.835
8140.319	8227.242	4285.358	10071.889	5514.811	9747.673	3997.135	7279.283	606.774	320.011	260.615	260.473	481.363	361.167	236.123	10007.681	267.54	248.205	174.179	851.074	129.492	408.295	194.076	1543.104	6019.642	275.789	333.811	310.381	6550.098	1528.469	1090.506	3512.885	163	0.9	1164.463	435.721
8842.071	8881.226	5421.097	11431.005	6419.82	10171.133	4620.451	7395.458	870.486	446.246	427.668	294.26	546.534	477.428	304.507	12622.17	231.336	180.108	197.81	1283.259	175.315	527.294	129.173	2129.713	6903.198	396.098	314.361	293.57	8439.384	1901.275	1717.695	5604.236	171	0.823	434.137	435.985
8937.632	9056.372	5144.796	11302.761	5869.035	10649.464	4029.596	6713.094	866.375	490.786	423.582	304.116	817.653	744.813	315.742	16174.619	261.036	213.31	189.526	952.152	181.874	459.701	139.406	1798.086	8045.019	448.129	376.054	280.825	14719.1	2426.898	491.935	3889.871	121	0.977	680.566	434.773
7673.896	7761.672	4896.33	9849.578	5885.819	9153.187	4535.177	6959.783	968.705	428.534	513.295	337.846	388.998	445.093	216.915	12667.632	317.029	234.291	227.164	1445.804	170.965	485.279	148.179	2197.893	9710.844	312.438	736.391	271.958	20904.895	1045.694	639.087	6442.52	235	0.784	916.56	440.296
10696.795	10608.093	3802.839	13668.989	7235.669	13543.495	5242.327	9483.479	655.923	356.782	256.41	261.642	728.968	768.978	215.218	8722.842	302.213	269.693	158.896	642.298	127.547	460.525	165.463	1554.077	7785.452	1000.824	272.095	300.253	7579.88	1488.03	638.317	3462.928	194	0.924	1181.49	436.381
6166.229	6257.496	3593.695	7891.961	4609.769	7369.311	3525.46	5849.548	775.219	606.559	286.133	293.973	429.687	584.974	273.37	11373.418	259.134	207.611	223.895	992.233	134.992	449.018	151.683	1724.959	4348.415	325.946	309.209	267.374	14537.871	1451.555	1414.4	4382.313	109	0.946	1068.821	435.885
14057.515	14282.031	7668.657	15454.551	8418.786	13996.471	5759.759	9705.581	1166.377	654.06	1122.352	345.728	534.537	746.069	324.778	14966.889	281.524	211.958	202.072	2151.953	196.848	553.069	138.261	2511.961	11477.765	504.882	341.374	295.244	17404.457	1884.353	2072.177	6112.64	218	0.875	417.821	438.188
8659.656	8955.768	5062.034	11205.897	6132.578	10807.631	4374.706	7310.475	812.254	808.629	578.999	327.684	681.414	981.941	294.634	15445.245	278.933	244.594	194.307	1193.853	200.397	500.906	162.596	1891.137	9622.572	382.767	391.555	302.902	15064.894	2254.692	1173.734	4549.426	223	0.915	601.998	438.706
12085.375	11987.436	6911.187	14784.51	8386.644	14408.932	6115.595	10625.006	1045.477	707.986	1062.282	364.71	875.74	1217.309	364.829	13796.121	324.189	281.476	210.574	1896.107	181.358	563.822	163.388	2492.861	8460.716	548.538	312.91	309.359	19572.594	3075.359	1656.027	6696.127	133	0.973	788.966	436.883
7736.87	8167.834	5037.789	10550.529	6691.06	10805.775	5345.301	8457.761	854.974	410.255	891.651	361.583	350.861	314.301	219.956	8943.017	266.043	227.159	203.855	2081.261	158.161	365.03	141.076	2107.32	4650.071	286.393	534.465	272.951	16211.146	630.419	298.435	6549.144	163	0.942	960.954	435.739
6898.22	7100.032	4982.102	8899.022	6380.686	9753.592	5540.166	7658.801	1198.531	512.965	531.653	340.019	458.97	549.062	289.019	12248.113	301.227	234.214	258.686	1073.465	177.512	21884.939	148.824	2563.61	3810.611	367.404	367.726	277.007	4077.389	1044.814	1159.24	8029.186	113	0.969	655.447	436.987
11675.706	11460.454	6459.918	14698.529	8117.217	15098.357	6294.874	11028.427	828.173	547.248	524.024	299.104	660.628	643.162	274.438	12115.945	286.535	250.943	200.394	1423.751	159.663	579.644	158.986	2032.139	8100.477	401.439	319.852	266.063	16511.85	2525.777	800.936	5172.44	264	0.827	868.856	441.841
11515.155	11880.652	5816.065	15433.478	8343.046	13260.556	4345.707	8758.099	676.193	330.949	306.292	264.074	812.971	710.023	198.114	8570.231	286.308	228.415	193.268	984.634	134.745	390.222	132.548	1385.062	6101.66	555.551	299.67	282.71	11368.062	1799.131	533.452	3144.044	257	0.813	1196.648	441.609
9067.959	9513.961	6113.433	10969.399	7451.928	11317.578	6112.773	9020.102	1422.826	644.231	880.051	446.353	435.42	428.789	327.69	10642.101	316.097	224	213.022	3164.744	205.964	644.551	129.559	3321.766	9060.39	302.103	408.417	303.916	18309.005	1195.085	535.272	9074.409	149	0.906	404.601	440.084
13352.001	13614.065	8013.422	16899.038	9571.05	17079.286	7214.163	12453.806	1245.65	580.707	1669.864	376.637	794.697	727.519	411.244	14448.276	274.045	242.11	242.942	1552.46	200.623	585.722	150.648	3100.491	8027.714	336.079	367.569	314.16	17796.547	3172.26	1539.29	7998.958	267	0.934	467.365	440.594
7658.949	7938.298	5260.633	9909.066	6783.967	10749.162	5633.138	8355.511	1311.847	575.101	2020.412	382.359	625.495	748.193	345.713	13467.732	289.452	257.244	205.649	1663.888	197.743	1469.891	152.931	2844.537	2597.689	510.381	389.19	294.308	16818.129	2590.66	2130.476	8564.325	136	0.956	645.838	438.919
12046.994	12319.111	6866.992	15947.871	8592.817	16464.56	6620.033	12137.641	833.517	397.538	469.686	320.035	658.232	544.532	248.731	14233.467	260.55	230.549	198.697	1650.338	175.382	547.992	155.49	2255.11	6263.458	464.639	289.551	274.153	21985.181	2332.549	1686.262	5691.367	425	0.833	899.444	442.352
11412.765	11756.089	6389.589	14893.063	8203.327	14997.159	6204.283	11164.003	829.066	387.284	315.265	310.333	716.837	599.78	276.695	11243.313	304.261	259.368	214.598	1055.171	142.32	1327.608	150.228	2037.037	7334.362	358.636	296.369	271.193	12348.278	2138.617	1109.192	5213.414	295	0.884	1048.985	440.714
6990.784	7306.274	4086.07	8973.315	4624.712	8038.126	3494.531	5872.622	622.718	340.9	369.813	288.958	326.748	350.501	234.667	10639.513	274.398	219.991	223.682	920.532	131.362	394.245	141.596	1435.768	6022.566	354.808	341.886	269.059	9937.343	1326.033	837.052	3304.409	139	0.94	1077.586	438.903
10089.406	10035.644	5701.647	12506.301	6903.676	11859.923	5005.358	8479.766	837.774	520.002	545.015	292.04	680.348	1042.414	305.893	13757.501	274.329	254.259	192.251	1260.566	152.748	487.46	161.959	1876.914	8255.569	410.666	429.734	268.744	13933.82	1859.007	1060.931	4631.312	198	0.894	849.657	441.813
9339.15	9233.707	5442.917	12480.376	6848.258	12930.183	5359.95	9253.47	664.096	361.931	405.816	269.725	638.189	422.39	262.25	11538.97	241.247	206.697	182.086	1089.103	147.66	483.601	150.305	1571.88	7150.685	361.127	319.645	256.3	11548.744	1271.625	720.727	3985.376	151	0.978	859.109	439.368
6114.743	6221.721	3771.476	7313.311	4182.383	6227.805	2183.091	3119.262	717.661	358.948	735.877	295.971	502.562	308.646	302.846	10456.794	227.962	228.913	163.393	795.806	162.199	402.768	161.573	974.227	6767.907	326.403	296.676	305.793	7094.792	1106.545	572.135	2364.962	102	0.987	529.157	439.363
8903.734	9211.603	5301.821	12112.255	6803.344	12351.951	5420.653	9357.113	752.616	380.025	355.761	293.628	623.687	410.23	270.924	9860.051	291.662	243.734	241.629	884.022	147.02	3689.161	180.662	1821.864	6166.901	267.367	356.779	280.767	14927.243	2559.205	1466.648	4792.767	150	0.903	1126.713	442.687
8690.636	9438.703	5304.761	12375.479	6003.47	12561.022	4760.185	8578.941	646.597	300.555	310.536	280.184	441.452	416.742	253.624	9116.953	225.521	261.381	176.61	875.78	289.21	466.401	163.88	1536.056	5472.97	416.631	320.515	275.572	7359.66	1258.472	1023.376	3700.054	244	0.867	1257.828	441.557
12634.037	12629.674	6965.466	15047.987	7761.005	14279.073	5567.853	9956.917	984.874	1093.697	679.961	322.723	603.732	1114.356	326.83	14412.265	253.201	212.48	215.366	1651.049	189.926	556.21	134.19	2130.809	11994.161	410.197	420.619	292.214	14183.198	2078.952	1657.995	5116.731	325	0.843	448.955	444.891
14924.311	14842.65	8576.942	19176.203	10724.279	19864.745	8320.306	14452.07	1197.925	574.307	782.226	356.788	1496.247	600.163	426.973	13632.396	337.767	303.151	216.142	1929.586	215.323	679.908	174.822	2792.344	8188.686	324.572	316.337	312.792	27806.37	4267.078	1310.483	7333.243	592	0.732	777.155	450.118
15706.917	15762.901	9166.101	20726.879	11550.935	21982.672	9127.361	16349.912	1061.658	556.073	726.254	338.759	925.548	803.022	369.15	12540.488	323.408	301.835	178.048	1649.407	179.203	655.877	155.963	2575.551	7065.416	377.31	323.424	291.622	19849.52	3240.302	1535.433	6812.712	518	0.813	808.297	448.871
7304.23	7581.515	4388.534	9487.54	5928.188	8365.275	3626.33	5637.447	872.609	373.69	349.552	283.086	741.731	511.079	269.802	11468.346	224.731	260.318	180.023	1414.972	167.765	368.542	145.309	1792.859	3152.54	312.5	296.038	278.063	14763.767	2732.458	1842.265	5335.649	127	0.918	1003.61	441.854
12442.123	12290.525	6383.9	14552.744	7947.934	13758.17	5688.841	9641.323	809.17	825.111	384.355	303.65	606.687	675.546	264.688	10501.02	336.954	314.043	248.964	794.291	146.248	605.73	175.009	1897.041	9330.616	328.221	387.635	276.954	14300.202	2198.886	1182.81	4810.975	131	0.958	1120.004	441.95
11304.206	11180.585	4546.792	13472.475	7191.398	12855.082	5045.217	9187.113	767.93	344.745	250.204	276.638	784.584	416.542	239.392	9675.371	322.286	277.523	158.767	792.933	126.842	457.309	185.271	1819.361	8676.472	745.932	265.109	306.889	3858.525	1366.631	691.023	4129.437	163	0.956	1175.494	442.936
5762.627	6662.093	3696.47	7591.936	4290.15	8037.603	3084.79	5907.928	472.354	326.611	350.001	261.964	576.418	635.967	283.425	10315.208	171.844	230.382	204.976	941.224	298.672	472.138	170.808	1621.687	3603.274	687.782	313.011	288.371	14333.012	1388.267	620.981	3376.321	145	0.954	1243.376	442.652
5986.793	6090.747	3646.136	7691.872	4532.805	7905.935	3538.19	5384.845	626.288	338.323	380.619	272.097	409.469	345.555	248.888	12309.248	211.836	171.562	202.402	649.359	149.999	1691.179	140.674	1368.587	4513.649	338.526	277.744	284.398	3708.614	1500.869	698.777	3512.819	132	0.954	665.326	442.379
11821.501	12069.714	4179.119	15057.946	7625.436	14194.768	5621.81	10862.659	692.09	584.18	278.855	278.36	728.303	1485.425	183.63	8524.302	304.369	262.163	180.853	735.732	130.223	460.276	135.383	1695.715	7927.513	392.487	275.547	292.633	11233.296	1677.159	493.036	3749.73	153	0.965	1189.539	442.984
7222.118	11351.572	6266.213	11945.074	8228.581	12620.183	4588.042	8693.744	546.969	1013.655	303.331	207.392	787.375	1292.113	309.085	10398.221	236.684	234.666	210.497	695.441	272.459	477.558	154.484	1548.041	5211.697	682.488	272.558	278.525	12049.465	1814.934	418.812	3248.452	160	0.973	1224.044	442.719
14090.739	14265.777	8075.414	17763.024	9431.736	16608.764	6768.406	11780.449	1134.491	536.354	908.004	339.35	598.377	881.418	333.786	14526.386	278.898	216.524	206.615	1657.353	203.608	501.06	133.239	2506.565	10266.903	587.486	323.816	286.572	18133.438	2478.1	2121.869	6438.163	149	0.965	426.923	444.507
8793.526	9149.15	5772.268	11281.926	6593.879	11214.249	5382.307	8220.975	1063.854	496.127	630.442	334.659	494.403	460.198	277.877	11320.373	307.134	254.202	212.577	1102.804	156.926	406.715	149.021	2329.817	6933.843	428.606	325.239	303.045	4770.137	1651.154	1059.819	6244.003	249	0.794	635.624	447.813
12445.281	12675.492	7180.997	16115.193	8927.738	16351.892	6824.058	12458.986	974.12	473.937	753.555	336.468	943.009	626.599	284.822	11689.105	288.822	258.421	181.079	1572.806	162.424	630.976	159.768	2490.513	6024.682	354.395	329.55	282.708	15292.935	3079.419	1364.037	6798.609	221	0.922	880.419	444.957
6686.404	7006.08	4319.433	8979.754	5786.413	10295.185	4638.585	7272.1	851.812	390.811	419.939	293.705	511.808	592.928	258.446	10368.475	247.824	210.703	202.902	1762.902	190.221	485.548	148.948	2153.444	4934.159	342.634	293.309	292.162	19439.743	2489.148	1868.824	6685.256	120	0.941	994.65	443.292
8399.898	11061.64	6292.375	10235.106	7383.974	13953.753	5075.588	9897.333	567.656	388.093	355.984	181.399	686.664	791.269	304.415	9889.956	277.125	186.581	195.116	903.58	236.627	463.742	159.39	1602.772	6832.448	506.182	292.468	242.966	8705.901	1864.229	762.562	3624.281	297	0.817	1213.8	446.638
6743.773	10872.133	5881.737	10549.224	7061.025	10431.867	3761.752	7307.749	534.77	1963.715	294.479	220.359	636.171	981.791	286.101	10944.724	191.46	264.908	208.71	853.179	272.977	475.498	161.729	1412.736	4331.366	492.483	315.837	304.821	10066.951	1824.31	476.528	2931.171	114	0.96	1230.886	443
10232.269	10404.3	5620.935	13229.511	7308.388	13191.096	5606.621	10030.513	815.319	394.701	375.663	309.307	791.004	446.759	286.186	10776.858	299.224	265.079	211.26	1360.352	151.698	488.07	200.729	2158.118	6119.133	335.965	378.614	293.162	15786.323	2923.251	1725.779	5166.554	210	0.869	1154.443	444.529
17741.424	18181.231	9838.185	20384.773	10882.463	19966.524	7530.974	13083.245	1173.74	656.65	1275.681	343.023	541.898	1022.398	329.489	14178.722	319.119	259.267	218.272	1911.288	193.938	548.449	138.618	2330.613	17829.984	842.985	409.531	303.286	15623.843	1752.532	1998.037	5800.382	205	0.942	418.954	447.432
9443.527	9410.982	6080.434	10051.002	6643.408	9314.464	4982.332	6757.101	1349.552	590.497	691.853	345.593	440.784	419.848	310.966	11920.074	305.932	222.552	219.889	1329.762	191.072	538.306	138.189	2771.366	8993.535	496.291	292.229	297.181	12089.948	1207.398	943.109	7700.291	115	0.956	384.709	447.23
9694.501	9893.298	6357.289	12137.163	7576.777	12239.079	6265.332	8842.257	1319.263	632.357	653.801	368.582	741.793	768.32	330.393	15128.619	349.321	272.047	224.101	1311.576	204.839	4474.417	155.88	2891.99	7656.281	377.008	321.822	299.41	18837.583	2698.593	1213.505	8205.517	178	0.868	652.062	447.219
8603.844	8870.007	5153.695	11363.259	6749.139	11122.344	5369.049	9091.117	881.604	567.334	387.203	323.526	896.887	882.372	280.987	8829.04	246.188	281.088	197.037	1464.335	146.754	507.184	191.86	2234.489	2313.135	277.002	453.772	284.93	13589.484	2768.969	1797.684	5824.981	138	0.97	1141.355	446.58
10414.081	10771.88	7056.747	13589.186	8599.979	13328.343	6896.33	10424.162	1456.049	642.446	895.826	442.999	432.159	422.036	330.911	10176.884	325.842	230.93	220.517	3205.991	204.644	646.945	133.154	3195.728	9528.784	286.244	377.072	303.223	16568.816	1118.584	856.122	9255.351	141	0.975	406.287	447.748
11031.261	11240.989	6179.112	12894.801	6963.169	12397.743	4952.311	8226.865	1136.44	518.68	763.756	338.697	783.736	577.109	344.617	15371.077	267.121	213.685	180.356	1362.777	220.613	830.487	145.272	2569.986	10947.917	441.014	382.953	311.606	19467.455	2378.187	1192.41	5905.346	317	0.831	359.465	452.386
12430.551	12743.767	7104.499	16531.147	9700.311	16871.326	7207.262	12785.309	915.637	478.231	378.073	331.051	1171.747	815.688	318.487	11292.895	294.25	279.412	212.326	1358.902	283.397	489.074	169.301	2501.532	5984.361	457.4	324.938	277.54	17175.875	3387.032	1478.045	6602.387	446	0.782	1039.146	457.845
4977.922	9484.049	6399.364	6745.125	7093.57	13498.541	5074.995	9630.994	591.416	500.255	426.983	215.831	496.32	1419.483	269.256	8490.985	222.467	165.12	189.098	1369.87	195.088	458.838	152.489	1531.623	2526.545	343.669	309.353	271.691	4616.539	1362.686	565.979	3618.964	153	0.955	1205.944	448.618
12596.366	12862.306	7615.26	16233.736	9017.395	16593.327	6789.791	12077.792	1218.042	693.376	1084.586	380.961	938.797	1206.723	404.845	15087.207	260.91	250.368	229.845	1385.688	215.806	607.48	145.086	3027.28	6416.439	354.256	505.323	301.74	16702.688	2823.924	975.665	7395.044	231	0.928	463.786	452.491
11141.668	11127.512	6787.028	14499.606	8468.284	15054.001	6777.131	11351.434	995.255	584.759	719.864	314.529	776.254	849.582	316.951	13385.754	296.599	243.253	177.673	1445.282	161.805	495.31	164.282	2206.181	5581.285	340.71	371.701	271.602	16410.737	2545.686	1226.773	5912.014	270	0.8	845.374	454.885
8257.47	8670.404	4558.505	10509.591	5638.275	9724.635	3871.936	6816.644	680.277	516.433	366.574	272.53	450.207	614.265	252.171	10890.609	249.662	252.804	218.111	792.399	136.355	458.526	169.918	1437.512	5899.367	335.189	393.268	281.573	12834.075	1657.949	910.339	3425.649	145	0.991	1118.845	449.638
9333.874	9555.97	4144.856	12148.092	6775.923	11879.733	5149.531	9392.76	828.093	445.411	284.228	286.152	609.124	589.653	219.312	8746.185	296.519	235.736	156.515	728.887	117.922	438.581	176.821	1960.077	4430.355	324.945	276.606	280.399	5319.165	1356.908	717.288	4937.28	228	0.9	1182.303	451.592
9493.515	10763.915	6148.94	12886.821	6206.911	13525.077	4979.765	9436.801	748.248	340.903	329.3	285.291	604.187	484.805	273.333	10133.761	231.633	271.934	182.467	869.323	302.133	522.097	169.117	1762.192	5603.885	439.753	338.049	279.162	8702.121	1657.218	988.217	4097.842	223	0.859	1257.392	450.635
10449.632	11516.312	6186.086	12076.632	6002.65	11341.713	3795.116	7090.848	739.238	663.85	414.847	290.88	675.219	1655.394	281.091	13535.997	231.622	165.695	168.785	858.684	219.269	483.608	120.053	1859.288	9732.141	444.877	395.974	302.638	10887.98	2018.093	646.607	3694.92	138	0.97	1372.522	450.239
11922.667	12102.959	6783.027	14573.867	7938.854	15181.575	5877.22	10640.308	1101.366	537.758	450.596	355.708	740.561	685.193	381.593	16102.162	244.86	228.249	208.742	2219.575	213.799	635.247	136.904	2714.072	8122.913	466.296	326.481	297.958	22395.864	3268.527	3055.965	6955.258	296	0.755	443.301	456.331
6296.326	6494.092	4149.052	8672.061	5333.697	9462.427	4421.361	6682.606	840.961	575.196	598.333	283.071	570.677	1188.363	282.311	14601.578	265.671	210.834	198.908	1085.27	195.179	1053.759	142.322	1873.366	5516.071	320.804	295.525	296.235	18916.175	2040.712	910.721	5096.339	126	0.976	660.294	450.444
10907.309	10673.224	6318.77	15031.449	8335.178	15835.784	6843.011	12585.48	918.022	485.95	583.763	335.092	1779.998	556.997	376.878	13286.262	262.73	245.956	194.553	1668.342	198.032	638.346	160.889	2623.85	4029.248	306.41	298.71	299.651	27593.264	3674.997	932.656	6231.806	145	0.954	790.134	451.369
8302.633	8320.247	4958.556	11250.588	6324.237	11379.634	5048.507	9279.184	825.556	404.973	660.979	317.629	840.576	425.544	273.259	12685.062	272.913	214.479	189.987	2241.271	178.33	561.782	155.07	2311.112	6845.028	359.143	327.845	271.175	23077.275	3097.473	2467.428	6389.749	112	0.985	887.5	450
9354.179	9504.307	5018.645	12046.187	6431.021	11899.224	4769.319	9217.226	703.861	357.817	376.669	282.266	926.625	476.682	270.265	11157.797	272.577	240.85	211.017	1114.781	138.224	453.76	198.119	1932.51	5445.186	317.735	349.733	286.723	14190.178	2348.041	1265.16	4182.887	183	0.918	1159.456	452.287
9465.001	9554.499	5236.232	11653.684	6292.749	11322.001	4452.643	8404.285	728.555	343.884	257.182	289.542	596.161	388.621	254.622	10295.597	284.032	244.801	152.994	1543.315	137.961	473.682	202.72	1946.595	6880.768	346.003	248.722	300.333	11340.975	1738.466	2047.221	4747.566	99	0.99	1171.944	449.793
10547.875	10734.677	7004.458	12712.82	8551.49	13293.017	7065.939	10412.152	1532.814	667.245	692.696	422.265	439.671	456.814	324.18	9483.673	343.629	234.999	208.294	2169.893	200.652	653.015	139.077	3220.434	10912.189	277.18	323.292	286.194	8763.973	967.849	1262.798	10028.359	141	0.953	400.067	452.089
15553.053	15612.568	8701.768	19175.213	10194.628	18340.547	7254.525	12982.903	1168.684	648.554	708.076	360.622	615.125	1274.99	348.689	14444.983	303.283	243.465	229.306	1967.251	209.897	564.427	136.815	2679.56	12399.759	641.116	450.15	298.692	19404.574	2072.546	2363.363	6889.947	221	0.869	424.233	454.785
10762.842	10410.027	5959.533	13116.041	7359.059	13165.543	5606.572	9718.575	837.773	482.052	451.009	303.723	723.251	595.02	273.725	12769.771	301.213	298.57	199.132	1383.332	160.083	529.46	157.965	1926.776	8992.656	456.277	313.702	275.133	12494.798	1930.881	1627.261	5357.046	147	0.942	861.922	451.854
9183.437	9337.592	5915.296	12331.803	7454.969	12327.365	5758.564	9369.599	928.401	582.398	450.355	312.967	622.58	518.516	263.716	12047.485	296.272	246.445	200.873	1111.202	152.054	545.737	154.315	2176.616	7483.71	303.406	305.046	281.478	9840.598	1699.1	1360.2	6298.143	121	0.948	869.921	452.723
7236.577	7446.416	4214.773	9588.216	5301.42	9465.422	4072.872	6762.209	562.212	409.35	281.338	269.693	641.718	529.274	261.362	9694.374	242.299	221.759	218.59	703.346	128.279	369.381	153.92	1385.95	5075.236	559.592	363.823	273.288	10053.336	1862.285	746.26	3150.298	154	0.927	1073.825	453.422
9059.964	8899.172	4659.399	11220.546	6065.13	10743.371	4473.417	8528.751	745.249	386.379	378.314	310.419	794.832	504.698	285.999	11568.178	243.321	244.111	206.869	1220.312	147.639	513.042	187.07	2155.862	3950.737	320.922	341.137	277.679	16365.448	2560.177	1074.589	4691.564	135	0.949	1135.174	453.574
7898.011	8794.479	4908.176	9372.149	5845.224	9469.499	3546.512	6841.413	423.205	379.396	325.453	249.891	502.91	804.78	275.48	9757.121	169.538	244.664	197.969	881.674	261.783	456.856	180.216	1476.518	6945.557	422.987	287.715	289.035	9344.681	2016.939	751.728	3135.305	131	0.921	1239.263	452.538
5685.093	5987.64	3803.382	7265.601	4219.363	6963.75	3157.636	4708.227	912.253	468.481	501.893	301.587	524.316	419.3	339.648	18799.635	256.264	232.482	226.449	1387.836	191.179	463.946	168.471	1854.2	4222.454	384.554	297.662	300.887	15281.029	1050.55	652.891	4103.221	116	0.965	753.414	453.776
7943.535	8267.291	4664.258	10584.149	5824.192	9962.368	4159.492	6544.323	757.431	1009.332	353.637	254.116	538.989	777.416	242.048	12825.196	259.207	232.241	218.729	1288.403	162.113	355.699	152.888	1826.642	7298.207	369.615	288.082	294.33	17481.123	1956.849	1543.103	4782.057	189	0.909	990.849	454.193
10116.071	10402.025	6188.956	14059.073	8270.987	14142.051	6740.195	11672.803	973.658	491.101	376.467	343.999	609.575	925.241	332.779	9836.126	304.556	240.25	191.601	1512.739	145.708	437.001	161.056	2677.481	4209.309	377.354	299.115	275.11	11473.615	2247.688	1937.015	7565.827	178	0.959	1051.051	455.584
9743.917	10740.621	5934.244	13111.592	5010.652	11050.841	3883.062	6981.726	792.684	503.177	400.268	296.162	713.459	1104.619	270.011	14562.104	226.147	167.868	177.256	920.809	215.799	465.989	120.149	1745.442	8473.152	540.147	563.332	290.846	10879.439	1853.055	572.662	3521.837	135	0.96	1366.411	453.359
11918.822	11795.557	7073.005	13232.54	6291.2	9251.997	4542.213	5985.933	1252.507	636.371	776.807	344.104	438.408	461.34	261.61	12280.345	380.101	301.538	259.523	1233.399	179.998	425.032	154.93	1994.237	16033.045	360.864	356.297	307.441	9145.115	1132.488	892.361	5686.246	128	0.963	618.586	454.539
12452.443	12923.716	7070.687	16503.811	9795.322	10821.744	4475.918	7511.853	816.141	1385.089	345.607	285.263	1281.122	1179.227	259.379	10263.305	264.299	266.091	222.761	1217.679	592.116	335.5	150.763	1596.845	7158.107	383.076	500.596	277.181	18390.989	2580.821	1171.331	4122.208	183	0.88	1011.167	454.992
6649.602	6858.383	4182.023	8361.074	4972.407	7932.195	3466.354	5010.01	997.569	820.611	461.268	312.317	557.19	891.536	279.799	17106.709	313.485	231.878	204.151	765.091	182.572	484.057	138.58	1937.134	11489.979	337.191	341.265	295.918	11985.3	1225.612	435.085	4569.868	135	0.999	668.9	455.389
6440.312	6743.71	4338.742	8920.545	5800.894	9530.772	4880.442	7600.317	718.45	351.328	655.119	287.052	269.727	276.392	219.408	7757.863	194.066	215.338	167.909	1319.153	135.027	243.793	149.577	1867.882	2006.93	284.447	516.292	275.866	8953.023	676.043	282.2	6066.913	149	0.955	946.198	455.695
7493.073	7858.116	4951.005	9915.876	6507.428	10188.733	5551.49	8297.132	802.438	396.38	441.041	303.109	337.711	322.039	231.62	8914.466	274.254	248.959	176.232	810.595	139.976	340.685	157.568	2260.534	8110.949	272.617	454.85	283.621	9601.114	636.293	401.261	6934.859	140	0.921	974.321	455.179
8756.125	9575.462	5850.66	11447.249	6936.407	10329.028	4593.043	8704.993	610.815	244.206	331.007	222.278	421.077	453.815	218.244	7670.974	258.829	176.04	179.686	1191.149	128.46	386.579	138.778	1548.076	5629.695	363.124	280.509	277.989	7544.719	1193.041	371.491	4299.268	174	0.938	1199.994	456.356
8535.231	7686.396	4729.853	11178.811	4454.159	11170.963	4204.316	7958.009	467.821	424.732	336.319	233.214	461.347	948.267	288.012	9457.806	176.977	215.554	204.732	967.847	270.768	511.686	167.94	1604.456	5574.621	342.112	310.501	313.929	12758.799	2327.68	1419.751	3923.056	227	0.843	1233.412	458.35
6984.865	7639.701	4370.013	10587.816	4265.17	9406.763	3314.118	5797.118	650.356	311.577	331.433	292.839	485.476	468.44	260.999	12131.245	242.508	200.107	181.554	822.996	221.74	397.796	133.498	1346.681	5875.312	520.607	325.712	263.896	8778.616	1318.015	906.089	2853.227	248	0.806	1289.105	459.137
9681.223	11004.162	5445.871	13127.692	6438.51	10769.897	3943.789	7220.531	881.293	1088.247	397.552	296.093	674.318	1222.251	277.996	15024.741	232.053	174.586	172.668	1028	233.454	500.209	127.307	2267.43	8587.638	496.989	393.351	292.261	15854.273	2234.674	708.923	4461.954	159	0.923	1376.123	458.739
12008.698	13455.293	6638.12	12892.098	6976.587	11585.734	4186.362	7970.181	954.402	1166.375	377.558	292.649	648.341	990.566	293.836	14329.785	236.602	198.989	168.585	1118.916	241.534	478.411	129.477	2171.431	11399.779	624.058	421.426	291.82	16723.731	2448.481	1420.275	4813.011	139	0.925	1382.55	457.133
10590.517	10548.681	5941.185	14037.674	7379.42	13753.676	5730.78	10405.046	862.765	397.391	380.811	305.882	844.725	531.27	283.909	16166.04	283.524	233.017	201.354	2183.642	192.409	529.824	157.75	2308.833	8530.577	361.587	297.291	270.307	25914.48	4081.769	2617.346	6108.223	129	0.943	893.089	458.012
8971.224	9234.776	5248.094	11758.342	6267.29	11858.67	4693.97	8976.435	667.98	408.9	278.255	278.63	462.928	655.01	226.771	9328.473	260.608	213.091	146.632	1077.201	131.008	417.138	192.479	1740.473	5835.087	394.06	220.723	282.366	11046.644	1414.954	1456.278	4107.194	137	0.963	1174.668	457.427
9045.675	9162.895	4328.347	8739.43	4390.468	8591.771	2986.738	5012.152	1003.407	426.606	850.185	314.369	1016.11	432.586	287.258	14038.266	247.066	213.609	181.926	1135.428	231.375	600.075	136.44	1777.62	14437.75	402.793	360.15	299.33	22472.501	2605.34	809.471	3551.204	122	0.956	337.762	456.951
12497.151	12587.976	6442.004	14547.539	7190.838	13592.647	4915.954	9173.459	1149.556	548.118	1683.047	369.274	990.13	856.73	371.804	18189	287.224	220.083	196.999	1817.535	240.421	1040.827	145.604	2964.943	15581.353	684.335	487.002	307.336	25668.901	2698.518	1086.732	5713.873	183	0.88	351.822	458.478
13117.314	13127.978	7782.221	16363.176	9670.285	17586.605	7757.709	12564.987	1157.407	568.893	546.836	340.625	1106.45	801.533	427.477	14562.801	347.491	306.034	212.605	1482.239	201.062	632.248	177.969	2690.973	8708.064	358.901	295.784	333.833	19557.998	2863.299	1136.241	7005.704	231	0.928	767.634	461.535
12425.047	12265.494	7249.621	16112.97	9216.973	17022.682	7361.589	12702.656	1008.104	511.177	673.286	332.004	993.337	520.198	389.297	12576.062	310.998	279.09	197.735	1762.921	185.76	654.564	162.572	2446.708	7333.418	319.101	291.219	305.495	20517.246	2951.311	1608.503	6708.717	306	0.842	790.817	460.464
11410.785	11157.57	6603.264	14052.32	7937.924	13240.636	5867.255	9621.545	919.485	513.543	645.788	303.95	534.308	406.846	294.551	13887.874	336.486	255.186	189.562	1338.025	150.041	493.261	158.409	2039.331	8838.875	327.354	321.236	275.948	10172.057	2129.659	1299.87	5406.646	205	0.905	834.802	460.793
7555.558	7083.396	4395.179	9384.181	5595.365	9035.373	4555.793	7386.44	936.086	464.353	438.026	299.77	833.199	579.408	338.08	13962.575	304.858	228.795	193.707	1901.593	191.567	489.851	166.238	2208.881	6569.274	418.376	435.047	270.56	24991.319	3492.558	2551.82	6294.991	102	0.987	853.676	456.882
12316.761	12465.534	7095.381	15950.114	8606.495	16269.786	6192.429	11439.144	1107.847	519.533	531.459	348.098	820.389	824.234	386.385	15248.807	240.214	248.951	203.048	2002.513	214.178	532.545	136.039	2406.308	7011.347	378.935	418.416	291.525	18404.039	2916.106	2274.845	6154.818	211	0.908	454.6	460.092
11061.986	11062.43	6626.25	14261.687	8124.981	14749.848	6321.152	11069.624	961.336	470.707	438.334	319.765	831.989	483.731	299.344	13392.415	302.08	267.604	209.373	1376.544	183.793	487.072	170.538	2242.387	6916.731	359.187	336.525	268.091	18274.168	2747.403	1744.658	6290.303	206	0.882	863.432	463.053
10401.562	10459.726	5832.655	13191.575	7114.476	13258.877	5354.124	9492.61	819.705	388.363	371.777	298.04	663.339	512.43	267.719	14620.201	289.874	237.486	191.862	1796.291	187.379	489.802	153.304	2089.533	10201.592	381.196	310.43	266.352	22394.784	3479.434	1985.107	5352.896	125	0.94	888.028	461.18
7683.904	7846.325	4323.444	9591.777	4378.8	6695.923	2675.364	4481.362	684.349	345.615	405.843	297.773	420.246	443.373	217.245	8891.412	279.491	238.047	225.714	1139.938	127.927	441.506	169.721	1017.833	5894.045	928.993	349.626	265.056	8582.621	1290.459	797.174	2224.561	104	0.974	1099.625	460.356
9168.991	9336.117	5074.204	11872.259	6527.222	11847.111	4942.847	9073.549	715.908	356.464	379.986	298.784	738.284	683.97	269.212	10487.925	251.987	228.629	206.9	1323.827	142.545	463.568	183.171	1887.486	4929.567	543.637	330.209	282.675	13848.215	2046.943	1016.928	4366.735	262	0.851	1139.107	461.805
9417.655	9292.514	4802.756	11611.523	6147.144	11046.48	4260.568	8087.585	613.814	335.339	290.16	264.707	771.927	881.319	253.226	10813.662	264.285	234.188	177.203	868.317	119.392	397.646	187.064	1690.067	6967.974	675.808	278.703	300.169	9547.708	1590.116	704.217	3570.295	144	0.948	1163.84	460.875
9254.573	9088.026	4458.825	11803.25	6200.631	11722.579	4411.963	8330.463	589.726	283.031	294.487	227.039	455.691	767.663	182.921	8887.909	273.469	205.619	171.606	960.444	104.581	362.635	127.756	1350.233	7621.854	290.356	292.742	277.199	7657.779	1480.476	856.136	3354.023	232	0.897	1192.379	462.892
4748.863	5316.77	3266.251	7125.601	2915.9	6489.27	2432.953	4255.858	539.935	294.591	282.579	279.708	388.331	360.952	244.789	11546.369	205.965	224.338	161.2	772.47	247.912	351.079	154.865	1253.042	3795.588	357.65	311.833	288.071	6273.212	931.045	606.2	2446.071	137	0.855	1272.405	459.697
13235.128	13781.685	8855.337	16851.092	11041.645	16940.762	8905.839	13989.31	1474.384	717.359	592.614	432.298	460.664	537.385	347.77	8265.299	322.52	222.843	197.622	2142.469	331.895	438.1	126.514	4019.874	5402.138	279.519	302.188	276.758	20628.334	1953.036	563.741	11269.62	145	0.991	400.155	461.583
8931.76	9161.234	5816.063	12420.319	7361.449	13297.693	5921.153	10206.243	1014.75	503.567	614.582	315.401	616.065	467.723	364.724	13786.51	291.331	272.691	181.027	1771.361	176.537	959.467	155.921	2395.927	3242.7	311.022	317.885	284.351	21559.357	2799.572	2468.162	7007.844	140	0.957	806.957	461.307
9700.852	10005.582	7059.107	13820.377	9341.068	15416.449	8324.677	12836.378	1398.088	665.396	526.346	436.255	419.531	437.479	336.574	8631.337	291.03	204.27	236.009	1708.044	283.743	396.008	131.306	3729.568	3299.078	294.728	319.425	275.816	14085.62	1077.856	437.935	10445.542	150	0.961	408.54	462.873
13802.873	13957.38	8125.765	16911.469	9452.423	16247.53	6665.598	11400.715	1240.035	599.063	572.517	367.258	487.688	837.319	343.721	13378.962	318.319	234.343	255.132	1626.424	202.446	581.496	134.848	2682.93	13600.064	755.069	384.836	292.095	16297.217	1802.655	2135.714	7178.874	231	0.872	422.071	462.591
6418.658	6514.777	3449.476	7858.445	4309.945	7708.151	3087.889	5807.482	597.069	328.977	452.467	273.338	487.32	377.644	237.393	12018.508	210.532	194.096	190.77	962.174	140.458	606.024	182.614	1600.325	2163.358	364.461	349.134	278.503	15458.069	1596.077	1317.33	3523.453	98	0.993	1116.153	461.888
10267.993	8352.865	5072.638	9309.061	5479.545	11241.864	4172.734	7793.402	623.027	292.461	304.415	193.414	489.61	713.291	290.527	9363.257	251.716	175.481	198.3	1311.676	222.632	494.827	164.633	1349.253	4683.539	446.709	269.403	253.693	5996.829	1822.051	1428.316	3477.139	148	0.959	1216.507	462.142
10096.764	11349.903	5977.29	14035.255	6578.18	12046.092	4353.915	8194.842	821.814	1261.679	341.381	308.11	603.584	1389.652	292.02	14265.656	224.043	183.774	168.2	924.229	233.51	486.584	129.402	2058.26	7451.823	753.337	401.289	277.261	13214.946	2287.227	800.396	4352.948	292	0.817	1361.226	466.729
9185.556	9254.822	4966.762	12055.543	6529.054	12036.06	4801.458	8828.143	617.155	299.118	229.793	259.693	591.084	677.497	247.094	10414.508	251.469	228.739	154.266	876.08	116.829	399.345	192.108	1591.623	6834.854	385.596	234.698	285.757	9375.902	1827.1	942.342	3525.602	123	0.964	1169.898	464.305
8649.974	8619.525	4641.821	10670.855	5768.195	10512.347	4163.563	7616.007	652.147	1093.81	249.792	259.015	419.22	1303.74	208.271	10417.902	286.862	192.146	157.752	686.226	110.155	474.22	178.467	1574.762	9476.961	254.209	248.612	280.388	6262.981	1266.24	785.925	3391.853	139	0.915	1182.665	464.694
9600.156	10569.888	5829.654	11339.32	6995.949	12106.874	4490.221	8843.043	538.379	1101.706	321.485	283.218	515.501	1066.243	294.774	10165.397	201.707	254.381	185.082	947.517	301.25	591.631	188.071	1780.536	5622.462	351.097	382.34	294.058	13473.771	2042.392	811.913	3942.942	146	0.972	1248.281	465.103
11492.188	11781.527	6656.009	13848.971	7433.695	12262.177	4795.399	8049.1	1205.649	522.533	1216.613	354.885	730.527	554.881	332.69	15140.335	288.946	217.089	195.741	2139.783	233.314	612.215	138.864	2524.703	13485.984	515.229	422.282	319.484	18984.054	2180.044	1188.284	5831.168	152	0.949	348.579	466.638
10594.113	10639.283	6325.296	13138.636	6386.992	11113.387	4856.475	7476.738	1200.174	1181.743	767.064	356.119	535.839	1427.659	303.997	16756.456	356.644	288.317	254.775	1702.157	199.826	441.148	146.219	2082.985	10690.982	405.184	341.895	311.291	16429.946	1768.858	1254.815	5178.399	171	0.944	700.401	465.781
11649.31	11504.657	6335.652	14573.162	7743.957	14598.588	5633.195	9803.591	747.22	590.994	373.814	292.594	523.004	987.879	230.933	18243.864	266.175	229.058	219.834	1367.615	158.472	554.377	147.842	1818.953	9488.009	492.406	318.212	291.693	15097.429	1615.613	909.585	4246.094	441	0.788	912.695	470.994
10746.866	10871.208	6045.38	13980.038	7718.056	13993.077	5759.57	10498.201	785.718	771.138	365.747	291.659	959.583	1205.641	284.694	12009.758	280.694	253.962	213.845	1354.213	155.71	549.649	164.48	1988.001	6756.613	449.263	344.134	277.067	14755.381	2510.883	830.148	4820.975	377	0.759	1028.054	473.214
7839.23	8088.333	5592.192	9864.265	7003.14	10348.887	5822.707	8546.911	1424.012	646.761	553.867	414.625	691.779	509.846	419.457	12144.047	297.054	212.023	213.263	2025.359	212.543	571.268	132.285	3525.578	4724.413	361.944	335.739	296.878	18565.665	3337.996	3234.52	10372.296	126	0.921	436.341	467.722
10068.075	9953.436	6319.957	12364.323	8069.834	13553.085	6512.853	9264.089	1089.489	497.599	635.083	331.886	484.68	398.529	269.401	12807.838	320.496	240.407	221.775	898.318	179.953	437.045	142.024	2275.375	8287.054	419.406	336.699	286.466	10539.466	1540.039	971.189	6308.581	188	0.947	666.441	467.979
8064.643	8065.423	4833.54	10601.688	5911.036	10825.28	4643.036	7854.043	700.041	414.443	429.061	282.875	546.852	560.724	287.938	12644.869	262.261	220.18	181.05	1181.759	168.975	465.581	156.881	1857.746	5404.767	610.321	378.385	265.865	15307.654	1856.197	938.166	4539.044	210	0.907	852.757	469.019
6098.755	6465.41	4912.256	8254.996	6537.736	8561.266	5615.574	7958.979	1237.943	601.795	686.523	390.204	391.156	510.818	280.142	8775.958	337.267	244.199	195.083	1312.758	167.725	388.837	156.307	3507.021	5445.162	328.718	870.836	294.149	13659.742	648.448	313.958	11672.948	108	0.91	928.333	467.417
6763.473	6974.889	4214.62	8951.825	5494.952	9038.489	4360.98	6951.058	733.202	345.823	330.114	260.197	441.031	366.09	223.628	12607.413	258.571	221.215	218.318	1139.52	134.425	348.624	158.902	1873.219	6884.092	346.058	273.975	299.27	10539.374	1049.022	986.714	4934.724	206	0.787	988.078	466.466
7917.936	9099.378	5795.124	11525.495	5560.534	11834.821	5592.19	8551.856	987.303	443.966	390.898	385.923	335.538	488.646	264.543	9789.337	248.01	200.432	153.702	1621.955	226.184	451.638	126.761	3079.093	6464.981	288.095	320.046	280.591	17880.947	1372.794	291.202	8145.877	195	0.817	1430.526	468.259
7611.02	7716.344	4183.179	8578.179	4579.441	7329.718	2760.778	4538.327	989.387	438.593	659.176	321.966	747.094	447.631	306.616	14659.381	248.441	203.022	194.652	1656.559	222.191	600.408	133.415	1819.625	12289.587	443.354	376.072	310.265	16907.123	1755.25	1235.826	3986.483	112	0.973	337.321	466.179
13365.72	13252.019	7778.506	15381.774	6718.364	12003.433	4784.973	7461.339	1293.211	916.497	510.876	373.039	457.197	1776.13	355.293	12814.313	339.345	280.586	244.14	1500.835	191.094	512.709	146.324	2135.885	13189.4	516.565	404.594	294.203	13394.934	1995.7	1159.069	5533.685	216	0.849	491.204	468.824
9683.886	9440.298	5532.373	11751.461	6642.888	12250.984	4886.4	8105.463	771.276	366.757	331.483	280.2	432.128	389.244	244.167	12509.32	264.351	218.798	194.79	1305.697	165.067	445.183	162.776	1676.289	8421.544	366.763	305.232	271.097	17320.148	2533.334	1500.051	4717.701	260	0.787	880.035	472.208
7855.4	8011.757	4753.373	10126.903	6346.478	10382.44	5040.939	8605.084	831.375	448.733	367.191	319.981	389.05	399.666	259.078	9122.996	266.376	221.662	197.285	1171.331	150.497	424.247	151.987	2284.977	2641.719	343.72	291.601	261.988	15331.738	1568.815	1825.993	6629.767	116	0.965	1057.353	467.224
7302.52	7406.244	4144.624	9436.949	5281.927	8792.02	3708.343	6634.069	632.868	782.173	318.857	265.664	683.95	705.419	265.659	10812.587	259.146	216.752	194.464	1001.487	145.888	413.817	177.555	1538.985	5979.736	386.782	303.254	277.511	17366.154	2470.383	1592.759	3750.45	120	0.969	1126.5	468.325
9556.214	10297.844	5905.878	12668.175	5728.744	11200.711	4069.188	7232.075	718.764	310.11	347.831	278.302	329.508	393.508	254.148	11533.241	188.731	185.367	176.694	1193.185	228.676	389.312	133.415	1509.558	6369.594	485.6	300.531	266.948	6664.525	1186.049	1213.358	3535.092	273	0.783	1333.973	471.932
9848.851	10154.723	6975.405	11928.563	8407.16	12377.325	6768.967	9540.918	1461.505	689.545	732.946	421.564	479.974	546.431	348.358	10305.391	331.477	239.55	224.342	1840.356	204.686	464.381	137.273	3628.209	7191.073	357.67	313.14	292.623	10607.501	1389.796	1144.599	10398.176	218	0.833	366.954	470.486
8644.874	8708.308	5683.532	11494.09	6983.89	12048.821	5365.833	8727.018	1171.018	543.538	515.21	358.321	642.403	540.519	364.475	13066.409	256.724	216.427	236.009	1530.646	200.574	507.326	137.507	2496.371	4411.022	385.433	320.82	276.416	14512.513	2274.671	1524.462	7001.799	107	1	456.949	467.481
8167.686	8275.703	4687.255	10856.867	6091.743	10522.881	4541.226	8152.84	709.449	382.15	387.483	272.297	816.906	457.023	266.546	11970.3	247.474	231.145	193.865	1164.02	143.393	426.763	165.682	1871.008	5308.213	297.341	362.702	281.09	12861.963	1790.871	638.922	4650.92	178	0.946	1014.084	470.006
7276.744	7376.08	4596.811	9503.3	5908.635	9250.358	4802.88	7640.737	1051.484	587.693	420.864	383.221	483.422	665.761	274.88	10529.62	453.681	288.327	256.163	2158.26	534.435	791.273	183.791	2428.745	10868.948	314.472	405.03	271.36	19720.674	1943.985	1432.532	6823.645	175	0.882	1088.734	468.997
10141.644	11594.029	6595.66	13838.58	8283.964	14632.16	5424.169	10428.696	499.313	331.714	327.418	257.982	413.624	582.406	276.287	9955.896	163.51	248.105	198.682	1160.621	275.759	541.44	183.797	1653.711	4861.402	489.309	301.849	302.675	10805.41	1667.735	1449.556	4123.555	357	0.77	1239.965	474.741
8500.131	9336.164	5348.605	12301.519	5031.889	11983.388	4239.764	7877.293	690.344	853.138	320.048	297.066	511.396	542.082	250.302	13205.145	231.628	212.52	158.715	1131.687	216.098	415.379	127.61	1554.082	4324.885	479.145	300.484	273.317	12479.591	2079.76	1319.642	3520.785	287	0.823	1292.535	471.733
5704.873	6502.267	4083.723	7039.703	4254.063	7303.245	3408.197	4905.107	842.855	501.527	554.982	309.664	308.168	613.95	233.053	9137.661	229.404	171.132	169.637	755.061	195.935	413.585	131.73	1944.477	6540.755	281.09	339.454	253.014	8787.466	467.322	283.998	5523.419	114	0.909	1447.167	467.982
10498.479	10682.135	6656.889	13332.854	8092.975	13908.932	6218.682	10182.914	1217.838	550.464	543.456	369.239	744.447	599.437	390.743	14347.54	263.913	232.234	216.86	2033.131	213.369	595.459	142.124	2811.534	6594.565	611.236	329.126	291.108	18740.209	2915.391	2319.379	7802.697	213	0.892	446.786	470.477
6560.711	6651.973	4673.912	8351.158	5876.215	8450.044	4898.153	6295.234	1111.561	542.054	659.585	347.008	606.555	522.983	399.354	16905.062	298.755	273.696	219.589	1065.132	183.444	599.504	179.926	2462.163	5347.511	458.967	298.541	327.097	11286.057	1597.758	1087.056	6558.023	164	0.928	757.628	470.86
8600.735	8850.765	5695.579	12304.01	7216.113	13089.366	5908.388	9996.107	994.244	518.224	511.095	323.949	1165.942	522.318	429.26	14096.716	275.044	253.558	188.898	1929.189	210.113	584.742	171.282	2561.332	2911.701	330.273	306.188	327.616	28853.395	2759.097	1131.205	6638.496	125	0.98	775.356	468.74
11208.332	11076.855	6822.261	14377.442	8716.493	15269.016	7055.044	12003.578	1221.786	672.361	874.038	353.101	615.149	843.568	382.047	13025.576	341.801	312.781	169.315	1444.602	174.917	628.544	164.152	2785.475	5517.623	378.923	337.67	308.214	15577.639	1860.209	1497.371	7731.873	269	0.845	800.678	472.559
9554.759	9490.539	5804.474	11465.079	6889.93	10880.42	5058.716	7977.445	922.482	471.079	463.057	292.856	545.6	402.01	293.058	13817.701	343.486	289.016	193.751	1009.27	137.151	460.202	160.494	1943.554	8574.041	351.216	283.721	281.624	7066.562	900.303	644.215	5184.743	206	0.909	824.262	471.762
9995.103	10179.119	5967.138	13326.056	7833.082	14110.395	6194.124	10790.581	892.817	584.956	380.291	342.903	537.415	787.891	277.408	9480.815	315.262	261.701	210.982	1251.814	149.516	462.945	163.839	2390.105	5067.78	362.178	415.582	276.526	16238.761	2427.749	1757.34	6913.374	211	0.881	1068.794	469.642
13857.624	11226.306	6229.874	9732.271	6884.827	11599.803	4346.787	8384.458	605.719	294.713	349.494	192.161	395.108	451.783	268.582	8670.526	270.892	197.754	207.37	977.531	225.301	451.296	160.557	1475.216	7089.868	445.216	270.008	258.315	7720.705	1475.34	1122.009	3781.268	128	0.963	1218.992	469.016
8944.315	10049.211	5212.908	11251.932	6328.935	10459.755	4273.015	6768.759	838.046	1671.342	356.91	305.376	579.71	1001.752	268.094	15553.466	207.321	187.327	165.897	936.608	268.33	472.694	134.937	2101.089	6930.911	427.312	389.667	283.507	24456.106	1886.206	1207.594	5001.764	189	0.85	1391.733	468.706
15052.87	14954.371	8570.68	18096.666	8069.955	13934.634	5747.242	8974.231	1213.994	558.553	1574.079	375.101	609.559	464.599	329.457	17464.556	346	303.949	243.327	1469.118	191.333	461.711	152.29	2153.018	10966.479	569.745	369.585	319.521	13765.082	2045.265	1160.364	5385.972	164	0.938	708.616	471.323
9834.185	9934.458	6196.586	13034.092	7855.681	14040.264	6356.51	10607.615	1024.933	524.954	748.896	328.92	739.728	609.401	397.659	14110.349	289.94	293.406	198.933	1851.983	180.076	611.008	169.115	2464.511	5148.672	432.503	312.745	310.318	17875.671	2155.099	1714.557	6835.977	158	0.937	787.506	469.62
8630.056	9091.344	6020.934	12476.989	8318.712	13917.973	7199.676	11137.024	997.902	481.402	695.706	341.791	367.673	449.682	261.487	9525.059	264.888	222.851	215.011	2547.626	171.834	434.719	152.757	2826.128	3490.893	330.081	534.228	283.517	18123.344	728.57	299.473	9130.028	220	0.902	941.936	474.282
10200.153	9988.485	5219.835	12466.153	6765.044	12173.473	4853.695	9340.957	759.723	368.272	364.943	294.598	737.918	468.671	279.425	10525.65	252.356	239.24	182.542	1360.294	145.168	411.858	184.975	1972.91	5075.55	431.19	318.774	279.982	19086.588	2057.863	1221.171	4364.937	118	0.994	1151.271	469.797
9057.849	9176.45	5056.256	12302.088	6639.401	12395.23	5089.531	9882.243	701.171	357.94	336.493	282.913	876.286	481.859	273.669	10024.125	236.377	216.97	211.253	1326.516	139.547	428.27	193.278	1842.513	3769.806	395.869	321.784	273.735	16124.388	2289.438	1035.154	4163.049	139	0.95	1157.773	471.414
8429.051	8211.734	4530.915	10953.425	5868.954	10877.923	4398.992	8460.11	684.391	325.232	230.813	267.656	742.576	521.616	258.515	11006.978	237.981	221.718	152.582	1003.609	122.963	436.321	195.927	1757.682	4767.971	285.327	222.186	284.342	12993.646	2598.906	940.882	3850.926	155	0.943	1173.19	471.384
8060.043	8788.348	4879.086	9710.241	5543.423	9846.128	3512.256	6702.633	595.338	444.535	308.974	292.891	413.683	726.598	258.374	11151.683	221.937	252.878	183.78	745.543	295.769	446.189	175.377	1414.736	6521.001	547.272	412.985	278.603	11710.377	1315.827	579.56	2794.761	232	0.844	1262.578	472.185
8406.541	8995.3	4499.495	9216.165	6471.704	8595.03	3495.118	6111.991	811.825	583.448	309.548	302.9	501.154	845.368	258.494	15120.244	205.211	166.204	173.16	1246.678	224.355	469.594	127.315	2095.993	5149.041	444.453	374.576	286.023	10576.502	1598.023	1431.591	4795.686	102	0.987	1380.078	469.098
9732.891	9487.359	5621.057	10170.382	5725.239	8301.395	3423.831	5037.846	1068.243	470.979	417.871	300.215	534.05	424.866	310.625	12785.344	298.467	251.808	210.892	773.152	150.745	500.725	150.347	1394.193	13516.449	407.787	285.281	303.312	3644.443	975.657	781.439	3432.629	134	0.942	521.679	471.56
11842.329	12083.233	7471.08	15041.41	9131.844	15496.79	6954.792	11109.179	1294.531	1169.362	802.557	379.279	716.567	791.403	339.725	15171.501	340.617	292.536	214.196	1477.728	199.829	829.45	165.274	2769.065	10251.03	418.734	360.667	295.502	17855.541	2206.966	1304.683	7679.478	299	0.822	567.306	474.584
8149.728	7992.286	4819.123	9697.487	5721.932	9709.095	4124.754	5679.443	854.889	778.167	379.696	290.557	486.18	581.786	253.459	13155.292	273.466	226.789	199.146	792.837	162.875	403.536	138.344	1554.112	8760.127	410.359	311.38	292.126	10685.927	867.632	597.958	4159.023	140	0.957	653.95	471.307
7345.769	7363.093	4375.926	8989.98	4901.147	7926.497	3161.792	4232.046	910.344	676.052	361.924	313.147	508.328	895.632	293.835	16115.399	281.34	252.919	218.119	627.521	169.13	657.602	165.854	1444.548	8185.397	314.245	302.942	315.209	3979.497	460.64	312.736	3262.432	167	0.98	730.039	472.141
7045.128	7287.487	4448.099	9342.848	5716.559	9542.485	4645.259	7775.809	756.521	379.85	363.842	322.382	475.667	357.053	256.023	9518.54	262.335	228.931	212.381	1319.927	163.609	350.449	170.531	1956.033	4377.307	307.409	326.175	265.902	19458.873	2503.73	2250.531	5505.728	183	0.909	1107.544	472.691
6470.495	6759.722	3672.513	8478.293	4677.117	8152.737	3445.053	6639.091	721.531	386.875	373.064	295.129	783.209	847.18	263.313	12242.396	213.649	250.191	204.827	1180.528	136.608	465.533	182.778	1890.711	2231.887	430.625	333.8	270.474	11802.731	2538.573	1304.403	4279.882	99	1	1134.601	470.672
8569.715	10878.41	6523.518	13943.987	7043.749	14513.213	5616.856	10381.095	603.271	317.186	353.3	210.766	397.084	437.567	264.211	8697.71	232.392	211.787	216.09	998.875	261.75	453.684	166.602	1667.35	4111.688	451.311	282.501	286.646	12850.67	2080.655	1624.002	4615.133	357	0.768	1223.69	478.483
7241.465	8132.146	4588.675	11757.481	4836.11	11126.556	4019.029	7626.436	592.639	805.239	313.903	282.093	462.374	1659.423	280.607	11729.759	212.563	253.045	182.191	904.18	298.666	539.239	183.162	1759.77	5882.812	353.891	661.036	278.026	10997.723	1086.77	713	3389.884	105	0.984	1253.986	472.557
11015.551	11953.19	6079.015	13612.103	7514.495	10706.788	3840.185	7336.518	792.966	1399.511	337.69	305.516	587.09	1253.466	246.804	13311.089	223.468	169.841	168.802	932.769	231.946	398.892	119.862	1608.199	8676.157	522.012	485.692	288.417	11496.602	1850.78	728.554	3415.933	195	0.938	1372.09	473.659
10028.131	9935.605	4346.356	13468.35	7210.925	13501.91	5377.812	10149.949	690.698	386.506	275.786	266.603	608.27	965.319	216.654	9633.093	235.495	229.305	168.507	1109.998	134.258	405.657	169.545	1638.842	4630.032	414.534	258.141	277.908	17550.474	2647.656	1441.108	3986.073	179	0.911	1184.344	475.17
7422.759	7811.185	6266.548	9899.789	7668.683	9774.055	6242.026	7640.86	1566.365	712.086	628.52	417.109	460.526	484.629	339.089	11528.528	346.725	228.622	249.082	1501.95	207.75	447.437	135.73	3718.236	6118.469	347.532	299.225	287.385	8619.563	1445.446	1529.957	10747.428	105	0.941	373.738	475.129
12160.996	12747.667	8306.618	15627.903	10296.666	16888.741	8463.742	13252.531	1473.095	729.232	736.178	486.626	448.347	581.578	349.904	10037.877	355.372	244.983	214.781	2681.053	245.766	488.18	136.374	3996.968	11326.686	288.784	384.479	290.486	26596.614	2303.638	348.548	10659.672	261	0.839	395.27	480.132
12665.94	12990.659	8030.992	16529.242	9962.54	17980.948	7959.627	13284.849	1328.976	699.107	797.212	385.387	800.119	959.214	366.665	14091.139	309.877	273.492	207.594	1592.682	209.155	737.307	164.361	3056.922	6500.49	466.753	364.848	290.178	19364.664	2041.295	1319.886	8703.759	369	0.837	549.782	481.056
10410.348	10146.589	6128.653	12316.843	7384.736	12418.426	5770.65	9343.062	1150.571	563.752	1995.047	359.675	1006.017	589.878	361.896	16241.833	272.545	249.732	217.508	1656.21	206.569	694.536	163.562	2667.444	6903.617	331.398	346.218	282.836	19130.89	2272.421	1127.815	6906.207	135	0.923	536.359	478.152
11918.936	11639.334	6256.897	14329.867	7432.339	13506.637	4866.749	8445.516	799.254	763.673	364.743	284.359	622.379	1945.771	277.083	14376.689	315.054	260.916	199.248	1072.323	199.837	439.426	164.329	1666.176	14770.337	335.608	375.417	279.245	27227.831	2198.495	611.669	3775.315	164	0.938	891.14	477.384
6209.324	6513.577	3871.599	8473.776	5119.369	8787.576	4081.971	7371.532	691.179	372.777	354.657	282.461	420.62	428.398	252.581	9866.768	221.085	204.239	193.192	1319.121	144.321	4255.678	157.008	1920.037	1526.414	331.458	287.019	265.793	19993.345	2211.033	2050.093	5321.44	123	0.964	1061.061	476.378
10385.673	10231.578	6101.543	13757.823	7998.191	13624.071	6490.152	11225.203	904.951	536.113	432.542	394.708	495.105	737.064	309.182	9026.899	326.431	261.208	217.222	1788.963	164.888	460.116	188.503	2630.303	6560.821	364.1	370.606	279.16	17545.916	2655.55	2605.21	7680.462	159	0.933	1097.116	476.896
10909.988	10644.164	6199.825	12438.738	7159.145	12058.273	5136.475	8268.091	1076.144	519.713	596.513	338.78	608.734	464.92	326.076	17069.419	269.13	242.673	219.025	1285.596	180.314	670.403	161.842	2293.96	7007.297	323.621	308.758	284.441	11224.209	1499.619	1876.045	6437.154	150	0.961	527	478.033
8444.851	8518.596	5502.637	10633.073	6693.752	11062.599	5246.668	7409.883	1136.506	496.544	642.306	330.786	505.005	394.799	271.961	14356.729	327.089	252.511	226.553	1002.005	162.961	484.591	157.073	2139.83	9974.136	383.42	318.096	279.489	7571.125	1714.262	813.673	5822.348	154	0.951	669.091	477.675
12388.377	12267.498	7927.346	15956.674	9941.821	16863.928	8043.183	13221.984	1408.565	653.974	623.023	351.842	556.257	452.56	350.391	12763.969	432.401	332.862	209.339	833.347	152.98	653.614	162.751	2844.561	9413.836	306.025	314.305	307.721	6220.054	831.58	863.585	8259.697	226	0.908	809.027	479.354
6619.793	6427.799	4082.593	7673.21	4614.63	6804.72	2917.272	4389.809	757.702	362.713	357.482	271.371	353.902	275.016	232.193	10443.576	233.682	197.347	184.523	613.288	155.817	360.81	158.863	1271.887	4535.442	281.369	316.899	239.457	10415.118	974.699	754.069	3487.287	103	0.965	862.762	477.325
9745.537	9689.45	5731.545	12985.334	7563.643	12782.238	5919.151	10370.461	956.232	530.762	398.314	320.854	776.666	860.094	290.994	11483.949	335.993	256.841	222.388	1465.6	141.271	640.358	168.042	2500.093	6255.308	355.987	385.636	279.426	14956.577	2418.218	1434.588	6849.448	159	0.933	1039.123	477.852
8698.965	8672.772	4646.45	10974.416	5985.404	10726.417	4415.137	8324.692	717.558	374.711	325.391	286.167	877.624	1003.095	270.296	10808.329	231.179	236.756	202.938	1163.518	145.797	434.408	197.545	1834.258	4295.73	300.027	308.567	279.587	17576.884	2320.738	1041.637	4148.063	230	0.854	1152.952	479.609
9700.922	9882.395	6006.073	10757.902	6467.935	10702.822	4889.819	6921.006	1295.432	535.519	693.518	387.05	485.942	486.369	303.518	12415.201	297.348	233.487	195.544	1881.418	230.678	675.473	134.518	2417.308	12605.952	359.346	398.996	303.87	15648.99	1298.361	649.433	6358.529	253	0.786	334.314	479.14
7151.944	7125.154	4708.788	8992.262	5904.406	9418.723	4964.869	8040.87	1091.066	539.834	775.117	334.052	658.957	464.775	395.843	16467.926	305.294	269.745	192.762	1664.103	177.329	587.824	165.586	2793.241	4089.584	356.699	307.467	324.652	13974.37	1826.35	1305.337	7255.413	103	0.996	780.316	477.869
8441.184	8533.06	4686.971	10862.565	5940.569	10394.475	4303.432	7722.727	701.099	765.291	312.636	265.175	539.819	1779.563	246.077	11880.385	260.915	236.446	203.491	1180.749	126.574	432.756	168.968	1627.771	7537.446	291.546	298.159	287.143	11020.964	1492.265	709.027	4037.664	159	0.957	1005.827	478.097
11354.933	11646.8	7689.108	15696.495	10022.075	16456.229	8424.783	13441.547	1292.777	687.664	596.016	470.728	420.677	533.986	336.403	8574.486	317.224	233.143	207.646	2571.045	224.567	445.237	126.077	3470.517	6777.534	272.597	309.922	285.724	19704.005	2178.674	352.454	9638.052	134	0.953	403.254	480.112
7917.271	7875.788	4683.178	9722.995	5437.862	9787.376	4196.014	6194.544	802.039	1457.794	451.938	299.981	541.844	1629.33	356.253	13428.28	281.275	265.909	201.379	1205.088	193.575	439.433	184.612	1556.15	9632.015	291.805	311.391	349.53	16748.486	1229.181	483.156	3937.625	158	0.951	748.842	480
10204.166	10246.813	5121.119	12823.514	6818.15	12734.575	4893.447	9335.582	710.445	342.753	260.684	263.236	825.007	663.198	261.394	10342.203	271.332	255.996	167.564	1037.82	149.429	432.167	197.074	1745.807	7087.853	366.44	244.16	282.605	20995.86	2287.091	1221.885	3923.84	259	0.835	1170.083	481.975
7356.463	7636.186	6031.398	9567.903	5775.972	10961.92	4425.895	8385.569	663.739	297.459	322.239	229.309	328.665	830.58	245.016	8476.603	257.586	169.259	180.602	922.505	132.199	357.619	145.392	1388.136	4860.312	392.251	292.25	267.67	8143.951	1939.929	1069.912	3663.315	257	0.851	1199.924	483.434
7132.233	7689.372	5674.801	9932.277	7038.853	11462.573	5877.766	8523.998	1261.783	569.837	567.003	372.383	402.84	461.748	320.095	12697.841	269.904	206.412	189.273	1203.567	192.984	511.304	131.126	2834.415	1571.689	292.198	296.822	303.58	4044.989	848.092	521.13	7967.158	158	0.986	359.684	480.399
7773.781	7875.002	4999.968	9962.18	9760.876	10844.972	5139.752	8095.735	1020.103	472.557	430.742	340.445	834.981	495.402	379.302	14943.957	253.843	203.792	222.169	1329.657	347.406	657.611	151.899	2626.334	6384.218	317.291	314.371	273.416	26765.607	3227.164	2051.795	7035.953	163	0.966	467.193	481.058
9352.552	9499.459	6079.466	11678.728	8300.189	12439.656	5884.386	9470.086	1219.424	549.086	565.936	379.475	830.397	656.131	408.907	13189.431	284.207	225.621	256.942	1710.34	244.617	668.48	162.991	2893.901	7404.001	434.767	334.742	289.229	24309.604	3882.993	1959.539	8826.958	166	0.917	481.09	480.837
11283.762	11170.469	6727.155	14093.809	7809.487	13946.386	5911.987	8674.815	957.412	439.422	597.432	316.032	624.883	409.749	316.839	15995.344	323.598	302.187	248.388	886.371	176.334	465.044	152.446	1777.512	13579.352	458.233	289.148	311.159	7958.836	1520.496	1074.512	4712.244	210	0.907	711.867	481.586
6342.254	6381.125	3822.381	8142.527	4940.992	8507.541	3809.057	6285.277	651.322	292.603	253.734	217.497	345.324	298.246	200.834	9789.746	251.303	209.205	211.954	1100.569	125.71	333.803	159.076	1419.593	6069.59	367.995	270.066	300.744	6801.58	1193.33	845.71	4087.129	125	0.968	980.564	480.492
9795.175	9621.649	5200.76	12545.367	6981.995	13045.886	5475.893	10350.288	801.691	924.455	543.94	316.375	529.841	2416.503	278.214	11338.681	231.697	295.37	181.887	1209.249	148.221	472.382	170.936	2090.66	3076.696	276.932	365.251	274.082	20546.748	1626.172	961.164	4901.302	130	0.951	1072.454	480.462
9265.265	9602.597	5459.978	12535.022	7100.992	13022.179	5607.629	10305.453	749.723	704.007	389.004	356.946	518.385	1226.706	291.638	9470.017	285.305	256.67	197.572	1485.221	150.446	467.274	181.831	2135.022	5731.504	331.185	339.064	273.986	19678.998	2589.026	1466.126	5512.973	240	0.849	1093.183	483.896
9106.93	9839.717	5542.478	13419.656	5512.913	12216.662	4331.214	7852.884	679.872	1571.139	339.381	276.617	406.528	686.23	270.611	11687.106	183.94	187.976	168.749	844.614	209.433	424.69	135.75	1564.631	7132.448	622.648	290.244	265.66	9721.271	1536.849	698.375	3221.607	305	0.853	1320.733	484.09
8980.923	9159.466	5359.616	11875.176	7030.26	12279.103	5482.253	9603.277	835.731	492.515	363.574	297.638	712.155	869.516	283.878	9900.104	280.794	238.279	196.564	922.64	128.292	449.38	183.428	1969.032	3955.86	360.792	303.631	274.424	9105.545	2129.241	912.222	5196.348	272	0.874	1135.919	485.033
7838.138	8312.629	6183.272	10214.711	7777.537	11583.768	6502.562	8849.483	1336.647	655.198	621.496	439.492	402.488	439.679	345.2	9345.628	320.089	205.539	199.359	1598.138	197.224	340.328	136.78	3378.019	6952.975	271.06	400.416	275.488	10945.667	963.856	341.712	9325.332	112	0.973	385.857	482.17
9473.021	9583.664	5970.213	11585.673	7080.996	11780.401	5431.154	8239.494	1122.492	498.912	946.444	337.623	471.691	497.223	331.002	13290.941	286.057	220.73	243.345	1233.114	182.699	527.322	158.664	2357.104	9498.743	574.144	318.005	287.986	8718.297	1562.506	1149.436	6528.959	251	0.888	499.4	485.09
12025.741	12332.644	6794.404	16132.591	8344.97	16205.165	6039.57	11276.944	792.445	769.666	407.064	292.741	808.234	1430	290.914	15709.077	276.122	253.367	229.706	1427.731	157.3	553.644	159.036	1968.871	9219.698	493.702	326.475	285.253	18698.049	2815.481	1034.802	4546.962	174	0.938	913.948	483.563
8770.911	9233.882	6094.863	12291.068	8349.741	13355.622	7183.811	10997.647	1117.06	535.91	455.182	336.67	479.186	483.136	283.143	8863.665	319.746	264.571	188.96	1429.714	151.202	340.267	163.542	3114.108	5535.36	377.737	298.086	297.91	9191.719	1078.978	1892.133	10852.229	228	0.924	954.193	484.829
11138.93	11418.66	6392.506	15224.977	8498.934	15746.677	6726.544	12770.901	855.225	696.867	489.959	364.73	659.152	3221.779	319.638	9968.32	284.885	268.165	192.518	1488.391	169.685	513.308	185.134	2563.163	5466.4	269.912	333.471	272.438	26330.561	2937.802	1359.911	6243.584	156	0.939	1083.288	482.462
6860.208	6778.409	4329.406	8372.321	5282.119	8835.878	4426.984	6236.489	837.551	415.892	425.841	265.038	868.027	354.845	369.014	11549.447	276.816	274.467	193.331	942.401	169.191	504.261	157.394	1598.33	5679.526	281.92	317.419	322.842	11610.564	1458.146	480.058	4630.907	129	0.943	769.004	484.422
10578.497	10489.665	6052.124	14173.736	7264.237	11413.153	4124.736	6544.034	709.955	425.184	354.924	274.452	545.527	787.065	253.02	12950.147	246.974	221.476	213.717	1205.015	143.266	408.386	157.468	1318.222	9699.51	359.963	384.401	276.029	11935.845	1992.201	931.477	3153.492	140	0.947	894.886	483.686
10375.791	11036.375	3462.856	13856.438	7374.533	13606.287	5314.545	10338.548	753.211	435.669	257.779	274.737	620.12	1448.832	240.349	9347.146	260.49	245.493	152.246	1153.619	175.915	416.519	183.691	1907.174	5166.632	382.702	246.621	262.335	28437.582	3108.848	1605.973	4725.561	143	0.952	1181.871	482.689
7567.311	9188.702	5547.936	11321.808	7015.08	12255.262	4846.586	8764.265	484.817	366.663	326.578	241.632	355.404	463.882	263.699	9182.76	169.34	230.275	223.379	910.385	277.123	511.761	184.525	1656.394	4570.083	464.305	300.527	305.875	10846.148	1778.048	1424.297	4481.618	218	0.868	1233.463	486.05
10193.228	11019.363	6112.494	13908.602	6922.485	13229.192	4772.928	8820.096	825.233	392.968	350.966	272.354	471.645	711.757	277.244	11438.422	198.51	191.54	173.703	1192.035	280.688	451.203	142.045	1837.97	6149.614	429.675	308.942	253.915	16634.768	1987.882	1441.572	4566.102	185	0.89	1342.186	484.738
10794.727	10881.793	6607.438	13221.434	7912.415	13911.386	6134.195	10157.803	1177.677	528.857	1532.111	361.042	816.495	591.602	357.541	15029.184	269.984	247.485	199.698	1734.305	192.465	741.96	161.559	2726.425	6369.01	332.944	320.148	281.351	16608.706	2104.755	1381.062	7569.529	145	0.929	531.39	486.066
8268.335	8345.638	5610.904	10693.305	7150.068	11685.834	6107.408	9198.038	1176.295	581.796	964.342	334.313	711.071	482.53	396.943	13517.36	312.384	292.554	199.864	1423.098	180.969	590.316	161.517	2562.117	4322.678	299.076	348.102	309.858	16387.09	2607.738	1197.054	7440.344	203	0.896	785.638	487.564
9554.005	9593.991	5780.839	12349.141	7311.461	12313.851	5850.842	9673.414	1108.317	1068.581	856.054	336.441	723.416	1987.738	397.197	13963.367	352.087	304.729	215.599	1309.264	179.452	616.375	148.203	2670.294	8244.022	311.072	386.491	298.73	17725.008	2255.973	874.814	6838.671	137	0.974	796.157	485.201
12290.468	13628.921	6533.42	12464.529	8433.641	11913.197	4373.81	8329.124	829.074	335.392	399.456	288.534	469.767	448.384	288.217	11733.14	182.236	196.516	164.601	1544.696	245.088	479.268	145.362	1986.878	5032.075	462.667	302.327	260.346	14720.968	1909.727	1092.931	4566.481	108	0.967	1332.352	483.694
9169.465	9354.957	5391.85	11941.018	6945.714	12351.631	5333.4	9329.659	715.122	356.415	319.733	249.654	497.418	460.139	234.473	10473.261	264.08	229.406	211.103	1069.327	125.044	3907.378	158.236	1695.742	5007.815	331.694	284.379	269.765	9828.617	1453.837	951.4	4604.107	218	0.95	1016.014	487.367
10317.189	10584.757	6137.496	13942.845	8040.053	14445.287	6410.447	11342.59	875.049	528.865	403.731	312.809	572.159	1614.151	277.688	10173.343	313.695	259.665	225.793	1520.792	133.856	2218.455	162.844	2298.552	7059.486	337.834	336.909	255.918	14555.731	2113.697	1484.943	6536.977	181	0.921	1041.108	486.45
6799.519	7835.366	4264.645	7511.824	5899.452	7971.039	3156.752	5801.984	446.754	288.24	303.495	242.851	359.521	380.252	261.734	9666.347	171.116	245.817	197.904	872.231	275.156	468.677	194.446	1322.965	3676.183	345.171	297.047	298.044	5427.641	1196.23	1226.768	3261.191	98	0.98	1247.602	485.347
5472.641	6573.149	4536.815	9299.227	4313.347	10021.058	4847.468	7334.766	805.476	375.874	341.76	331.882	278.144	495.712	253.591	9525.116	185.046	179.631	171.848	1035.936	189.134	464.214	127.278	2574.186	1922.068	263.576	270.88	269.093	4009.625	932.423	272.977	7243.585	152	0.882	1408.007	487.461
11281.073	11604.164	7782.529	14573.852	9567.805	15971.462	7720.717	11858.936	1480.044	620.457	529.579	379.696	590.348	464.986	325.458	13012.061	362.834	276.724	217.803	1140.096	174.462	741.873	164.532	2969.671	9962.865	316.677	324.127	289.646	9457.811	1221.776	872.284	9117.138	292	0.844	565.411	489.401
9252.617	9369.615	5793.874	11881.026	6921.02	11815.667	5276.545	8362.805	1079.721	1187.418	426.623	318.975	563.943	1012.638	256.867	15318.624	291.757	227.966	232.716	1139.472	176.571	480.823	159.73	2007.512	7830.334	370.953	324.353	275.552	9467.022	1315.37	448.608	5077.616	149	0.981	601.883	487.151
5576.724	5831.372	4524.601	7425.214	5429.603	7890.183	4623.679	5681.075	1027.068	490.262	675.23	309.08	465.972	340.557	283.54	15333.793	294.4	242.874	205.069	1033.507	166.728	382.733	148.52	2088.339	4723.413	361.721	287.943	284.491	7570.694	1515.921	1007.018	6104.717	112	0.932	679.786	485.848
12528.607	13055.386	7418.663	16823.925	9613.957	17667.032	7612.531	14035.972	938.52	1015.253	673.302	359.988	508.239	3307.488	287.85	8962.212	267.865	304.929	174.011	1057.312	136.494	431.306	178.487	2498.235	3415.344	290.751	349.903	268.212	14639.072	1769.046	939.615	6838.444	133	0.973	1075.695	486.094
7085.005	7964.099	4414.554	8281.893	5321.594	8706.318	3189.792	6068.796	503.308	409.821	276.002	257.718	506.455	537.763	239.264	10458.467	206.089	245.085	185.366	601.359	281.976	447.802	178.066	1365.406	6253.08	548.701	299.432	288.998	5310.721	1125.407	420.853	2618.764	141	0.964	1257.167	487.245
8079.316	9090.824	5394.477	13274.061	5197.231	13368.305	4978.724	9333.013	716.389	353.992	364.216	301.39	518.84	751.923	251.925	10550.774	243.901	204.105	161.909	1094.804	250.343	464.373	140.324	1807.321	4551.912	470.704	306.2	275.491	15450.962	2070.666	1083.077	4285.069	344	0.763	1280.023	494.445
8456.017	8708.331	5340.421	11203.356	6591.446	11582.633	5250.714	9318.684	1173.794	527.33	1330.832	362.896	1496.66	627.156	431.618	15609.394	253.382	234.03	200.01	2120.508	214.986	730.41	161.077	2978.262	3039.449	390.599	320.736	276.169	26595.721	3513.885	1010.152	7693.309	116	0.965	539.534	487.319
7988.838	8071.574	5636.268	9634.303	6180.322	10170.528	4616.074	6053.454	1128.598	478.34	518.284	359.314	425.424	395.311	293.744	13744.298	246.271	212.615	193.645	843.751	206.17	648.713	129.361	2410.706	7145.587	289.623	298.779	302.506	6290.762	671.828	503.973	6547.342	132	0.954	334.508	488.629
6737.314	6843.459	4301.121	8228.602	5139.471	8449.511	3903.645	5810.952	964.43	406.311	494.565	295.928	477.024	398.734	263.681	15775.605	251.12	213.985	230.024	1112.348	184.201	424.906	151.853	1753.466	4163.965	349.54	323.038	289.41	12848.761	1508.256	602.534	4440.036	119	1	617.979	487.954
5395.213	5598.827	3980.652	6801.052	4477.957	6832.417	3493.57	4699.936	960.658	493.945	716.535	294.98	439.327	459.702	235.439	12782.651	261.258	222.548	224.299	725.35	162.063	446.677	136.004	1577.29	3713.964	333.965	289.336	262.795	4499.031	843.126	591.478	4751.327	101	0.99	651.252	487.975
10921.403	11080.01	6919.412	14552.491	8591.76	15325.604	6716.441	10944.023	990.862	495.525	443.988	283.904	418.852	433.929	311.477	11117.973	393.535	299.341	226.65	553.92	132.585	595.588	144.218	1835.573	13582.057	284.659	304.08	300.234	4058.696	484.459	604.79	5256.454	223	0.911	810.087	490.303
6338.463	6225.13	3688.348	7824.097	4141.657	7141.924	2922.086	4730.637	733.948	397.462	327.491	258.045	466.44	344.126	260.827	12951.369	266.784	242.17	255.274	770.991	169.388	409.876	144.014	1300.139	4569.596	278.508	309.729	256.851	17299.739	960.724	1273.025	3531.22	126	0.959	837.714	487.865
7795.053	8058.142	6098.767	10894.021	7605.069	11425.851	6159.541	8602.332	1296.84	614.849	691.051	430.215	393.68	422.819	319.02	10919.439	316.478	208.013	241.415	1535.595	198.497	423.725	125.367	2960.3	6816.922	272.895	337.417	273.452	12586.024	639.645	314.904	8125.072	125	0.94	399.164	488.892
11291.04	11124.424	6067.692	13736.079	7250.498	13381.752	4874.682	8634.341	805.751	1486.593	352.508	280.348	723.962	1441.829	299.358	14185.824	289.69	269.036	230.952	1525.579	140.001	528.337	158.465	1674.939	12121.769	471.017	344.565	289.629	10991.025	2964.63	1107.003	4249.833	117	0.985	908.321	489.5
7058.719	7232.317	4697.474	9531.099	6274.741	9538.059	4895.395	7395.674	838.756	382.914	332.418	257.184	658.311	360.995	260.882	10055.624	299.777	229.504	232.475	1362.833	138.687	442.424	161.768	2062.857	6109.118	293.71	278.823	277.951	12186.074	1753.351	976.228	6113.334	141	0.938	989.528	489.188
7933.035	8251.197	4630.532	10489.148	5996.934	10648.08	4538.634	8090.59	728.096	332.224	325.957	276.102	480.364	479.22	251.158	11053.126	229.51	227.217	188.979	1133.774	128.989	394.852	199.362	1839.702	3908.244	448.402	284.921	257.041	12706.704	2196.915	2023.872	4627.843	139	0.95	1156.04	489.737
4598.587	5542.456	3941.984	5187.907	3338.033	9002.04	4005.274	6911.269	751.381	311.944	301.899	211.451	402.725	337.993	247.707	8054.585	277.902	159.649	191.419	925.904	269.929	380.033	166.424	1529.973	3692.33	372.385	258.398	253.283	24205.792	1595.338	1449.898	4857.147	98	0.993	1212.939	488.653
13778.716	15460.852	7765.559	14201.782	9884.232	15155.825	5247.826	10420.87	812.112	654.688	352.898	274.147	577.188	1079.973	269.655	12273.134	204.232	195.242	177.066	1155.224	321.502	443.017	136.335	1812.534	7119.936	380.699	348.344	261.644	15241.752	2158.697	1671.599	4519.42	213	0.892	1346.054	491.181
10905.004	11188.105	6591.287	13782.415	8197.963	13864.215	6176.877	10612.284	1182.202	539.45	669.369	366.092	935.261	603.234	458.922	14338.139	288.83	214.87	231.175	1519.047	215.309	577.293	157.828	2885.7	8784.397	548.284	375.639	285.351	20871.815	3908.2	1517.178	7436.841	237	0.921	474.247	492.243
6830.324	6792.049	3693.616	8291.858	4693.627	8035.609	3391.141	6284.265	650.81	370.867	328.975	311.996	377.193	697.062	288.543	11146.706	232.561	206.048	205.566	1523.398	164.201	411.37	183.134	1738.784	3526.202	589.157	336.99	270.549	25875.641	2852.211	1628.5	4164.082	106	0.993	1126.708	489.566
8840.895	8825.885	5943.306	10726.955	7229.657	10086.598	5344.223	7665.615	1317.022	579.839	568.963	354.751	452.584	415.712	356.413	12161.011	328.508	195.502	271.115	1348.198	216.869	747.809	180.921	2721.474	14585.28	316.612	396.795	271.851	16500.024	1469.807	1245.483	8038.04	121	0.937	488.079	490.426
7442.847	7553.277	5525.335	9737.721	6123.957	9135.241	4863.325	6417.673	1226.629	545.713	771.903	322.464	385.456	365.669	263.806	12555.605	339.989	238.412	230.036	871.253	147.355	488.457	151.596	1912.947	10692.43	318.109	354.407	281.343	2525.311	580.306	626.876	5675.613	121	0.977	574.988	491.773
8197.6	8066.228	4451.528	10156.766	5396.626	11867.861	3523.035	6060.719	777.031	1307.483	358.534	290.074	629.655	1245.99	266.949	14039.416	260.261	231.291	213.904	1669.733	143.322	559.733	150.832	1528.88	9086.575	342.236	371.959	284.443	12006.11	2901.425	947.229	3620.368	125	0.94	901.556	491.86
8266.965	9298.675	5421.426	12548.695	5651.935	11501.038	4335.277	7923.973	773.324	478.037	351.17	288.434	422.002	816.088	267.713	11830.083	197.615	192.278	169.075	945.107	217.914	438.888	127.909	1792.077	5566.92	487.037	285.027	258.481	13807.013	2036.166	925.077	4036.582	262	0.868	1310.214	495.202
8462.112	8877.371	5043.058	11664.288	6507.084	11852.04	5044.864	9097.052	709.746	366.27	337.286	251.164	531.044	602.899	266.345	12608.236	238.298	244.742	206.87	1048.621	165.954	390.422	160.392	1968.778	6312.719	287.377	312.544	300.682	17363.237	2630.441	1785.84	5275.167	156	0.974	969.571	493.314
11950.162	11976.955	6809.093	16013.374	8897.092	16641.028	7159.271	13024.885	767.408	405.892	356.683	273.704	509.429	880.749	268.158	9886.463	284.568	253.134	224.759	1432.583	123.381	6117.754	163.609	2038.245	7617.186	472.722	288.653	267.123	11657.414	1995.701	1736.838	5658.716	256	0.931	1037.66	496.859
11868.888	12043.219	7003.335	15942.148	9319.455	16417.592	7462.746	13222.595	949.607	516.919	496.32	352.654	835.961	931.325	324.627	9573.461	331.064	259.191	201.934	1475.487	137.601	486.07	177.867	2661.462	6743.343	378.596	323.727	271.852	15481.288	3000.382	1599.404	7467.199	365	0.855	1069.374	497.349
9046.547	9283.128	6835.555	11631.774	8661.828	12243.059	7332.271	10094.174	1577.844	716.589	626.214	474.854	432.167	599.087	372.739	10124.132	335.314	242.391	239.294	1399.17	217.086	489.309	132.839	3578.325	5043.606	316.618	335.211	269.41	12025.019	736.576	489.616	9968.839	169	0.88	418.216	493.666
8222.602	8503.779	5821.115	10657.043	7130.861	11938.723	5926.161	8682.905	1373.574	580.978	563.423	338.367	848.773	682.571	300.213	15921.857	335.778	282.241	213.923	1031.354	155.846	634.855	153.093	2435.858	3297.329	411.571	291.644	281.676	1276.261	1201.071	465.037	7437.195	164	0.987	665.366	494.098
4976.291	5200.518	3402.024	6420.254	4145.108	6876.682	3393.467	4736.562	757.527	402.688	523.233	270.291	494.41	360.398	332.679	15412.557	231.493	232.386	215.209	924.899	187.789	429.854	168.923	1625.219	2900.26	341.192	281.575	318.333	11307.171	983.358	464.334	3833.868	100	0.967	731.81	492.15
11408.239	11182.133	6975.977	15038.341	8962.538	15699.591	8942.086	12212.065	1099.759	530.847	748.855	319.475	621.396	679.852	414.186	11895.588	288.42	283.163	188.173	1164.951	174.919	535.343	219.231	2375.104	4224.638	318.636	317.881	323.97	12675.071	2025.585	1212.237	7002.252	175	0.912	774.591	494.591
9329.453	9367.483	5418.455	13110.916	6753.892	12558.307	5039.287	9179.524	762.264	597.376	378.678	279.45	734.729	929.352	328.891	15526.907	244.243	227.072	221.385	1736.121	156.364	464.772	164.409	1922.793	6859.5	457.533	352.19	289.777	18636.771	3272.211	1421.402	4687.8	108	0.98	914.657	492.759
9444.319	10699.318	5599.845	13323.337	6375.92	12394.936	4345.006	8338.816	754.809	457.614	380.096	285.451	483.805	583.695	309.002	13700.381	179.13	182.639	166.339	1030.206	219.379	484.771	135.301	1848.858	5644.14	519.64	313.891	259.5	12758.931	1943.476	662.363	3588.857	144	0.958	1328.167	493
7604.785	7887.183	5179.872	9617.332	6063.646	9370.251	4217.118	5985.15	1149.426	614.969	404.026	317.395	446.356	546.844	246.533	13920.225	355.931	232.077	233.425	827.595	171.316	547.274	150.625	1891.454	13598.227	327.131	296.828	286.843	5957.446	897.25	534.288	5074.962	118	0.994	599	494
13035.933	13067.076	7232.52	15660.406	8793.32	16621.66	8912.598	11116.802	913.709	443.137	680.644	295.557	647.889	539.481	394.185	13975.173	321.151	289.623	233.64	1268.531	174.964	539.648	307.049	1845.947	12247.751	366.754	327.029	332.809	12552.386	1445.211	1505.137	4937.049	255	0.858	759.241	498.916
14497.617	14237.643	8159.979	17781.815	9875.434	18247.396	10231.357	12907.18	1097.843	531.744	1076.541	332.668	775.816	722.844	436.294	13989.314	330.238	315.894	212.787	1394.829	194.467	588.06	338.128	2411.112	9137.345	379.124	329.01	333.344	18388.25	2516.319	1666.91	6720.777	155	0.919	767.042	495.997
7759.887	7985.359	4910.548	10202.095	6203.607	10742.74	5088.389	8383.467	930.316	529.149	1487.334	300.957	565.013	734.789	407.318	14462.709	278.223	276.47	196.605	1834.32	179.505	566.274	151.731	2331.802	4220.66	472.695	375.033	289.702	17746.874	2174.99	1634.557	6310.068	98	1	797	493.5
11439.811	11479.421	7065.595	14520.575	8782.802	15061.768	7097.931	11580.234	1392.075	577.781	919.378	343.876	713.932	513.719	341.521	13180.94	335.411	262.49	213.037	1778.318	187.326	882.011	159.588	2736.642	10677.879	315.942	316.858	298.049	16775.721	2290.667	1679.273	8397.18	143	0.952	535.689	497.171
8913.176	9216.122	5834.783	11292.296	7178.435	12344.536	5792.167	9209.232	1241.258	529.854	819.258	336.066	688.49	568.84	338.106	12872.445	294.454	257.869	210.265	1613.806	189.784	721.427	166.181	2630.321	6950.779	457.746	326.781	294.072	17816.121	2124.885	1082.647	7858.454	123	0.993	546.012	495.549
9265.839	9483.068	5354.668	11130.307	6514.99	11956.888	5056.375	8351.55	1072.81	647.279	1330.72	326.734	628.172	1320.989	269.1	15527.964	292.638	227.92	208.58	1380.51	197.203	517.063	137.286	2141.811	7379.621	359.987	379.291	282.132	20473.424	1362.249	535.32	5524.954	144	0.923	635.493	496.743
7602.448	7838.427	4901.547	9535.205	5517.23	7964.725	3815.598	4932.075	945.602	437.478	798.371	305.484	407.152	454.49	293.435	15995.283	312.767	255.552	230.887	741.511	146.271	424.426	147.901	1701.999	13074.204	532.127	357.155	279.975	2904.701	996.282	432.723	4208.361	117	0.973	685.423	494.782
12144.556	11732.934	6665.145	15062.214	8454.681	14994.719	6355.011	11169.651	785.143	370.994	352.357	265.934	440.948	866.91	245.489	10305.225	276.206	193.216	326.297	1064.414	113.244	38421.762	158.61	1962.017	7126.534	296.996	308.469	265.285	7130.125	1131.621	919.071	5537.677	150	0.961	1028.42	496.58
8019.308	8139.683	5010.702	11009.821	6642.608	10644.559	5328.203	9433.892	969.969	492	418.151	334.679	805.09	875.563	309.417	10019.805	304.725	228.554	183.802	1465.944	136.073	538.235	173.085	2592.388	3619.322	301.95	324.742	276.923	16233.011	3232.12	1569.006	7234.151	129	0.97	1053.477	494.95
7212.045	8015.063	4642.733	10892.18	4575.508	11243.039	4168.636	7802.429	521.606	345.953	298.425	274.749	544.651	534.411	271.659	11148.103	189.303	253.518	194.052	726.322	296.312	475.435	192.021	1572.768	4661.574	367.041	285.004	301.774	8904.312	1871.274	513.197	3243.158	136	0.967	1252.831	494.882
12355.684	13469.484	6818.29	11656.434	9936.719	12698.395	4666.27	9476.516	791.499	1479.545	375.625	309.098	454.167	1084.178	276.206	12082.662	270.297	213.417	165.62	1432.448	238.923	503.414	134.327	2003.69	7415.129	544.569	323.401	266.766	16257.571	2615.062	986.114	4608.486	127	0.929	1288.051	496.35
9717.787	11157.689	6051.841	14041.351	6487.873	13223.968	4690.256	8821.031	799.805	494.883	376.6	283.995	513.438	863.127	297.602	12961.467	188.479	200.246	170.566	855.805	277.71	471.069	135.657	1883.079	7748.793	744.89	425.563	270.797	13737.838	1915.618	678.133	3969.646	179	0.923	1335.589	497.26
11390	11732.026	6991.658	14060.581	8537.32	14743.297	6598.818	10938.649	1273.525	541.865	1140.577	345.91	609.781	587.703	357.937	13456.642	334.474	257.363	213.23	1871.784	189.393	881.598	162.643	2817.037	13875.712	350.795	319.816	295.585	16897.04	2199.525	2563.647	8760.948	141	0.964	529.124	497.699
6491.59	6837.592	4151.049	8071.829	4735.899	7737.649	3288.165	4788.261	918.035	440.017	545.41	291.796	521.337	453.848	267.459	15395.791	246.613	210.956	195.657	1201.933	171.439	490.034	144.632	1663.644	6857.251	341.152	319.965	269.743	10874.424	2330.808	716.252	4105.318	120	0.969	613.525	495.942
8271.047	8291.908	4893.093	9978.183	5730.595	10156.057	4182.005	6731.986	831.627	429.46	397.992	265.421	498.396	369.95	279.737	10408.376	293.722	267.736	200.23	842.056	164.894	456.616	149.727	1408.453	6467.91	341.611	314.749	262.441	13197.486	1726.436	1534.821	4259.144	141	0.964	836.883	497.124
5986.681	5915.474	3762.189	7465.606	4932.455	7753.995	3941.112	6106.049	769.302	393.807	368.419	330.699	370.753	406.964	240.578	8287.579	255.772	232.785	183.168	960.524	107.794	258.159	161.363	1900.44	1987.69	298.848	293.715	286.865	8266.423	1965.128	967.277	5278.707	101	0.99	1096.252	496.025
4720.205	5564.001	3828.01	7177.542	3985.809	7421.193	3825.34	5484.598	898.878	347.946	546.604	320.121	415.476	325.912	246.662	7778.339	196.503	166.981	148.962	1001.784	241.538	362.025	114.916	2064.65	4363.656	262.807	423.266	288.404	6235.959	582.159	272.44	6504.979	127	0.859	1384.028	496.941
6950.578	7030.675	4426.917	8384.873	5083.743	6388.949	2757.518	3872.701	694.487	376.017	410.401	298.176	603.284	296.231	261.204	8453.171	205.345	151.588	194.323	481.474	157.409	291.804	128.814	1143.669	5574.305	327.886	280.638	266.943	5321.098	713.274	377.81	2777.368	103	0.996	392.869	496.684
9523.652	9959.4	6309.816	12068.437	7495.616	12399.11	5396.893	8506.256	1094.633	513.617	668.71	357.82	384.936	453.527	320.573	11154.376	287.128	210.309	218.373	918.303	194.413	461.799	122.612	2199.755	8621.233	393.528	311.04	265.814	8286.972	1623.415	923.212	5902.521	211	0.865	411.467	501.756
9269.554	9532.469	5661.109	11736.817	6765.085	11375.356	4997.94	8100.719	1026.838	480.73	515.373	331.349	775.068	661.645	399.493	17596.726	260.381	207.076	234.841	1803.044	211.866	629.012	148.449	2482.65	9820.28	499.454	304.969	263.021	21537.066	2888.296	3199.705	7188.598	174	0.929	453.649	499.138
8887.869	9201.355	6062.944	11790.583	7538.429	12270.505	5872.155	8952.276	1173.416	525.463	665.822	334.843	563.863	519.215	351.597	12294.677	301.919	204.429	221.071	1061.785	185.282	617.894	169.39	2543.545	9560.631	387.775	336.552	288.914	10771.966	2285.853	2219.866	7606.12	159	0.933	490.664	499.94
9471.545	9589.56	5819.708	12303.491	7161.05	12542.541	5556.836	9026.129	922.416	536.589	816.003	296.202	704.619	1126.43	367.269	13789.924	304.577	312.088	194.105	1426.003	174.086	563.928	147.271	2047.634	7686.195	351.213	379.458	306.922	17405.337	1802.637	1663.193	5853.497	171	0.9	805.237	498.693
10638.907	10804.697	5770.975	13221.841	6850.962	14068.507	4376.847	7568.665	817.271	576.998	448.199	308.288	586.619	1140.81	269.4	15803.782	268.048	256.464	240.239	1513.61	151.027	554.204	149.642	1574.799	10103.12	365.211	552.511	272.809	17265.687	2872.381	587.293	3340.742	167	0.932	895.302	499.787
11667.684	11794.354	6440.414	15234.284	7858.772	16087.592	5679.141	10367.741	792.457	473.247	371.481	288.745	785.889	930.425	301.09	14757.014	250.537	278.592	226.249	1620.569	158.268	508.74	159.845	1882.101	8648.807	579.684	324.934	282.496	20183.774	3651.347	1704.733	4719.056	144	0.958	910.167	498.951
7601.146	8524.643	4311.715	9634.686	6248.238	9573.006	3555.696	6824.158	734.787	335.242	346.024	261.45	400.512	578.141	279.934	12827.17	161.067	178.466	160.884	1056.922	240.072	428.076	131.486	1730.822	3287.283	406.402	298.247	263.812	11704.838	1543.8	909.165	3539.741	107	0.958	1322.248	497.565
12495.543	12841.721	7911.859	16485.653	9924.586	18241.617	8319.684	13316.559	1245.004	585.047	764.458	347.527	711.489	1016.728	302.008	13305.081	309.406	242.818	223.683	1024.469	175.762	656.874	145.455	2630.762	4979.767	419.026	321.403	278.739	8531.977	1465.489	573.615	7991.769	235	0.887	643.006	501.462
10071.528	10316.145	6140.075	13949.034	7992.357	14138.012	6348.275	11294.921	811.606	425.285	354.875	291.058	681.909	669.005	289.263	9851.729	278.522	240.511	200.195	1516.387	126.844	521.159	161.451	2093.297	4420.017	489.402	306.967	261.419	13940.319	2304.088	1652.903	5827.172	148	0.948	1047.75	500.122
8985.157	9445.679	5537.459	10927.075	5308.417	8142.038	2950.129	4651.526	993.679	886.876	496.423	304.675	376.244	1160.613	265.07	16496.2	298.485	222.307	196.928	1052.926	190.64	388.417	133.779	1592.543	14162.337	297.339	366.119	290.21	14361.861	1238.732	793.508	3366.253	121	0.977	378.946	499.26
10321.79	10425.227	5737.629	13230.858	7342.768	12922.76	5414.856	9621.697	869.309	804.814	379.256	291.246	780.341	1031.762	254.149	10378.713	302.952	248.529	221.518	1097.84	141.53	436.695	197.101	1872.394	8799.441	361.63	307.434	263.636	16372.004	2668.932	969.204	4606.11	356	0.682	1146.907	510.663
9979.714	10116.598	6454.977	14255.147	8476.343	15158.293	8863.001	12187.513	1068.109	570.382	734.338	339.151	672.852	687.337	410.174	12884.61	270.751	278.079	171.84	1706.748	195.723	634.691	252.08	2725.549	2993.361	321.163	328.511	320.542	22620.167	2407.048	1747.996	7822.507	103	0.952	778.519	500.84
6991.126	7615.491	5482.595	10125.119	7548.713	13171.816	6737.839	9838.806	1193.115	581.167	647.746	412.887	402.388	460.385	301.155	7160.693	274.409	263.014	207.011	1683.336	147.674	467.549	156.745	3381.51	1643.251	323.472	823.454	281.767	11442.649	1532.571	357.831	11324.171	326	0.875	932.761	505.859
9535.361	9657.867	5376.036	12075.574	6790.388	11902.681	5090.679	8591.926	772.882	350.524	362.323	261.71	1030.112	572.499	267.857	11575.956	304.839	247.36	209.558	1405.834	136.77	759.712	163.668	1797.414	6928.519	452.792	300.183	277.88	15490.995	2430.803	1211.051	4778.295	152	0.974	1005.789	501.658
11487.707	11564.969	6624.877	14903.019	8659.722	14981.393	6888.059	11825.379	890.248	650.639	405.57	354.93	962.318	1000.105	302.155	10138.39	326.418	297.51	201.627	1223.491	135.413	429.216	195.713	2436.108	6491.951	445.293	394.222	281.596	18088.194	2602.038	1177.839	6056.181	275	0.877	1100.765	505.391
10368.051	10818.867	6488.432	14107.939	8165.087	13483.185	6037.773	10503.865	1169.685	547.495	597.131	356.489	1057.632	691.55	426.904	14181.362	298.099	222.553	208.895	1608.733	224.72	583.982	169.445	3053.024	8270.024	325.438	315.795	279.89	24805.671	3669.381	1863.652	8066.783	153	0.955	475.846	503.552
6526.998	6664.12	4868.665	7568.105	5481.376	6981.483	3850.307	4241.617	1278.191	519.71	498.746	311.239	359.108	325.565	256.063	13857.417	450.651	268.737	237.656	495.68	137.97	471.272	146.686	1703.924	14810.234	353.53	269.731	290.503	892.919	498.785	370.773	5024.107	117	0.985	678.021	501.996
10587.482	10707.645	5854.972	13493.591	7327.338	13216.094	5453.537	10272.751	776.758	430.439	351.488	275.224	698.713	650.092	267.184	10885.114	269.89	218.767	251.745	1438.013	151.509	10613.883	168.044	2136.38	4969.641	338.121	361.934	268.661	22257.736	2414.257	1745.388	5709.586	211	0.892	1024.126	505.5
5739.969	6002.653	3594.844	7579.847	4768.541	7323.925	3550.468	5674.025	804.576	421.641	328.016	280.069	568.503	473.982	286.155	10206.377	248.372	210.764	209.707	1231.644	138.733	366.592	184.459	1835.781	4936.145	337.451	290.816	260.974	14533.753	2897.239	1015.265	4908.231	134	0.849	1156.91	503.037
8489.811	9897.45	5666.603	11314.2	5025.75	12348.312	4549.944	8260.612	593.414	483.26	318.933	274.548	679.238	656.531	266.986	10389.99	208.133	262.891	187.188	756.27	315.71	485.187	193.657	1624.825	5954.348	458.708	276.172	290.294	13426.109	2269.07	671.401	3603.899	139	0.988	1254.097	502.133
6913.315	7166.991	4645.249	8921.814	5656.042	9154.588	4443.243	6007.306	1058.313	688.843	472.254	311.913	624.983	1185	287.6	17969.31	302.393	247.426	222.337	1201.509	180.982	467.293	147.688	2187.503	7666.624	341.854	287.495	274.45	12894.508	1625.851	1049.255	5898.108	142	0.971	658.38	503.338
13770.396	14073.888	8334.128	18069.356	10647.211	19494.57	8964.614	14548.004	1220.609	608.079	1510.752	363.132	1102.748	836.38	433.293	12924.581	358.724	341.101	191.991	2130.549	211.785	624.9	165.157	2949.673	8686.672	665.22	351.363	314.361	33170.774	4224.915	2286.302	8671.28	201	0.976	789.714	504.843
10496.703	10721.481	6642.618	13240.228	8184.056	13799.231	6505.605	10422.043	1139.05	515.989	775.21	346.938	468.865	515.916	328.128	11424.616	290.316	223.874	211.055	1702.09	193.827	547.392	158.79	2786.86	8842.579	512.642	327.74	278.565	17785.385	2525.342	1998.362	8392.726	207	0.902	507.133	507.616
12958.877	13216.866	7761.733	17001.293	9587.67	17653.126	8344.692	12951.559	1180.877	618.833	983.778	347.586	907.814	855.361	427.83	14732.813	331.802	317.748	211.843	1788.615	203.441	679.579	192.563	2706.684	7716.576	429.385	336.227	333.854	22469.931	3057.979	1533.546	7609.154	485	0.767	768.271	510.362
7692.608	8235.624	4908.65	11115.395	6056.076	11507.6	4614.474	8276.392	834.116	411.681	398.48	295.561	1054.067	572.007	300.794	13678.844	206.356	255.784	212.535	1655.041	151.645	439.117	152.338	1979.144	2443.656	529.208	313.323	277.231	20772.403	3914.652	1790.951	5676.116	103	1	914.733	503.5
11762.583	11780.35	6381.553	15592.176	8231.105	15544.415	6094.769	11154.262	699.606	355.312	353.102	260.085	723.033	575.253	257.526	12684.572	271.1	247.874	211.644	1438.31	136.768	917.307	161.118	1739.997	5405.361	548.801	301.669	274.54	18296.604	1414.304	1328.072	4330.863	216	0.867	1014.782	506.773
11588.14	11991.858	7683.689	15760.441	9742.618	17216.938	8106.198	13410.823	1278.165	577.005	856.813	344.138	543.338	651.034	332.654	11702.653	270.742	245.633	193.253	1582.64	189.787	683.598	162.831	3046.606	4915.907	318.636	310.491	291.91	17365.778	2230.031	2165.842	9309.248	204	0.917	536.069	507.853
14632.788	15035.184	8606.227	19132.307	9204.06	17527.947	7225.269	12361.823	1127.028	1048.504	845.358	342.221	688.346	810.816	294.216	13502.981	299.78	281.867	235.681	1590.42	183.154	587.043	150.488	2165.1	12360.249	473.653	354.894	276.232	16020.377	2062.203	814.134	5782.465	395	0.774	587.384	511.232
11443.697	11685.731	7550.074	15740.687	9620.818	16241.876	8301.615	12951.843	1287.819	666.731	929.526	376.566	1116.469	860.741	419.233	12106.64	345.041	330.693	192.408	1868.49	215.417	587.437	157.772	3121.744	4891.973	444.922	542.582	305.153	31657.176	4109.392	1534.054	9068.034	174	0.947	798.161	506.471
10020.721	10350.923	5934.423	12218.707	7140.077	11894.653	5301.53	9456.866	1178.983	542.056	679.073	377.006	917.606	706.644	419.341	14967.017	293.247	219.582	238.383	2167.439	235.337	666.896	166.694	3135.872	8491.391	378.165	327.682	273.837	25642.994	4684.891	2474.099	8288.016	127	0.955	468.067	505.949
9444.717	9537.966	5664.631	12511.781	6695.469	12302.929	5249.432	8723.684	866.398	738.907	385.132	301.726	740.133	826.289	312.038	13930.057	276.95	254.14	224.354	1198.258	180.705	868.206	154.028	1885.24	5698.484	381.079	328.731	275.434	19195.321	2391.236	1225.341	4889.831	168	0.951	847.351	507.155
9699.919	9916.018	5572.449	13402.702	7561.578	13550.75	5983.171	11182.189	865.722	437.521	642.082	353.481	824.432	615.589	329.356	11282.767	273.546	245.28	199.409	1769.6	134.492	437.787	177.194	2449.742	3806.889	342.869	360.654	266.206	17691.547	3334.924	1674.612	6137.108	158	0.961	1079.937	507.475
10121.303	10166.295	6018.713	12299.882	7331.116	13013.052	5964.425	9480.253	1026.282	478.143	850.399	342.765	600.38	492.147	371.268	14973.76	262.896	196.293	229.48	1860.458	189.937	639.886	144.984	2604.183	8499.407	365.716	301.395	265.639	14341.617	2343.783	1927.223	7242.597	202	0.88	439.139	508.312
11839.349	11941.514	7287.233	14896.297	8915.901	15621.348	7153.384	11654.092	1220.934	558.111	1282.402	342.907	536.679	730.336	334.175	11529.789	280.481	241.763	235.523	1706.726	190.02	907.487	167.254	2805.497	8389.959	433.485	441.265	288.737	18063.418	1688.296	1798.596	8441.378	169	0.933	527.79	509.263
11087.765	11417.556	6989.025	14114.545	8537.447	14291.075	6743.215	11130.382	1259.288	558.187	1213.461	347.752	686.299	572.644	341.349	12559.828	275.712	260.836	226.131	1978.596	203.172	668.474	163.672	2891.734	7823.933	475.897	320.243	289.694	19490.972	2317.655	2678.813	9061.338	164	0.938	547.409	507.317
9456.326	9509.685	5486.169	12369.26	7072.709	12187.567	5548.412	10092.814	740.743	408.101	370.751	285.083	583.076	440.376	268.269	10089.403	235.304	228.958	205.761	1714.726	122.182	543.846	151.672	2084.404	3034.189	361.385	306.702	254.184	11647.09	2175.653	1975.12	5688.528	121	0.977	1042.996	507.45
6964.459	6937.845	3746.916	9157.484	5298.531	8776.132	4104.637	6721.016	574.643	282.51	213.937	226.867	258.548	239.583	186.318	6489.459	199.972	167.158	174.38	829.499	113.583	282.761	161.207	1279.623	2654.259	228.71	205.292	260.251	6092.509	872.884	1200.152	3793.339	113	0.981	1176.615	506.65
10487.872	10520.728	6272.663	12920.781	7710.111	13108.318	6295.722	9978.454	1203.565	520.991	803.116	352.258	635.825	488.178	300.33	15561.927	351.348	264.773	222.793	1415.66	192.79	608.571	151.808	2730.83	8751.698	332.948	322.734	281.584	16279.799	1808.488	800.637	7147.029	157	0.945	601.596	509.621
5273.121	5594.152	3518.975	6825.138	4112.959	7192.574	3505.926	4851.879	709.344	381.804	457.945	283.451	885.412	362.584	331.741	13654.959	219.892	215.108	230.274	1012.279	175.605	389.629	183.899	1469.6	2825.96	308.085	281.898	306.456	12021.538	1874.789	663.268	3581.969	117	0.961	733.201	508.432
15665.239	16140.583	9019.193	21488.815	11736.673	22727.441	9345.851	17318.784	790.8	738.958	414.308	309.284	796.73	1662.823	301.409	10924.134	292.497	274.734	203.556	1341.489	125.174	476.815	171.23	2222.6	7577.061	326.614	293.822	266.715	13391.509	2656.261	1276.667	5550.466	282	0.854	1065.181	510.372
7282.041	8118.105	4437.031	9021.275	4798.289	8984.648	3684.068	6721.077	744.831	430.284	373.637	280.352	479.798	595.955	254.755	11116.135	243.396	171.122	162.511	918.569	224.915	359.864	130.574	1742.242	5136.068	403.144	336.289	280.536	16545.632	1738.272	1243.719	4456.692	131	0.947	1293.011	508.34
6728.236	7350.316	4281.227	9468.066	4191.373	9250.357	3376.983	6269.165	610.647	998.85	301.063	261.243	662.421	756.515	289.986	11611.338	136.085	161.244	165.723	652.53	206.539	415.749	127.687	1569.067	3082.402	375.896	317.387	280.412	13169.539	1842.236	842.724	3209.592	100	0.954	1324.08	507.97
13202.198	13506.307	8861.175	16038.436	10683.889	16689.689	8599.172	12511.229	1472.593	670.349	929.662	405.709	468.579	459.875	364.092	10796.846	360.861	244.668	267.974	957.241	203.831	516.874	137.596	3271.965	12194.579	334.339	290.945	274.158	9301.659	1770.944	1583.376	9710.081	262	0.838	424.225	514.225
13175.775	13441.51	7863.368	16901.256	9502.243	17638.791	7228.443	12656.575	1134.912	565.88	797.153	349.529	931.99	798.132	387.346	14570.774	298.671	239.803	217.425	1885.213	199.748	638.556	149.355	2641.935	10260.291	435.421	315.758	274.473	17041.121	3542.52	2265.777	7333.311	421	0.82	450.692	516.871
10597.158	10729.559	6800.793	13009.121	8329.775	13681.415	6683.299	10586.797	1214.49	533.268	761.504	361.986	471.379	470.27	296.731	10005.37	275.889	230.047	262.635	1587.519	175.025	890.688	169.207	2704.364	9184.827	348.573	526.352	284.396	10665.993	1109.687	856.748	8352.873	200	0.891	520.365	512.205
10062.773	10163.75	5909.539	12934.65	7152.667	13780.878	5928.547	9899.104	1019.177	829.192	500.25	312.703	486.642	2450.211	246.656	15799.404	266.522	218.458	216.427	961.556	187.396	452.905	140.119	1906.363	5347.169	347.289	281.294	274.992	12248.47	1171.143	702.794	4838.305	199	0.98	624.063	510.867
6352.053	6222.637	3856.421	7564.199	4628.043	7383.067	3401.326	5070.069	812.351	403.961	468.51	270.747	468.137	515.717	312.09	10642.271	266.797	248.415	196.031	1286.272	140.744	393.052	137.703	1430.589	4581.183	501.78	302.561	281.734	7675.146	1570.76	1934.604	4536.968	110	0.926	833.845	508.264
12863.901	12953.131	7137.739	16678.783	9164.517	16989.917	6983.039	12748.344	759.523	485.702	393.736	291.368	720.705	673.88	288.555	10952.835	277.114	251.666	224.754	1280.083	115.382	479.547	161.327	1962.061	7181.808	472.701	284.07	270.609	10527.507	2235.167	1153.76	5097.926	308	0.906	1052.604	514.464
8616.911	8823.34	4955.835	11028.977	6276.945	10952.336	4733.629	8153.353	729.625	402.267	394.03	278.456	552.754	483.985	240.518	9763.444	254.788	240.122	193.057	1216.142	114.975	666.678	207.25	1578.375	4380.536	295.01	270.986	279.31	10941.54	2103.805	1520.5	4209.354	180	0.907	1130.022	510.894
8900.445	8822.271	4551.238	10870.622	5865.062	10421.106	4232.339	7807.842	648.628	317.487	274.622	248.424	421.5	330.004	214.345	10523.26	254.924	206.243	199.625	1537.506	116.94	378.872	165.364	1679.467	5923.568	251.441	238.357	275.564	11258.191	1779.644	1727.863	4272.71	121	0.977	1169.492	509.326
11424.806	11919.654	7680.563	15436.434	9181.554	16358.254	7439.771	11699.331	1297.333	562.674	748.348	354.615	706.381	647.461	296.39	14238.342	350.452	255.955	242.003	891.82	181.574	625.486	145.776	2568.416	7856.853	389.866	309.967	277.725	7746.215	1252.913	739.333	7593.727	156	0.959	640.897	510.628
10521.096	10418.471	5955.339	13508.19	7948.106	12795.995	6217.042	11120.621	989.027	515.935	498.184	398.5	1123.477	656.634	358.392	10163.406	353.411	278.842	195.64	1756.532	160.561	436.682	201.189	3066.256	6455.452	408.861	328.502	280.591	27990.527	4462.636	1494.259	7828.936	145	0.873	1091.341	511.81
7000.76	6872.208	4005.014	7470.529	4496.2	7398.92	3249.251	4917.512	836.975	410.619	413.832	291.857	380.245	421.415	281.381	13466.662	221.203	169.157	228.386	868.476	182.822	10960.835	125.491	1450.601	5285.901	317.339	405.36	282.226	7804.271	786.594	537.35	3401.487	123	0.964	389.102	510.264
11616.636	11929.699	6578.313	16036.382	8593.289	16438.452	6751.4	12735.02	773.06	670.984	347.771	317.988	1048.401	1623.139	313.607	11119.555	280.106	278.115	184.87	1278.295	146.924	551.906	211.224	2070.938	5021.307	507.8	339.306	278.447	22710.261	2777.533	1029.016	4789.844	286	0.781	1105.678	516.818
6920.266	7216.785	4335.551	9689.504	5665.561	9285.373	4517.087	8130.47	858.026	425.861	372.701	350.227	676.304	592.596	283.806	9925.288	304.2	229.918	206.843	1707.59	143.899	469.007	210.401	2214.972	4214.796	319.872	597.179	264.925	20014.605	2381.535	1269.001	5769.523	105	0.984	1115.243	510.871
11549.214	11603.867	7135.841	13716.163	8918.49	14196.608	7391.344	11574.312	1384.941	585.62	900.078	366.91	546.465	470.312	331.211	11183.981	262.365	251.77	197.487	1653.644	188.992	684.044	165.988	3008.137	3772.405	404.654	357.213	290.811	15290.739	1971.609	2470.259	9863.405	117	0.985	555.962	511.859
12138.229	12385.626	7773.016	15119.509	9874.859	14028.638	7094.739	10902.885	1415.913	598.5	509.607	358.981	618.425	447.738	296.349	12635.651	312.312	271.527	221.625	1107.491	167.62	651.168	153.813	2727.91	6768.972	350.069	304.132	282.657	6809.375	1131.072	977.29	8529.456	254	0.841	571.559	515.256
12605.961	12544.947	7779.64	15252.586	9521.692	15593.212	7435.397	11231.95	1467.43	650.964	786.939	354.47	520.209	554.684	281.616	12896.503	440.068	281.952	249.121	850.547	172.71	729.395	145.956	2702.575	17113.574	429.797	293.392	286.326	4356.779	965.923	744.28	8109.596	228	0.916	611.132	514.864
9591.361	9315.441	4828.587	10822.46	5425.346	9870.018	3344.143	5851.937	706.255	976.742	350.885	297.552	493.701	779.907	260.167	11244.428	270.218	233.491	227.819	751.616	136.047	513.895	145.537	1124.568	12385.212	323.955	418.961	271.115	12074.403	1301.456	532.727	2669.033	114	1	881.5	511.763
13038.977	13002.263	6893.929	16465.503	8170.717	16441.474	5559.91	9988.853	811.241	1823.903	390.739	318.897	602.026	1560.026	297.98	14457.953	286.286	274.432	240.244	1033.368	152.797	531.197	147.276	1613.683	12221.208	418.037	494.684	282.616	15629.677	2230.431	755.264	3734.765	171	0.978	888.863	513.564
10846.59	11207.665	6208.463	14345.827	7926.836	14633.87	6132.542	11925.094	788.148	404.434	375.85	299.71	735.567	511.1	282.09	10391.82	243.815	224.522	219.863	1712.342	134.341	2292.884	157.053	2290.276	3518.619	311.077	302.466	271.752	18517.468	2930.266	2366.361	6214.173	209	0.911	1034.868	515.074
11603.979	11821.316	6863.075	14814.235	8381.733	15175.521	6491.43	11613.962	1155.382	696.772	721.24	365.779	746.167	1242.513	387.219	14334.407	287.734	225.275	228.8	1961.655	228.511	705.353	161.638	2969.82	9464.438	336.528	319.266	271.649	23146.65	3306.365	2513.067	8026.067	212	0.866	464.118	514.325
10606.412	10644.98	6035.054	13506.522	7360.689	13665.529	5537.959	9891.358	903.497	490.47	421.389	315.022	804.891	843.085	360.592	14533.559	293	300.459	172.949	1931.623	194.782	530.087	143.448	2072.091	5899.505	639.187	300.496	296.832	25240.663	3293.767	3003.788	6018.416	187	0.899	838.088	515.81
7929.465	7733.368	5059.544	9733.2	6346.486	9484.654	5116.431	7595.994	873.534	430.714	353.318	268.42	416.4	306.182	240.221	9192.064	264.56	234.577	263.282	770.939	118.124	393.003	183.531	2023.764	6790.993	269.002	293.358	305.192	5866.077	939.4	647.314	6781.268	133	0.961	974.936	513.741
5534.867	6365.596	3923.619	8201.452	3611.416	8557.988	3458.226	5905.41	623.498	372.218	309.998	271.656	492.915	365.173	277.16	11103.631	197.879	239.201	185.931	1085.587	310.812	481.274	186.042	1674.427	4214.399	319.427	263.221	296.938	12418.472	4086.812	1064.946	3983.793	124	1	1253.742	513.5
7988.5	8775.272	4859.772	10105.852	5655.568	9958.289	3935.005	6906.37	700.824	393.287	324.822	272.074	538.54	593.078	276.994	10345.843	147.66	168.503	165.321	661.828	202.955	392.133	125.083	1709.381	3569.379	504.084	329.237	289.334	11546.044	1896.594	1166.604	4225.184	109	0.946	1322.225	512.931
4415.798	5050.761	3320.405	6737.019	2675.556	6167.013	2929.004	4250.973	657.493	279.927	475.449	319.515	396.133	271.855	219.574	8704.837	184.481	150.71	168.584	1015.863	269.669	395.127	122.986	1365.276	5638.6	272.035	299.811	287.503	6086.815	606.775	279.164	4252.508	114	0.883	1360.982	513.904
6958.677	8054.081	4807.698	10955.655	4488.624	9418.031	4016.602	6148.408	791.39	354.497	332.265	300.323	318.134	370.687	256.353	12892.469	212.245	182.866	146.836	771.949	170.657	433.108	114.719	2134.739	6875.772	410.84	262.743	264.818	6791.233	1871.646	1480.791	5657.443	146	0.936	1444.007	513.87
11083.898	10852.118	6047.883	14001.828	7800.993	14218.568	5862.01	10070.468	792.439	383.451	438.754	270.066	619.224	514.003	259.378	13024.799	275.735	268.239	225.863	1359.689	145.856	449.785	160.418	1860.037	8452.034	385.08	281.327	315.787	13430.708	2430.647	1269.371	5470.273	172	0.927	966.459	516.453
9945.589	10155.621	6374.489	13569.547	8107.998	14359.117	6470.956	10780.941	978.933	453.858	1182.856	307.266	629.131	508.08	335.186	13196.435	225.656	196.888	191.102	1634.718	193.556	568.844	169.606	2370.606	3784.663	366.801	280.376	277.139	12405.342	1943.773	2922.773	7390.052	168	0.951	474.107	516.554
11592.475	11740.595	6489.872	15114.815	8194.196	15615.54	6233.24	11046.009	678.252	348.234	314.11	252.652	429.415	440.57	220.321	10118.397	280.789	236.203	223.42	999.868	118.044	480.764	147.608	1472.502	6930.336	391.779	275.772	269.046	11199.602	1560.381	1847.927	4342.262	268	0.839	1016.004	518.269
11100.159	11345.967	6271.692	15011.014	8169.156	15843.267	6395.969	12121.326	791.155	468.784	497.535	303.461	875.276	1077.563	311.224	11707.032	266.548	264.564	193.195	1563.252	122.105	443.277	173.123	2013.228	5109.114	416.01	354.329	256.696	15263.236	2952.3	1167.408	4913.699	197	0.886	1072.698	518.424
13130.185	13406.117	7179.893	17262.519	9353.441	17679.484	6998.304	13632.5	889.358	571.382	820.884	334.582	1029.474	1005.673	338.604	10949.407	295.056	300.922	172.632	1584.919	149.864	496.374	192.225	2320.518	6557.214	506.315	323.357	282.93	25262.489	3781.208	1649.333	5700.895	315	0.858	1083.43	520.189
9115.755	8725.43	4620.48	11040.268	5945.72	10525.14	4279.912	7606.587	2159.862	334.776	313.033	253.02	429.074	325.429	216.715	10763.074	306.256	204.128	220.07	1217.696	124.024	425.3	174.437	1626.266	6317.328	311.92	268.804	278.103	12142.833	1876.354	1726.922	3966.925	175	0.921	1160.831	516.763
8600.737	9277.412	5238.013	11631.828	6059.259	11859.901	4284.688	8282.464	704.339	670.559	332.706	286.559	434.18	1443.369	258.34	11459.546	214.48	215.915	158.499	900.705	273.279	472.949	154.73	1560.279	3167.783	394.917	373.454	301.325	13537.183	1843.871	578.62	3342.025	189	0.909	1270.336	516.177
13280.577	13280.994	8180.596	17298.449	9935.385	16963.542	7667.722	12329.372	1359.767	1005.183	651.882	367.646	728.048	985.758	330.549	14606.653	481.987	381.933	250.407	1631.665	180.75	674.573	154.308	2852.907	9929.713	510.608	351.38	285.795	11407.41	2218.365	1007.21	8192.673	146	0.936	595.075	517.041
7351.72	7630.232	4757.464	10392.98	5748.313	10399.651	4427.777	7586.105	808.732	504.824	380.822	298.394	917.032	657.673	352.893	14751.435	259.898	258.696	182.503	1909.548	213.92	425.618	148.975	1846.368	3780.074	326.757	320.182	287.452	30733.776	4157.2	2426.005	5263.217	107	0.971	846.313	514.818
11193.557	11414.051	6229.191	14841.377	7848.202	14594.272	5780.153	10935.964	834.641	498.582	283.136	281.405	427.776	953.921	236.23	10839.647	287.125	240.517	167.761	1586.29	135.05	468.445	159.711	1887.893	5038.239	381.318	243.464	274.946	13192.05	2012.49	1451.157	4687.601	327	0.742	1173.124	521.974
8380.942	8446.221	5042.131	9988.645	5691.273	8860.138	3724.905	5847.872	937.881	481.794	481.687	332.31	583.039	604.927	300.804	15604.218	236.018	186.617	213.816	1167.191	178.566	1251.739	132.747	1733.509	5315.104	350.444	282.535	278.838	11417.672	1660.84	698.873	4042.376	133	0.973	390.53	518.004
10480.157	10651.191	6631.271	14144.31	8325.3	14416.93	6527.147	9930.22	999.567	752.925	572.589	309.696	511.547	1118.207	253.219	13965.727	299.098	244.486	234.982	817.093	167.177	772.389	140.796	2260.641	9772.969	574.168	282.086	266.173	9147.554	1152.245	842.737	6369.203	135	0.949	618.981	518.744
10996.005	11072.705	6221.201	13492.497	6790.107	11917.809	5213.452	7948.217	903.309	614.631	665.292	289.375	532.418	649.936	339.567	13049.198	313.541	291.482	221.741	1167.064	163.19	525.361	162.124	1607.277	12282.661	442.051	296.923	325.536	8822.965	1459.208	866.774	4405.871	164	0.875	759.659	517.915
11973.111	12027.294	7362.35	16478.126	9327.984	17150.417	7628.035	12793.251	978.238	664.716	685.495	307.092	526.918	1322.466	331.992	13785.947	294.065	287.535	240.386	1572.192	239.497	576.359	153.309	2249.018	7929.862	393.979	331.633	303.715	13530.044	1728.435	1552.872	6410.574	452	0.744	805.71	523.836
12016.552	12269.482	7119.679	15743.532	8893.069	16581.253	6928.917	12072.271	1037.255	1064.486	1178.65	317.748	649.016	756.59	307.499	13355.776	260.296	249.479	196.066	1958.857	197.878	625.274	161.313	2370.962	9629.546	415.627	377.865	284.401	23738.534	2594.437	1935.193	6991.075	305	0.897	556.87	522.543
6234.298	6666.612	4687.629	8962.598	5095.785	8381.001	4019.557	5774.509	1001.682	453.863	765.511	305.916	750.143	386.905	263.957	13060.772	286.726	227.54	238.96	1007.609	178.098	425.55	135.044	1760.86	7619.102	347.324	323.87	268.738	11512.258	1782.855	722.494	4921.924	107	0.929	641.257	517.266
10629.778	10605.298	5739.853	12751.322	7100.224	12972.945	5058.104	8715.27	643.125	318.882	284.115	241.501	361.375	365.604	205.456	9619.626	282.128	233.094	196.792	765.979	117.17	1415.161	148.89	1280.167	8424.544	353.895	255.061	283.03	6992.206	1575.758	1617.963	3886.569	167	0.945	1004.865	519.296
11874.68	11858.774	6358.936	15660.954	8363.416	15610.094	6386.654	12428.588	812.875	523.19	381.795	321.298	1057.156	1188.927	331.447	11094.579	316.625	271.582	181.871	1667.162	165.703	527.87	209.508	2337.917	7473.489	424.865	407.486	288.607	31440.076	3461.095	1612.025	5545.64	211	0.9	1095.367	519.633
8969.716	9103.734	5693.945	11761.143	7077.064	12464.524	5739.008	9396.108	1089.621	513.031	681.107	344.075	673.971	613.718	394.249	16626.637	273.797	196.965	235.931	1831.493	215.6	581.757	146.441	2671.046	6571.563	325.702	377.322	276.85	23038.285	3798.757	2513.103	7452.053	173	0.932	436.217	520.662
10247.307	10271.912	5493.763	13345.488	7407.6	10459.149	3752.488	7636.384	800.836	322.016	301.553	265.466	386.457	324.235	196.632	7545.066	282.379	210.479	186.887	1245.167	129.08	338.435	146.505	1526.408	5031.727	312.002	267.761	272.816	10099.577	1604.157	1308.613	4545.48	285	0.832	1193.998	523.216
9136.511	9278.146	5356.31	10955.391	6267.788	9572.09	3807.413	6240.965	993.319	1378.106	1073.68	353.344	505.549	871.108	308.219	13916.56	280.177	210.647	227.404	1156.548	214.541	457.176	130.148	1822.623	12040.464	371.277	319.614	284.226	18054.48	1804.472	774.196	4441.784	143	0.952	409.507	521.815
8220.538	8268.264	5081.212	10539.538	6316.672	9731.196	4625.646	7394.268	887.386	415.957	571.126	289.381	428.917	398.181	280.324	13628.966	237.146	224.864	220.538	1565.626	165.498	502.438	159.191	2084.532	10262.462	308.798	290.719	300.076	14275.691	1563.61	1745.382	6000.057	131	0.921	542.821	521.469
8207.153	8487.687	5833.713	11115.531	7610.904	11893.64	6611.124	9706.666	1257.687	646.74	873.498	388.702	553.468	630.798	371.702	10569.715	323.263	303.368	193.015	2021.873	186.346	500.848	144.592	2862.048	4458.812	308.273	919.284	308.877	19711.054	1733.137	1155.988	8936.671	142	0.934	790.218	521.296
9683.621	9833.029	5436.857	11938.351	6276.31	11237.658	4195.07	7413.551	808.03	612.538	421.578	316.657	542.53	626.033	296.03	12986.528	271.712	249.79	213.553	1188.694	149.392	426.844	142.483	1530.831	8588.131	509.612	402.667	286.736	15954.48	2007.758	1338.24	4194.907	171	0.935	885.535	522.184
5156.456	5272.454	3480.367	6827.056	4359.82	9281.601	3400.844	4889.688	786.836	356.675	647.264	368.691	339.767	453.825	243.117	11766.896	233.3	212.369	267.184	2346.804	159.356	438.13	157.152	1644.358	5083.603	284.103	600.086	270.205	25309.301	2084.258	357.128	4837.342	231	0.78	908.236	525.106
13292.999	13340.125	7355.762	16929.178	9326.694	16812.909	6809.34	12555.909	880.227	540.547	592.89	303.085	814.2	732.009	298.09	11496.294	300.869	268.342	220.448	1419.582	137.692	540.489	157.111	2001.643	9743.379	385.116	289.782	266.264	17268.117	2514.977	1442.006	5317.504	349	0.884	1046.013	527.282
8859.638	8922.529	5471.178	10702.214	6511.381	10845.523	4775.457	7751.711	992.524	464.938	594.219	313.799	427.626	457.422	289.05	11087.86	249.289	208.49	252.512	1141.008	179.719	516.278	156.472	2056.513	9652.643	413.171	342.016	296.37	10357.813	1009.701	1132.869	6002.026	122	0.985	517	521.172
10104.624	10847.706	5885.8	13718.03	6181.751	13151.079	4733.406	8805.614	651.127	1208.187	305.848	268.688	447.025	738.765	236.871	10733.332	199.548	267.317	170.7	922.097	313.768	500.4	177.6	1421.003	4912.162	430.528	252.977	296.909	15003.879	1612.367	854.34	3164.381	119	0.933	1259.466	521.744
9581.265	9942.32	6814.927	13054.953	8568.173	14438.054	7113.409	10754.778	1196.552	557.456	843.747	366.935	632.745	463.422	363.017	12730.451	291.624	212.172	258.921	1517.184	237.025	525.187	142.934	2933.091	6279.597	310.64	279.229	276.629	21734.247	2677.404	2072.583	8548.715	129	0.943	427.477	522.174
10064.394	10110.492	6321.57	12290.7	7705.394	12003.137	5969.945	9371.006	1174.993	533.021	628.385	343.303	932.172	532.995	316.861	13379.232	280.521	266.787	223.661	1668.992	169.739	710.673	154.876	2713.826	7179.792	392.836	297.035	279.637	9382.608	2482.488	1645.677	8284.183	109	0.976	579.583	522.546
12427.313	13839.189	6609.674	12913.454	8072.625	10305.616	3846.792	6759.91	757.88	354.693	364.767	292.478	464.867	553.015	252.905	11815.215	217.793	186.569	169.47	887.141	207.498	369.795	125.297	1698.102	9762.09	643.533	276.515	295.192	11979.154	2205.014	1468.688	4536.446	115	0.969	1415.587	521.987
14803.057	15031.348	9006.266	19140.713	11114.837	20725.837	8875.154	15367.436	1138.495	1132.136	1250.446	336.993	550.786	1580.903	317.897	13749.751	282.757	254.391	215.581	1775.107	178.234	603.225	169.902	2722.735	10832.895	379.739	458.487	301.994	12805.226	2632.81	2484.514	7898.653	583	0.784	529.28	532.69
5841.944	5998.95	4023.861	7365.564	4736.905	6683.949	3265.168	3766.09	824.968	401.699	500.354	257.823	520.201	492.921	228.758	12749.69	271.298	219.682	239.128	1119.184	165.496	3905.656	129.163	1368.863	8042.512	334.85	253.245	277.121	9654.376	1261.203	497.982	3707.401	104	0.974	654.702	522.269
9503.086	9890.77	5642.259	12509.535	6746.051	12399.386	4923.536	9324.627	965.549	493.224	434.911	334.726	859.126	662.981	368.527	16433.137	281.622	269.676	192.079	2328.752	210.885	605.696	144.966	2417.393	3876.162	532.812	319.683	309.576	27832.365	3969.869	3630.06	6955.985	100	0.967	834.82	522.73
7721.1	7561.79	4204.507	9538.618	5445.243	11764.666	4033.769	6965.816	658.069	625.488	377.663	264.81	698.281	1483.085	273.806	11370.627	263.7	261.684	185.359	1024.792	120.518	426.088	153.799	1529.897	7492.231	264.161	276.44	245.437	13319.762	2821.345	727.24	3801.035	185	0.89	1064.176	526.592
11399.971	12432.536	6702.031	12441.156	7590.783	13295.421	4481.169	9201.104	648.452	485.477	442.476	280.183	480.997	1126.349	237.824	10982.527	217.464	249.456	169.712	815.932	274.282	464.637	164.821	1452.055	6714.897	518.039	297.942	298.14	10873.356	1833.575	600.325	2965.434	200	0.919	1267.06	524.93
9634.299	10787.707	5462.964	14502.914	6329.33	12183.552	4581.63	8010.19	798.694	364.122	369.628	309.517	376.104	516.588	271.908	12150.654	208.807	159.604	152.205	922.045	223.37	425.395	126.815	1946.15	8516.329	333.01	336.049	298.571	12480.172	2713.422	1168.397	4816.231	134	0.98	1408.231	523.216
12091.393	12249.726	7651.828	15172.483	9639.61	16743.363	8007.408	12584.952	1417.198	627.51	791.05	364.932	636.787	676.258	312.769	13106.417	327.474	267.151	236.828	1172.694	186.468	672.899	150.233	3040.105	7229.823	403.876	306.574	276.625	11706.442	1256.168	928.014	9174.355	318	0.887	606.519	528.164
11989.003	11776.596	6854.831	16250.873	8912.538	16402.442	6971.84	12007.357	825.936	401.384	410.119	294.737	786.418	727.732	283.228	12275.056	268.37	264.92	212.322	1341.61	145.78	447.834	171.523	2035.834	5445.452	484.23	261.382	312.03	15710.812	3168.264	1504.769	5832.137	170	0.983	974.747	524.771
16081.612	16055.312	8591.586	20467.081	10877.039	21341.633	8185.58	14955.407	824.859	385.469	415.822	287.266	671.658	662.83	265.206	12822.505	297.334	300.255	217.419	1482.704	148.833	506.775	170.632	1903.078	9636.933	475.197	289.297	311.811	15240.607	2464.044	1652.501	5336.493	270	0.908	964.422	527.822
9690.298	9703.488	5375.432	12436.248	6965.057	12441.611	5321.721	9961.569	850.566	406.227	454.357	309.781	629.352	842.633	278.415	10564.513	306.101	236.957	195.764	973.376	126.818	658.222	207.042	1988.962	4107.969	498.716	314.013	281.57	14012.271	1712.437	999.581	5280.215	230	0.905	1125.57	528.713
7535.458	7595.285	4629.595	9159.368	5189.453	8393.598	3353.48	5422.264	866.318	537.915	410.7	306.296	453.311	1483.132	283.447	12173.21	221.32	168.05	225.422	729.853	156.134	350.85	136.431	1338.532	5130.174	264.795	348.111	286.145	8307.028	882.239	373.937	3094.87	152	0.985	387.618	527.329
9809.291	10139.584	6423.063	12753.446	8068.349	14124.498	6572.117	11128.034	1235.213	561.515	783.164	346.847	755.38	590.926	328.237	12438.964	264.279	249.667	215.047	1724.688	169.232	750.835	167.291	2845.909	4365.677	329.654	307.43	270.286	13656.081	2043.802	1583.392	8712.801	213	0.874	573.941	528.894
15920.697	16014.673	8550.687	20769.97	10900.591	21221.145	8213.248	15526.283	816.697	1185.506	368.569	314.024	891.911	2180.936	315.885	11524.734	342.518	326.238	193.932	1242.818	160.395	558.011	210.883	2121.137	10057.37	472.765	350.373	284.956	25903.694	2823.164	1317.036	5017.173	233	0.872	1097.114	530.62
9563.353	9762.926	5234.43	12240.638	6684.78	12322.584	4981.177	9278.485	769.893	358.882	324.226	256.658	505.821	393.027	217.774	10461.697	272.342	215.418	187.286	1161.23	126.606	430.763	167.901	1732.264	6531.991	368.259	262.326	278.271	10643.912	2036.606	1686.644	4421.856	203	0.877	1164.372	528.692
11516.552	12591.175	6575.835	14281.393	7989.222	13585.07	4686.581	8947.65	603.044	1553.271	335.088	265.474	415.522	932.017	245.112	10896.093	199.151	274.356	187.881	908.286	324.486	494.906	187.305	1425.792	8103.858	475.59	291.808	284.047	16352.613	1840.479	704.472	2912.369	140	0.932	1253.414	527.043
17155.706	17483.502	10410.182	22534.108	12861.344	24872.922	10350.752	18013.332	1111.094	490.199	571.555	332.753	501.357	544.934	321.19	13084.067	297.291	252.436	200.621	1295.51	221.029	675.786	164.649	2560.773	9747.27	423.843	289.892	288.291	17657.064	2361.88	1688.15	7410.587	215	0.909	470.733	529.607
8079.951	8239.907	5547.03	10115.003	6966.209	10813.122	5693.869	8702.727	1132.294	492.197	730.439	395.328	424.577	386.099	289.418	9789.693	272.584	220.978	209.711	2228.542	213.972	1370.939	169.982	2637.242	6556.005	295.467	429.619	284.432	22947.923	1051.053	704.407	8109.375	130	0.951	494.831	528.546
9414.496	9487.549	5793.303	11660.525	7329.361	12265.723	6069.335	9663.717	1256.691	524.691	1825.069	353.871	729.896	627.883	309.278	13288.299	281.716	257.524	208.425	1622.722	173.92	736.167	153.137	2696.99	7974.312	632.486	364.684	268.818	10447.69	1829.143	901.136	8131.797	137	0.963	594.734	527.507
8677.821	8870.843	5062.626	11513.014	6197.816	11749.749	4712.33	8602.137	870.304	433.715	421.767	303.777	623.904	434.27	348.985	14802.288	253.322	251.483	180.451	1707.766	174.674	553.943	144.211	2116.165	3355.522	337.327	298.814	309.833	19264.979	2551.946	1994.805	5412.228	123	0.964	829.622	526.85
12292.656	12227.088	6634.768	15638.931	8303.431	14721.146	5980.924	10825.604	739.414	491.01	431.461	280.619	816.259	673.78	256.287	11774.446	265.582	260.295	197.796	1179.023	144.487	444.091	160.074	1552.775	7439.323	564.632	302.011	300.23	14257.642	2222.907	1031.43	3988.476	416	0.782	989.909	535.111
10651.251	10673.16	5708.95	13518.894	7250.112	13054.303	5146.244	9379.842	718.681	394.356	343.803	278.701	768.888	871.041	242.834	11083.835	273.96	234.866	226.067	1135.657	136.645	490.424	183.475	1742.642	6991.369	627.651	316.726	272.625	15662.307	2629.603	1497.526	4272.271	252	0.828	1151.206	532.075
11055.291	12417.123	6671.574	13563.224	6897.228	13848.001	4722.071	9205.803	566.065	486.039	321.108	247.683	385.042	869.74	235.954	10240.45	193.514	257.812	214.462	818.626	306.719	469.706	207.057	1331.409	7990.519	514.465	351.76	283.361	12078.564	1555.557	590.726	2606.5	168	0.884	1246.685	530.125
9688.963	10612.365	6063.894	12896.935	6046.89	13332.567	5253.298	9747.629	759.294	380.031	329.354	275.305	363.514	349.828	264.497	9150.722	189.193	172.84	167.584	1007.808	216.032	375.008	134.06	1998.879	6507.178	439.536	274.633	284.693	16558.215	1936.306	1375.992	5462.168	181	0.93	1316.318	527.715
9361.055	10266.294	5650.421	11735.027	6921.113	11916.31	4668.282	8534.59	772.363	360.019	350.877	272.8	361.361	393.813	279.389	10570.549	178.422	166.004	174.211	1226.625	212.476	385.861	141.69	1861.872	6839.232	416.685	259.971	278.766	14224.659	1496.586	2185.297	5418.612	300	0.799	1327.32	532.603
9732.963	9686.063	5565.522	11610.344	6273.395	10805.886	4112.636	6943.79	860.927	2874.621	497.273	313.508	499.666	1371.5	287.128	13688.977	261.61	200.903	197.433	924.571	167.484	402.056	154.142	1410.988	12588.157	286.578	326.585	284.247	12285.841	1390.16	440.781	3127.516	198	0.922	372.677	530.374
7517.068	7557.78	4552.977	8878.5	5389.645	8876.978	4200.799	7051.528	1113.22	770.677	984.315	395.944	620.484	904.831	372.458	17308.993	262.685	191.758	224.692	1632.776	257.807	506.594	148.112	2835.924	4473.391	313.767	286.837	281.996	34120.394	2763.482	1205.711	6800.565	96	1	416.521	527.448
11793.996	12130.013	7674.663	14770.159	9253.63	16541.453	7282.108	11896.544	1140.131	531.777	1089.071	343.774	465.773	430.229	339.334	12771.774	285.294	226.818	197.26	1284.918	197.621	612.679	153.962	2608.436	6781.819	304.122	285.346	290.976	12918.133	2264.122	1668.517	7357.731	198	0.91	461.071	530.535
9482.625	9430.463	5662.527	12658.619	6852.522	13107.749	5221.165	8384.87	713.579	366.777	395.368	252.943	424.834	412.434	301.411	11922.98	217.866	270.301	167.778	1042.64	198.853	469.626	144.963	1335.998	3603.523	309.959	298.938	303.165	9484.964	1239.326	1220.706	3780.39	162	0.94	820.364	528.858
8912.725	9176.882	5084.627	11667.919	6304.666	12201.115	4781.688	8959.747	740.671	430.486	484.86	278.598	596.11	945.506	297.11	11796.778	260.793	259.254	196.4	1207.409	128.908	452.178	167.628	1758.888	5268.642	315.642	278.24	249.014	16284.208	2345.601	611.653	4110.918	142	0.924	1071.077	530.542
14282.899	13844.333	7301.939	17853.929	9515.269	18434.14	7117.33	13223.033	764.958	1327.23	377.386	312.42	840.144	2788.393	325.283	11688.211	338.634	318.373	177.853	1208.829	153.868	540.009	188.9	2059.555	11020.378	333.285	311.538	278.655	24791.909	2703.216	1015.02	4806.407	157	0.955	1087.85	531.105
11204.779	12555.449	6846.709	13784.334	7350.162	14145.055	4689.889	9504.189	648.811	1574.292	382.522	278.906	467.193	814.64	228.344	10308.424	207.126	268.712	168.947	781.631	309.17	458.861	181.307	1375.467	7374.421	384.482	276.881	285.672	13643.196	1627.789	659.15	2769.328	130	0.978	1260.108	529.746
8450.804	9266.982	4875.722	11781.638	5212.262	9706.866	3598.329	6508.719	696.09	355.847	294.264	297.848	319.579	573.59	257.275	12779.516	196.88	162.034	165.161	849.291	204.204	389.85	121.968	1649.747	7254.89	392.992	297.535	287.741	8340.645	1999.445	1090.328	3865.182	140	0.932	1374.907	530.507
10850.74	11749.852	5834.518	13841.938	6754.433	12084.546	4240.616	8089.137	744.416	355.519	364.246	309.19	437.102	777.783	263.809	14460.07	215.098	165.765	173.388	924.646	231.291	427.914	126.245	2046.716	8859.837	476.966	400.624	294.047	11983.565	2241.547	1100.79	4308.64	169	0.889	1384.766	530.275
12710.27	14123.609	6657.58	14355.97	8082.517	11405.604	3889.72	7706.603	795.345	1045.842	364.101	324.642	464.874	1240.795	252.078	13225.495	245.465	189.604	156.518	864.576	245.035	398.904	123.646	1686.458	13844.543	413.737	534.957	291.177	17837.045	1908.306	882.149	3509.078	136	0.956	1395.184	530
8095.078	8096.697	4735.423	10487.832	5988.827	10822.803	4443.047	7679.311	781.81	392.066	453.076	268.493	693.373	408.879	274.108	13666.441	212.163	204.427	201.554	1060.58	165.798	450.298	157.991	1661.088	8381.257	377.709	290.536	286.348	15034.43	1621.623	838.308	4188.781	146	0.936	547.76	530.986
7412.372	7259.69	4392.523	9346.878	5685.186	9934.07	4903.233	7295.765	780.968	380.623	414.833	264.097	1042.678	396.875	251.775	12762.837	220.939	198.177	199.252	541.288	161.064	487.7	142.879	1755.971	6406.794	342.461	280.268	276.541	9939.934	1530.072	511.812	4920.764	124	0.96	619.258	530.21
8357.516	8370.772	5295.269	11229.269	6739.843	11803.305	5480.126	9029.893	851.971	485.865	459.116	298.063	473.506	621.069	319.177	11340.482	246.171	216.259	189.429	877.198	154.462	398.149	150.027	1837.559	1649.998	375.458	301.441	293.282	8451.953	998.534	870.47	5450.438	163	0.956	844.561	531.15
9588.821	9806.13	6557.386	12363.009	7808.586	12723.839	6167.39	9490.746	1321.025	618.501	590.185	397.026	1022.656	514.002	333.95	12846.396	302.748	214.628	198.454	1196.995	184.801	660.855	144.608	3040.236	5728.291	320.75	289.28	307.931	11392.018	1842.428	931.262	7946.684	181	0.891	341.82	532.649
13922.822	14244.477	8641.107	18898.915	10696.8	20070.795	8405.136	14781.2	1198.323	518.87	714.882	343.547	545.087	881.676	349.648	13022.116	291.138	259.475	220.477	1751.25	227.022	698.376	163.969	2671.158	8077.31	582.738	405.731	284.235	21021.175	2746.258	2059.838	7964.644	310	0.889	480.752	534.997
8064.067	8208.809	4851.707	11602.183	6496.346	12459.68	5386.942	9818.387	582.551	824.835	591.873	279.339	501.011	1319.691	274.722	11126.608	235.56	231.54	203.812	1153.638	144.646	419.816	149.858	1468.823	7912.628	247.002	257.491	261.079	22271.531	1814.795	705.122	3507.954	160	0.948	1055.95	533.138
11301.851	11629.514	6580.36	15506.231	8358.335	15766.55	6611.433	12316.618	729.891	434.036	349.254	294.482	676.804	822.049	278.314	11048.978	296.344	252.232	195.15	1231.606	143.097	507.62	214.98	1939.598	6224.308	434.252	301.433	275.87	19707.426	2527.968	1643.681	4777.091	201	0.924	1104.903	533.818
12692.398	13016.962	7598.294	15220.494	8546.594	15422.865	6176.335	10428.851	1209.94	532.914	1447.477	368.513	877.151	672.913	335.4	15051.433	306.639	227.596	198.246	1571.795	195.638	669.448	136.957	2523.201	13230.788	526.886	336.204	311.331	18989.722	2128.477	912.618	6159.408	597	0.715	325.803	539.207
9813.38	9554.621	5259.769	11745.296	6574.661	11429.891	4882.007	8559.356	652.043	642.686	580.524	255.851	610.135	592.589	272.752	11380.424	256.459	243.48	226.842	984.784	131.684	3509.016	157.916	1596.34	7438.045	317.728	296.683	277.287	13323.822	2106.261	952.445	4118.751	116	0.977	1006.172	531.25
8608.403	8786.56	5381.675	10879.193	6374.948	9211.496	4157.062	6592.788	962.055	496.993	705.668	334.847	566.334	460.178	329.792	13131.595	278.638	202.1	215.282	981.423	200.393	455.692	138.914	1984.344	9269.59	351.575	282.886	272.647	15462.569	1494.057	666.459	5124.638	129	0.97	422.081	533.872
11602.885	11915.838	6774.865	15984.542	8691.114	16489.458	6716.449	12102.11	779.124	369	376.347	296.136	674.493	624.57	264.392	11449.106	280.713	274.636	199.482	1350.354	145.955	399.63	173.778	1826.187	8333.331	502.923	281.422	303.412	13959.842	2820.886	1794.755	5375.136	284	0.844	972.123	537.116
8398.505	8271.962	4629.059	10372.079	5818.831	10090.711	4344.079	7683.861	729.395	350.883	316.03	263.775	476.611	398.684	239.807	10124.725	297.024	239.443	231.659	1078.808	138.081	3892.736	206.255	1638.469	6361.536	331.486	298.789	280.017	15237.628	1917.841	1563.514	4627.907	179	0.881	1117.528	536.874
7031.866	7395.184	4376.417	9591.12	5666.719	9636.651	4446.775	7426.865	753.402	401.138	361.833	288.604	513.972	549.35	255.734	10220.231	287.92	225.987	195.189	1011.6	112.526	423.633	188.712	1729.089	4576.593	341.588	354.323	270.682	6426.791	1495.198	1128.214	4925.126	168	0.897	1133.113	534.583
12103.144	11939.546	7217.633	14713.639	9142.442	15622.293	7616.649	11747.267	1220.213	562.151	677.723	355.015	587.863	529.594	395.305	14072.759	347.803	294.588	229.731	1901.435	173.317	658.446	151.778	2948.544	8964.038	437.433	301.201	312.275	12373.276	3069.428	2825.004	9036.676	138	0.944	791.536	534.826
9249.485	9248.374	5272.849	12250.169	6628.092	12093.57	5108.012	8787.541	701.676	388.883	966.453	257.706	623.371	507.551	261.352	11375.89	251.049	232.439	207.746	1099.348	122.061	546.721	153.753	1512.402	6507.845	403.539	304.828	284.56	11916.23	1904.047	1039.867	4093.484	142	0.96	1011.38	535.535
9824.022	9771.77	4933.885	12426.25	6836.084	12340.158	4676.6	9099.667	732.037	302.75	295.741	250.152	372.064	381.314	185.742	8545.723	287.723	211.5	166.301	1191.327	131.242	404.382	144.482	1613.266	6132.872	326.932	245.797	277.977	10747.263	1804.236	1979.736	4768.501	209	0.839	1186.05	535.629
7558.617	8303.662	4700.904	11581.435	4193.193	11293.162	4207.694	8058.252	662.785	395.344	334.634	263.467	385.976	522.902	265.302	12055.547	186.693	163.545	174.83	909.612	212.976	364.884	131.18	1675.215	6136.075	668.259	359.779	264.41	20931.889	1629.142	986.924	3840.574	132	0.993	1309.682	534.652
6850.644	6735.99	4360.292	7892.323	4825.028	8651.254	3911.539	5699.228	1165.452	471.428	510.725	336.039	760.478	468.734	335.347	18356.066	270.511	219.74	204.111	1410.123	219.189	795.457	134.277	2637.162	10894.728	290.884	315.806	328.694	22901.338	1811.548	693.452	6212.798	124	0.944	302.589	535.468
6517.487	6538.364	3738.126	8255.347	4489.954	8308.237	3391.667	6296.928	839.256	423.171	383.619	274.372	459.642	435.722	315.277	14612.244	221.142	203.828	189.767	1506.54	185.552	443.197	145.07	1814.553	2910.197	368.491	327.815	287.308	23424.634	1819.372	826.553	4027.351	112	1	833	534.714
5116.387	5306.365	3900.738	6637.454	4887.672	7520.936	4133.108	5698.865	925.874	442.92	558.421	357.666	323.599	364.579	257.665	9855.176	243.832	221.577	197.287	1563.42	127.527	340.247	155.826	1907.609	1702.665	301.636	331.258	268.835	9878.074	1289.305	455.936	6469.655	123	0.925	893.841	535.191
7109.691	7110.105	4742.156	9028.63	6023.783	9561.728	4967.665	7443.677	1293.667	770.174	477.322	320.014	613.639	1135.135	274.493	15378.723	330.066	281.773	224.066	1185.674	156.136	692.574	136.44	2374.917	6512.252	341.564	349.293	278.286	3257.134	1308.906	484.311	6946.974	134	0.927	631.716	537.179
6179.136	6163.687	3924.45	6491.693	4507.604	8724.633	2993.907	3450.432	1001.686	661.437	489.92	273.52	440.592	514.056	245.398	13378.811	298.856	253.574	232.441	848.259	149.859	507.956	139.615	1566.117	8498.784	325.608	301.114	277.788	8267.095	1323.464	742.028	4885.196	107	0.958	655.033	536.173
9052.443	8903.39	5250.181	11619.042	6397.534	11751.578	4879.6	8232.586	748.341	375.71	330.939	273.209	471.026	473.614	321.43	13494.905	242.009	210.989	174.116	1264.728	140.394	388.911	139.84	1557.737	5333.468	357.328	423.386	299.594	7202.372	1338.981	1053.453	4060.31	181	0.912	819.478	537.5
11072.314	11367.558	6346.239	14593.423	8032.934	15411.563	6229.059	11223.747	808.277	347.443	399.469	319.267	649.926	530.643	241.93	12553.789	243.372	297.042	205.385	1546.328	144.595	447.591	174.784	1793.263	6318.948	539.685	335.137	307.548	14314.071	1789.104	1293.083	5083.961	132	0.954	962.28	536.871
5950.324	6950.244	4452.26	8538.043	4900.382	8850.045	4171.808	6319.814	784.443	431.715	464.316	326.705	291.729	614.126	248.73	8299.843	196.79	170.132	144.179	1572.968	218.116	436.847	117.611	2033.85	2575.237	259.875	365.699	296.725	11474.478	763.191	272.866	6101.54	176	0.908	1420.483	537.716
13705.57	13871.121	8118.412	17419.341	9681.35	18087.114	7361.363	12956.53	1105.483	1112.155	1413.12	328.975	643.925	1046.85	351.067	13632.789	298.108	280.619	230.832	1947.285	221.679	657.587	155.935	2484.54	11762.4	382.839	457.597	306.404	23628.56	2920.99	1699.963	6772.91	542	0.734	502.046	548.424
7840.868	7319.372	4255.17	9132.897	5296.832	9644.596	4038.847	6885.209	798.463	364.651	934.328	272.344	602.271	405.693	300.734	16366.75	216.201	202.484	207.402	1438.15	180.827	768.997	178.703	1836.753	7215.741	337.631	313.238	276.152	18964.241	1926.785	1080.307	4508.151	160	0.939	555.494	538.944
9505.413	9685.046	6515.534	11947.243	8287.035	13207.353	6946.914	10387.345	1366.839	613.055	519.952	354.167	735.728	584.859	298.778	11827.353	305.6	252.983	221.462	972.92	186.821	614.832	144.351	2982.023	5248.968	352.395	272.585	273.679	12325.595	1208.829	703.044	9414.028	129	0.97	613.81	537.36
9985.583	9997.709	5497.752	12280.159	6841.846	12103.145	4960.306	9234.092	890.271	421.21	465.909	291.245	571.097	610.415	284.558	11873.01	250.904	270.948	204.532	1857.736	136.324	458.779	156.662	1828.049	4943.426	431.06	316.885	276.55	16771.521	1831.966	1576.707	5005.192	131	0.986	1039.866	537.164
10759.827	10972.995	6447.156	12141.105	7233.586	10871.637	4527.897	6863.489	1112.582	517.195	1133.246	328.66	596.599	469.149	308.976	14931.272	327.603	228.601	223.562	1305.593	186.88	500.145	140.896	1876.483	16425.312	788.335	274.904	292.232	14312.381	1432.38	678.588	4547.822	116	0.965	401.629	538.922
10819.317	10863.157	6740.862	13550.56	7795.354	12114.036	5307.463	8259.065	1175.712	533.098	1028.435	356.139	637.489	452.406	335.979	15620.996	312.803	218.928	232.229	1583.353	202.308	499.211	140.153	2047.307	11362.953	613.915	267.157	301.472	14309.533	1749.895	737.966	5202.271	157	0.911	408.812	540.201
12778.774	13051.466	7805.058	17536.014	9952.324	18941.367	8239.997	14018.43	1107.781	498.62	641.331	326.379	559.905	672.414	369.978	14368.151	316.595	274.961	223.657	1921.383	186.039	602.057	149.572	2517.166	8454.946	480.696	298.382	298.238	18757.792	2969.172	2469.58	7354.761	216	0.894	798.806	539.495
8942.809	8974.039	5182.004	11466.566	6254.218	11774.525	4540.546	7506.976	736.495	642.561	432.918	283.86	569.492	659.668	327.382	12987.95	230.528	218.739	211.809	1147.153	161.544	407.799	150.744	1512.916	3824.175	449.765	359.028	297.527	15260.37	1780.61	884.681	3885.46	141	0.964	841.543	538.287
12044.884	12346.415	6879.743	15728.431	8707.492	16271.623	6630.932	12195.223	758.822	543.56	334.78	284.403	718.593	960.342	306.824	10515.115	280.744	272.92	202.343	1062.728	144.136	592.491	185.453	1871.484	6581.659	453.167	290.58	263.742	18758.52	2123.326	863.141	4737.933	321	0.802	1085.653	542.269
5985.56	6554.959	4095.65	8555.629	3684.904	8782.148	3637.042	6189.627	602.878	355.116	298.192	248.535	291.261	392.293	227.764	8883.761	243.796	154.336	157.274	901.44	212.693	342.243	137.543	1396.143	3846.141	404.421	266.809	269.778	6459.336	1031.902	984.774	3926.194	140	0.957	1284.893	538.664
13513.462	14776.744	7198.253	15821.791	7974.14	13960.154	4726.086	9481.205	805.728	400.245	326.566	307.933	439.803	887.779	278.023	13904.456	224.62	178.94	177.831	807.075	217.702	463.481	126.246	1926.692	10306.295	683.029	320.889	297.788	11764.614	1682.866	981.379	4233.742	113	0.969	1380.199	537.739
11661.061	13075.173	6562.42	12777.572	7506.289	12125.964	4238.546	8187.381	764.311	614.61	352.599	290.102	386.527	1290.298	260.109	12049.399	216.052	183.773	181.999	854.366	232.703	458.356	129.674	1756.351	8932.111	684.193	377.507	285.541	13116.891	1830.204	1402.025	4429.025	243	0.877	1387.463	541.961
9728.908	9804.111	5229.249	12662.961	6853.159	12590.739	5068.986	9425.909	721.366	384.961	317.604	273.68	447.026	715.527	233.855	10458.111	267.847	238.452	228.298	1085.946	136.138	1978.238	163.875	1757.375	5320.706	351.007	262.236	275.808	10794.923	1479.036	1784.312	4518.838	254	0.864	1157.799	543.232
4377.069	8881.957	5952.977	5867.067	6583.312	12758.019	4995.868	9437.35	781.49	259.872	332.169	285.8	344.061	425.987	225.822	7801.801	261.401	165.314	200.027	1082.522	194.484	412.276	169.901	1516.48	3012.538	276.196	283.043	268.935	11384.148	1509.362	1388.978	4596.489	286	0.835	1208.248	544.171
9329.103	9347.179	6248.412	11511.678	7702.501	12206.302	6297.98	9409.163	1361.919	530.979	510.145	346.188	675.453	481.129	311.138	12547.39	268.871	268.578	215.235	1315.093	142.334	750.733	154.932	2571.61	3983.278	367.43	312.817	282.356	4640.384	1465.769	969.53	8497.669	113	0.981	581.624	541.447
9839.29	9836.066	6301.711	12199.381	8058.971	12928.094	6629.469	9808.57	1228.274	518.262	618.813	332.506	563.295	465.161	294.326	12272.631	307.787	266.826	247.792	1357.96	188.867	596.627	146.071	2456.909	7487.43	366.22	282.633	284.735	18427.564	1424.798	1190.817	7829.576	109	0.946	619.537	541.748
6965.245	6743.002	3740.063	8478.414	4833.551	8430.517	3590.016	6502.299	732.352	464.109	357.197	285.947	750.141	535.309	321.046	11407.396	246.396	264.504	191.827	1602.317	144.371	451.413	172.836	1719.219	5314.761	380.171	261.221	258.401	24739.811	3826.171	1692.494	4506.511	124	0.907	1073.96	540.742
9492.845	9856.116	5999.409	12267.832	7301.914	13120.709	5887.43	10239.013	1183.4	555.933	1238.791	381.682	1163.928	798.18	388.963	14479.593	278.419	221.512	175.669	1845.862	198.87	624.518	154.743	3159.911	7711.548	372.94	320.199	310.624	19857.515	3205.146	1143.948	7830.011	182	0.917	351.698	544.516
7324.684	7349.683	4633.488	9510.048	5705.281	9276.759	4512.046	7650.054	1093.422	535.3	1931.829	351.736	661.593	467.592	333.004	14006.821	252.018	212.815	196.581	2508.284	296.996	565.123	164.214	2625.393	5335.598	307.004	422.095	317.731	34490.509	2579.379	2099.115	7569.32	97	1	513.5	541.5
9356.722	8931.274	5357.469	10949.594	6542.421	11104.466	5198.983	8230.049	901.858	409.13	662.867	268.769	643.533	461.416	282.058	12838.636	247.357	217.579	245.052	941.093	135.953	1914.4	154.841	1794.166	9516.926	368.257	328.412	276.007	4756.043	1270.822	743.278	5245.52	102	0.987	566.922	541.667
8521.592	8796.592	5981.453	11198.467	7764.052	11971.704	6757.451	9944.73	1200.677	579.052	777.398	372.802	522.86	452.984	363.44	10231.006	300.502	268.274	229.016	1450.024	164.729	473.354	157.258	2853.103	2620.336	461.468	341.112	291.992	8312.69	1676.239	2097.168	9385.649	146	0.946	782.096	542.527
8914.03	9849.337	5187.065	10321.959	6972.921	10625.552	4162.908	7784.655	764.318	440.756	346.144	268.112	417.392	611.386	258.657	10682.316	188.724	158.909	180.186	876.359	231.679	368.052	124.528	1732.881	4653.316	432.783	388.343	260.221	20894.715	1490.442	1380.654	4733.302	128	0.875	1307.93	542.078
10467	10429.042	6667.374	13338.314	8326.709	13922.825	6919.312	10745.902	1325.019	624.95	728.776	340.088	653.319	529.142	303.621	14444.567	323.401	276.487	263.595	1494.025	176.058	671.461	137.886	2657.99	5726.741	315.634	318.704	291.878	12377.822	1717.019	926.205	8018.807	130	0.99	626.023	543.269
11628.141	11695.584	7339.903	14744.86	8992.246	15578.317	7051.567	10860.443	1365.908	571.041	479.317	321.9	592.506	999.371	288.445	13379.066	433.042	279.788	219.866	789.54	159.633	638.869	139.576	2287.721	15011.322	378.019	285.936	290.816	7122.935	938.131	611.356	7049.646	270	0.919	652.352	548.174
10849.709	9774.693	5633.54	12483.318	6898.095	12946.435	5317.298	9484.753	872.695	385.835	411.047	290.653	685.35	523.589	337.219	13586.04	287.472	226.594	191.183	1577.734	168.369	446.115	145.391	1892.073	7341.333	456.79	324.089	295.241	18904.001	2879.745	1951.597	5201.201	221	0.88	815.663	545.4
8301.713	8682.453	5523.066	11251.322	7240.162	11973.263	6034.289	9459.23	906.722	419.903	466.844	387.581	367.776	416.459	238.176	9629.14	234.727	264.695	184.128	1342.276	147.883	372.77	176.694	2149.661	2483.281	288.288	418.068	305.755	15461.886	977.808	524.19	6835.304	178	0.937	957.5	545.663
7754.369	7961.704	4479.766	9336.151	5420.753	8827.288	3979.925	6543.414	677.852	343.841	319.444	262.971	337.686	338.777	224.231	8905.667	280.705	257.248	207.203	942.143	107.062	398.278	196.11	1461.663	6689.019	436.186	261.034	282.848	7663.613	1089.856	1560.526	4479.602	113	0.981	1111.845	543.279
10026.556	11000.662	6097.265	12665.273	6377.119	13495.172	5043.624	9835.136	747.785	551.973	347.484	302.325	422.885	724.494	291.103	11890.643	228.041	171.195	156.76	1149.234	227.396	422.192	128.202	1860.24	5600.681	334.078	473.59	265.659	18228.181	2427.154	1279.991	4492.514	223	0.903	1296.922	547.209
6497.524	6627.482	4393.876	8869.314	5566.461	9478.073	4546.689	6526.368	851.396	398.342	438.477	273.195	433.392	471.506	260.087	14228.841	261.385	227.723	218.602	895.523	161.529	411.88	140.294	1590.374	6069.72	520.167	267.954	295.291	11816.937	1073.308	919.159	4531.074	147	0.932	661.486	544.772
6871.749	7180.261	4702.644	9577.48	6333.169	11423.582	5372.843	8294.137	903.873	414.492	823.698	456.248	356.552	351.573	239.778	10055.418	276.04	237.485	222.801	2392.546	150.527	409.663	177.119	2139.317	6123.094	269.6	489.01	304.249	16564.955	1664.751	299.981	7094.067	222	0.858	938.77	546.766
8145.623	7794.745	4907.344	10494.395	6029.442	10427.04	4620.242	7767.538	671.043	377.728	258.779	273.93	323.898	438.402	192.758	8203.024	268.02	212.948	254.724	1059.586	123.619	5852.684	157.392	1401.88	5868.38	272.198	299.518	275.638	6069.86	919.949	1174.212	3812.561	138	0.944	1170.71	545.007
9840.444	9705.863	5801.314	11776.605	6933.789	12816.817	5486.218	9330.961	873.235	401.552	725.148	281.463	620.268	506.492	268.318	14357.682	255.694	218.088	314.999	1544.11	160.082	12294.058	173.433	1846.703	12324.857	352.915	404.246	280.214	10772.745	1358.488	739.243	5038.044	131	0.931	562.706	546.645
10763.362	10417.587	5801.972	13308.116	7192.78	12714.587	5303.832	9343.561	682.152	339.757	429.346	254.937	573.67	457.265	250.849	10491.829	244.378	231.321	198.041	1040.443	127.233	1460.266	159.528	1344.962	7598.233	433.439	282.212	281.08	14008.812	2158.129	1351.071	3965.978	187	0.942	1007.356	547.12
8090.317	8026.985	4477.405	9829.134	5430.172	9202.239	3938.602	6948.69	725.632	539.618	420.62	277.503	532.414	728.981	262.446	11382.152	261.076	237.467	216.588	1129.897	115.757	405.675	148.231	1545.299	7512.541	513.89	253.361	258.981	9524.45	1566.965	990.441	4014.825	171	0.931	1045.354	546.722
9036.718	8808.919	4979.804	11564.296	6318.566	11156.94	4581.071	7676.928	604.711	441.514	434.099	250.303	483.282	750.141	258.108	10515.341	242.923	246.509	215.854	825.295	110.635	360.546	146.257	1224.218	8468.651	367.967	248.402	257.986	8284.038	1702.806	928.78	3080.76	148	0.948	1054.216	546.311
8713.765	8308.744	3720.68	10871.154	6052.606	11138.449	4335.3	8072.966	680.24	310.049	240.131	243.49	453.124	973.235	182.046	8817.951	254.141	193.577	186.052	935.014	138.082	404.383	140.97	1377.32	4641.11	322.261	255.208	287.669	11673.84	1551.85	1314.172	3815.687	124	0.972	1183.065	545.347
10842.029	11185.549	6723.706	13658.726	8019.853	14342.887	6327.006	10886.227	1256.79	737.023	1130.889	389.017	1200.545	853.98	384.334	14807.902	281.402	223.993	171.671	2442.709	210.228	651.495	147.183	3189.701	7221.571	339.115	337.33	310.214	23736.178	3434.409	1463.873	8284.377	199	0.841	343.997	550.631
14215.168	14516.239	9070.43	18580.38	11038.571	20247.249	8935.804	14943.549	1347.925	1074.19	894.162	372.75	599.176	797.664	350.917	11543.242	299.146	238.77	187.653	1060.597	176.15	637.934	148.674	2907.822	6918.71	341.535	289.654	301.523	7372.269	1138.281	829.487	8034.414	499	0.783	364.887	552.51
10373.773	10312.931	6358.418	13564.358	7761.695	14330.367	6108.577	10515.691	1051.512	478.797	932.552	304.572	678.977	839.995	345.986	15017.547	286.451	236.227	208.123	1413.321	200.663	597.691	151.602	2249.866	9389.338	472.75	390.94	288.657	14368.64	2803.321	1369.11	6251.779	151	0.918	482.136	547.142
14375.496	14686.668	9135.411	18945.49	11630.451	20881.562	9776.765	16705.389	1551.681	741.956	652.688	393.832	712.727	1110.571	341.859	11251.5	348.488	290.332	229.017	1603.376	189.904	802.284	155.347	3343.699	7607.428	325.583	293.783	284.219	17538.332	1942.673	1161.95	10406.463	460	0.829	604.339	552.176
7451.361	7188.624	4213.718	9025.58	5137.159	9040.513	3946.454	6751.815	816.418	388.274	336.547	280.19	780.891	487.412	322.473	13202.531	237.991	216.732	199.399	1660.865	143.201	417.745	140.635	1598.782	3271.817	363.13	305.155	286.589	13407.548	2614.42	1756.082	4519.566	111	1	831.608	546.122
8723.926	8559.408	4822.227	10780.587	5828.198	10787.034	4260.981	7280.808	823.556	633.994	738.712	295.727	520.698	760.243	275.248	14052.102	289.12	250.979	235.173	1338.897	141.802	455.282	171.353	1534.52	9371.888	500.275	337.552	298.219	15277.259	2143.925	2199.881	4531.865	214	0.878	889.379	548.467
4905.44	5821.154	3751.711	7316.111	3310.957	7966.277	3316.864	6023.148	512.284	324.208	285.335	237.622	437.587	371.417	240.174	9169.66	150.616	200.633	194.723	886.997	262.761	459.797	211.52	1443.15	1154.415	314.723	334.234	278.55	5543.745	2429.84	1824.552	4151.031	121	0.937	1242.74	546.459
7794.98	7974.054	4969.029	9255.374	5716.187	9823.204	4424.742	6606.395	1066.531	508.751	831.233	331.542	733.749	497.003	337.337	16195.688	249.975	203.048	196.733	1466.798	200.974	728.211	133.479	2448.565	9027.858	307.107	324.78	338.073	12118.137	1701.327	1071.696	6177.649	167	0.9	290.949	547.117
9559.868	9470.099	5426.946	11595.137	6435.789	12123.007	4885.92	8350.923	850.194	1783.867	405.426	301.505	515.819	1666.724	302.365	14040.003	252.887	212.339	205.267	1020.822	185.183	540.801	132.066	1768.001	9865.917	1169.249	474.458	288.601	13187.228	1144.578	552.5	4327.776	188	0.966	466.314	548.16
12026.252	11967.045	6998.742	16019.381	9074.41	16899.103	7437.353	12072.109	1042.841	473.197	512.236	305.257	779.084	865.783	379.91	14202.997	305.069	247.755	226.893	1858.097	168.778	572.658	148.615	2377.32	8913.555	692.509	312.922	287.109	15996.482	2741.965	2028.317	6758.876	148	0.914	799.716	547.493
7417.836	7444.426	4397.933	9290.556	5071.567	9139.412	3356.071	5251.938	654.996	1061.65	399.41	270.907	448.507	1069.059	268.055	11145.112	234.967	209.596	222.797	964.151	128.142	324.624	141.95	1083.253	5378.514	305.587	357.741	274.259	7565.886	1173.909	1071.389	2762.03	154	0.972	846.701	547.5
11201.345	11262.065	6140.199	14364.129	7506.133	12520.282	4885.43	8745.717	666.124	1292.068	380.641	250.575	499.361	985.975	212.397	10562.117	269.564	258.463	207.115	820.325	124.412	353.799	162.772	1173.664	10707.147	307.749	300.863	284.417	6572.197	1334.362	709.267	3075.878	160	0.959	990.744	547.181
6588.43	6581.776	3787.27	8371.883	4794.737	8039.523	3575.465	6181.903	652.855	343.867	314.703	258.512	545.627	305.129	273.07	9472.742	226.068	239.803	184.561	1022.36	129.964	356.799	156.993	1426.902	5001.455	300.3	241.752	249.438	16806.574	2193.247	1148.835	3890.702	138	0.918	1067.297	547.543
3259.811	6351.884	4338.645	7628.975	4150.896	8602.045	3851.379	6656.985	484.888	347.277	709.476	263.575	273.248	528.781	216.468	8054.101	171.741	179.77	250.837	966.521	268.793	532.784	193.404	1675.841	1370.157	261.367	897.521	262.132	14825.17	1182.559	237.737	4888.644	133	0.935	1227.282	548.297
10589.246	9534.724	5779.979	12923.799	7413.925	13650.669	6144.073	10844.977	1075.877	424.486	764.907	293.014	570.646	876.294	317.735	14932.433	264.388	234.822	220.054	1469.525	195.771	591.275	189.177	2266.286	8727.038	447.665	305.803	294.022	21489.937	2053.792	1443.132	6100.997	169	0.88	535.979	549.476
11181.767	11043.941	6756.783	14254.616	8193.947	14894.845	6455.784	11061.765	1073.009	453.41	881.044	317.413	951.375	481.873	282.424	13609.231	266.07	213.09	240.553	1382.471	156.547	2512.309	162.35	2236.215	7591.177	351.449	349.994	272.291	9332.378	1702.73	855.481	6508.465	141	0.964	569.848	548.606
11242.518	11387.811	6556.843	14685.387	8313.266	15366.176	6386.979	11400.354	769.834	428.763	394.922	281.908	594.046	685.581	286.522	11178.659	248.329	245.157	218.48	1347.182	135.689	6924.481	156.125	1750.671	5477.075	427.874	274.993	276.312	17942.898	2818.568	1605.347	5064.992	287	0.869	1020.211	553.009
11102.581	11382.072	6714.219	13750.196	7673.402	14123.022	5950.363	10082.541	1109.068	515.281	3471.11	364.355	769.174	715.366	352.338	15762.533	267.65	214.654	194.81	1849.318	189.531	627.029	136.691	2531.82	9789.645	438.206	358.694	323.256	17954.01	2295.813	977.901	6293.078	244	0.913	319.795	553.156
11568.469	11617.052	7196.394	14471.081	8727.495	15098.49	7038.661	11244.32	1264.531	658.224	992.831	343.718	535.309	620.369	305.27	13463.599	321.261	288.427	270.565	1645.727	185.579	707.526	142.254	2565.588	9801.694	408.583	309.164	294.518	15212.582	2067.777	1702.129	8019.422	264	0.805	620.087	554.731
8914.604	9150.868	5729.089	10956.106	7126.031	11115.058	5677.239	8338.554	1220.24	550.07	517.946	333.85	850.262	713.459	413.172	12855.105	339.199	270.86	241.019	1555.257	173.64	536.488	152.933	2706.393	8653.609	528.231	487.12	301.661	16029.99	3927.004	1959.383	7912.974	118	0.994	792	549.042
8340.909	9082.626	5152.21	10454.865	5795.38	10274.014	3994.485	7173.284	733.368	346.431	311.686	248.166	415.34	394.039	248.829	9051.915	183.458	160.086	186.601	827.824	198.191	309.443	144.326	1440.079	6243.25	443.908	269.762	256.756	12579.986	1326.274	1275.86	4120.367	227	0.893	1315.337	551.28
7330.277	7601.716	4685.758	9601.275	5712.771	10125.139	4645.23	7687.795	971.29	670.806	566.483	348.87	545.276	1231.482	371.69	15965.404	261.372	215.712	209.74	1489	208.249	546.04	133.521	2413.633	6512.462	249.309	277.366	295.639	22502.896	1145.346	500.591	6254.146	159	0.957	435.425	551.915
6093.765	6176.379	3801.948	7681.164	4733.223	7575.687	3314.645	4979.506	665.245	301.777	302.68	275.097	327.463	274.937	212.167	8665.714	245.474	210.806	180.342	840.96	134.822	298.854	158.627	1407.534	7779.445	388.094	248.396	294.998	11645.726	1508.163	1723.821	4780.98	114	0.96	977.842	551
8435.716	9135.277	4842.037	11381.753	5450.713	10883.064	3965.215	7756.017	625.729	409.626	374.792	276.571	415.484	1070.504	262.855	12077.467	242.502	168.543	152.414	1092.655	213.637	440.707	131.489	1635.143	6618.213	729.263	368.679	253.999	16395.925	1475.764	565.281	3223.349	130	0.99	1288.731	550.731
8841.394	9428.531	5931.182	10896.216	6888.709	12328.236	5330.078	8363.003	1097.499	507.575	733.885	327.091	895.784	604.744	346.012	12511.251	216.702	218.176	171.401	1245.927	186.171	636.01	127.052	2253.924	2218.836	385.229	312.355	321.647	15191.812	2255.466	935.514	6113.35	114	0.96	305.553	551.842
11142.594	11223.906	6845.793	13796.605	8120.764	14042.08	6160.054	9872.722	1251.025	575.831	749.38	357.733	684.66	751.753	328.608	15505.066	310.317	250.023	215.251	1344.259	202.086	529.493	146.044	2397.288	9998.104	980.618	401.11	293.173	14915.831	1576.24	806.417	6361.199	164	0.915	401.39	553.518
10050.253	9787.184	6001.395	12362.477	7204.336	12408.591	5410.551	8705.09	1101.902	461.176	1006.746	302.667	639.89	523.295	321.817	15370.953	305.221	250.427	212.65	1323.209	199.608	623.507	141.472	1985.234	11614.229	382.888	328.613	302.433	14652.949	2258.836	1142.116	5508.719	149	0.93	477.386	552.379
12829.198	12909.277	7714.22	15840.246	9294.663	16638.115	7252.125	12603.758	1199.466	519.961	1727.127	335.777	805.828	790.937	355.323	14229.53	295.276	283.548	227.82	2292.302	195.707	675.542	173.009	2651.91	9953.882	469.896	363.718	309.313	19203.643	3508.944	2569.003	8089.89	336	0.832	526.476	555.372
8173.88	7910.54	4520.337	9521.613	5249.13	8484.52	3657.879	5786.662	695.379	312.182	261.864	242.699	294.606	330.837	233.883	9112.989	318.051	249.486	330.907	530.023	109.197	17249.931	194.485	1186.455	15459.354	310.906	449.382	259.24	9379.561	358.319	284.101	3101.651	143	0.941	1095.059	551.402
6114.076	6759.057	4042.052	9742.345	3743.822	9473.275	3504.874	6674.518	619.792	377.141	325.447	252.801	439.376	1052.297	254.874	11151.366	238.739	165.764	153.552	1141.974	226.027	412.081	139.153	1395.679	4315.655	765.275	408.099	265.547	13072.305	1678.308	635.324	2952.064	150	0.961	1282	553
9292.523	9673.446	5899.395	12261.864	7034.103	12740.887	5341.981	9461.616	1179.074	562.632	2112.05	372.218	758.914	609.91	379.469	14747.73	255.162	204.223	192.621	2030.892	205.413	677.889	131.53	2828.318	5308.725	390.563	359.013	302.925	21674.853	2376.255	968.67	6949.489	203	0.925	333.337	553.953
8946.731	9028.043	5294.905	10400.163	5995.609	10610.851	4098.274	6854.901	855.677	449.31	493.655	293.679	617.683	525.683	275.977	10973.118	241.228	209.212	193.157	901.862	177.372	404.25	141.375	1461.228	7747.438	606.083	357.964	279.412	12209.505	1053.81	580.657	3664.63	163	0.932	394.353	553.837
11314.937	11661.69	7339.823	14366.517	9049.039	15424.683	7290.94	11249.128	1313.538	735.3	611.848	361.757	842.056	1159.393	365.363	13461.131	351.216	280.444	211.2	1276.719	196.202	734.408	149.092	2900.078	7940.113	328.934	295.094	293.704	18446.888	2000.457	991.163	8940.527	134	0.942	644.351	553.299
11472.707	11529.871	6710.043	15432.52	8577.468	16477.836	6984.683	12206.953	920.51	432.031	441.621	301.582	852.137	695.042	371.99	13298.76	276.56	212.894	207.541	1738.553	162.481	516.686	137.743	2115.044	6976.061	521.937	303.872	292.411	18143.022	2809.456	1210.761	5643.749	161	0.944	804.276	553.63
10780.157	10649.221	5940.01	13683.766	7456.625	13482.973	5482.792	9867.573	736.083	447.419	405.01	277.745	618.417	675.947	291.813	11162.084	261.105	269.236	205.231	1217.015	143.391	397.228	154.198	1605.678	7439.69	490.605	268.559	256.845	18324.934	2354.268	1457.686	4273.627	237	0.952	1056.584	555.643
11792.9	11372.428	5744.021	14569.877	7853.846	14359.945	5739.02	10356.08	731.884	537.523	298.926	274.625	551.072	766.527	211.869	9236.888	306.358	246.403	211.615	1039.709	144.356	846.25	154.886	1442.256	8667.471	311.833	262.695	282.911	9857.867	1686.436	1239.354	3864.87	232	0.858	1175.056	553.397
6151.121	6788.8	4125.696	9771.385	4190.166	9772.67	3748.762	6864.67	547.622	332.173	288.745	246.843	473.67	399.014	224.984	10519.155	170.911	240.23	182.258	862.416	300.526	482.7	187.663	1423.096	4404.336	327.171	413.309	264.919	8237.651	1412.405	1152.282	3349.36	202	0.854	1256.089	552.762
8096.609	8783.204	4889.47	9420.884	5972.268	9693.32	3682.559	6971.281	628.814	381.381	304.335	252.156	526.44	429.025	234.696	10413.456	208.122	234.31	165.536	874.067	289.693	430.736	174.555	1536.154	5850.99	390.068	287.911	271.645	12978.377	1633.022	998.868	3783.485	195	0.88	1266.869	555.567
13702.675	13426.607	7244.875	16902.379	9143.825	16955.085	6794.038	11989.446	825.925	384.647	347.606	266.671	454.634	399.501	229.504	10482.73	322.635	285.159	221.63	1109.495	134.943	610.303	167.042	1708.986	8373.524	348.841	263.072	284.613	10685.003	2003.078	1726.342	4606.529	353	0.894	1158.378	559.126
10298.312	10866.379	6667.09	13240.153	7777.134	14215.015	6086.724	10089.691	1245.744	536.3	1796.031	353.675	910.276	704.343	362.9	14749.969	245.576	214.354	168.322	1776.896	213.788	691.067	132.06	2597.767	4553.91	392.088	345.181	330.791	24214.826	2524.519	962.196	6719.606	119	0.921	310.584	554.5
11168.217	10868.875	6195.357	14634.326	7619.306	14388.476	6004.113	10540.971	890.772	407.113	432.519	326.622	870.87	610.947	357.384	15013.731	274.379	233.459	206.277	1732.148	160.38	480.5	150.733	1916.618	6483.583	662.917	274.151	296.65	19568.804	2523.28	1618.569	4922.022	146	0.961	830.459	554.904
9128.588	8893.314	4903.245	11206.479	6072.879	10763.064	4325.629	7391.313	625.447	307.516	312.108	245.97	662.864	344.912	237.368	10731.534	238.44	227.58	228.781	1087.699	121.274	478.032	157.084	1122.852	8727.485	320.798	268.431	278.523	8708.996	1701.815	1216.321	3190.108	187	0.899	1000.511	555.024
6759.082	6939.89	4233.37	8717.183	5321.094	8634.528	4113.931	6823.421	783.067	466.061	473.529	294.806	325.67	483.743	240.709	8742.549	269.102	276.222	200.751	1450.177	124.2	401.07	188.695	1730.809	3334.942	317.118	380.551	280.811	12339.912	1109.364	1454.388	5669.703	122	0.985	1118.541	553.828
12489.445	13068.038	8188.042	16304.515	9821.376	17912.574	8308.833	13502.955	1514.704	696.249	951.591	404.121	862.061	612.263	400.54	12734.777	315.218	243.953	210.733	1320.914	224.233	954.832	146.656	4071.844	8141.389	435.078	327.596	311.16	16387.794	1852.719	1272.23	10716.239	322	0.816	287.82	561.22
9386.166	9050.457	5435.356	11830.448	7040.359	13472.347	6208.872	10667.861	940.948	937.194	1548.234	299.433	478.464	1823.891	289.801	13948.388	258.605	231.744	227.729	1455.583	157.97	2291.937	177.577	1997.768	11096.029	344.66	461.971	287.821	13810.032	1687.864	1102.893	5763.515	158	0.951	558.703	555.633
8413.491	8791.665	5805.416	11756.179	7922.334	12933.836	6935.047	11033.055	1130.281	781.789	723.585	487.27	415.325	686.336	290.113	8960.114	295.331	240.949	199.095	1965.601	176.827	392.363	179.266	3114.911	2513.854	279.623	518.729	307.712	26466.875	1597.308	302.3	10024.272	161	0.969	923.345	555.556
10055.092	10009.525	7064.492	12431.414	8467.939	13268.125	6680.27	9456.432	1523.325	671.222	593.438	371.084	566.708	532.21	333.546	13430.489	356.062	250.791	227.376	840.032	173.288	567.893	140.493	2630.291	8776.277	352.815	297.845	294.329	3321.062	981.119	719.572	7844.424	181	0.943	408.765	557.334
9355.418	9093.099	5969.623	11854.523	7643.569	12834.838	6634.789	10187.283	1212.809	508.605	888.143	336.739	727.279	595.137	286.994	15321.972	276.591	239.008	240.48	1531.068	169.506	700.901	161.224	2758.768	7542.097	332.299	350.147	277.897	13515.801	2075.704	1543.366	8565.982	108	0.967	582.935	555.713
8212.38	8042.106	4813.967	9894.318	6018.049	10616.871	5158.217	7701.588	902.165	374.053	382.731	292.435	380.681	481.922	317.15	12728.029	272.077	221.122	195.948	606.873	135.132	470.041	135.543	1659.83	7853.784	366.854	251.347	298.072	5909.29	575.469	639.797	4665.668	157	0.98	696.041	556.411
8040.875	7903.276	5004.832	9588.026	5713.897	9595.925	4779.447	6577.997	1051.19	480.152	751.513	351.753	470.238	432.569	324.592	12473.944	338.948	271.221	245.439	1748.372	180.034	466.87	146.22	2136.775	11786.206	353.819	667.268	303.967	15068.437	1887.463	297.992	7112.161	108	0.938	759.509	555.63
8794.713	8753.125	4875.144	10836.301	5776.112	10708.448	4153.043	7338.596	793.743	358.932	756.302	296.04	512.042	627.731	266.294	13199.262	265.264	233.188	247.319	1646.843	138.105	397.638	166.752	1452.969	7465.674	472.927	345.207	297.556	16078.037	2622.171	2867.439	4668.089	151	0.968	883.5	556.215
7186.994	7241.367	4014.934	9157.107	5105.174	9124.716	3816.094	7179.706	633.476	378.027	341.985	267.804	543.952	429.614	290.206	12392.805	218.747	207.13	199.136	1388.059	143.67	409.635	145.377	1635.127	4751.032	359.415	274.656	257.704	18794.176	1670.712	1036.081	3910.444	128	0.925	1045.617	557.555
8793.905	8823.174	5683.081	11186.907	6821.444	11304.951	5124.884	7901.923	1030.775	482.213	761.475	310.413	712.647	539.559	340.328	14773.442	282.022	246.549	214.796	1209.376	186.136	525.187	137.854	2025.707	8620.287	629.196	422.744	291.833	12193.827	1780.59	747.573	5494.107	225	0.885	473.5	560.909
13873.36	11905.92	7551.174	15774.393	9635.509	17625.837	8159.329	13810.183	1475.869	544.076	612.948	317.026	585.439	668.424	298.719	14263.425	367.999	250.712	235.344	1282.294	171.012	777.907	176.665	2495.514	12144.162	305.942	294.833	301.33	13554.924	1428.358	1346.172	7701.606	176	0.926	540.159	557.909
9664.224	9687.608	5947.795	12683.131	7465.074	13532.854	6149.99	10927.698	1085.531	489.771	833.827	326.94	867.899	639.264	307.71	13422.786	247.886	234.483	232.26	1636.829	171.047	781.266	171.211	2534.044	5653.654	366.387	323.747	285.238	13933.945	2333.264	1228.129	7463.827	151	0.978	569.381	556.699
14582.601	14252.601	7829.547	17407.638	9378.228	17719.332	7064.762	12112.807	920.898	397.518	464.513	310.907	807.67	613.007	361.186	13263.971	299.944	265.39	222.616	1504.528	155.81	516.696	142.992	1940.786	11854.597	548.032	295.407	301.028	18060.913	3118.059	1859.919	5433.658	177	0.945	820.771	557.675
9860.865	10904.701	5488.122	10409.861	6627.334	10002.704	3657.188	6761.828	735.166	369.713	330.221	283.529	441.1	448.776	255.881	13856.333	205.02	174.884	206.069	658.371	235.363	431.047	127.84	1806.59	6434.971	593.822	270.347	286.564	15282.997	1324.032	987.521	3993.265	162	0.95	1389.253	558.568
11964.281	13194.99	8573.869	16280.905	10515.568	17973.336	8548.595	12933.718	1574.421	727.376	894.942	419.234	717.348	555.283	389.858	13412.908	302.232	239.252	224.456	1112.889	228.568	869.218	148.974	4088.577	5110.192	337.264	318.29	301.788	13104.066	1438.017	1045.09	11095.771	247	0.881	277.099	561.945
10832.145	10504.289	7047.617	12572.115	8398.163	13324.867	6655.198	9541.729	1384.767	577.802	471.986	353.28	510.132	390.683	322.273	13826.83	366.62	269.976	245.565	737.925	165.942	553.345	134.169	2449.014	12384.388	309.33	294.366	309.689	3007.552	722.982	581.01	7526.781	219	0.898	458.171	561.276
12020.812	11991.994	7374.93	14993.526	8665.861	15360.278	6862.061	11013.397	1231.675	1174.617	971.996	331.133	598.548	1875.389	294.416	13947.239	351.049	306.224	284.08	1309.367	162.713	585.751	143.279	2287.68	13757.678	336.487	326.444	290.009	8724.471	1554.169	1229.545	6996.927	214	0.878	628.065	561.579
7359.981	7567.009	5436.5	9516.095	6576.723	9974.426	5630.922	8334.46	1175.447	543.174	651.146	349.577	731.87	578.131	335.103	12245.181	294.608	250.61	228.133	1788.947	172.076	539.083	144.624	2634.828	5166.592	376.872	394.37	284.135	15361.394	2596.04	1709.726	7953.107	121	0.948	780.351	558.037
9890.564	9609.136	5420.334	11455.517	5967.787	9360.437	4131.119	6245.219	706.989	329.124	271.57	250.472	315.358	231.469	249.046	7694.005	373.371	260.3	313.336	600.71	125.725	1132.485	170.153	1050.958	25226.97	305.214	319.168	262.314	8730.711	968.774	805.66	3111.587	120	0.929	1088.967	558.792
7774.149	8681.706	5103.883	10358.944	4686.225	9449.09	3812.153	6456.453	732.556	553.497	505.149	286.109	312.386	704.542	265.836	10182.896	180.755	193.757	201.681	1246.527	232.523	400.363	151.562	1531.44	8599.398	342.1	423.317	269.202	11707.047	580.517	255.907	4026.732	181	0.921	1347.39	560.356
10359.467	10305.703	6620.965	12998.733	8343.934	14617.136	6964.264	10290.464	1198.155	539.285	1074.094	380.279	469.705	474.177	324.718	11742.176	339.438	281.604	265.777	2357.817	185.741	640.627	148.136	2558.471	10141.899	334.009	661.74	298.414	16773.658	2022.023	527.991	8238.173	221	0.844	765.5	560.287
8530.164	8438.594	4881.746	10514.442	6179.046	10531.901	4804.754	8090.483	722.365	369.016	340.648	260.812	322.052	288.512	274.834	9233.778	278.724	234.388	231.422	1097.883	126.642	421.222	154.748	1702.06	7139.913	350.68	296.554	244.361	10564.626	1654.669	1809.79	5324.686	133	0.935	1075.387	560.966
7545.455	8303.574	4909.869	12257.23	4664.601	11445.716	4281.898	7582.274	693.067	348.281	334.551	289.31	362.995	524.726	281.8	12497.045	189.785	158.794	193.682	660.563	204.003	428.052	134.301	1887.974	4961.153	444.069	273.052	287.787	9199.783	1546.938	810.464	4463.071	166	0.95	1379.229	559.602
12466.164	12289.184	7316.479	14864.973	8679.578	17530.776	7889.575	13327.764	1101.703	497.921	1283.701	341.071	753.953	654.579	349.769	14106.774	280.174	219.845	204.811	1248.014	181.497	748.871	135.541	2940.104	12705.428	728.29	359.36	300.719	12501.675	1917.476	885.034	7507.48	137	0.985	297.763	560.522
11480.537	11882.399	7175.44	15160.44	8635.499	15798.81	6625.081	11637.549	1219.999	1651.867	622.565	367.93	888.191	2463.671	371.403	13344.508	299.152	243.014	183.149	1570.024	194.701	655.794	141.978	2828.639	11571.329	330.419	289.114	306.261	17006.19	2150.667	772.176	7308.405	188	0.925	347.101	561.298
6776.152	6896.247	5301.838	8570.738	6386.977	9057.986	5029.252	6615.167	1386.398	578.568	531.633	354.566	470.694	421.949	327.097	13060.923	332.746	242.035	197.232	694.818	165.211	533.21	129.773	2391.374	9505.565	300.005	274.709	301.102	940.058	481.476	613.255	7132.442	166	0.964	417.825	562.181
10610.908	10545.414	6692.452	14070.259	8598.123	15108.238	7357.653	12156.798	1393.623	572.135	467.702	356.997	774.926	639.48	328.04	12493.803	335.581	275.63	247.287	1861.808	174.437	812.932	153.421	2998.883	8822.606	400.778	282.484	277.387	16293.331	2257.686	1763.502	9281.296	167	0.922	594.59	560.38
8164.844	8002.261	4753.621	9583.903	5634.702	9334.364	4524.76	6749.592	1030.218	578.507	709.406	294.036	629.927	609.36	294.804	15664.086	294.949	231.197	222.133	1112.982	182.938	516.882	136.678	1937.045	9544.85	380.943	301.498	276.758	16531.093	1760.277	1179.918	5193.167	108	0.98	659.815	559.713
9832.123	9988.143	5886.318	13005.359	7449.612	13042.048	5802.759	10172.645	798.188	411.616	371.813	276.315	418.372	415.346	286.271	9494.76	251.843	236	198.254	1285.772	136.367	385.42	155.371	1857.601	4798.19	388.745	248.767	252.958	14888.909	2633.738	2824.251	6184.245	249	0.881	1063.014	564.066
14284.175	14300.083	8862.544	18938.489	10698.89	19733.402	8579.556	14277.11	1228.066	548.789	705.819	352.613	689.228	641.209	333.37	13510.128	315.289	240.586	206.959	1139.78	184.869	599.042	143.369	2544.466	12171.256	407.298	286.932	306.766	10947.976	1677.751	623.589	6650.618	194	0.942	375.17	563.454
9296.883	9102.408	6002.156	11062.956	7162.009	11046.94	5638.681	8151.271	1199.917	536.746	526.745	338.24	543.531	452.417	341.647	15822.675	329.218	260.967	235.179	1151.85	181.092	581.745	138.723	2428.785	11793.853	494.677	418.167	294.176	9859.524	1526.361	816.56	6966.685	103	0.965	465.296	561.131
13247.207	13252.979	8021.698	16891.35	9860.127	18377.495	8009.558	14462.68	1169.507	529.179	1319.64	345.46	624.105	833.229	332.125	13077.68	256.128	244.263	237.326	1512.153	184.785	646.669	152.746	2686.163	4632.646	340.342	356.66	315.624	14273.859	1757.569	1083.157	7632.947	186	0.956	512.86	563.194
13675.205	13332.78	8272.527	16791.99	10277.488	18567.33	8576.543	14207.092	1358.095	604.198	820.192	325.967	475.599	596.915	312.907	12834.073	352.453	262.88	238.818	1118.088	145.922	917.58	176.026	2438.606	14479.181	318.181	314.005	300.27	6247.53	1111.745	1079.5	7975.414	169	0.991	552.778	562.251
8619.249	8747.246	5101.266	10281.966	6181.248	10661.445	5079.651	8242.732	1318.438	841.56	1006.896	341.678	892.419	819.074	400.276	17714.853	303.677	269.541	242.84	1935.015	222.88	584.899	140.511	2713.928	6077.727	412.601	339.648	285.084	35283.669	4125.013	2001.568	7145.589	107	0.989	677.836	561.201
7748.374	7902.965	4692.48	9907.123	5860.132	9716.463	4484.414	7580.12	729.123	392.461	391.185	281.765	607.922	308.257	270.329	10227.93	226.908	210.693	227.101	1007.105	120.067	328.734	148.441	1719.431	4407.585	347.229	257.212	263.912	13656.376	1822.239	1012.984	4869.458	134	0.968	1032.657	562.246
11696.711	11984.314	6996.88	14900.291	7963.599	14900.273	5750.505	10607.071	739.168	656.398	257.937	250.793	528.742	1273.853	215.887	10570.461	308.138	239.071	181.648	1055.884	143.739	426.428	146.167	1462.699	7617.027	364.615	245.501	285.346	10554.391	1784.6	1641.568	3892.631	167	0.965	1175.991	561.805
7395.29	7781.818	7908.437	10071.185	5234.015	11253.068	5369.121	10400.44	598.664	322.467	347.551	220.75	436.559	1068.997	177.426	9952.914	230.464	202.938	211.792	1013.815	131.848	389.352	128.479	1211.502	3940.986	321.098	293.591	251.392	8237.274	1362.386	717.695	2999.805	102	0.955	1192.176	559.647
9565.886	10321.569	5645.659	12707.09	5858.068	12436.549	4417.921	8622.468	650.083	945.245	379.256	253.835	418.252	1841.787	252.246	11739.441	264.37	177.122	159.456	1061.811	212.204	412.974	130.329	1512.214	7412.353	485.057	305.945	258.744	15325.537	2046.704	777.046	3424.618	280	0.839	1289.279	567.557
8730.422	8631.316	5464.804	11824.37	6659.066	11798.057	5797.615	9244.113	1575.22	540.758	701.424	345.046	770.123	780.498	400.114	17554.281	327.069	264.784	229.772	1939.488	194.901	568.471	142.774	2675.967	7754.697	429.651	303.914	290.642	25255.02	3079.402	1827.847	7465.086	136	0.956	684.794	563.272
10298.745	10345.13	5918.191	13774.571	7510.41	14173.086	6046.824	11155.904	899.315	552.377	537.182	303.695	1319.182	1229.79	388.241	14028.881	269.361	220.871	195.286	1847.725	189.081	491.578	142.735	2392.856	5771.632	726.564	368.284	292.453	26792.534	3716.808	1082.833	5810.547	151	0.963	805.149	562.162
13322.894	13376.232	7721.489	17841.992	9383.285	18371.122	7286.582	12831.043	856.413	374.979	432.822	297.697	1116.15	725.66	341.588	13550.081	280.429	224.605	203.165	1128.56	127.207	524.551	139.576	1694.797	8721.373	637.767	276.493	286.024	8961.656	2530.42	928.556	4595.797	193	0.92	829.277	563.956
11960.159	12147.735	7279.034	15410.424	9157.064	15868.015	6820.615	11314.156	1089.983	1073.194	451.841	346.37	667.971	1729.386	326.406	14169.011	328.612	260.859	222.65	1463.323	170.73	502.792	162.766	2414.075	9554.995	524.008	352.866	286.036	18954.611	2693.878	1435.204	6802.845	338	0.81	855.127	569.704
8553.348	8943.488	5744.79	11836.048	7712.041	12917.491	6536.238	10494.738	1125.944	531.398	553.045	445.376	440.122	424.608	275.075	10568.625	321.291	245.991	223.51	2216.823	170.171	398.789	168.096	2874.101	5244.679	265.37	405.327	323.554	24226.559	1890.274	306.588	8832.946	318	0.825	920.255	566.374
11688.059	11729.749	6444.56	14996.789	8026.632	15227.802	6157.166	10768.612	685.474	408.656	303.614	246.162	455.187	530.148	212.921	9774.077	287.539	239.526	206.81	837.364	133.112	501.541	155.851	1393.765	6873.083	322.968	258.527	287.785	8695.408	1744.338	1180.072	3576.645	258	0.838	1166.391	567.391
6264.48	6008.739	4426.093	6799.168	3802.77	7184.65	3736.468	5525.365	533.659	362.144	551.586	234.605	261.458	262.482	204.976	5761.35	186.514	179.16	254.406	499.551	231.431	332.413	187.226	1631.524	7030.725	249.545	290.616	265.896	5835.004	509.211	225.498	5227.887	115	0.901	1232.987	563.457
7827.75	8524.334	4752.229	10646.494	4949.566	10253.49	3795.522	7342.915	548.896	826.554	323.567	257.762	480.927	745.396	232.426	10798.257	172.548	250.995	169.836	1375.38	342.714	497.177	193.265	1577.17	4624.584	333.709	368.623	262.94	20636.516	1938.34	964.03	3454.272	123	0.981	1257.354	562.028
18729.225	19107.985	11512.995	23820.63	13534.82	24762.979	10623.189	18219.684	1541.415	1638.997	720.675	412.802	674.693	1172.103	381.773	11867.59	378.119	279.648	209.453	1358.759	206.325	793.327	149.843	3696.53	12404.824	471.905	299.524	308.387	11439.974	1464.226	806.648	9916.44	158	0.937	366.633	564.184
15841.346	15893.971	9376.084	19503.498	11386.382	21292.929	9167.966	16296.263	1344.886	542.522	1286.701	369.967	944.523	666.703	335.876	13332.908	310.584	270.138	226.802	1724.315	186.821	713.81	165.871	3014.522	9538.048	349.652	318.372	293.149	15903.65	2463.938	1245.507	8765.928	210	0.935	579.133	565.367
13939.675	14186.767	8684.585	19449.352	11027.108	21992.178	9356.993	16867.053	1178.866	498.442	655.617	330.87	828.299	774.867	315.884	13676.454	267.415	244.371	232.201	1635.584	174.588	673.297	151.083	2703.537	5834.758	381.001	300.412	287.559	14307.078	2415.152	1353.389	7955.536	157	0.945	587.857	565.175
7848.146	8061.602	5030.645	10489.678	6129.159	10619.851	4994.2	7521.565	943.767	406.633	431.255	322.063	576.618	410.365	346.521	14601.348	286.389	254.817	204.708	1214.805	169.683	495.464	136.605	1951.087	8532.997	351.212	280.807	308.333	15273.759	1599.713	1035.498	5439.023	161	0.868	697.984	562.935
8195.649	8456.969	5351.612	11507.016	7284.404	12253.816	6004.436	9754.459	911.949	419.404	739.009	357.707	360.399	400.691	238.538	9073.878	263.521	230.4	236.46	1264.823	138.157	3432.259	184.69	2165.999	4983.109	267.768	641.88	322.258	11360.987	598.491	363.355	7055.252	142	0.945	956	563.415
8513.493	8428.614	4761.214	11099.246	6053.545	11140.33	4493.557	7483.322	641.347	323.266	407.292	265.807	775.271	370.849	277.417	11135.486	227.181	219.127	224.53	1328.112	137.139	484.519	150.921	1206.754	7634.521	349.322	274.731	280.383	16542.96	2499.025	1477.577	3472.269	109	0.989	1004.197	562.638
9655.685	9496.354	5906.628	11436.678	6975.021	11802.389	5292.374	8199.516	1042.986	471.714	792.151	315.541	595.416	407.556	311.862	14187.229	297.237	247.492	208.962	1010.643	176.659	498.093	131.898	2077.083	10130.039	342.852	294.614	294.125	8755.045	1446.905	1139.918	5947.771	148	0.914	447.169	565.466
12203.581	12253.389	7353.856	15701.64	9024.888	17112.581	7500.132	13470.357	1173.817	477.187	1473.094	332.135	861.5	628.461	348.252	14116.602	276.609	272.829	245.063	2138.816	191.752	643.434	161.846	2603.276	7544.807	349.146	343.361	313.147	20833.148	3376.425	2235.731	7884.583	179	0.89	522.288	565.237
8755.567	8668.745	5389.154	10628.35	6388.549	10430.245	5097.678	7599.383	1095.23	469.474	503.07	300.598	609.044	525.916	284.357	13258.681	321.416	253.466	217.855	1203.512	150.817	548.212	131.455	2049.604	10266.13	467.542	307.63	274.539	5801.671	1681.518	1023.828	6214.526	150	0.936	652.64	565.473
8770.999	8740.05	4939.767	10853.131	5786.532	8100.411	3595.945	5879.18	817.105	430.176	516.235	285.546	704.947	575.297	289.904	13564.835	251.701	256.659	204.236	1281.962	148.527	351.895	161.065	1326.994	7247.979	806.111	459.387	299.443	16729.309	1766.677	1103.789	3475.195	125	0.98	870.132	563.572
10269.797	10318.407	6057.071	12791.255	7498.709	12883.752	5832.862	9653.219	790.298	395.989	324.08	273.742	342.706	361.712	275.534	9145.763	302.607	251.714	241.475	905.955	134.483	932.759	170.658	1727.222	9708.443	388.701	368.311	256.748	9561.857	1450.674	1013.393	5430.917	189	0.948	1083.643	565.378
16536.793	16436.628	10398.742	21420.941	12754.025	23631.678	10506.785	18292.717	1466.963	717.519	741.266	354.668	562.21	1150.38	318.797	12660.225	318.193	272.635	235.981	1240.575	143.021	750.667	176.597	2766.888	6308.991	322.597	295.243	301.227	3562.646	1120.302	1667.288	9186.594	137	0.947	542.339	564.405
16109.752	16198.957	10012.745	21496.35	12740.991	24162.857	10746.698	19337.299	1431.7	607.531	827.609	376.344	706.714	886.317	345.502	11140.403	315.913	248.031	230.983	1314.924	162.271	745.328	172.666	3214.688	7114.587	339.55	308.511	290.216	9298.211	1693.371	1295.132	9954.672	413	0.844	558.49	570.577
8239.64	8576.637	5333.64	11177.828	6695.076	12028.547	5425.472	9054.786	1000.852	459.432	552.94	314.186	602.049	474.397	317.64	14103.631	234.589	273.848	230.985	1546.423	175.713	620.197	138.831	2261.18	3961.326	340.008	334.251	296.851	15455.347	2605.618	1697.902	6631.069	119	0.961	615.517	565.626
7326.401	7653.352	4767.336	9877.181	6071.592	10066.251	5017.511	8414.495	1064.101	479.579	588.796	320.627	924.949	813.614	379.052	13488.864	235.577	234.503	179.013	2299.277	167.692	631.273	139.34	2396.358	2262.86	431.65	307.171	292.365	21149.398	3486.41	2554.049	7508.149	97	1	783.5	564.5
9007.463	9827.044	5118.664	9760.75	6618.089	10155.047	3729.597	7440.149	632.736	383.428	333.149	243.394	508.606	598.974	239.614	10690.927	212.66	219.45	162.283	920.594	288.473	445.921	159.693	1579.162	5265.889	518.191	309.358	261.597	13772.455	1761.473	540.535	3519.159	212	0.916	1271.222	568.245
10319.665	10392.737	6401.095	12873.647	7474.614	13252.913	5930.466	10015.1	1181.823	538.963	690.563	336.244	873.599	846.488	352.839	13510.023	255.16	220.816	225.109	1579.501	184.489	630.585	139.796	2678.617	8151.375	560.24	362.65	291.346	13810.601	2496.373	943.43	6713.784	210	0.915	304.262	569.352
7811.053	8076.803	5218.103	10233.122	6219.841	10939.394	5048.617	8011.76	1064.204	462.774	583.989	327.378	684.18	473.34	338.319	14346.86	216.555	194.907	200.345	1462.887	182.349	606.858	129.999	2414.396	3693.552	319.311	313.03	295.052	14976.379	1856.64	879.803	6163.145	121	0.977	312.781	566.483
11162.039	11219.199	6668.449	12897.308	7661.519	12914.915	5803.837	9779.203	1268.065	980.944	1622.314	351.057	683.901	1196.3	357.276	14503.594	343.482	291.451	255.715	1865.355	211.947	587.663	144.118	2846.529	13172.408	311.376	591.812	304.756	23329.725	3247.106	2038.463	7757.863	103	0.965	499.451	565.976
8341.62	8523.837	5316.544	10916.752	6491.877	11414.088	5300.04	8073.989	1012.239	470.24	570.192	294.226	565.065	530.098	299.707	15525.596	256.419	218.841	210.694	1247.483	158.044	512.636	135.057	1963.738	5315.979	387.686	291.709	282.431	10595.107	1683.098	1167.867	5652.635	117	0.985	663.056	565.662
9972.825	10115.867	6258.612	13325.851	8334.386	15935.674	6770.473	11069.983	1084.652	502.562	862.429	336.519	711.145	624.356	365.031	13180.865	289.061	260.532	225.385	2117.027	197.081	809.173	156.566	2549.4	7008.952	410.762	474.15	288.251	19269.737	3468.847	2058.995	8155.699	469	0.776	760.396	571.939
11168.308	10787.47	6076.16	13543.085	7391.057	13133.202	5587.702	9979.595	974.949	446.21	538.823	315.563	1030.144	688.321	363.747	14378.782	283.308	221.249	195.757	2192.974	172.01	558.404	141.772	2214.504	8033.101	421.22	328.632	304.756	21857.857	4021.29	1675.259	6019.32	232	0.768	816.405	570.759
7847.3	7702.643	4362.125	9519.648	5071.666	8811.915	3698.064	6373.432	752.458	365.901	621.318	267.859	468.71	711.552	268.104	13578.76	242.03	212.191	202.511	1423.59	135.605	370.893	172.002	1465.116	5912.677	414.049	585.157	284.48	11893.805	1524.236	1948.255	4205.754	136	0.956	881.029	566.5
7339.052	7548.57	4709.437	9617.553	6124.321	10118.756	4920.421	7800.212	863.511	381.96	753.55	382.008	347.938	393.109	222.876	8672.871	285.135	239.789	307	2338.518	157.101	4486.974	173.058	1838.759	7305.99	266.768	489.382	321.829	18253.051	817.549	306.21	5957.475	149	0.92	947.648	567.211
6403.611	7661.856	4745.789	7107.587	4668.669	9786.906	3642.224	7495.228	851.234	405.346	303.952	223.755	456.157	1152.903	219.39	9505.129	360.273	170.406	224.49	544.31	207.738	392.555	158.567	1176.56	17817.461	307.126	307.655	264.29	9609.588	1225.644	986.87	3047.8	111	0.935	1209.563	564.995
12416.78	12932.854	7734.599	15665.299	8947.821	15504.574	6713.027	11655.077	1255.773	643.667	1034.813	358.617	1049.947	887.602	372.403	14057.246	288.08	226.447	219.853	1705.236	221.931	716.099	145.02	3180.221	11042.285	521.333	368.774	302.583	21441.048	3090.755	1050.136	7891.629	253	0.835	295.196	572.445
10645.189	10940.167	6683.138	13533.051	8084.082	14295.126	6759.548	10568.306	1246.599	1381.03	777.806	355.037	657.605	928.023	361.38	13659.499	327.651	284.806	230.747	1576.479	187.069	577.773	146.368	2749.453	7838.384	380.537	315.726	288.282	20245.316	2055.276	1450.679	8149.342	155	0.957	679.481	569.61
12965.243	14231.067	7248.545	12783.035	8885.031	13120.675	4538.453	9295.633	625.393	901.29	343.511	261.644	464.077	790.796	232.638	9863.623	202.741	278.163	161.54	1083.62	344.047	500.447	180.168	1614.421	7878.459	487.859	334.088	264.065	19511.426	1795.021	598.468	3618.192	121	0.965	1261.227	568.781
11501.332	12744.325	8526.536	17024.017	10670.85	19552.002	8868.47	14140.157	1547.784	699.67	783.86	409.508	797.296	582.144	393.169	12222.161	297.187	234.109	213.329	1320.113	225.845	1011.049	157.574	4216.66	4755.149	313.762	306.163	300.863	16450.257	1835.897	1329.24	11618.999	211	0.873	279.372	570.315
15958.155	16238.784	10071.68	21417.411	12678.996	23723.355	10347.893	18759.607	1412.758	633.152	899.198	383.783	826.066	955.069	367.065	11818.492	301.836	254.018	199.226	1615.382	185.699	742.178	173.931	3421.7	4425.908	328.146	374.556	312.964	15614.876	2421.105	2057.257	10481.493	401	0.786	537.193	575.281
10807.12	11047.621	6339.885	14169.64	7880.63	14575.23	6129.206	11038.224	908.999	459.802	546.459	296.629	819.627	969.643	361.518	13272.415	267.021	225.674	193.74	1912.728	192.36	533.129	138.575	2216.752	6538.683	703.175	356.245	295.162	28012.352	3407.752	1599.081	5902.886	210	0.935	807.871	571.443
8945.602	8874.271	4922.553	11425.658	6244.307	11318.229	4602.045	8114.163	670.974	356.465	634.642	281.283	786.335	488.166	291.638	11695.23	205.962	213.476	204.341	1459.001	132.686	412.364	156.96	1500.696	4549.723	359.447	322.579	283.44	16750.565	2912.958	1720.905	4215.106	129	0.982	1004.205	568.74
6926.235	6706.768	5349.008	8695.728	4520.731	8028.28	2959.726	5614.441	640.408	294.984	310.294	227.951	493.164	350.497	173.091	10218.928	251.401	207.006	201.576	1048.039	137.812	357.041	144.843	1205.865	4528.563	271.584	277.769	256.94	12060.188	1545.303	1129.869	3116.632	118	0.953	1193.822	569.992
10665.107	11006.364	7698.403	13855.033	9441.235	15314.244	7694.291	11620.199	1561.672	697.925	663.682	400.81	595.826	494.425	369.099	13267.473	357.642	237.922	218.741	1047.502	196.494	670.526	141.456	3442.13	6646.105	332.94	273.556	289.335	9204.959	980.618	607.859	9730.45	373	0.833	361.983	575.921
6648.183	6687.652	4673.417	8625.665	5547.107	8217.435	3882.174	5602.185	908.556	669.935	597.989	309.258	537.992	828.968	302.03	14380.302	227.343	183.921	174.531	905.483	173.755	352.6	131.862	1692.816	3648.813	290.606	274.426	304.886	10418.415	1075.78	367.155	4117.343	107	0.971	383.547	570.164
8283.859	8309.762	5370.108	10451.949	6247.515	10544.637	4832.716	7352.062	1035.994	478.739	598.175	332.211	632.119	403.7	340.119	14453.551	287.213	243.606	211.963	1194.436	174.384	499.885	125.713	2202.049	9888.38	332.988	288.769	298.005	8647.766	1513.37	699.757	5794.139	157	0.921	455.615	570.965
9467.955	9521.421	5973.371	12272.679	7232.992	12281.582	5465.084	8883.782	1035.828	776.699	728.826	318.59	697.116	1250.746	310.72	13584.589	285.765	263.003	231.264	1460.862	174.14	594.518	140.972	2202.354	8980.04	300.617	436.254	311.79	13191.393	2416.992	1440.034	6365.081	234	0.835	507.88	572.158
10499.188	10481.626	6122.62	13069.284	7428.369	13497.734	5895.221	10181.384	1009.388	452.888	939.982	321.632	888.005	649.869	327.326	14066.366	264.115	238.068	235.296	1656.925	193.041	551.378	143.03	2197.873	8808.124	392.494	310.792	283.095	23775.628	2674.494	1367.416	6174.042	234	0.883	596.91	573.974
11765.715	11963.925	6952.981	15063.102	8187.164	15140.305	6091.266	10887.949	1033.766	428.325	440.071	311.629	1358.872	650.896	337.949	13572.543	279.118	260.657	192.368	1506.48	146.299	535.438	141.074	1930.452	6927.746	516.821	288.34	295.749	12736.718	3621.332	1367.866	5495.125	148	0.974	826.122	571.223
9036.687	9200.495	5622.445	11885.009	6792.7	12640.713	5133.584	8322.374	764.205	472.033	523.381	269.117	517.445	769.995	245.967	10651.834	245.114	238.027	216.825	806.131	145.024	477.582	125.097	1303.124	8199.344	323.105	283.949	266.547	6661.019	1151.629	710.425	3983.822	179	0.911	631.366	573.02
10210.63	10182.713	5940.375	13924.553	7578.801	13789.59	6102.478	10850.232	877.979	435.693	456.12	307.118	569.103	846.565	304.579	14310.739	276.713	232.189	198.288	1494.952	141.546	496.702	164.351	1988.369	8316.059	705.705	430.416	289.601	14169.3	2006.148	1952.756	5606.877	243	0.864	869.171	572.648
9780.511	9668.997	5314.613	12365.651	6620.633	12025.81	4785.529	8943.091	748.467	394.683	428.249	279.01	859.794	860.055	321.684	12263.702	240.224	232.053	207.986	1340.853	139.448	467.6	158.712	1768.443	6425.235	361.931	370.156	281.183	19169.908	2718.385	1079.31	4592	151	0.968	1011.99	571.891
9121.076	9297.773	5462.204	11168.671	6235.422	11313.553	4969.725	8582.547	984.28	488.873	789.105	338.725	582.665	498.248	322.453	16115.062	258.113	191.899	206.48	2442.806	183.879	536.228	140.669	2595.223	9803.311	360.137	318.524	297.361	14157.454	1479.837	1002.29	6078.286	140	0.957	325.171	571.929
11134.838	11313.691	7478.716	15019.719	8960.169	15562.757	7008.902	10947.801	1091.507	560.174	485.37	340.552	673.544	639.86	331.528	13804.314	285.471	215.123	201.942	827.244	183.703	509.738	134.625	2516.265	8919.692	365.29	266.914	306.406	8727.24	1285.825	424.649	6655.088	186	0.956	374.108	572.522
12194.115	12326.671	7825.979	15764.472	9692.003	17477.974	7821.673	13617.828	1307.55	560.111	731.118	351.755	692.151	597.79	346.89	12826.794	327.048	250.58	247.897	1510.357	171.374	775.227	161.554	2974.772	7563.286	309.813	362.29	316.884	14626.896	2002.073	1847.639	9245.907	197	0.918	524.942	573.622
12289.469	12526.684	7460.171	16016.931	12445.944	16866.68	7752.12	13086.312	1193.855	749.642	587.794	360.524	864.788	1336.388	372.01	13423.509	297.997	285.571	212.962	1912.165	230.061	802.159	155.783	2786.323	6870.16	331.832	355.971	303.854	22761.45	2931.853	2615.657	8854.782	264	0.874	744.064	577.254
7865.517	7705.088	4740.043	10039.542	6166.424	9569.631	4918.401	7939.568	952.613	496.387	451.111	344.881	590.429	509.403	288.949	9812.717	316.777	255.819	206.505	1374.872	148.166	459.95	181.124	2250.83	5110.196	452.317	368.875	288.773	16592.247	2838.076	799.009	6317.374	114	0.948	1130.316	571.895
10072.524	11046.066	5706.219	11059.536	7358.538	11057.467	4284.982	7960.242	761.694	1096.483	361.711	243.654	413.473	997.228	262.983	11129.939	244.298	175.577	178.771	861.611	218.952	373.937	125.287	1730.628	7265.982	526.662	415.882	245.261	15755.094	2124.318	839.934	4239.126	148	0.959	1299.838	572.331
7421.594	8551.17	4524.084	10030.262	4111.692	9215.01	3382.637	5413.682	716.182	795.214	386.327	279.679	538.5	845.922	289.772	12893.07	186.654	166.666	199.652	599.007	249.782	425.415	136.552	1719.708	5517.824	344.761	325.42	287.166	27480.14	1448.191	528.06	3766.918	140	0.957	1381.014	572.4
7176.636	7232.941	4805.58	7705.858	5265.104	8225.251	4164.854	5727.496	1201.22	476.447	617.995	300.713	362.812	346.694	279.603	10914.96	269.821	200.777	209.093	962.958	211.522	501.581	146.297	2162.607	11553.29	290.002	322.101	275.248	16409.239	793.084	543.076	6086.726	143	0.893	264.486	574.598
9218.547	8914.726	5062.877	11777.587	6446.243	11232.184	4791.671	8611.214	711.371	1162.551	335.571	267.801	391.722	1023.378	256.814	8937.906	245.913	194.135	196.945	1036.619	123.465	378.895	144.773	1415.286	6536.087	272.455	321.536	255.817	12673.98	1694.023	1200.273	4249.119	164	0.962	1049.037	574.22
7088.057	7060.969	7867.549	8685.042	4533.13	7588.787	2907.176	5114.968	600.554	766.05	260.053	219.404	375.47	816.475	169.03	9085.763	275.19	240.538	178.326	783.918	135.435	325.01	143.827	1068.995	6622.795	303.378	243.31	265.927	8813.838	1055.904	740.317	2643.208	131	0.947	1182.294	574.668
10529.53	11944.528	6829.977	15402.732	6559.661	15488.135	5521.875	10123.645	588.528	861.281	345.543	257.02	384.992	1460.814	231.493	9331.969	191.566	248.537	171.913	855.082	325.418	501.028	200.656	1532.059	6580.329	530.173	309.769	277.844	12878.19	1814.766	681.797	3527.842	119	0.949	1256.971	573.769
8197.644	8017.998	4993.578	9217.669	5139.28	8034.428	3352.455	4574.295	949.045	438.493	1284.946	308.951	661.285	383.367	289.179	11715.466	289.755	228.272	193.724	986.801	166.128	370.482	126.388	1281.245	12761.196	320.416	284.04	298.994	8781.846	1241.663	539.125	3494.106	158	0.927	442.981	575.114
12817.607	12746.864	7758.249	17103.861	9928.154	18585.611	8324.241	14787.696	1245.269	755.17	987.287	352.406	765.878	683.768	350.567	12929.503	292.967	246.426	201.072	1508.846	168.698	685.708	152.193	2694.017	8350.192	327.152	319.562	296.528	14495.011	2505.253	1121.514	7841.566	276	0.887	577.938	576.351
9681.997	9759.197	5927.429	12369.317	7205.891	12848.138	5657.169	9147.838	1006.354	449.447	1301.421	318.717	735.25	402.621	306.681	13547.178	282.903	256.943	213.771	1457.38	182.489	596.682	139.181	1903.048	7406.135	378.892	305.67	275.812	18946.149	2528.699	1331.583	5961.644	163	0.9	642.678	574.5
11120.882	10988.97	6212.048	14082.835	7785.518	13570.551	5975.333	10951.752	1038.575	496.243	659.352	327.963	897.371	803.363	434.224	14148.719	251.209	251.382	218.106	2030.428	217.389	597.062	148.091	2657.95	4436.187	562.642	404.557	288.827	36853.576	5485.288	1702.559	6938.78	134	0.98	794.03	574.903
8112.192	8122.604	5025.679	10826.126	6608.765	11018.91	5414.61	9080.096	972.328	556.089	535.803	333.375	558.592	557.237	305.769	9490.562	324.222	241.099	244.732	1161.636	181.472	514.395	188.999	2163.697	4815.114	296.074	589.982	297.169	28722.193	2336.633	1145.643	6327.243	132	0.954	1138.538	574.485
8991.863	9171.677	6241.773	11686.379	7024.638	12050.451	5736.435	8710.907	1113.264	697.878	801.834	323.46	548.999	1548.922	314.783	12890.744	308.912	261.305	684.42	1550.32	180.357	595.217	135.993	2318.144	8494.124	290.333	388.26	267.476	15937.499	2768.52	1641.545	7069.628	152	0.949	659.612	574.783
8033.971	8372.482	5826.043	10800.197	7453.188	11655.722	6574.392	9335.209	1300.659	549.9	923.639	410.122	487.932	470.703	334.195	9804.402	344.426	274.526	214.966	2111.878	171.629	500.937	145.577	2793.119	10416.99	413.607	483.272	296.494	16409.175	1150.925	328.867	9315.787	200	0.787	695.105	575.41
6809.783	7022.261	3916.066	9029.511	4976.018	8905.687	3743.214	6893.063	806.959	365.252	873.196	299.288	810.29	396.694	274.037	14606.506	204.289	253.674	212.19	1496.099	165.133	452.557	150.823	1755.223	3079.902	349.548	313.347	304.481	20576.785	2554.678	1720.585	4497.25	103	0.996	974.869	574.617
8328.782	8115.88	4342.055	9647.369	5337.883	9586.171	3682.117	6529.962	643.624	309.621	455.501	248.624	392.067	414.221	241.93	11435.094	241.613	238.075	208.686	997.976	123.93	398.648	149.809	1237.707	8229.862	347.32	278.426	292.562	9260.922	1527.192	1553.211	3512.566	106	0.993	991.472	575.302
9475.634	9554.566	5369.716	12330.887	6725.66	12436.957	4989.644	8999.056	674.933	338.763	590.175	269.877	497.865	397.569	254.562	10383.313	225.476	215.901	189.992	1143.572	121.877	392.681	157.284	1382.626	5602.729	369.088	300.741	283.183	11533.085	2550.288	1945.529	4357.997	165	0.944	997.748	577.336
8019.112	7972.666	4327.179	9712.358	5216.382	8854.874	3590.51	6179.783	712.455	365.634	345.79	261.959	441.384	635.788	279.246	12152.118	267.668	256.966	174.107	1086.178	153.004	329.911	173.032	1419.779	7864.847	436.896	455.421	278.062	20805.269	2143.962	1695.53	3730.764	151	0.932	1103.321	575.626
7223.35	7246.794	5439.885	8958.039	5640.181	8667.145	4464.482	6319.92	1378.969	1289.131	647.014	365.741	505.36	908.743	337.817	17099.097	309.941	234.458	215.696	796.17	190.714	539.086	135.977	2393.123	4588.773	294.332	345.85	289.736	6626.786	1124.498	372.248	6162.055	139	0.915	405.277	577.378
10614.702	9785.338	5376.15	13064.349	6858.292	12486.263	5044.772	9268.519	611.741	701.883	319.675	268.294	586.473	1718.869	285.058	10243.731	213.595	225.114	154.167	1155.075	127.223	394.165	144.15	1415.735	7501.736	304.663	297.927	260.99	17479.244	2078.596	1172.673	3765.239	112	0.96	1037.688	576.232
9969.446	9416.367	5083.826	12188.218	6174.525	11332.642	4536.157	8317.463	661.868	400.649	313.252	260.84	437.986	572.785	266.175	12109.487	274.064	268.494	193.049	1547.328	134.641	391.148	169.388	1535.975	7453.522	376.657	336.261	282.643	14552.98	2371.091	2665.614	4300.474	146	0.946	1114.836	577.021
8342.695	8900.887	4748.845	10089.503	5978.756	9704.379	3546.404	6959.024	581.281	587.793	307.564	242.669	389.713	798.788	238.678	11594.579	242.07	187.12	158.032	1104.672	246.566	389.462	136.443	1400.771	5338.309	453.586	299.764	240.102	15098.633	1842.684	672.318	3040.109	162	0.917	1281.494	577.136
7456.151	8106.092	4419.724	8574.125	4346.765	8472.48	3023.279	4717.289	831.954	485.89	330.485	284.823	469.756	749.521	249.167	15068.889	219.92	192.34	178.792	590.656	180.18	473.747	127.731	1684.272	9479.073	359.848	269.373	268.29	8893.168	1292.928	677.202	3587.437	177	0.814	1485.427	575.749
10388.261	10144.353	6003.163	13165.682	7780.132	13231.226	6367.558	10163.078	1045.133	587.197	493.368	320.759	1119.678	1102.362	371.84	13018.361	271.535	247.958	187.388	1754.975	190.672	623.339	147.399	2411.959	7685.873	918.713	295.615	281.01	24821.913	3337.789	1539.784	6846.955	142	0.971	775.204	577.859
7736.314	8622.491	5416.542	12419.727	4509.873	12638.862	5059.281	9192.87	762.594	378.499	357.618	261.258	348.317	485.903	275.799	10107.67	142.469	159.741	171.495	776.55	216.659	462.182	152.063	1965.485	2702.346	352.311	269.063	249.069	7176.495	1487.512	639.89	4934.379	257	0.784	1335.465	583.053
10565.515	11573.044	7572.605	15086.095	9324.508	16949.814	7751.792	12941.938	1488.944	644.464	597.819	387.923	844.76	783.805	384.011	13120.902	280.157	225.406	223.722	1492.158	237.371	863.64	161.304	3945.652	3882.234	307.092	300.871	289.195	23181.267	2430.928	1217.432	10421.951	271	0.898	280.131	580.577
8412.424	8186.54	5065.455	9622.993	5884.582	9693.995	4305.418	6615.206	980.781	418.381	841.011	308.055	599.762	350.96	292.348	12951.404	241.765	243.588	214.166	1198.957	161.117	497.39	127.282	1684.446	6698.046	334.029	314.161	303.399	7515.788	1452.393	780.594	4825.125	126	0.988	488.873	578.683
10177.411	10020.788	5788.148	13448.053	7445.566	13833.974	5868.214	10582.137	688.518	381.942	364.981	259.713	689.682	496.041	280.774	11004.828	218.233	231.611	184.116	1068.598	114.818	438.226	153.728	1640.71	6377.05	476.086	334.166	276.445	9651.95	2002.114	1167.019	4662.889	147	0.942	1016.901	579.548
9942.891	9332.965	5427.469	11445.25	6790.47	10723.998	5018.406	8467.621	953.039	576.3	373.247	310.846	467.32	544.303	295.256	10109.481	301.007	271.647	218.613	1027.82	123.565	599.577	148.327	1958.223	7464.129	286.287	385.097	249.355	7532.901	1893.618	873.318	5892.322	139	0.95	1059.435	578.896
11279.039	11421.323	6266.662	14425.725	7741.399	14444.391	5845.651	10677.633	810.728	771.311	341.95	288.138	484.271	863.901	295.144	11515.245	289.844	269.803	206.148	1379.694	146.436	454.817	176.645	1819.533	6401.556	383.469	342.701	294.746	17811.223	2970.494	2022.137	4998.919	325	0.773	1120.82	583.103
8899.863	9982.227	5454.083	10401.204	5747.702	10521.854	3880.127	7656.705	551.488	659.955	294.819	252.843	478.663	1779.729	236.312	9747.846	194.773	256.584	173.19	860.374	326.363	444.516	184.623	1476.882	5852.735	465.517	290.08	271.141	11472.578	1703.113	491.137	3278.927	145	0.965	1262.486	578.734
6029.336	6427.829	3772.628	7616.49	4943.893	7354.128	2964.837	4822.912	641.266	364.352	482.502	242.83	301.019	444.028	218.323	8200.376	195.806	156.447	192.326	659.542	188.372	282.945	121.95	1081.937	6250.056	375.58	314.625	251.614	7614.159	545.385	355.381	2904.884	112	0.932	1308	577.625
4850.009	5600.508	3834.198	7195.01	3151.275	6814.772	3239.023	4346.63	737.244	341.326	430.575	309.966	275.667	384.679	258.382	11559.04	224.996	173.352	195.991	1331.061	189.475	392.899	127.268	1548.648	7132.479	325.332	404.299	275.45	5703.394	597.444	282.858	4453.314	113	0.94	1404.367	578.119
15119.496	15433.966	9483.359	20470.381	12058.762	22804.742	9986.255	18372.238	1416.516	616.808	836.393	385.905	867.056	1030.31	362.788	12064.602	323.032	251.115	212.112	1703.737	184.915	747.049	162.911	3453.696	7497.848	355.739	321.48	297.872	17651.649	2544.743	1558.359	10285.648	393	0.815	560.897	583.574
10351.325	9877.533	5638.111	12873.969	7204.324	13243.65	5519.551	9674.995	739.006	466.834	337.943	270.443	685.494	495.933	290.3	12056.017	204.865	245.467	157.522	1087.781	116.308	425.695	152.652	1521.479	4898.319	597.743	331.373	272.236	12101.777	2414.792	824.446	4028.735	190	0.944	1024.763	580.737
12274.039	12520.153	6943.196	16163.928	8223.192	15247.548	6014.449	11361.518	736.097	1583.19	363.827	280.334	543.222	2237.66	274.526	10924.528	258.298	248.11	174.997	1292.743	144.239	435.443	145.22	1654.39	8862.882	279.624	308.542	252.333	22605.31	2189.168	944.373	4293.582	157	0.945	1042.303	581.01
10122.084	10383.255	6096.748	13012.149	7155.028	11225.419	4726.945	8268.735	999.189	493.194	1342.618	354.462	815.941	621.075	341.253	13647.118	261.197	192.002	209.986	1616.104	181.823	505.407	141.121	2267.134	10047.605	342.391	323.053	284.524	12032.191	1695.31	599.36	5269.668	226	0.822	325.469	582.327
13325.058	13480.074	8360.541	18187.359	10590.349	19835.119	9081.055	16485.665	1376.284	558.534	1138.853	375.072	1044.433	618.51	381.99	12278.027	323.249	262.766	203.444	1856.995	194.571	894.32	170.92	3449.594	9376.425	368.563	335.065	307.994	20093.147	3219.31	2148.066	10562.809	240	0.898	545.679	582.762
14067.674	14022.959	7841.003	18379.242	9864.763	18836.86	7835.062	13988.635	977.713	590.304	776.939	310.633	915.057	1152.872	387.409	14371.624	275.114	265.876	195.35	2190.57	193.37	622.1	150.387	2320.609	9188.025	459.501	414.084	293.411	27198.231	4078.711	2102.348	6373.411	316	0.834	788.528	583.788
10918.643	10839.386	6167.821	14540.213	7738.031	14625.659	6038.91	11090.177	887.427	522.857	1182.102	297.313	733.372	1111.249	371.304	14160.652	265.429	234.055	203.091	2137.433	179.927	563.809	144.325	2132.637	7672.837	645.915	469.203	284.77	24953.602	3218.117	2162.425	5877.905	226	0.816	802.066	583.159
11485.504	10971.17	6445.143	15093.532	7489.459	14145.22	6084.775	10488.534	803.81	404.169	696.755	276.183	493.018	468.456	278.535	12111.452	292.285	215.75	193.645	1262.52	127.966	430.867	135.335	1552.653	11448.432	418.138	280.4	309.561	10527.723	2366.75	1329.57	4386.436	124	0.96	822.097	579.984
9241.49	9013.644	4792.003	11189.642	5970.078	11028.614	4117.187	7272.521	680.343	783.737	890.681	272.841	574.395	758.425	216.384	11665.807	224.038	254.658	212.964	1071.239	138.234	384.68	155.9	1233.503	5757.135	498.448	314.714	340.127	15179.966	1977.577	1298.676	3233.123	149	0.965	947.836	580.943
12987.007	12913.573	7297.343	16745.794	9173.548	17038.075	7077.551	12541.217	830.614	632.82	375.211	290.869	594.779	879.247	306.253	10415.355	289.374	281.54	201.717	1211.172	136.442	453.11	158.447	1781.123	8563.369	646.249	367.151	261.784	14013.026	2496.784	1535.602	5294.745	434	0.868	1070.435	584.675
8191.995	8305.809	5536.257	10386.512	6668.265	11014.168	5161.217	7417.767	888.435	430.274	739.081	339.296	576.833	358.278	334.235	14209.554	222.421	232.771	215.231	872.691	170.588	439.262	138.817	1875.52	5430.588	267.911	283.159	292.944	10482.34	1394.504	611.385	5125.946	147	0.978	462.779	581.629
8218.714	8348.728	4936.552	10856.457	6330.803	10917.774	4938.071	8781.388	985.025	464.802	581.96	336.606	631.498	698.384	354.059	14451.954	282.764	210.918	215.411	2587.569	179.022	572.084	159.199	2393.813	7865.333	397.96	319.889	290.29	25069.517	3723.587	3733.845	7503.423	209	0.792	859.62	584.907
8619.853	8556.49	4962.732	11145.432	6219.447	10964.172	5072.853	8920.632	873.613	408.819	442.216	309.532	586.935	502.268	322.965	14590.152	224.671	195.519	200.98	1996.007	157.744	472.797	160.447	2109.357	3340.179	350.054	282.317	292.354	21470.673	2851.623	2822.027	6604.918	135	0.96	874.633	580.344
9433.257	7658.828	4715.881	10443.983	4482.804	10474.236	4006.219	7663.054	557.75	327.744	359.753	227.257	589.297	773.438	222.315	9937.508	172.363	177.286	253.109	744.988	225.562	432.431	176.266	1550.339	4694.504	546.646	285.177	244.974	12001.677	1884.944	789.383	3649.148	210	0.851	1228.729	584.629
15725.245	15811.572	9163.922	17917.399	10171.538	18511.387	7660.71	12657.016	1238.789	1150.167	689.997	366.665	898.03	873.694	373.368	14936.28	279.228	223.271	222.921	1362.378	192.253	767.217	143.726	2897.236	11603.444	348.72	327.809	293.467	11266.353	2269.978	724.449	7341.623	213	0.87	311.359	582.73
12607.131	12618.567	6851.096	15632.177	8039.687	14622.989	5664.717	10907.957	760.494	1847.144	390.458	295.247	935.673	1219.548	333.396	11887.027	246.731	265.937	181.845	1248.977	163.298	442.01	152.618	1799.495	7671.658	316.942	399.447	265.924	29064.256	3739.608	985.844	4436.171	131	0.958	1034.195	582.95
7596.466	8379.529	4794.38	11490.311	5109.288	10937.103	3965.779	7600.531	587.579	838.625	330.258	263.088	421.109	680.602	251.623	12281.487	209.92	220.697	158.097	1190.699	291.433	433.5	152.41	1646.004	3612.152	396.269	300.587	266.169	16575.867	2519.669	700.077	3472.938	161	0.889	1273.835	582.798
6901.053	7456.696	4543.028	9828.527	5026.421	9843.692	3943.049	7294.49	790.926	870.64	405.33	297.062	553.929	1066.139	316.926	12749.096	168.496	152.118	158.251	1070.399	245.536	490.375	137.029	2169.575	2337.845	462.962	514.226	280.86	19253.352	2237.633	984.703	5148.647	122	0.997	1361.844	582.09
12091.752	12192.718	7123.597	14522.991	8269.527	14885.154	6109.07	10104.694	1119.946	547.65	1200.403	344.547	928.136	1032.737	365.585	14145.784	287.377	306.736	216.127	1838.801	210.475	599.23	135.235	2121.792	9934.426	416.614	322.25	309.236	18660.723	2881.731	994.82	5880.469	320	0.695	492.953	587.069
13243.333	13080.864	7505.778	16219.87	9267.615	16804.722	7437.808	12735.877	1034.192	819.513	753.226	307.826	914.798	1349.225	382.912	12690.928	282.975	260.683	186.771	1587.217	201.714	614.44	142.543	2373.841	8828.766	721.88	343.802	300.681	23516.415	2875.824	1268.987	6787.167	203	0.893	767.298	585.111
15172.804	15172.873	8667.256	19581.168	10593.441	20506.298	8186.883	14413.349	928.645	903.06	507.462	293.945	750.475	637.66	299.795	12891.412	315.253	244.622	220.399	1298.761	137.825	581.019	143.188	1863.083	13827.295	392.687	288.043	311.839	9869.341	2219.894	1227.273	5290.337	243	0.867	819.368	586.953
9665.03	9834.76	5370.474	12772.959	6772.887	12508.975	5165.574	9682.096	890.347	625.341	397.682	300.847	649.088	850.368	332.35	11445.471	321.945	260.094	214.633	1290.31	177.778	484.547	190.265	2113.495	6636.623	392.993	356.347	288.728	26972.68	3141.929	1354.929	5365.186	211	0.892	1135.244	584.476
10027.882	10377.905	6747.479	13710.571	8597.161	15827.582	7137.432	12239.354	1093.841	482.154	646.632	318.397	607.081	509.241	335.486	10798.981	267.765	202.153	205.501	924.888	157.64	605.163	152.78	2544.503	2920.679	295.423	293.878	307.454	8618.897	1331.623	1416.082	7878.218	160	0.973	525.538	585.475
10776.276	10589.12	5972.947	13317.717	7299.421	13544.827	5665.504	10234.597	879.803	443.379	642.154	293.62	861.768	571.581	352.507	14473.336	242.774	209.684	210.778	1769.254	161.929	532.918	148.449	2017.798	6770.568	418.581	375.221	306.649	18204.431	3547.636	1580.878	5538.032	107	1	810.743	583.977
12468.833	12377.966	7060.694	15937.307	8642.923	15815.835	6509.694	11490.637	914.774	536.274	526.05	295.287	992.276	623.17	318.673	13934.431	274.971	243.758	188.481	1670.995	155.482	547.503	142.094	1866.503	8036.408	496.455	328.817	286.066	17323.382	3234.604	1921.903	5561.954	309	0.844	838.568	590.206
7304.106	7297.588	3936.44	9145.563	4809.664	8566.189	3384.213	6104.566	649.784	311.131	501.316	260.768	630.049	481.293	240.336	12029.452	216.987	197.141	203.932	1372.809	135.641	307.731	144.883	1193.285	6017.342	713.825	252.484	321.796	15474.667	1929.818	1412.042	3303.126	154	0.913	985.662	586.643
6714.633	7464.653	4161.186	7880.62	4540.206	7615.64	2838.435	5171.49	671	412.238	365.956	237.296	437.819	482.905	244.949	11000.185	200.4	157.248	190.012	744.194	204.465	341.849	123.319	1268.248	6658.774	470.959	406.99	242.117	11505.769	695.172	267.033	2965.791	131	0.958	1310.691	584.485
9534.964	9586.482	5897.164	12868.519	7273.176	13426.167	5807.766	10101.481	1156.198	513.045	1701.021	357.38	1041.086	937.186	374.632	15713.723	260.302	252.725	198.866	2456.662	222.562	673.476	137.987	2401.436	3519.91	329.367	320.539	320.638	31096.107	4378.603	1243.754	6473.911	130	0.99	506.269	585.023
10382.349	10223.867	5933.773	12494.234	7127.45	13123.094	5535.431	9714.061	899.729	391.019	787.741	304.223	1032.427	519.758	348.984	13383.963	253.378	226.208	209.422	1370.911	191.733	586.247	138.543	2001.008	7290.21	325.663	297.706	302.08	21475.607	2906.267	987.254	5439.717	157	0.955	517.392	586.105
10695.874	10345.783	6243.27	14076.61	7805.322	14372.465	6263.691	10273.237	893.314	1816.92	483.061	299.063	643.432	910.451	287.077	12588.844	299.523	234.667	216.271	963.895	158.059	503.297	138.217	1802.091	15526.952	364.022	359.395	291.468	13090.7	1604.618	664.89	4936.121	138	0.981	583.355	585.333
7439.594	7271.057	4501.657	9316.474	5512.527	9835.899	4383.845	7033.175	804.585	376.504	691.675	283.234	479.812	356.2	252.276	11837.794	231.645	199.253	221.682	1156.128	156.883	436.841	134.383	1416.529	8106.796	320.882	278.941	281.635	10380.403	1301.786	940.829	4389.796	141	0.938	595.011	584.755
16245.792	16062.093	8959.318	20895.958	11283.537	21994.46	9190.332	15766.323	895.271	1203.543	620.659	297.577	1070.969	1950.108	371.298	13130.057	286.427	299.852	205.48	1508.414	189.576	636.03	142.672	2181.064	12031.586	788.739	369.067	296.208	19900.532	3059.035	1467.313	5929.446	159	0.91	775.236	586.318
8869.265	8719.662	4704.442	11090.615	5825.865	10631.887	4176.384	7710.133	715.4	327.996	564.518	267.008	503.352	442.759	236.513	12614.984	226.474	214.294	189.501	1111.818	136.147	359.785	145.262	1380.13	5549.238	313.798	251.964	329.516	13913.635	1413.105	930.612	3638.584	149	0.955	965.574	586.433
10948.148	11019.493	6351.262	13945.617	7914.183	14066.587	5996.335	10579.888	812.11	388.317	383.442	265.434	649.087	446.919	269.476	10026.159	253.538	239.939	198.487	795.572	108.644	429.735	148.726	1707.962	6582.334	409.336	314.66	285.276	5022.663	1462.707	706.112	5146.804	144	0.985	1011.201	585.681
5409.107	5725.594	3842.945	7722.205	4977.37	7896.88	4110.993	6655.899	772.214	466.027	295.839	278.409	321.645	411.746	262.432	8909.65	208.391	189.266	263.461	854.673	128.912	485.049	177.527	1679.276	1767.02	345.017	427.777	268.868	8798.821	544.979	894.042	5157.907	101	0.977	1086.173	584.649
10397.246	11146.79	5970.315	13286.037	7917.381	13179.454	4809.961	9365.912	685.878	480.347	388.799	278.354	558.138	811.591	295.181	12975.078	161.713	166.503	159.543	918.106	227.189	462.263	142	1909.44	6018.456	845.728	397.446	266.247	13177.344	1866.914	799.575	4179.319	234	0.901	1348.205	587.97
7092.169	7963.397	4363.232	9801.77	5607.41	8704.323	3235.873	5231.374	774.639	381.001	311.423	288.978	607.811	708.245	268.538	17212.41	214.205	167.69	155.064	822.496	171.967	488.031	122.366	2079.071	6692.289	375.606	279.518	282.663	9295.514	2422.846	537.347	4035.158	120	0.957	1471.475	585.7
12678.19	13307.021	8607.276	17722.433	11036.167	19949.6	9178.169	16443.238	1481.112	631.015	773.762	409.538	973.661	543.819	381.184	11658.036	314.738	240.521	207.173	1672.889	204.775	885.219	166.71	3736.387	4382.946	335.183	324.877	303.567	21148.57	2488.622	1730.932	11692.262	224	0.938	537.54	589.469
13282.845	13327.586	8251.539	17506.863	10301.889	18560.918	8331.76	14635.567	1316.031	998.689	643.683	359.738	786.153	774.987	337.652	12795.788	298.062	239.346	220.092	1371.63	167.65	646.685	154.801	2829.268	6486.078	336.845	333.37	288.823	13334.899	1916.236	1192.326	8636.566	179	0.902	573.042	586.511
13448.843	13466.601	7750.364	17638.57	8561.93	16477.738	6737.759	11548.743	905.392	1923.158	393.351	289.355	701.685	929.462	299.972	12965.205	296.983	269.57	208.199	1214.347	136.228	511.381	139.579	1727.46	10621.163	479.49	295.325	308.146	12250.182	2124.716	1667.431	4926.049	163	0.932	829.666	587.721
10871.888	10955.031	6320.381	14447.63	8027.661	14697.674	6320.107	10996.091	955.346	442.558	400.677	333.334	564.327	595.657	340.14	14208.454	273.304	240.615	201.209	2328.128	163.861	592.037	161.061	2295.556	8567.018	495.44	283.906	298.182	20460.715	3033.02	4778.126	7871.454	138	0.944	865.913	586.239
11669.556	11713.118	6103.698	14445.63	7263.419	13183.273	4976.949	9101.378	799.397	797.028	547.175	290.453	543.823	1875.325	243.261	13234.184	292.819	273.458	209.85	1228.472	152.401	450.969	147.728	1424.594	11026.871	315.529	298.973	333.602	19808.123	2244.604	1009.688	3490.028	154	0.961	955.344	586.325
8238.979	8466.627	4944.107	11189.08	6268.031	11318.571	4722.56	8457.011	810.288	344.927	977.217	271.639	603.042	407.859	246.074	11253.724	225.254	213.835	200.899	1083.449	125.467	356.96	151.871	1461.289	4083.973	381.135	270.996	306.906	10124.93	1758.67	1095.022	4168.907	123	0.993	973.045	586.768
11341.011	11649.332	6366.49	14488.36	7528.249	13963.209	5383.369	10307.099	706.523	1247.49	388.78	264.269	768.303	615.355	308.196	11883.921	214.333	233.981	184.664	1100.876	138.844	409.045	153.261	1662.938	6131.989	547.467	354.927	277.285	22534.115	2763.073	645.45	3945.596	102	0.943	1029.784	586.304
7803.302	7669.297	4248.003	9494.522	5325.67	9044.167	3862.913	6901.876	746.26	454.036	352.725	278.874	575.868	485.005	271.869	10529.637	227.37	220.929	182.767	1334.324	132.137	432.039	135.779	1533.66	5305.976	479.897	355.478	270.263	14488.338	2021.78	1036.23	4425.761	147	0.942	1053.262	586.765
6485.09	6865.09	4310.682	8515.311	5187.488	9003.562	3523.408	6509.35	512.786	394.199	316.665	234.083	591.528	701.84	223.211	9930.284	150.288	195.485	225.58	915.284	262.487	475.182	209.463	1456.676	2421.408	314.016	287.65	278.325	12587.854	1562.516	642.563	3304.093	109	0.989	1242.124	585.417
8506.897	8581.132	4982.812	11014.878	6949.421	11643.458	5335.327	9523.968	1079.002	460.05	770.753	317.067	1123.861	576.079	402.57	15761.716	260.217	242.253	226.729	2242.603	215.337	876.537	159.726	2602.311	4252.618	358.723	328.583	294.393	31595.949	3880.765	2105.404	7309.505	124	0.96	734.145	588
6494.165	6761.269	4560.63	7871.63	5335.724	8560.427	4240.609	6110.578	1103.947	508.552	982.431	329.861	669.885	433.632	331.227	14698.74	257.372	178.283	202.609	999.201	209.58	452.552	136.311	2064.222	3517.025	311.71	292.509	285.989	23330.386	1718.339	493.763	5493.867	115	0.986	352.448	587.987
9667.556	9505.103	6142.601	11185.979	6637.099	10469.747	4767.48	6610.083	1052.517	1420.417	1020.909	319.821	441.277	1005.48	310.443	14027.371	305.094	250.65	212.687	879.766	199.312	392.344	121.457	1651.104	14475.173	305.022	354.939	287.648	11262.779	920.914	443.286	4311.157	176	0.904	407.903	587.875
8060.474	8005.333	4983.588	10165.854	5721.455	9589.935	4030.501	5661.034	695.948	367.852	477.348	267.812	408.181	269.75	234.778	8390.461	204.341	179.029	212.292	675.25	151.607	301.053	122.313	1018.224	6087.21	273.733	290.578	277.691	3666.85	657.739	509.665	2988.648	155	0.967	605.777	589.171
11175.904	11057.524	6538.04	13518.89	7363.695	13074.119	6140.816	9217.4	1010.386	430.06	494.928	305.718	573.395	857.979	352.658	14254.378	307.919	308.875	239.98	1584.087	165.46	810.332	151.259	2136.867	12458.178	546.863	284.574	284.497	11663.984	1899.322	1609.713	6757.109	152	0.949	719.822	589.796
9337.871	9717.302	5740.662	13333.142	7437.374	14027.307	6192.573	11108.769	850.821	399.539	363.764	325.643	503.809	570.354	331.886	13699.812	223.165	207.563	208.963	2347.427	180.367	565.391	161.509	2300.784	4307.206	394.297	283.513	308.255	25643.362	2666.202	3967.258	7647.836	164	0.928	874.085	588.86
8535.191	8508.36	4855.257	11183.989	6153.666	11666.426	4739.476	8480.724	752.759	368.307	390.588	281.138	637.571	441.765	229.459	12664.51	247.911	201.389	213.926	1113.466	139.881	399.481	159.421	1494.141	4972.632	357.943	269.954	353.792	17233.62	1874.504	1173	4009.279	185	0.862	940.976	589.586
5747.235	5816.26	3214.524	7035.446	3862.498	6716.519	2675.097	4664.002	662.096	573.509	292.539	243.949	394.009	743.487	220.052	9930.376	224.664	304.177	209.454	786.842	146.032	325.162	162.885	1184.661	2125.63	251.915	340.364	263.633	13106.345	1355.854	822.322	2879.442	124	0.96	1164.331	588.565
12045.761	12620.316	8111.485	16100.699	9434.734	17441.103	6783.081	10823.501	1151.906	510.178	1145.903	324.084	584.426	470.521	313.714	13224.853	259.147	198.09	218.146	904.411	173.167	646.907	139.11	2305.83	9128.383	306.496	322.888	276.77	3367.944	951.258	711.58	6593.243	133	0.984	306.65	589.019
9383.266	9624.962	6194.299	13086.04	7457.168	14290.814	5924.373	9714.479	1005.152	446.612	631.882	330.568	933.546	553.549	332.584	13922.628	233.451	191.045	211.792	1131.789	183.714	493.252	144.35	2105.854	7227.917	322.388	305.883	282.047	12050.443	2050.209	629.283	5655.386	139	0.95	318.565	590.313
9904.228	10025.739	5932.851	13111.833	7443.28	13753.912	6230.758	10174.85	1022.08	446.91	704.946	301.186	752.988	511.521	361.593	14401.663	272.49	263.263	237.947	1819.088	184.629	1212.478	155.177	2222.051	8941.486	349.844	309.848	283.031	19992.294	2382.815	1691.535	6476.216	138	0.944	727.065	590.319
11647.506	12274.2	6798.492	13814.94	6923.383	12252.534	4345.53	8523.144	830.537	1085.539	385.382	262.232	655.949	941.512	268.217	12237.348	198.647	187.561	168.211	703.625	247.669	424.79	137.622	1897.392	8313.855	553.265	308.75	281.189	21332.452	1704.041	652.416	4110.82	135	0.987	1362.537	590.026
11587.113	12049.278	7606.405	15502.101	8955.438	17398.749	6780.682	11205.715	1094.962	557.804	551.355	343.605	720.909	582.999	318.403	11878.704	242.97	203.327	206.878	819.936	171.385	551.573	137.822	2122.212	7734.768	313.725	302.376	285.064	4866.027	1457.647	577.13	6002.538	105	0.997	313.1	589.871
11447.27	11515.213	6532.303	14761.804	8197.928	15479.327	6622.063	10975.097	927.676	1372.629	577.289	292.458	609.272	1204.002	317.021	13985.228	270.497	250.62	209.208	1428.234	180.021	586.494	126.562	1876.724	12255.82	353.151	352.131	259.489	15783.531	1981.828	1485.661	5619.44	176	0.939	660.642	591.909
11330.771	11125.552	6288.402	15002.195	7969.808	14888.397	6254.206	11202.468	912.2	445.197	927.236	311.145	756.78	897.95	328.222	14331.495	285.917	234.79	205.809	2308.335	159.429	646.559	145.417	2134.459	8988.7	708.11	340.532	299.63	20965.205	2210.581	1796.317	5893.17	159	0.933	850.097	590.613
9655.096	9692.758	5315.212	12521.201	6644.129	12749.172	5050.826	9505.203	594.045	384.397	395.32	246.791	519.544	630.321	276.526	12057.798	185.914	211.69	169.185	1015.943	121.732	345.978	145.149	1499.505	4870.528	525.186	303.88	283.454	15075.823	1917.059	512.237	3494.027	115	0.986	1025.517	590.048
10417.929	11324.977	6100.718	14489.428	7289.378	13045.26	4715.318	9228.283	814.581	560.857	410.199	262.13	475.68	969.122	288.027	13126.705	163.925	182.461	167.573	964.825	232.188	511.164	149.635	1961.939	6051.185	743.701	394.593	260.978	13024.977	2083.672	777.487	4249.996	205	0.877	1341.188	594.012
8765.165	8547.653	5466.08	11491.565	6722.858	12647.45	5427.226	8284.292	976.897	442.831	962.059	305.224	705.28	460.54	288.198	12981.783	269.624	223.845	232.151	1259.36	160.499	517.556	140.61	1819.792	10021.734	360.431	320.092	292.181	11350.859	1650.932	1006.508	5636.578	144	0.958	585.931	592.306
8826.23	9140.103	5555.038	11559.124	6921.439	12127.63	5780.841	9495.429	1132.178	490.23	1160.331	330.404	609.594	881.673	346.276	13211.359	276.003	244.226	211.879	1726.577	173	635.733	145.382	2543.501	6566.998	501.551	340.846	287.723	14661.942	2585.41	2022.752	8052.024	164	0.906	687.683	591.616
16609.007	16518.163	9234.69	21973.538	11541.51	23069.863	9373.019	16435.868	898.497	1428.992	416.447	304.34	903.795	2721.873	376.358	14166.606	273.851	259.254	201.124	1742.86	186.087	629.069	141.989	2303.492	9974.925	396.139	532.879	282.379	21540.473	2882.199	1651.577	6086.62	155	0.933	778.99	591.945
7265.753	7591.479	4946.266	10176.86	6488.981	10765.955	5618.667	9398.607	1022.181	463.895	429.277	343.771	464.336	422.579	317.243	9845.08	254.385	206.924	222.887	2196.181	198.66	498.766	165.037	2658.441	2766.145	321.355	288.931	314.309	18879.425	2518.015	2941.281	9921.813	123	0.964	882.199	591.931
10544.751	11415.641	6525.665	14002.393	7573.413	14302.601	5144.098	9964.313	516.549	863.698	369.292	246.073	524.387	2417.976	236.663	10491.678	170.305	201.832	235.018	910.558	265.685	485.204	210.076	1622.554	5529.337	404.13	312.681	280.463	15216.991	1939.047	598.478	3541.078	202	0.854	1239.139	592.866
12000.246	12199.453	7406.291	15532.869	9058.371	15879.483	6989.115	12002.15	1180.432	504.589	1266.161	348.539	786.123	567.643	328.342	13643.348	272.777	255.625	227.343	1707.87	166.453	1113.915	147.923	2615.973	7293.603	411.046	337.148	307.723	13858.071	1858.198	1957.325	8231.58	207	0.914	566.109	594.263
7655.895	7746.906	4674.529	10121.23	6011.965	10509.898	4911.793	8637.656	1050.101	448.824	580.648	313.019	1095.179	694.876	376.477	13609.283	232.503	221.706	213.364	1925.443	203.133	849.367	162.113	2462.519	2136.87	387.071	313.752	293.625	31113.761	4953.959	2059.275	7327.419	106	0.993	740.528	591.745
13043.202	12681.553	6968.49	16156.815	8773.42	16364.704	6904.635	12175.572	865.291	628.475	567.397	271.202	825.147	1184.076	367.109	13631.104	268.205	265.764	180.93	1959.821	208.18	660.394	148.464	2037.338	11412.465	569.665	297.055	277.42	29598.56	2595.175	1466.138	5552.559	149	0.94	762.473	592.95
14672.95	14892.355	8408.569	19442.041	10390.58	20336.948	8310.801	14571.748	947.563	520.671	704.467	289.58	911.084	1068.376	358.279	13332.642	272.249	274.466	205.835	1887.251	186.436	628.94	149.575	2088.035	10076.601	453.365	328.384	278.927	23832.043	3633.212	1900.457	6011.293	466	0.864	795.024	599.367
10776.486	10616.265	5813.594	13865.571	7231.511	13611.944	5338.037	9602.726	747.607	491.269	395.468	270.714	519.2	1016.437	253.675	11576.874	239.182	242.11	178.271	1296.408	136.961	392.46	151.447	1316.99	7214.025	344.382	331.07	338.458	15372.522	1953.255	1201.797	3621.671	167	0.932	959.853	593.62
11375.304	12611.766	6959.939	12697.845	7688.015	13116.876	4950.22	8992.71	760.551	1470.774	365.727	250.59	448.723	1447.588	244.539	10309.922	276.746	200.168	169.314	842.822	206.729	703.031	120.366	1655.376	8750.285	392.494	391.429	244.427	9876.062	1728.28	536.153	4448.852	184	0.885	1299.755	593.386
9149.198	8999.94	5403.764	11115.284	6027.277	11089.514	4429.039	7374.457	821.71	541.653	467.78	285.805	499.493	624.661	285.094	12789.472	214.548	221.734	231.517	1547.685	178.55	396.733	127.404	1426.519	6100.297	385.455	338.46	263.644	15701.103	1390.072	627.228	3517.729	216	0.894	633.495	596.25
8609.075	8530.206	4763.693	11119.689	6016.982	11180.383	4512.51	8005.361	658.724	415.94	339.89	245	1096.78	873.113	251.687	10793.64	230.22	230.239	196.365	898.001	113.434	357.968	152.845	1300.324	8051.922	495.335	290.303	268.956	9781.621	1986.649	695.962	3494.436	139	0.95	1011.572	592.932
10265.291	11116.27	5885.436	9923.503	7950.087	10300.282	3779.526	7642.322	569.238	1137.334	355.398	250.365	582.172	1607.691	230.802	11320.145	185.417	226.958	202.04	900.407	296.092	539.969	226.646	1785.513	5441.435	319.529	319.095	271.589	14446.113	2031.098	587.629	3680.266	141	0.904	1248.117	594.479
10496.796	11004.57	6525.343	13811.008	7440.84	14317.223	5352.172	9983.626	752.594	433.013	336.17	254.677	410.949	620.236	243.357	9784.419	249.967	221.673	152.097	1200.14	268.729	448.822	145.757	1672.733	5312.735	471.814	295.011	259.126	14214.905	2587.914	1298.883	4510.674	261	0.913	1281.213	597.033
9105.868	9436.965	5704.959	12215.967	6884.811	12804.004	5195.611	9062.881	1003.068	527.083	1387.181	348.813	852.959	983.002	374.847	15414.957	226.372	260.032	200.103	1823.517	197.788	629.664	139.179	2250.827	2960.932	432.439	356.092	304.882	23335.273	2881.708	1244.841	5896.521	115	0.956	495.396	594.326
10676.317	10835.948	6461.891	13417.91	7698.713	13705.438	5952.046	10272.623	1237.51	538.445	1710.734	377.144	998.743	829.98	403.816	16850.852	271.373	290.101	215.383	2312.806	222.249	653.111	138.162	2537.299	6130.262	530.647	354.967	307.856	30304.405	4283.677	1333.453	6749.468	98	0.98	501.459	594.041
9360.135	9462.391	5736.053	12399.233	6837.459	12174.566	5626.874	8980.185	996.65	480.774	757.971	291.997	509.485	615.086	329.102	14070.329	268.597	250.874	224.097	1746.859	174.156	575.894	136.273	2256.171	8667.649	549.331	320.265	285.328	15260.213	2183.861	2724.244	7138.135	135	0.923	676.952	594.219
12697.702	12662.477	7141.862	15725.793	8677.411	16133.857	6805.68	11073.52	945.839	534.527	710.462	291.47	783.256	756.455	342.435	13459.185	292.984	267.762	208.998	1617.649	166.179	608.934	155.478	1918.943	11964.953	618.466	362.008	297.123	19432.629	3001.89	2196.827	5869.596	133	0.973	810.034	595.365
9660.048	9825.587	6737.396	12427.208	7816.706	11158.848	6733.59	9155.519	1459.308	604.868	504.53	402.043	380.169	409.173	295.499	11207.656	435.57	271.111	341.927	847.18	143.7	3876.06	172.273	3121.001	17933.722	283.851	392.168	336.742	8999.701	637.002	429.037	10504.15	271	0.812	899.456	596.098
10761.854	10524.026	6015.542	13541.461	7602.159	13602.996	5779.402	9978.06	766.993	503.37	327.193	271.052	377.317	466.64	264.433	9409.295	264.725	250.813	191.893	988.967	135.115	360.83	162.739	1561.746	5721.633	278.174	283.532	287.246	10267.485	1602.985	1169.74	4522.169	206	0.909	1104.155	596.136
9316.538	10107.904	5551.755	10881.713	6573.693	11175.191	4150.767	8325.886	575.214	539.155	346.55	247.925	558.149	685.735	224.945	10774.341	180.456	237.198	182.181	992.862	333.398	527.635	213.475	1678.068	5164.83	650.065	299.498	271.665	14322.126	1819.293	876.072	3719.957	240	0.873	1257.55	598.35
12346.029	12820.731	8248.443	15807.205	9104.035	16436.544	7132.181	11940.206	1409.981	597.168	571.91	367.791	752.366	914.429	342.463	16546.758	322.189	241.989	267.364	1419.451	260.697	1047.331	177.095	3237.536	11022.843	291.607	293.089	285.031	16983.899	1893.778	1107.596	8476.514	171	0.913	285.886	596.325
9514.434	9562.342	5662.319	12136.858	6746.384	12199.889	5245.73	9366.85	1039.645	443.11	1374.697	336.627	652.549	707.888	350.471	15369.611	271.201	213.876	200.425	1636.421	207.315	705.015	143.85	2322.012	6581.89	341.228	315.792	306.727	26409.508	2449.011	1301.839	6173.407	188	0.925	518.644	596.505
11874.751	11863.707	7037.551	14976.107	8394.404	15310.853	6967.364	10948.867	1133.404	798.254	734.443	310.892	705.501	958.178	341.741	14103.818	283.327	255.767	214.06	1588.795	168.783	793.238	142.96	2304.258	8962.31	420.269	318.244	296.546	13741.393	2252.042	1584.391	7204.46	384	0.702	703.872	600.872
13157.319	13227.437	7502.742	17503.977	9252.1	17259.472	7152.3	12565.998	948.742	1023.786	467.619	298.786	1072.492	2237.435	399.754	13653.046	252.038	253.372	205.922	2133.452	204.974	688.852	140.323	2285.323	7542.564	427.731	392.384	283.633	27809.732	3647.565	1660.448	6239.656	192	0.932	771.349	596.74
14955.509	15090.969	8301.495	19288.088	10149.262	19514.031	7881.576	14394.205	1001.663	615.923	709.787	329.584	1167.069	1510.088	398.27	13911.25	271.318	265.53	200.853	2358.375	220.362	637.531	140.593	2428.01	8465.004	445.873	409.46	287.964	33913.518	4424.215	1939.519	6709.96	167	0.87	783.554	597.746
14405.821	14178.067	8115.065	19087.009	10249.378	20260.849	8453.861	14472.478	919.732	641.01	476.92	306.269	846.193	804.435	324.17	14218.843	285.408	249.819	208.023	1805.166	163.358	598.437	147.439	2026.096	10977.203	375.418	414.155	285.875	16475.629	3393.679	1662.65	5682.862	130	0.924	816.292	595.392
6612.871	6447.772	3954.117	8875.485	5048.651	8181.79	3775.023	6033.536	739.772	360.726	360.191	268.111	953.763	378.892	250.037	11531.918	231.726	180.886	182.164	1234.949	124.076	325.58	141.388	1499.091	6206.251	339.083	245.667	269.776	15991.222	2508.489	1482.136	4387.059	102	0.955	1000.176	595.441
9547.766	9249.818	5326.629	11997.291	6743.494	12112.899	5186.322	8870.45	724.374	428.255	418.312	263.776	408.046	423.707	289.511	9946.69	268.916	229.473	199.65	1088.139	147.611	602.492	154.31	1502.784	7699.209	398.512	364.2	252.67	19497.369	1424.38	1149.845	4239.186	145	0.965	1077.486	594.666
8680.883	9286.142	5058	12043.49	7850.507	11128.741	4437.908	8088.432	694.839	401.837	308.348	245.362	650.118	753.106	248.934	10212.37	250.009	185.21	139.635	1026.379	240.427	438.352	121.804	1584.984	2873.727	404.518	288.075	248.226	17322.918	2594.329	1175.145	4319.696	98	0.98	1290.653	594.602
10683.717	11104.601	7075.717	13498.313	7786.339	13117.896	5596.628	8436.835	1202.453	485.145	1282.471	351.85	746.927	599.51	311.054	16885.632	233.484	203.596	199.076	1471.406	204.962	840.034	154.383	2489.616	8088.584	354.844	306.309	280.679	12612.211	1361.599	722.759	6414.012	238	0.842	255.004	597.521
6568.751	6650.425	4848.532	8385.403	5400.58	7982.7	3753.77	4639.429	838.932	438.374	441.265	281.895	326.539	393.435	272.755	12237.823	246.861	201.146	210.432	769.138	177.749	324.604	128.466	1366.043	9415.414	297.011	276.644	274.94	3449.295	488.535	626.015	3834.386	136	0.967	403.537	595.581
8013.755	7991.759	4795.709	9909.65	5194.475	8643.503	3826.392	5628.021	841.004	900.048	384.919	266.945	518.314	610.754	275.058	13140.782	245.387	233.335	207.498	1305.427	176.106	473.341	122.796	1446.774	10868.519	270.835	440.945	260.195	15446.053	1564.026	988.545	4346.188	111	0.952	651.176	595.959
11314.629	11281.617	6624.175	15037.791	8241.177	15961.781	6861.098	11479.597	944.345	455.429	568.386	285.568	592.526	690.776	317.986	13847.332	267.038	259.445	215.189	1590.149	181.785	604.991	138.583	1948.739	10356.745	528.11	325.594	274.387	15867.412	1925.421	1723.964	5985.228	129	0.97	669.074	595.81
9216.003	9117.927	5064.03	11926.573	6323.35	11366.013	4536.633	8299.743	798.127	1572.368	350.782	279.507	631.88	818.729	253.215	13423.191	267.205	245.091	210.315	1180.117	134.929	441.67	139.866	1564.42	7112.912	443.596	282.62	360.022	15919.027	2055.634	1320.528	4097.65	261	0.776	935.017	598.81
9840.042	9856.997	5357.138	12445.024	6671.33	12702.041	4959.802	9234.232	663.227	704.978	382.743	257.551	631.163	1634.963	275.526	11813.674	199.328	216.767	171.555	1157.499	129.93	400.816	151.026	1510.929	5849.352	291.681	268.743	285.098	16909.579	2458.344	975.964	3911.81	199	0.849	1020.113	597.284
8189.231	7936.495	4639.799	10551.438	5794.48	9823.874	4144.429	6991.072	712.292	389.238	359.922	262.951	395.895	417.693	300.677	10027.668	275.827	220.909	188.063	1022.264	132.69	356.173	155.276	1334.735	7839.68	506.171	376.556	269.298	12522.71	2175.264	1151.138	3464.839	113	0.969	1089.527	596.111
13486.761	14728.232	7654.959	15233.634	8929.036	14171.892	4956.872	9761.893	790.411	807.741	392.127	276.22	716.814	931.709	285.396	12609.798	195.077	203.399	170.721	852.48	240.691	474.986	133.247	1953.426	8606.432	571.544	314.201	272.32	18681.167	2052.463	742.885	4475.34	268	0.855	1358.261	597.567
8655.219	8843.637	5741.158	11356.667	6880.637	11644.78	5343.01	8548.256	1148.102	498.263	942.928	343.703	854.054	771.297	358.985	13930.177	282.596	250.855	220.983	1483.214	200.417	566.617	137.978	2197.906	7053.581	553.456	364.156	310.661	22346.651	3351.47	1308.527	6694.611	132	0.965	506.273	597.841
8811.872	8808.942	5619.616	11723.644	7107.372	12341.987	5783.045	8992.354	1006.226	975.03	413.914	316.965	490.879	1023.882	292.491	13194.925	234.563	268.235	192.652	1080.939	169.645	507.244	132.78	1968.768	3446.727	342.372	319.868	272.299	11416.995	1151.761	923.472	5771.882	144	0.958	619.104	598.792
11902.664	12271.76	7017.256	16126.857	8618.131	15935.896	6494.103	11155.13	921.486	480.267	856.263	299.315	1251.872	858.447	328.87	14219.42	293.388	274.161	204.641	1772.376	180.417	700.278	145.025	1954.134	11657.144	642.24	320.825	298.24	26240.496	3770.55	1665.17	5645.32	134	0.98	847.254	597.149
9175.87	8715.292	4642.344	10839.916	5616.688	10009.26	3803.178	6217.425	617.023	731.632	244.911	231.049	394.489	613.537	206.852	9466.444	260.635	244.382	193.244	965.28	121.412	343.649	137.813	986.543	11304.319	534.764	308.63	350.1	9476.443	1203.789	1143.171	2543.639	125	0.98	922.332	597.948
7862.845	7878.968	4340.062	9727.569	5416.064	9552.749	3901.945	6850.267	731.808	379.782	388.128	248.479	466.234	551.683	232.263	12911.344	235.233	214.702	183.87	1313.369	123.124	344.739	148.349	1478.858	6759.415	404.86	251.332	286.897	12399.289	2109.58	1784.668	4133.953	127	0.955	994.705	597.87
10516.05	10394.056	6043.885	14210.955	7814.227	14683.379	6172.193	11275.529	741.395	536.56	424.733	269.133	584.91	1064.564	295.273	10118.291	225.88	198.492	158.803	987.123	128.779	379.432	147.146	1714.502	5250.299	258.886	330.503	269.218	15377.97	3017.883	1180.908	5059.034	149	0.955	1029.748	597.681
7767.369	7788.201	4526.348	9967.631	5651.545	10196.865	4328.446	7299.408	621.172	314.768	403.137	248.231	528.955	328.142	278.265	9808.132	166.329	199.202	169.012	992.348	129.519	356.786	142.053	1219.794	2369.15	270.413	253.917	264.776	12781.847	2523.055	1264.628	3548.126	138	0.981	1060.826	597.884
5637.533	6161.646	4191.054	8306.383	4016.094	7794.957	3463.835	5707.24	743.12	367.267	399.187	239.949	291.66	438.744	266.862	11092.907	185.135	159.75	181.236	774.59	187.657	470.495	138.813	1779.795	4475.081	385.371	272.834	248.044	4856.603	1311.444	499.438	4566.455	98	0.993	1320.888	596.153
9069.85	9126.164	5250.815	11992.685	6721.378	12244.744	5449.44	9770.739	990.889	453.291	637.849	299.996	1276.891	609.886	422.174	14028.693	204.351	252.225	194.13	2462.739	237.414	728.767	152.139	2471.769	2446.645	413.046	350.214	293.582	42400.372	5093.277	1875.812	6826.576	130	0.924	744.715	597.708
9025.11	10785.48	5868.037	13610.362	8294.674	12782.266	5027.442	9039.136	501.302	609.017	363.395	241.822	451.888	1672.279	257.04	10080.293	156.212	181.793	241.106	996.088	283.551	452.221	201.486	1733.529	4982.795	328.026	317.067	268.706	18195.671	2190.914	886.134	4025.418	98	0.98	1235.398	597.684
6156.806	5998.263	3812.12	7007.52	4268.192	7968.539	3447.073	5087.164	915.15	421.14	662.996	270.292	458.112	540.345	264.42	14611.685	189.407	184.463	166.685	1138.19	175.414	614.226	139.755	1802.488	6307.423	295.857	333.963	242.506	9722.566	1019.744	749.798	4402.328	105	0.941	265.243	599.614
11246.204	11578.776	6582.426	15275.934	8267.62	15839.659	6660.795	11894.258	889.002	713.775	517.656	303.312	906.396	1124.678	349.53	14526.863	247.119	224.635	189.899	1963.533	175.046	545.897	149.825	2231.392	7145.802	455.151	399.954	291.27	22028.1	3694.281	2009.025	6228.334	401	0.754	818.099	605.413
7703.833	8364.767	5073.587	10740.985	5908.077	10462.634	4348.851	7742.205	825.055	389.955	384.99	258.788	392.484	459.201	284.978	11466.91	166.185	172.683	174.491	794.659	206.512	597.963	149.664	1986.396	3175.412	346.678	291.188	254.629	5912.181	1357.651	449.981	5112.244	134	0.98	1331.925	599.478
9675.473	9963.882	6268.769	12559.314	7889.419	13549.563	6463.464	11288.175	1259.798	562.138	619.697	364.29	738.763	626.24	384.466	11922.937	297.893	231.98	190.06	1487.209	184.745	728.611	153.64	3088.235	4413.457	600.624	299.639	316.59	18547.561	2338.2	1477.26	9364.505	220	0.883	547.245	601.65
12550.336	12741.394	7455.296	16322.167	9171.421	17719.911	7440.375	12573.119	1043.69	785.478	517.119	302.203	861.596	999.893	341.644	13615.108	246.123	223.687	176.271	1255.397	183.512	624.242	128.781	2030.711	6869.512	404.586	306.384	269.096	13496.826	1942.946	937.941	6107.268	207	0.931	662.693	601.94
14374.89	14717.059	8176.615	18861.517	9978.049	19841.47	7923.699	14034.816	971.55	1404.752	501.304	297.807	1211.526	1162.936	387.976	13968.331	264.516	241.809	184.785	2232.937	205.917	665.054	150.584	2281.832	9772.746	426.697	344.905	274.456	31006.709	4072.318	1755.443	6258.052	268	0.888	759.825	603.5
8888.047	8971.935	5163.352	12595.537	6680.798	12192.527	5008.068	9012.302	809.916	466.318	417.19	282.169	557.713	731.368	277.164	12490.928	259.811	214.01	202.437	1466.57	145.464	455.76	158.005	1732.366	6243.394	409.174	312.146	326.849	21159.072	2124.947	1844.651	4957.416	182	0.875	968.049	603.247
5978.284	6177.347	3765.006	8036.389	4871.867	7902.679	3903.196	6390.424	767.634	363.654	460.931	293.103	584.818	432.075	251.53	12467.59	186.51	193.423	202.437	1170.539	123.023	372.795	141.552	1710.001	1547.256	494.505	243.383	317.729	9366.503	2394.917	2462.056	5213.042	99	1	983.328	599.399
12793.966	13187.702	8211.075	16868.939	9891.877	18456.02	8019.291	13502.075	1314.681	648.328	493.11	335.629	620.423	862.855	311.693	12244.247	278.949	218.926	186.802	829.248	167.744	705.628	143.707	2878.074	8762.554	306.517	273.448	267.925	5435.719	960.128	849.516	7854.183	346	0.8	292.408	607.893
9374.266	9484.997	5963.376	12285.199	7431.216	13164.925	6164.315	10422.865	1178.15	503.275	502.768	341.193	733.016	499.593	343.526	13803.844	265.325	234.095	208.971	1942.93	180.274	660.968	142.799	2560.078	5241.823	378.761	444.611	306.784	15071.388	2360.238	1761.704	7923.174	215	0.882	584.793	602.677
11245.211	10976.592	6793.592	12488.037	8110.365	13152.943	6493.622	10182.948	1309.609	575.697	721.091	360.005	670.971	687.692	344.349	12487.362	299.937	274.524	231.258	1295.134	156.153	595.282	139.298	2580.499	6275.144	353.681	353.07	292.427	5917.235	2153.275	1165.615	8591.234	137	0.974	600.237	602.12
12539.57	12798.062	6767.589	16146.192	8244.872	15441.676	5777.084	10952.818	839.649	1134.993	402.701	291.4	598.281	1638.803	284.903	13123.132	299.596	275.352	196.049	1330.912	145.95	456.407	150.166	1728.458	10377.956	476.192	485.289	331.88	20178.911	2371.281	1302.143	4366.344	244	0.86	960.107	605.402
11263.492	12033.74	6741.066	13910.836	8179.759	14177.836	5026.022	9571.249	536.595	1908.956	353.711	255.642	731.085	2807.824	255.887	10140.61	189.915	197.671	225.818	783.523	305.039	510.691	221.357	1699.443	6686.78	336.184	373.286	271.1	18570.894	2417.309	560.684	3775.816	159	0.967	1241.821	601.745
9063.575	9042.994	6496.621	10417.185	7725.351	11495.66	6271.775	8860.342	1433.495	656.732	527.74	377.697	480.325	396.437	346.65	13624.134	306.314	248.48	206.93	625.862	152.585	615.155	136.651	2789.758	3219.38	295.969	306.057	300.377	2251.416	551.431	672.293	8837.88	151	0.968	483.579	603.44
11981.851	12153.864	7436.984	14835.105	8923.141	15336.511	6969.505	10940.756	1293.791	669.382	687.833	365.307	630.296	594.984	335.769	14570.138	330.823	292.961	246.133	1301.701	176.6	583.189	132.683	2502.82	9765.88	372.016	382.413	278.214	10273.174	1595.539	1140.532	7490.883	335	0.721	608.56	607.007
8274.414	8625.129	5086.215	11173.894	6265.658	11257.016	4915.981	8601.319	940.104	450.677	589.369	308.87	1491.134	685.897	365.954	16081.417	245.629	190.758	191.192	2115.329	171.369	570.685	151.127	2150.696	5146.089	443.089	333.29	291.244	22955.351	5955.058	1861.943	5941.925	113	0.981	832.075	601.35
11759.851	11408.079	6330.818	14861.472	7760.289	14277.541	5782.587	10637.451	739.453	597.447	522.659	280.619	659.043	1014.644	304.607	11399.011	263.364	246.885	167.136	1435.842	134.022	442.87	145.575	1664.799	8462.542	433.885	411.317	265.77	16609.42	2593.778	1535.666	4667.981	306	0.783	1038.422	604.402
10220.353	10245.768	5642.031	13031.232	6958.741	12878.638	5119.845	9177.664	707.141	662.083	359.791	268.999	433.619	855.463	285.703	10975.841	252.947	270.733	167.861	1104.055	130.633	1456.629	144.667	1387.283	7620.46	514.989	370.043	271.136	14394.977	1462.74	1197.45	3667.664	191	0.928	1076.825	602.448
9801.016	9687.411	5487.114	12855.998	6815.816	12222.502	5025.523	8586.988	770.842	456.976	456	272.398	560.657	741.23	311.365	11675.239	267.665	250.903	166.609	1038.363	132.541	427.75	154.409	1574.355	6354.48	437.249	325.131	288.681	13748.902	2518.447	1075.267	4074.995	226	0.839	1097.102	605.978
12017.858	12573.063	7788.561	16032.1	8578.198	15369.485	6326.814	9987.269	1219.487	498.073	1199.783	355.266	642.556	563.185	328.376	20304.712	234	205.712	182.347	1449.078	187.48	1711.294	152.911	2841.855	9315.527	316.847	306.994	275.804	8370.064	1275.042	821.705	7129.895	151	0.942	250.44	604.368
11341.182	11446.203	6643.597	12704.709	7018.769	11417.388	4428.272	7196.957	1078.85	1030.029	2128.076	311.918	591.774	1095.852	276.139	13447.02	249.087	223.298	182.984	1421.082	186.299	586.725	140.812	1818.686	12905.139	441.353	338.591	270.129	13768.817	1576.594	1059.927	4750.39	257	0.82	271.274	609.091
11153.14	10896.602	6761.798	13774.946	8369.398	14800.236	6859.543	10711.154	1099.913	449.145	470.621	287.48	487.879	831.563	310.897	12205.673	269.802	232.466	251.989	1042.255	135.441	38954.534	157.52	2146.577	7505.093	339.113	313.773	288.113	4977.971	988.176	1105.574	7341.096	132	0.965	729.545	603.538
10082.842	9930.424	5174.819	12121.56	6471.499	11962.695	4644.078	8553.399	766.154	841.749	388.798	279.028	681.369	1299.928	290.246	12976.209	263.518	228.942	157.017	1377.808	167.063	449.935	149.995	1678.287	7263.991	606.265	638.607	343.544	28767.788	3036.318	1315.167	4367.729	113	0.969	953.084	603.137
7567.369	7372.261	4459.608	9628.262	5826.329	9680.111	4625.779	7377.296	764.463	391.936	321.865	257.501	298.387	388.876	262.038	9396.689	285.512	242.862	209.343	842.386	121.047	364.309	170.636	1557.29	4642.488	395.463	275.112	279.551	5195.856	1240.443	1238.248	4543.701	133	0.909	1140.342	604.207
8542.105	8562.966	4819.11	9991.078	5375.278	8522.607	3746.323	5587.61	776.179	396.369	322.914	264.858	279.878	343.692	250.23	9114.613	351.931	259.512	286.161	997.37	133.795	360.215	181.059	1209.854	15673.871	396.073	278.593	292.005	7251.797	947.9	1084.96	3310.668	205	0.841	1152.368	606.963
10125.233	10927.388	6343.027	14000.125	7363.754	14701.121	5326.133	10206.015	646.469	393.368	320.697	243.994	385.269	503.311	233.783	9915.832	228.767	237.49	166.681	1095.075	305.649	467.736	167.32	1583.129	5740.272	413.162	294.057	263.231	11958.231	1840.379	1089.671	4082.148	383	0.812	1274.544	607.704
10185.261	11044.671	5662.181	13197.706	7073.113	11710.321	4135.478	7983.203	728.913	587.934	378.484	264.344	523.844	870.397	295.528	13284.547	162.957	182.937	180.384	899.717	229.63	548.955	137.634	1804.834	7993.981	465.758	311.025	273.526	16328.981	2924.971	1426.731	4182.861	129	0.97	1349.864	603.826
7915.186	8299.284	5271.394	10175.456	6286.798	8670.532	3775.136	5748.414	1021.708	471.717	1068.01	311.608	671.617	465.155	314.109	14929.238	258.07	190.258	198.582	3060.435	213.679	428.841	142.367	1787.817	5853.525	340.823	325.818	267.354	20863.531	1879.443	953.946	4784.125	129	0.982	337.182	603.717
9058.827	9036.54	5793.88	10965.372	7057.876	11560.408	5777.08	9054.076	1203.618	530.642	490.62	331.076	586.736	448.999	340.298	12220.326	298.158	240.117	212.143	1643.079	186.294	598.544	141.048	2466.49	7473.248	387.994	406.472	308.14	19159.504	1763.096	1151.563	8047.066	146	0.961	574.356	605.685
10514.458	10674.42	6116.014	13952.081	7652.837	15115.471	6383.539	11050.202	985.599	461.442	499.264	287.543	983.69	647.256	374.962	13922.337	234.935	256.339	196.503	2039.01	194.385	1421.591	153.574	2271.762	6581.757	370.421	342.852	280.132	29852.146	4293.342	1815.458	6546.08	277	0.861	743.309	606.049
9434.14	9279.774	4976.616	11928.587	6068.16	11239.022	4455.495	8193.856	676.443	1044.972	308.69	256.518	416.045	2143.949	272.081	10533.358	274.146	270.74	170.378	947.71	122.463	346.037	151.337	1345.505	8252.34	482.153	343.968	300.114	8984.66	1298.538	1285.84	3479.966	176	0.939	1109.989	604.852
10194.471	11178.286	6772.608	13860.004	7292.869	14519.832	5710.671	10594.747	615.399	787.59	362.886	251.422	374.926	1429.803	263.861	8400.666	177.052	195.729	267.489	986.826	256.08	466.084	191.305	1823.936	4692.109	311.213	331.888	273.089	11283.679	2129.099	1210.142	5095.2	312	0.809	1234.282	609.567
6222.865	6969.4	4469.785	9391.328	4035.126	10088.144	4401.492	7585.234	604.241	336.219	293.443	231.366	292.17	378.82	233.546	7985.629	183.102	152.147	220.019	604.651	194.494	7956.437	132.811	1631.475	2117.583	340.361	312.858	259.532	10438.837	531.674	343.376	4962.646	177	0.871	1312.105	604.76
6376.639	6978.633	4086.213	9107.191	5592.803	7988.543	3140.071	5717.235	692.489	337.784	392.175	236.174	409.89	364.093	262.899	11359.468	169.146	150.232	177.305	766.04	194.977	487.886	143.516	1548.075	4245.823	309.8	318.122	267.463	8494.481	1201.259	374.945	3487.37	126	0.988	1324.841	604.921
9219.476	9920.227	5534.549	12909.175	6114.884	12427.288	4562.808	8805.077	710.863	397.953	392.063	250.431	428.122	623.696	274.083	12629.596	162.613	169.252	166.808	989.63	220.965	502.181	149.308	1792.864	5517.902	554.66	291.668	250.13	10544.268	1941.739	798.163	4073.154	148	0.934	1338.872	604.439
7425.469	8277.25	4519.088	7481.14	5613.694	6777.086	2956.402	4560.152	789.898	801.222	339.322	271.939	370.012	854.952	213.519	8107.814	218.468	189.429	184.02	920.851	223.345	378.899	126.257	1362.868	10399.501	297.945	287.126	245.062	7907.385	673.136	442.275	3911.967	105	0.984	1369.986	603.452
11987.18	11817.727	6994.613	14968.607	8413.412	15367.945	7077.005	11603.825	1101.839	473.867	627.459	302.059	551.626	473.796	339.367	12956.85	280.717	252.188	214.838	1498.579	166.524	695.829	137.328	2321.201	9248.591	366.472	295.202	274.854	13022.259	1986.875	1869.569	7504.035	146	0.946	684.11	606.384
12454.424	12476.705	6609.386	15388.394	7955.531	15107.495	5758.182	10508.741	869.099	1090.811	313.374	306.764	602.114	2129.066	261.284	15100.791	336.669	300.758	211.632	1427.956	151.813	481.774	146.283	1731.291	15452.524	514.748	502.657	363.505	17283.205	1976.285	1799.069	4686.419	191	0.919	920.757	606.599
8033.435	8102.735	4799.401	10099.553	5453.554	9795.668	3972.119	6220.363	797.27	388.76	350.881	260.017	575.515	454.441	269.255	11363.867	225.608	234.915	160.581	1528.355	168.389	406.452	127.6	1257.066	9064.51	616.494	509.763	273.772	10920.103	1454.383	1036.082	3704.234	154	0.951	630.981	606.948
13499.802	13488.93	7333.795	16080.974	8413.359	16180.748	6396.004	11549.832	1014.957	449.639	522.462	313.94	609.826	653.52	321.768	15375.319	270.657	265.08	168.996	2227.415	216.499	584.524	135.372	2107.749	11417.127	521.208	339.683	284.998	27826.418	2951.377	2054.722	5898.884	189	0.918	643.246	608.394
9354.671	9408.785	5259.785	12094.075	6497.989	11865.873	4733.347	8647.266	922.157	480.087	385.667	304.447	1053.22	798.906	309.961	14095.689	275.537	254.65	164.71	1638.629	151.445	512.543	147.812	1912.411	6424.912	491.227	315.523	375.541	21413.928	3829.142	1320.046	4932.888	147	0.908	938.371	606.704
8753.677	8591.081	4801.843	10900.998	6040.862	10803.504	4602.248	8102.903	777.935	396.687	617.008	273.686	776.36	532.19	296.422	11692.1	217.465	218.479	158.43	1542.163	159.215	431.985	160.168	1755.965	5248.984	399.319	320.468	277.011	25804.972	3813.186	2620.511	5347.214	183	0.901	1016.79	606.839
13457.584	13282.356	7184.115	17000.316	9015.634	17069.906	6610.796	12156.76	832.54	442.987	362.847	277.127	438.593	792.838	289.296	11381.445	320.301	289.77	193.816	1471.91	143.904	500.514	172.119	1768.76	7908.656	376.271	319.042	290.881	10866.273	2874.376	1786.735	4791.42	187	0.899	1127.281	608.008
8726.818	9404.115	5213.919	10373.007	7170.4	9932.459	3878.281	7337.174	588.196	948.637	345.55	235.042	612.88	1182.377	231.313	11352.987	187.548	218.323	196.264	826.294	280.477	538.193	228.697	1662.715	4713.015	502.131	363.488	257.749	8741.602	1657.844	486.3	3680.001	132	0.965	1251.197	606.924
10025.082	10408.833	5985.63	13481.252	7477.676	14185.312	5973.268	10110.921	939.888	873.963	425.241	318.512	920.429	1587.62	360.905	14058.46	224.461	263.681	179.535	2740.81	212.243	593.631	141.869	2229.799	4850.872	348.034	334.02	277.775	32415.283	3751.207	2742.499	6731.246	228	0.897	776.338	608.592
9581.102	9538.135	5353.732	12952.237	6995.805	13234.419	5497.195	10106.576	786.868	1530.18	402.819	268.999	715.664	1556.277	288.514	11603.077	217.462	217.547	161.181	1397.992	168.054	415.37	152.462	1711.69	4642.815	330.793	413.25	279.509	26600.981	2734.624	1856.96	4976.632	245	0.899	999.557	609.627
9708.927	10013.921	7013.172	13087.169	8741.891	14801.049	7245.74	11166.684	1272.133	561.482	500.531	361.191	453.847	460.846	342.003	12956.203	281.7	222.059	194.105	649.613	153.013	541.977	143.261	2649.909	4136.215	328.756	286.57	302.245	2116.207	468.624	557.296	8108.366	242	0.88	490.938	611.384
7456.849	7504.179	4653.182	9374.405	5410.604	9093.554	4107.436	6586.597	958.882	375.996	661.122	290.13	851.503	647.546	329.559	14765.77	269.666	220.434	193.269	1146.557	175.368	528.068	140.879	1761.943	9947.395	433.083	304.595	333.303	11678.828	1943.032	750.005	4838.239	133	0.973	533.244	608.305
13136.091	13326.658	7655.636	17599.682	9401.995	18225.127	7433.288	13030.409	1038.961	448.489	871.191	305.255	873.316	618.161	356.006	13893.828	267.934	248.141	179.62	1737.112	203.39	943.473	137.802	2173.468	9800.643	376.174	328.393	271.177	22095.96	3027.373	1626.784	6418.527	354	0.868	651.599	613.898
10734.254	10886.652	6467.197	14611.705	7936.505	14760.614	6319.54	10549.675	1030.242	481.369	478.139	309.203	638.524	728.475	325.676	14846.618	253.917	237.037	207.662	1718.554	201.999	632.3	131.543	2253.314	8871.326	406.679	298.364	278.518	20159.166	2894.472	1507.018	6538.143	190	0.935	671.789	609.858
9680.563	9592.526	5413.198	12468.545	6565.675	12277.855	5011.004	9050.006	713.638	1322.642	446.002	271.991	477.618	2287.793	265.529	11214.17	249.539	218.953	173.796	1262.214	135.779	381.354	139	1425.058	7260.221	295.374	299.091	272.928	16554.349	1890.939	989.746	3860.408	175	0.967	1051.363	609.014
7862.671	8046.228	4571.288	10664.811	5666.466	10435.533	4223.487	7541.913	732.221	506.622	349.497	260.74	454.188	904.131	259.684	10481.45	257.693	236.888	154.98	1077.637	117.541	381.316	150.816	1327.275	4459.515	663.767	285.775	287.216	7485.625	1532.554	1294.681	3795.29	159	0.933	1115.764	609.16
10737.409	10757.452	6273.767	14548.772	7956.392	14304.867	6075.153	10577.132	819.728	419.309	341.649	279.739	325.122	430.068	284.225	10674.122	307.518	266.374	202.863	1145.185	131.566	454.799	171.242	1707.926	6100.741	383.635	280.224	283.1	7225.056	2220.47	1490.438	4768.754	153	0.941	1135.422	610.108
12572.054	13054.107	8273.962	16487.822	9695.523	17061.515	7451.106	12329.411	1386.025	614.549	1121.192	362.806	656.391	584.439	324.12	12292.312	285.347	228.85	178.828	1284.568	187.413	693.227	141.52	3089.742	8699.361	365.761	318.796	274.621	11394.579	1768.057	1310.808	8486.88	327	0.796	280.497	614.041
9107.772	9095.988	6178.034	11676.16	7549.252	11811.412	5972.407	9490.665	1341.038	617.476	607.245	358.04	515.884	509.809	344.802	12857.464	322.209	245.88	185.609	1346.227	162.094	707.749	148.39	2669.764	5645.388	404.373	357.879	329.444	7985.551	1380.27	664.544	8566.621	115	0.956	550.317	609.239
8546.126	8789.118	5143.68	12151.957	6563.367	12328.629	5099.879	8908.058	782.182	660.33	295.862	290.268	624.15	1054.574	258.091	13233.921	250.297	231.659	170.931	1508.597	141.768	448.774	148.314	1563.342	7250.558	488.382	284.331	373.204	15824.718	2740.277	2381.476	4820.213	131	0.969	927.156	609.973
11439.321	11244.341	6654.322	15171.972	8458.947	16360.585	7341.468	12131.477	1068.399	396.762	572.921	296.303	637.632	541.504	341.762	12686.626	247.191	216.033	191.345	1671.853	164.178	988.041	140.766	2227.681	6133.487	448.913	293.582	286.052	14077.148	2242.025	2292.771	7211.876	136	0.967	711.676	610.463
9209.429	9023.189	5065.2	12345.522	6627.202	12523.946	5120.696	9163.281	815.642	1136.494	328.744	296.74	742.704	1437.817	328.037	13411.437	281.109	222.572	169.451	1460.802	144.569	474.47	141.26	1769.529	7946.051	379.91	395.598	343.174	20908.78	3001.999	1067.546	4553.993	130	0.951	949.023	610.223
12020.126	11892.105	6419.603	15129.546	7985.464	14746.741	5656.777	10204.247	814.986	581.041	394.609	297.194	642.341	904.438	300.624	11471.975	285.164	309.049	172.286	1254.259	137.456	542.919	141.45	1564.22	9298.808	450.46	488.125	260.496	15667.919	2163.735	922.742	3953.743	155	0.933	1072.526	611.1
9149.188	9917.553	5493.41	10614.734	6280.37	10998.99	3986.908	7721.937	525.343	625.072	354.066	253.282	542.525	1860.109	239.93	10544.113	194.896	250.37	169.302	1072.494	333.908	497.237	213.206	1462.745	7469.123	349.886	306.348	278.606	8431.403	1729.223	744.032	3320.196	157	0.945	1260.621	611.653
[truncated: 2,049 more rows]
