# Supplementary material for: Highly multiplexed immunofluorescence imaging of human tissues and tumors using t-CyCIF and conventional optical microscopes
Source: eLife. 2018 Jul 11;7:e31657. doi: 10.7554/eLife.31657 (PMC6075866; doi:10.7554/eLife.31657)
Supplement: Figure 10—source data 1. [file elife-31657-fig10-data1.zip › TMA36n.csv]

Hoechst2	Hoechst3	Hoechst4	Hoechst5	Hoechst6	Hoechst7	Hoechst8	Hoechst9	pAKT	Ki67	pERK	EGFR	E_Cadherin	PCNA	MET	MitoTacker	A555	pCTD2	CD45	VEGFR	Keratin	PD_L1_PE	CD4	ActinRed	hmC	p21	pS6_235	HER2	Vimentin	Catenin	NGFR	HCSred	Area	Circ	X	Y
23058.829	21519.862	16193.122	23252.028	13435.542	25040.188	11687.684	10823.386	2406.661	606.614	617.867	534.163	502.45	466.705	359.283	4238.185	490.577	283.024	313.447	1550.209	286.206	870.316	139.12	1112.991	27987.001	290.576	368.963	293.698	811.737	444.047	343.459	1933.656	204	0.862	796.853	312.348
12326.196	12573.379	7574.392	12880.168	7001.566	9338.26	5458.836	4777.568	2184.722	562.061	484.992	486.578	424.117	312.287	252.921	6209.921	322.62	294.697	181.901	2191.102	211.428	628.568	118.376	929.638	9636.458	331.656	326.252	301.5	671.078	381.736	312.371	1934.52	127	0.882	785.941	326.886
10621.552	12588.832	6883.005	12977.074	7314.098	12211.024	6108.238	7677.893	2278.022	576.796	494.514	513.38	445.74	371.69	263.234	7776.851	327.958	285.797	200.017	2725.28	247.539	710.504	114.614	1219.92	9589.109	326.484	322.758	295.606	1183.714	424.777	328.217	2730.911	135	0.898	784.856	337.856
14060.131	13818.3	9225.37	16729.059	10634.078	16344.721	11263.394	15155.01	2042.635	567.564	645.595	773.946	404.579	393.067	269.874	13582.702	288.044	284.37	219.584	2362.68	216.065	955.795	117.98	2025.238	7961.022	284.791	351.083	279.044	2932.925	545.618	338.191	4833.458	203	0.904	786.49	356.682
16745.617	16880.487	10314.065	18731.284	10564.061	19541.587	7245.068	12203.024	1967.14	494.722	429.756	543.189	321.735	357.768	258.787	7544.513	318.547	263.615	198.756	1087.097	190.467	779.286	120.012	1326.419	15754.727	282.305	295.37	295.717	1797.118	469.576	343.29	2196.87	156	0.813	769.295	358.365
16509.348	16927.738	11756.858	21144.663	12670.747	23220.525	12941.605	21007.096	1926.584	524.322	582.525	595.547	365.827	370.908	295.871	8273.698	274.111	262.579	308.6	2135.628	209.068	807.096	121.813	1780.538	7054.858	274.364	338.119	291.027	2141.002	457.615	338.882	3845.841	145	0.965	778.603	361.197
16727.164	14763.365	13762.812	19523.051	11683.869	22023.313	8176.416	12985.073	2022.012	502.342	461.298	793.057	351.774	388.079	231.169	10757.76	270.58	282.519	333.814	2432.922	203.417	1753.188	118.525	1091.483	7113.16	299.508	393.17	291.118	1535.279	453.696	323.474	2407.912	182	0.896	803.808	369.544
15716.116	16259.56	11591.156	21148.059	12256.624	21805.629	10885.081	13572.149	1670.36	487.81	545.199	551.484	362.417	371.703	291.671	7459.146	261.246	250.306	255.983	1814.96	209.858	1064.54	130.711	1569.351	9335.025	269.141	304.915	298.902	1625.544	457.296	354.543	3439.434	145	0.905	774.328	367.755
13526.723	12411.716	8876.988	16044.163	9688.174	10191.206	4303.079	6444.631	2241.34	546.606	430.437	570.301	378.388	216.349	205.517	3548.576	265.156	292.809	323.795	2708.696	211.864	303.373	110.96	464.141	5153.418	292.791	301.269	275.668	834.303	340.332	305.548	800.26	100	1	817.5	367.68
17168.913	17016.907	13083.704	24102.357	14769.723	29018.442	12082.526	18998.192	2192.865	521.687	454.165	726.981	398.687	498.905	307.175	9833.23	269.922	281.151	267.063	2768.992	238.197	1490.532	125.528	1909.506	7629.374	291.814	284.326	294.331	2214.604	538.099	351.195	4419.742	200	0.864	781.76	375.925
4993.117	5523.118	4565.386	6351.813	3882.559	6616.931	7380.962	5687.265	2040.838	504.38	499.679	499.028	359.222	359.094	270.575	7348.178	296.83	266.819	186.996	2325.192	221.694	980.413	127.165	1473.777	4466.505	289.828	313.339	307.422	1313.806	405.387	354.59	3713.462	106	0.962	764.632	373.858
24034.378	25876.549	18487.685	28977.47	17289.416	21525.116	8177.265	12740.804	1191.379	512.274	606.366	1358.911	395.293	1276.222	280.213	13779.012	264.047	284.804	242.468	1801.392	227.543	435.273	147.44	1777.519	9434.672	315.333	532.062	305.223	23541.638	1668.074	336.605	4147.005	253	0.831	1086.429	382.18
18518.542	17544.732	12762.272	19082.786	11965.416	16344.821	5570.106	8560.354	1676.069	519.385	436.014	725.147	360.652	332.569	226.789	6675.289	259.643	311.226	197.339	1281.064	215.112	555.244	113.835	684.147	8425.338	328.054	307.244	287.255	2152.959	411.365	289.424	1411.63	145	0.929	826.39	381.797
18654.298	16119.527	10826.309	19048.897	11033.845	14705.157	5865.131	8549.436	1337.97	447.827	445.339	1003.246	380.133	1162.704	254.645	13319.014	306.616	286.127	271.76	1297.168	224.553	366.519	135.332	1535.677	10501.648	286.447	344.597	298.371	18614.36	700.964	326.278	3709.117	106	0.949	1161.396	381.453
11832.019	11122.741	8875.208	13449.59	9123.485	14348.684	7394.454	8374.725	2229.27	597.327	488.496	609.707	427.534	430.265	281.602	9591.056	296.766	294.604	205.774	2550.067	256.476	2947.549	125.904	1895.641	6560.611	302.067	302.498	310.253	1586.46	451.239	349.79	4593.955	202	0.828	775.856	386.317
22459.025	20895.539	15128.298	27256.936	15856.327	29571.098	8648.579	14141.049	1485.889	444.304	398.843	674.738	317.251	417.286	239.91	11945.056	265.37	286.19	176.58	1295.659	188.457	1156.308	117.266	1229.878	14986.005	293.312	297.127	282.676	1480.551	495.702	300.838	2701.142	168	0.875	796.351	382.637
17331.086	16818.641	10712.17	17137.889	10015.496	18689.425	7531.379	13030.072	1719.723	508.942	476.242	555.127	333.466	386.277	265.697	7168.831	347.84	250.578	222.514	1238.111	212.962	844.453	127.644	1392.492	22929.908	290.456	300.742	312.106	1304.445	430.389	364.372	2617.299	157	0.838	755.761	385.029
18248.643	17210.029	11637.728	16703.075	11413.308	16735.549	5985.859	8862.695	1520.546	431.584	375.824	589.351	289.545	331.333	238.956	9741.126	236.66	296.804	333.89	927.599	195.174	392.91	112.999	957.003	8286.349	318.266	307.047	278.573	1471.358	380.972	293.618	2595.756	173	0.872	832.991	390.957
21698.803	21161.565	14323.892	24674.25	14339.524	31502.535	8489.715	14177.595	1518.907	420.855	387.56	572.271	315.515	405.552	240.928	10724.212	233.312	308.733	197.631	903.732	188.178	1127.108	120.879	1167.096	10673.081	297.997	298.614	281.151	1657.545	473.21	318.296	2613.331	135	0.949	794.426	390.885
22004.247	23413.227	16092.387	24658.789	14370.456	17147.52	6390.626	9658.611	1476.976	525.592	567.464	1289.332	414.274	1415.164	278.326	15768.813	303.492	318.258	231.929	1677.391	258.721	457.012	135.96	1789.706	9469.871	351.656	562.835	304.257	33077.561	1145.574	345.584	4157.417	122	0.929	1106.189	392.418
20206.395	16415.637	9869.084	13582.898	7984.567	16695.38	8180.293	14235.389	1711.029	590.755	596.47	513.223	303.811	382.755	270.3	7610.296	327.294	266.051	272.665	1138.042	199.542	1022.433	122.991	1564.247	21422.163	284.833	323.988	310.177	1296.804	435.503	357.413	3346.645	110	0.985	761.745	392.073
16720.182	15514.94	10561.959	16424	9968.73	13480.414	4641.31	7205.525	1602.897	410.609	345.63	405.869	290.706	263.838	229.189	5942.719	217.593	311.25	241.426	952.98	171.863	330.225	109.346	602.774	7920.054	301.533	301.628	291.924	404.298	348.513	287.469	1445.499	146	0.879	819.288	394.938
14165.863	12859.566	8748.507	14168.471	8631.641	20822.702	5879.249	9729.147	1769.107	439.144	568.545	460.85	296.472	395.721	243.146	9700.88	216.642	288.743	175.147	1473.281	199.156	1103.885	106.992	1058.89	6314.31	305.537	314.906	299.596	2234.925	465.819	314.903	2592.348	116	0.977	786.81	397.776
15848.052	15613.154	12040.757	19643.888	12203.318	18459.566	6890.265	10086.17	1696.431	422.443	371.482	576.193	334.26	369.051	247.283	9227.358	252.813	316.063	300.822	1404.884	192.064	481.146	119.012	930.092	6964.292	310.853	286.553	294.534	1579.059	377.449	288.758	2281.426	161	0.954	853.829	398.065
12530.356	11970.762	8227.936	15463.596	8097.538	15489.237	7771.697	11886.527	1455.58	410.581	1095.388	429.603	310.526	399.78	280.74	9974.633	203.161	246.339	163.492	1297.859	210.121	1080.111	122.687	1625.952	5118.85	279.535	379.715	317.141	1052.066	436.404	331.684	3919.006	139	0.94	769.083	400.047
14783.061	14462.462	10460.401	18524.14	10776.809	22782.903	9752.846	17029.59	1503.198	420.823	403.461	537.942	327.889	366.636	279.162	7277.354	259.405	228.161	232.487	1012.499	213.806	732.717	115.471	1542.467	13475.662	284.534	288.083	324.797	1422.295	442.109	341.829	3185.618	107	0.958	755.023	399.042
14397.966	14457.558	11182.757	17794.324	11197.946	17190.968	6001.938	6386.872	1765.634	586.144	414.088	616.27	374.024	353.906	238.175	7694.385	248.282	314.226	242.342	1370.477	192.985	873.16	115.656	834.384	5429.405	311.783	292.877	303.03	1103.318	386.143	327.922	1905.94	118	0.953	846.331	404.305
33447.363	33762.601	25232.473	38426.012	23461.234	29832.771	10119.902	13548.604	1177.513	483.039	861.702	1043.244	352.364	796.401	276.451	12041.059	284.41	363.371	239.346	748.784	182.024	407.441	136.501	1273.506	16522.693	320.27	394.39	302.788	13305.183	491.499	347.34	2688.615	195	0.888	1043.669	411.844
16365.815	15929.969	10470.203	18921.012	11463.778	21332.89	8497.782	7192.344	1686.164	535.486	596.179	555.833	327.089	364.666	285.472	1939.38	298.308	231.892	227.689	928.244	202.473	803.486	124.591	778.714	15334.063	287.3	362.058	305.742	1727.576	433.03	337.556	1454.876	205	0.806	735.924	415.612
18523.303	15819.185	9454.974	19241.362	11580.9	25832.758	12853.837	20720.312	1649.486	545.112	405.568	537.809	313.063	451.618	302.707	7824.521	281.158	251.997	170.342	1021.395	215.77	879.331	128.112	1634.184	16839.514	270.267	290.07	318.378	1779.344	469.634	326.931	3328.432	134	0.968	753.545	413.164
17102.167	16484.551	11013.897	17852.69	12346.022	18100.815	8430.148	12947.667	1720.471	555.269	402.451	478.109	361.021	335.237	239.733	8454.419	241.579	295.524	336.709	1062.637	192.179	654.837	110.673	986.354	5876.717	319.771	274.85	305.199	500.889	315.837	287.485	2169.283	134	0.968	827.201	412.985
22037.4	22361.142	17529.864	27594.241	17148.264	21741.633	7810.584	8092.549	1327.643	390.848	344.064	838.332	296.811	355.716	223.294	9754.867	251.683	352.536	220.312	947.457	175.487	524.21	119.347	887.867	11931.797	289.766	293.13	293.274	2054.899	384.131	300.025	2234.083	181	0.782	865.561	415.942
14681.775	13529.436	8248.156	14955.919	8106.477	16972.425	6338.512	18473.422	2074.745	510.739	437.862	484.376	338.68	364.896	301.463	11144.152	405.36	226.898	164.335	806.684	210.801	778.845	132.952	1820.39	26666.069	321.97	296.062	295.075	1885.597	449.572	335.899	2974.355	100	0.981	725.52	415.42
17853.708	18221.595	13067.678	20043.616	12553.622	18534.142	7390.703	11298.111	1725.279	520.505	409.565	620.578	357.882	359.504	241.567	9654.547	268.823	333.651	449.278	1602.464	188.541	593.107	118.324	1066.674	8036.794	309.495	385.7	305.019	1950.148	360.463	330.139	2349.211	196	0.836	846.423	416.015
17536.413	16128.819	11383.026	21600.457	13997.848	26141.256	10358.208	15101.893	1464.398	539.86	593.064	606.536	373.581	446.85	304.328	5576.326	275.56	221.469	185.809	1194.914	219.072	932.677	124.319	1568.778	16160.432	281.163	326.888	325.306	2582.071	497.67	344.431	3398.527	145	0.905	746.107	418.017
22099.301	19381.906	10876.606	18482.851	12703.067	21086.64	9105.141	14626.053	1889.877	576.689	424.682	624.039	368.428	345.986	259.411	5223.201	280.448	323.491	403.557	1295.506	187.432	795.205	114.324	687.333	9683.325	323.059	295.337	309.473	846.963	330.554	338.772	1294.199	121	0.977	828.55	419.979
19873.087	20576.939	13722.19	21770.563	14484.503	23653.027	9238.376	14754.846	1776.037	583.302	465.978	826.319	422.743	525.809	274.711	12242.466	249.22	378.64	352.954	1473.075	205.448	1308.901	122.54	1688.437	7809.384	293.663	336.714	316.508	2948.03	488.354	341.863	3843.919	139	0.95	835.737	422.486
18045.839	18301.189	13653.55	21245.582	12885.54	19589.149	6113.617	7259.746	1392.256	456.894	359.944	1002.472	313.682	552.451	258.103	10790.208	211.751	274.277	275.501	452.072	163.74	684.388	130.331	1025.689	6549.543	295.651	365.56	296.91	3428.45	391.619	329.272	2098.994	120	0.969	1037.8	425.35
15417.334	15087.187	9663.235	18196.328	10598.543	20184.875	7940.795	6761.999	1761.232	551.401	422.227	549.925	350.496	349.479	278.157	2388.412	297.898	246.329	197.758	1480.04	196.876	1126.845	121.681	741.168	11146.389	288.279	301.341	310.085	1599.565	437.658	311.367	1590.606	128	0.925	735	427.359
15328.969	15887.575	11213.437	19968.762	12274.155	20519.183	10713.132	13475.624	1964.29	599.904	455.15	668.328	427.345	405.115	321.319	6813.041	278.676	278.104	216.497	2023.464	226.38	2017.233	126.424	1632.025	8302.011	282.575	294.366	315.215	1591.598	474.362	318.534	3693.917	187	0.879	744.944	430.746
19231.274	20554.115	16710.705	22618.892	14574.866	21889.049	8303.782	11678.862	1436.841	386.539	332.207	690.029	289.591	344.956	241.772	9111.813	247.352	321.659	324.564	907.044	164.074	649.137	118.3	889.092	8704.883	296.448	302.33	290.005	815.32	336.453	320.307	1957.123	159	0.933	862.921	429.487
17131.193	14761.302	11130.189	16926.79	10199.228	13153.185	5264.72	8112.168	1285.616	361.031	320.906	579.953	257.497	418.392	238.615	9772.756	236.831	279.856	437.599	888.401	153.486	357.101	115.757	922.96	7512.035	292.87	330.185	287.165	870.274	354.744	271.663	2540.274	116	0.977	914.302	430.009
18175.656	18116.875	14910.66	17950.142	14192.38	16402.599	6393.546	10116.178	1686.668	630.616	478.859	664.143	504.343	411.351	272.872	13166.942	253.636	323.539	230.56	1308.477	275.416	1090.872	123.558	1626.299	6828.458	302.149	302.432	317.708	1023.449	381.164	349.554	3875.667	152	0.861	824.987	434.816
14495.9	13872.315	11111.078	16558.769	10741.764	15735.373	6213.678	9816.558	1347.284	421.454	366.702	678.71	335.975	426.622	255.701	13068.507	201.954	287.743	205.978	1341.554	183.826	968.047	122.035	1672.098	5872.352	286.309	299.06	285.75	1838.799	424.602	295.467	4132.489	114	0.948	845.579	434.763
27541.112	26104.602	18743.964	27770.73	16769.776	21232.383	7538.639	11678.878	1184.207	482.652	478.944	1177.571	381.628	1008.321	279.286	12088.591	324.052	320.377	301.653	1549.499	220.677	729.32	124.263	1853.351	14317.881	295.19	326.111	268.845	16641.004	1000.205	308.768	4576.238	130	0.924	1144.215	435.592
15020.846	14737.343	9394.591	19042.642	10139.69	21341.582	11976.367	13382.126	2208.407	544.916	436.546	639.054	339.244	421.624	311.829	8424.109	301.92	316.297	195.218	2780.425	185.714	1896.999	125.626	1492.045	10333.119	293.655	289.868	316.914	1383.871	509.383	331.166	3465.485	250	0.828	739.016	441.04
18599.539	18251.525	12618.336	26009.396	14463.484	24516.501	12668.027	16695.072	1876.447	633.026	458.562	666.756	380.867	423.557	301.819	11212.6	295.717	289.527	254.818	1986.781	204.422	1612.424	128.513	1639.847	10010.233	299.987	314.379	317.13	1702.038	460.03	359.577	3503.176	351	0.786	729.07	453.004
17437.202	17191.608	13735.697	18509.564	11872.778	14002.128	5348.704	8181.154	1639.821	410.701	397.643	793.978	313.424	342.966	226.808	7833.896	211.584	306.068	239.263	795.623	163.177	365.38	118.292	764.787	7636.692	275.287	282.144	307.615	1524.826	361.756	303.969	1682.087	138	0.852	838.326	455.768
21995.065	21658.736	16264.213	25552.923	15958.025	23603.264	9194.804	14176.202	1156.764	496.916	377.303	2025.419	335.899	929.166	262.978	11622.884	257.63	257.94	627.076	1520.423	177.71	375.214	147.49	1572.793	7730.341	303.974	332.836	280.567	12417.686	730.227	483.895	3885.126	131	0.958	1173.317	455.279
19480.589	18329.874	12236.138	24207.734	14939.67	27975.523	12082.989	22544.995	1576.246	531.133	434.389	584.156	401.749	390.227	295.827	12109.81	304.453	248.811	246.352	1074.429	252.965	1364.671	134.423	1930.84	13997.169	325.004	301.843	306.218	1476.377	471.95	322.145	3894.307	215	0.929	716.849	458.281
20064.719	19499.55	16697.349	20064.063	13486.134	18689.746	8005.419	11729.648	1672.227	626.995	563.47	1311.802	394.488	482.042	253.276	11873.523	197.46	276.046	423.786	808.258	180.725	930.97	122.662	1555.788	5575.07	278.722	389.044	318.287	2520.166	376.852	274.126	3153.627	122	0.956	825.746	455.721
26128.333	26042.248	20464.482	30262.627	19540.517	25145.567	9601.401	15444.064	1143.525	629.017	442.328	2228.455	363.372	1207.172	269.605	12456.149	261.557	276.625	566.752	1726.81	187.189	434.519	142.272	1799.247	8156.052	309.1	322.171	278.917	14647.971	682.939	406.563	4392.499	221	0.827	1185.233	458.568
23875.807	24162.737	19081.459	30377.807	19425.892	25644.352	10317.182	16190.813	1133.969	834.525	357.986	2017.084	294.8	932.29	271.619	11533.07	198.871	355.514	194.458	645.101	160.588	397.563	147.457	1472.293	8843.883	316.371	317.638	291.046	6547.42	467.591	302.406	3303.781	123	0.936	1051.5	458.866
26242.304	26450.61	22043.801	30859.912	19725.381	22789.478	7860.889	12031.488	1538.279	627.334	766.062	828.079	353.274	485.862	240.267	9876.443	210.669	398.124	241.862	719.004	174.738	443.669	124.28	1046.922	11234.376	279.938	381.795	317.233	2685.23	415.927	279.407	2369.362	165	0.839	828.367	461.924
31836.818	32439.872	23052.286	38568.052	22586.297	30901.87	11247.413	17912.879	1234.634	482.342	632.273	1131.824	422.461	1252.193	327.781	13637.29	346.746	318.287	196.373	3238.822	308.138	546.187	160.022	2274.783	15448.698	362.21	406.454	296.112	43846.148	1331.928	423.595	5024.584	146	0.911	1269.932	463.363
32523.453	33216.599	26037.12	30023.527	18229.501	24184.953	8434.401	13763.694	1209.833	480.093	409.075	1160.859	327.949	829.218	271.009	10670.068	348.601	342.585	1105.988	1245.338	196.27	394.706	165.758	1516.472	14414.461	310.438	476.377	284.096	20825.106	569.813	376.744	3464.607	119	0.961	1173.046	463.508
25035.019	24839.154	17395.226	30273.733	18666.4	27467.165	10952.271	17571.094	1499.166	482.042	443.331	1353.55	405.215	1648.81	334.225	11995.978	327.15	259.856	183.963	2660.269	228.308	505.864	161.687	2720.098	13751.181	356.735	401.888	277.205	22209.367	1076.189	442.237	7672.091	182	0.829	1257.995	463.731
28546.614	28983.297	19992.669	34000.397	18430.087	23833.822	8470.331	14157.056	1239.208	454.389	419.188	1754.761	398.129	1138.404	291.455	13178.121	368.111	320.986	227.328	2329.83	219.836	367.336	159.174	2209.211	21179.859	351.24	349.946	274.462	24712.224	1066.304	475.825	5312.05	151	0.855	1279.328	464.838
29486.798	30893.879	25067.302	39278.014	26327.936	36058.519	13221.933	21039.406	1127.563	1042.591	391.702	1887.074	329.832	1208.249	261.708	11918.991	210.545	397.795	183.01	744.583	180.042	434.757	154.217	1524.034	10457.431	326.34	326.712	280.073	9456.103	515.72	321.904	3278.384	166	0.908	1047.855	465.247
30285.878	31171.133	25391.825	39960.647	26361.953	32800.216	12335.793	18842.531	1099.261	600.779	415.338	1652.092	329.912	837.629	281.168	12719.371	249.156	339.834	249.464	770.053	178.598	424.095	162.139	1609.074	12974.868	304.36	427.504	282.728	10889.82	541.593	312.367	3455.126	146	0.936	1057.301	467.233
22704.766	21600.156	13065.248	23277.806	13433.733	28084.037	10164.336	19563.256	1672.867	642.205	415.922	538.759	353.705	393.34	294.107	11207.378	353.139	242.325	205.004	1117.684	242.46	897.428	137.626	1862.041	22131.974	302.357	280.295	308.68	1444.057	461.106	392.173	3747.534	110	0.967	709.991	466.618
17364.613	15085.452	11083.807	20037.529	12838.808	20879.389	10858.769	13309.407	1721.453	633.467	479.778	596.869	414.114	387.853	335.21	6356.196	276.765	249.991	231.596	1531.248	222.638	1767.136	140.398	1286.685	8687.967	298.633	272.269	306.637	892.72	463.722	329.095	3118.837	131	0.91	725.057	471.011
18727.787	18533.834	15992.098	24128.037	16439.598	21918.99	9459.294	15227.513	1388.699	494.207	686.319	806.075	385.537	409.346	254.889	13459.396	194.682	259.246	390.572	844.799	192.366	827.414	138.379	1452.6	5220.137	289.94	356.754	321.37	4038.186	417.924	295.868	3121.056	158	0.951	831.949	473.684
22400.124	21453.447	13926.137	27133.698	16537.302	33450.064	14694.116	20291.111	1717.142	521.386	417.049	606.775	361.949	414.531	301.492	9283.73	312.695	274.558	202.725	1200.261	214.223	1585.416	140.997	1521.671	17407.751	286.036	277.525	306.855	955.907	473.788	359.142	3087.518	208	0.871	716.476	475.846
26330.854	26780.68	21488.401	33796.595	20281.296	26592.917	9348.758	14435.352	1262.977	581.227	597.782	1173.027	323.43	1234.388	268.381	12023.585	218.146	295.303	198.376	1027.811	197.737	369.132	148.682	1559.24	11269.262	327.74	593.727	281.6	18410.281	610.836	360.781	3696.684	163	0.891	1048.23	475.138
20223.758	21347.046	13783.218	22456.136	12785.24	25369.914	12755.863	21335.345	1704.149	562.392	439.175	566.237	390.517	402.684	304.855	15899.218	321.491	264.44	211.636	1043.368	236.296	889.303	146.905	2261.596	19400.444	286.594	337.748	299.257	1394.183	481.837	346.244	4467.412	256	0.75	703.848	480.055
20364.267	19381.685	15571.602	22862.82	15055.368	20262.696	6038.948	6989.774	2000.025	634.848	493.547	734.672	424.507	433.463	253.944	6246.183	285.89	301.132	162.754	851.983	224.739	2637.889	108.363	706.282	10059.088	290.85	277.791	312.129	1828.529	417.904	299.056	1136.207	106	0.98	745.415	475.642
15688.097	15612.293	12692.06	16620.26	10171.416	11865.004	4797.382	7793.79	1192.427	371.299	331.218	745.389	298.904	344.388	239.652	8560.165	196.077	279.293	269.891	928.324	165.464	361.844	128.697	901.166	8013.1	289.372	302.255	308.895	2021.851	343.167	274.377	2336.363	113	0.94	842.075	474.606
26933.83	26471.338	21242.839	33006.566	21075.704	26545.081	9922.996	15180.214	1235.826	555.613	417.483	2041.737	404.957	1097.666	281.96	15191.524	330.532	354.148	768.719	1551.134	210.1	1172.55	189.091	2200.395	11189.054	317.514	483.441	293.08	24557.969	739.236	395.41	4814.266	155	0.943	1172.584	476.197
21083.856	20622.779	14769.142	24485.76	15035.529	20805.723	8154.492	12875.818	1172.757	837.929	380.538	2108.035	351.452	1273.775	286.916	13493.887	264.93	278.985	231.592	1774.83	212.843	411.061	151.943	1988.637	8429.922	321.09	343.227	284.834	19835.679	692.528	334.306	5038.74	100	1	1216.62	475.62
22616.442	22248.468	15739.175	25142.263	15098.327	21679.48	8217.633	13345.174	988.263	416.258	372.629	1596.283	357.184	1038.091	288.941	10459.624	293.928	250.499	223.164	1215.242	178.459	349.038	144.967	2216.18	13638.2	337.133	334.58	286.339	10247.601	677.654	427.926	6478.045	187	0.852	1283.901	478.019
24519.442	23904.09	19462.724	29790.057	18809.938	21181.252	8203.024	10462.022	1963.534	705.15	350.708	1794.527	281.807	619.987	250.594	8307.181	231.815	289.383	188.43	682.88	175.438	278.198	148.164	981.071	11940.425	262.646	324.643	275.739	13208.185	475.01	286.168	2488.637	100	1	1072	476.5
18406.699	18508.952	13077.511	22881.964	13553.501	22493.332	8226.644	13704.585	957.778	500.47	415.444	1612.699	375.344	1469.635	316.545	11037.017	262.385	261.117	187.475	2556.173	205.331	462.101	152.12	2282.912	8441.147	334.247	362.675	282.011	22098.173	982.907	368.241	6254.366	119	0.961	1257.609	477.508
26930.211	26450.19	18380.051	24035.385	15528.409	22353.652	7286.484	10932.813	1124.133	441.051	393.883	585.474	303.172	350.477	237.203	8758.004	208.098	309.421	259.596	532.839	184.821	866.415	122.25	790.247	14674.306	253.864	277.587	317.421	712.896	353.06	290.387	1662.699	186	0.839	807.79	483.699
26030.932	26437.799	21648.366	33514.642	21667.686	24222.633	8479.295	13327.584	1339.96	804.12	593.544	1891.114	330.55	1185.92	284.518	12965.674	246.007	258.831	227.001	1279.797	192.884	403.217	159.662	1645.524	10878.328	308.699	422.036	278.887	17561.478	756.811	318.039	3966.345	168	0.897	1066.738	480.857
18530.86	18530.851	13769.347	22338.47	13509.31	17835.488	5817.063	9186.503	1147.354	388.779	307.564	1581.992	303.978	688.912	255.604	9133.785	279.224	285.065	241.969	808.289	155.659	360.331	145.969	1219.907	13055.471	308.112	311.212	284.54	9488.423	545.595	368.847	3050.643	116	0.965	1226.897	480.293
27017.391	27791.15	20769.501	33827.616	21484.267	32114.193	12849.523	21108.673	1119.124	469.155	466.923	1327.646	430.158	1308.627	327.812	11627.907	306.475	278.559	169.648	2246.511	239.539	443.941	148.467	2534.483	13389.581	320.325	379.944	267.055	28814.795	1056.328	443.954	6421.653	213	0.838	1266.42	483.965
21259.097	21076.425	17686.549	22770.851	13992.655	15518.235	5752.02	9186.148	1265.044	389.036	350.65	752.742	312.892	341.063	224.88	8691.303	225.204	316.293	204.179	834.924	175.814	524.827	125.563	885.865	11193.192	283.553	293.045	317.526	1381.706	341.508	289.654	2019.168	147	0.866	835.316	482.976
23481.249	24065.95	19025.274	30082.704	18716.167	27277.1	9261.186	14916.103	1182.362	453.621	380.055	2053.721	361.677	785.518	273.155	12648.822	299.339	344.611	720.267	1034.117	185.802	478.459	163.434	1637.523	10878.663	361.621	626.85	276.367	17214.585	649.562	301.921	3606.193	193	0.849	1167.174	482.241
14965.609	14358.417	11723.323	18251.375	12696.421	19165.088	6569.175	10237.591	1749.223	638.09	508.379	625.511	434.996	477.05	247.202	5472.707	256.449	238.971	393.149	1484.586	216.505	2637.946	116.207	673.372	3908.308	285.464	297.295	286.371	1443.745	442.83	380.141	1261.106	115	0.999	738.091	483.883
14177.437	14122.039	10010.022	18648.011	11075.428	18597.963	7647.051	13180.648	995.14	415.446	394.317	1070.152	348.733	1278.086	320.047	9362.116	205.006	193.69	139.901	1476.861	173.618	319.787	142.381	2644.584	4681.78	303.138	316.659	260.96	8221.132	802.499	376.938	8746.547	105	0.971	1274.462	485.376
12082.13	11482.128	6800.554	10153.018	5850.956	13274.023	6432.616	9325.259	1334.595	412.848	486.586	362.193	286.232	349.557	288.549	7129.673	339.972	191.202	180.513	392.291	246.776	892.885	147.513	1053.118	25692.713	263.379	308.403	276.576	2285.782	465.339	369.362	1755.304	174	0.782	690.517	489.236
26583.887	26742.79	21991.884	33706.519	21097.072	20582.293	7468.638	12097.594	1178.68	701.424	381.606	1196.942	293.838	897.234	263.611	11076.344	213.689	245.366	227.616	625.371	170.414	362.963	148.824	1338.715	10546.915	283.091	342.933	278.093	5660.648	446.098	362.468	3370.06	101	0.977	1037.49	488.827
18414.899	19311.203	16429.931	18537.475	12276.657	16239.506	5582.189	8717.652	1887.533	418.682	382.961	607.142	310.901	342.658	221.131	9634.121	221.591	315.437	188.713	782.55	185.945	755.369	126.116	1015.354	9694.314	256.034	298.133	313.812	783.936	333.862	292.052	2193.736	107	0.929	828.379	490.322
23485.254	24192.279	18269.562	30625.245	18981.733	28865.182	11271.486	18865.155	1031.929	420.227	395.499	1415.113	357.343	1111.967	306.098	9871.261	286.989	257.429	198.731	1892.144	188.126	362.774	142.834	2251.978	14496.246	302.269	337.686	263.357	10565.015	733.122	450.026	6590.145	181	0.843	1272.434	494.378
17840.667	18665.764	15695.406	22118.026	14645.832	21634.573	8018.259	12993.727	892.447	389.907	342.612	1369.289	273.208	778.124	278.262	10174.203	165.695	214.329	312.685	714.183	169.261	361.671	148.602	1281.621	6348.295	260.841	293.034	264.591	7325.155	481.776	327.744	3253.541	199	0.906	1064.209	493.535
23549.566	22902.661	15949.528	18564.089	12041.486	24581.647	6850.745	10664.709	1331.253	451.612	953.13	489.731	299.861	417.448	261.404	12400.642	235.619	246.27	184.965	717.603	200.829	1991.986	129.932	1311.355	14750.839	279.823	315.409	269.877	850.509	480.03	314.756	3251.318	123	0.952	727.329	494.907
17620.975	16183.696	12532.24	20441.095	13185.814	24267.082	5849.2	9477.762	952.266	338.447	326.704	848.715	252.435	940.575	253.079	8721.962	189.16	242.501	499.374	648.063	163.663	373.325	131.23	831.903	9160.713	274.91	280.49	283.786	2711.123	325.491	281.965	1897.136	103	0.996	989.383	496.131
18669.354	19693.682	16614.645	25772.786	12677.485	18128.093	6847.337	11800.226	1562.568	1082.122	596.27	1133.769	309.489	1129.088	276.211	12987.644	199.65	251.215	248.877	1206.581	202.649	428.034	158.481	1590.731	7555.251	281.907	444.096	263.276	19524.028	717.9	325.193	3222.873	118	0.981	1038.898	496.678
27549.962	29492.852	24550.716	34831.308	22391.708	25198.819	8631.282	14023.647	1226.63	579.969	351.194	566.034	309.191	383.576	234.431	8281.516	227.718	371.034	363.035	787.528	171.187	358.266	142.347	839.63	13800.136	282.304	345.482	305.247	757.969	337.719	338.622	1722.293	189	0.869	901.632	503.357
17974.196	18664.009	14741.905	21960.315	13306.668	15506.485	5503.515	9029.728	1374.601	382.184	308.745	468.225	265.796	324.81	220.421	8138.628	207.648	280.332	376.261	608.771	165.857	313.994	130.844	829.314	9493.938	261.658	358.224	302.661	916.351	329.8	291.146	2045.618	135	0.913	883.685	503.819
21569.378	22202.388	18095.247	26721.294	17326.976	21976.297	8159.813	13044.434	1311.343	528.872	362.861	654.49	318.15	353.655	244.397	8497.033	218.083	307.173	313.937	916.464	184.725	400.845	142.807	962.528	9952.078	262.331	338.755	315.104	978.343	337.123	341.218	2205.432	116	0.977	893.483	503.784
26240.626	26500.447	20500.075	31835.711	19874.218	21482.266	8012.555	12142.158	1096.127	413.308	352.713	1673.446	339.327	613.327	290.97	10797.952	358.303	371.729	404.977	1490.983	230.916	383.238	130.283	1329.02	21276.671	284.374	355.427	300.936	20945.308	678.851	378.884	3054.789	111	0.964	1263.284	503.464
21455.309	21208.701	16069.48	25821.502	16149.97	21171.729	8021.108	12250.76	1117.252	408.692	373.627	1687.75	319.094	1029.472	307.389	10776.411	317.662	325.86	245.572	1402.567	185.855	382.863	122.74	1565.233	17902.908	289.797	337.771	284.085	11307.73	880.355	448.985	3744.175	209	0.829	1241.959	508.672
22081.094	22638.792	19144.594	29307.7	19025.607	21701.564	7725.35	10460.118	764.147	377.643	317.198	903.861	263.398	518.888	266.526	7919.878	191.347	253.977	376.492	603.39	172.853	320.906	132.77	844.782	10425.633	252.473	297.936	257.719	11934.28	425.464	334.444	2056.83	159	0.967	1075.481	508.456
19783.837	19518.158	14708.536	24907.787	15540.994	18330.047	6984.339	9705.233	1110.639	457.004	598.781	1913.806	376.888	1072.558	301.318	11399.148	273.642	293.393	221.562	2357.337	204.97	341.528	146.29	1803.33	9043.772	307.978	361.631	288.515	21979.859	815.414	382.328	4600.94	114	0.96	1195.632	508.789
18472.786	19242.922	16059.406	25088.826	16219.45	19766.554	7189.495	11944.134	1369.481	366.607	315.095	443.105	273.853	306.099	216.07	8115.323	231.259	292.322	439.368	973.672	167.656	305.708	124.913	826.944	9464.255	264.731	326.152	296.608	487.241	292.817	270.909	1787.192	170	0.886	878.059	510.776
28708.428	29180.632	24071.513	37147.228	24309.005	30369.599	10162.01	14482.035	1169.118	966.857	479.96	1176.255	309.426	1081.084	285.375	12670.523	244.517	339.502	215.105	920.165	198.708	396.935	142.473	1394.014	15034.958	278.397	437.728	264.925	17264.225	646.286	374.043	2881.097	196	0.913	1046.786	513.153
19869.763	20128.254	15159.858	25504.357	15666.471	22377.303	8678.923	14864.437	1096.024	481.969	579.739	2234.017	393.483	1287.71	313.153	12428.399	271.144	248.226	188.654	2469.452	194.45	415.951	147.949	2522.505	8952.148	324.38	427.921	293.279	20014.672	933.422	398.896	6546.752	115	0.928	1198.917	516.143
21579.58	21920.852	17726.038	26937.872	17635.446	21907.952	8027.712	7129.769	1237.886	413.392	360.415	532.595	289.838	322.233	228.295	7339.337	224.998	320.402	250.767	903.08	181.227	516.973	128.572	728.441	10885.944	266.591	309.395	306.365	1171.449	341.992	292.5	1629.828	240	0.795	825.829	519.9
20937.665	21394.376	16699.306	27061.328	16948.908	24193.241	8554.627	13748.896	1100.289	482.392	529.837	1904.358	360.912	1263.572	313.812	12544.605	274.65	316.798	207.071	2612.942	198.87	476.046	138.96	2072.498	11034.659	301.155	345.597	283.487	15844.168	1031.591	523.102	5254.087	190	0.779	1238.784	521.653
19615.253	20324.577	16147.762	26152.273	16236.012	21344.406	7059.127	10808.804	1067.192	444.638	346.038	1591.05	340.11	754.839	305.305	11365.958	228.013	294.599	342.605	976.671	191.949	340.249	147.992	1355.04	8403.699	322.012	389.696	281.246	18430.056	841.271	342.039	3478.984	159	0.848	1167.745	518.978
23388.709	24138.98	20168.817	31554.019	21533.935	27336.084	9667.044	14619.91	861.186	393.972	316.786	1202.69	242.161	629.312	282.424	8370.405	198.933	310.053	270.764	550.175	147.641	322.778	136.445	991.937	11835.234	274.69	266.25	252.631	5309.237	411.296	326.387	2426.074	105	0.984	1056.452	519.986
22218.986	23640.087	19281.541	29501.401	19221.001	24723.477	7518.883	9924.174	959.707	361.266	342.066	1404.464	288.408	614.081	281.342	9218.695	221.377	317.63	282.833	766.963	176.626	372.243	127.642	947.678	13521.501	255.077	281.657	256.618	9903.059	456.308	290.804	2291.28	129	0.907	1070.957	521.748
25664.574	27512.498	22976.614	36034.797	23820.452	29461.191	9349.093	15001.891	1089.208	521.325	386.252	1785.209	303.198	859.542	288.803	11160.304	206.192	323.097	251.274	706.126	169.986	409.048	138.581	1318.501	10520.425	315.079	336.361	258.457	9338.176	495.464	350.224	2777.717	160	0.915	1048.55	522.35
21702.158	22067.535	17156.914	27207.521	17417.009	20744.053	8114.001	12068.983	964.68	405.917	327.181	1742.094	317.902	766.661	284.621	9896.183	263.707	311.782	235.478	1249.442	178.759	331.516	136.455	1500.874	11660.853	285.454	307.135	285.671	9431.03	661.068	476.67	3888.101	141	0.904	1245.507	524.479
17166.687	17032.012	12834.454	22046.27	13824.735	20468.374	7913.563	13486.45	1132.633	485.393	570.484	1904.829	403.008	1323.021	315.93	13612.795	265.77	276.289	278.538	2806.446	197.379	447.612	160.135	2546.931	7016.772	326.666	591.487	306.427	23339.985	1484.341	399.963	6640.566	145	0.895	1205.583	525.383
18571.735	19518.484	15579.541	24521.792	16163.577	23908.087	8860.985	11488.777	1492.711	412.014	440.066	529.82	310.94	395.352	230.706	10661.897	189.62	259.206	232.494	882.4	181.644	715.774	130.293	1071.147	6429.083	279.508	374.895	296.913	1664.559	395.672	269.372	2576.998	109	0.946	829.463	524.28
22402.855	22590.2	18724.256	29989.474	19889.599	25795.663	9290.086	14148.295	999.26	376.339	400.502	1014.571	273.533	872.569	287.992	9965.655	228.711	320.645	249.645	718.342	164.379	379.358	132.385	1161.532	13538.22	265.628	265.605	247.842	9725.141	491.562	331.614	2967.813	105	0.984	1061.081	523.776
15818.132	15457.915	11673.706	19940.516	12492.959	18819.413	7035.168	11832.252	1190.956	422.837	523.945	1873.885	352.436	984.122	289.516	10936.368	231.528	245.257	222.995	1542.391	169.141	390.619	141.524	1937.088	6904.917	321.427	479.82	298.94	11935.72	804.523	370.363	5724.908	110	0.915	1197.091	524.164
23630.697	23449.058	17322.544	27130.478	16856.385	23557.064	9374.054	14322.092	990.749	381.714	368.963	1268.689	330.402	945.012	254.93	10171.093	281.426	258.991	319.862	1637.803	188.912	418.479	131.21	1813.083	15973.905	292.292	287.98	288.331	9827.09	696.734	427.525	5554.808	178	0.906	1305.399	527.084
18082.071	18830.941	14543.005	21454.61	12106.495	14528.178	5268.403	8071.951	861.621	376.756	358.005	462.713	325.442	755.915	273.056	10071.115	231.362	266.886	178.867	2120.437	199.967	306.853	146.355	1417.768	6343.095	297.843	315.025	298.603	23652.657	1391.868	290.799	3180.908	105	0.941	1215.424	526.271
23376.095	22059.202	15567.385	23542.315	14017.965	16612.537	6260.753	9274.42	1197.915	360.351	434.649	1430.369	326.928	703.788	244.351	10448.079	319.037	248.461	213.888	902.909	187.969	303.164	123.354	1460.746	19831.881	285.745	308.098	253.051	11107.659	617.678	386.761	3840.179	123	0.964	1316.508	527.142
16694.989	17030.025	13212.175	20102.006	12817.479	14446.129	5332.645	7915.029	932.197	355.466	289.695	1560.37	286.131	442.976	264.457	8234.11	265.121	316.773	243.305	850.557	178.215	318.559	135.081	917.312	10603.605	289.518	282.66	306.768	11412.636	577.705	311.123	2078.445	141	0.913	1254.72	526.713
23699.755	23447.981	18439.496	30160.215	19377.565	25407.954	9591.245	14488.376	1488.256	445.403	502.337	1397.663	381.812	1116.965	310.144	12725.107	275.345	305.802	263.927	2468.781	228.914	442.986	148.963	1877.47	10249.422	338.827	578.211	310.124	28101.2	1120.16	384.088	4717.113	260	0.715	1185.908	529.458
16923.433	17303.265	14776.939	21347.493	15125.299	23733.417	9470.894	15008.067	1139.815	413.118	381.329	390.896	303.477	390.615	254.886	10454.461	207.357	224.92	419.478	690.107	163.818	881.081	130.31	1175.911	6410.456	263.27	349.524	296.908	1335.706	334.763	311.417	2802.512	214	0.885	834.682	533.023
13854.338	14726.788	12004.011	18747.441	11759.444	16621.628	5628.754	9271.224	979.206	381.667	431.817	1316.767	281.164	792.754	294.155	10812.241	172.507	217.988	217.644	822.333	168.203	405.869	126.761	1180.047	6744.649	257.585	292.425	249.353	9915.72	512.562	312.798	2857.691	104	0.932	1069.913	530.058
14930.761	14732.364	12492.057	17794.572	10282.94	14019.765	4829.819	6291.123	1342.79	588.629	1544.379	596.316	353.376	446.522	263.329	8432.576	222.72	236.682	180.748	703.067	174.686	1256.696	140.195	820.244	6292.749	275.436	511.19	323.526	1027.959	418.495	294.498	2145.83	101	0.977	801.559	529.797
20362.846	21572.505	18144.435	28498.301	18594.415	26041.585	8905.198	14277.468	1255.391	430.02	628.257	1171.091	316.735	1199.629	297.513	11551.75	222.864	324.726	198.306	1105.83	185.442	434.363	130.749	1472.584	10297.925	268.063	320.626	260.208	18669.96	715.784	329.364	3660.485	146	0.936	1060.788	530.644
14578.616	15693.18	13140.642	19844.944	13840.435	19672.273	6689.863	9089.268	1307.879	439.852	351.571	773.358	316.174	374.019	248.535	11663.061	198.376	307.868	217.321	878.543	174.28	769.547	142.321	1303.652	6746.837	273.903	357.5	321.324	2068.532	324.852	381.294	2641.088	111	0.964	910.563	530.995
14826.779	14201.1	11170.368	18181.966	11469.311	16305.165	5797.816	9201.686	1029.564	413.465	352.394	1558.309	360.01	1289.128	318.773	12521.563	207.396	238.49	297.17	1825.158	196.797	384.779	163.171	1948.419	5193.812	335.217	405.642	304.975	19310.57	848.708	363.207	5678.785	96	1	1172.521	530.552
21606.4	22052.865	18524.514	29574.542	19812.895	25983.01	8386.963	13409.064	1180.291	551.718	368.323	1606.784	303.25	1091.458	305.731	9976.019	202.653	303.353	188.61	642.737	161.571	433.319	136.23	1387.846	10185.004	284.122	299.175	267.777	6984.786	501.041	314.191	3491.193	193	0.928	1050.619	533.433
21668.535	20746.601	16353.978	27112.84	17464.843	22737.274	8723.594	12216.053	1199.487	459.71	402.79	1721.63	338.906	893.135	289.732	10187.348	286.834	303.112	333.033	1300.927	183.67	370.28	147.566	1543.704	11356.647	322.399	543.401	312.05	13976.901	821.914	399.188	4374.631	151	0.942	1198.195	534.831
17152.841	18810.537	16446.99	23750.093	13413.083	18902.516	8420.812	13198.398	1651.538	634.207	423.799	905.06	495.545	354.733	269.467	12860.976	232.045	296.321	326.319	1041.147	176.475	1298.346	139.368	1646.143	5767.588	314.784	316.002	314.409	877.909	324.771	310.19	3396.187	137	0.963	901.047	534.953
16226.58	15791.349	12008.75	20755.072	13036.374	14862.049	6078.208	10213.431	1158.381	451.802	690.582	1278.079	379.087	1290.032	314.425	13540.516	288.896	272.326	212.853	3616.484	239.629	400.07	146.165	2258.31	8592.314	327.55	378.813	309.053	35166.285	1339.64	387.22	5972.311	102	0.955	1221.971	534.588
20756.777	20911.396	16572.854	26135.944	17183.019	24526.634	9977.683	15372.371	1262.059	393.705	343.519	1890.256	317.93	1074.521	282.067	10466.654	270.282	301.358	250.017	1547.944	180.613	424.614	137.109	1846.072	11181.552	290.145	313.616	304.878	10187.377	873.064	465.861	5007.752	249	0.831	1244.211	537.211
15796.87	16552.896	13639.478	22469.004	14424.806	21327.094	7813.71	9811.557	1067.095	398.822	343.592	1274.081	349.589	1028.439	321.871	11825.069	239.616	277.436	343.632	1745.73	206.837	422.362	166.247	1690.565	7770.913	332.297	421.74	299.019	18986.247	782.657	361.373	4301.154	130	0.951	1178.931	536.454
23981.787	24542.835	19683.77	32179.3	19959.072	21259.788	7711.026	12848.174	1586.502	464.527	399.523	1297.51	368.575	926.142	296.13	12271.77	280.493	308.82	582.269	1269.629	200.17	397.41	146.832	1766.026	10942.106	339.929	484.996	303.843	18374.134	803.173	352.685	4423.153	126	0.896	1189.167	537.825
19200.522	18915.524	14558.19	24093.266	15615.9	21024.578	8042.611	12824.346	1919.627	426.695	540.911	1667.783	354.979	1160.07	293.298	11182.921	276.456	298.807	236.383	2305.219	212.071	407.443	141.662	2090.631	8611.988	469.591	376.347	307.515	19930.689	825.992	408.732	5977.781	121	0.937	1214.103	536.145
24783.087	24389.077	17974.809	28817.539	18918.282	23545.235	9081.473	13102.675	1304.059	363.558	322.485	1837.222	321.929	691.26	252.223	10547.295	378.817	335.76	220.068	1150.59	194.197	355.489	130.154	1421.537	25571.067	300.086	296.12	292.446	18518.823	769.693	369.921	3743.644	112	0.932	1291.634	535.973
20983.567	21383.118	15055.429	26123.135	16070.625	23430.498	9766.916	15778.206	1250.46	404.38	394.198	1526.122	371.89	1048.074	263.3	10583.702	243.351	227.976	164.148	1791.902	211.543	334.598	139.922	2189.081	10942.297	297.185	308.854	287.954	12151.855	1018.962	434.866	6239.03	127	0.967	1320.634	535.5
18621.339	18610.788	16184.209	23989.141	17223.478	22556.31	8990.262	13370.436	1303.956	492.16	334.866	519.509	304.194	425.202	249.036	9239.985	214.429	269.082	397.991	1050.386	173.72	810.093	122.407	1013.414	7511.794	291.665	291.312	292.218	944.384	321.824	334.003	2385.492	215	0.917	855.914	540.198
15442.905	15319.909	12150.72	20250.101	13045.687	18631.686	7607.253	12441.702	1171.505	398.146	688.705	1251.569	335.61	1162.356	293.975	10486.587	227.498	241.99	205.315	2435.189	189.459	386.081	140.884	2011.143	5192.051	304.324	358.765	298.028	17922.482	1039.132	334.765	5589.309	162	0.904	1230.685	540.364
23208.965	21941.954	17425.044	28135.823	18236.451	20623.906	8588.2	12801.894	1263.927	403.006	388.247	2362.531	333.202	975.403	293.213	10634.629	299.798	365.456	262.504	1228.865	179.669	430.366	144.604	1667.311	12164.065	344.773	359.476	318.17	11879.847	712.026	405.357	5017.943	98	0.993	1204.939	539.837
17165.666	15271.699	11672.545	18961.624	11531.103	15401.289	5526.129	6947.961	1231.264	354.874	289.357	614.843	276.966	361.72	228.508	7515.152	197.82	273.057	261.345	540.354	156.88	293.833	124.509	726.347	10314.372	266.815	342.347	325.805	597.499	284.369	301.911	1755.597	181	0.799	931.704	544.699
26018.041	26900.882	21221.365	32806.824	21316.143	27403.441	10279.564	17508.761	1307.59	457.541	335.427	1555.563	342.852	616.258	260.317	12505.156	366.899	408.442	271.8	1152.633	183.229	442.288	169.759	1693.146	23803.514	316.529	372.833	300.581	14968.459	730.752	316.89	3307.786	253	0.801	1289.196	543.65
25806.351	26030.834	18981.692	31152.1	19261.706	24508.194	9994.159	15722.349	1216.434	417.774	353.421	1720.456	330.06	721.697	247.58	9690.839	276.318	287.213	264.284	1208.143	206.373	402.854	131.086	1578.797	15803.204	279.711	341.466	277.829	12615.882	600.386	426.695	3768.404	256	0.629	1334.949	548.848
14946.341	14587.669	12584.637	20395.3	14217.944	20936.724	7894.811	6603.233	1149.862	446.211	366.112	661.91	328.732	377.271	270.471	9926.805	208.364	227.484	397.522	654.948	171.714	1004.074	126.222	1225.798	5590.984	301.957	349.596	286.873	2099.688	334.811	336.108	3000.038	102	0.987	844.333	542.461
27576.959	27055.221	22465.005	35528.016	23669.066	30880.96	12020.794	17994.473	1354.08	537.397	386.186	1847.749	349.832	914.276	280.99	12136.417	295.416	344.214	439.078	1234.364	193.88	408.778	147.126	1748.387	13679.355	333.539	397.806	323.858	16696.56	891.088	416.496	4318.257	188	0.913	1200.415	546.346
24640.448	25321.66	18806.916	30946.871	19495.518	28819.632	12188.249	20297.237	983.778	444.122	424.199	1381.568	372.62	1184.839	280.868	10207.228	275.278	265.537	207.776	2060.595	243.267	438.977	136.754	2398.327	15762.841	292.656	320.004	289.769	12646.312	962.731	509.454	6669.838	200	0.891	1323.775	543.615
13659.974	15025.987	11617.912	16691.995	10423.781	11798.661	4567.903	7342.967	1508.048	546.484	312.979	770.738	262.11	322.095	238.946	7742.203	226.04	274.856	625.861	1139.925	153.959	300.194	121.704	776.929	7421.963	291.892	313.625	290.829	1149.469	310.655	315.41	1747.771	113	0.981	868.624	545.296
22788.841	24534.418	20412.264	28824.635	19200.289	23924.656	7626.014	9339.034	981.073	437.476	342.078	847.64	288.11	417.14	292.825	6995.509	238.437	333.974	358.288	426.754	146.978	717.485	130.089	708.328	12641.465	283.334	279.915	263.275	4495.577	375.915	325.944	1496.953	167	0.913	1077.925	546.29
22237.269	22447.967	18524.592	28788.144	18539.959	22125.116	7631.245	11317.568	1092.285	441.376	322.223	873.573	282.116	671.878	288.496	10880.205	245.034	308.282	336.198	412.357	149.027	351.868	135.783	1129.763	15521.948	272.096	322.749	266.016	5355.998	358.762	329.851	2422.532	160	0.939	1048.044	546.775
15351.579	14839.931	12021.562	19093.015	12169.418	14639.963	5191.518	7737.266	1103.75	351.421	301.877	1574.486	320.973	809.067	284.755	9654.985	264.394	317.818	304.192	1170.958	193.06	307.784	146.463	1188.165	11341.173	354.914	396.506	296.577	17832.402	643.765	280.877	3097.7	119	0.933	1179.92	546.718
23579.409	22834.046	18716.857	28535.827	19727.78	26732.54	11308.517	17802.645	1002.654	376.534	312.733	1755.699	309.99	821.992	266.35	9964.895	267.367	294.992	429.485	1099.066	172.824	408.358	149.489	1568.425	11486.615	290.98	347.876	311.577	10517.187	637.069	356.018	4030.383	159	0.957	1245.94	547.657
11482.217	11885.816	9579.637	14476.122	10013.926	11558.332	4241.508	6408.46	1020.753	335.079	315.588	570.43	288.391	318.093	244.799	8825.138	225.226	268.212	183.678	741.687	160.453	696.445	124.078	929.566	8517.517	252.999	267.575	307.459	1576.48	355.291	342.554	2085.739	96	1	826.552	546.479
20834.746	21240.474	18098.171	27212.701	19177.535	28119.384	11044.487	16401.254	1181.521	441.204	350.256	607.33	300.832	391.099	266.984	10630.48	209.76	246.981	448.351	719.464	167.953	1117.932	123.306	1235.414	8112.38	281.673	332.191	294.115	1282.711	329.672	306.972	2680.313	176	0.904	848.938	549.585
23863.244	23222.925	19134.193	29852.437	18528.971	22442.113	8404.158	9539.157	1094.367	349.349	307.78	1652.997	304.179	680.196	265.429	8227.814	278.58	325.613	424.457	853.224	171.554	335.313	134.088	1072.983	14066.059	294.96	368.483	324.196	11088.069	621.647	295.448	2883.985	175	0.861	1209.929	552.403
22529.53	22804.083	17235.646	28718.863	19102.319	27323.417	12120.326	19768.412	1118.492	438.525	428.346	2049.297	406.754	1344.006	288.254	11010.499	272.402	276.855	179.722	3203.894	221.866	496.308	143.879	2699.539	12979.903	286.045	327.669	297.166	20798.452	1615.098	580.185	7270.075	216	0.849	1306.069	554.153
17947.043	17986.66	15630.623	20927.045	14830.536	21824.45	8650.447	11323.407	1380.982	552.986	432.166	800.806	341.531	451.256	288.101	12425.696	253.747	266.813	259.251	787.001	175.178	1153.583	131.215	1513.21	8249.08	280.24	333.202	291.504	1490.491	367.989	314.01	3394.003	172	0.887	838.64	554.419
15167.99	14397.045	11855.894	18678.114	12083.351	16625.89	5911.39	8854.752	1084.179	317.127	295.799	1371.492	296.911	613.78	247.894	9454.993	238.747	276.704	241.057	1039.722	205.227	312.668	135.355	1119.116	9192.69	320.478	393.403	331.625	19154.734	765.691	324.447	2390.005	162	0.852	1194.29	556.741
27442.032	27449.782	21830.553	35337.53	23377.207	29567.387	11307.248	22372.989	1281.167	373.363	316.692	1775.573	331.641	615.053	256.596	11703.962	278.658	370.137	246.063	1234.548	180.129	398.905	154.669	1831.035	18336.757	300.244	331.468	292.974	17684.637	725.182	309.394	3267.129	210	0.743	1290.486	556.943
21344.652	20424.125	18544.286	25805.746	18462.832	22385.674	10310.886	16199.989	1543.42	631.59	411.209	604.765	333.054	480.274	274.717	12644.644	222.894	235.084	416.769	748.242	159.129	452.748	129.015	1533.284	8616.092	307.719	334.095	303.615	1098.352	338.484	339.484	3565.24	155	0.967	857.861	554.913
21759.497	21108.484	17344.127	27095.286	17774.959	21142.702	6907.64	10261.936	1300.15	594.865	317.471	975.236	269.262	504.497	246.338	8241.058	241.857	359.737	208.194	1063.87	154.729	323.314	119.848	819.057	14902.983	315.613	333.643	296.882	2125.008	325.841	297.814	1782.097	136	0.967	874.375	555.853
25350.535	24977.504	19737.698	32440.483	21646.738	26863.173	10926.482	17780.526	1175.822	360.119	327.202	2144.29	335.812	724.447	252.69	10274.317	294.598	333.657	230.137	1434.653	175.689	445.218	140.259	1602.706	18756.889	284.644	288.27	304.748	14083.458	953.164	393.634	3847.876	213	0.775	1299.373	560.556
23961.825	25065.332	18982.495	32054.378	20771.038	31383.565	14146.114	22770.346	1972.689	500.965	583.609	1908.041	451.663	1242.461	321.638	13063.215	281.725	286.494	166.021	3172.228	245.658	749.535	158.977	3352.342	10829.19	293.218	375.468	281.517	25541.725	1595.977	482.974	7713.277	160	0.897	1332.575	558.306
17949.875	18166.216	15532.556	23407.967	16849.17	24738.412	10820.734	11345.099	1180.485	447.36	353.49	475.691	288.92	421.979	257.955	8189.352	222.617	228.283	502.984	913.602	166.951	765.808	129.624	898.06	7335.541	282.944	330.476	293.417	1061.991	353.329	296.929	2086.112	226	0.904	827.898	560.633
22565.423	22870.518	19309.848	29507.267	19318.382	19511.398	6875.101	10486.519	1398.495	466.191	390.828	753.737	287.73	571.138	258.697	11048.906	206.241	328.282	221.955	683.736	158.243	351.714	121.261	1143.126	11847.832	317.872	389.248	281.029	2083.285	452.103	307.478	2777.837	113	0.875	866.712	558.261
23686.657	21454.769	17998.744	29016.459	16162.734	20165.453	7294.822	10587.556	1263.906	669.57	471.256	658.503	301.71	1166.51	280.15	12174.076	250.19	245.878	348.923	718.54	176.367	320.319	130.075	1407.182	13105.813	292.509	319.342	282.319	8671.906	563.393	404.176	3375.296	100	0.967	1039	558.22
18340.736	19748.911	15966.14	25007.16	16546.938	24971.709	11952.24	18308.104	1384.214	605.079	490.266	997.417	480.088	1237.774	351.112	14523.728	307.14	318.135	224.765	4408.671	263.171	1206.245	150.703	3893.246	6368.991	305.876	318.49	294.387	32606.195	2891.55	454.625	9032.388	105	0.984	1314.281	557.224
17976.638	17327.117	14250.385	19614.08	12419.826	13534.205	4710.316	7384.848	1300.883	420.271	367.993	623.651	300.979	277.751	239.028	6029.262	221.957	269.189	402.252	907.228	168.148	300.289	128.076	553.976	9339.195	267.93	329.04	294.923	1004.282	315.96	327.651	1253.898	125	0.968	792.604	561.524
20071.354	20791.277	16674.092	24483.799	15217.167	20643.766	7335.325	11230.717	1244.654	465.917	333.074	791.718	279.348	402.15	247.677	10302.184	204.79	248.653	250.957	946.724	152.661	411.6	120.098	986.868	7935.663	317.666	334.677	280.675	1178.823	344.535	287.085	2501.221	123	0.925	859.809	563.768
24543.941	24061.916	20394.734	32060.021	19055.342	24708.722	8981.436	12903.138	1031.78	503.194	322.952	1118.664	286.731	702.929	280.578	9729.363	242.377	237.845	484.736	428.047	149.211	321.584	124.825	1095.89	13944.801	327.291	297.45	283.846	2701.668	459.79	367.389	2860.342	148	0.924	1043.858	565.689
19188.523	18791.875	15585.076	24198.505	16078.041	17540.452	5749.012	8233.197	1140.558	621.146	332.378	1487.234	305.205	632.685	278.18	8282.697	235.095	294.255	238.464	759.883	175.601	306.636	134.109	813.376	10470.229	275.493	298.057	259.152	12284.106	403.399	345.815	2051.351	165	0.921	1063.979	567.615
18422.8	18261.854	15062.633	23496.366	15807.12	20648.752	8529.091	12888.644	968.905	343.3	332.275	1048.546	318.768	768.094	255.715	10295.571	233.117	294.681	215.422	967.215	193.795	342.158	143.4	1302.834	8661.536	309.327	359.26	341.731	13312.759	691.883	304.374	3204.823	191	0.91	1172.558	566.919
16636.863	17680.839	13450.135	22421.603	14351.948	22200.04	9709.097	16057.737	1397.861	404.727	407.273	1573.82	348.228	1142.211	277.033	12451.81	243.491	240.436	205.917	2372.524	199.055	603.76	143.354	2471.316	10104.437	283.096	336.334	279.058	14981.327	1193.302	419.423	6334.488	191	0.807	1340.154	567.746
12732.918	12775.714	10681.683	15423.213	10404.54	13577.801	5459.547	8070.533	1195.003	431.324	329.606	591.215	273.389	430.478	274.654	10936.491	222.149	258.403	182.821	801.463	159.851	1374.752	147.651	1160.881	8416.742	293.667	304.385	288.511	1089.496	352.543	287.159	2828.688	196	0.722	835.969	570.699
25880.011	26062.812	21815.479	33314.969	22306.721	26038.043	9433.198	10814.022	1193.322	369.362	328.724	1725.594	336.008	679.459	246.073	10272.111	360.887	408.808	306.348	1014.138	206.559	377.482	138.601	1199.159	23486.507	457.733	369.906	355.907	21777.504	721.379	335.884	2762.898	167	0.879	1215.278	568.805
24492.988	23937.473	19485.591	29797.261	20041.213	23989.289	8852.187	13144.782	1174.891	336.757	296.122	1732.25	298.948	607.198	240.447	9689.101	297.562	346.635	236.528	946.616	173.572	313.74	138.895	1140.049	18532.138	285.532	300.092	337.546	13919.654	574.417	305.259	2742.902	208	0.853	1240.981	570.615
18903.079	18645.948	14958.915	23921.112	17090.823	23348.16	11965.914	16709.607	1250.142	580.977	464.344	1231.27	460.313	1085.882	327.481	12755.833	300.069	266.814	212.928	2563.968	220.327	1177.445	162.632	3879.846	7576.386	304.64	284.424	289.962	19592.924	1899.562	483.883	9204.683	111	0.923	1311.995	566.797
22666.943	23116.536	19422.04	31425.853	21222.539	27986.493	11272.688	15232.363	1115.51	344.952	326.274	1838.448	330.255	546.948	239.061	10287.771	287.48	340.479	251.335	1274.838	164.766	485.283	151.418	1327.899	17807.586	291.192	293.204	299.399	13407.931	791.228	470.768	2805.28	110	0.955	1301.3	569.982
19326.78	18952.478	15273.998	23996.77	15969.9	16409.686	6137.646	9642.166	1006.676	295.7	278.14	1678.968	293.201	442.336	223.499	7812.788	317.476	307.818	236.809	1206.727	166.083	304.622	147.486	1196.006	19821.899	291.208	269.372	307.269	15942.647	590.875	345.276	2100.217	115	0.901	1276.039	570.213
23882.658	24317.588	19636.487	32355.112	21275.663	31469.966	13239.801	19592.089	1072.183	397.519	377.56	1683.826	368.098	927.972	269.605	11456.077	335.05	358.852	222.715	2170.954	194.758	613.923	155.95	2240.692	21027.561	294.805	280.119	295.901	19832.855	1455.215	486.049	5456.596	220	0.865	1310.391	574.45
23634.401	23555.736	19437.037	29875.198	19777.287	20582.377	8019.096	11954.344	1025.447	330.467	306.203	1251.323	298.054	692.396	241.752	9499.371	295.883	359.718	215.594	1128.548	165.041	314.782	132.338	1198.629	14136.736	291.527	310.226	341.324	14228.114	649.214	353.502	3169.672	146	0.879	1224.733	574.027
10140.139	10200.561	8284.206	12979.238	8634.187	9806.572	3531.023	4710.219	1000.395	274.342	276.735	1164.247	262.508	486.271	216.458	7231.053	203.888	215.161	237.279	713.004	156.936	266.621	120.023	771.573	4535.194	283.472	311.255	360.086	9483.668	440.754	300	1997.105	110	0.926	1202.982	573.082
18501.402	18487.825	15024.372	24410.775	14392.807	16935.541	5928.537	8094.906	1165.347	511.488	366.026	1402.846	285.849	906.832	255.954	10374.898	215.297	246.536	224.104	693.432	178.125	309.106	128.526	1221.032	7318.187	289.991	419.326	297.355	7234.825	485.905	418.404	3306.154	105	0.941	1025.452	578.567
22599.446	22879.202	19435.273	30421	20309.34	23303.575	8692.242	10654.734	1060.394	386.913	346.139	1495.427	345.02	760.712	247.725	10419.37	252.355	366.262	253.726	1244.327	214.294	347.834	140.524	1150.953	11069.155	296.119	382.758	340.743	18351.909	713.539	393.391	2905.132	394	0.578	1168.188	588.751
19841.837	21190.768	17195.786	26836.597	17711.377	20644.248	8202.326	7899.476	1400.546	385.468	304.257	729.794	291.45	376.907	252.584	7889.291	237.671	308.055	327.96	1064.087	156.679	372.692	122.82	772.49	11634.944	296.713	374.282	313.954	2355.791	317.282	348.658	1844.543	230	0.851	907.778	580.109
21583.27	21114.199	18014.98	27563.298	18223.71	22098.121	8397.785	8671.594	1153.644	356.947	333.912	1398.568	312.297	503.804	214.788	8806.377	289.559	355.304	223.119	946.117	172.255	444.629	124.699	995.231	14877.582	287.849	319.448	352.248	12965.692	570.3	288.181	2195.999	168	0.888	1219.208	581.994
17314.573	16510.498	13710.849	22160.875	11651.699	15641.969	5993.996	9158.355	985.365	428.735	302.369	719.19	243.111	427.022	249.937	7205.084	201.829	211.433	256.68	733.234	143.175	250.989	121.449	757.635	7680.607	299.372	344.717	285.72	1074.965	297.22	308.902	2131.989	111	0.994	861.05	580.986
23791.91	24366.716	19396.524	31661.632	22084.731	32640.465	15865.802	23877.009	1201.339	530.682	506.565	1482.55	437.023	1244.578	328.086	12671.895	337.037	293.929	188.887	2994.204	208.211	796.138	167.114	3472.173	16002.796	312.537	327.236	289.372	20714.279	2372.305	505.393	8466.115	217	0.853	1328.329	582.224
25000.038	24138.045	20035.52	30428.497	20419.097	20490.151	8000.842	10379.058	1148.145	454.599	317.584	1790.761	309.526	635.146	209.732	10633.061	293.514	371.156	350.611	1249.547	166.891	406.846	135.462	1256.45	18333.592	299.267	310.58	295.876	14094.983	681.811	311.034	2982.881	140	0.947	1273.136	582.493
21207.946	21801.218	17661.923	29688.117	19226.119	28493.198	11731.112	19286.617	926.299	363.605	363.302	1832.563	345.311	930.848	255.25	10753.498	311.817	272.449	213.052	1506.537	186.544	395.479	148.859	2038.131	22386.921	302.895	265.213	298.166	14742.802	861.871	431.243	5600.964	135	0.913	1317.633	582.989
10762.664	10540.306	9791.026	13825.903	10429.947	15115.914	6663.545	9750.021	1611.162	494.342	410.751	458.973	343.224	374.566	245.018	11709.836	231.51	217.792	435.21	986.566	176.166	884.764	133.047	1428.916	3289.938	286.887	334.332	283.685	713.302	298.872	282.645	3195.672	103	0.996	809.112	582.869
13452.559	13150.284	10890.413	18316.12	12615.766	13782.758	5336.053	8515.185	1081.786	304.444	259.656	595.368	224.627	307.59	222.292	5921.596	169.596	187.256	330.48	629.003	154.171	249.197	118.567	599.897	6861.277	280.925	317.397	279.187	1736.37	277.128	287.381	1494.189	122	0.985	840.967	584.205
18228.311	18083.47	13531.44	22974.789	14861.11	22976.667	10460.6	16690.376	953.58	370.427	355.928	1470.538	339.102	1193.685	276.057	10775.574	225.529	258.414	267.566	1616.598	165.027	400.079	143.775	2296.419	8392.875	285.98	300.996	283.708	8073.208	1010.297	566.776	6523.911	122	0.945	1339.566	584.721
11201.763	11654.014	10194.787	14969.567	10886.658	14361.207	5749.203	6323.639	1113.448	403.008	370.295	678.404	300.378	364.718	233.858	10146.546	191.546	232.872	192.206	736.575	171.686	665.685	130.699	1101.579	4171.601	292.099	335.698	271.695	2591.713	348.352	264.527	2576.404	129	0.943	816.585	586.857
16738.069	16082.124	13301.219	20966.6	11832.296	13208.87	5449.195	8020.208	1078.975	315.121	279.93	525.054	279.974	498.293	219.554	10639.862	253.348	326.548	786.531	814.982	184.507	443.216	151.835	1177.975	9813.49	441.661	739.712	306.111	21703.858	395.156	265.089	2153.128	104	0.961	1247.615	585.644
20292.071	20961.174	16907.415	26156.904	16144.749	22932.521	6791.53	10808.845	1215.975	471.064	329.92	915.931	275.587	439.5	255.283	8700.854	180.285	260.461	373.028	483.582	171.862	304.204	142.123	859.647	7940.572	321.322	344.451	336.092	1236.753	327.887	370.935	2186.158	109	0.976	959.216	586.784
22147.146	22841.53	19312.302	29707.737	18870.791	25982.863	9359.773	14815.114	1388.112	537.268	612.056	1307.391	289.951	777.883	254.411	9377.464	225.75	350.17	422.641	745.469	168.201	349.472	127.237	1108.029	10952.201	285.793	391.125	287.113	8844.105	408.019	414.352	2852.755	271	0.8	1053.149	592.703
24383.442	23700.657	19842.893	30351.39	20237.022	25645.642	9172.241	13942.953	1069.245	438.777	347.493	1281.018	290.514	605.342	251.459	11768.711	220.544	257.871	443.919	515.846	178.041	363.539	133.215	1283.147	10383.593	280.107	331.843	297.657	5904.181	377.232	334.308	2793.819	154	0.927	1023.584	588.662
20687.765	20687.474	16387.247	26577.169	17151.621	20771.089	8323.458	11459.665	1074.383	312.601	314.195	1558.097	290.456	508.91	235.343	8834.463	329.169	315.644	219.286	1097.907	157.923	361.807	140.593	1018.278	24520.261	285.482	295.122	290.496	13789.081	677.338	305.857	2431.448	130	0.94	1311.046	588.315
10755.945	10527.635	9430.379	14910.354	10615.555	13464.712	4765.219	5722.095	641.005	262.146	261.837	255.36	247.231	288.159	221.863	4861.648	189.616	167.524	231.542	197.929	122.293	468.273	124.994	610.935	3942.855	270.501	307.836	356.901	1017.786	279.776	359.587	1214.33	143	0.906	1185.066	588.717
19239.918	19293.243	15789.669	24583.554	16185.585	21144.936	7676.685	11160.431	1150.018	338.96	325.619	1701.607	299.225	530.734	233.518	9495.651	270.879	291.738	227.684	967.765	149.36	361.533	138.363	1080.83	21610.892	275.023	314.498	298.581	12176.365	585.432	334.177	2513.877	104	0.974	1304.731	588
22955.158	24460.535	19949.304	32419.498	21008.049	32811.332	12618.294	20414.794	887.187	362.892	369.004	1878.273	338.34	718.462	256.653	10175.405	269.058	301.45	217.24	1184.176	167.462	401.842	145.087	1649.81	20312.598	290.708	285.748	293.499	13358.886	752.793	402.006	3941.03	127	0.859	1324.705	590.516
30806.497	30601.983	26841.828	28578.407	18603.572	22902.007	7921.351	12210.244	1279.661	375.756	301.603	587.547	240.145	313.44	247.522	7295.504	234.802	298.073	620.564	715.885	361.757	305.214	132.999	706.618	15816.648	287.123	355.296	282.84	771.084	274.174	397.274	1633.474	212	0.916	872.627	593.797
17166.112	17396.444	14332.205	22582.337	15207.016	19526.743	7800.833	12807.444	1043.421	375.12	320.443	881.629	273.948	618.769	248.267	10349.673	190.754	221.588	492.68	528.939	162.665	343.407	126.546	1216.777	5864.29	283.654	378.288	287.683	4314.403	338.151	343.275	2937.677	135	0.949	1030.485	590.959
20086.592	20341.079	17348.996	27265.22	17270.533	20559.84	8425.276	13211.203	1467.634	438.474	420.794	1169.762	295.711	772.558	253.078	8619.458	233.072	310.029	509.666	668.625	170.036	302.021	129.151	987.772	10096.74	429.936	307.055	292.105	8298.885	379.975	414.522	2887.859	105	0.984	1060.843	590.7
26312.649	26819.111	21184.123	35103.566	22701.1	34983.202	14572.992	22974.631	1128.758	396.663	407.403	2015.631	358.969	932.586	270.953	11083.819	451.67	357.824	201.98	1593.631	172.108	545.339	151.082	2067.168	35262.94	302.974	318.637	307.286	12695.106	954.349	502.65	5243.2	132	0.878	1331.333	590.977
19630.958	19793.087	17327.26	26929.703	16785.803	23202.945	9190.246	11199.764	863.631	316.369	290.259	908.641	284.966	479.974	216.007	8266.416	256.236	300.381	568.854	757.429	160.283	513.196	124.708	928.127	11381.008	295.474	328.797	341.818	10112.275	537.714	321.58	2051.656	151	0.886	1217.983	591.54
21726.613	21354.636	18540.119	28583.092	20038.905	24227.583	9725.974	13903.717	940.658	361.888	299.145	1176.019	289.045	435.326	213.952	9088.35	225.807	287.921	599.518	768.6	179.116	392.473	139.105	1020.108	10523.302	324.845	450.831	316.636	13292.471	466.302	321.014	2112.554	228	0.836	1243.886	594.145
21406.533	20876.938	17235.628	26725.425	17564.478	20069.148	8094.187	12451.618	1146.358	317.288	292.067	1518.246	288.075	517.524	232.06	10076.398	247.19	362.618	364.818	1104.527	171.073	386.113	149.102	1108.437	14441.792	307.672	434.103	306.071	15985.893	518.675	358.856	2489.313	100	0.981	1252.82	592.18
20442.191	20883.482	16163.779	26383.34	16742.952	24970.483	10261.067	16399.878	1141.156	346.348	354.488	1843.494	338.739	803.192	260.681	11206.69	373.95	320.016	188.342	1153.939	167.245	546.542	141.506	1728.633	24379.065	292.626	331.988	293.43	14569.372	634.706	455.851	4305.577	101	0.977	1336.203	594.649
16464.647	16999.131	14578.317	22067.858	15247.883	18233.952	7058.329	9750.584	856.561	422.039	291.856	474.19	249.107	372.45	215.51	5237.389	202.897	226.186	431.478	508.602	167.779	280.826	126.59	548.486	8929.894	273.995	361.571	276.559	1013.885	270.83	290.343	1172.445	171	0.944	842.184	598.102
24710.198	23791.046	19779.86	30675.244	18915.16	22100.148	7147.411	11050.343	1240.999	381.194	313.187	831.569	261.477	421.92	256.978	8433.459	201.709	275.027	291.725	447.366	180.167	253.962	127.646	835.048	10406.048	313.526	336.205	318.406	2604.391	310.063	348.387	2151.849	159	0.967	965.632	599.047
18445.617	18801.127	15863.008	24168.13	16175.224	16976.782	6754.501	10422.853	1173.64	400.685	306.814	1592.858	311.253	821.025	214.594	10371.427	245.783	281.654	321.777	989.168	167.689	332.513	135.615	1444.054	12495.237	295.494	289.575	283.112	9551.038	672.594	371.956	4093.328	108	0.967	1275.139	597.417
17793.551	15774.973	13590.207	22067.813	14160.499	18368.819	7512.409	10109.309	1043.723	331.041	315.147	1096.658	302.564	570.956	222.803	9380.436	273.513	307.1	330.939	1143.551	160.624	474.298	132.774	1054.425	10245.858	271.165	327.172	358.088	11863.115	577.924	375.608	2431.182	138	0.908	1208.688	599.993
23035.839	23909.36	20743.168	29044.052	19659.694	27661.693	11240.302	16497.537	1129.736	419.756	343.53	1175.328	315.699	685.876	228.892	11192.328	274.821	379.938	430.261	1264.954	160.477	474.753	132.861	1396.138	12144.697	289.954	346.345	350.355	13803.509	718.061	349.597	3196.569	219	0.83	1217.623	603.062
26257.142	26143.664	21975.288	32760.879	21776.288	28160.692	11367.886	14279.61	1634.477	369.275	306.838	1354.481	321.124	556.054	231.002	8883.626	243.996	372.776	319.232	966.279	167.679	338.258	136.004	1031.865	11936.726	274.648	318.838	320.821	15942.931	499.872	322.22	2414.111	114	0.893	1234.342	598.982
26813.142	26987.713	22202.725	33888.83	22577.825	26724.684	10994.232	14554.605	1139.348	366.948	331.824	1634.283	303.459	583.176	229.649	10211.74	315.31	359.988	385	924.485	169.82	354.029	145.728	1247.486	18466.942	295.947	301.45	299.546	14839.518	576.117	368.194	2747.713	125	0.903	1295.46	600.244
25106.053	25405.056	21708.129	33433.817	24627.362	33129.792	16612.454	25068.365	1127.735	541.94	440.532	1811.305	410.178	1352.2	299.095	9734.8	275.6	339.202	174.956	2172.999	182.556	466.799	151.131	2807.891	13776.671	296.163	319.742	306.027	16092.29	1762.791	555.798	7193.892	285	0.789	1286.837	608.202
19705.005	19328.203	16443.06	26800.024	17644.914	25838.679	10568.206	15131.809	1151.333	375.982	386.305	1723.012	357.375	1054.62	264.8	11843.376	234.418	317.642	227.08	1354.29	211.829	415.896	149.177	1553.687	8470.877	296.102	398.953	331.68	15981.778	829.714	450.382	4164.834	217	0.839	1163.173	604.108
12557.202	12950.983	11263.494	18239.64	12478.018	19215.128	8098.578	12785.682	822.229	318.268	295.537	1265.835	311.955	802.954	239.586	10144.096	191.584	235.189	258.262	1271.127	247.591	383.561	139.741	1231.378	4429.63	272.809	330.029	350.858	8813.523	787.35	332.222	3194.18	109	0.989	1175.298	602.913
27008.736	27541.221	23446.318	34803.004	24254.776	32285.696	13233.23	18567.713	1391.146	367.681	341.895	1580.238	335.079	678.48	238.671	10253.199	269.943	405.354	268.564	1064.657	189.08	436.148	137.675	1336.399	13987.353	279.705	326.179	319.912	17657.653	617.911	321.768	3017.674	226	0.806	1237.699	605.058
24647.274	23593.207	20129.508	31519.053	22255.838	26633.782	11779.805	16855.762	910.615	363.899	306.054	1559.923	316.739	674.53	229.954	9546.417	266.074	361.111	482.91	1126.81	156.086	348.986	136.461	1259.11	15054.25	287.444	294.992	294.431	13612.033	641.875	355.448	3358.931	189	0.816	1265.733	606.976
24994.491	25155.727	19440.397	30408.573	19814.568	18324.682	7057.792	10680.324	1287.162	344.202	321.257	1830.487	322.102	535.832	241.343	9360.42	333.378	325.544	273.888	1188.543	160.974	300.786	144.162	1108.661	20855.131	302.999	300.279	279.154	11725.055	639.241	330.572	2601.41	139	0.94	1330.968	604.917
16277.958	15691.356	11532.236	17501.139	10873.864	13819.121	4952.658	6959.168	1334.925	304.505	276.539	1343.335	267.312	401.339	237.92	7644.12	314.826	291.817	210.892	757.742	149.203	266.081	139.138	780.729	19437.479	276.116	301.025	288.796	8123.606	390.005	289.579	1676.02	121	0.937	1352.244	605.459
20421.213	21254.119	17492.811	26903.133	18382.803	24742.935	9534.597	14721.03	1334.737	363.834	301.509	591.34	262.041	383.877	245.809	10114.045	216.684	260.682	476.873	1011.667	160.894	572.387	127.575	985.496	9627.425	285.93	377.835	289.483	1451.594	311.769	323.798	2003.449	193	0.899	884.982	609.951
22644.982	23016.007	19967.716	29964.491	19362.393	28818.277	10032.254	13866.871	1186.752	675.713	379.018	1769.712	1130.705	715.612	262.804	10351.378	236.589	367.975	213.333	925.316	612.336	340.983	151.126	1093.957	8823.841	305.68	346.747	317.593	10938.131	611.638	361.045	2622.777	174	0.907	1153.983	608.994
20753.21	21037.095	16662.327	23662.658	15196.534	19699.569	7772.024	11545.956	1112.641	376.805	349.669	1503.715	323.063	652.564	216.51	11794.438	319.865	394.478	264.553	1271.581	185.754	571.955	146.571	1354.007	16507.404	283.172	344.794	353.283	18810.285	700.697	378.162	2922.792	98	0.993	1203.163	605.663
25034.354	25100.724	21093.506	33016.977	22565.919	25947.542	11535.413	15984.771	915.824	830.558	339.478	1251.342	333.512	677.859	253.018	9462.812	290.771	328.645	567.374	1105.702	168.742	337.095	141.908	1272.396	16629.159	278.702	328.214	288.592	14035.504	544.322	423.24	2741.494	145	0.965	1305.376	608.321
24624.252	24986.514	20988.792	31730.221	21277.995	29989.319	11762.485	18175.13	1416.707	446.606	317.502	716.992	260.214	356.039	248.481	9727.345	222.234	275.267	481.83	828.155	172.05	511.724	131.752	990.369	10733.399	289.492	404.197	274.285	1904.672	360.235	339.691	2005.568	251	0.878	865.412	612.492
21093.483	20703.049	18269.627	27897.56	18869.778	22343.21	8706.791	10444.226	1086.106	506.896	425.773	1228.148	364.479	1047.562	257.4	11094.683	259.648	367.411	200.85	882.09	183.088	699.161	136.155	1340.847	10620.138	378.571	363.829	270.453	14139.331	469.629	401.68	3141.989	156	0.949	1085.154	609.128
24087.3	25987.02	21114.055	29591.351	19506.979	27223.678	11377.245	16804.786	1048.415	421.843	328.707	1341.693	303.696	784.749	237.036	11344.933	252.96	373.339	329.542	1126.395	146.095	356.192	139.011	1458.261	11278.645	279.602	335.654	341.123	9855.538	607.701	307.536	3667.139	103	0.996	1226.131	607.617
26570.722	26779.247	22517.317	35125.613	24423.522	31169.699	15053.576	22953.075	1237.023	640.229	428.183	1851.874	409.288	1310.462	298.785	11184.787	278.62	347.615	454.916	2191.429	200.847	430.473	151.059	2740.572	13922.35	288.278	370.029	303.754	20350.738	1434.945	525.313	6781.73	170	0.939	1296.076	609.347
21464.469	23800.63	19762.312	21865.868	14268.176	17121.858	6519.57	10974.492	1115.273	342.761	303.434	754.746	237.089	355.895	238.309	8198.746	198.75	255.855	267.93	713.15	157.227	287.596	124.815	802.854	10603.778	284.099	374.321	282.065	698.313	295.507	325.863	1954.377	109	0.989	874.904	609.362
30221.243	30545.1	25516.796	37472.807	20813.987	27666.33	9197.164	12058.882	1059.61	428.7	331.735	881.982	275.625	504.336	241.664	8975.458	250.989	307.889	534.9	625.329	165.994	296.72	136.491	917.464	14945.919	299.923	323.983	293.175	3151.292	342.466	388.616	2411.223	168	0.875	988.476	610.774
25865.102	26052.589	21937.49	32022.073	21893.097	25657.01	9445.058	13501.589	1127.353	678.732	340.311	1240.597	295.084	651.474	239.859	9551.18	260.067	377.518	265.588	634.255	164.89	418.144	120.791	1050.642	14636.035	294.024	315.12	281.958	7563.85	397.009	349.823	2737.39	254	0.783	1033.555	613.169
26170.121	26169.709	22697.669	33866.162	23967.113	31525.377	13178.212	18307.987	1263.507	426.634	372.131	2108.548	362.977	650.877	246.688	12273.821	326.449	478.026	213.922	1263.456	178.043	762.622	140.453	1629.193	18606.88	288.157	309.473	310.681	20200.88	757.278	379.014	3357.63	181	0.891	1253.87	610.87
25398.711	25266.814	21891.016	34213.812	22639.995	27562.697	10195.012	13409.839	1056.867	360.334	361.264	1445.93	329.486	886.285	242.243	9105.743	245.403	394.691	209.785	871.77	170.136	415.469	137.298	1054.416	12814.001	309.692	343.057	290.826	8445.633	480.997	425.036	2903.89	132	0.943	1073.788	612.53
28039.188	27557.779	23879.631	37580.221	26990.434	36535.966	17327.261	26357.059	1098.291	667.859	401.665	2205.836	370.016	1256.244	276.58	10406.514	264.115	334.508	183.48	1679.967	162.63	395.253	146.605	2116.604	15155.167	304.383	313.551	300.302	12593.954	931.744	543.072	5635.99	158	0.873	1276.772	612.019
19624.684	20586.859	17391.655	26557.854	16950.001	22162.652	8162.185	12652.667	967.588	436.596	310.751	452.872	279.487	368.749	239.848	9666.622	217.804	259.49	306.384	608.432	171.183	731.796	129.767	1041.444	10758.972	283.983	346.654	270.789	1523.702	308.787	337.865	2159.554	158	0.961	852.196	613.842
19536.988	19768.282	16911.873	26430.269	17514.787	24951.106	9615.241	14634.234	963.591	368.648	324.954	1585.163	365.187	964.029	244.479	11532.237	269.4	353.41	294.421	1303.438	398.993	398.903	148.416	1437.794	11974.703	291.835	341.567	335.716	11096.397	730.046	401.231	3802.674	131	0.931	1170.492	612.057
27303.319	27244.823	23684.335	36203.054	25344.123	34330.095	14087.81	20976.141	1164.204	419.881	438.844	1656.288	375.531	1110.289	253.819	11827.475	276.204	406.836	254.899	1633.513	201.489	556.343	131.421	1807.647	13024.772	296.113	364.302	331.673	26712.251	998.699	337.397	4238.031	118	0.964	1235.729	611.288
17688.179	17427.104	15194.33	23412.956	16408.221	19341.011	8284.467	12756.91	1221.241	418.895	355.037	601.424	306.567	343.537	235.664	8336.752	216.833	242.547	386.967	763.294	165.464	453.742	121.549	852.616	7020.668	332.666	358.524	277.184	1005.524	312.172	308.14	2013.006	180	0.961	816.878	614.228
22373.525	22742.691	17697.924	26157.139	16380.747	18181.73	6749.993	10126.223	1298.393	330.811	319.215	1828.118	309.858	561.628	235.384	10433.478	353.964	368.427	225.964	1035.578	173.575	354.126	136.928	1204.993	23319.271	283.732	341.784	301.079	13563.499	621.626	314.45	2901.338	203	0.815	1339.283	616.071
19634.738	20056.932	17497.41	26374.673	17250.536	24585.794	9013.352	12733.517	975.629	597.672	354.37	1225.589	323.976	1027.221	246.619	10841.972	244.482	353.775	230.804	797.083	183.874	447.189	140.062	1159.124	11064.102	312.704	339.321	290.831	13196.425	482.752	399.46	2907.681	236	0.819	1092.428	619.708
15720.993	16030.623	12906.023	18694.793	12506.647	13483.458	5613.136	7541.439	956.641	1102.359	314.777	1612.115	307.89	678.288	245.103	8289.611	232.163	323.133	255.473	840.057	147.045	276.831	137.834	1060.945	10995.66	284.382	365.322	287.941	9156.03	505.888	336.16	2868.725	112	0.973	1315.393	613.893
19977.627	19746.08	17206.879	27386.043	18133.083	26094.511	8927.29	10531.231	1231.506	416.992	348.941	1887.414	360.86	860.242	257.097	10630.566	237.889	334.923	212.341	1111.908	191.98	393.675	159.806	1160.099	9563.671	289.458	334.176	318.495	11499.812	649.859	364.434	3026.615	131	0.896	1159.202	616.302
31158.577	31851.799	27612.613	40838.701	29640.812	39309.408	17376.076	25612.017	1063.128	418.504	347.929	1963.232	378.784	674.474	248.764	12281.732	293.509	478.298	405.292	1472.284	179.378	640.303	137.557	1718.457	17236.357	291.35	334.275	286.208	23163.23	887.289	399.777	3639.146	111	0.976	1261.212	615.077
25235.807	25636.686	22732.033	34038.649	24262.4	33252.496	15055.369	23562.563	953.631	378.069	320.118	1958.407	337.681	833.49	246.246	10823.353	270.238	346.378	448.756	1233.877	147.874	413.092	137.732	1613.748	15368.001	299.685	328.617	284.358	12979.602	715.474	440.816	4242	130	0.924	1268.454	615.269
26562.731	25416.683	21419.889	33427.504	22781.903	31528.642	12318.808	18096.325	1195.149	383.87	347.402	1827.7	328.551	779.668	236.322	10903.014	273.492	391.994	203.556	1192.389	154.275	406.984	140.386	1284.047	13105.104	313.196	345.903	349.592	12045.929	547.564	403.219	3056.85	108	0.98	1192.111	616.694
18451.344	19694.666	17131.644	26628.658	19393.123	27738.095	14926.763	23197.867	1295.783	702.865	475.814	1614.379	557.951	1313.44	378.415	10302.805	313.405	271.89	284.678	1810.875	198.894	428.002	163.053	5154.047	10377.733	273.325	320.02	293.814	14592.63	1548.752	557.055	11485.361	127	0.903	1301.303	615.524
17144.42	17664.457	15743.252	24277.28	16910.987	23163.372	8813.009	12861.387	1175.324	456.652	430.791	879.14	364.493	1169.13	263.681	11952.44	221.785	283.632	199.418	1123.401	183.55	914.173	147.273	1626.311	5462.817	319.17	369.936	299.473	13180.754	542.256	390.142	4347.22	129	0.907	1081.097	617.074
14492.09	14139.116	12062.391	19363.755	13771.553	18082.409	8033.379	11346.936	1217.936	440.957	455.053	2571.558	337.833	929.873	245.269	12112.13	253.182	320.876	219.033	2063.263	167.944	470.87	130.834	1492.931	7587.056	276.815	424.725	349.605	19311.98	718.778	467.23	3499.469	112	0.96	1206.741	617
16999.39	17811.242	15263.313	23660.781	15772.7	23869.177	9124.682	14931.148	951.521	358.99	547.502	1231.095	356.592	958.3	244.795	10643.632	242.664	378.656	208.733	1757.759	193.588	366.457	131.736	1532.926	9219.064	302.095	397.903	335.953	28364.087	1247.037	399.356	3791.406	121	0.948	1221.136	617.335
21507.827	21530.232	18445.763	27491.94	19083.279	25946.474	8948.027	11855.816	964.18	482.973	302.953	1012.574	271.786	457.451	241.03	7418.964	230.698	279.817	350.894	554.919	169.048	347.641	124.565	757.367	12315.95	296.623	313.08	288.66	9175.169	323.684	337.584	1806.342	190	0.902	1014.974	620.226
29075.571	29766.981	26033.904	40495.544	26925.538	36802.944	12832.783	15115.227	1269.079	384.218	357.614	1433.104	335.36	794.605	248.034	9673.421	263.185	447.684	246.749	685.693	170.855	392.736	132.596	1077.025	15629.066	316.958	343.639	291.484	8911.981	453.596	456.714	2734.021	104	0.974	1069.625	618.327
25684.932	25313.886	22520.141	34446.998	24604.112	32698.958	15006.481	22781.323	1138.558	571.134	403.312	1506.476	375.462	1032.228	265.801	12152.894	284.291	384.76	388.514	1421.941	184.48	769.244	140.837	2027.971	11652.55	299.442	325.383	325.368	19127.908	854.553	337.845	4741.895	244	0.815	1238.684	619.857
29327.89	29278.152	21280.012	28986.998	17464.433	24515.933	8950.585	13523.923	1382.747	371.31	330.855	1211.296	299.452	593.944	263.804	9317.669	301.854	307.545	257.412	1119.13	163.426	347.159	147.402	1464.168	18034.326	298.692	497.205	281.078	9683.162	565.042	302.129	3790.323	206	0.852	1386.068	621.544
15798.744	16049.301	13165.506	21000.4	14062.163	21661.675	8735.013	13714.108	1608.49	381.845	298.088	553.313	272.768	387.135	245.536	8689.187	237.988	285.033	512.855	1587.027	175.877	469.348	124.418	819.698	6799.921	295.918	349.834	294.97	1596.903	328.835	338.479	1725.863	238	0.816	894.643	619.63
19803.141	19678.17	17484.159	26881.463	18880.793	26939.329	10360.767	14522.536	936.516	349.053	310.18	1095.527	298.29	726.87	249.868	11397.748	211.136	311.342	454.328	639.731	157.652	409.174	130.905	1246.512	10534.435	309.453	328.82	285.289	7115.643	461.819	385.236	3100.85	197	0.878	1057.688	621.028
26920.961	27419.188	23810	35980.852	26616.752	36019.825	18289.834	29027.531	962.162	458.156	458.949	1850.411	397.599	1697.398	292.851	9137.882	246.342	328.285	159.518	2332.382	189.592	477.927	145.587	2711.189	11435.109	299.915	312.75	286.735	13512.497	1858.473	740.148	7771.318	110	0.985	1279.691	618.9
18546.062	18141.119	15000.657	24115.512	14882.394	19821.81	6820.319	9505.367	996.736	415.43	321.932	1214.423	292.273	734.338	248.562	10816.374	212.705	263.978	205.795	713.547	176.702	314.084	126.399	1148.452	8729.871	296.55	308.2	317.675	6002.547	424.356	309.384	3227.835	120	0.941	993.408	620.875
21253.244	20566.623	18570.994	27965.303	20807.629	28891.132	13313.577	19015.077	1186.026	474.448	389.41	1837.01	396.519	672.051	263.329	13591.158	309.674	391.197	240.408	1400.851	180.753	1097.842	132.686	2162.809	13275.91	295.223	313.836	313.295	19949.858	856.98	377.985	4495.614	164	0.938	1252.061	620.463
22689.856	23956.116	19249.275	29998.797	15002.053	22604.142	8047.939	13427.701	1141.578	497.522	323.905	605.685	243.815	488.114	243.656	9470.324	216.001	273.783	207.637	592.212	169.537	338.955	124.139	931.969	11416.61	295.147	386.055	273.767	2846.093	374.512	328.304	2164.258	157	0.876	867.984	623.436
23252.617	22540.913	18900.981	29876.821	19998.437	27059.36	11128.854	16659.262	1396.352	473.29	590.612	2402.965	360.523	1094.996	255.123	13609.336	288.309	399.669	254.19	1830.09	178.263	468.724	134.14	1669.819	10694.213	286.005	528.622	345.438	18203.986	690.931	422.322	3673.697	181	0.912	1198.765	622.362
14195.206	14198.781	12069.996	18918.473	12819.809	17893.3	7254.455	11131.885	1136.15	405.44	360.947	2588.643	321.233	873.395	236.272	10474.952	229.507	254.49	267.277	1557.408	153.374	367.09	130.518	1300.081	5922.223	276.577	329.843	356.814	12114.882	818.3	492.19	3176.086	140	0.887	1214.05	621.964
14409.277	14243.126	12208.569	19557.563	13162.161	20549.621	8884.995	13568.53	1516.739	393.156	291.367	487.627	277.804	438.476	236.475	8973.786	229.615	275.562	575.296	1396.394	163.206	448.502	126.548	848.609	6279.157	298.537	359.947	285.189	1470.479	317.207	339.043	1976.417	99	1	904.641	621.884
14930.459	15948.609	12986.334	19619.693	13196.34	14614.676	4768.614	6117.315	1047.977	350.101	296.705	1132.317	261.698	521.347	224.088	7136.27	193.648	268.845	199.937	648.04	151.911	295.961	118.76	759.863	8004.798	288.218	296.959	275.348	6188.247	378.841	438.264	2236.233	148	0.798	1043.878	625.804
21488.15	22170.179	19619.391	29299.033	21117.818	29278.977	13015.079	19586.582	1031.43	418.106	338.57	1569.606	370.753	726.748	248.27	11840.093	283.106	411.482	256.62	1509.553	156.174	700.577	133.058	1856.012	13564.694	290.183	302.594	309.167	15806.451	1002.358	426.338	4187.067	144	0.899	1261.104	622.965
18819.042	18547.503	15747.4	23711.474	16169.962	21420.375	9734.027	15313.915	946.094	349.099	311.26	1387.201	331.964	900.46	243.258	10393.973	272.904	351.852	310.959	1022.953	155.962	732.774	147.541	1603.789	13038.715	317.806	299.08	305.292	14569.312	612.24	434.815	4486.939	111	0.964	1271.212	622.734
15167.696	15995.502	12886.004	20215.077	13147.514	14622.279	5746.069	9035.317	824.893	292.939	271.067	1149.883	278.243	553.678	233.206	7750.456	227.712	284.134	195.081	711.533	146.521	265.523	131.45	965.348	12651.354	269.948	277.886	296.048	10309.701	480.182	306.879	2625.662	102	0.955	1322.686	621.657
24382.323	23755.724	19875.005	28801.653	18586.132	21010.352	7051.472	10079.548	1333.998	463.548	352.739	1942.197	366.513	784.522	244.38	10677.473	287.033	445.788	422.246	1180.762	209.324	387.774	163.813	1067.429	13405.684	321.529	348.129	320.979	21150.375	563.657	334.218	2446.862	137	0.937	1161.668	624.909
21117.604	20962.048	17996.452	27691.606	18110.238	24877.906	9185.477	11705.706	1080.795	1066.088	329.047	1556.775	323.388	929.968	248.147	10554.263	266.292	423.945	255.276	1028.165	163.536	447.949	148.662	1048.309	12650.343	280.373	359.591	329.615	12422.532	569.981	354.69	2357.697	276	0.836	1176.457	628.957
26109.072	26019.455	22500.234	35796.291	23735.71	29285.959	12688.467	17189.212	1154.72	430.794	345.9	1555.356	350.993	820.099	246.099	10081.777	276.067	387.097	458.06	1053.273	163.336	464.633	131.745	1432.959	12326.123	292.864	337.257	325.149	14481.23	651.685	346.586	3571.967	259	0.784	1235.639	628.172
23923.3	24530.742	22190.815	32609.206	26472.817	34087.562	20429.787	30882.185	1428.68	708.527	655.088	1309.775	628.216	1502.69	396.797	9154.112	340.372	335.469	187.056	1590.648	213.465	500.641	166.862	6083.69	6723.77	320.212	310.104	309.686	13654.48	1813.95	507.972	14245.424	213	0.791	1285.824	626.786
19274.303	17349.124	14649.081	24278.05	14444.042	19263.375	6254.008	8848.09	1047.691	420.724	380.795	1326.416	294.497	887.849	261.458	10884.381	208.62	242.873	231.236	826.129	172.44	336.415	127.759	1207.847	7498.645	298.939	358.169	314.777	6835.564	438.264	329.065	3213.145	103	0.952	999.005	625.597
25334.304	26239.679	23317.188	35651.663	24088.962	34779.709	12430.671	17596.502	1088.489	405.423	391.501	1078.712	333.575	834.123	241.053	11111.056	257.578	432.756	303.11	741.468	166.027	424.68	142.335	1272.449	13122.473	323.536	344.958	289.273	10659.455	462.03	445.064	3072.597	168	0.937	1065.964	627.083
22620.887	23594.34	20496.041	26351.566	16534.192	20583.984	6404.909	8257.384	1260.713	685.593	494.357	1715.768	1116.712	791.515	238.063	9675.687	287.394	410.036	270.24	745.506	833.754	532.527	161.93	927.715	11718.548	322.016	415.726	307.517	9014.935	487.727	374.506	2034.862	144	0.985	1129.59	625.132
18612.21	18411.111	15952.22	24865.328	17385.668	25315.739	11283.121	17321.164	1038.756	380.784	326.689	1593.03	356.731	801.583	245.363	12333.037	260.411	372.765	333.8	1676.611	190.679	2701.919	155.751	1715.367	11794.072	325.577	343.434	320.555	25289.994	909.228	459.588	3786.713	104	0.974	1265.885	625.962
17077.656	18425.555	15042.236	23448.375	15416.378	21782.7	7680.929	12016.838	1339.473	365.464	295.186	715.881	267.564	412.587	239.286	8231.846	220.612	290.344	483.811	1055.79	162.721	392.337	124.667	768.13	9081.676	292.323	386.363	291.23	2155.773	331.121	319.247	1806.192	170	0.837	908.712	628.641
18488.519	19537.758	15934.949	24851.51	16379.234	20025.381	6216.167	8398.763	1586.224	368.601	302.482	606.373	263.783	356.982	243.86	7568.211	256.123	289.588	395.301	1071.905	174.635	436.094	123.641	723.584	11917.638	295.021	331.275	286.195	1476.321	315.588	399.785	1602.296	208	0.769	888.154	632.923
17937.911	17720.366	16038.422	23787.786	17940.151	25746.789	11988.513	17659.862	1337.328	463.191	380.167	1327.385	387.851	739.167	261.237	12103.43	300.71	306.68	226.749	948.831	172.705	1097.485	139.107	2151.066	11047.914	299.568	283.083	306.353	15628.249	741.739	376.858	5009.542	123	0.925	1253.15	628.248
17483.836	17820.242	13310.321	19378.157	11921.949	14953.574	5198.563	7808.703	893.49	315.486	268.718	1456.806	267.121	475.284	237.999	7653.786	248.267	287.568	183.672	811.44	151.785	327.697	135.012	1014.781	12677.47	287.736	289.246	276.169	10471.138	471.264	328.585	2727.411	135	0.949	1373.515	629.9
25669.487	24976.227	19094.451	29106.594	18943.922	27499.653	11484.377	18625.245	979.506	385.783	388.242	1518.302	336.022	909.994	299.846	10859.701	316.262	275.734	185.772	2060.355	179.846	400.513	167.488	2378.451	17125.279	312.816	358.712	283.447	13042.65	882.998	347.223	6270.97	239	0.87	1394.726	631.119
22961.229	22466.465	19031.756	28601.358	19008.118	23665.657	8951.187	13881.114	1083.404	445.843	353.784	2254.49	349.121	840.766	236.275	11036.141	272.568	417.786	434.949	1239.443	184.048	401.702	135.262	1255.789	11519.625	285.885	384.761	338.51	18222.502	579.612	405.992	3000.463	201	0.85	1195.316	632.53
21616.049	21445.493	18356.617	29678.763	20856.313	31949.953	14453.11	23404.305	993.313	397.486	373.293	1989.508	394.065	1166.989	266.88	12050.051	244.096	317.935	254.164	1265.909	177.823	1207.765	150.54	2394.149	9078.836	312.922	365.455	299.458	19030.767	1158.198	444.392	5839.202	296	0.822	1278.98	633.811
18032.293	17486.142	13425.837	21613.171	13984.24	13937.176	5283.113	7922.526	1035.43	313.958	295.981	1457.59	292.422	548.025	226.648	8480.968	326.024	345.383	229.535	848.872	166.679	275.551	130.965	953.844	19190.126	288.374	308.637	295.552	12674.486	523.305	317.603	2408.711	119	0.933	1336.903	632.996
19639.53	20349.796	17866.542	26765.571	18231.729	19852.805	7231.517	9238.171	1028.638	414.921	381.101	840.808	313.093	959.446	227.438	7561.34	239.967	327.263	229.383	666.487	164.026	300.766	148.121	862.893	11064.096	318.41	380.26	291.784	5637.09	419.049	422.182	2396.906	172	0.927	1078.686	634.116
18715.924	18350.197	15845.353	25407.603	17524.602	24068.823	10115.294	12458.03	1248.907	393.086	346.963	2586.507	354.445	929.023	240.527	10327.553	266.449	381.927	282.458	1540.082	158.352	417.848	122.822	1299.865	12637.804	293.27	310.414	331.478	13972.424	748.137	422.672	3273.463	136	0.93	1221.456	635.338
12863.789	13572.989	10829.843	17248.254	9517.496	13418.002	4564.368	7285.802	1566.038	303.832	265.199	520.714	226.392	340.777	227.557	5403.57	195.976	182.369	421.518	473.137	172.521	218.144	116.844	541.561	6008.044	289.861	340.942	262.186	1068.126	294.602	305.913	1152.608	116	0.965	863.836	635.379
21759.128	21881.521	18728.988	29197.577	19512.9	25849.922	10596.856	7829.61	1171.175	352.913	328.386	1982.042	346.589	642.446	232.862	8113.734	273.657	392.343	344.833	1242.441	180.787	405.051	129.008	894.837	12598.594	296.339	320.286	335.119	21198.662	776.659	369.556	2089.129	169	0.933	1231.518	636.595
16701.666	16779.845	14960.498	22443.192	16840.106	23757.627	11732.279	16559.076	1361.058	482.464	379.595	1423.937	407.735	844.948	268.592	12544.555	314.578	323.031	262.369	1043.949	180.445	986.786	136.98	2321.19	11012.742	286.549	292.055	303.882	16674.716	847.992	370.802	5407.171	102	0.987	1256.461	634.333
17940.285	17639.455	15416.393	24216.869	17059.426	24133.981	10242.532	15480.955	1082.336	369.491	330.306	1821.116	370.132	879.934	240.7	11503.28	267.18	334.591	266.68	1275.097	174.463	795.246	137.209	1694.406	11437.634	389.502	333.985	291.409	19842.733	812.038	350.999	4054.652	167	0.87	1268.093	637.254
18830.809	18572.82	15079.079	17292.094	11125.429	15450.218	6292.335	9899.819	1171.057	380.753	352.056	592.939	294.654	495.664	239.166	9882.221	194.267	261.058	195.278	862.912	164.195	366.767	134.718	943.341	9657.701	309.353	328.1	256.375	701.931	362.002	304.753	2749.945	128	0.963	769.852	636.82
19984.08	20487.592	18200.706	27262.032	17368.985	23146.745	7918.624	11295.394	950.668	451.007	326.839	1425.548	288.464	604.894	226.493	8939.175	204.89	313.165	212.77	557.885	151.731	548.969	138.386	1013.223	10173.4	329.204	332.169	269.998	5940.942	365.024	380.404	2355.29	147	0.885	1068.405	636.983
27715.03	28055.336	24648.318	34837.502	27482.088	35200.018	20884.101	29614.996	1370.166	1216.939	556.318	951.062	553.982	2080.893	374.882	11865.868	352.445	362.623	209.695	2066.152	219.377	4574.171	174.373	4729.018	10996.385	300.945	335.415	321.401	16382.486	1557.584	463.928	10802.39	247	0.847	1314.662	640.545
22675.51	22921.133	15896.471	22777.7	12957.357	16844.635	6418.711	10140.307	1174.967	341.492	445.484	875.555	293.886	855.939	278.319	9267.771	323.646	287.381	174.682	1346.598	216.968	352.071	156.465	1399.644	16730.326	326.925	333.32	285.792	23363.504	664.732	345.71	3004.053	106	0.937	1412.962	636.708
20828.516	21371.266	18278.397	27813.111	18427.928	23231.695	7790.665	9888.016	925.678	432.387	284.718	986.368	261.321	550.009	226.314	8227.611	208.878	273.295	318.145	542.602	176.875	305.263	128.912	870.259	11296.241	296.741	309.792	289.746	5123.797	366.097	396.283	2355.317	230	0.837	1009.73	640.896
25193.09	24974.195	21244.334	31931.775	21777.904	29388.828	11082.689	16594.398	1148.504	457.959	389.642	2266.79	362.793	1273.419	262.722	11267.021	280.777	431.006	319.193	1268.622	165.195	457.2	138.113	1467.987	12530.659	286.375	396.145	336.372	14460.061	624.395	445.147	3631.32	232	0.768	1207.435	642.129
18833.379	18834.293	15876.567	21389.113	17026.693	21714.752	14373.386	20707.225	1321.347	451.429	359.817	390.18	336.736	427.551	281.511	13724.761	239.824	198.068	293.731	875.726	180.054	1030.655	135.426	1875.552	8405.817	324.548	335.272	262.985	602.863	346.353	336.92	4151.927	186	0.969	828.64	640.274
17191.526	16181.886	12676.833	19533.032	11199.695	16835.246	6085.275	9080.986	1155.833	392.837	353.181	906.824	289.235	250.821	248.542	4614.523	183.009	231.331	257.413	638.429	166.819	207.687	119.828	488.913	6908.386	297.913	359.193	321.003	3586.166	323.704	348.56	689.842	216	0.825	937.111	640.565
20731.527	21210.144	18801.384	28549.12	20416.245	26242.915	11127.613	12271.449	1040.664	392.45	340.581	931.442	367.779	652.696	243.506	10127.63	313.564	388.955	447.731	685.859	169.797	676.079	132.784	1383.903	14032.024	292.774	346.904	312.874	13970.732	602.654	340.778	3187.715	175	0.903	1250.369	639.826
24075.221	23357.058	20080.438	31699.206	21986.92	31412.121	13367.178	19055.658	1758.8	477.611	421.401	3445.059	373.542	1346.02	253.944	11983.13	290.555	435.217	281.527	1384.372	160.279	526.938	136.019	1703.435	14111.64	294.533	363.963	336.255	12767.197	682.6	498.711	4373.931	122	0.929	1215.041	639.664
20972.256	20872.205	17762.769	29223.32	20723.862	32092.15	15010.181	24778.651	967.355	401.404	413.055	1676.704	404.712	1561.448	296.967	10476.353	256.832	302.833	186.576	1473.188	183.309	488.281	160.527	3128.317	11050.197	724.21	335.894	301.605	14124.393	1594.273	606.567	8183.391	175	0.826	1294.271	642.974
22555.968	22641.272	18744.319	27107.372	17619.635	23897.069	7638.49	7699.389	1241.486	465.675	296.163	1072.203	282.92	464.177	224.828	7713.866	233.885	363.968	255.25	519.902	167.446	370.514	135.223	756.799	13460.475	336.939	316.019	291.92	7113.885	397.899	462.942	1772.593	157	0.921	1035.494	642.322
22088.973	21939.884	20050.319	30056.562	25042.338	33367.452	19977.383	29090.775	1642.969	895.31	787.641	1004.553	672.986	1428.432	442.823	9623.811	396.367	332.843	198.265	1205.12	218.96	2428.641	189.677	7662.232	6860.389	303.657	378.481	310.748	10147.611	1488.044	537.259	16607.09	115	0.901	1302.804	640.622
21796.738	22104.576	16799.252	27149.561	17206.554	27251.786	11492.173	18609.959	1103.633	372.494	368.616	1725.575	343.099	909.814	285.103	9244.5	287.762	245.303	144.015	1852.231	185.351	398.392	153.647	2383.851	12827.707	303.891	310.991	275.367	13412.285	1249.96	417.928	6397.103	245	0.796	1395.161	646.21
20936.761	20961.542	17776.049	28257.085	19435.516	29661.043	12922.896	21364.699	1005.39	367.65	335.739	1939.93	371.122	1057.444	251.095	11747.024	238.77	325.403	224.337	1200.69	174.373	433.174	152.223	1917.521	9475.062	450.535	363.941	285.529	15702.296	814.152	459.732	4633.914	131	0.958	1286.294	643.805
19387.349	19481.937	15311.747	21991.375	13448.105	13973.848	5186.238	7902.392	1607.463	299.079	288.655	1239.965	287.481	496.624	226.517	8110.556	283.443	352.186	227.378	651.633	179.603	271.412	137.555	888.892	15138.307	266.241	299.971	285.756	11401.828	404.818	299.104	2090.387	111	0.964	1331.941	643.221
23953.394	24057.631	19365.691	28801.039	16384.401	22519.881	7654.655	12205.243	1178.948	404.101	364.982	769.867	300.028	410.636	238.398	10919.253	208.74	289.229	290.797	829.987	172.317	337.289	132.123	989.499	11858.091	291.281	332.818	247.373	1262.954	358.929	296.315	2527.752	125	0.94	766.324	644.22
18697.94	18323.785	16239.587	24150.901	17491.024	23896.73	10130.099	14283.435	1390.432	601.737	939.81	1200.667	417.807	1366.945	295.709	15748.211	286.374	357.438	245.399	1486.857	181.241	1083.221	173.695	2288.658	7181.321	289.043	509.101	314.866	9702.603	925.412	445.374	5662.234	152	0.949	1167.296	645.02
20465.028	19833.029	17380.285	28045.524	18073.132	25555.458	11338.414	13794.885	1214.799	452.376	325.16	1272.754	345.399	734.868	243.325	10440.696	266.577	294.711	735.459	876.873	155.319	510.736	183.435	1403.626	9280.287	292.982	376.068	333.587	12292.099	517.535	406.455	3181.04	173	0.901	1228.91	645.465
20334.637	18800.722	14376.318	19184.196	12510.2	18782.905	7321.796	11587.25	1717.179	436.287	364.949	467.26	294.31	375.111	240.361	10001.875	206.962	239.64	259.461	661.728	184.87	392.439	126.856	953.872	9080.567	288.043	297.883	245.868	483.523	355.123	304.939	2615.373	122	0.956	754.467	645.336
22183.768	21890.465	18683.545	28216.472	17590.537	24739.406	8183.694	12147.596	1256.205	453.809	357.719	909.158	300.384	1018.193	261.401	12125.056	229.712	279.514	215.467	975.193	191.049	374.605	139.473	1310.296	10388.504	304.847	371.627	291.666	11010.711	486.924	405.051	3421.31	192	0.874	997.01	650.427
12304.943	12250.938	10097.296	15201.671	10096.758	13881.645	3784.083	4782.568	1013.436	329.345	320.44	976.696	290.498	843.51	222.322	7994.884	204.217	267.238	225.547	849.785	166.789	296.553	161.796	751.224	5769.996	268.652	320.916	306.764	10272.043	491.882	368.201	2000.416	100	0.967	1135.43	646.43
20454.783	20579.433	17903.708	27203.369	19083.612	24745.812	10204.655	15321.68	1044.071	387.261	332.107	1674.04	368.869	693.07	229.07	11287.745	291.609	350.376	265.049	881.337	173.477	501.087	129.449	1341.931	12573.519	299.626	324.461	294.169	15051.599	710.912	372.638	3027.13	176	0.926	1274.642	648.386
22023.905	21697.119	17876.905	28112.928	19370.003	29549.592	13445.881	22249.252	1050.93	412.554	477.338	1186.726	388.04	1370.921	289.472	9993.477	417.39	299.934	186.508	1050.266	164.881	719.519	160.433	2906.758	22236.564	276.994	344.395	305.094	7851.527	1132.434	638.426	7815.495	150	0.841	1305.487	647.173
20745.585	21165.771	16794.716	24194.932	15461.378	18825.725	7204.548	11244.297	1020.619	337.119	288.779	1194.127	318.577	465.004	240.383	10043.244	297.127	337.479	279.455	817.069	223.335	358.586	134.308	1158.229	14598.363	292.189	382.395	276.986	23563.292	450.714	344.469	2327.152	125	0.98	1368.34	647.444
20819.188	20828.981	15801.863	26634.557	17227.465	24420.582	10371.336	15932.38	1305.026	405.427	434.979	1483.123	348.925	883.927	272.486	10825.108	321.969	326.433	166.629	3000.071	202.095	429.576	143.695	1881.421	13795.031	317.761	321.628	295.839	26604.796	922.087	463.661	4595.061	153	0.888	1381.258	646.866
17445.642	17398.842	12866.237	20375.874	12287.006	20406.652	8401.367	14123.782	818.35	361.681	358.11	1569.373	310.021	875.134	272.324	9165.542	284.753	231.381	146.961	1677.115	173.898	385.06	155.193	2096.645	13040.997	300.744	416.367	276.746	11615.049	920.684	414.229	5659.035	182	0.811	1404.462	650.945
12013.043	12273.831	10839.983	18059.468	11900.519	14232.736	5913.898	8876.439	871.592	257.894	243.979	351.652	283.994	464.494	218.27	6218.904	216.651	215.358	322.634	260.247	114.443	400.879	123.973	761.373	9042.473	278.723	276.876	312.476	1555.311	289.567	341.241	2042.877	143	0.941	1259.192	650.822
13006.601	13501.17	11652.229	17918.97	12067.03	15838.732	5877.215	6780.924	745.083	351.181	276.428	802.286	268.692	438.53	242.422	7263.881	173.405	254.072	290.951	402.893	1232.551	476.409	132.848	721.956	7065.554	304.132	328.949	274.916	8188.384	328.904	378.935	1861.796	108	0.967	1016.713	651.435
16291.152	16036.007	13907.136	22161.944	14864.912	20207.315	7357.26	9699.23	892.968	354.203	268.152	821.238	269.233	575.255	245.575	8522.689	172.115	259.349	457.561	498.429	1355.484	318.623	139.445	917.137	8095.646	294.327	324.837	281.513	7219.123	369.084	533.481	2635.251	99	1	1010.106	651.864
9237.99	9413.536	8521.556	11942.307	8798.863	12055.209	4944.769	7556.927	846.396	377.369	262.382	631.503	274.976	504.567	232.266	8233.315	158.13	190.189	372.907	452.49	161.217	435.056	136.356	982.33	3911.065	325.574	325.226	272.855	5149.223	307.012	309.896	2740.946	101	0.977	1026.51	651.856
22218.276	22116.835	18485.987	27997.281	18739.582	23693.094	8555.256	13189.735	1128.33	450.726	386.544	1846.825	356.929	903.793	234.81	10646.779	259.506	361.818	227.296	1026.246	166.098	404.187	130.021	1175.174	10446.299	301.285	355.554	336.469	17420.386	632.601	375.181	2671.445	199	0.906	1212.731	654.691
22485.028	22046.985	18253.813	28189.657	17798.163	23259.828	9304.068	13429.7	1327.302	537.438	366.957	2598.793	357.641	876.835	244.916	12293.348	302.039	394.134	407.539	1171.642	171.006	479.883	146.241	1454.608	13945.69	294.736	369.401	354.154	17140.486	811.478	383.242	3283.644	129	0.84	1224.035	652.322
28583.841	28832.041	22647.059	36394.272	23683.293	32435.519	13695.905	20609.419	1334.755	426.193	555.301	1056.057	387.445	1066.79	293.73	11550.189	333.976	375.782	153.465	3473.921	217.651	530.175	153.08	2270.057	13957.744	302.458	350.168	299.915	27374.919	1149.538	421.451	5589.551	180	0.938	1387.067	653.9
18220.508	18856.401	14979.53	22843.93	13770.588	17272.412	6169.596	7495.674	1328.763	341.05	304.198	579.243	282.792	454.357	241.668	8915.757	264.03	338.229	224.987	968.198	172.871	554.945	122.963	914.29	12426.634	311.625	348.701	270.181	1184.281	337.581	320.719	2334.406	108	0.98	885.056	653.333
6971.954	7437.021	6246.046	9628.319	6702.871	11104.387	4161.063	5029.986	934.569	298.378	271.81	276.571	254.494	297.386	224.897	4420.295	172.671	188.192	299.112	556.546	166.588	376.094	121.06	471.131	3498.799	277.605	311.126	280.552	149.54	290.095	383.743	994.013	107	1	912.743	653.276
15576.706	15167.682	12575.754	20525.511	13391.843	19249.501	6064.838	8320.856	1200.268	326.6	305.626	452.041	268.535	471.243	241.382	9474.819	230.037	258.208	309.331	896.579	167.965	596.195	117.906	940.094	8940.022	307.211	389.611	259.843	1218.872	324.766	301.24	2392.297	119	0.961	878.147	654.147
22769.129	22414.024	19571.93	29201.094	20511.329	26385.434	9979.666	12685.614	949.619	540.099	332.175	947.456	275.29	638.353	226.932	8967.61	192.683	307.923	362.438	523.117	156.19	313.704	146.387	921.471	10330.57	336.23	337.804	274.249	5546.157	366.503	386.665	2348.46	126	0.948	1057.357	654.976
13611.704	14453.842	12759.092	19328.697	13334.618	20180.878	7544.487	12331.843	1145.621	459.432	651.756	724.125	351.275	1271.537	270.253	11991.532	263.234	315.996	208.427	1307.526	160.195	706.543	167.424	1583.824	7149.268	295.265	395.494	314.09	5620.872	877.265	476.751	4249.487	116	0.965	1168.888	654.319
18897.583	19401.264	15779.147	24050.516	15959.011	15396.34	5879.206	9316.57	1278.838	381.126	403.016	730.082	292.631	344.661	225.911	5587.578	190.164	240.486	253.583	1060.985	168.29	276.345	139.128	525.025	8461.714	301.473	332.69	254.913	1695.252	301.789	281.37	1086.992	131	0.986	777.324	655.882
21814.392	21772.318	18509.838	28374.72	19040.277	24414.214	9943.231	12270.157	1123.149	381.86	326.413	1302.739	343.984	697.375	236.576	9544.422	289.84	413.61	337.045	843.332	164.336	442.087	140.555	1139.569	13082.906	307.295	325.782	340.56	10869.276	586.48	389.127	2666.621	214	0.885	1236.579	656.799
13624.285	14204.394	11357.725	17914.387	11682.504	16727.283	5534.497	7664.655	1056.46	341.778	326.042	409.888	267.524	693.911	249.852	9345.057	211.832	253.323	221.063	749.06	203.67	355.398	120.589	916.678	7942.297	311.026	366.034	262.71	1069.22	357.783	369.339	2435.649	120	0.914	870.375	658.875
18626.877	18681.566	14504.13	22273.536	14005.018	16983.394	6053.47	8558.144	865.005	301.957	268.509	992.439	278.812	593.22	225.306	8385.569	268.953	277.735	248.653	535.73	141.933	348.619	136.338	882.442	13067.282	271.592	297.473	293.605	4310.408	375.532	346.535	2429.095	132	0.846	1323.197	659.568
17749.096	17944.63	14828.668	22449.207	14733.457	18658.667	6766.875	8724.353	866.67	292.892	274.838	1057.674	282.438	454.618	228.222	5771.224	282.499	346.75	376.183	527.018	143.708	282.624	130.578	634.751	14846.445	272.383	304.755	293.47	5619.605	397.586	308.011	1625.162	204	0.881	1290.676	659.941
20146.229	17994.727	12877.067	21964.397	13121.675	20651.432	8661.559	13701.054	1033.543	369.472	352.014	1125.474	321.904	841.073	257.876	10702.943	309.285	257.511	238.357	1419.964	297.745	400.833	183.472	1905.583	14659.238	348.214	360.474	282.185	18045.899	843.788	450.528	4140.844	140	0.874	1415.671	659.729
15124.479	15487.989	13145.413	20658.547	13820.181	12939.381	5303.047	6140.662	1216.487	526.015	370.059	519.519	318.104	362.04	238.395	7358.929	205.399	241.63	272.023	749.744	167.021	319.829	128.35	656.303	8275.338	303.53	330.156	263.368	550.626	308.393	279.911	1695.164	122	0.918	820.943	659.615
22666.735	21958.377	19080.125	28501.276	18738.79	27091.727	10176.611	13380.798	1283.845	399.704	299.549	1153.156	282.367	590.714	234.021	10403.093	206.354	316.65	254.499	563.699	160.429	418.361	144.346	1066.391	11280.354	328.918	335.11	273.296	6125.634	447.527	313.174	2659.716	169	0.889	1043.938	660.524
20425.846	22150.259	18438.064	27891.712	18802.144	25346.9	9238.484	14282.716	1062.386	366.445	337.142	1675.673	333.966	762.531	222.593	10205.911	263.353	364.979	242.584	897.527	152.122	357.295	136.649	1159.834	12049.287	286.286	327.245	340.12	13030.206	737.759	421.606	2878.897	101	0.977	1228.134	659.411
18700.948	18180.848	14790.735	20164.097	12933.406	21838.685	8483.028	13756.186	1262.723	424.921	374.062	748.665	283.716	560.332	238.885	11986.89	202.712	254.53	202.077	970.629	173.884	372.276	129.345	1189.527	8348.943	298.945	322.258	245.89	851.117	427.444	306.971	2994.853	157	0.945	755.933	663.704
24200.158	24275.47	20879.694	31518.429	22038.084	32360.226	11317.586	14706.758	961.733	528.818	312.811	1187.415	286.199	669.878	231.557	9935.086	227.932	374.822	413.923	621.672	171.663	417.426	147.586	1025.046	13448.03	334.909	330.373	272.975	8059.702	398.445	333.473	2431.92	199	0.816	1055.224	664.138
17835.61	17904.59	16130.99	24424.532	17303.98	25862.08	9252.579	9768.195	895.696	345.187	302.525	997.855	277.231	629.367	223.569	8981.609	217.949	298.726	359.637	616.054	180.313	553.059	153.518	982.709	10183.155	341.095	322.627	268.245	9969.648	440.528	391.262	2578.374	224	0.856	1068.152	664.188
31374.103	32606.926	25892.467	40243.478	26341.772	37532.232	15291.348	24487.992	1136.741	394.782	481.615	1258.589	375.362	1046.344	287.256	11410.088	364.37	407.437	190.731	2996.905	190.745	476.507	151.624	2213.866	19268.132	300.669	335.203	295.201	25517.728	1120.049	397.944	5282.561	204	0.873	1382.961	663.789
25756.893	25346.416	19423.514	30617.979	19453.222	30331.562	12588.505	20228.168	1115.732	365.887	345.561	1497.82	327.586	833.635	276.634	9555.238	266.047	273.502	237.366	1137.715	168.314	431.636	158.079	2164.312	12577.62	296.191	403.231	268.076	11636.602	785.59	461.731	5511.533	167	0.913	1406.464	663.506
15968.366	15801	13467.847	20554.689	13886.949	21743.451	8033.803	11680.221	1509.46	340.64	313.556	1354.067	294.424	763.706	223.65	10724.627	217.569	284.003	205.139	771.772	196.861	569.891	154.698	1198.55	7343.608	334.357	335.182	287.002	13028.003	504.875	366.938	3067.855	131	0.958	1080.523	662.477
20495.798	19822.442	14861.942	24376.79	15509.382	24355.14	11408.496	18337.666	1114.215	406.749	450.382	1157.849	370.432	1455.963	296.763	10611.315	277.892	245.609	145.621	3131.828	194.879	396.51	162.289	2888.143	8780.841	298.234	326.686	277.643	21266.304	1298.521	500.007	8169.084	100	1	1391.38	662.62
17954.15	17985.678	14709.192	22325.712	15380.952	19158.257	7824.891	10240.666	1451.106	369.052	342.876	581.203	308.723	399.551	231.572	8374.515	245.374	302.214	360.449	1267.557	177.823	570.906	133.5	772.754	10732.121	305.418	315.989	251.833	1180.272	340.891	286.439	1663.274	189	0.897	782.685	667.929
15977.423	16206.934	12952.632	18737.919	12492.381	16207.658	5754.636	8063.322	1529.136	373.316	316.743	548.339	293.448	433.731	241.725	9332.822	272.828	296.346	299.888	1146.007	183.633	534.052	119.728	841.563	10482.97	311.983	344.859	273.831	1322.948	361.081	296.609	1946.523	276	0.736	885.5	670.022
25045.371	25721.562	21878.634	27470.569	19029.467	26031.065	8574.729	11823.596	1516.382	659.425	330.805	1087.501	285.916	539.896	236.192	10073.847	229.055	335.213	360.862	641.198	171.68	477.981	141.388	1029.802	12129.059	342.358	348.367	277.468	11841.564	450.897	378.343	2573.031	115	0.928	1039.622	665.891
18279.878	18434.637	13160.143	22221.905	12861.205	22421.063	9125.171	14850.648	1068.7	367.49	340.213	1159.706	328.443	774.376	259.32	9867.548	311.932	268.719	185.657	1248.6	273.942	378.704	168.794	1699.927	13556.815	465.426	329.363	278.243	12288.3	948.564	415.005	3585.383	181	0.817	1422.876	667.472
22387.712	22496.371	20192.221	25038.293	17708.566	25700.082	9864.736	7288.195	1033.431	694.576	333.607	820.754	300.449	575.546	244.984	10117.899	225.107	296.655	583.12	537.219	179.506	644.609	141.987	997.8	11628.47	304.916	333.302	272.979	12368.875	391.5	376.281	2334.865	189	0.799	1032.881	672.616
14339.389	13900.897	12173.867	19022.535	13159.968	16371.859	6537.138	8414.723	820.425	339.604	282.749	1241.889	314.268	990.379	243.039	9423.561	242.917	283.205	227.89	817.402	152.688	327.819	127.649	1090.792	9766.89	276.025	262.658	331.368	9869.135	611.897	349.161	3367.694	138	0.861	1205.978	668.594
23152.309	23088.25	18069.357	28719.271	18458.617	28733.197	12457.041	20722.525	1150.519	368.418	384.982	1474.036	345.546	1090.287	273.594	9357.991	292.335	273.335	163.385	1608.923	150.531	427.849	155.424	2446.27	13786.709	302.053	335.808	289.104	11540.403	978.207	414.228	6864.658	219	0.872	1394.811	671.368
18923.295	18922.665	15419.943	19934.854	13046.593	13237.026	5358.061	8950.36	1026.458	326.666	388.2	521.31	266.641	397.791	238.963	9292.519	205.63	231.479	194.931	733.469	194.092	293.615	129.227	1014.034	9389.735	262.324	301.893	239.08	464.029	357.357	305.465	3147.778	105	0.941	722.186	670.033
21077.234	21600.49	17335.995	21384.185	13456.299	17077.016	6329.442	10704.016	1318.589	426.187	374.165	807.305	284.095	502.632	238.282	9883.406	246.505	306.149	194.16	1189.14	173.545	391.189	128.574	966.279	12993.819	299.407	298.643	250.253	1387.852	392.522	306.715	2416.677	171	0.815	759.477	670.798
20015.152	19419.47	17341.364	26136.045	18325.985	27037.681	9600.378	11392.777	918.287	347.38	310.039	1662.089	275.202	650.981	229.852	9707.819	249.002	359.659	207.518	631.682	182.15	495.825	160.661	1006.691	13667.31	336.159	347.722	290.209	9564.749	473.68	379.109	2305.459	98	0.993	1086.878	668.837
16985.928	16232.496	13500.651	20920.559	14158.279	20570.469	8360.998	11646.498	817.005	350.158	294.191	1114.711	308.526	1047.132	242.509	8736.192	264.102	297.076	198.548	839.046	145.891	350.555	127.958	1200.674	11709.72	286.815	266.752	338.071	7254.999	529.346	382.708	3700.097	146	0.911	1215.37	669.377
29570.245	29714.31	22317.257	33358.308	19894.698	31946.876	12838.281	20964.66	1009.712	398.283	328.641	1312.422	312.693	671.892	252.82	9768.286	352.89	368.612	205.156	922.563	156.684	423.017	161.965	1715.273	20448.35	319.772	331.506	289.856	9721.976	658.017	392.091	3982.79	260	0.868	1412.819	672.992
12403.145	10416.864	7375.4	12164.605	8514.709	11371.627	3973.616	3896.099	1390.291	364.697	313.091	359.518	280.957	260.037	208.042	5551.348	233.75	188.372	194.263	745.819	212.559	447.928	131.422	532.078	12499.492	274.165	313.297	270.223	708.141	363.913	329.374	1134.924	109	0.946	625.656	670.372
20355.374	20086.494	13891.343	21992.059	12722.826	19100.148	7648.503	10612.312	1522.795	530.783	507.036	614.711	329.002	425.871	257.232	3541.452	203.886	219.974	208.74	850.638	230.921	435.527	144.094	506.116	8239.42	300.811	587.493	254.947	3950.818	493.09	331.647	883.889	101	0.977	654.827	669.619
21243.677	21517.947	16791.204	21467.759	13845.211	15968.622	5880.57	9510.394	1133.212	421.992	591.175	536.42	296.831	458.626	243.867	10699.659	222.762	238.602	208.278	570.633	192.892	500.988	140.248	1129.543	10703.737	264.873	360.653	250.096	1947.943	395.698	367.079	3117.746	211	0.718	713.718	672.348
19102.707	18423.331	16342.798	25599.882	17356.224	24782.825	8921.486	10366.001	1058.267	396.786	346.192	1486.419	309.131	1016.729	232.031	11746.744	259.23	333.711	370.493	752.736	200.118	536.356	159.539	1303.098	11816.735	314.035	350.02	289.836	13627.685	550.605	410.336	3478.21	116	0.965	1110.086	670.103
16408.036	16513.042	13334.306	19824.464	12686.05	14418.726	5485.653	8112.675	843.208	399.225	302.087	956.617	303.458	658.292	222.85	8396.161	287.279	309.001	241.79	880.167	160.843	269.65	130.251	874.046	13299.966	273.426	323.731	301.59	11283.828	534.435	349.354	2268.819	131	0.931	1279.828	671.531
20211.559	19506.335	17073.715	26870.966	18808.51	27296.054	9833.135	13201.853	969.898	433.406	335.064	1579.301	273.266	886.348	224.301	9540.839	226.132	323.08	218.399	755.363	184.582	342.897	162.802	1023.803	11039.139	322.131	347.657	286.146	9195.31	456.266	369.169	2575.952	110	0.998	1092.373	671.145
11043.645	11019.808	9548.754	14435.6	9990.603	14812.775	5587.707	8443.549	903.769	376.588	327.101	1311.291	324.214	921.635	247.14	10845.921	220.891	259.674	220.272	999.589	163.92	526.376	136.916	1286.744	5128.77	280.949	264.14	307.854	9787.782	564.233	406.199	3565.907	103	0.996	1190.617	671.209
28245.027	26938.977	23370.867	34369.381	21502.805	29847	11525.258	16175.259	1250.236	519.563	382.376	1574.264	324.689	1088.209	247.641	11341.286	302.359	337.924	303.064	786.4	182.215	426.024	157.085	1250.969	16483.574	312.893	349.941	293.844	8456.86	581.949	325.977	3245.357	133	0.862	1122.62	674.109
27008.979	26372.564	20244.761	29673.745	18506.473	27489.503	11294.124	18316.397	1142.105	345.516	360.559	1370.248	330.735	830.88	262.385	9192.41	369.172	319.184	195.371	1224.131	154.366	374.439	143.962	1921.568	22258.325	308.027	293.58	292.831	10557.163	948.694	380.363	5226.715	115	0.956	1403.152	672.604
18729.964	18343.834	12265.664	21217.879	9582.328	16158.292	5916.284	9429.172	996.413	462.124	382.56	2059.408	2875.392	582.715	255.219	10229.594	376.734	302.227	214.031	957.466	3377.696	375.143	160.136	1379.994	15747.187	335.865	331.409	298.214	24270.462	1004.719	344.3	2582.166	108	0.967	1437	672
17730.544	18115.71	14199.767	20021.726	11543.167	18294.601	8311.385	7104.763	1632.602	601.758	516.243	607.237	343.855	345.62	267.738	6090.159	254.638	225.207	302.94	979.09	220.009	2333.128	137.535	842.769	6609.655	280.847	449.168	261.247	776.507	384.737	282.927	1981.728	159	0.91	674.544	674.682
14521.887	14055.427	12449.818	18937.125	12974.402	16884.635	6131.862	9017.491	931.523	342.707	318.484	1030.026	281.357	792.907	215.175	9359.349	211.256	291.302	193.458	617.019	172.639	519.974	155.814	1029.02	8609.758	302.163	319.102	279.533	5258.687	440.31	356.094	2684.956	107	0.971	1099.07	674.36
12752.221	11539.375	8055.656	15405.476	10838.777	19089.082	5851.846	8155.676	1582.03	418.672	1092.897	670.398	299.082	352.047	248.677	4082.445	167.727	182.363	202.759	1061.05	213.557	515.275	141.527	470.075	5683.77	275.579	461.296	271.846	3811.864	539.232	306.65	804.584	142	0.934	638.627	675.599
31622.994	31011.833	27492.298	40869.719	26801.435	40356.392	15363.152	21225.996	1342.919	496.634	472.845	1517.251	351.611	1174.69	264.453	14342.44	301.622	366.814	517.41	803.06	204.768	620.964	166.519	1652.659	15428.189	314.019	387.954	291.031	13303.344	576.495	390.338	3930.692	133	0.946	1116.944	675.086
18939.528	18486.792	15953.56	24810.666	17260.002	22379.466	9239.694	11560.448	1059.968	425.353	329.23	1303.623	345.065	1070.768	236.759	11031.506	286.514	343.975	270.961	873.908	179.357	420.642	150.541	1525.983	12741.1	301.5	350.147	328.681	12229.485	629.27	418.055	4009.993	100	0.967	1231.2	674.58
22908.722	22640.616	15633.628	24571.971	16521.379	21870.838	8562.722	10574.423	1577.013	566.249	525.208	605.93	336.308	368.699	240.917	5072.355	209.748	254.031	208.717	721.005	227.418	1015.612	142.231	687.791	10464.895	288.342	471.867	251.651	2344.804	430.507	322.908	1300.999	203	0.877	652.337	676.416
22168.096	20320.409	17735.764	28456.049	19640.444	26590.229	9726.819	13637.373	969.645	390.508	307.753	757.761	287.947	740.343	257.759	12877.821	217.096	305.579	413.066	568.984	168.335	365.716	163.859	1296.707	10913.136	285.187	421.518	264.87	5484.077	373.564	326.552	3152.861	129	0.982	1002.151	675.988
24032.496	23459.122	21121.088	27018.906	15748.383	23816.035	7983.375	10707.166	1352.604	431.58	317.103	1501.633	263.632	682.436	225.13	9247.146	227.794	324.792	367.275	663.225	164.154	354.342	153.659	984.795	12679.463	383.374	335.433	271.584	7671.634	415.684	388.457	2763.718	247	0.709	1057.812	682.5
20201.594	20383.394	17685.441	26093.248	17911.747	26839.618	7930.468	11143.259	948.724	348.864	296.686	1073.679	282.691	674.37	218.824	9372.137	233.744	373.058	306.481	594.484	182.927	535.398	158.735	1025.316	12059.24	325.393	321.855	268.863	6597.215	434.012	385.37	2694.832	134	0.953	1075.604	676.5
19982.257	20394.095	17728.521	26922.829	18650.645	28186.693	8970.414	11688.797	1082.518	391.262	367.804	1717.619	294.123	800.079	228.081	10421.707	258.381	381.43	245.414	813.702	188.816	390.008	157.681	1059.679	12676.516	330.067	362.816	279.884	14195.021	500.43	375.287	2593.976	122	0.918	1088.295	677.066
17202.919	16094.961	13892.397	22050.096	14099.041	20663.379	8565.368	12666.3	1889.108	433.274	427.232	1094.345	353.535	1288.118	248.815	10215.712	444.599	449.987	224.748	2048.105	173.564	380.817	134.381	1415.008	12344.291	322.714	319.041	345.108	11524.275	570.588	370.735	3989.251	138	0.944	1221.268	676.913
22812.998	20531.546	18275.998	28181.739	20092.307	31878.813	12019.76	15955.63	1020.739	567.465	315.997	837.59	287.748	523.561	254.009	11530.028	216.034	279.619	653.106	593.814	180.157	426.294	148.714	1100.631	10333.236	286.803	382.686	278.09	9792.922	397.409	335.32	2158.462	189	0.88	1025.759	678.976
21413.463	20712.751	17605.935	27343.972	17999.493	27019.335	11269.365	17367.148	1765.247	472.92	470.537	1393.882	383.479	1929.753	271.783	12519.223	403.192	424.766	247.895	2213.455	180.668	442.854	142.381	2014.345	13051.644	316.798	331.277	346.925	14008.099	844.422	437.163	5993.107	128	0.936	1212.766	677.57
19931.772	20286.849	16248.609	23867.841	15288.944	21570.558	7995.101	13390.834	1203.367	314.967	291.897	1709.52	297.356	674.09	239.275	9304.12	297.392	273.998	216.625	1062.343	130.442	507.546	144.428	1561.092	14015.584	287.425	332.734	297.813	7777.975	579.422	383.409	4090.373	106	0.962	1389.028	677.377
16591.654	12338.2	8745.965	15553.165	11994.429	21577.638	7918.712	7667.753	1561.264	385.903	710.284	445.145	304.064	320.096	229.771	5450.782	203.831	183.186	186.271	900.962	215.823	820.893	130.641	611.218	9643.366	285.134	361.988	268.286	2480.235	421.465	287.642	1376.613	233	0.778	628.436	683.753
15545.559	16161.732	13101.994	19081.797	12607.716	15670.99	6391.532	9787.45	1433.619	400.002	362.137	711.682	334.025	377.128	256.594	12462.147	247.062	321.29	246.306	1057.736	170.202	871.772	125.906	1338.788	10240.608	288.08	286.842	253.968	1727.297	326.316	284.503	3081.891	129	0.943	782.795	678.531
14731.954	14385.29	12610.982	20054.343	13844.393	19472.07	8482.865	11206.167	840.043	336.28	302.81	1234.216	337.038	718.413	235.227	8728.15	258.841	274.938	184.6	757.768	159.152	435.202	133.437	1256.652	8245.621	287.758	296.154	314.073	7392.792	588.455	353.993	3074.944	103	0.996	1252.83	677.684
18410.813	18661.818	14702.909	22002.805	14945.742	21412.584	8719.011	13321.849	1221.142	471.385	388.6	766.295	296.957	378.237	241.398	9726.528	202.233	276.416	197.476	706.059	186.249	558.357	135.485	1056.702	8543.251	275.365	353.45	260.462	2900.283	401.195	293.735	2505.898	194	0.921	703.876	681.887
12660.204	12298.324	9937.258	15671.334	10235.975	11759.318	4610.755	6849.107	1149.827	309.776	252.868	1210.901	274.766	580.903	209.137	7715.691	234.262	253.942	273.803	767.635	142.336	297.835	130.301	872.924	9283.998	265.441	309.265	281.78	6625.949	418.625	297.902	2521.87	138	0.918	1340.783	680.681
19807.08	17832.115	15628.986	23987.842	16270.91	20858.535	7620.435	10339.7	1020.263	288.644	314.786	640.242	270.786	443.984	224.651	6105.904	242.866	282.151	458.185	492.624	155.289	287.781	144.125	655.263	10575.763	288.568	331.274	267.185	2045.567	428.286	341.513	1324.579	123	0.936	1131.224	681.061
17483.384	18016.238	15178.4	23867.007	16262.993	23942.049	10188.589	16510.891	1435.379	453.88	446.417	1223.936	384.208	1756.321	257.331	12074.954	312.742	342.681	244.688	1753.878	188.479	431.335	130.074	2047.512	7868.765	315.067	327.468	332.53	14939.994	778.265	411.505	6342.389	124	0.972	1227.871	680.371
16208.45	15779.908	7423.513	13367.143	7952.43	15991.46	8523.19	12656.476	1682.69	469.432	336.639	370.808	274.252	292.957	242.054	5354.083	334.68	260.67	284.419	732.968	207.478	781.275	115.524	928.528	14554.172	286.719	288.726	270.118	854.1	408.485	273.716	1599.115	116	0.965	594.552	680.776
16963.999	16602.228	13620.331	21524.938	13960.688	14660.466	5761.71	7675.865	959.705	326.461	281.437	976.01	313.148	478.064	220.052	8731.754	282.126	306.593	491.677	775.985	165.397	312.061	152.371	823.089	13637.374	277.763	352.363	290.657	11609.354	383.616	312.421	1734.517	124	0.933	1321.992	681.887
8873.843	10916.586	7664.292	11758.435	8045.818	13216.2	5009.239	8074.493	1564.463	340.821	272.147	362.074	281.784	427.79	227.435	7211.424	261.395	313.963	570.457	1220.841	190.987	502.408	117.498	657.639	4203.436	294.413	348.309	288.511	241.556	329.705	333.712	1615.656	122	0.985	915.139	681.943
15601.896	15580.516	14059.704	20963.123	14532.142	22960.848	8249.297	11951.216	973.493	364.949	359.286	1173.881	308.663	800.545	230.452	12185.886	239.506	322.024	204.87	706.479	187.736	746.545	157.338	1345.915	10018.489	285.792	327.382	259.228	8823.809	533.987	396.963	3277.623	100	0.967	1100.48	682.18
22892.592	22825.254	20292.771	30741.81	22703.189	32963.658	15827.444	23444.251	1510.29	527.5	496.946	1138.958	435.09	1509.73	287.219	12729.749	381.606	414.986	241.312	2136.135	204.577	1010.971	154.465	2641.659	12465.903	323.419	339.505	331.684	16698.498	862.339	383.106	6648.186	239	0.823	1244.082	684.211
11860.906	11565.322	9866.36	16231.066	11268.27	13826.433	5839.944	7927.887	690.186	293.058	272.786	756.628	304.943	449.881	205.881	6534.941	220.105	249.879	195.592	633.481	147.156	272.296	132.404	646.353	4681.685	272.128	291.541	307.41	9567.05	582.95	348.244	1603.625	103	0.965	1274.956	681.189
14211.316	14549.522	9819.184	14918.727	9719.507	17458.309	6658.274	8749.036	1654.899	546.506	473.314	452.824	352.017	412.476	262.261	8808.011	209.91	228.425	416.19	1073.468	216.267	1964.108	146.751	1298.128	5937.561	282.537	436.12	260.223	1453.955	371.987	302.112	2916.251	101	0.977	659.173	682.312
18710.093	18700.047	15785.299	23279.108	16379.403	20998.075	9170.858	10970.724	1440.301	503.755	469.607	818.568	363.107	390.598	288.785	8756.715	258.476	274.77	208.404	818.255	220.835	1564.355	137.697	1493.819	9110.358	289.843	353.48	249.385	5331.822	434.104	315.475	3494.346	123	0.889	683.126	684.695
25462.894	25085.362	21095.721	32827.911	20909.411	24145.52	9889.304	15518.629	1629.242	506.203	349.613	1072.645	301.401	363.544	241.071	7959.133	233.135	317.978	488.053	1091.173	194.023	350.733	119.83	764.544	10894.622	299.033	320.573	251.742	2971.915	333.781	314.634	1565.99	117	0.973	762.679	682.996
22238.21	22260.208	19607.766	29563.161	20598.831	26489.613	9470.269	12139.018	1144.912	487.066	463.29	789.26	347.309	1392.288	271.142	13249.336	239.063	291.345	302.958	769.595	185.727	509.155	148.36	1566.276	10341.127	293.691	406.462	268.503	9034.179	616.718	345.061	5089.8	137	0.855	1005.821	683.376
24723.035	24184.914	21246.672	32478.524	22856.12	36450.072	13121.569	16237.918	1029.111	422.171	302.363	1318.709	289.681	677.036	247.626	10417.023	217.218	318.131	364.555	752.569	177.308	397.799	142.273	1085.147	12422.01	302.5	309.401	264.043	10787.264	505.133	324.26	2796.044	116	0.948	1031.931	684.034
28925.533	27529.099	23589.985	36109.31	24114.325	35326.649	11636.106	16508.403	1185.738	438.46	495.183	1102.664	331.263	883.969	253.673	11959.106	259.806	382.08	418.229	744.742	191.439	457.626	152.817	1311.78	12113.317	293.567	382.092	277.664	8561.011	505.228	344.343	3048.437	191	0.89	1123.678	684.024
23508.467	23207.461	17593.791	24160.053	14721.009	22823.372	9008.357	14706.876	1166.552	332.477	311.12	1177.636	295.815	609.862	227.927	10284.12	346.878	347.013	287.215	1000.346	141.705	416.144	162.846	1522.092	18962.721	317.801	324.865	301.085	10353.839	564.63	366.686	3662.492	201	0.868	1407.336	684.868
18120.309	17992.893	15910.257	23919.807	16954.336	26216.112	10277.96	16274.03	1571.077	432.489	390.192	933.104	375.467	1565.746	267.647	11960.249	299.286	311.623	241.788	1095.217	163.93	578.43	134.355	1931.375	11029.989	301.029	286.167	331.303	8923.804	724.608	453.545	5859.356	110	0.985	1207.482	683.545
19042.562	18595.925	16491.845	25008.105	16485.749	24003.995	11391.929	16204.335	1749.498	519.213	432.604	1254.549	391.328	1049.568	267.783	13218.027	335.617	354.14	264.282	1389.341	164.541	823.026	147.448	2263.885	7521.685	286.164	342.427	326.952	10199.4	806.982	384.924	5638.799	176	0.917	1260.205	685.545
11244.103	11100.466	10103.118	14552.454	10750.455	14673.067	7181.42	7252.694	1225.638	445.26	404.309	673.554	366.273	395.617	275.058	10913.33	216.728	230.247	176.137	701.278	229.302	1397.747	134.483	1684.164	6154.604	301.097	284.58	253.075	3048.505	418.562	330.781	4107.851	131	0.872	691.92	686.607
16727.633	16792.933	14596.348	22655.976	17780.813	23193.647	8341.479	11247.819	1212.672	365.846	407.019	1296.689	1367.647	1068.953	248.694	12006.619	239.205	318.482	257.868	897.759	1624.9	442.75	149.088	1320.684	9532.469	303.57	395.058	273.167	20937.019	608.314	354.344	3596.166	116	0.977	1111.517	686.224
20047.452	20353.182	17180.169	27187.245	18082.37	25043.543	10151.068	13808.736	1230.613	366.94	330.612	1238.521	324.431	856.752	233.911	9593.686	282.573	351.149	237.043	1071.648	167.006	382.952	143.547	1237.14	9170.236	283.729	324.128	310.908	13948.666	754.202	353.553	3329.915	190	0.905	1271.047	688.863
21635.079	21867.958	19130.871	29068.879	15074.055	23900.194	7764.55	10839.335	1217.539	356.913	323.301	1410.058	280.202	775.677	234.732	9322.852	220.477	312.291	643.679	691.694	164.09	325.446	151.958	1072.808	10278.205	310.803	346.694	266.324	6327.628	435.34	373.999	3089.684	200	0.734	1080.24	688.455
19688.842	19633.485	17131.081	26008.871	17787.83	27346.382	9241.887	10962.079	1075.652	429.791	332.97	1659.811	302.901	730.295	230.169	9016.383	219.15	349.058	225.78	669.156	195.055	378.516	144.802	989.179	11226.84	336.775	333.966	271.996	12136.149	450.215	361.632	2722.446	226	0.839	1097.31	691.593
16631.295	12822.976	7262.782	12773.898	7598.129	14746.227	5938.321	11435.133	1934.786	499.365	375.667	386.15	308.906	297.449	237.241	6616.869	337.295	265.656	204.477	1044.04	222.177	1642.875	121.078	1175.687	14094.09	270.64	299.783	264.049	889.035	427.744	302.663	2380.932	107	0.958	592.444	688.78
16357.357	16320.532	13549.17	19897.588	13742.97	17852.021	6821.384	9978.544	1064.486	397.665	458.898	568.83	310.399	378.189	222.315	8487.546	182.817	237.304	214.395	656.173	200.374	423.653	126.589	850.338	7939.77	272.381	291.407	256.219	2798.626	367.886	281.09	2228.418	198	0.795	712.005	692.914
29638.365	30927.668	25122.739	37573.661	24612.441	32113.385	11856.773	18950.539	1355.603	1075.377	421.563	685.399	341.731	463.667	253.719	12362.972	235.026	312.599	397.751	988.431	457.237	741.793	129.947	1180.745	12252.64	312.893	505.528	269.763	6852.013	322.064	337.691	2144.558	148	0.948	762.973	690.351
13889.358	13852.162	11838.714	17836.855	12361.709	14210.8	4997.316	7103.922	1116.4	362.738	360.546	1186.119	313.43	1078.967	227.351	8640.58	252.724	299.976	228.667	1257.841	166.94	334.014	124.008	1055.653	9318.789	303.264	309.326	327.356	12448.358	560.653	335.958	3124.94	125	0.879	1222.452	690.044
20115.764	17966.517	11841.532	19002.237	11170.72	16568.63	6725.739	10614.968	1118.311	333.353	283.14	996.153	296.912	571.979	217.086	8061.766	400.194	289.809	186.27	660.409	142.899	339.617	163.981	1361.035	21985.673	311.854	289.218	300.702	5146.218	490.1	373.368	3669.192	125	0.832	1433.1	691.556
16464.99	15612.423	12336.143	16735.119	10279.804	15009.455	7027	9296.653	1504.792	800.228	536.241	468.72	340.111	463.202	267.977	9754.256	192.037	260.399	208.917	949.552	205.586	1466.426	140.841	1402.006	7867.769	295.37	381.87	260.47	1565.358	443.789	291.104	3634.832	110	0.985	657	690.245
24305.969	24411.356	21402.392	32611.842	23044.168	31917.635	13226.234	19357.504	1221.454	410.438	353.899	1302.118	369.869	1389.921	256.41	12177.693	310.517	406.197	235.656	991.219	172.09	487.186	140.363	1870.955	14757.641	309.342	355.965	338.502	8567.793	689.902	381.27	5304.726	125	0.914	1233.86	690.188
27431.844	28405.735	24550.753	37812.72	27114.78	40806.687	17894.156	27963.169	1146	451.747	472.954	1447.364	400.277	1826.187	283.552	11805.39	292.656	344.529	194.014	2094.195	197.722	582.325	141.89	2335.542	10934.274	302.917	341.048	329.278	17945.596	925.04	360.734	6390.845	107	0.958	1240.435	690.201
19052.52	18004.861	15273.815	22328.652	15309.932	22353.925	10820.65	19240.035	1559.814	509.73	454.868	594.936	373.478	412.988	279.901	17322.75	220.974	276.774	182.906	1076.633	211.576	1292.33	130.84	3456.833	9064.545	273.749	333.649	257.327	1855.954	473.056	317.457	8019.547	132	0.965	670.053	691.106
28000.872	26676.725	23722.265	36092.088	26294.046	39776.413	15629.328	20238.628	1029.096	447.424	316.982	1075.264	299.181	665.787	259.926	11283.413	247.235	336.081	351.844	647.492	171.429	519.491	148.291	1300.815	14308.119	295.505	348.667	269.787	7672.03	437.405	304.393	3282.662	174	0.947	1029.816	692.736
16527.988	14615.641	10518.973	17564.615	12702.897	27595.52	9656.349	14320.859	1484.97	371.18	583.029	493.17	289.134	338.568	222.015	7883.69	215.371	177.35	174.27	847.806	183.699	809.462	117.709	832.632	9519.05	285.137	369.167	251.703	1146.077	450.293	278.617	1670.606	125	0.903	620.548	693.228
17496.378	18049.74	14599.389	22046.894	15503.372	22892.324	9552.582	14207.943	1309.206	402.917	357.989	850.396	300.169	382.157	239.186	9485.73	196.71	250.592	352.802	997.513	188.454	703.768	133.833	1026.867	8290.944	290.245	286.076	270.939	1603.857	401.283	289.488	2577.62	110	0.955	702.264	691.827
21323.234	19703.753	13626.732	22468.917	13080.035	23178.07	7276.759	8463.571	1964.39	492.106	669.907	648.961	290.332	397.402	237.187	3677.519	190.453	224.016	193.637	1170.745	185.013	837.605	137.037	542.833	10869.578	288.002	416.665	266.308	1573.439	447.718	299.612	1072.79	160	0.915	639.25	694.069
20299.539	20045.851	16464.378	24519.416	16453.294	19322.475	8614.763	12443.775	1503.667	486.866	474.028	787.038	353.783	388.884	265.997	9005.632	241.207	284.891	177.075	1013.815	203.847	951.689	132.218	1480.085	9879.839	286.757	313.939	252.423	3955.155	453.446	330.07	3631.847	137	0.878	680.858	694.04
14416.532	14299.051	11783.988	16845.449	11991.03	15641.09	6714.539	9697.416	1050.937	440.08	515.503	390.063	326.172	404.997	225.982	9266.087	179.61	209.64	215.91	593.418	205.089	285.789	131.965	923.231	5194.755	280.55	329.332	265.676	4580.331	367.029	288.661	2522.933	115	0.956	717.726	693.091
21353.511	21750.23	20447.538	30094.856	20720.136	31868.834	14507.059	21372.377	1521.268	553.494	473.304	1061.578	409.884	1218.769	278.157	13656.522	364.681	400.154	318.803	1909.365	192.692	1631.67	149.429	2534.328	10414.331	319.346	345.862	311.697	12763.538	726.798	360.432	6269.544	216	0.921	1249.662	694.819
17974.177	18293.246	15156.37	23120.231	15970.963	22937.319	9353.205	13028.066	1264.258	416.18	398.865	854.541	327.934	376.53	259.184	10887.497	192.577	256.999	231.303	798.868	195.42	929.459	134.734	1550.955	7893.424	291.386	262.925	254.661	3009.376	447.017	326.394	3655.214	146	0.925	695.849	695.815
11717.38	11736.843	10071.002	15226.973	10433.33	16149.532	4615.189	6918.6	812.152	319.157	262.064	934.747	267.952	567.687	239.335	6241.726	192.292	239.126	183.86	587.251	140.88	361.485	129.686	647.719	6799.258	288.643	284.052	308.67	8353.615	425.628	380.454	1624.745	103	0.996	1202.83	693.316
18185.158	18302.425	15148.789	23196.108	15560.373	19921.482	7935.749	10656.787	993.091	394.719	307.136	964.166	298.488	748.032	227.869	8904.653	310.496	333.095	256.401	637.537	145.515	469.921	144.595	1179.443	13116.717	266.135	288.839	307.078	7113.652	500.975	399.617	3040.902	215	0.853	1281.184	696.756
23612.563	21443.247	15968.014	20958.854	12992.219	18598.509	6913.452	11048.376	1104.08	441.649	278.597	1097.723	282.349	459.028	208.023	9265.024	367.031	354.956	318.035	847.5	139.186	333.079	152.282	1106.613	20608.761	313.661	300.007	304.174	12057.527	443.333	299.894	2547.575	183	0.901	1405.003	696.128
11745.031	13491.192	10573.83	16322.485	10899.025	14135.887	4877.782	7321.731	1279.49	355.801	312.467	453.95	300.075	420.289	231.468	9480.155	251.668	260.591	200.979	771.756	168.336	622.855	117.894	951.64	9223.989	301.513	322.496	268.463	1053.323	360.613	269.311	2260.878	103	0.965	836.733	694.85
16907.633	16597.308	14207.76	23777.168	16262.837	24680.877	9540.496	6790.093	1303.528	388.93	308.072	371.614	311.398	336.139	246.498	7009.512	260.957	292.3	704.14	744.957	190.771	502.445	129.844	609.249	8054.182	293.244	402.911	303.262	3114.786	322.829	400.135	1055.321	137	0.974	928.113	695.347
20836.138	21160.496	17207.228	27561.083	17362.781	23941.784	8460.484	8958.191	1030.29	463.51	321.22	533.73	311.031	412.069	253.98	8241.964	225.115	271.793	450.608	495.775	204.039	400.486	127.268	756.166	9728.408	297.497	397.939	314.958	8401.173	330.086	355.891	1813.745	245	0.734	933.627	701.757
17255.325	18199.421	15830.325	23339.358	16453.337	22500.109	8471.521	12024.052	944.685	374.018	303.377	960.117	323.863	880.917	238.248	9572.474	257.066	362.968	235.776	829.255	164.789	532.546	135.911	1232.123	10073.388	299.372	308.565	326.063	9577.522	586.238	380.878	3341.539	119	0.933	1228.466	694.845
18504.555	18917.453	16137.844	26430.481	12870.257	19286.607	8492.219	12469.5	1034.681	522.279	385.964	1452.644	342.654	1580.694	256.137	11644.244	271.585	277.623	313.007	1467.53	172.267	449.667	144.68	1905.915	6745.531	295.356	324.28	315.796	13820.826	855.656	423.535	5748.425	102	0.955	1264.814	695.922
17048.96	14999.203	10404.276	17589.973	14305.288	28494.125	9606.209	10951.391	1933.93	401.27	1113.813	399.842	302.892	433.115	235.282	4957.857	224.008	187.989	181.868	1302.723	193.643	784.402	126.658	645.749	9278.715	285.714	468.224	255.134	1648.365	555.257	301.628	1425.307	108	0.955	628.306	697.574
18274.359	17990.962	14403.251	22046.683	14541.845	22296.655	9558.002	18121.483	1393.011	571.534	496.903	707.476	338.009	398.848	256.231	17049.555	175.552	235.434	181.992	861.985	211.235	1368.119	134.527	2766.774	7376.357	299.381	317.522	265.424	2578.899	459.925	276.574	6480.222	273	0.797	655.035	700.057
20096.422	20400.841	16142.185	24870.697	16681.91	25045.197	10460.353	20214.616	1422.145	415.701	413.055	655.655	308.977	400.056	260.132	18135.246	213.237	324.881	179.524	1031.097	189.577	930.376	129.106	2465.864	12572.869	287.25	309.237	250.934	2060.343	491.328	314.68	5581.664	125	0.952	670.3	697.164
21118.729	21370.613	18748.914	27797.75	19518.106	28075.768	9765.537	15065.195	935.26	375.576	307.304	1116.841	285.092	635.763	228.582	11393.842	225.637	315.553	272.279	587.442	166.313	502.729	131.009	1230.498	11734.708	276.185	348.162	271.387	6213.484	378.672	296.135	3254.411	116	0.909	1023.086	698.362
17086.21	17209.31	15087.592	22740.442	13150.855	17470.326	5178.103	7780.625	1046.82	679.662	337.66	2222.24	276.701	762.042	224.73	9211.518	214.084	306.358	213.612	738.812	168.666	310.226	151.386	891.418	8716.972	312.73	389.203	253.334	9574.535	453.993	511.721	2370.321	100	0.967	1056.36	698.18
19343.67	17749.448	11536.358	18706.955	10942.381	16207.648	6502.96	10474.388	947.389	358.788	333.301	1290.911	328.828	835.949	234.156	8569.813	406.909	241.315	161.061	1135.888	160.464	334.437	176.419	1772.257	22243.259	310.003	326.247	303.264	8896.303	614.252	325.427	4783.905	115	0.891	1444.413	698.9
17197.171	18643.138	9465.55	14989.09	9524.341	15884.324	6701.946	11625.692	1801.038	661.135	463.018	439.899	392.891	293.458	201.308	6161.526	306.864	273.04	217.314	1085.45	275.721	2145.217	131.05	1031.82	10039.431	289.188	289.838	249.511	501.531	415.697	280.176	1969.716	111	0.964	587.491	699.716
18609.981	18156.021	15370.546	23318.942	15980.378	23629.479	7796.79	11332.725	1196.637	383.145	311.166	1159.553	279.019	808.076	235.934	10460.684	210.475	261.095	269.317	682.383	164.208	457.761	127.549	1175.918	10078.747	283.107	320.561	256.738	4353.854	465.583	332.137	3603.865	181	0.9	1009.898	700.588
21081.192	22897.885	20173.683	31548.771	16081.637	24390.907	10525.086	15983.886	1319.698	507.528	408.933	1166.073	352.239	1373.612	271.94	11878.658	284.811	325.059	325.185	1466.281	169.678	670.565	146.425	2019.399	9229.31	298.533	302.561	316.829	11640.557	844.893	435.339	5546.881	109	0.946	1258.766	698.5
19200.47	19013.632	15109.832	23483.367	15237.675	17083.306	6214.892	8614.636	1347.015	335.266	278.169	1639.748	320.667	593.746	215.089	9444.941	296.587	354.188	218.773	1016.885	165.061	311.912	150.135	984.967	15667.475	281.55	318.356	277.057	13395.798	486.567	310.101	2359.453	156	0.939	1335.378	700.006
12705.716	11441.195	9626.087	15159.204	9947.824	12903.124	4859.788	7691.219	1092.628	288.888	275.535	549.875	269.417	400.556	225.954	7770.54	197.821	273.66	213.88	1032.254	180.422	345.969	121.894	730.809	7584.949	274.08	272.302	246.026	711.173	325.301	305.927	1916.323	107	0.958	755.117	700.575
20653.892	19633.36	12231.653	20711.815	15483.298	32422.055	11081.038	16500.721	1524.738	459.001	725.235	689.037	301.518	444.192	238.781	9419.154	222.61	189.243	174.325	663.615	185.284	1283.607	121.186	1322.274	11438.225	271.725	416.255	248.378	1294.177	535.218	316.611	3019.092	194	0.912	620.438	702.753
20109.485	20709.756	16760.914	27100.795	17995.667	20220.984	7383.838	10624.456	1156.447	384.01	308.77	584.519	317.18	372.54	237.995	8940.117	235.965	288.503	548.46	664.845	177.329	484.97	124.446	788.057	9537.215	302.685	435.999	298.29	4309.076	321.568	337.134	1562.871	241	0.846	920.019	705.346
23439.996	23269.903	21072.981	32185.839	23817.449	33160.421	12655.582	18408.481	951.61	369.919	290.269	932.04	286.271	607.31	245.278	10440.595	226.694	245.912	485.445	647.723	170.388	418.396	139.131	1104.815	11296.652	285.488	333.867	269.41	6649.172	419.339	289.677	2897.343	136	0.956	1032.75	700.875
8296.495	8213.769	7281.097	10628.679	7928.92	10493.23	4404.151	6976.625	712.678	317.745	259.627	366.716	297.703	496.169	195.553	6105.558	190.132	192.872	427.691	333.403	120.461	207.764	156.29	702.393	3075.838	259.4	272.693	294.611	1614.499	294.521	308.495	2003.641	99	1	1316.106	700.864
12905.468	12580.568	10085.709	16507.949	10862.509	13272.895	4839.239	7307.551	1185.764	339.788	436.349	594.425	289.992	506.694	245.013	10508.338	208.72	251.613	186.834	915.265	161.817	416.203	125.751	933.381	7926.894	270.432	326.893	252.5	1733.351	411.046	318.739	2427.135	104	0.974	786.173	702.5
17895.202	18070.533	15729.547	24906.31	16642.929	19609.199	7847.744	10283.538	1015.001	366.786	297.662	979.741	300.982	978.968	222.127	8939.325	320.971	382.888	280.738	771.601	154.542	353.631	139.222	1166.76	15201.443	284.994	293.479	303.792	7996.004	485.332	377.656	3498.035	169	0.88	1273.713	703.92
14822.639	16487.624	9156.971	14994.75	9104.359	19984.441	9127.394	15699.569	1753.748	625.352	549.9	435.444	353.788	332.978	261.517	7396.428	246.235	259.019	211.661	548.455	287.334	1363.673	174.185	1361.103	10023.46	289.341	317.807	241.808	592.842	421.919	296.435	2343.717	178	0.906	573.388	703.461
13003.113	12576.56	9703.872	16271.886	9701.792	17216.277	6646.751	8231.445	1704.734	456.646	402.309	526.564	311.571	368.713	241.198	8259.374	174.409	188.347	198.979	1109.076	196.06	1476.392	130.939	1145.035	6956.635	267.005	348.645	265.643	1742.846	460.311	269.281	2901.794	108	0.98	640.88	703.241
24187.748	22008.91	14617.678	21967.271	12658.582	21318.54	8173.362	13489.947	1250.085	347.038	332.27	1270.378	302.179	593.888	223.068	9981.562	363.934	353.804	208.009	763.97	145.991	430.796	181.035	1557.777	22357.316	299.095	304.344	315.324	7158.24	479.486	323.851	3474.097	118	0.925	1436.339	704.195
17266.16	16926.18	7467.629	13153.27	8908.124	21206.597	8466.138	16111.677	1647.62	471.238	339.108	338.538	297.831	341.395	221.927	5946.512	272.248	263.008	259.141	951.812	235.83	1722.626	120.505	1112.955	10092.38	271.262	281.215	250.996	528.762	424.006	285.234	2237.824	217	0.822	594.652	707.228
11564.41	9777.505	6278.399	11246.469	7752.32	17492.369	8281.264	9324.282	1471.361	425.476	330.715	443.173	294.647	335.22	218.222	6501.016	231.845	203.272	199.719	1199.529	205.869	1153.962	111.891	893.858	6882.051	267.247	300.789	269.097	715.77	447.504	344.679	1925.728	108	0.98	607.046	703.398
16165.907	16921.088	13263.707	19918.282	13888.385	19995.326	8029.916	12037.051	1461.181	469.409	420.765	685.544	323.414	386.302	256.808	12144.93	188.788	267.806	161.741	989.816	192.28	983.876	131.144	1616.93	7883.203	285.402	266.824	270.229	2154.505	477.904	290.788	3962.365	143	0.916	670.899	704.759
21756.914	23281.2	18263.958	26926.548	14528.895	19706.328	8257.558	9502.855	1353.642	837.093	419.882	730.488	324.801	579.574	254.156	8615.715	219.964	259.801	197.872	921.07	190.798	912.022	125.848	1118.868	10717.156	310.64	256.271	266.366	2029.962	410.11	315.019	3010.33	129	0.97	688.516	704.345
10273.761	10738.56	9084.376	14094.101	9945.852	15495.114	6442.838	7662.99	1281.48	360.897	334.497	616.2	345.041	460.84	261.142	10699.233	218.079	257.755	202.128	876.758	166.612	917.501	140.138	1502.066	6612.127	283.04	294.897	260.89	1829.217	384.835	310.987	3979.278	109	0.989	803.39	703.904
13539.377	13141.873	10890.007	15011.355	10148.358	14064.994	6198.036	8977.888	1401.226	408.983	355.914	615.217	302.269	335.668	236.408	10207.725	189.499	219.205	398.305	1064.716	185.17	650.63	131.612	1208.602	6265.27	287.303	334.182	254.761	1267.21	391.106	302.205	2946.883	104	0.932	706.519	705.808
21614.647	21416.078	17293.754	23366.596	13519.833	20044.669	7752.805	12417.736	1147.146	328.232	289.312	654.727	253.084	353.172	233.764	7321.465	207.9	292.974	303.952	604.476	152.151	270.278	127.543	698.01	11885.514	262.51	268.813	249.948	968.275	297.448	319.241	1703.588	174	0.929	760.92	707.638
20708.088	19268.945	16914.717	25431.879	18145.461	25775.29	8689.045	12722.333	836.256	326.556	258.644	635.532	246.716	497.399	237.772	7623.421	204.672	231.542	566.187	459.101	154.302	358.208	136.607	798.575	9979.123	292.855	302.359	254.117	2757.65	354.492	330.854	2185.652	152	0.949	1038.309	706.263
19376.844	19309.386	16916.93	25054.056	16251.143	25818.355	8618.901	12857.587	955.73	331.438	303.285	1412.344	287.628	780.318	229.496	9835.75	209.056	320.928	207.302	688.889	152.987	322.194	142.632	1125.172	9472.106	288.886	299.485	269.949	3202.534	398.668	410.875	3131.857	108	0.926	1090.481	704.759
24521.789	21482.986	18409.004	27180.355	16533.34	24850.997	8471.669	10837.861	1111.397	370.748	339.418	1255.814	324.454	766.298	227.931	9209.318	264.592	330.652	525.436	787.886	181.429	352.63	143.801	1043.745	13256.874	300.205	340.841	262.852	6329.848	411.713	464.651	2832.629	211	0.796	1096.514	709.775
16039.379	16493.641	14024.808	21692.286	13730.7	20477.379	7842.399	10930.701	947.578	349.598	296.278	949.359	299.804	949.439	223.251	8821.871	257.58	370.975	209.226	879.633	158.381	476.272	138.77	1157.729	11158.831	285.598	274.184	309.843	10766.011	561.76	359.128	3249.617	104	0.974	1254.5	704.673
24999.85	25389.346	20547.045	29792.17	19052.047	22162.914	8091.796	10801.979	923.513	333.788	298.494	1311.861	321.07	587.061	206.13	8814.464	370.786	438.571	259.367	780.331	151.015	295.916	158.301	1034.296	26355.528	300.216	298.586	302.112	11035.085	461.862	308.291	2489.632	132	0.878	1344.765	708.053
16975.491	16592.151	12894.632	21349.771	15290.684	22144.776	9640.382	12957.784	1214.151	421.457	344.562	744.34	315.355	393.112	257.393	11009.84	187.845	238.129	184.194	887.136	188.726	954.945	130.061	1401.238	7670.589	284.628	262.269	269.456	2462.122	444.902	280.081	3252.588	177	0.851	699.952	710.432
14025.841	13764.975	12598.329	18281.406	13556.862	18965.006	7853.453	10442.089	835.338	380.242	301.97	805.574	321.203	725.153	228.443	10121.813	227.399	298.488	325.147	585.159	162.589	561.295	130.316	1271.831	6933.833	312.194	306.388	301.063	8775.009	511.624	377.171	3035.12	135	0.987	1234.989	708.048
12611.867	13110.519	11056.687	16886.041	11807.313	15522.36	6120.797	9234.947	925.768	289.42	275.51	620.69	315.981	727.531	229.525	8715.251	263.86	284.12	237.062	631.986	127.096	328.372	156.865	1018.523	10788.013	260.337	258.393	288.597	4202.741	438.468	360.515	2826.638	115	0.956	1299.335	707.822
23154.133	22804.035	17968.038	25552.416	15828.789	17875.185	5879.21	9197.463	941.804	311.249	287.261	1435.617	307.541	450.827	202.658	8750.932	373.796	410.823	205.039	843.382	149.944	348.296	137.338	968.068	25105.07	293.117	294.039	301.451	12249.546	442.152	319.096	2173.028	139	0.891	1382.716	708.701
18566.679	19220.526	16456.235	25029.614	15725.225	19544.418	6373.72	10102.322	1262.261	434.317	393.131	1478.263	280.041	943.659	232.143	10442.993	224.243	301.282	281.098	665.904	146.751	300.137	151.84	1084.625	7593.519	302.996	354.398	258.049	4420.518	417.604	566.245	3013.173	156	0.939	1075.269	708.66
14823.861	14710.883	12841.171	19177.265	16078.304	15243.928	5652.928	7817.301	768.835	338.538	284.045	1105.983	1262.642	602.588	214.303	8526.449	185.203	274.205	200.524	742.185	855.594	379.851	124.35	840.277	6164.471	293.778	285.602	299.923	10795.925	457.523	337.14	1948.073	145	0.873	1220.452	708.714
19098.538	18651.094	14863.557	23223.106	15299.579	18464.826	7303.63	11372.63	1029.446	340.727	353.69	1170.431	336.436	892.726	229.222	10468.405	261.274	343.541	225.222	1152.237	160.449	300.334	158.77	1395.653	11561.504	266.428	310.015	295.039	17038.665	716.473	384.591	3380.157	203	0.885	1358.845	711.456
14130.158	12498.368	7721.144	13615.085	9509.596	21410.745	10964.365	20301.67	1530.749	445.731	353.596	490.24	315.388	372.392	236.309	9476.522	242.402	226.387	196.113	1034.541	221.736	1797.374	119.166	1759.742	7410.032	260.194	288.343	256.609	1443.018	490.221	316.661	3678.29	190	0.857	604.316	713.074
14267.448	12472.928	10787.058	16689.57	12029.465	15444.691	7656.254	14655.074	1291.978	441.701	392.17	582.947	349.386	343.771	265.981	15138.531	154.354	196.56	187.577	781.948	200.999	1206.985	138.467	2260.817	7245.548	288.335	276.049	259.753	2076.015	463.06	313.89	5185.04	103	0.965	648.481	708.956
19977.148	19878.053	16674.745	25917.577	17882.364	27129.33	7976.094	12118.329	1086.081	444.821	277.39	1077.829	276.869	563.662	234.725	8355.67	192.479	257.433	375.794	597.14	157.348	345.329	125.006	859.756	9526.054	269.973	322.015	259.376	3687.679	391.381	333.989	2500.158	185	0.919	1009.57	711.349
17597.224	16863.047	15577.801	23364.054	17451.921	19243.101	6447.9	9588.969	857.594	357.078	274.758	854.19	260.997	450.352	217.105	8091.517	185.389	222.546	502.072	459.231	160.108	438.025	126.466	905.311	7572.162	264.528	295.53	257.595	4141.477	348.863	293.12	2289.014	187	0.891	1025.206	711.12
14140.579	14469.433	12228.759	18290.381	13041.492	18752.599	7216.963	9557.221	842.072	354.873	278.137	1101.841	297.092	935.278	219.265	9926.457	221.281	291.353	238.579	849.289	156.715	429.815	132.462	1196.485	7000.228	308.099	324.921	296.614	11314.753	666.263	340.022	3177	113	0.981	1242.181	710.535
14124.09	13841.917	12600.506	18615.983	13851.042	14904.638	6775.121	5903.103	993.314	443.497	338.586	730.928	325.152	564.59	224.679	7760.129	283.469	282.835	299.142	501.041	148.836	479.867	161.253	935.167	7672.975	291.362	290.968	308.535	6581.562	372.613	332.339	2105.451	120	0.903	1265.075	711.208
20853.766	20267.649	14918.912	22178.317	13907.695	18626.97	7901.68	11312.507	1258.676	458.956	321.938	663.072	262.359	352.561	225.373	7975.165	186.102	254.622	262.421	870.38	177.206	339.279	126.365	864.209	11047.46	322.142	282.21	249.583	885.748	346.337	282.638	2615.422	216	0.857	716.329	714.852
18661.639	17821.026	14085.358	23096.819	13238.891	20694.12	7936.676	9499.376	1492.39	429.044	416.926	714.727	302.907	346.423	228.006	8120.767	164.358	176.944	193.401	738.282	175.725	904.276	136.19	1037.893	8889.596	262.137	334.663	275.898	2402.595	479.305	299.068	2683.885	106	0.92	639.17	711.943
17141.473	16898.828	14466.241	22239.342	15330.449	21882.519	7577.384	9273.975	811.454	348.217	282.58	1065.455	281.878	712.946	213.114	8354.768	241.108	367.843	227.429	708.938	153.906	399.143	135.882	893.521	10927.955	288.578	280.122	303.172	12350.548	533.462	335.095	2204.548	139	0.94	1253.637	713.745
18072.485	18653.929	15728.96	23346.377	14791.122	16952.242	6235.571	8932.672	797.923	298.853	283.401	1169.433	300.801	575.581	210.933	8403.538	312.125	387.527	226.79	747.222	151.558	361.205	162.015	993.763	19233.015	289.527	278.564	282.401	13264.318	438.186	309.954	2460.118	108	0.967	1340.62	713.602
13035.793	13691.75	7612.23	13284.844	8166.233	17356.471	8180.339	14616.378	1407.341	458.627	670.063	303.859	304.01	317.533	244.869	6373.71	223.637	219.025	220.618	559.389	268.385	1481.353	168.921	1219.305	8625.424	264.765	348.593	251.117	449.806	406.656	285.07	1991.418	185	0.89	571.484	717.159
20879.46	19894.723	16864.256	26449.736	18157.459	27647.21	11779.118	16582.688	1289.423	505.739	422.865	768.288	341.814	421.006	260.985	10892.093	155.642	244.925	197.435	882.893	202.268	1361.76	138.94	1607.144	9463.563	442.536	293.471	264.399	2229.285	503.003	274.461	3722.961	178	0.897	653.624	716.298
18044.566	17028.713	14603.262	22130.081	14580.945	20193.104	9442.284	12731.739	1341.623	471.751	432.527	610.183	333.39	350.644	239.836	9684.389	179.859	263.464	172.194	906.582	200.878	1086.848	141.493	1567.616	9852.491	274.322	272.617	269.384	1821.285	466.344	312.434	3850.807	183	0.922	664.363	717.473
22146.227	22061.599	17612.801	26474.996	18744.261	25193.571	10925.155	14241.481	1164.198	566.439	495.729	669.503	318.969	406.05	257.01	8466.064	196.797	278.011	198.728	829.323	180.936	776.888	124.537	1061.995	10513.878	292.956	275.062	266.159	1575.251	435.651	303.833	2919.961	180	0.925	687.394	717.683
20794.247	15224.244	11818.222	18241.53	13589.546	26518.141	11232.3	17911.287	1435.239	516.697	410.239	470.366	355.474	437.262	260.471	16602.173	243.235	200.864	371.411	686.745	197.171	1756.878	117.606	2635.785	10304.904	254.155	312.536	259.264	1100.048	453.479	310.798	6230.489	125	0.952	616.46	716.98
15687.362	14842.64	11641.568	18555.439	13182.808	23610.483	9941.126	15156.883	1384.667	529.193	423.619	467.771	357.743	378.246	250.887	13413.302	203.819	168.239	218.153	599.315	187.007	1353.147	122.594	2491.683	7202.608	266.442	301.638	266.343	822.342	441.222	292.352	6193.921	161	0.889	624.767	718.438
16408.075	16656.936	11642.092	20128.51	13598.256	17699.038	6998.758	9446.651	1164.678	375.164	262.333	633.526	276.14	341.747	239.431	8250.226	173.117	268.505	181.081	1029.149	181.615	483.621	123.609	873.21	9348.887	325.041	261.265	253.549	2294.119	387.19	285.865	2308.138	169	0.813	704.074	719.565
21229.056	22261.329	17517.727	22188.952	14990.68	22805.999	8396.913	13973.97	1187.946	334.695	302.07	406.93	272.911	352.717	236.895	7878.805	203.256	251.617	317.491	453.418	157.167	326.253	140.864	790.57	10247.431	278.916	264.825	256.61	407.962	293.559	342.209	2070.712	163	0.956	758.206	717.089
14352.824	9027.292	7453.575	11975.631	8191.019	13316.263	4776.648	7038.86	848.072	257.659	271.419	262.062	249.131	274.198	229.914	4909.447	204.596	163.682	594.68	466.008	138.388	408.22	143.656	494.47	7400.58	272.576	346.62	277.254	235.56	312.116	291.747	970.458	123	0.964	874.378	716.785
16119.325	16638.42	14650.831	21426.588	14480.981	18763.457	7553.175	9222.675	1332.76	390.477	305.456	686.226	284.836	664.902	227.355	9475.324	279.675	345.162	240.707	544.667	141.24	595.563	154.913	1186.555	11531.317	304.835	282.079	293.016	8733.782	400.766	356.074	2723.392	103	0.965	1262.131	716.442
13488.921	13607.609	11015.578	16480.944	11275.243	14339.625	5513.519	8116.647	1033.259	314.821	291.824	900.544	298.469	876.004	230.011	9924.062	280.921	361.733	222.634	1030.096	135.717	331.391	162.088	1118.181	11842.164	255.581	270.559	290.18	9190.226	625.861	366.333	3177.32	121	0.948	1298.186	717.153
25295.067	24392.844	17208.803	25325.218	15182.479	24494.272	9431.392	15001.692	1139.455	378.017	1088.139	1177.252	313.335	747.765	234.368	10651.165	343.12	382.923	175.552	1168.323	150.76	473.197	171.515	1588.809	16347.205	301.808	482.784	330.444	12052.104	811.224	362.376	3714.906	143	0.883	1426.017	717.101
20098.671	16287.404	12428.093	20312.186	14343.023	29487.658	12419.288	22412.988	1511.417	504.325	403.151	566.86	342.962	480.179	239.419	15010.728	246.422	232.113	269.326	845.451	215.488	1960.971	114.817	2395.55	10200.113	252.237	306.09	256.919	1995.77	501.958	311.062	5094.22	182	0.867	609.126	720.626
20432.665	19041.654	15863.643	26839.738	16817.07	25890.627	11718.189	14165.955	1477.404	428.266	431.475	714.313	305.055	342.827	234.754	7150.586	147.299	203.265	185.193	650.557	191.387	1025.334	143.092	927.864	9194.323	289.699	342.098	272.647	2698.7	456.449	250.23	2074.685	105	0.984	643.481	716.919
14189.183	14159.328	11907.725	14225.534	7005.718	11301.597	4718.33	7383.73	1111.059	318.713	341.7	391.177	252.576	361.409	250.151	8364.685	186.001	279.92	239.527	902.441	213.177	350.469	152.483	744.789	8316.085	301.39	306.147	264.315	648.204	343.894	340.317	1944.703	106	0.993	732.962	716.406
11280.324	11810.582	10089.465	15471.284	11178.388	16066.64	6654.261	9038.368	1499.435	412.178	337.031	620.289	359.648	606.28	267.833	12964.521	239.724	272.329	171.243	1285.835	181.815	846.985	125.999	1771.849	6647.66	269.826	287.407	267.104	1670.583	440.326	336.783	4847.405	121	0.948	802.674	717.145
8793.349	8889.343	6941.143	12346.305	8360.017	13938.975	5568.045	9062.169	1238.799	285.518	279.91	297.866	281.804	493.121	229.537	9782.514	195.761	206.294	476.873	1071.712	163.443	487.665	121.213	880.534	4400.304	277.25	318.987	268.715	675.102	351.306	315.192	2452.563	127	0.995	826.311	716.862
13484.513	13543.408	12096.251	18957.146	12175.971	17617.382	7792.194	4383.498	885.821	383.977	278.882	762.918	270.865	772.432	213.808	8386.481	230.618	245.509	398.47	677.536	147.528	391.669	160.351	936.308	7081.173	283.701	281.013	290.003	9399.704	475.8	352.17	2414.209	151	0.968	1272.745	717.997
18238.464	18044.514	13437.973	17647.411	11057.655	14374.054	5315.616	8340.794	1182.69	289.759	253.964	951.183	261.872	451.159	201.858	7654.911	213.518	251.223	241.135	515.765	120.839	266.672	157.773	909.29	8913.812	293.786	716.945	321.11	6211.221	353.686	313.688	2460.89	117	0.944	1409.167	715.979
11392.478	11474.67	7105.958	11501.833	8161.272	17082.384	8304.713	16753.692	1523.78	480.176	363.557	368.474	315.988	370.397	228.965	8283.591	234.884	245.78	176.372	988.525	232.269	2745.214	121.951	1776.228	5494.11	266.759	299.095	245.98	708.213	436.665	278.117	3916.175	114	0.96	596.658	718.447
18067.198	17350.72	12737.228	20364.069	11153.12	17342.513	5915.1	8688.858	1086.572	385.239	285.837	647.106	303.158	441.63	248.324	9258.862	221.769	262.526	407.816	596.872	159.455	385.664	137.83	797.86	10277.644	301.542	387.642	286.412	3455.608	312.19	375.966	2035.948	144	0.889	910.785	718.542
15403.25	16490.799	13387.396	18994.875	12745.717	18080.469	6522.324	9850.104	1361.071	396.609	313.305	945.116	313.774	498.031	249.622	11485.92	230.18	314.708	236.667	1162.897	173.159	764.474	129.505	1115.189	9985.457	266.924	278.595	258.845	2455.806	385.362	357.576	2785.003	134	0.906	794.627	720.642
18726.444	19284.09	17061.223	25604.022	18572.9	28487.765	8923.998	12404.513	1158.089	416.465	307.233	882.245	289.225	578.369	246.846	9820.061	227.107	295.994	363.822	694.647	191.054	521.698	135.215	1115.32	9649.119	286.225	347.856	277.138	13589.931	403.615	342.744	2675.189	161	0.921	1039.984	720.898
17021.245	16709.437	13907.366	20688.771	14053.369	19076.607	8047.401	11659.322	1280.379	383.35	313.476	1515.325	323.819	677.953	220.301	11038.655	306.505	374.248	241.511	1119.036	157.958	713.135	166.901	1441.509	12907.725	263.838	281.439	283.042	9681.53	742.686	408.212	3342.32	151	0.918	1333.103	722.368
21152.96	20692.251	14704.686	27068.955	18591.021	21574.387	8388.617	8470.555	1169.992	429.769	278.466	699.801	270.555	337.241	229.426	5868.702	164.512	269.668	185.431	858.747	187.2	329.898	125.474	581.625	10200.786	293.409	278.325	242.209	1467.385	354.985	277.823	1507.076	109	1	710.5	721.5
24776.685	23986.531	18174.189	30738.801	15676.89	25792.157	10231.687	13740.109	1265.98	390.665	449.387	685.399	268.721	329.029	220.851	5526.023	166.657	238.446	188.794	744.724	166.982	549.202	134.861	789.868	13280.201	252.851	365.377	251.333	2210.295	478.616	278.029	1938.512	138	0.908	641.725	723.261
20209.789	21358.116	14369.738	24846.018	16519.56	18280.698	6794.854	7820.27	1281.059	480.688	323.074	652.318	273.886	451.02	236.019	8585.142	166.504	241.978	207.777	748.784	181.658	320.081	137.916	916.612	9778.309	287.401	321.032	261.276	3309.137	399.043	299.488	2803.156	206	0.743	718.141	725.359
22924.422	22363.802	17300.765	26837.404	17318.871	22971.665	9087.182	14465.984	1068.214	343.524	708.859	1564.319	325.074	885.915	224.414	10682.44	292.034	323.771	175.512	1275.054	178.959	370.639	160.473	1674.527	16411.76	295.654	433.219	318.487	20325.223	822.979	387.37	4340.177	213	0.797	1400.068	726.157
17375.233	17213.594	14993.444	19964.082	14001.812	15744.778	7178.796	9001.655	1412.874	446.536	514.844	578.161	312.95	357.07	238.268	9970.308	166.604	201.761	233.371	1056.572	222.581	750.377	134.995	1501.531	7715.951	266.986	426.074	268.783	5096.842	521.25	331.808	4079.872	105	0.984	669.014	724.557
16284.528	16549.147	13055.334	19851.97	13842.637	18600.863	7791.606	11175.443	1205.368	431.126	416.607	757.367	304.339	339.602	234.683	8593.945	148.065	226.052	205.484	981.241	184.723	682.918	124.128	1077.602	5773.443	325.571	281.251	268.777	3525.036	411.42	257.33	2823.579	131	0.921	680.767	724.637
18144.549	17579.804	15955.536	24166.406	17512.02	22012.404	9660.96	11616.351	1332.113	368.296	277.81	959.822	295.42	608.402	220.279	9044.417	221.095	274.298	440.54	883.253	154.316	498.695	146.016	1047.969	9204.997	302.487	275.009	285.106	9556.698	545.55	405.059	2451.323	198	0.931	1243.682	726.788
14414.34	12039.063	8066.892	20558.631	11592.464	20090.242	7612.893	12305.854	1091.086	303.734	300.159	1011.676	294.987	588.318	209.72	8013.137	338.29	288.474	229.442	641.702	150.172	448.819	184.301	1241.862	17990.352	290.223	307.428	307.098	9363.939	473.468	389.749	3209.07	139	0.915	1445.14	725.205
14116.081	14188.14	12095.935	18202.955	11807.264	13987.4	5342.608	7862.647	997.978	319.877	264.062	1463.404	333.396	636.633	215.284	8537.521	252.253	366.39	255.357	1087.749	157.511	443.779	159.571	917.225	12179.408	258.838	262.444	270.775	13302.729	739.119	388.399	2302.536	106	0.98	1324.689	724.094
24174.626	23856.328	20507.572	29200.834	20929.433	24944.099	10758.835	10306.553	1203.04	698.728	468.206	631.306	322.664	400.144	247.89	6477.962	175.087	274.587	305.04	872.982	191.156	883.837	126.557	781.307	9924.595	285.934	322.54	281.464	2094.44	402.324	275.393	1929.541	257	0.751	687.702	732.874
18066.293	18256.378	16532.77	24997.881	18594.2	31430.811	10594.444	15552.707	862.939	390.916	311.649	826.804	288.521	518.609	252.737	10236.531	215.026	279.813	324.897	519.846	174.755	535.067	143.226	1231.352	9630.262	280.486	286.715	276.26	7685.195	397.421	370.085	2880.609	334	0.741	1044.988	730.907
17759.018	17674.548	15260.718	23216.85	16335.962	20735.492	6482.695	9328.358	1069.848	411.004	389.756	1406.899	304.11	855.88	207.405	7975.371	213.954	323.851	272.949	703.911	157.751	284.363	135.587	954.777	7598.016	295.449	306.915	265.555	8340.577	415.698	381.78	2756.118	155	0.909	1099.661	726.945
20806.075	20562.869	17836.002	28028.958	17337.661	23670.593	10561.884	14674.08	943.361	411.125	308.904	1236.737	298.696	863.499	218.187	11175.188	265.058	362.895	386.997	1266.187	170.886	414.566	148.602	1358.475	12680.764	280.762	290.309	293.849	17057.442	647.125	332.838	3194.157	149	0.92	1278.285	727.836
10759.728	11105.774	9408.358	14829.111	10287.818	12832.182	4964.449	7568.24	1219.541	360.802	305.694	575.686	312.067	427.952	213.366	9913.023	217.095	220.534	273.225	775.812	159.931	713.435	118.135	1040.394	6853.416	252.909	278.577	258.936	922.421	362.255	306.085	2593.121	132	0.903	815.879	728.295
13940.712	14428.029	11156.465	17091.214	11193.93	12910.368	4360.23	6654	1153.396	323.362	269.439	511.308	277.798	486.937	219.447	8516.447	232.506	270.959	221.834	978.422	160.715	391.617	122.781	765.086	11219.262	270.494	300.935	266.789	1142.949	377.96	286.823	2331.631	105	0.984	827.224	727.014
12690.281	12355.554	7930.642	12609.58	7226.119	17948.604	7827.52	14724.096	1642.743	449.556	367.81	376.41	313.878	312.126	242.307	7702.867	282.987	218.489	255.081	504.932	262.495	665.054	152.694	1205.589	12815.178	256.969	325.294	251.22	786.177	405.148	281.392	1796.306	155	0.933	557.061	729.171
23289.313	22114.453	16835.249	26354.684	15860.032	23189.259	8792.536	13935.532	1016.476	480.241	1210.437	1604.178	343.137	1024.392	246.99	10332.108	280.884	324.35	148.733	1537.611	195.831	380.764	171.155	1788.553	11604.779	302.284	531.087	328.331	23376.841	1033.107	421.737	4530.423	203	0.822	1420.461	730.185
12886.714	11851.338	7928.363	13307.099	8209.929	15769.483	8370.124	15416.737	1673.718	485.735	378.792	369.087	312.538	286.963	227.734	6220.676	232.057	243.574	236.531	958.359	252.385	1329.002	161.108	1157.44	7578.43	258.79	316.075	238.032	470.368	382.893	291.356	1962.58	112	0.96	572.446	729.214
18370.427	18667.046	15240.347	25498.387	15142.192	18484.817	6524.591	10696.521	1299.505	339.209	323.696	811.748	301.335	470.006	233.054	9843.95	218.257	243.598	310.845	1038.391	163.377	454.006	126.771	883.493	9612.264	273.473	280.194	275.004	1796.628	343.904	370.748	2265.948	191	0.898	797.809	731.704
15669.149	14835.467	11986.793	17941.608	12020.916	15340.675	4456.768	6478.335	1015.03	372.379	284.956	890.608	264.384	442.474	260.713	7338.883	200.03	247.474	223.16	481.111	167.433	344.547	119.194	731.007	9552.851	241.058	336.675	251.462	3592.22	357.285	387.792	2062.114	115	0.956	999.813	729.37
16792.91	16477.606	14800.73	21950.941	16258.608	15164.621	5226.063	7579.34	825.069	783.284	323.641	808.334	278.096	539.25	223.122	7889.091	215.709	284.146	163.789	467.861	156.017	359.943	147.001	879.578	8886.365	297.03	320.403	267.364	8485.947	364.026	476.043	2229.497	119	0.961	1070.214	728.702
24184.029	24167.249	18876.646	27512.228	17211.481	23276.078	9162.019	15034.478	1161.21	363.558	1107.705	1428.375	313.355	834.624	226.353	10142.513	339.536	326.497	196.108	1263.549	167.973	350.659	163.332	1588.529	19399.655	316.811	486.289	328.302	17497.561	845.201	360.098	4115.848	182	0.821	1410.456	732.368
18566.449	16354.523	10946.674	25917.834	14570.902	22226.255	8663.464	14423.924	1122.9	355.98	350.666	1079.724	338.554	845.343	224.493	8634.841	348.626	263.481	155.045	1340.918	163.791	438.096	188.288	1739.705	17755.985	298.275	315.003	317.398	12754.208	760.387	377.936	4926.708	102	1	1450.245	728.755
18488.481	16874.184	11668.27	23150.849	13468.2	20152.962	7833.2	12760.349	1122.158	369.178	384.846	1134.7	345.217	862.771	229.345	9566.358	393.925	251.534	225.337	1231.474	185.359	501.595	197.709	1863.352	19839.243	289.177	344.705	293.463	12640.247	673.593	392.402	4722.914	183	0.826	1458.413	732.139
19119.914	18556.291	12935.189	19813.989	14843.243	26030.476	11302.197	20820.296	1475.526	554.746	469.851	519.976	402.233	419.16	274.509	15548.369	248.219	247.935	173.43	586.297	239.313	2273.229	122.7	3290.775	8692.592	242.511	307.613	264.265	975.486	473.341	246.763	7156.422	98	0.993	607.122	730.163
25721.952	20365.353	16463.228	26544.14	16718.831	21505.9	7486.412	10555.12	1038.979	347.755	290.125	792.644	305.973	493.716	243.425	8200.838	252.478	256.372	424.778	556.073	164.458	410.881	133.835	764.098	13982.314	297.462	326.55	285.008	1785.965	333.306	410.236	1976.645	178	0.856	910.079	732.815
18759.957	18675.248	16379.281	25490.405	18208.875	25500.922	11390.794	15219.898	1369.239	457.254	396.274	1495.819	325.516	1062.109	233.722	11992.115	256.899	359.38	218.314	1433.194	180.017	509.178	154.622	1482.512	11177.411	310.638	318.162	293.526	16645.123	837.23	385.943	3461.406	282	0.757	1255.72	732.766
15994.514	13665.022	8681.366	15122.291	10260.756	24084.03	12400.501	23957.184	1548.003	425.443	339.4	374.907	300.161	327.217	228.951	9762.475	239.321	268.142	205.05	996.521	256.335	1547.004	158.412	1526.938	10414.56	255.498	304.18	243.709	636.157	432.726	265.923	2958.224	143	0.883	586.227	732.409
23975.116	23682.647	21597.375	32550.345	22244.692	29798.396	11752.625	17587.542	972.853	429.25	323.828	765.347	301.039	482.016	262.435	11080.247	216.219	294.273	489.136	504.193	172.094	623.69	126.453	1226.506	9733.268	265.326	333.077	266.64	4309.356	385.329	300.219	2644.891	176	0.895	1021.403	731.767
21334.468	21774.37	20267.228	28714.111	22469.203	34766.284	13223.44	17557.595	1158.408	485.677	382.84	1176.419	361.299	695.237	284.003	11515.283	257.77	316.211	279.995	526.527	161.692	643.626	160.06	2019.688	8755.846	293.961	294.758	276.7	7322.807	423.924	375.665	4906.199	269	0.821	1084.73	732.935
25028.619	24071.208	17495.658	28577.64	17320.766	25142.988	9544.116	15321.728	964.408	344.954	443.493	2255.302	314.091	618.348	218.376	9731.692	315.185	347.765	172.385	826.115	159.829	502.676	179.507	1335.28	16325.984	325.468	350.324	312.34	12010.623	568.838	343.2	2845.067	139	0.94	1430.32	732.428
15931.138	16055.446	10906.231	18583.884	9555.207	16290.108	6994.053	9629.767	1390.766	438.919	587.987	609.931	282.972	334.557	225.955	3255.866	141.93	188.61	178.286	1079.913	170.788	676.794	136.408	453.469	6280.489	258.208	385.538	256.681	2087.328	486.27	350.641	904.974	101	0.977	643.381	731.51
19637.255	19758.812	15507.235	22379.638	16299.393	23613.873	10353.888	7069.507	1295.222	466.641	387.461	714.607	349.529	399.981	257.26	6191.293	189.038	315.516	181.64	874.639	198.412	1151.695	127.412	876.997	9337.909	277.502	243.865	276.973	2120.492	412.534	265.073	1972.915	217	0.89	697.15	735.597
14641.686	14124.154	13172.611	19798.737	14327.828	16602.842	6504.367	9233.569	1055.59	379.935	301.854	1324.246	318.623	796.128	205.342	10208.135	205.27	324.439	303.051	1474.401	170.454	482.235	154.741	1182.911	7965.555	308.531	283.408	293.964	12439.554	717.322	437.472	2926.874	164	0.928	1235.634	733.311
17753.743	18135.035	15552.668	24254.796	16911.862	24435.326	10256.859	14809.474	995.256	406.119	408.849	1151.633	303.435	1319.975	230.319	10756.717	253.807	332.429	239.175	1161.127	164.82	378.857	159.324	1505.428	11055.49	296.47	322.602	298.666	13167.62	740.177	396.395	4040.664	232	0.861	1267.815	737.47
21624.789	22107.298	18389.234	27692.121	18268.774	18207.811	7493.996	9892.247	886.558	613.569	293.52	968.902	274.162	672.087	210.697	7717.8	275.295	337.485	496.847	695.554	140.711	329.872	158.695	886.349	14206.903	279.722	262.929	288.488	6420.914	462.095	352.488	2282.514	194	0.779	1307.557	737.505
18286.561	18672.805	15741.223	23765.634	16442.408	20743.431	8687.44	11135.12	1023.565	369.795	319.653	838.305	304.734	526.609	220.497	10777.227	286.719	354.417	402.895	628.544	134.566	767.652	177.67	1431.623	10951.991	269.811	340.285	292.5	8458.618	420.279	305.888	3002.055	187	0.852	1345.57	734.158
17903.094	17659.451	10417.822	18011.305	10353.268	21740.361	8472.181	15524.216	1425.286	455.079	316.369	346.804	285.244	332.109	245.817	6903.184	306.206	226.312	220.255	407.681	239.973	821.627	141.53	1071.114	20916.27	260.148	311.786	264.098	680.373	397.141	270.412	1545.661	187	0.808	550.933	737.377
19571.523	17102.733	12294.467	21043.986	15157.455	30563.587	15268.808	27485.245	1376.537	537.391	378.847	529.755	339.665	429.639	255.698	13417.825	200.616	242.861	206.038	928.902	256.697	1837.297	141.394	2313.413	8715.736	242.612	319.359	248.892	1356.876	520.419	292.003	4989.835	256	0.81	598.297	737.973
20859.161	19837.669	13376.249	22460.964	13740.949	25893.173	8987.345	13031.343	1262.694	647.527	385.587	510.608	305.082	368.543	229.102	11302.019	201.865	232.9	245.309	785.333	193.225	1136.572	116.732	1678.147	9323.881	262.676	302.209	252.873	936.641	469.883	300.185	4094.854	136	0.967	616.647	734.338
24288.955	24833.98	21301.338	32470.661	22344.481	30152.891	12679.773	17354.197	1049.747	471.572	332.191	1459.711	324.188	1001.497	226.631	11394.735	283.204	470.028	229.534	1136.819	163.54	511.391	147.471	1482.738	14460.963	290.508	282.382	305.894	12377.198	675.267	394.044	3462.137	260	0.829	1280.235	738.058
21676.043	21595.402	18551.051	28205.629	17702.849	23955.095	9847.541	13980.027	1162.373	473.715	312.175	1415.81	398.506	1008.414	225.934	11157.15	242.488	371.956	319.363	977.874	233.01	397.347	161.172	1328.297	10798.438	267.633	280.809	310.247	12655.259	630.966	406.596	3161.389	280	0.806	1295.286	738.061
14845.824	14672.449	9115.881	16784.954	11284.616	23025.185	10207.255	18716.273	1807.222	493.573	340.603	366.679	294.745	308.73	223.114	7008.21	218.51	248.974	233.151	924.411	252.013	844.858	160.715	1209.426	7484.554	264.882	293.144	249.079	606.178	405.163	293.039	2003.246	117	0.973	572.141	736.603
18047.695	15850.493	9536.663	17224.305	11646.916	25525.397	12012.258	22819.112	1515.569	406.557	310.033	329.353	286.186	318.292	229.421	6389.068	223.32	266.212	207.612	909.535	250.536	846.922	162.881	1251.951	12172.015	252.541	296.628	251.452	486.37	419.674	281.718	2273.16	108	0.938	579.278	734.602
15522.988	15124.465	12295.252	17168.288	11339.415	15432.831	5970.12	8962.58	1668.542	379.124	383.599	464.445	278.734	432.119	230.918	8820.533	197.691	248.365	185.433	1088.139	180.748	402.604	148.083	918.943	6852.757	266.025	370.356	258.482	1171.24	372.6	298.779	2602.34	113	0.952	727.119	736.863
14058.545	14206.459	11340.342	19368.562	12266.032	20157.221	7960.39	12822.117	1074.124	389.256	282.148	619.479	259.708	362.097	240.341	9254.213	175.463	227.633	233.632	730.463	177.351	359.526	137.421	797.547	6332.55	276.419	314.092	262.007	540.663	296.914	347.74	1790.769	203	0.84	775.308	741.633
24404.42	24562.644	21779.654	33178.003	22949.026	30346.196	11445.446	17082.157	1147.383	500.204	335.798	1773.598	338.241	1050.697	231.171	11729.663	249.329	427.524	317.887	1487.146	184.05	488.807	161.426	1515.839	13445.447	309.879	322.667	284.765	18940.146	911.954	400.352	3496.827	122	0.929	1245.418	738.016
15915.296	15626.125	12637.064	11802.244	8724.444	13032.11	5731.165	7593.958	1157.741	477.166	315.559	408.878	296.795	343.271	233.051	8020.405	183.085	223.589	274.65	785.893	187.526	759.275	130.064	1001.776	9429.437	266.387	255.667	257.178	915.509	349.758	266.969	2314.628	123	0.925	707.183	738.484
14009.974	13732.51	12467.405	19101.009	12370.672	19886.329	7376.346	10977.535	1371.127	397.217	339.687	1232.265	310.741	746.317	231.003	10434.703	232.022	260.2	271.531	658.414	149.296	392.507	138.615	1357.108	7653.441	284.515	300.166	275.603	5606.378	417.198	348.205	3754.484	117	0.906	1096.662	738.662
20084.281	18466.875	11826.189	19582.259	11314.995	18896.729	7176.676	11720.46	1025.806	325.617	580.437	1147.533	299.56	634.81	219.504	8902.065	327.367	330.344	294.115	892.692	178.814	585.247	192.89	1332.002	18390.446	282.281	359.675	302.664	19602.024	613.083	425.254	3108.933	135	0.938	1443.278	739.233
18514.16	18116.968	14289.847	20753.594	13369.742	16810.484	6980.806	5804.912	1368.377	489.898	398.911	620.087	285.28	326.685	223.725	4571.07	175.614	220.43	185.437	931.079	176.198	772.652	130.664	585.58	8573.011	268.409	310.4	259.126	1239.211	422.014	334.614	1332.416	130	0.856	639.615	739.862
17213.536	17581.221	14800.31	21830.654	14501.294	14310.197	6246.51	7372.742	1769.452	477.903	434.781	783.841	342.326	320.426	238.25	8103.206	185.688	250.91	189.271	1232.286	205.696	977.624	133.726	965.602	8656.621	319.41	321.05	288.3	1934.373	411.143	256.604	2263.037	120	0.969	668.442	739.7
25669.65	24909.94	22128.364	33893.572	21691.698	35999.862	13460.68	18994.256	1534.807	431.793	330.255	873.202	313.302	643.908	276.172	11776.251	238.066	303.386	360.122	521.434	169.515	715.25	125.079	1389.514	11821.677	259.068	289.529	272.83	3671.528	463.239	372.143	3602.894	98	0.993	1018.306	738.653
16681.086	16154.793	10898.051	18687.455	11285.092	22060.17	9818.275	17449.161	1430.811	475.55	351.72	335.908	304.141	311.528	244.082	6617.497	249.964	199.192	278.78	647.455	235.875	733.474	155.812	1108	11814.077	253.357	295.199	248.259	423.865	385.512	280.373	1854.369	216	0.825	560.87	743.023
17139.581	16798.695	10268.946	17602.166	12054.114	27332.178	13245.799	26743.396	1532.403	493.831	344.547	406.462	318.423	413.431	256.793	12295.14	203.556	252.651	250.474	1066.632	257.729	1440.137	166.562	2116.829	8169.196	243.222	310.27	250.127	628.238	435.642	291.826	4576.011	223	0.866	585.491	744.312
16168.153	15879.11	12771.239	20699.419	15741.813	26460.576	12676.24	21346.453	1318.207	574.812	454.563	394.776	381.991	409.652	234.504	9059.139	189.037	191.97	263.265	655.352	245.687	2218.21	134.686	1685.773	3960.844	238.007	341.291	250.844	1101.904	390.463	298.584	3678.984	117	0.985	607.474	740.474
15447.902	15822.498	12209.83	19019.136	13156.341	14288.737	5900.777	7784.369	1666.17	383.047	357.408	906.615	312.509	403.601	229.889	8001.263	184.217	269.993	199.998	788.542	205.349	588.447	141.228	923.304	9260.332	270.918	340.386	265.118	1703.447	372.825	269.937	2330.778	168	0.906	718.232	743.226
16005.12	15916.107	14324.288	22363.08	12733.07	17760.354	6411.818	9810.302	1194.827	622.662	329.671	1448.579	297.273	843.266	222.032	9112.695	231.325	283.071	237.197	661.158	141.465	319.982	128.797	1084.411	8918.592	295.557	395.183	267.902	5892.129	407.549	345.012	3273.025	111	0.994	1106.95	741.014
19465.573	19564.527	16376.926	25667.525	16826.43	17616.451	6736.378	9761.557	948.866	348.525	282.319	1526.869	285.338	556.313	201.453	8685.934	257.246	367.226	273.808	834.032	149.632	367.102	157.116	947.808	11778.201	256.461	292.759	297.382	12957.381	526.888	331.262	2123.565	173	0.824	1326.824	744.749
15950.075	15110.086	11581.225	18698.204	11096.157	12368.373	4521.426	7194.207	1244.825	351.145	299.144	476.599	290.276	653.732	230.642	9354.59	200.972	219.407	208.774	761.91	142.713	349.676	137.904	899.54	8060.405	264.012	343.474	292.233	878.545	381.965	347.217	2716.271	103	0.965	847.587	741.966
27641.835	27862.194	24882.163	36948.895	26128.151	34769.205	13357.149	20120.772	1310.084	420.567	372.918	1192.993	296.656	549.711	258.096	10349.387	255.324	330.141	304.424	568.47	165.697	533.273	127.344	1279.294	14952.178	268.003	325.062	260.856	3838.28	386.917	302.947	3241.634	166	0.845	1025.367	743.271
12314.363	11811.383	10974.475	15824.119	12147.58	22113.332	7829.167	10445.609	938.63	425.228	332.042	908.833	298.614	679.08	239.603	11163.241	213.191	234.607	187.173	577.082	163.974	570.549	148.434	1445.33	5240.224	290.336	288.546	290.75	6604.524	375.524	285.291	3789.826	116	0.977	1055	742
15772.943	15258.96	11330.95	19226.797	12114.078	24700.683	9063.467	8080.477	1377.601	456.87	383.182	706.351	258.778	328.025	219.48	10488.915	185.436	211.83	274.999	1102.682	186.073	730.601	122.551	1261.293	6493.521	265.815	329.957	259.584	1163.45	446.473	253.695	3195.263	148	0.934	621.257	742.689
23345.998	23402.372	20615.594	32010.252	23299.525	28696.191	9589.477	14932.922	971.72	430.195	402.97	775.697	289.502	716.57	255.489	9382.923	209.224	265.114	233.583	608.84	166.094	463.554	149.454	1114.685	9673.53	301.645	339.148	254.176	6547.179	422.556	524.794	2935.384	111	0.964	1042.14	743.059
20953.064	20905.174	18465.915	27271.136	16549.267	22556.86	9293.354	13018.639	1106.902	539.288	336.512	1651.903	931.666	875.047	225.221	9865.813	225.55	373.462	203.268	1211.509	1224.289	317.366	164.675	1111.132	9758.279	313.926	325.449	283.553	21704.873	681.742	407.573	2678.435	237	0.82	1221.011	743.804
18101.806	17492.596	13306.908	18299.155	11081.281	13147.265	4862.381	7874.962	1027.138	307.88	303.28	1537.599	270.81	585.007	212.182	9353.114	265.371	268.399	213.819	725.338	132.728	255.841	163.106	1087.061	14696.48	306.772	304.366	322.452	9749.842	672.887	299.258	3055.884	114	0.948	1412.877	743.675
17956.076	18919.598	15637.514	22093.854	15279.981	22318.642	8950.405	9714.222	1253.145	508.428	418.384	653.603	314.602	367.141	227.568	6635.546	148.721	276.591	294.851	1037.809	200.66	864.765	130.503	683.729	7182.926	264.98	300.727	275.506	1925.024	436.769	284.328	1615.034	118	0.953	685.093	745.432
25107.4	25370	22796.755	34653.907	25028.809	38077.364	14291.293	21926.093	1516.971	402.057	324.071	1143.688	306.023	700.828	277.455	11089.924	211.379	249.138	444.389	657.836	159.266	437.068	127.917	1327.789	10051.332	271.451	325.597	265.758	4418.056	491.238	372.063	3831.069	125	0.992	1018.5	745.5
17373.669	17590.789	15646.588	23716.221	17786.346	30425.582	9403.561	13403.432	1011.243	512.781	389.35	922.813	303.56	795.214	256.88	10876.057	215.432	250.245	185.868	660.382	165.513	624.753	155.237	1417.784	7535.597	297.929	323.966	266.553	7010.455	447.107	429.926	3646.064	101	0.977	1048.886	744.282
16378.909	16591.18	15108.933	23218.691	16458.604	23553.668	10622.075	15584.557	1068.852	416.118	335.609	1371.805	335.967	956.67	233.095	12818.668	258.086	374.652	262.492	1367.763	204.227	692.074	156.853	1721.11	10965.264	293.934	326.228	294.165	21619.366	869.462	402.732	3878.174	174	0.865	1252.425	748.552
15357.523	14913.597	11611.366	18150.969	11775.834	19218.627	7574.957	10409.406	1286.791	464.879	391.375	562.87	301.39	350.304	235.454	11951.812	176.434	209.251	168.495	970.066	192.592	1060.511	128.408	1616.731	6154.013	241.365	298.19	248.501	1486.923	457.197	246.397	4057.865	115	0.956	631.37	745.909
11166.618	10468.887	8010.138	11758.066	7909.957	13570.164	4613.553	7066.193	1040.157	379.442	293.477	717.835	279.352	584.808	276.971	13271.153	182.866	237.306	531.7	702.102	171.407	367.971	133.713	1195.875	4520.296	270.396	467.391	268.028	6918.041	431.924	368.544	2822.001	108	0.98	1010.139	746.611
17368.191	16220.555	14748.61	22799.532	16783.477	19659.445	8420.176	12175.291	1038.15	455.568	345.931	1384.217	317.401	928.237	222.424	10658.753	234.989	371.29	229.763	1159.666	171.439	517.537	161.807	1371.546	10709.76	303.789	295.905	294.507	13300.25	701.864	396.556	3414.896	103	1	1236.5	745.733
19920.076	19972.568	17776.185	27099.793	19034.122	27419.76	11697.331	17322.181	1068.072	496.002	349.778	1508.17	329.378	1045.254	235.737	12576.59	256.525	401.683	240.876	1389.856	194.102	493.969	164.52	1525.665	13104.447	301.649	304.776	290.097	20513.592	900.922	440.132	3428.028	152	0.949	1244.888	746.632
16313.448	16566.699	14102.156	22130.771	13314.802	19265.825	7626.578	11158.744	1383.699	375.795	300.532	1307.35	283.729	825.737	215.321	10219.432	218.838	322.563	227.297	872.954	148.619	460.279	150.484	1102.23	8844.898	254.356	274.238	289.337	9426.566	556.246	387.435	2728.875	104	0.932	1300.154	746.875
21101.618	20547.97	17349.262	27131.502	18262.145	25058.588	10753.752	15522.045	1084.105	410.78	309.932	1558.936	318.3	796.515	222.67	12911.835	279.928	389.516	325.148	1347.111	172.331	426.573	163.917	1372.289	12003.568	270.681	312.994	276.622	16837.376	704.289	399.227	2826.421	181	0.9	1319.594	748.152
11951.929	10394.92	6728.553	10812.716	6811.682	15146.496	7432.534	15540.297	1458.759	426.557	315.088	367.293	268.457	329.902	224.056	10158.158	198.993	224.549	231.487	1077.483	242.169	1001.514	161.685	1339.037	7965.687	253.931	311.882	244.325	592.905	413.719	266.8	2727.731	116	0.925	577.414	747.724
14794.712	14275.524	12218.371	19232.237	13053.006	20111.387	8515.612	13268.192	1346.779	376.546	293.6	1445.348	303.346	983.582	225.16	11332.969	205.705	267.318	247.904	1075.041	149.374	442.695	159.691	1432.666	7159.686	406.25	278.241	280.162	11752.62	719.762	408.15	3761.288	108	0.967	1309.167	747.806
14821.288	14576.786	12199.375	18571.427	12085.611	14650.373	5911.549	8531.68	916.433	336.02	279.633	1361.737	278.526	607.949	205.032	9107.267	260.699	306.161	239.186	680.049	124.022	419.348	161.188	1144.073	10774.418	269.183	289.586	277.529	7882.849	445.151	290.66	2677.359	154	0.917	1351.461	748.948
15359.687	14934.155	9468.229	17086.923	12236.246	22724.686	8807.713	17023.451	1245.722	439.315	380.524	407.675	323.181	414.479	227.931	8123.815	176.258	233.076	176.388	1056.425	250.55	1432.741	139.106	1762.732	7360.453	241.303	373.333	255.788	2887.232	543.948	288.494	4271.881	102	0.955	605.039	748.461
17797.82	18033.585	13141.589	15217.313	10448.958	13443.124	5425.886	7381.032	1305.079	527.569	377.329	607.195	284.912	438.672	214.689	6483.123	197.517	279.799	333.428	997.574	195.48	536.941	129.563	596.371	11728.469	270.968	296.881	265.583	1201.172	343.415	247.244	1317.061	168	0.906	702.571	750.393
18938.123	19193.111	15443.661	25379.701	16807.88	15476.984	5638.871	8875.423	1284.648	388.98	317.879	885.099	309.099	384.637	216.775	7845.275	220.72	280.272	214.089	1053.491	174.103	313.984	130.625	710.447	9495.628	264.392	295.736	264.67	1896.37	322.425	300.61	1965.419	148	0.924	811.601	749.75
16179.387	16288.274	13753.826	21418.639	15201.844	18554.891	6993.287	9961.329	1018.026	444.222	346.221	534.069	302.26	345.888	236.772	7543.884	222.778	218.337	379.831	454.562	180.603	549.816	134.548	762.894	7269.671	294.134	329.527	304.7	1125.008	302.45	333.185	1595.36	145	0.98	941.5	749.155
15534.445	15448.734	14395.678	21412.976	15456.563	14144.351	4824.03	6757.565	1077.56	424.604	342.144	879.061	305.052	557.821	207.468	5882.708	225.77	281.231	302.723	582.629	140.943	215.06	134.379	690.681	6612.339	304.552	275.004	270.925	5390.831	337.052	368.708	2120.655	125	0.855	1067.236	749.756
24482.86	25220.935	22112.703	34049.722	24406.049	26490.142	8692.256	14051.172	1150.075	427.712	407.82	979.503	304.864	920.577	250.924	10105.393	197.027	261.399	202.001	928.011	176.66	327.256	139.522	1139.136	7320.969	286.2	419.214	260.364	10533.065	514.048	343.373	3298.642	110	0.998	1034.145	748.436
13488.822	13124.159	11916.252	18749.768	13288.059	20250.784	7330.39	10049.828	1419.764	386.712	355.083	1494.035	319.207	769.965	241.221	10020.391	222.78	291.942	241.346	804.802	155.384	398.809	128.576	1434.22	6806.58	282.664	297.896	270.317	7323.106	472.535	348.508	4071.721	138	0.843	1104.304	750.696
13723.269	13573.291	11919.878	18247.417	13340.178	18630.348	8520.421	12187.137	1029.826	413.733	318.728	1294.666	309.119	900.002	232.464	11169.085	229.342	296.651	217.974	1016.208	169.244	631.358	143.665	1611.35	7697.377	268.54	274.176	283.32	12850.543	744.246	410.013	3883.736	154	0.859	1286.76	751.513
17997.715	18439.892	16075.983	24587.291	17740.957	26174.278	12066.977	17078.466	1204.883	418.614	314.153	1277.168	324.96	1131.386	233.434	11457.923	255.414	362.893	197.913	1105.575	187.206	613.955	154.449	1651.863	11078.137	285.965	264.739	289.568	15435.021	732.653	375.467	4339.575	159	0.91	1261.286	749.846
12608.575	11348.042	9097.752	14841.359	8518.721	13452.442	4612.009	7406.88	960.226	376.689	267.045	483.857	279.264	427.088	222.304	7515.269	187.626	212.617	364.12	711.753	154.71	458.13	125.874	708.832	6067.018	268.035	310.686	263.35	1537.931	324.496	374.936	1641.255	128	0.925	886.508	752.055
22153.689	21815.546	19854.291	30202.822	21634.386	28412.742	12196.456	17178.823	1292.238	882.121	323.268	1395.223	341.686	1226.775	229.243	11894.392	254.665	435.962	299.057	1535.94	221.982	377.154	162.865	1342.394	11471.8	297.066	323.097	291.439	22159.012	721.062	414.057	2995.546	159	0.933	1225.318	751.884
15352.97	11638.826	8352.461	14956.271	9816.708	20960.767	9776.028	16488.052	1190.745	356.985	294.539	319.239	289.251	306.543	244.816	8853.016	221.72	185.234	229.927	556.307	222.776	797.414	152.087	1278.173	11052.541	249.338	296.131	251.662	415.208	392.258	268.484	2663.501	175	0.853	564.277	755.186
18853.179	18850.714	16850.113	25094.585	17978.915	22371.457	8943.445	13192.854	1036.901	427.631	326.3	1411.914	360.046	781.281	215.656	9348.127	210.581	354.447	209.29	8236.495	177.008	354.7	157.491	1047.433	9562.68	291.836	298.827	302.897	15123.734	727.521	447.078	2499.534	127	0.983	1239.012	752.665
19539.002	18928.367	14025.104	21301.372	13305.688	17409.003	6403.706	10602.831	949.936	323.487	305.631	1591.309	288.38	628.974	208.77	10237.056	280.875	307.992	176.616	841.575	167.893	336.761	181.994	1295.617	14350.549	290.655	287.966	316.705	11388.925	567.113	399.933	3408.05	112	0.943	1417.92	752.991
20789.418	20668.201	14570.492	23934.087	13885.028	17960.762	6499.934	10290.848	999.142	471.476	852.669	2203.998	312.305	859.134	219.133	12494.55	265.636	295.942	164.674	1406.759	183.556	391.315	186.736	1518.14	9737.266	296.98	440.996	310.491	20655.454	961.793	491.757	3594.427	146	0.972	1433.5	753.452
15065.188	16049.261	10117.598	18260.602	10868.465	21862.141	9055.273	13237.015	1634.442	403.515	326.299	355.41	301.74	307.282	230.949	5875.547	272.228	214.281	216.509	491.498	234.406	633.319	132.889	955.757	14471.97	252.329	284.758	272.619	606.995	407.747	263.158	1735.959	159	0.957	546.934	754.072
18773.043	18558.585	16003.176	22728.584	16078.425	22027.005	9196.705	5568.7	1292.369	549.29	413.218	640.32	304.802	406.502	224.182	6576.495	163.603	276.125	207.971	1203.493	204.571	732.837	145.172	833.766	10151.057	268.048	282.726	280.131	2476.815	404.538	267.91	2083.094	181	0.871	680.202	756.224
15665.641	11165.65	8512.547	13366.688	8574.335	14097.329	5198.217	7362.283	1091.612	449.762	302.42	576.98	395.741	445.061	273.574	9852.545	205.841	190.835	301.006	434.94	215.522	236.749	125.558	922.192	5844.109	275.292	314.912	263.601	574.823	395.348	409.732	2974.642	154	0.903	974.292	755.383
19651.539	19983.013	17629.419	27254.88	17287.032	26119.344	10403.358	15630.813	934.608	385.539	296.207	847.726	298.343	677.02	214.79	9809.531	232.206	346.422	547.193	871.901	137.975	377.717	159.34	1116.59	8666.618	266.667	339.511	298.576	8702.978	457.916	331.335	2395.044	173	0.901	1316.292	754.968
16466.882	15882.747	9823.847	16800.825	10492.911	17045.228	6870.367	12767.347	1713.586	446.658	365.126	747.507	308.494	360.135	222.819	10207.651	214.717	281.185	178.931	1173.966	219.096	1374.979	124.177	1480.269	9110.956	259.397	320.782	262.468	1892.404	511.124	261.726	3456.641	98	0.993	611.878	754.561
15029.948	13696.913	11575.205	17028.518	10035.284	13434.467	5823.397	4375.91	1485.913	470.261	388.217	749.302	275.537	274.809	202.626	5046.252	194.082	229.364	209.836	1165.413	188.526	830.242	122.387	592.212	7150.233	261.419	317.9	251.26	1098.557	389.692	265.331	1296.676	120	0.903	633.392	756.325
13866.107	13347.034	11115.616	18202.611	12191.122	15592.424	6333.89	4843.913	1390.78	452.403	383.503	653.432	278.894	274.693	194.505	3367.606	142.732	219.612	202.334	1327.176	199.757	410.972	131.56	391.442	6293.133	258.682	318.962	261.547	1544.659	368.633	269.184	778.592	132	0.965	658.083	756.03
15846.586	15132.005	13058.122	19777.134	13228.972	21143.933	7915.176	10678.561	896.617	377.725	282.834	755.785	293.889	459.866	267.009	10106.117	198.285	315.499	212.332	451.7	180.049	546.403	124.175	985.748	9179.804	271.329	284.775	251.801	6436.773	386.933	349.991	2246.048	166	0.886	1006.759	756.458
16041.364	16453.19	14356.182	13896.56	9160.489	16000.145	5480.43	8010.868	1029.818	349.103	288.503	500.698	252.832	433.398	232.52	7674.099	230.576	253.237	441.056	633.594	176.715	300.991	142.666	670.731	8076.131	274.102	322.57	290.793	838.638	303.702	337.676	1417.341	112	0.973	938.116	756.33
19723.679	20303.102	16229.126	26805.599	17031.88	24232.732	8431.075	11593.499	1229.766	445.66	307.347	652.855	304.525	591.94	232.218	9672.028	249.222	287.925	320.368	793.518	188.749	431.853	134.721	891.676	9910.331	291.951	330.583	284.05	2669.298	338.899	462.399	2176.925	295	0.786	916.568	760.063
17301.997	17212.293	14846.614	21724.156	14176.812	19695.566	6283.227	8804.713	1031.038	446.03	321.533	829.542	311.006	581.576	263.73	10208.509	237.904	359.143	222.637	503.995	186.566	715.326	128.386	1077.862	10864.209	275.684	282.815	243.15	2203.697	394.972	424.529	2684.238	108	0.938	998.231	757.157
15627.495	15839.944	15338.458	21233.093	17258.613	27670.448	10071.97	13724.368	1563.415	541.349	437.958	1171.217	395.238	767.821	272.265	12580.556	257.36	265.667	374.57	599.098	159.368	790.372	149.077	2467.001	5721.215	284.308	286.686	263.676	6017.894	444.873	456.448	6400.408	164	0.928	1100.963	758.213
19411.618	17831.234	12924.188	21829.58	15642.773	31641.895	15704.189	27140.704	1374.707	415.657	330.984	373.53	291.321	340.069	242.562	14578.43	212.176	208.763	249.054	654.681	218.34	1436.249	151.261	1947.072	10714.634	249.97	293.224	252.935	559.704	398.008	295.688	4599.34	223	0.885	571.648	761.536
15764.094	15666.331	13598.311	20690.839	13969.87	21929.599	7415.31	10107.232	815.78	342.861	295.009	1110.472	264.923	553.028	232.891	8103.891	200.211	256.01	192.445	551.035	162.187	354.617	123.116	867.901	10708.411	276.52	282.068	254.496	6887.871	415.226	363.544	2485.13	252	0.718	1024.599	759.075
20681.46	20330.98	19041.301	27727.469	21038.607	34172.604	13879.515	19404.259	1133.528	423.911	401.518	1378.791	337.117	966.646	252.86	11755.351	231.773	357.522	257.845	1211.087	180.566	572.664	122.62	1539.166	8647.752	282.25	311.084	290.531	13266.025	602.608	348.494	4011.101	358	0.722	1135.561	765.469
21315.193	21102.982	19191.333	28727.01	20701.471	24424.398	9715.232	13830.853	1029.811	500.142	323.547	1568.535	502.007	823.018	209.18	8730.225	236.669	378.918	455.937	1141.997	637.309	655.715	172.868	1030.352	11233.534	325.526	329.308	292.568	14033.615	554.018	363.421	2315.106	193	0.868	1217.417	758.013
17534.853	17760.855	16354.384	23764.089	17537.959	22985.39	9078.49	12873.33	974.138	385.29	311.812	834.214	319.657	701.063	219.896	9879.225	247.695	383.961	244.445	2729.894	159.606	623.391	155.433	1348.55	9995.335	272.063	306.986	298.762	9906.88	593.809	445.75	3127.213	167	0.9	1246.141	758.416
9892.891	9866.208	8091.161	12690.861	10175.321	19074.069	10425.802	20557.921	1635.259	479.225	379.14	535.147	352.7	363.594	253.836	10839.931	195.488	218.358	219.336	1471.305	266.812	2282.588	159.189	1814.298	3780.689	250.528	287.975	255.964	1795.374	470.941	348.264	4013.538	131	0.896	579.836	760.653
20622.359	19558.825	15505.772	22738.885	16471.103	21123.779	6488.979	13597.93	1361.388	491.193	403.588	641.04	326.188	349.468	213.402	11616.725	207.734	290.741	211.568	750.932	215.485	1203.507	122.751	1409.942	9681.285	260.537	328.433	245.443	1634.039	436.753	268.138	3161.694	170	0.865	619.794	761.818
18963.365	19287.828	17518.017	26337.806	19720.415	25981.249	11633.78	15134.044	834.985	398.394	293.144	1301.062	307.54	680.921	213.521	9348.445	190.74	255.851	575.878	1876.64	173.666	330.51	166.092	993.951	8200.583	281.399	313.586	295.409	14633.489	593.333	420.563	2119.262	160	0.963	1229.744	759.706
16149.397	16513.1	13900.067	21517.999	14746.987	21935.284	9541.702	13804.115	1027.552	396.293	318.121	1116.69	321.58	665.853	233.574	10508.353	255.979	329.085	400.205	762.573	145.481	655.162	169.124	1620.562	7704.826	260.554	315.914	275.584	8537.979	564.235	320.285	3660.236	301	0.789	1336.224	763.457
20622.021	20403.605	17243.256	24916.738	17103.714	24680.952	10321.847	8891.141	1241.921	646.222	404.44	560.623	299.217	433.784	224.058	7246.809	180.206	290.608	362.658	1034.113	201.211	566.367	136.654	746.841	12598.176	268.372	358.512	270.525	2415.602	368.494	262.451	1822.208	210	0.888	688.124	763.505
20413.485	20867.457	18253.084	27420.139	18135.86	24447.423	10154.51	14223.408	967.287	401.45	313.247	1046.53	307.022	653.211	225.85	9644.377	275.306	429.65	245.875	814.358	158.456	552.445	138.492	1296.231	13669.44	265.758	272.481	295.601	11749.628	608.993	378.09	2832.166	156	0.939	1284.321	761.346
15194.683	14454.445	11131.343	18526.25	12544.653	13054.001	4848.787	7382.812	1648.97	414.859	315.186	778.022	324.245	450.416	222.189	10386.152	220.996	254.506	329.52	1346.778	184.957	523.054	136.852	891.59	6617.387	265.09	303.215	273.288	1002.482	369.624	310.435	2313.436	109	0.907	810.61	762.069
37774.198	37302.203	36223.572	50162.061	31305.757	46708.803	14245.227	20283.413	1269.514	949.904	419.857	1387.859	618.845	4207.956	228.249	7765.301	263.702	444.123	1128.809	706.824	356.608	505.095	171.293	805.074	13654.396	301.573	462.554	287.608	7593.912	400.92	335.366	1477.766	236	0.883	1187.263	764.199
32380.74	32958.187	31289.768	45284.144	29049.048	32611.07	12801.712	16359.22	1089.493	623.189	359.109	1464.765	902.987	788.113	218.663	6828.306	245.626	439.51	585.43	795.858	382.313	300.036	192.544	738.913	12438.378	374.892	356.487	282.83	6145.865	351.266	317.986	1429.045	251	0.921	1200.181	763.054
13860.346	14373.771	12748.793	18336.471	12821.721	17979.759	7782.051	10894.377	925.766	361.485	297.87	1109.01	297.927	707.294	217.311	9608.117	224.179	344.761	196.037	838.729	159.686	565.271	137.746	1188.115	8656.762	274.002	303.709	301.81	13324.347	580.559	372.118	2832.756	187	0.891	1262.19	763.414
19752.823	20217.715	17645.548	26453.397	18842.017	26786.36	12090.148	17631.803	1004.102	631.325	333.887	1287.306	333.635	807.154	234.994	11618.427	271.71	375.096	210.234	1053.765	172.386	596.3	151.523	1628.353	12419.557	266.82	327.031	295.361	14424.555	659.809	350.286	3536.73	216	0.849	1293.796	766.472
26197.043	15466.416	10404.979	18870.559	11470.93	22870.043	9076.693	14523.837	1160.932	347.607	289.01	299.054	394.419	292.803	216.58	5615.34	338.312	175.146	191.101	344.274	327.291	518.093	126.929	873.797	22989.656	251.872	285.097	272.015	564.367	429.784	266.602	1363.83	189	0.842	543.003	763.283
13756.443	13428.164	10485.04	15047.821	9425.756	14049.965	5290.005	5273.41	1212.528	475.247	362.775	556.275	253.762	336.508	209.915	5899.263	156.493	224.7	201.647	1099.213	190.516	341.076	130.394	592.447	8126.88	248.353	320.056	257.601	1020.485	371.623	275.49	1564.788	103	0.965	655.277	763.51
24169.535	21534.74	14532.2	22703.318	13195.695	20885.436	7683.973	12142.658	1197.117	331.3	268.825	1457.236	263.592	437.823	209.719	9279.797	462.116	376.439	186.292	747.5	149.502	396.272	157.541	1099.952	30366.343	300.961	323.477	287.664	9218.654	441.138	370.596	2359.192	122	0.929	1450.221	762.508
18618.24	18011.293	14248.782	23335.228	15165.404	20058.338	7311.776	11941.074	1315.883	351.572	276.477	334.644	277.465	477.129	220.934	8060.999	237.397	230.219	306.926	922.233	157.175	245.746	133.113	736.411	9548.971	247.293	332.506	264.764	932.133	340.569	349.147	1887.324	158	0.961	839.987	764.918
14112.333	14115.262	11108.401	15249.798	10627.512	14922.042	6580.719	5937.127	1203.662	355.71	340.765	499.076	274.449	322.253	209.774	5692.249	201.467	264.538	254.665	1002.096	208.241	488.776	125.916	521.905	12738.724	261.841	274.635	244.111	1219.981	345.952	243.234	1444.106	108	0.938	696.778	765.333
14943.766	15300.724	12100.196	12687.063	7998.744	13126.259	5150.065	8414.833	1106.843	350.251	379.92	404.742	277.55	464.123	231.668	9973.251	155.205	188.572	225.087	529.79	176.322	342.837	138.652	1004.132	6729.82	259.083	292.246	261.065	256.794	388.191	289.05	3595.394	120	0.941	731.025	766.625
20391.457	20954.656	18902.619	27786.178	20169.553	19281.769	6425.601	8508.702	934.258	390.272	291.372	1173.825	294.936	577.726	191.12	5410.73	213.524	378.324	440.406	771.506	155.919	753.014	166.434	614.938	11275.166	326.511	338.909	287.717	8524.467	390.087	357.177	1492.602	120	0.877	1217.483	765.042
15746.025	14643.083	11325.789	16153.191	10236.056	11011.906	4177.327	6480.174	899.253	301.276	270.146	943.999	255.996	547.575	196.211	7437.274	274.117	276.948	193.596	641.091	134.394	266.946	179.406	874.356	15599.305	285.067	281.024	275.503	7830.662	335.037	420.536	2450.662	112	0.904	1396.536	764.929
11165.339	11084.773	9817.41	15153.326	9728.808	13622.694	5154.869	4542.015	1567.982	486.606	448.474	584.791	349.289	331.837	220.096	5310.806	157.689	224.063	187.008	1353.939	213.82	1095.852	138.14	574.834	3976.014	269.601	286.441	299.236	1657.517	385.19	283.745	1269.786	106	0.993	672.208	766.038
28514.35	28691.512	27344.414	38724.749	26615.312	36801.003	11988	17164.574	987.061	812.833	377.19	1245.702	348.204	1664.418	232.176	10239.815	238.122	435.84	1003.877	818.298	184.379	466.304	167.513	1089.802	10742.79	299.227	556.778	297.163	15235.357	455.238	331.278	2187.493	245	0.891	1174.704	769.635
19017.163	18833.7	17721.558	25421.281	18966.784	30683.319	11287.673	15772.939	1181.577	768.603	406.357	1257.863	350	628.877	256.543	13469.553	252.002	361.527	217.496	716.34	160.954	751.449	136.955	1868.149	9561.455	288.331	294.532	274.671	10132.07	501.862	387.201	4479.131	219	0.837	1098.683	770.637
17266.581	17072.28	15459.299	22758.501	16731.809	29254.079	10593.436	13623.265	1067.447	684.276	881.481	1166.617	310.541	1217.969	248.725	10737.327	235.694	373.721	217.268	1094.198	173.287	492.627	120.147	1337.672	8328.166	309.196	433.839	283.919	16023.669	653.587	370.404	3466.219	350	0.688	1119.94	772.637
16211.621	15070.389	10710.507	18274.889	14708.441	28128.308	12505.88	20224.746	1484.939	508.586	366.965	573.039	363.097	469.954	270.783	10107.924	187.672	229.668	301.124	1458.929	247.72	2277.151	157.773	1649.246	6806.77	276.455	288.348	252.382	2378.548	569.378	293.471	3529.889	301	0.763	587.493	775.434
9994.556	9839.028	8421.858	12823.765	9056.409	12005.69	5217.803	7929.933	1160.588	386.141	298.583	1413.384	311.816	866.648	220.345	10877.328	226.739	254.011	229.723	1094.071	139.829	595.271	184.692	1598.16	4289.664	259.921	298.181	284.186	10039.646	762.103	345.888	4353.785	107	0.971	1356.238	768.444
21033.613	19917.526	19053.31	27517.776	21534.397	35997.765	15228.935	21575.58	1068.748	425.312	400.006	1510.361	352.581	892.364	266.989	13515.62	242.51	346.967	410.45	1036.806	173.971	1176.51	144.495	1713.274	8920.637	348.632	393.313	302.893	12952.379	559.506	369.787	3905.066	145	0.895	1145.7	770.072
17747.121	17883.707	16479.04	24587.399	18473.671	17279.709	7015.927	8292.806	599.508	276.374	236.497	348.336	252.048	544.741	199.151	4899.018	168.484	192.691	436.997	362.868	129.648	259.705	152.889	601.872	9189.5	247.23	286.052	279.164	2035.65	321.258	373.871	1677.317	102	0.987	1228.392	769.078
16274.786	16012.895	12490.977	19648.64	12884.562	17008.31	6586.816	10168.55	994.604	337.317	281.216	1202.833	286.34	741.652	218.468	10030.274	252.783	334.401	255.15	887.373	142.264	357.73	187.15	1261.699	11224.739	282.432	265.441	278.271	11408.673	591.733	325.694	3293.315	185	0.843	1367.003	772.138
21393.07	22238.685	17885.154	29737.755	18396.67	27313.09	8439.323	12962.422	1106.894	457.153	328.704	744.716	307.529	621.101	222.328	10113.918	240.57	277.364	418.366	711.702	199.937	773.466	131.795	944.055	10363.111	278.791	335.832	295.114	2827.809	340.243	460.364	2299.785	209	0.857	916.323	773.768
13964.914	15349.694	11440.743	17884.114	10866.407	13883.175	4195.231	6707.191	956.192	352.961	296.735	565.478	249.419	364.262	230.451	5207.877	209.388	278.077	263.625	470.515	185.365	235.221	131.16	510.104	7503.471	293.381	291.852	257.196	1535.807	299.978	474.661	1050.303	103	0.996	951.18	769.413
12377.553	11776.781	10695.35	16317.865	11488.655	16517.015	6974.812	9394.516	957.921	343.967	342.862	1076.519	298.824	1202.137	240.298	8277.208	204.885	279.83	216.486	1195.663	168.19	376.827	157.682	1342.348	8256.539	250.621	345.217	304.325	15120.26	692.664	397.936	3556.552	121	0.91	1245.698	771.335
14477.143	14823.575	13108.737	19712.971	11631.539	14655.727	6562.813	6503.44	807.633	377.157	265.099	427.137	270.394	413.439	214.501	7276.075	209.944	261.521	739.712	386.558	148.644	545.357	143.496	947.387	7081.358	250.642	296.836	292.227	4561.489	309.922	294.64	2091.085	143	0.941	1306.129	771.535
22037.37	21562.294	18122.521	27909.371	18787.275	28177.215	9272.731	12931.843	1068.625	441.553	331.819	904.92	279.347	859.539	260.021	9530.799	216.788	299.439	202.441	620.868	160.103	419.144	130.412	1042.525	10603.601	292.435	282.07	270.298	4260.381	412.855	462.105	3083.87	255	0.708	1014.727	773.167
20344.063	19093.341	13866.67	19352.274	11692.673	14209.863	5191.506	8163.121	994.072	303	278.035	976.007	237.879	596.665	213.411	7901.976	282.845	272.42	312.308	593.574	143.53	298.135	168.176	961.583	15244.84	281.909	315.242	280.29	8229.878	430.723	343.566	2648.15	180	0.838	1436.756	774.322
23888.937	23209.923	22193.542	32153.009	25602.348	38908.983	17740.814	25256.331	952.486	390.086	346.555	1129.786	337.86	597.242	248.884	11406.351	206.529	310.178	743.884	705.665	174.673	1866.478	156.172	1312.943	8153.705	307.472	429.829	285.293	15903.479	453.358	335.885	2613.839	155	0.943	1153.255	772.545
21439.176	18849.136	12771.363	23058.573	16376.153	36316.086	17607.692	30309.35	1412.152	417.006	329.865	584.16	306.155	360.981	255.1	7782.555	217.923	221.443	251.274	973.895	195.547	951.584	145.686	1536.273	12183.227	253.046	292.337	268.358	1473.558	498.44	305.002	3114.646	144	0.889	573.035	775.389
16063.916	16329.878	12329.205	19412.097	11878.592	16266.636	4904.585	7768.29	1020.316	354.58	291.64	571.643	280.914	400.513	211.644	8362.515	224.579	290.13	333.378	713.708	158.526	311.598	121.607	712.981	11282.223	276.547	368.509	267.773	1502.036	308.431	386.975	1455.515	125	0.952	871.644	772.788
19777.219	18975.022	16265.09	25549.533	18438.743	26591.367	11707.88	16132.269	1031.271	365.261	330.705	1316.818	326.442	740.564	228.728	9988.194	204.119	356.849	199.636	968.051	158.818	475.238	135.192	1199.914	7782.15	260.956	319.019	317.035	12547.061	606.045	347.646	2587.749	155	0.919	1277.371	772.965
19355.635	19364.393	16712.031	26151.678	17493.749	26237.376	10182.589	15593.492	1148.719	434.718	348.389	1730.467	333.873	991.491	226.145	10860.409	279.501	429.656	205.902	1393.126	175.01	459.708	143.04	1323.093	14113.372	258.613	355.737	303.323	19608.634	861.85	411.073	3078.224	130	0.924	1287.454	774.115
16328.666	16154.002	13057.269	18262.788	12074.48	15623.361	6430.215	4682.687	1388.594	404.844	376.236	722.749	275.905	322.136	209.785	4737.487	183.893	281.426	204.313	1113.237	190.796	688.127	131.376	492.799	9728.254	261.91	289.504	271.505	1206.155	377.657	289.883	1055.357	121	0.977	669.541	774.698
18708.958	18929.802	17597.034	25669.794	18212.749	24313.509	7088.227	9899.856	1083.51	410.196	301.644	1395.498	301.11	703.361	206.563	8210.848	212.313	371.389	234.813	1069.425	207.127	302.64	166.093	842.69	11950.369	398.952	282.529	289.339	16715.626	548.735	305.489	2013.264	116	0.977	1212.448	773.81
16336.367	15382.92	14178.754	21402.876	15424.685	22866.082	8028.83	10501.537	882.756	375.789	321.786	1050.019	276.543	607.032	228.732	9770.311	213.248	275.226	200.049	659.269	156.182	513.42	131.652	1159.367	10664.443	317.379	251.4	276.921	8845.261	394.131	318.648	3277.396	118	0.953	1047.11	775.466
19022.731	18575.623	18068.102	25902.949	17301.968	26487.745	9992.362	14790.08	794.872	393.915	327.416	938.091	307.74	707.913	239.169	10637.141	212.253	332.758	488.908	737.242	167.005	547.603	153.022	1286.882	8297.522	282.512	341.784	294.564	9873.189	471.333	320.117	2870.318	167	0.891	1166.722	775.811
18194.495	17886.079	16125.482	24487.414	17151.515	23835.82	9894.491	13507.346	959.393	356.945	277.515	1258.727	286.383	764.691	213.956	9215.409	215.739	369.557	233.486	1043.759	171.835	362.8	158.184	1014.139	11136.54	347.323	291.355	286.176	11412.593	581.418	339.258	2458.936	192	0.819	1222.151	777.156
17953.158	17937.945	15791.641	24132.615	17264.91	26087.019	11941.546	17038.369	1265.691	477.014	644.684	1307.135	327.662	1291.909	240.101	10645.35	225.78	353.739	175.041	1395.214	183.339	484.264	153.893	1673.176	8243.331	255.366	451.471	308.948	17545.451	757.117	391.274	4178.958	161	0.912	1254.059	776.394
20478.717	20008.289	18391.724	27793.933	20399.812	35956.599	13965.357	16961.892	1379.017	395.688	360.012	1232.368	306.117	677.084	245.012	11738.301	242.099	381.28	273.7	861.044	159.208	579.118	126.219	1383.478	10543.368	290.069	289.451	275.595	10897.891	549.878	349.378	3274.315	218	0.905	1107.358	778.894
17834.217	16979.616	11721.046	20515.895	17758.025	30750.849	14359.295	24975.207	1465.585	492.025	375.145	833.907	355.406	424.727	263.394	7734.096	189.494	207.099	294.189	1288.207	221.301	1913.158	142.816	1541.763	7105.747	261.039	313.976	269.318	3297.847	564.749	274.792	3146.129	109	0.946	577.83	778.005
18775.194	18024.569	15353.434	21162.536	14830.319	18385.735	7922.404	4283.043	1213.25	465.803	477.513	542.681	326.145	404.846	232.366	6489.895	177.071	280.841	196.071	816.494	206.247	1160.988	133.412	602.385	10502.258	273.605	295.433	275.777	1199.577	364.981	294.134	1592.344	138	0.944	683.696	778.529
14189.626	13617.65	11197.839	17028.114	11526.246	13204.374	5692.479	7641.106	1148.145	428.105	345.367	584.905	288.773	362.208	218.821	7970.455	143.683	203.254	181.246	874.642	191.884	436.061	111.82	820.149	6703.438	271.851	300.349	267.168	1225.554	374.039	285.805	2499.828	115	0.928	698.978	777.465
21968.484	20993.312	18653.991	27506.742	20083.066	23081.345	8036.357	11367.287	951.972	397.901	338.728	1144.739	300.519	584.956	232.848	9290.957	247.141	323.484	204.62	679.638	151.654	411.186	131.172	1206.353	13006.737	305.35	251.327	286.42	7499.854	422.5	332.812	3393.558	106	0.993	1052.236	777.028
19122.514	19161.381	17464.385	25207.879	17985.657	28228.265	11400.968	17348.512	1499.673	513.269	670.671	1326.144	356.205	1686.119	260.349	11852.449	262.688	397.056	205.982	1525.535	189.935	682.682	161.195	2121.324	9222.648	266.304	529.524	313.07	17813.485	757.752	447.481	5496.175	246	0.785	1244.024	779.008
15053.145	14718.125	12865.565	19806.83	14009.098	16901.199	7868.205	11277.741	1566.756	501.407	369.592	1865.837	385.193	759.521	242.801	12771.233	304.528	318.546	263.005	1081.245	149.875	728.667	177.036	2032.353	5863.818	261.992	318.655	267.548	11079.017	699.017	337.888	4530.643	110	0.955	1348.391	777.327
16240.199	16246.317	12498.951	17827.326	11864.622	16719.408	6285.114	5515.524	1293.901	487.181	724.166	608.639	273.934	433.141	219.637	7740.282	162.248	248.973	198.092	1002.571	186.786	645.347	125.45	693.151	8997.779	276.454	360.428	281.765	1113.792	428.534	296.913	1849.492	132	0.903	675.788	779.712
26412.709	25658.645	22103.061	33807.765	23581.858	33380.92	13481.639	19311.812	1068.838	423.461	365.51	1378.161	344.024	1020.418	239.602	12284.092	251.341	430.764	269.241	1152.901	165.468	3451.876	142.066	1551.66	11421.904	274.288	345.689	308.369	12306.094	824.89	386.892	3512.77	133	0.935	1271.831	778.771
21935.015	16377.867	11885.827	21048.524	14084.193	31191.033	14168.121	24310.56	1332.539	373.311	289.383	338.497	306.377	341.74	252.425	8218.938	231.079	202.21	217.556	495.178	179.123	681.185	130.705	1301.131	13540.104	253.302	270.179	269.851	371.372	443.275	311.546	2415.455	142	0.92	564.944	780.704
25252.236	25417.907	24234.491	34562.488	25527.047	43235.798	17001.816	25483.495	1099.351	399.767	371.013	1915.247	336.379	792.2	258.055	12125.063	259.29	379.495	517.65	985.396	162.777	1127.539	142.303	1505.998	13055.009	286.976	357.96	299.857	11580.923	621.604	315.356	3509.545	112	0.904	1150.723	778.75
17498.982	16904.561	15535.04	23162.284	16499.048	29206.123	10585.069	14811.801	1195.445	571.9	551.131	1669.19	327.444	1274.171	261.979	12826.145	230.353	341.559	348.233	1035.142	163.321	659.44	133.562	1682.173	6073.154	299.505	440.256	288.787	13487.773	619.927	392.159	4066.658	98	0.98	1120.061	779.959
14118.717	14050.183	12989.479	19189.021	14724.815	23263.602	7986.82	11463.166	944.829	312.994	267.304	1068.899	267.234	1033.575	209.756	7991.478	208.361	282.922	392.236	672.155	198.326	346.623	169.493	810.689	12375.468	261.739	292.435	275.723	8962.96	447.497	331.549	2114.128	213	0.9	1204.411	783.467
17368.664	17125.172	14446.54	22090.797	14937.309	20712.312	8368.681	11857.951	1002.395	354.849	299.389	1256.038	301.142	948.163	234.567	10160.042	249.665	367.815	210.495	1046.307	156.542	442.834	142.015	1232.869	11469.536	254.25	306.793	310.203	9989.838	734.803	378.048	3130.473	198	0.874	1297.434	782.313
15149.05	14966.601	13558.392	19903.733	13812.902	17088.122	7602.848	10288.396	1262.826	497.844	381.701	1016.196	396.72	595.889	232.068	11373.799	300.332	347.282	272.215	779.981	156.914	769.597	181.295	1919.491	6610.645	275.348	327.823	276.188	6996.705	522.655	325.893	4243.426	119	0.921	1342.239	780.517
21516.555	21314.089	18356.223	28576.951	19515.557	26483.223	11293.543	16176.598	1055.74	399.869	349.628	1676.008	323.842	889.379	231.979	11394.679	232.93	368.571	244.177	1462.921	175.306	3232.827	136.812	1250.678	8649.76	270.886	313.921	304.857	17653.302	811.533	368.298	2612.484	170	0.826	1279.824	783.718
17848.449	17546.525	16620.785	24152.863	17400.501	28187.716	11196.489	16657.597	846.125	466.93	338.979	1364.4	284.555	799.835	253.804	9613.783	235.357	381.34	212.167	746.904	162.547	511.244	128.328	1192.101	11451.79	286.029	299.597	300.979	11807.429	584.209	306.868	2963.546	156	0.892	1145.609	784.526
24121.09	24044.173	21544.974	32361.989	23524.454	35848.674	16513.548	24347.142	1126.781	856.363	420.625	1241.807	331.815	1093.67	252.152	10863.566	262.297	351.058	233.757	1359.482	157.531	844.63	154.761	1779.301	10664.514	267.096	382.758	302.668	10322.041	749.603	358.717	4226.388	269	0.851	1310.039	787.924
20238.943	20430.905	19343.592	27950.437	21166.837	34501.296	14476.783	19392.378	1507.661	470.679	386.093	1230.942	331.196	590.467	253.101	12045.205	241.436	326.472	563.595	746.212	168.434	836.63	128.497	1617.008	7142.016	277.323	303.544	275.788	9572.586	484.122	351.95	3673.309	115	0.999	1114.813	783.848
13865.757	13267.549	13241.24	19439.331	15079.951	23798.748	9954.687	14703.23	741.265	403.555	318.718	852.348	266.895	685.922	233.495	9605.558	191.79	264.653	392.32	655.156	150.673	629.59	131.848	1166.055	7115.569	286.863	265.622	290.778	9779.22	431.124	308.829	2810.72	129	0.97	1138.399	785.174
15643.418	15706.86	14467.985	20201.809	14546.162	22026.482	6667.778	7223.611	707.842	723.515	287.222	1055.954	265.925	662.085	206.787	6052.288	180.354	321.781	241.341	811.358	164.878	322.719	140.897	655.93	9192.201	272.335	308.999	274.949	10259.492	481.395	306.345	1547.858	126	0.959	1182.04	783.976
16123.407	16318.693	13975.815	21910.95	14364.354	17956.166	7283.234	11420.455	1293.489	477.397	365.984	1503.571	362.73	425.153	228.383	9431.022	254.516	325.118	234.766	771.763	145.442	404.986	168.789	1097.538	5212.171	277.459	289.954	263.373	8796.946	454.785	312.497	2043.556	102	1	1354.549	783.48
13627.937	13647.652	10983.3	19054.546	11113.413	17343.268	6547.79	10401.121	1766.848	386.413	335.55	949.146	314.385	550.802	216.667	10540.747	189.523	230.761	197.663	855.626	179.734	304.671	121.738	981.786	6202.105	264.328	355.926	262.146	4333.055	381.345	376.059	2411.425	122	0.985	874.352	785.525
15489.662	15249.596	14277.885	21354.546	15956.612	25273.718	11335.997	16484.958	785.306	342.712	274.267	940.303	282.695	819.919	222.362	10062.566	193.273	255.181	273.588	851.56	156.379	400.703	161.052	1278.975	7789.034	265.027	294.889	289.437	6831.259	541.978	327.608	3254.443	152	0.84	1217.066	784.776
17271.378	17043.026	15715.781	23938.956	15890.6	27857.727	11121.371	15467.919	1104.937	389.55	374.324	1426.688	290.574	1075.325	239.199	10580.246	234.97	385.603	276.456	1066.021	154.811	494.588	121.07	1351.365	9644.819	287.369	334.562	287.023	12353.68	647.485	342.605	3497.701	160	0.906	1128.888	787.819
21291.835	20864.732	18464.754	28688.129	19813.053	29531.341	11774.716	17124.955	1230.42	438.547	520.353	1973.842	342.613	1249.022	244.836	12542.068	252.987	409.296	294.617	1516.591	173.193	716.639	152.605	1612.322	10624.813	268.719	532.903	320.908	16849.987	876.76	385.101	3735.712	125	0.98	1262.892	786.1
27335.26	27526.995	24182.821	36884.873	25172.073	33056.493	13186.152	18253.137	1106.302	425.792	398.444	1220.743	332.904	975.705	234.444	11417.369	255.96	373.257	422.419	1136.473	159.072	10764.185	139.299	1335.351	11184.28	266.193	388.948	317.784	11581.61	699.233	371.683	2859.105	147	0.952	1271.738	786.146
14919.823	15291.389	13290.124	21530.027	14259.646	20776.703	8320.118	12534.29	965.128	357.883	295.716	915.173	313.61	751.042	218.337	10873.451	227.595	321.534	260.294	783.252	139.189	488.338	179.973	1434.351	6646.749	286.338	355.332	255.797	9150.592	538.234	317.971	3130.473	103	0.996	1339.354	785.791
17790.326	18186.414	14496.827	21353.061	13868.84	18094.499	6872.131	6704.349	1310.818	431.304	334.309	580.829	289.543	412.318	217.733	7399.261	162.833	251.766	175.077	789.418	188.176	437.649	112.926	657.041	9932.652	272.93	319.593	266.105	1428.465	360	254.867	1820.822	173	0.975	702.604	788.627
16732.753	16471.021	14776.538	22281.951	15216.83	26655.524	10013.833	12442.009	1578.023	389.583	320.392	1165.272	281.565	730.539	234.054	10579.203	236.821	325.433	229.746	891.41	153.21	394.498	122.291	1117.563	9529.508	306.776	292.578	264.417	10345.703	606.395	336.35	2845.906	148	0.838	1105.378	787.493
27198.397	26557.899	25698.531	35586.642	27957.216	40302.682	18867.174	26136.664	929.355	385.014	335.98	873.795	300.208	710.859	243.597	10835.082	227.123	332.807	552.898	830.735	156.586	503.158	141.522	1351.293	11626.66	282.841	324.881	292.114	10401.136	526.315	305.349	3169.724	249	0.864	1160.681	790.179
16792.178	16309.654	14337.881	22543.728	15792.249	21690.222	8482.996	12600.298	1179.034	379.908	342.848	1271.76	320.903	1213.242	244.65	12317.753	275	348.789	218.921	1545.46	191.512	553.892	148.698	1557.922	11677.709	276.322	293.221	323.05	13919.066	1281.114	416.428	3821.802	112	0.973	1290.393	788.607
19711.663	15246.623	10663.306	19426.804	12447.703	26250.014	11482.141	21113.297	1165.847	324.441	269.224	288.434	299.88	334.462	242.855	6565.842	249.187	190.973	199.957	387.61	209.487	647.378	135.938	1089.472	13798.087	261.665	290.066	282.541	341.87	418.148	271.089	2118.37	260	0.735	558.146	794.269
15119.779	13862.335	9703.569	16650.018	15075.815	26446.006	10040.09	19384.568	1403.12	528.937	430.843	578.144	408.865	472.515	253.87	9550.426	193.44	199.888	231.822	1420.169	235.248	3040.221	143.035	1495.669	6185.785	270.707	317.399	282.757	2190.524	611.354	339.999	3469.321	137	0.937	582.208	790.748
18438.93	18541.534	16760.891	25236.077	18034.068	25837.681	11841.016	17382.904	1342.223	485.923	498.874	1312.36	357.319	1635.398	257.071	12209.331	259.525	368.331	204.382	1865.97	180.296	660.701	151.284	1921.967	9410.661	280.302	412.41	326.388	16475.304	884.023	442.411	5156.734	150	0.912	1249.007	788.833
14016.918	13977.735	12995.439	19807.703	15280.874	24139.626	11788.712	17114.768	897.54	374.383	284.921	1214.216	344.608	846.664	240.491	10760.396	189.183	257.292	396.311	999.799	177.96	503.677	157.559	1667.416	5608.231	256.279	305.914	286.839	13511.098	593.934	305.169	3939.598	117	0.973	1224.97	790.662
14695.341	14356.292	13242.898	20403.75	14403.953	21548.991	9890.209	13867.291	1061.593	375.966	310.333	1225.462	314.594	1064.672	244.348	10328.457	231.412	356.691	193.364	1341.212	176.31	487.12	141.292	1472.688	9682.232	266.858	312.287	309.627	17990.472	850.47	393.869	3681.959	122	0.945	1240.5	790.697
14190.366	14191.201	11473.228	18886.254	11485.764	15025.588	5702.876	8490.089	967.114	323.621	278.094	1497.87	301.558	564.098	216.473	8230.884	256.905	302.332	191.042	924.759	134.19	337.84	169.673	919.734	13187.846	268.109	279.955	257.037	10375.171	467.494	327.429	2089.35	171	0.739	1361.319	790.675
15445.89	12616.237	10720.416	16252.684	10662.222	14339.742	4944.012	7458.708	1223.334	321.71	283.63	1011.032	244.862	738.152	220.89	8202.598	190.5	208.168	249.297	566.584	133.965	264.176	144.867	869.413	7684.794	286.663	259.817	280.491	1978.941	371.125	456.561	3021.786	145	0.895	1037.1	792.307
16988.608	17395.818	16078.722	23704.343	12797.485	23060.069	9468.606	14490.802	1354.777	418.553	468.195	1055.355	313.026	878.991	265.014	10743.197	247.875	281.939	353.088	1094.738	170.205	656.554	128.719	1493.501	7636.322	277.783	308.634	287.217	16596.875	666.687	373.229	3873.867	114	0.99	1117.86	791.096
17785.864	18107.741	14315.048	23682.044	14859.926	20687.782	7197.05	10776.618	1048.665	403.132	310.006	970.065	304.483	533.012	213.561	9788.541	196.486	283.551	271.083	709.98	171.139	364.131	124.845	921.218	9374.335	264.847	366.71	264.168	2038.95	360.024	344.72	2323.58	242	0.891	867.835	794.649
19794.724	20052.494	18413.626	26882.498	18866.377	28380.252	11554.786	15836.3	978.962	372.073	301.126	1279.809	312.68	899.383	232.329	10458.208	215.517	387.759	307.938	993.846	179.578	460.971	154.925	1320.214	10241.712	261.962	296.255	287.677	14744.621	632.734	325.152	3276.758	196	0.922	1216.643	794.148
17300.416	16699.412	12819.966	18399.495	11038.478	13476.648	5185.912	8416.874	906.744	320.558	281.43	1475.362	250.361	706.191	225.06	8388.288	264.098	260.966	181.823	730.506	137.423	313.677	165.39	1226.957	12882.615	258.851	279.727	282.277	5708.898	437.012	496.875	3882.599	111	0.964	1426.734	790.896
18617.439	17189.546	11806.858	20332.918	14457.746	27098.71	11748.395	20290.605	1350.3	488.345	359.258	527.687	322.619	406.369	252.279	6412.093	216.474	209.369	298.969	1189.338	205.164	2102.6	137.418	1119.269	9266.366	261.681	306.803	274.135	939.622	461.572	280.277	2384.241	233	0.883	576.054	797.187
19539.431	20415.356	15866.911	26234.292	15592.352	17229.864	6123.411	9826.387	1476.629	474.075	324.624	1122.359	298.896	543.014	216.803	9324.043	201.399	273.934	207.347	980.235	180.72	285.232	135.417	828.598	8240.158	256.141	324.283	276.142	1637.556	332.642	319.801	2374.479	143	0.952	824.752	794.094
17311.067	16740.153	14808.603	22895.243	16241.106	22164.439	8694.565	10818.229	883.009	379.674	298.068	1197.147	266.761	635.578	240.334	8657.99	201.503	228.51	318.614	570.28	139.796	264.997	134.99	888.351	8016.653	280.194	262.878	270.577	5883.784	368.056	278.151	2444.322	185	0.881	1060.154	795.9
17548.772	17768.786	15972.422	23745.856	16565.397	27702.471	9891.368	13364.492	1185.069	424.826	370.892	1493.236	291.039	692.201	237.26	9743.507	236.549	335.839	186.807	1125.783	162.476	424.978	131.23	1145.518	8290.526	286.564	300.618	265.188	12198.089	638.68	368.709	2644.676	194	0.884	1106.809	797.314
22505.941	22565.416	20067.782	29721.934	18824.412	25183.474	9373.034	11503.987	1469.389	381.034	432.361	1335.741	292.667	804.933	234.421	8993.614	272.344	425.258	314.142	1106.477	149.782	540.622	138.376	937.903	13355.733	269.481	423.438	352.95	11043.621	576.085	365.291	2138.61	151	0.834	1266.076	796.772
16376.35	16254.482	14078.653	21373.95	14751.442	19724.621	7958.344	11279.005	1022.453	380.016	331.032	1497.058	316.424	902.756	243.161	10376.294	246.168	380.898	246.271	1285.068	168.686	537.098	151.428	1249.089	8765.609	270.873	293.229	330.327	14571.757	800.335	428.243	2923.14	257	0.813	1287.305	797.936
23224.447	22734.227	21313.082	31079.63	23580.426	38194.729	15566.766	20884.043	1099.67	415.68	375.907	1250.821	307.042	818.077	266.418	10968.145	238.831	366.605	335.199	1144.429	159.366	487.632	131.86	1400.814	9657.261	283.656	318.679	285.969	12445.792	681.295	349.555	3375.826	278	0.765	1133.719	797.856
16148.76	16392.375	14057.086	22397.293	15146.488	20643.83	8196.462	13586.357	988.046	396.013	331.5	1195.951	332.86	953.503	234.78	13185.623	274.737	386.285	306.743	930.87	145.335	487.34	187.047	1758.406	10670.949	287.508	341.398	284.019	10363.414	576.005	362.076	3761.201	99	1	1334.136	795.106
17509.555	17430.877	13055.729	20983.442	13126.87	27163.173	12113.532	21585.13	1271.396	367.922	307.126	417.794	264.191	363.803	244.617	6453.573	243.365	247.759	245.138	770.015	190.477	836.276	134.446	1081.326	13869.149	261.202	308.945	270.666	773.746	457.031	279.389	2103.156	166	0.926	565.861	798.861
22727.357	22645.461	18309.216	29507.837	18851.463	18281.784	6570.251	10499.841	1201.079	492.588	289.883	587.479	290.625	366.886	216.929	8217.658	219.14	288.987	354.418	910.583	172.514	322.346	130.263	697.345	12082.383	272.703	325.665	283.126	633.507	309.133	299.13	2055.858	127	0.995	814.083	797.335
26518.17	25429.427	23449.602	34565.946	25834.5	41757.817	17300.807	23435.511	979.354	393.574	415.024	1154.288	304.681	898.712	263.212	11198.023	257.989	446.946	216.504	1133.712	159.698	428.053	140.141	1346.941	12899.324	280.607	327.607	293.824	13807.405	607.131	386.909	3239.67	130	0.889	1143.731	796.615
13512.924	13129.441	12251.572	17482.349	12791.827	19661.77	6875.461	9415.145	843.823	342.895	290.675	1013.093	266.446	749.997	211.659	9152.18	201.174	275.157	293.556	806.638	160.81	461.749	140.082	1040.087	8396.988	263.397	304.711	287.236	8545.067	583.743	294.442	2715.597	188	0.864	1186.106	797.426
18225.883	18202.944	17080.694	25230.248	18273.368	26867.046	12183.802	17602.816	1019.323	429.872	341.485	1236.279	364.552	877.079	249.278	11553.6	251.058	432.663	251.986	980.375	183.407	635.386	154.431	1903.305	11352.356	261.494	317.452	306.99	15691.004	646.48	339.503	4355.17	226	0.806	1232.053	797.925
10108.834	10297.228	9445.671	14400.171	10469.639	14972.129	6666.997	9902.616	1107.216	364.029	297.019	1320.385	300.838	1150.84	240.642	9766.197	202.151	303.07	193.39	1135.541	160.289	498.708	153.478	1379.853	6285.32	298.723	320.109	318.862	14060.399	766.379	357.21	3568.28	108	0.898	1249.204	796.454
32557.812	33593.7	29556.124	43810.204	26988.135	39828.369	17357.338	26602.255	1386.852	567.28	652.005	624.015	407.197	1448.847	273.819	12387.825	350.216	457.139	480.989	1854.811	181.526	3621.026	169.566	2346.589	13151.847	286.535	421.898	310.378	16828.17	702.416	358.731	5797.202	156	0.925	1306.551	798.429
12616.209	12735.374	10521.628	16327.784	10772.488	12448.683	4726.939	7238.96	1016.188	343.337	303.702	1553.329	314.967	796.289	213.698	9927.753	255.757	340.263	230.33	1125.63	151.724	417.623	165.238	1156.878	8294.571	272.098	288.526	257.718	12766.015	546.618	362.681	2985.184	101	0.977	1353.926	797.035
16678.217	16464.527	15412.574	22792.795	17527.716	28832.842	12182.715	17887.632	1121.033	489.272	511.788	1170.736	328.572	883.618	266.734	12163.256	258.526	339.175	182.647	939.784	162.731	748.994	141.393	1867.082	7413.832	291.093	333.478	282.989	10838.675	573.875	392.869	4455.521	244	0.87	1116.029	803.426
19396.233	19619.494	18026.469	26011.797	19223.218	23304.915	8692.621	12434.535	828.273	594.394	299.181	745.21	270.936	585.399	226.679	8153.843	228.243	348.453	505.467	675.654	173.585	448.589	148.083	982.496	12307.966	249.048	305.471	293.705	4921.943	406.693	302.154	2411.469	187	0.844	1201.521	801.869
20193.5	19190.565	15782.156	23884.494	16064.951	18529.312	7448.734	11295.056	989.584	291.743	256.851	879.73	276.042	482.155	214.219	8456.9	227.826	240.701	312.129	524.168	144.226	296.264	165.425	891.503	11133.573	276.384	285.867	267.157	6434.693	297.165	388.212	2117.827	193	0.852	1392.992	800.355
19798.962	20225.36	17336.125	27433.771	19858.44	20924.278	9008.262	14547.515	1145.798	556.27	291.448	875.878	305.817	377.876	217.9	7849.16	182.732	201.907	301.793	754.278	176.708	341.249	122.261	738.943	8450.196	257.265	380.303	276.526	3607.706	345.182	331.447	1784.93	205	0.934	851.7	802.095
19587.871	20244.127	17134.167	22751.787	15017.124	23892.081	7591.187	10983.77	943.318	362.288	297.849	1060.606	257.997	523.945	219.841	8162.596	225.45	317.856	251.125	562.491	143.596	316.673	146.749	716.236	11220.965	287.83	278.671	288.631	2098.045	356.731	393.805	1809.181	104	0.974	1023.933	798.404
23073.345	22960.758	21388.326	31067.431	23040.557	37723.106	15237.415	20965.294	1003.051	407.679	446.298	1253.871	309.084	1044.34	245.065	10596.757	244.02	361.048	230.31	1224.229	163.086	423.352	138.346	1294.321	11039.83	286.512	329.2	288.598	14427.269	612.644	333.604	3415.716	318	0.757	1153.437	802.695
17588.785	16716.647	13899.479	21967.547	13720.185	18299.859	6991.187	10740.195	1033.257	382.03	332.757	1739.586	352.506	940.709	234.312	12174.313	292.71	376.266	236.853	1199.577	168.077	351.705	171.204	1538.782	12875.506	294.959	323.445	270.933	17109.25	699.36	365.734	3872.969	104	0.974	1363.5	799
21970.261	21832.461	17634.706	27559.555	17663.718	20693.49	7762.611	9095.833	997.581	416.882	406.95	677.848	304.683	454.762	218.932	8532.053	184.942	239.82	191.546	730.723	172.329	383.149	106.781	864.535	10556.284	289.026	323.102	274.298	2720.416	398.68	276.271	2628.346	171	0.804	712.675	803.716
22299.441	22137.176	19919.286	30827.031	20817.899	29918.437	12378.688	18001.496	1096.218	446.029	606.394	821.817	362.104	1641.629	265	12356.71	282.685	388.489	282.491	1697.615	195.826	3813.344	165.027	1861.1	11708.144	284.051	424.982	315.142	23496.572	836.938	425.631	5144.791	107	1	1300.743	800.276
18745.087	19087.859	16559.168	25447.544	17931.808	23712.602	9759.539	15376.81	1020.578	436.235	334.924	1103.341	326.388	985.61	239.519	10121.042	269.099	388.806	245.272	859.453	142.746	510.909	156.927	1467.729	10304.368	266.534	298.053	283.81	5870.634	492.688	365.186	3542.509	198	0.829	1324.308	801.667
16738.663	16556.984	12286.465	19863.462	11995.701	19327.071	7499.725	12400.468	1081.253	379.172	321.469	1521.021	280.282	1063.459	245.274	9220.54	243.622	250.842	181.847	1344.339	168.404	509.793	162.586	1718.383	8323.71	280.856	299.925	285.729	8737.707	582.164	428.546	5652.652	199	0.799	1428.741	801.279
25202.809	26348.448	20854.345	34785.214	22218.817	25692.749	10057.423	9794.933	1284.179	463.495	445.629	546.662	341.019	490.675	234.624	8893.104	196.752	234.98	197.754	1084.6	181.017	357.11	114.176	924.003	7860.921	306.438	345.944	267.436	3534.569	452.301	280.323	2598.49	189	0.889	720.643	803.907
20002.221	20652.322	19655.77	27394.923	20131.391	33465.738	12996.506	17957.637	1116.95	403.36	326.487	1431.944	282.66	695.618	236.041	9229.35	204.542	346.583	249.792	963.865	160.559	553.209	128.62	1057.763	8311.781	276.082	298.757	288.57	12440.848	542.211	295.611	2608.252	132	0.878	1166.333	801.356
18886.853	18670.559	15153.949	24077.158	15371.649	20711.631	7472.285	11572.877	1082.261	369.527	304.837	1451.766	325.879	797.266	226.644	10502.894	303.05	361.912	345.722	1149.473	158.208	347.56	174.309	1272.689	14547.575	299.472	305.117	256.632	15193.66	627.194	353.276	2998.726	140	0.957	1370.264	801.864
15119.713	15345.473	12368.52	19221.208	12577.245	15391.067	6413.382	4556.273	1504.032	385.897	355.736	743.406	307.98	332.616	218.406	5432.515	168.358	224.626	196.173	1067.866	200.447	549.022	114.018	514.369	8116.77	274.12	323.534	270.571	3215.611	358.484	266.25	1229.625	148	0.891	695.946	804.385
14420.997	14277.651	12599.252	18891.076	12888.97	16818.583	7033.12	9962.167	989.243	336.407	292.266	1160.559	262.85	774.063	227.014	7934.114	208.864	314.581	208.117	971.115	145.923	353.135	141.127	892.49	8011.691	277.037	296.728	347.142	11094.702	546.119	374.609	2130.895	159	0.848	1256.808	804.248
16813.226	8587.746	6648.693	13029.037	8467.831	19808.657	7887.235	13289.287	1282.285	262.674	280.484	215.705	355.064	330.542	245.038	5398.623	346.398	185.068	160.85	294.518	306.887	585.603	143.634	987.556	16645.38	232.839	293.32	254.975	277.137	417.901	302.008	1689.556	109	0.946	530.115	802.179
20483.184	21990.377	17294.336	28480.839	18324.045	25014.085	9011.506	13145.522	1093.765	466.764	287.526	517.877	307.062	547.915	215.092	9046.115	195.485	253.626	399.297	633.1	181.79	477.974	121.179	846.363	8154.592	271.317	346.602	271.613	1524.577	318.941	385.635	1984.141	219	0.861	881.929	805.272
21999.712	21207.604	17971.051	28339.06	20228.4	38917.831	11994.377	16782.292	1194.856	494.442	392.279	1220.73	324.437	1356.68	255.494	13102.858	211.941	291.859	212.704	1364.607	173.413	397.937	152.104	1504.763	7856.255	413.279	304.464	289.281	13284.276	680.685	348.568	4091.03	133	0.946	1047.883	804.192
23168.519	23384.487	20529.887	30979.791	20803.074	29108.239	12625.271	18512.699	1220.896	565.518	469.155	1221.297	377.751	1281.422	270.331	12436.634	322.007	447.047	261.386	1448.499	176.534	1012.205	170.74	2084.144	12046.923	290.182	358.524	302.084	11505.036	686.911	380.467	5049.605	200	0.864	1311.005	805.445
19541.095	21137.286	18066.598	25948.529	17223.568	28312.028	9549.524	12801.571	1277.918	646.952	345.134	1715.33	271.243	743.017	247.51	10531.605	221.649	335.515	307.634	705.577	155.638	369.079	151.441	985.775	8571.786	321.504	361.297	275.729	3480.381	386.036	389.503	2567.811	190	0.893	1029.311	806.384
16853.577	15963.471	15242.448	22182.212	16063.412	23530.589	9636.452	12693.218	884.601	373.873	295.001	931.461	281.222	712.093	233.395	9479.702	224.687	360.807	220.257	871.347	170.429	589.419	144.717	1173.62	11131.842	255.401	303.63	291.247	9261.657	520.374	287.316	2969.486	156	0.939	1190.583	806.276
15668.357	15260.686	14216.892	20374.455	14989.155	21161.166	9505.199	12349.167	1049.991	395.322	307.746	1091.358	297.196	942.986	240.494	10258.392	216.311	315.543	225.17	907.559	173.225	702.778	154.946	1400.935	8511.017	253.34	297.015	295.661	12325.665	611.503	304.306	3641.013	139	0.95	1216.924	805.73
24182.11	15294.253	11288.539	20105.401	12708.197	25836.315	9934.033	16918.242	1259.537	329.275	308.264	241.459	304.686	330.695	243.46	5160.005	385.534	211.224	174.148	321.568	256.068	591.443	136.904	930.32	22887.155	255.323	287.389	263.246	244.224	423.389	289.291	1642.26	113	0.901	534.597	806.757
14294.932	15556.007	10819.86	18833.402	12489.647	27850.427	12005.006	20610.463	1033.394	317.114	271.573	299.08	291.482	335.332	225.992	5954.858	291.62	207.145	163.107	342.297	216.554	556.03	140.557	1001.87	13420.677	272.93	304.843	268.798	433.121	438.774	290.646	1643.181	134	0.916	544.985	807.709
23124.874	22034.695	19005.826	30146.67	21437.192	40266.095	13740.934	19330.16	1322.142	626.116	396.249	1276.281	318.7	1331.988	259.304	13041.386	223.847	260.012	223.369	999.403	165.096	413.739	145.923	1466.398	8147.048	345.572	355.298	289.776	13213.281	565.846	319.226	3816.256	141	0.904	1041.167	806.918
15103.079	14833.677	13858.427	20127.067	14715.109	20734.071	10184.667	14165.804	1012.377	434.219	342.005	597.001	331.754	739.607	261.385	12468.221	221.155	312.376	346.326	588.664	145.763	667.014	195.816	1987.919	5780.377	292.539	419.575	329.109	4829.017	411.838	375.878	3874.019	173	0.91	1245.645	806.829
20105.264	19929.852	18651.259	27159.226	20274.252	32481.394	13609.326	19761.907	880.246	356.579	313.981	800.265	264.722	692.724	230.914	9124.25	225.692	268.081	473.323	668.268	140.484	380.729	130.159	1091.575	8083.392	273.528	277.305	271.616	6378.554	451.026	321.291	2892.277	360	0.837	1132.269	810.997
18972.621	19050.865	17608.745	25337.868	18899.881	25695.287	11565.023	16272.958	1028.057	406.925	322.506	986.566	327.923	739.781	249.398	10370.237	209.31	349.17	317.935	770.412	159.358	657.922	153.307	1498.738	7730.957	249.672	324.869	318.183	9413.551	523.425	360.209	3494.38	272	0.794	1229.621	810.051
12859.898	12741.831	9387.001	16806.956	10592.276	23080.355	10877.51	19111.166	1080.809	309.891	269.801	348.168	261.818	319.168	238.154	6399.833	250.173	221.528	168.591	451.465	230.568	575.738	136.252	985.219	10821.843	254.728	286.4	269.459	426.416	415.062	301.743	1696.208	141	0.928	555.025	808.486
18639.8	18430.892	17066.019	24716.7	18154.041	25539.324	10841.828	14763.002	925.7	397.563	316.691	1020.955	281.223	654.979	232.355	9389.622	203.84	357.012	197.668	863.112	165.703	493.124	139.646	1126.217	9226.493	263.685	309.318	290.064	10824.047	583.37	326.682	2599.082	251	0.825	1179.966	811.349
13361.893	12915.487	10998.511	16882.359	11564.419	14649.353	5988.025	8633.566	1433.906	422.183	334.004	1222.48	367.111	583.545	229.988	11493.214	298.998	390.332	288.536	984.926	156.69	588.701	180.933	1299.667	8405.826	304.66	488.462	265.601	11602.256	438.967	338.495	2694.264	109	0.935	1358.197	808.5
15980.709	15794.107	11953.659	20327.918	12760.052	14443.585	4519.701	6828.084	1085.545	368.454	293.547	972.454	320.373	527.84	227.936	9247.801	197.353	252.01	260.286	737.736	188.5	533.838	128.696	898.023	9224.961	254.943	328.471	262.871	3587.791	347.709	332.39	3000.479	106	0.962	837.858	809.623
11482.625	11147.344	8150.401	15650.848	10968.17	21194.49	10314.89	18608.648	1391.113	415.373	349.997	936.112	314.358	347.681	260.529	8008.056	196.318	206.766	222.467	1209.047	208.777	1212.33	149.166	1255.803	5118.932	254.568	286.08	284.775	2377.223	497.324	264.847	2691.661	117	0.956	573.372	809.03
18038.901	17952.591	16579.815	24048.541	17347.97	28114.016	11316.609	15910.822	989.475	415.571	326.783	1285.764	284.821	994.353	238.615	9825.13	194.046	307.133	206.802	1084.925	163.392	411.989	134.662	1299.879	7139.793	278.879	280.022	289.121	12694.463	658.753	308.67	3671.074	240	0.842	1166.225	812.417
18869.333	19182.779	18821.439	25180.621	18533.569	23317.258	9666.697	13949.079	1105.767	522.64	676.841	1280.243	310.503	777.016	236.44	11134.554	214.158	341.462	861.396	1004.671	186.002	606.6	148.363	1330.394	8739.707	256.839	416.212	305.698	13046.26	667.611	366.508	3091.615	306	0.75	1206.85	814.647
10815.216	10763.286	8972.056	13112.919	8714.049	9958.261	3951.53	6292.918	766.484	291.286	270.279	813.337	289.632	749.859	218.256	8074.914	226.085	286.646	298.015	499.252	123.383	251.39	147.93	866.276	8367.7	272.737	292.394	263.422	4285.133	379.458	350.797	2394.297	130	0.865	1335.069	810.423
14723.521	15734.597	10938.657	20883.32	12833.331	25016.503	9366.163	16584.197	1327.227	390.869	367.913	276.223	381.75	346.767	258.793	5583.035	278.022	259.586	213.446	375.81	312.88	683.824	161.239	1181.845	14061.536	249.076	299.82	264.949	353.91	473.073	305.872	2241.233	137	0.888	523.266	811.945
19874.369	19331.016	12422.833	21861.134	13562.228	28940.201	10001.418	18015.793	1159.865	393.675	331.472	285.157	288.103	327.459	240.762	5183.826	300.654	247.002	194.564	353.722	232.623	608.427	132.999	924.448	13263.366	262.87	285.812	269.116	338.176	442.221	293.266	1553.082	105	0.941	536.605	811.671
22662.066	23376.215	18464.959	26986.269	17276.246	23695.863	9054.295	8195.669	1389.131	470.907	387.357	647.453	336.676	361.442	212.672	6542.153	191.067	443.669	177.7	926.378	175.727	865.352	112.793	656.23	10811.215	278.356	315.182	284.19	1727.95	370.022	272.529	1543.616	182	0.875	690.489	813.89
16002.212	16361.385	12741.059	20968.638	13247.48	19540.848	6838.539	6449.7	1278.215	370.36	314.403	576.558	280.882	379.385	209.397	6095.686	167.036	253.618	165.235	928.888	169.702	395.169	102.348	546.296	8684.496	272.372	405.493	280.652	1829.535	379.937	271.767	1293.528	143	0.902	704.297	812.255
19206.196	20357.005	15405.749	25271.598	14841.52	20903.239	7305.042	11160.132	978.765	387.643	404.874	722.727	315.392	518.713	222.556	9255.297	164.465	196.808	146.102	693.829	166.527	366.509	111.906	1023.63	7149.555	291.125	347.786	274.12	1766.775	425.007	272.795	3136.454	112	0.943	717.759	812.696
17171.723	16269.611	15400.174	22198.979	17061.016	27703.56	10767.63	15310.772	1293.517	947.084	499.337	1241.594	331.409	863.249	276.344	10353.1	246.941	375.412	205.965	949.287	168.255	664.543	157.138	1613.071	7040.592	286.397	370.626	270.464	9916.183	554.564	454.258	3856.002	148	0.924	1107.378	811.784
16384.052	16454.876	15438.725	21934.449	16525.952	22241.647	9374.106	13690.544	1099.091	451.08	351.057	1260.769	313.388	723.433	240.631	10972.584	207.164	342.42	277.678	1052.409	189.249	720.812	145.912	1381.861	7289.531	264.87	327.757	311.284	13449.928	671.28	336.471	3260.753	157	0.838	1192.627	813.666
14217.676	14643.361	12957.694	19305.289	13961.638	21296.204	8976.235	11889.817	903.053	343.239	297.79	921.987	292.384	722.779	251.517	9805.124	204.454	296.237	410.013	844.539	154.187	407.075	160.102	1118.883	6310.396	267.606	354.807	340.583	10892.178	516.163	411.054	2190.138	194	0.912	1245.902	815.99
15011.425	14860.191	10578.414	19038.609	11891.46	28828.878	12538.266	23066.551	1227.607	442.564	301.177	431.06	265.2	349.144	249.093	6655.929	263.905	281.629	228.737	670.015	1208.143	3085.781	139.99	1158.636	12156.878	279.768	292.523	270.41	677.929	435.338	314.331	2235.328	112	0.973	559.741	814.08
21101.404	20634.974	17328.664	27607.057	18825.718	31449.679	12049.493	17115.644	1487.993	500.07	452.131	1664.695	316.44	1309	249.322	13350.936	225.927	295.568	195.136	1291.38	179.069	691.454	146.391	1370.33	7964.934	346.561	363.078	284.704	16682.292	749.38	335.371	3403.766	167	0.806	1051.422	817.931
17731.17	17733.996	15964.145	23589.639	16360.994	22959.186	8807.12	13348.012	1050.387	404.313	310.505	1331.62	303.047	855.029	234.89	10244.826	227.95	364.261	236.206	1137.576	175.766	489.714	139.823	1201.788	11273.082	252.082	324.215	310.688	14369.412	712.06	358.317	2850.837	212	0.862	1224.406	818.042
19250.72	17921.052	11306.081	20388.675	14920.533	23692.896	7405.519	12947.596	1377.823	416.805	352.025	253.534	370.115	325.278	236.632	5544.626	345.555	256.614	231.091	391.44	336.903	689.17	207.412	914.402	11708.083	260.266	320.088	230.753	442.275	456.854	342.985	1446.917	127	0.944	510.028	816.453
15648.711	16405.197	11525.163	18577.498	11717.963	23180.283	8465.382	14904.044	1446.235	413.603	348.254	707.719	296.645	341.332	233.105	6912.246	260.032	269.584	225.382	1102.299	211.575	1144.49	145.932	953.571	11884.482	265.866	295.693	264.038	1090.238	466.909	259.849	1915.394	141	0.827	568.457	820.018
23300.523	24251.339	16731.193	29061.672	18207.885	34365.039	11882.765	21043.561	1204.025	420.663	395.186	287.563	329.093	334.711	251.659	5406.026	272.872	267.022	198.499	333.858	294.622	701.566	155.614	1078.49	15114.71	260.351	308.416	260.57	435.112	483.65	293.035	1913.764	229	0.833	527.631	820.526
12052.651	12080.221	9131.021	15247.1	9615.067	15884.68	5623.164	9144.127	1032.115	422.25	308.619	475.873	308.845	740.324	210.573	11420.477	178.793	206.58	209.696	815.168	170.094	457.892	142.293	1104.751	4329.7	263.146	373.373	266.956	1603.708	346.26	338.082	3557.169	103	0.965	842.306	818.519
21705.688	21650.6	13660.503	24665.006	15898.525	28554.267	9624.511	16333.617	1283.993	417.052	342.351	266.177	317.605	317.477	251.308	5680.488	249.329	253.384	213.656	355.212	314.526	676.161	184.479	953.969	14641.724	256.865	294.216	249.058	341.633	426.307	309.268	1556.789	129	0.932	517.066	820.081
21152.468	17706.544	13988.602	23446.886	14560.512	20341.999	6661.539	8415.953	1153.323	500.179	291.935	1275.79	311.932	364.978	219.802	6593.467	216.4	312.125	257.951	825.693	186.735	408.923	123.884	600.418	9878.71	264.879	378.204	290.28	2697.839	318.883	353.411	1406.33	153	0.931	854.134	819.356
26075.943	15748.405	11158.334	20182.235	12682.601	26764.609	9476.139	17171.117	1193.001	334.956	311.996	270.978	285.704	327.074	230.711	5760.489	325.891	227.809	183.998	341.398	229.459	612.498	140.891	926.156	19463.07	254.336	301.421	264.521	430.398	418.036	302.489	1706.306	138	0.97	539.435	820.5
14364.577	11762.64	8365.612	15010.632	9591.228	21237.047	8474.663	14810.944	1119.482	343.398	269.587	311.941	254.47	307.805	237.31	7014.821	310.144	250.185	177.994	513.674	489.084	1011.948	144.935	989.396	14234.659	258.06	283.98	263.453	345.386	401.428	276.229	2095.609	134	0.916	549.791	821.194
27694.476	28319.134	24560.29	36893.265	24288.531	39042.683	14066.031	20311.591	1080.529	966.78	383.533	2283.041	319.489	1381.241	254.51	12265.051	239.605	387.577	210.088	930.866	163.982	484.271	148.122	1254.558	10828.22	336.748	482.013	285.473	8066.72	505.889	263.21	3078.591	106	0.949	1045.887	819.755
14730.302	14657.41	10468.876	19447.617	12314.092	25194.333	10228.332	17352.505	1184.441	462.619	312.367	433.856	293.475	365.014	242.436	6221.849	266.432	275.386	273.08	813.385	1439.535	4134.548	150.98	1012.128	12693.901	282.966	301.003	269.558	636.494	412.124	271.899	2102.078	122	0.918	561.213	820.713
11999.099	12348.174	11187.532	16394.491	11532.353	18948.192	7557.611	11369.13	961.071	373.384	317.073	1006.599	272.479	781.676	246.428	11840.927	187.698	268.209	232.563	1086.327	177.183	486.497	171.849	1344.428	5984.28	276.605	419.147	298.272	13809.531	741.775	391.348	2912.496	116	0.936	1177.319	821.155
16881.377	16515.862	14253.406	21907.214	14743.174	13400.877	4911.479	7798.337	1182.271	382.034	476.42	1337.239	291.223	1025.114	222.976	9189.591	210.69	254.881	214.595	986.613	171.463	480.792	138.471	976.038	7189.82	319.472	308.526	281.773	10373.996	589.269	358.577	2858.722	126	0.937	1062.317	823.984
16328.139	13141.359	10231.894	15483.66	9741.453	13459.13	4813.749	5723.765	1221.151	407.286	337.99	496.267	305.545	353.69	204.473	5926.8	182.602	222.517	239.805	800.48	190.725	553.292	106.248	553.901	7794.741	277.648	315.595	275.146	662.25	383.603	251.744	1494.499	114	0.92	702.833	825.368
16151.697	16187.459	13829.75	21425.193	13976.134	15901.44	5403.336	8254.647	908.34	350.692	307.134	543.357	288.408	387.717	216.452	9404.995	271.515	354.968	242.118	515.175	126.142	621.565	154.282	945.467	11554.299	290.974	353.204	287.621	4137.394	265.075	320.019	1730.11	110	0.973	1378.336	823.891
12363.987	12264.404	11182.411	15507.276	12095.906	18194.646	7799.836	11263.837	905.536	409.327	328.57	787.396	286.216	787.19	241.029	9800.128	195.237	262.255	154.581	571.798	144.587	594.449	142.134	1406.601	4190.222	276.891	269.609	282.536	7778.137	414.21	328.172	3997.919	111	0.964	1151.743	825.905
17763.585	16727.94	14238.313	20557.817	13683.688	17101.869	5705.996	8464.808	1145.694	435.28	338.857	1098.628	287.15	786.886	221.062	11325.558	273.76	419.015	286.875	769.197	159.567	545.062	148.949	1026.703	11749.871	316.349	294.842	270.749	4685.578	412.244	417.484	2692.125	124	0.882	1030.984	825.258
20332.092	21017.925	18056.289	26646.849	17681.747	27725.472	10189.515	14811.217	1159.092	876.641	368.582	1220.624	308.521	873.591	240.26	14135.771	266.566	412.576	307.8	774.731	163.955	560.18	151.347	1290.638	10425.476	354.22	371.904	276.486	7522.843	407.209	293.673	2801.375	209	0.822	1043.151	827.108
14317.446	13741.002	12661.605	18767.543	14050.613	20926.879	7889.672	11598.381	909.663	352.291	309.54	1020.015	263.717	925.584	230.454	8559.926	237.696	262.694	443.238	886.41	155.344	377.188	146.829	1111.911	8055.062	304.944	303.974	263.683	10412.929	537.189	443.471	3537.644	166	0.94	1121.006	827.072
16240.246	16391.095	14978.66	21634.17	10345.394	15575.707	5809.386	7382.99	813.401	360.028	297.974	686.152	251.169	726.278	224.654	7119.787	222.541	336.12	325.787	617.956	144.646	380.176	140.292	903.333	9570.097	282.278	310.83	289.862	4964.736	424.414	295.878	2574.8	127	0.967	1169.02	825.626
21369.741	23252.465	15737.562	27766.647	17091.077	32573.126	10537.751	17896.188	1061.716	370.004	350.443	268.319	361.801	326.359	244.961	5290.881	256.322	253.906	186.264	285.363	323.847	725.513	171.671	1004.469	15876.284	280.349	299.008	244.806	377.18	458.67	300.256	1719.283	144	0.876	522.91	827.417
20890.202	20606.574	19016.569	27826.099	21217.646	30476.017	12955.853	16027.536	1085.064	450.849	353.288	1034.774	291.024	1035.531	239.272	10656.132	254.805	338.39	355.278	1150.499	171.365	439.873	153.848	1301.098	8761.664	295.597	358.705	271.163	11937.214	649.671	375.618	3630.52	428	0.796	1134.514	832.544
16510.96	16336.562	12868.762	22260.713	13595.974	17998.498	6517.453	9452.393	960.856	418.64	280.186	628.592	293.721	538.271	220.122	10386.658	192.616	239.464	252.728	749.949	171.94	371.856	133.135	966.738	7961.877	265.371	374.038	274.818	709.645	336.091	317.367	3251.903	160	0.925	838.819	828.556
22335.317	22218.784	19853.856	29062.03	21615.609	29068.735	11893.859	16643.184	1162.867	428.151	345.619	1231.117	285.393	1109.312	243.155	10825.926	239.759	366.441	218.403	984.815	188.695	368.289	145.541	1336.443	10692.904	283.015	322.974	276.051	10803.549	557.663	367.091	3986.014	120	1	1146	828
16502.247	16214.904	8970.1	15595.099	9975.102	22433.496	7057.158	10746.997	1121.735	354.467	298.585	358.292	253.581	347.954	243.291	6197.729	284.857	244.253	196.917	550.088	192.946	1627.255	143.878	780.742	16290.029	269.902	274.626	263.301	503.79	405.429	272.817	1684.494	133	0.875	564.199	830.372
22488.022	21842.796	19398.427	29649.088	20281.399	25671.608	8927.144	9683.487	1313.955	514.71	1051.269	1667.612	321.836	1070.337	251.268	9887.161	242.675	413.502	230.687	1339.265	203.295	453.057	150.594	971.553	8316.161	303.885	527.809	270.77	23447.313	645.499	418.579	2335.396	229	0.85	1086.552	836.12
9774.817	9827.76	8731.03	12623.029	9507.942	12779.238	4326.193	5563.693	711.937	268.49	236.301	289.317	216.673	409.451	208.557	5124.023	180.553	271.663	572.455	368.29	129.803	243.222	147.436	524.194	3511.269	283.218	260.03	252.39	3757.113	274.932	420.915	1346.557	99	1	1108.328	831.399
14864.773	15057.084	12873.497	19010.861	12457.114	16109.058	6014.606	7405.534	997.295	304.432	327.078	1199.426	280.35	635.688	244.734	6531.021	242.869	365.759	192.836	877.635	154.829	284.917	124.627	653.097	8550.581	252.57	297.031	353.852	9560.747	529.26	376.173	1533.898	102	0.987	1264.667	831.745
14442.578	14729.836	11814.591	17677.025	10629.959	12657.448	4157.321	6123.576	1052.797	307.974	267.772	1069.569	259.028	476.962	238.978	7325.433	263.377	326.913	207.405	644.381	139.901	346.137	144.832	731.157	10670.683	286.011	268.24	280.595	8859.254	381.346	432.983	1788.951	114	0.948	1390.158	832.5
15860.739	15896.128	12325.365	20766.531	13209.839	16449.503	5677.273	7098.791	962.889	363.077	290.028	512.002	284.312	409.656	239.804	8421.674	217.599	264.373	263.7	669.108	170.569	360.088	142.139	715.951	8836.781	275.065	383.514	272.316	1190.206	334.349	401.639	2092.855	173	0.86	830.702	837.986
17373.848	17160.059	15292.254	22711.877	16751.88	26505.623	10682.398	15288.409	1054.243	458.39	325.564	1251.752	282.824	861.597	233.218	11870.389	227.907	329.323	328.158	1022.433	177.885	416.655	178.278	1350.269	7661.447	279.14	452.877	261.464	13667.732	598.09	398.059	3067.536	190	0.865	1145.958	837.321
19075.011	18719.468	17012.704	25063.905	18950.262	23607.017	10362.645	13154.3	953.353	383.65	314.755	1530.382	296.156	712.888	246.486	8346.559	222.432	379.694	208.642	997.73	194.458	407.932	141.286	1024.083	10290.849	246.235	310.172	285.655	17113.819	673.541	338.518	2522.775	168	0.928	1183.768	837.208
13521.954	13038.44	9768.818	16447.939	9692.864	14112.714	5162.039	8452.081	1088.699	450.502	427.226	657.049	310.681	488.109	250.332	10919.608	190.988	231.523	207.045	679.045	174.914	316.076	135.829	986.056	5706.603	270.286	361.675	262.455	793.528	369.637	316.783	3026.386	118	0.925	796.746	838.331
14974.611	14778.079	13553.331	19540.067	14642.664	21539.771	8771.638	11401.168	928.878	389.188	311.332	1075.909	266.895	859.346	245.988	9783.73	228.699	371.59	250.056	1105.021	177.683	486.487	150.603	1189.568	8772.565	260.852	307.872	295.85	13616.177	649.288	344.225	3024.103	203	0.866	1166.594	840.401
15013.551	14548.503	12895.38	20095.671	15016.938	21022.964	8860.71	9253.318	1008.195	307.71	316.709	1243.951	285.422	765.655	259.625	8535.47	207.175	337.088	237.155	769.336	148.448	370.121	136.637	829.771	6550.935	262.4	311.405	323.127	8161.362	459.081	283.201	1915.705	136	0.895	1260.221	838.426
20545.724	20568.961	18255.348	26809.361	19983.645	27770.95	11717.123	10636.784	1540.302	406.398	322.755	1263.836	288.475	645.946	237.056	6596.742	208.314	391.741	214.127	806.656	168.949	374.087	145.92	730.403	8877.787	290.562	357.569	307.593	10025.357	467.378	391.31	1834.686	145	0.929	1195.321	839.638
18873.168	18524.366	17366.637	24859.268	18525.344	24067.014	10538.776	14611.987	1037.652	408.859	320.818	1436.838	310.163	839.521	265.843	10184.373	224.299	401.76	250.233	1144.551	193.585	552.238	143.679	1239.237	9025.095	265.587	304.799	296.61	17718.553	676.976	328.049	3171.903	133	0.973	1174.883	841.274
15087.721	14935.729	13453.036	19985.677	15118.706	21205.174	8958.332	12591.266	863.513	352.158	304.538	1005.621	296.78	739.136	278.766	8902.045	229.273	321.09	355.389	691.994	140.561	405.965	146.755	1026.92	7344.948	256.866	304.617	306.125	5689.748	477.922	328.878	2384.731	325	0.717	1247.906	846.568
21505.123	21534.655	19445.529	27787.962	21043.934	30931.508	13346.795	17579.657	2000.865	482.484	698.583	1534.634	336.279	1178.588	279.268	10458.108	241.312	386.327	243.852	1226.926	184.852	680.634	156.091	1577.872	7590.556	252.535	424.347	302.842	14488.086	750.467	389.496	3930.107	136	0.956	1189.029	844.125
16834.252	15383.828	9359.531	16024.846	9966.833	20527.877	8584.593	13304.962	1029.496	298.475	305.341	315.609	255.011	293.079	236.232	7422.005	280.897	206.685	200.528	380.196	206.984	504.061	153.175	1018.484	15727.331	265.902	280.983	272.82	242.933	389.549	280.254	2505.319	133	0.862	564.229	846.68
20699.018	21012.943	18287.232	28130.037	20625.577	30008.475	10852.121	13730.181	1107.254	726.791	640.455	1234.843	305.08	1561.593	249.531	11261.713	239.187	346.153	210.605	1186.848	186.491	409.42	152.703	1112.958	7357.682	311.607	481.097	269.672	17018.046	548.533	418.758	2666.08	108	0.967	1094.426	845.167
20853.031	21396.67	19731.514	28783.333	17783.51	24547.743	10448.398	10673.686	942.161	375.201	343.748	547.742	304.446	517.85	278.188	9158.213	270.574	367.443	581.749	486.67	140.651	503.405	144.958	1061.136	10948.659	272.752	309.656	315.066	4227.731	359.36	299.167	2271.376	174	0.938	1262.483	846.086
14867.006	14849.073	13179.235	19647.737	14216.752	22017.682	8675.778	12143.889	1015.427	559.931	316.527	1593.457	302.496	926.295	239.033	11450.208	246.574	332.277	262.188	1362.123	202.96	558.383	161.035	1331.44	8713.416	271.833	366.509	262.724	23571.769	910.577	367.31	3114.69	105	0.984	1150.471	844.957
15979.352	15439.875	13255.746	20565.114	14179.364	19279.162	7800.821	11475.47	1273.796	353.056	342.719	1693.911	305.198	1188.025	289.542	12213.992	261.858	374.126	232.361	1332.326	177.16	440.485	139.489	1379.139	8973.934	325.929	317.124	312.107	13366.709	861.97	383.253	3418.287	110	0.955	1285.909	846.045
15239.039	15858.386	11828.759	20212.929	12458.41	16178.589	5523.463	8508.981	1135.536	367.771	291.393	687.66	293.049	381.296	234.416	9011.958	223.955	234.398	430.885	843.886	172.051	309.746	144.336	733.71	6546.066	267.786	328.135	259.066	671.065	292.598	298.178	2043.586	108	0.967	807.361	848.472
22541.299	22369.412	20413.451	30116.346	21819.651	33218.801	13536.561	17630.344	1030.027	548.242	322.67	1373.667	292.972	860.188	247.134	10458.004	244.776	395.807	305.516	903.781	161.827	411.734	141.422	1072.461	11120.522	307.853	293.488	269.568	8478.663	520.658	377.279	2615.911	316	0.745	1099.962	853.009
18948.234	19420.604	18212.358	26015.27	19951.365	28682.92	13017.946	19153.379	1664.706	484.496	589.876	1265.502	331.278	1411.142	285.948	10679.996	259.842	369.872	298.693	1176.996	184.041	652.165	152.405	1817.386	8102.04	273.735	399.416	298.361	12823.09	793.417	363.723	4837.091	231	0.89	1180.331	850.184
19232.781	18680.903	16913.662	24918.663	17098.383	22443.094	8045.053	8181.893	805.335	322.52	288.959	1234.206	259.674	582.758	212.831	6270.89	253.683	452.809	269.283	829.864	169.065	347.265	127.251	633.805	14469.318	298.405	268.718	263.856	11434.869	488.254	391.35	1676.877	126	0.911	1112.468	849.46
13978.442	13830.019	11430.25	18252.717	11826.446	17319.486	6599.638	9589.473	1094.496	403.782	582.049	1219.84	332.877	1519.008	272.737	12839.596	239.402	329.863	215.347	1512.062	183.859	385.983	163.153	1671.461	6865.038	287.277	395.06	283.609	20143.848	938.674	440.285	4771.132	142	0.934	1376.401	849.535
19426.982	18606.423	16696.792	24164.582	16970.851	24755.179	9818.512	13938.644	897.864	315.026	279.452	1346.53	261.332	584.058	215.635	8345.689	241.328	381.864	152.503	734.629	149.564	389.084	126.949	892.579	11605.538	285.615	304.487	269.51	8372.432	579.498	419.848	2138.53	102	0.943	1125.549	850.343
20988.364	21344.354	19256.973	27256.403	20403.44	29825.407	14047.528	20419.237	1271.4	541.463	1610.448	1428.857	340.098	1590.784	303.888	11183.217	263.155	424.475	571.327	1521.248	195.182	541.153	163.421	1821.862	10276.555	274.32	678.551	292.922	16721.425	1060.459	404.893	4579.181	311	0.783	1198.51	854.442
17833.375	17609.359	16256.051	23617.04	17105.593	23664.471	9941.332	14336.225	1293.995	452.001	380.899	1564.722	340.008	975.458	310.695	14161.57	281.821	402.72	325.068	1063.219	168.303	774.077	156.491	1758.601	8193.749	323.56	322.87	299.138	9787.451	736.019	360.439	3803.341	177	0.88	1293.229	853.415
17641.363	17476.337	15561.652	22230.229	16120.967	24464.841	9739.411	13846.323	1155.872	412	343.633	1691.588	260.86	820.805	226.627	10528.68	230.978	349.776	217.641	1027.497	168.353	467.145	142.209	1125.863	8899.112	293.763	350.729	270.704	12852.289	634.495	419.016	2818.587	101	0.99	1138.025	851.045
19897.679	19927.498	18156.417	27502.097	19485.043	28576.016	12908.418	19481.042	1054.157	401.613	344.209	893.131	328.329	699.773	295.143	12893.409	243.259	410.067	563.294	802.306	180.981	556.739	175.837	1485.87	6066.079	327.247	360.887	295.391	8060.252	451.456	322.852	2777.866	171	0.954	1301.646	853.038
22132.118	22001.163	17823.739	28418.414	18399.268	25667.864	10372.513	16968.131	1167.593	592.134	831.314	1073.154	351.254	1318.988	279.151	13601.064	247.13	349.369	354.039	1491.731	191.029	498.555	165.106	1857.352	9466.977	295.715	424.496	270.419	21886.562	730.81	511.413	4602.605	139	0.94	1396.068	853.227
13016.425	12081.349	8891.435	14731.397	8829.987	14817.364	5332.174	8591.158	1290.998	440.109	336.45	614.733	304.773	558.51	246.213	10179.297	220.971	237.781	211.65	814.596	176.567	397.325	136.398	832.204	6186.885	259.06	387.013	263.116	953.298	342.976	305.094	2383.888	158	0.951	794.658	854.19
18638.745	18241.651	15948.743	24974.76	16045.839	16873.123	5632.619	8369.536	908.421	442.274	301.293	1144.893	314.331	503.797	265.056	7083.956	239.932	372.571	619.49	960.349	168.058	295.061	143.443	711.223	9335.571	308.913	273.656	261.992	9981.555	373.792	338.99	1499.87	116	0.925	1363.948	853.784
18962.827	27528.333	16767.613	25012.087	18155.099	27941.164	12421.754	18677.179	1155.425	593.699	504.964	1793.419	318.992	1534.88	284.157	11128.411	222.034	465.22	300.751	1452.419	191.653	446.456	160.051	1521.918	8044.374	309.339	380.765	293.006	16918.767	881.169	410.395	4081.187	138	0.944	1209.688	854.833
21577.029	21939.737	19256.039	29122.865	18821.756	18886.611	7664.355	11741.446	1236.109	523.576	379.094	1683.351	837.053	535.516	276.38	8820.714	267.606	458.419	455.517	948.453	1542.518	323.234	156.655	864.529	8003	325.929	347.366	303.603	10315.862	366.767	317.113	1442.386	130	0.924	1309.092	855.177
15698.624	10008.241	7073.794	14168.365	8487.239	18448.177	5851.863	9474.623	1323.944	268.404	268.072	293.863	233.958	285.547	227.252	5107.041	291.488	213.255	177.579	316.508	215.713	489.674	153.951	660.986	16340.53	262.903	264.796	271.575	279.13	361.747	283.514	1259.587	138	0.875	553.957	856.848
20099.623	19824.52	18576.241	26660.183	19705.862	28697.104	13405.298	18392.866	1155.554	524.488	514.601	1599.123	342.123	986.809	266.436	12048.138	251.482	400.077	365.552	1227.754	197.318	683.746	144.247	1786.268	9055.618	289.888	400.009	271.331	15218.859	857.749	412.247	4364.899	376	0.655	1156.668	864.364
20054.471	19421.534	17388.02	26297.187	18870.929	25998.442	10156.3	13182.347	1015.853	425.814	353.42	1803.345	299.082	1206.107	239.96	11323.304	252.349	375.375	251.701	1074.085	161.685	387.265	130.392	1218.716	10226.566	298.689	290.398	283.419	8099.9	609.408	389.701	3509.23	122	0.985	1086.23	856.213
25513.156	24330.346	22279.837	31405.443	15881.183	24383.492	10636.025	15322.238	1140.387	699.485	371.095	1673.372	280.033	945.51	236.771	10084.666	250.892	355.944	287.544	1036.349	161.316	507.257	145.664	1255.109	11705.53	290.438	339.383	262.706	11693.345	654.37	486.377	3286.463	186	0.786	1147.704	857.048
17360.052	17225.947	15281.036	22421.122	16859.981	21595.821	9114.021	13333.044	1289.215	471.64	596.299	1091.586	339.502	1351.005	301.419	9944.713	261.4	380.152	232.879	1317.728	166.37	347.263	151.009	1279.745	7501.441	278.957	374.973	307.695	11113.687	645.495	372.051	3488.698	311	0.757	1240.918	860.905
16545.313	16993.531	14834.13	22093.081	11318.636	14258.413	5951.089	8825.815	844.02	347.249	272.093	758.845	228.121	525.543	267.173	5279.086	236.302	342.43	607.506	577.697	123.72	286.014	136.611	595.166	9129.546	281.481	267.941	307.077	3257.1	425.984	290.488	1392.178	159	0.9	1268.582	857.72
12283.794	12013.157	11415.122	16253.928	12503.001	18519.785	8739.901	12088.588	925.797	415.34	304.997	914.669	292.31	816.228	261.431	10390.383	239.798	350.628	253.563	834.417	187.095	612.413	139.237	1455.864	8080.438	285.882	305.342	276.659	15697.54	661.143	352.183	3660.016	124	0.933	1164.194	856.871
18052.347	30955.797	15876.566	23705.635	17298.153	25030.853	10691.398	17253.622	1037.667	542.741	398.281	1759.382	316.979	1354.818	282.097	10455.373	215.234	416.88	288.679	1285.789	176.731	425.902	159.917	1424.233	6892.475	300.786	363.362	292.14	15860.023	782.804	440.034	3785.642	185	0.87	1219.23	857.295
14634.072	15031.136	9385.148	18861.989	11033.03	21545.37	6187.683	10381.024	462.83	307.953	294.163	228.718	317.916	284.708	231.398	4775.71	398.238	189.753	217.777	251.853	276.997	502.204	158.229	728.983	14957.229	254.301	288.599	257.121	193.106	344.612	355.651	1388.671	98	0.98	508.653	857.398
17753.221	17209.939	15292.144	22335.164	16023.66	25562.945	9582.528	14119.681	989.1	339.685	316.093	1702.378	282.847	777.418	223.717	9954.299	231.505	371.723	176.879	910.29	188.671	374.407	136.129	1049.955	9807.562	298.635	306.101	267.674	16084.466	600.34	418.83	2739.933	114	0.948	1124.07	858.298
17592.889	17443.07	15058.978	22263.683	16157.998	25114.515	10176.425	15620.311	1179.928	432.408	832.022	1583.336	294.69	1328.51	236.947	10400.142	236.763	336.838	225.3	1188.406	185.603	370.004	136.802	1297.821	7408.611	321.115	395.337	277.377	17218.863	806.797	489.873	3668.618	148	0.948	1131.52	860.466
16276.012	15948.705	14286.287	21375.913	16663.909	20793.959	9368.189	12840.602	1146.886	436.054	471.535	1073.142	336.23	1007.851	301.342	8869.896	253.029	364.741	293.223	1332.792	165.759	334.815	149.175	1074.157	6960.468	297.479	372.444	309.202	15426.963	643.199	342.13	2643.84	259	0.878	1254.986	865.075
15361.325	15113.937	13590.989	20681.402	14987.11	21846.792	9202.045	12427.317	1088.56	381.146	315.145	1287.591	313.487	810.535	246.248	11341.216	239.764	334.461	191.479	1100.184	179.757	492.784	140.589	1271.558	8242.643	295.504	299.225	271.409	16533.273	767.236	459.259	3247.681	123	0.925	1107.012	862.573
16290.168	16515.084	16026.24	22037.462	16441.856	24726.479	11344.261	15413.882	1298.897	718.119	626.688	1355.057	335.488	919.548	274.069	11128.375	271.414	419.312	474.579	1180.916	181.965	704.519	149.912	1590.572	10881.411	286.938	448.196	284.68	13346.78	826.325	386.228	3873.056	198	0.914	1170.939	864.162
20916.527	21280.091	18037.807	27646.612	17941.154	24679.565	10425.591	14447.197	1045.469	609.342	355.17	1872.719	310.577	1132.643	273.183	9444.237	255.411	410.323	545.478	1253.411	186.244	420.643	145.522	1148.69	10876.266	268.033	355.649	294.908	12163.776	719.696	380.978	2821.018	134	0.927	1207.642	863.873
19984.687	20209.28	18433.287	26505.636	19607.251	28445.998	10866.823	14783.872	1263.482	379.834	342.443	1394.092	324.574	784.739	234.524	11172.658	240.55	439.613	188.731	1131.508	186.54	543.989	137.88	1177.513	10336.448	308.929	302.864	274.254	13435.88	664.665	439.187	2880.363	192	0.771	1100.24	866.094
17352.109	17209.373	15463.499	23850.777	18135.5	29285.295	11889.326	16964.921	948.946	354.781	308.983	1734.933	296.788	801.145	243.277	9851.859	207.683	294.618	492.888	1373.29	182.183	400.559	127.325	1025.848	6463.916	283.419	299.108	281.87	12401.309	666.255	351.447	2836.044	111	0.994	1089.014	864.338
21731.63	21431.001	20246.058	29838.993	23393.51	33802.19	16152.669	13990.286	1119.8	404.054	340.092	1111.938	302.957	890.113	270.469	8897.007	255.204	397.415	508.904	976.571	172.73	509.792	146.002	1137.792	11188.391	287.828	375.914	289.095	12118.827	635.321	386.156	2879.857	168	0.906	1182.643	864.315
18514.013	17652.872	15807.885	24229.513	18114.679	24780.855	11079.036	16077.77	1440.085	465.212	423.211	1454.073	356.03	1760.899	306.818	11875.667	296.354	420.371	255.08	1811.404	191.224	467.623	177.962	1605.577	10590.093	289.738	401.307	300.968	17722.566	818.56	379.164	4099.852	162	0.908	1228.019	865.543
24300.794	23714.008	18192.657	29286.522	17425.255	23219.108	7454.577	9505.826	992.447	435.119	283.313	659.877	279.419	327.766	232.498	6619.165	191.078	280.342	339.4	383.689	152.892	321.641	123.799	583.82	9871.705	293.814	280.879	279.905	763.903	295.603	443.515	1404.163	121	0.937	919.839	865.194
10687.982	10132.517	8171.068	14411.116	9039.06	12414.454	4532.714	6765.768	928.648	292.196	257.273	507.127	263.847	323.723	212.605	6451.669	192.113	213.061	274.863	608.185	151.83	304.749	142.701	544.574	6921.995	253.458	348.481	260.112	734.747	292.011	342.13	1512.192	107	0.989	836.098	866.164
22431.776	21595.235	20125.237	28135.32	20333.893	28961.091	12387.384	18245.097	1493.165	528.179	1329.894	1516.52	369.571	1698.704	315.007	12255.646	296.46	525.13	490.577	1667.742	219.306	580.49	155.379	1686.128	12222.435	271.549	700.955	299.434	20696.321	925.2	425.712	3930.549	185	0.881	1202.37	868.311
14436.94	13891.443	11844.458	18572.605	11644.18	14377.997	5325.126	7690.766	1139.04	439.119	340.412	1331.338	2044.99	630.199	244.436	9589.585	228.919	319.836	284.343	1026.636	2186.974	427.411	151.426	925.185	6357.052	296.729	308.431	279.403	16637.719	839.433	404.41	1773.695	117	0.985	1381.013	866.047
17196.984	17843.592	16107.94	23624.887	16870.201	25662.209	9040.7	13839.082	916.826	340.153	309.791	1122.148	299.904	834.212	250.375	9828.217	221.483	328.256	347.011	1079.016	161.883	376.552	129.708	1053.466	9041.744	293.274	310.933	292.804	10422.917	679.569	391.229	3102.066	113	0.969	1084.491	869.049
18303.444	17900.195	16525.993	24419.457	18373.249	28127.038	12717.95	18674.322	993.094	405.278	341.468	1399.77	300.981	1378.742	242.564	10232.672	216.474	316.62	184.852	975.054	175.795	498.004	142.341	1521.218	8112.21	283.796	291.128	265.116	11792.863	683.986	456.111	4618.154	180	0.916	1139.283	870.289
19252.065	19074.494	17080.372	25396.073	18442.697	26399.116	11019.914	15922.739	983.228	591.501	327.686	875.976	298.381	934.752	239.403	11356.027	239.727	375.508	220.227	914.53	184.875	424.36	150.17	1324.083	10204.433	300.477	391.923	276.09	10262.607	672.628	376.256	3266.983	237	0.776	1122.601	871.926
19902.459	21067.879	18809.846	26860.218	18612.328	18951.034	7687.612	11495.664	1092.699	402.582	349.803	1600.805	337.638	951.359	288.458	9788.233	249.441	350.495	336.297	1470.07	187.818	375.044	150.805	1080.668	8487.153	280.132	360.618	303.904	16209.427	694.057	349.717	2447.989	151	0.877	1218.195	870.732
26478.153	26523.929	24604.441	35914.798	26751.844	37670.143	16309.851	20855.978	1013.259	444.968	343.153	1271.913	325.169	889.729	279.395	10472.806	284.878	480.921	288.283	1138.818	375.583	497.175	139.451	1311.751	13827.479	330.422	335.23	277.434	12483.782	770.555	333.48	3088.24	270	0.775	1185.063	876.585
21097.339	19601.043	14904.682	24812.65	15061.677	17983.429	6256.704	9813.163	1156.05	441.671	319.949	943.788	295.834	337.998	217.454	7636.737	227.557	280.181	271.919	599.723	179.132	309.146	141.691	645.772	9504.771	247.088	335.509	270.023	1815.401	306.451	316.969	1590.459	126	0.838	830.54	873.952
21357.999	21797.435	20165.89	29935.709	21780.114	28272.386	11449.525	17182.573	1322.316	531.954	425.712	1476.178	370.407	1282.594	314.643	11935.977	289.634	475.548	309.089	1558.774	189.927	473.74	168.451	1441.093	10979.753	276.153	427.95	305.132	16446.212	856.449	364.954	3175.711	226	0.881	1232.071	873.934
20034.98	20831.641	18828.453	26520.233	20526.584	20942.943	9491.208	14770.391	1613.3	602.173	1116.02	888.144	429.679	1512.636	313.446	10116.053	345.498	480.869	205.15	1885.966	204.697	342.646	166.226	1325.027	9057.863	290.116	579.608	312.587	18033.438	889.52	438.121	3371.327	113	0.981	1242.65	871.712
17289.34	16738.818	15568.459	23157.81	16719.512	21109.718	8242.844	11339.219	865.352	397.541	300.817	1063.728	291.326	668.386	214.234	8425.286	221.733	348.212	178.067	985.283	182.849	379.877	143.026	844.437	9805.299	281.423	315.163	271.206	12029.526	618.074	472.804	2072.263	123	0.952	1110.459	873.549
20859.235	21327.186	17481.636	28113.034	18113.582	24838.296	8764.737	12973.312	1007.293	389.037	296.719	1057.131	276.918	354.113	232.824	7605.337	181.41	280.435	320.875	518.826	165.103	287.972	128.379	686.685	8332.82	277.25	305.347	271.022	3069.371	307.904	378.752	1667.084	169	0.911	921.825	876.701
20043.42	20112.754	18428.217	27168.532	20066.398	31026.43	12837.218	18516.512	1281.602	383.292	365.512	836.347	301.996	1479.054	238.902	10777.9	240.081	381.252	149.953	1288.821	201.43	467.597	138.714	1407.504	10288.278	294.042	329.879	261.895	16327.305	926.974	415.051	4069.042	157	0.955	1132.787	875.748
20331.035	20422.031	19057.705	27104.663	21377.467	29634.77	13932.41	19385.138	1418.893	501.973	358.226	1192	339.089	854.421	255.718	10487.03	242.709	312.322	235.482	873.287	181.131	695.389	130.91	1560.699	8559.928	299.167	312.926	259.805	10795.111	623.279	428.439	4063.976	228	0.853	1153.382	878.351
22464.238	22276.546	17429.274	29130.961	17922.294	22749.367	7944.037	12454.62	989.538	469.304	328.881	940.361	299.125	353.094	224.673	10186.508	204.811	312.12	256.96	497.242	162.009	349.41	140.967	823.753	9096.9	242.303	343.255	287.651	1216.665	309.83	319.076	1929.745	129	0.943	824.516	876.353
19095.408	19139.511	18208.482	25799.422	19732.621	27526.448	13061.902	18360.762	1056.269	791.527	407.994	1437.169	354.802	858.155	277.768	12096.259	256.761	391.429	285.617	1228.073	178.587	819.036	143.052	1886.824	9669.488	302.04	417.895	280.067	12719.479	821.45	365.999	4210.008	141	0.928	1166.89	877.245
22415.128	22237.284	20557.377	29451.468	22894.2	32607.877	15605.544	22324.208	1121.507	1164.495	484.833	1103.238	369.039	1109.595	287.272	14604.397	281.479	393.545	431.054	1417.403	187.474	1780.32	166.218	1989.988	10195.763	305.826	516.196	274.023	13972.404	826.182	363.596	4083.57	155	0.943	1174.384	876.597
21317.687	21037.351	19433.595	28724.322	20368.308	28126.946	10773.866	8972.371	1466.956	412.558	332.829	1401.372	306.954	868.18	313.016	6957.36	258.423	508.291	226.915	1163.233	136.983	355.866	155.243	856.319	10667.809	309.386	320.542	295.831	9868.007	727.572	351.649	2322.053	139	0.961	1286.96	876.291
16272.383	16198.491	14365.632	21936.414	16237.227	24607.589	10538.631	13654.747	984.35	388.288	334.723	1204.437	317.637	1087.58	324.216	8663.395	233.854	361.729	234.969	1183.574	142.447	431.834	159.029	1432.32	7588.062	291.677	332.432	284.79	10028.601	708.497	297.987	3454.679	219	0.898	1297.861	878.728
14049.505	14263.439	12873.617	19328.659	14574.238	17591.453	7421.612	9965.515	1099.841	488.894	481.26	1601.722	346.032	1564.3	323.543	9846.26	264.736	338.305	212.357	1890.349	182.173	386.135	161.23	1276.112	7313.583	449.818	402.245	290.707	17551.047	992.857	389.765	3510.508	107	0.971	1257.799	876.621
21341.967	21790.808	19380.281	27629.659	19610.537	30462.606	9722.736	14741.384	1231.039	428.924	485.44	1334.768	330.877	1098.569	305.748	9853.409	276.53	436.145	186.811	1104.548	184.503	418.682	144.493	1103.525	10893.567	284.86	364.187	290.889	11304.832	580.292	357.86	2382.837	105	0.984	1205.319	877.167
21574.99	20814.847	17001.445	28101.128	15980.25	20542.036	7273.704	9226.327	1169.473	480.635	306.685	1202.271	286.746	478.21	224.767	8708.142	222.698	329.139	247.891	782.71	160.313	333.735	129.633	705.161	11147.44	278.8	301.13	259.499	2709.026	361.005	348.921	1914.01	130	0.924	930.462	879.238
18263.023	18081.764	16193.344	24727.088	18673.763	28744.173	12388.124	16761.211	1372.467	410.224	359.618	1234.184	332.51	1181.703	257.2	11225.891	259.414	353.567	174.312	1744.747	195.726	397.413	132.539	1282.066	8458.362	307.635	332.585	271.499	16380.092	744.562	373.868	3563.526	187	0.942	1088.794	881.864
17100.531	16663.888	15166.379	22046.108	16602.405	24332.695	10207.412	13656.721	1050.526	351.482	314.628	766.813	279.865	1209.882	237.089	10079.007	248.86	321.427	187.473	766.834	173.17	423.795	130.517	1172.894	11770.749	301.238	318.995	249.766	7863.941	591.531	479.953	3529.404	140	0.921	1138.164	882.707
20744.633	21459.912	19243.909	28973.022	21200.635	30083.584	13489.555	18891.761	935.849	412.493	317.613	1537.738	307.622	865.1	279.682	9475.018	272.713	451.722	202.656	1027.052	593.315	421.052	122.281	1083.876	11512.579	494.592	301.932	268.49	11020.74	771.404	315.271	2637.035	125	0.914	1189.204	883.516
23422.306	21789.212	16012.241	27075.232	15433.084	23406.743	7899.537	12244.243	1042.336	474.526	332.361	777.162	286.994	349.668	231.552	9731.361	202.148	278.303	351.335	447.65	147.923	354.683	141.557	777.683	9881.306	251.2	329.804	272.68	951.184	313.886	307.712	1830.895	120	0.969	826.542	883.133
21257.443	20574.075	18633.806	28380.148	20956.708	31427.14	13041.008	17795.908	1346.031	475.619	395.277	1291.394	350.588	1447.877	261.559	13267.346	234.278	346.823	184.703	1985.36	197.185	389.575	141.666	1474.262	7165.215	309.842	361.003	280.236	18596.77	824.733	408.677	3980.355	160	0.939	1080.744	884.025
25796.154	26736.72	23822.352	34698.085	25340.615	22137.469	7207.777	11532.368	1032.867	552.937	376.612	1531.677	340.669	708.375	235.196	7507.313	218.743	394.841	402.578	977.86	217.071	255.635	125.345	800.715	9681.368	446.72	333.603	267.66	7487.079	479.173	352.598	2350.638	114	0.96	1067.211	883.544
16837.14	15960.967	14246.293	21334.977	14820.63	18279.707	7363.694	9978.476	887.643	377.841	328.939	1270.154	987.962	926.666	327.231	9716.005	260.083	389.952	269.495	974.101	1559.483	358.94	172.24	1112.429	9080.562	291.482	366.141	278.462	12405.779	614.435	340.985	2594.629	184	0.865	1250.31	885.196
20591.633	20084.896	18985.197	27905.359	21935.587	27381.419	12706.151	13915.019	1106.4	547.515	376.858	1207.26	369.408	785.334	282.15	10982.438	300.538	413.929	319.491	967.146	411.098	1172.246	136.716	1525.523	11942.159	291.612	333.125	281.098	13476.962	721.302	328.963	3470.612	196	0.811	1177.668	889.474
21927.36	21121.661	18715.63	26689.688	19205.335	23881.695	9932.809	11674.858	1563.878	341.358	325.627	1123.574	293.723	680.422	223.018	8126.074	297.889	333.54	212.365	536.764	160.149	350.7	127.048	853.329	16140.144	279.498	310.932	268.477	5350.936	451.099	470.929	2373.549	103	0.965	1145.646	885.704
14954.883	14132.961	13953.296	19872.896	15441.571	21547.05	10219.739	14104.05	973.622	411.68	334.18	878.922	330.224	772.324	264.835	11188.078	239.607	324.945	210.806	708.361	184.752	765.62	131.539	1631.302	9052.495	275.443	300.568	267.513	9755.159	528.122	370.432	4184.22	175	0.823	1167.1	886.426
16710.226	16372.582	14408.57	21607.698	14123.556	19234.1	7876.785	8501.358	886.463	413.179	320.163	1091.136	718.671	930.036	335.282	10037.583	244.202	351.842	282.721	1092.399	2086.729	381.994	189.544	1062.495	7482.897	291.204	445.108	284.147	15024.903	516.363	381.29	2218.306	132	0.938	1260.879	886.439
17345.329	16133.361	11376.926	19700.271	10773.592	14744.902	5082.196	8229.877	1016.411	416.688	324.758	554.57	271.008	225.335	214.443	4582.764	189.339	204.363	256.168	360.571	163.965	226.294	128.808	423.198	6229.28	283.835	327.148	280.706	249.492	275.121	271.827	830.15	124	0.972	815.331	886.782
17137.616	16060.566	11850.343	19522.475	10781.961	15738.958	5483.433	8234.191	1106.973	458.298	300.609	704.516	277.288	397.841	214.752	7294.465	193.624	263.069	201.856	492.487	156.213	315.317	140.634	638.869	8791.608	272.528	317.844	272.043	1011.236	312.89	314.661	1862.552	107	0.971	833.136	886.584
17895.84	17934.08	15883.841	23481.295	17080.849	24169.104	9466.111	13164.579	981.332	353.16	325.048	1363.907	295.234	859.557	229.262	9276.25	214.507	358.922	178.675	913.968	178.091	418.042	135.945	995.315	9802.211	281.158	304.591	267.609	10411.187	586.324	378.389	2706.508	187	0.899	1101.655	888.163
14452.676	14148.883	12895.449	19110.251	14079.295	20456.541	8188.356	12531.285	1002.984	368.829	339.291	1277.964	316.299	938.081	337.384	10402.632	221.925	360.441	323.042	1107.941	143.881	642.909	157.414	1369.619	7555.595	289.961	399.779	275.757	10462.039	791.268	333.874	3264.333	195	0.888	1286.403	889.228
13153.419	12855.877	11709.808	17863.94	13203.451	21077.823	8656.744	12846.866	923.086	744.183	384.98	932.43	323.044	1250.854	309.236	9166.172	205.376	314.452	223.564	1290.928	172.951	330.807	156.768	1192.146	6119.681	281.541	343.513	272.187	14234.626	693.711	345.932	2806.339	280	0.714	1310.907	894.664
16202.644	16049.636	13501.502	19589.21	9465.651	14140.446	5722.774	7843.278	952.888	393.202	300.655	1197.629	1544.236	936.39	353.099	7720.915	224.704	360.587	239.012	975.072	3438.951	322.892	170.166	880.866	7090.445	323.275	312.357	274.104	11335.593	573.699	321.719	2316.461	122	0.907	1267.787	890.836
19123.961	20096.031	15252.746	25554.541	15204.415	19928.568	7046.746	7933.727	755.806	535.878	307.937	514.714	287.28	377.338	223.814	6944.388	190.067	264.414	302.884	320.196	157.654	331.048	141.558	651.416	8176.903	262.773	345.062	277.299	846.468	306.307	323.887	1664.634	253	0.813	847.634	896.291
17661.13	17297.115	15034.798	23095.046	16563.707	26275.097	11076.504	16332.153	1176.902	430.184	395.303	1665.806	337.741	1249.269	253.396	12291.45	214.494	295.085	217.624	1566.917	198.087	408.236	136.811	1409.307	6141.517	297.245	342.157	281.792	17337.705	806.552	386.319	4062.937	164	0.906	1086.457	892.793
17545.805	17489.235	16262.343	22506.07	17742.174	22375.189	10977.211	15746.632	1050.816	445.902	353.111	901.203	344.483	1034.883	258.335	10282.213	234.47	237.727	343.435	695.108	164.047	658.549	122.722	1668.195	6419.945	277.347	297.619	265.315	4799.834	499.714	439.827	4821.828	131	0.986	1159.63	891.637
23255.418	23349.069	20845.311	30447.958	22127.602	23823.903	7625.966	11654.768	1069.577	434.811	396.781	1370.961	329.363	1296.241	233.824	10939.726	209.213	298.893	357.197	1065.159	174.631	455.852	139.93	1305.883	9386.977	292.241	316.927	267.071	6934.913	616.629	409.157	4170.217	118	0.925	1075.898	891.72
23631.515	23352.665	21672.701	31175.314	23883.195	30976.81	14150.819	17588.988	1142.964	669.918	435.581	1227.91	370.879	1012.741	305.011	11413.755	309.193	411.357	317.817	1071.608	190.021	667.664	133.921	1559.706	12218.664	280.66	346.99	289.821	11606.415	790.921	323.126	3846.192	244	0.752	1184.766	898.213
16231.767	15283.907	11815.986	19867.506	12670.136	17631.487	6426.672	9925.51	1020.104	401.602	349.573	651.332	275.476	528.24	230.856	11287.986	176.532	232.858	419.787	527.682	169.595	298.273	143.823	939.928	6365.758	277.329	354.512	271.031	2301.49	352.834	335.311	2589.808	139	0.891	911.745	896.428
22942.43	21929.744	19879.247	29609.025	22374.896	30975.08	13614.244	18279.561	1037.816	451.527	400.802	1603.202	347.154	1026.153	298.116	10413.458	282.879	437.906	219.058	1194.591	189.059	414.912	124.158	1225.109	12389.954	325.195	334.986	286.795	12013.786	867.862	320.711	2986.93	123	0.964	1191.378	894.76
16448.461	16224.977	15098.877	22293.157	16230.875	22102.27	8409.32	12972.504	1040.465	388.982	335.381	1625.577	328.285	996.26	329.187	9934.382	213.549	390.491	412.278	1170.379	146.371	454.539	162.92	1369.15	8088.227	350.584	332.956	268.233	13653.506	802.99	271.056	3412.891	156	0.853	1295.372	896.045
19216.412	18820.751	17173.509	26179.489	18133.077	25454.767	10183.288	12313.319	890.218	332.856	321.843	1314.215	292.172	780.333	231.518	8488.429	212.501	340.507	252.397	755.842	167.444	368.127	134.599	940.035	9875.637	293.427	291.149	262.221	8111.609	513.957	342.652	2521.084	188	0.83	1100.372	896.681
10916.43	10498.563	9678.853	13334.061	10290.605	12555.674	5534.907	6368.044	830.683	321.606	292.638	744.233	295.071	483.048	221.536	8256.833	213.867	244.912	172.836	419.191	169.272	570.553	136.541	941.685	6408.869	272.063	300.294	251.721	3704.424	391.054	425.896	2302.431	112	0.943	1124.839	896.839
13581.191	12933.647	11727.991	16431.917	11837.366	13808.683	5835.868	8296.133	931.209	338.226	317.469	846.136	290.401	656.876	228.154	8685.467	259.519	257.972	217.758	467.145	164.672	473.012	118.096	944.103	11176.129	287.961	309.67	265.066	3550.441	425.12	335.796	2617.233	190	0.772	1136.937	899.121
17378.042	17916.131	16110.007	24077.535	18506.556	25504.026	11187.241	16082.999	1019.465	340.616	326.154	845.514	291.215	733.031	234.044	9350.781	217.365	285.48	388.469	642.325	177.33	567.467	141.164	1095.918	7787.483	275.485	303.553	272.77	6836.083	483.349	361.517	2984.926	194	0.904	1110.057	899.773
17333.552	16414.246	14927.926	22061.604	16328.281	25854.077	10557.675	16551.725	1405.386	566.32	526.734	1628.859	373.421	1510.2	346.049	14020.149	254.216	391.182	361.074	2038.564	187.598	510.748	188.891	1856.05	7745.633	389.705	407.097	281.654	26322.029	1319.784	332.257	4300.894	158	0.927	1303.873	898.323
16833.462	15796.105	13180.539	21823.164	13489.025	19998.649	7443.67	10122.682	1265.856	375.102	308.213	1284.305	291.875	452.77	220.306	8375.416	182.276	268.098	297.809	752.415	178.676	334.943	132.975	735.458	7403.737	264.589	298.887	262.333	4526.127	350.296	353.418	1921.658	117	0.944	922.321	899.064
18685.668	18946.587	16629.393	24411.795	18060.145	25223.17	10795.184	14222.442	1126.572	396.985	426.078	1288.867	342.466	1011.649	300.566	9855.166	282.5	405.884	226.768	1357.676	193.834	405.232	134.448	1062.218	10449.725	317.871	324.018	285.272	14291.996	824.26	343.137	2480.576	125	0.94	1197.028	900.348
14736.934	14807.517	13733.472	20903.579	15674.913	24249.914	9734.923	13490.688	884.385	341.839	348.016	1363.147	297.656	654.767	240.63	9952.302	191.828	269.886	284.399	796.415	169.737	459.159	131.884	1125.456	6424.542	282.431	289.928	263.914	7641.484	500.388	352.587	2801.782	178	0.856	1091.41	900.112
21565.58	21310.317	19766.75	29502.561	21911.084	24308.386	11314.63	13925.577	1043.959	393.885	392.908	1175.457	332.593	985.041	271.39	9895.443	272.845	327.601	489.704	844.065	166.043	534.528	125.594	1153.229	12210.209	328.433	398.982	271.857	9025.878	542.499	353.315	3108.512	244	0.83	1169.123	904.012
16980.964	17011.47	15824.051	23082.649	16791.105	16492.728	6350.984	9754.257	883.279	581.295	344.501	900.032	462.608	543.331	254.422	9137.858	199.532	281.306	360.511	630.015	375.164	502.457	124.819	914.071	6627.96	274.213	296.546	278.854	5385.326	375.328	346.093	2352.481	142	0.945	1065.915	903.331
13886.529	14036.74	11338.607	17516.055	10373.702	16475.174	5267.875	7338.557	1128.674	384.511	328.534	1174.93	294.12	774.517	221.939	9588.373	202.854	272.762	189.486	784.186	165.317	378.793	128.381	837.156	6536.567	312.749	319.028	273.895	3963.219	384.3	379.357	2603.309	135	0.852	967.9	906.322
21392.052	20874.385	17763.438	28041.205	18246.605	25902.765	9326.976	13704.533	1031.499	340.724	294.138	853.879	304.959	450.447	222.734	8862.062	219.336	333.429	379.77	680.878	159.951	371.528	133.316	773.604	10683.935	354.556	319.72	276.823	4633.862	352.885	357.008	1937.542	109	0.976	947.399	905.472
16692.805	16649.707	12603.061	19028.651	10844.123	15673.349	5196.808	8180.929	863.308	448.821	317.79	559.416	287.489	482.593	244.36	10837.116	182.066	252.671	236.423	398.729	153.428	322.59	148.473	949.233	7526.395	282.781	337.035	281.35	787.978	318.092	298.81	2908.854	115	0.94	843.187	907.917
18704.01	19253.448	16638.926	24290.631	17927.602	27547.485	11916.103	16972.6	1067.494	403.257	419.305	1586.924	342.176	1214.625	327.413	11941.604	275.877	387.864	244.896	1155.763	190.298	449.876	146.59	1385.691	10857.117	289.787	335.195	287.14	12721.358	765.246	381.947	3311.757	110	0.926	1198.518	907.555
18247.926	18523.937	16827.732	24747.644	18565.81	29658.767	10928.069	16006.481	1041.832	392.506	387.917	1020.264	338.651	891.989	258.69	10986.064	258.756	336.499	343.789	775.469	184.878	646.586	150.265	1678.524	9459.922	283.996	329.618	285.317	9549.728	624.474	363.799	4535.05	176	0.926	1107.818	909.778
19956.437	19385.829	16435.71	24098.641	11602.887	16292.027	6281.175	11134.91	1087.062	522.099	368.514	2081.294	2822.355	772.116	346.194	12680.866	255.029	428.526	234.706	1230.082	2233.477	367.488	179.964	1318.589	8386.984	370.328	372.483	257.237	18874.11	615.52	268.637	2392.547	117	0.973	1287.397	908.09
14729.209	14400.441	13451.358	19222.572	14713.963	21784.91	10069.417	14515.158	1146.527	486.345	411.876	1124.415	358.841	790.783	276.416	11615.282	246.47	329.32	170.558	679.883	173.207	698.612	150.318	1824.57	7503.596	281.826	308.878	271.035	6730.71	652.582	349.002	4700.118	255	0.734	1121.727	913.375
12054.706	11160.239	10518.327	15951.358	9741.176	11264.876	5116.769	7571.119	1425.012	391.36	361.294	1577.916	2204.481	900.506	376.159	8353.463	238.856	311.98	506.452	1029.389	2036.106	298.448	150.153	875.453	5970.362	293.343	330.787	303.118	8923.851	710.148	262.465	2164.959	102	0.987	1230.667	908.814
16211.892	15222.843	11876.086	19302.646	12305.67	17687.586	6071.835	8409.716	1104.367	374.816	273.842	446.832	273.992	400.843	214.148	8006.377	182.717	217.144	448.301	392.906	160.439	252.428	140.264	706.193	6551.834	296.312	295.953	279.854	961.992	303.726	317.244	2010.34	121	0.91	914.533	911.169
19035.698	18519.366	17261.055	25147.612	18313.273	26843.301	12047.477	16506.309	1067.742	414.469	410.058	1124.163	345.453	1023.102	321.921	11420.921	278.522	427.473	233.559	906.392	168.405	647.147	138.085	1622.236	10964.737	289.178	320.622	286.453	7610.308	688.791	332.879	4014.369	151	0.909	1187.924	912.672
22178.164	22531.28	18767.852	29671.607	18607.604	26859.802	9480.231	12940.609	1076.708	346.204	300.951	1155.692	301.105	471.528	225.505	9413.778	214.623	300.959	321.746	652.14	155.954	336.931	133.64	821.187	10962.835	362.981	286.824	275.632	3669.364	359.134	313.254	2123.474	218	0.865	950.069	912.729
12748.438	12483.577	11515.855	16366.28	12916.512	18463.678	8292.69	12009.707	968.558	369.22	354.01	670.299	324.964	532.862	250.26	10318.924	229.586	257.776	449.295	490.329	157.421	776.982	137.399	1235.553	6489.408	278.308	388.962	263.086	3938.491	408.176	360.851	2869.586	138	0.944	1135.638	912.551
18870.531	18330.162	16760.591	25404.496	19689.335	30404.198	13747.381	19302.172	966.349	385.836	389.077	1184.637	340.861	1166.677	315.673	10967.339	230.737	312.95	309.729	839.028	168.934	572.205	137.12	1542.032	7058.085	286.044	334.343	282.122	10958.638	668.18	337.983	4201.447	229	0.864	1178.876	916.068
16346.939	15936.083	14433.724	21480.736	15688.551	19918.328	7692.358	9384.98	966.808	354.074	289.836	1197.298	298.428	664.328	289.207	8184.361	235.928	435.177	161.23	943.912	143.816	398.32	139.605	1008.951	9638.116	282.382	281.562	253.955	7080.7	619.423	289.551	2466.02	144	0.876	1318.736	915.271
28660.155	28529.165	26140.345	38071.796	26895.245	35589.841	14957.235	13487.604	1634.398	433.298	755.559	931.572	367.701	995.672	291.488	8102.17	313.391	494.991	209.093	1391.145	173.086	363.394	134.86	990.339	13092.5	343.747	480.306	293.239	10769.298	544.399	337.452	2532.136	156	0.87	1164.212	917.635
27563.04	27338.419	24466.581	35272.12	26167.822	40366.848	16642.475	21843.501	1093.961	412.561	479.034	1594.261	367.069	1128.961	314.058	11201.57	263.716	439.399	277.339	862.564	164.771	491.229	134.324	1422.963	11717.223	326.388	374.94	297.263	8826.92	617.104	320.638	3728.942	143	0.926	1170.465	916.192
15942.581	15820.331	14338.124	20857.941	12821.667	16529.528	6350.07	9201.972	1575.277	456.362	409.033	1931.969	2322.087	840.493	400.956	10750.427	270.247	402.724	288.668	1139.168	2787.487	398.338	162.417	1043.686	7859.389	295.651	330.184	299.825	11229.957	812.057	274.478	2214.968	115	0.928	1234.483	915.691
15865.859	16099.456	13903.761	20082.273	14817.256	20772.172	8699.543	12361.442	911.28	356.242	380.23	1202.148	290.051	778.245	329.462	8779.723	244.238	361.174	211.014	833.455	170.05	369.472	133.555	907.705	9139.956	267.878	305.492	307.026	7128.243	660.004	333.609	2129.605	152	0.939	1203.257	916.408
9325.313	8882.913	8625.269	12287.636	10564.27	15290.976	7817.061	11000.701	901.365	375.916	359.441	528.114	325.293	508.362	265.814	10675.221	200.189	194.604	296.342	478.995	148.754	668.553	138.432	1382.584	3160.664	281.379	336.749	247.997	1827.624	346.568	320.91	3382.622	106	0.949	1142.396	917.66
18547.388	18082.52	16391.157	24263.629	17267.242	18618.095	7830.089	8331.961	1228.01	399.277	326.88	1879.735	370.365	745.136	294.747	9619.251	276.667	483.814	169.032	1463.116	231.395	455.635	135.518	1106.034	11792.12	282.235	309.352	270.979	13232.889	750.795	315.026	2592.917	102	0.955	1323.265	917.765
18713.633	18200.28	16750.789	24455.12	18034.281	25904.244	10912.851	16347.587	1437.967	607.692	512.816	957.386	361.919	1220.805	276.816	12612.742	266.936	352.571	305.231	964.988	181.297	605.221	147.489	1958.226	8056.626	297.13	358.222	282.315	7941.674	718.418	424.196	5332.782	127	0.955	1103.248	919.358
13715.692	13310.994	12356.707	17304.812	13467.087	18902.611	8928.788	12938.49	1148.411	468.691	435.751	1014.748	381.809	571.035	277.245	12284.708	281.608	286.413	201.952	462.265	162.3	871.544	151.829	1913.409	9872.448	283.732	372.829	270.644	2637.775	492.431	385.654	4831.732	101	0.977	1128.411	918.926
14483.323	13967.676	12596.813	18490.766	13276.99	19734.947	7657.696	10528.282	1017.713	350.066	357.054	964.613	287.775	632.139	233.161	10089.163	237.174	319.551	209.469	792.975	174.153	600.117	128.093	1079.114	9146.818	279.859	284.681	285.315	9479.17	521.879	398.116	2780.788	159	0.91	1091.789	921.752
19874.885	19631.306	17920.849	27423.532	19654.575	22879.128	9173.366	8993.838	1112.706	410.702	325.587	1894.846	1446.687	863.632	278.219	9012.749	235.964	473.052	300.541	1242.336	1145.261	444.008	131.241	1044.219	10151.915	265.727	285.393	275.193	15129.214	649.546	282.77	2435.948	230	0.879	1330.857	924.935
19524.22	19933.117	17661.267	22667.348	17229.114	26532.862	11131.455	16639.238	1510.462	554.747	492.606	969.148	355.055	944.521	273.244	11977.516	259.842	337.659	321.206	701.313	171.78	585.829	151.647	1859.559	7867.366	285.935	332.671	274.25	6441.116	617.146	354.098	5037.089	165	0.889	1110.585	923.058
17053.982	17097.159	15626.018	23309.292	17582.076	22986.465	10321.52	14654.807	1021.999	406.412	426.011	1124.701	338.652	1046.853	323.804	10640.799	245.929	356.106	251.733	915.127	170.428	2072.032	145.398	1357.968	9127.183	276.422	345.026	293.86	11823.081	640.524	366.24	3294.697	323	0.744	1187.002	927.379
20044.828	18886.475	16448.772	26763.749	12727.32	20995.657	7251.75	10949.257	1050.888	361.679	298.429	803.371	306.485	379.64	210.593	10271.459	215.722	294.652	348.053	545.343	156.746	373.732	147.424	866.482	10416.2	361.197	325.494	281.574	6334.106	327.41	314.71	1677.649	134	0.942	953.873	925.366
15845.083	15672.855	13636.914	18745.301	13670.726	19960.911	8197.252	11539.464	1161.545	293.842	444.246	515.763	285.144	544.251	246.114	7206.725	250.332	272.999	209.958	876.776	133.949	398.26	132.226	804.52	10706.671	284.857	360.886	276.276	2154.226	489.45	340.095	2104.403	149	0.92	1144.883	926.735
20854.244	21246.715	18939.626	28596.276	22162.413	30840.056	13459.607	18100.746	1254.009	427.195	634.939	1593.917	376.961	1269.048	312.643	10321.84	241.517	355.007	187.173	987.311	166.896	606.169	147.45	1599.661	8198.301	288.883	449.611	291.551	10385.009	662.885	343.809	4244.118	180	0.784	1170.9	929.267
19574.949	19053.972	16087.505	24395.583	12747.306	15462.709	6086.451	9427.753	1182.635	536.11	362.792	1960.149	2388.227	776.367	349.681	10137.265	238.163	425.358	278.123	1223.983	4252.768	390.892	142.431	1077.622	7578.234	344.395	308.352	263.211	10681.408	807.72	323.233	2655.495	115	0.956	1294.7	925.604
20107.917	19269.964	16857.01	22238.708	14205.811	19978.028	7326.988	11138.995	1287.371	369.624	423.199	525.604	299.635	618.504	251.214	8347.865	335.379	301.809	367.089	321.479	131.242	411.284	130.329	1041.769	17252.137	304.55	387.716	275.8	654.622	317.53	337.661	3098.556	105	0.984	1132.014	926.776
16972.056	16345.569	15068.83	22802.051	17692.085	21798.232	9915.952	14601.702	1031.677	629.125	330.883	381.174	286.245	685.749	309.503	8060.865	239.211	344.11	472.884	606.677	155.12	398.306	146.812	1083.245	6755.607	284.271	293.387	258.132	2694.063	332.691	292.778	2412.638	212	0.88	1310.825	930.094
15817.38	15252.909	13607.543	20035.672	14600.133	21784.657	8324.628	12269.513	1011.341	371.819	363.695	885.915	282.712	678.336	246.989	10453.917	240.493	332.566	208.817	657.785	164.502	516.043	122.702	1072.635	9876.806	290.242	292.697	270.749	7635.992	469.615	378.188	2703.815	164	0.843	1096.476	930.03
18358.084	17292.975	15422.253	21540.417	14759.164	22071.372	9456.624	14432.423	1097.662	402.929	424.712	745.67	317.907	1078.257	257.471	10130.683	279.563	275.287	210.704	736.649	169.864	527.437	135.885	1330.613	11622.404	291.905	328.738	277.802	5243.213	448.346	341.895	4002.053	167	0.858	1122.003	930.272
17333.727	16570.608	14972.597	21593.089	13114.979	19061.877	7227.462	9993.338	1007.007	522.489	445.38	1514.111	1765.068	1066.104	420.165	9208.929	247.396	447.945	220.638	983.861	2786.007	314.625	169.194	1043.583	8744.702	302.823	337.424	294.081	10143.473	544.283	314.219	2639.316	159	0.943	1242.582	930.079
18339.443	17950.496	14582.616	22437.019	14155.057	17768.958	6287.267	8924.948	1064.484	453.715	319.101	857.565	306.541	629.149	218.508	8844.128	234.439	320.418	268.947	691.993	145.81	299.65	125.977	784.427	9733.578	311.213	297.002	262.583	3939.213	344.373	364.545	2118.805	123	0.925	972.451	930.947
22088.016	21686.837	19559.308	29393.505	22324.842	30906.383	15776.143	23219.628	1341.209	451.626	741.671	1617.931	384.505	1450.118	313.09	10558.877	241.655	339.45	208.826	1371.851	169.599	564.799	147.37	1835.899	8277.437	291.102	580.885	284.435	13342.841	842.22	385.22	5111.45	202	0.959	1162.193	933.277
19726.783	19216.29	17562.346	26400.421	18074.606	17124.895	6989.249	10840.837	1107.825	712.122	344.328	1203.658	1117.798	869.45	317.954	7902.43	264.946	431.369	487.969	1135.396	910.399	353.756	139.943	954.279	9278.109	305.371	296.386	269.137	6005.677	572.426	362.932	2278.415	117	0.985	1299.286	930.979
16733.536	15526.56	13817.41	22227.393	15897.827	21847.268	8922.21	12687.655	1080.028	355.505	334.509	2398.346	546.237	652.357	276.127	10056.725	207.704	419.026	205.045	1215.09	835.391	357.929	133.129	1106.065	7773.121	260.77	310.043	270.895	14255.317	658.842	280.574	2330.499	107	0.958	1339.079	931.051
12351.813	12514.046	11042.386	16243.045	11626.574	19073.612	5431.574	8027.913	908.846	301.928	338.936	696.279	259.226	518.505	228.019	7736.513	212.298	323.621	183.273	703.745	142.113	388.847	114.07	676.973	6875.771	280.513	283.56	266.283	6066.384	403.874	331.442	1659.713	159	0.878	1083.814	934.116
16829.274	16698.848	14985.918	22237.82	15237.258	26072.111	8717.094	13749.316	949.069	431.218	415.562	1133.914	310.541	1196.423	253.405	10465.263	252.882	317.611	217.426	765.928	162.355	427.334	134.607	1203.666	9487.612	289.879	327.984	279.274	6540.397	455.026	414.991	3569.873	143	0.916	1115.745	935.892
12207.628	11664.485	11257.339	16730.146	12416.511	17485.428	7792.098	10645.615	1116.233	350.851	401.038	1088.398	314.102	745.025	316.257	9751.419	236.943	353.21	228.947	824.968	152.811	571.488	149.671	1146.636	8504.265	273.603	327.87	296.594	6424.817	568.789	329.887	2773.275	118	0.925	1182.907	935.737
17052.239	16670.285	13809.59	21926.775	13405.911	18225.802	6658.896	9242.595	1138.767	441.009	333.708	760.864	275.715	552.796	213.888	8612.54	213.033	255.086	272.13	862.957	143.381	407.281	131.884	772.42	7336.388	318.743	300.308	281.099	3155.794	351.542	297.91	2078.858	307	0.677	946.826	943.998
17085.849	17316.673	16185.307	24171.887	17666.967	23588.586	9978.579	16005.732	1118.843	548.262	342.061	1004.889	357.312	783.775	319.323	9721.401	240.116	367.335	499.968	968.453	202.488	458.643	163.625	1307.54	6637.143	296.75	308.125	245.903	4442.751	469.127	325.148	3013.35	156	0.883	1306.724	937.154
18877.418	18718.074	16044.322	23010.671	16322.902	26970.665	8864.963	13108.223	1031.537	504.248	391.156	953.722	302.195	909.89	250.156	11134.432	256.781	359.645	247.013	617.495	168.335	450.284	135.568	1233.693	10218.272	429.05	294.226	272.668	6192.023	444.086	403.066	3556.498	134	0.882	1100.59	937.201
23921.518	23567.873	20568.567	31748.263	22071.714	30218.104	12340.164	18498.358	1196.083	377.898	334.752	2052.61	346.408	749.511	272.761	10999.958	230.333	499.433	200.416	1129.764	197.573	395.498	142.097	1297.013	10305.054	264.967	295.747	252.49	11750.667	714.864	297.44	2853.519	176	0.895	1342.96	939.915
18730.923	17976.403	15860.603	23349.228	14661.249	22768.424	8572.688	13091.355	1243.599	520.836	519.721	837.434	321.708	869.874	264.496	10480.455	289.278	314.936	259.914	611.755	142.897	474.563	129.702	1183.23	9517.402	285.588	360.205	275.816	2269.377	383.49	373.227	2965.745	180	0.866	1127.294	940.017
21136.105	20757.805	18555.313	26679.379	19199.873	28514.581	11981.86	17313.171	1209.546	397.678	817.616	1286.634	325.374	1127.983	276.328	11287.218	271.23	365.303	301.188	812.28	141.621	432.211	134.667	1322.455	10466.088	286.102	430.732	276.36	5473.224	581.701	456.491	3557.459	395	0.712	1141.059	945.968
16205.816	15934.687	14780.917	21888.654	16031.344	22181.644	10091.324	15407.404	1497.957	1032.43	364.012	1089.075	319.33	1225.04	321.041	11202.608	331.019	463.482	273.621	939.879	138.936	660.206	146.914	1746.485	14558.349	297.425	309.165	262.649	4881.873	485.846	269.696	4218.964	131	0.958	1317.011	939.927
9912.422	9775.247	9126.289	13889.779	9699.67	11666.131	4261.839	6652.178	601.159	290.204	261.762	313.578	243.023	297.677	230.39	3550.842	179.995	181.461	450.925	342.416	139.986	219.468	130.511	380.1	3917.523	258.444	252.94	256.603	1077.757	253.224	269.663	860.138	102	0.987	998.843	939.363
14369.675	14333.141	12892.998	19043.088	13471.406	20297.74	8574.552	10956.175	1262.759	349.808	439.305	1554.388	304.788	1091.362	303.104	8908.571	228.44	350.231	211.326	1039.941	305.282	411.991	135.636	1089.544	7715.534	286.825	372.37	282.444	7239.879	614.603	333.647	3100.086	124	0.933	1173.992	939.815
16923.835	16275.326	15015.802	21446.605	11147.457	16343.932	6381.169	8878.195	1005.028	439.218	455.927	1476.482	2069.714	972.317	409.962	9544.396	234.967	413.965	228.534	984.963	4271.022	331.699	160.715	1074.146	7793.788	317.473	326.865	290.537	16691.304	724.622	301.83	2678.651	152	0.882	1246.763	941.586
17704.411	16340.3	16080.379	23535.311	19076.846	25978.649	13040.176	17999.753	1361.154	584.856	397.928	1103.276	393.04	840.084	327.435	13357.776	278.235	366.946	397.785	1078.012	153.895	822.826	157.018	2390.143	6385.559	272.448	292.154	268.769	7800.378	572.224	302.6	5228.944	114	0.99	1326.412	940.07
15127.573	14900.257	12322.716	19417.005	10879.798	16367.573	5911.887	8555.955	1101.627	370.839	278.026	834.496	247.97	472.257	210.093	8143.89	186.417	221.158	324.221	567.724	140.908	384.671	138.351	750.824	7433.907	318.295	266.853	284.27	1802.981	316.387	308.77	2240.949	174	0.907	933.908	942.287
26044.65	24824.439	22545.542	35531.157	26106.228	35312.515	16136.817	23649.519	1326.589	434.362	359.522	1693.117	367.759	876.015	296.846	10846.868	264.088	507.599	423.272	1320.8	164.623	495.973	147.49	1628.306	11658.364	277.569	311.772	265.901	13527.597	718.459	320.949	3696.97	150	0.961	1334.16	941.54
14851.687	15033.378	13721.208	20002.353	14998.787	22498.027	9464.015	14037.621	1326.302	410.897	536.282	1418.52	343.288	1064.017	296.25	11757.232	253.648	350.492	248.256	972.486	151.042	660.524	146.107	1499.813	8575.452	279.111	552.883	275.439	9249.409	691.255	375.983	3987.847	160	0.906	1161.606	943.406
17274.49	16664.312	15235.99	23252.663	17655.171	29804.917	12370.843	15836.303	1046.473	366.49	434.385	1305.025	309.461	842.758	320.251	9698.744	225.095	391.797	487.408	1172.397	202.822	540	145.745	1143.622	7916.798	285.478	374.193	292.073	9694.967	713.64	334.897	2732.368	184	0.857	1179.565	947.386
15099.865	14635.069	13315.782	19472.682	15025.944	21971.408	9993.213	9501.695	938.607	380.407	434.537	1202.568	301.646	728.559	326.652	8809.584	230.288	358.6	193.051	926.002	151.726	664.723	153.416	1047.183	7718.229	265.959	340.402	294.428	7374.552	640.897	308.983	2373.953	134	0.827	1188.478	947.045
23773.686	22562.777	20621.604	31381.559	22726.152	32854.717	14705.577	20836.896	1314.845	437.82	379.047	1749.246	352.308	910.238	354.153	12192.237	280.495	489.184	287.667	1410.914	164.564	600.206	177.936	1903.836	10581.614	293.438	296.377	256.401	11505.812	785.469	327.55	4267.795	136	0.967	1327.779	949.088
22369.018	22560.577	19988.735	31406.833	22573.57	31785.834	13784.548	20922.783	1176.731	598.2	361.575	1880.175	329.172	891.21	286.453	10855.759	255.834	490.989	219.295	1273.152	158.947	440.814	153.505	1462.925	9895.732	290.015	315.27	268.118	11054.089	764.522	329.601	3341.025	166	0.895	1340.319	949.91
16392.109	16340.404	14159.131	21102.885	13559.857	13009.164	4983.717	7443.374	1057.763	442.301	341.376	1363.897	1562.169	410.75	231.333	4876.185	229.992	331.695	651.22	873.031	2541.618	283.5	142.977	566.6	6602.356	256.12	308.32	270.091	14656.622	282.105	357.013	1261.584	175	0.87	1390.471	948.54
8088.31	7652.887	6676.824	10005.121	7411.182	13643.073	4022.197	5916.286	1037.902	260.422	291.752	532.866	240.637	546.528	235.683	7841.025	189.087	244.427	174.369	630.596	150.598	275.547	127.145	654.627	3401.416	269.903	274.128	260.229	4593.279	324.35	437.923	1719.295	98	0.993	1077.112	947.847
16618.377	16858.367	14945.373	21489.784	15910.61	25545.053	10287.704	15404.699	1231.566	423.299	601.757	1541.29	373.821	925.707	294.074	12240.897	255.851	391.397	237.215	1105.591	154.637	655.044	133.646	1595.334	8946.598	293.329	493.955	277.986	10080.475	781.653	434.159	4037.916	173	0.806	1155.182	951.922
17958.222	17951.661	14870.837	22306.816	14736.176	23583.531	8525.376	12475.196	922.205	343.145	296.496	695.606	277.71	609.379	228.022	9383.449	225.825	318.731	189.792	659.982	143.65	366.587	125.235	929.529	9725.982	300.462	248.714	278.621	2639.015	382.988	294.058	2836.743	136	0.941	961.691	951.162
20466.946	20085.246	17754.621	25839.658	19128.812	25468.479	9637.69	12140.872	1223.26	420.314	560.332	1148.437	305.449	1389.166	361.367	10419.593	260.234	449.654	289.73	1096.503	159.136	428.039	175.615	1197.326	10819.439	304.624	412.54	316.078	9139.513	705.216	394.94	3153.708	154	0.987	1208.318	951
16949.432	15915.349	14698.681	22564.211	17336.387	27985.158	11698.558	17335.177	1618.469	390.451	476.117	1690.799	334.332	1050.439	317.636	12179.171	217.635	378.102	480.915	1004.478	158.028	569.369	146.89	1513.83	6717.392	280.801	428.006	292.507	9430.803	599.422	401.558	3726.011	116	0.977	1172.509	951.448
19976.316	18473.856	16749.245	25615.663	18069.678	22883.862	9982.311	13106.949	1208.669	405.83	359.832	1735.158	316.433	852.151	324.428	11449.335	275.243	508.444	231.256	1183.77	162.5	535.435	168.123	1464.409	9777.199	291.222	309.857	256.386	9709.143	643.2	268.879	3255.526	108	0.95	1319.472	949.639
16131.842	15281.652	12433.004	18482.289	11265.296	15703.075	5568.97	8185.641	1155.465	345.617	286.237	781.128	315.424	472.376	222.388	9854.547	204.622	253.424	173.898	552.969	162.873	282.103	139.808	815.454	7444.966	289.166	240.965	269.892	2099.906	314.239	263.443	2373.7	143	0.893	931.416	954.542
18060.261	17939.148	16132.379	23429.757	17769.608	26267.546	12121.87	16221.186	1127.379	441.011	486.982	1363.801	344.895	896.437	339.273	11231.53	255.145	418.203	310.02	1317.629	159.916	628.085	151.636	1609.088	8098.794	284.33	373.271	307.895	7747.466	805.029	322.963	3858.431	117	0.906	1183.705	954.551
20910.087	20562.013	18549.402	27781.381	19176.826	26368.863	11093.799	15282.282	1011.487	392.574	488.469	1166.35	303.375	930.166	340.649	10109.117	246.115	396.14	518.031	994.346	151.464	428.782	162.429	1148.268	9489.994	281.2	389.579	300.161	7831.886	614.631	345.056	2646.385	248	0.844	1197.968	955.117
15001.611	14657.314	13469.884	19618.163	14700.577	21046.141	7067.571	6244.347	1206.6	426.211	416.742	1070.978	279.682	789.788	349.568	6730.365	231.102	409.214	475.712	926.107	144.161	343.893	168.835	728.817	8597.447	298.274	340.004	300.735	5975.165	464.16	368.352	1768.199	108	0.967	1218.361	955.194
13203.141	13070.689	11644.66	17654.244	12611.136	17929.656	6281.376	9957.55	1074.663	351.832	312.545	808.01	275.164	550.24	239.146	9047.965	220.354	271.352	319.412	857.877	144.287	445.113	130.413	918.187	6119.484	268.494	262.322	275.957	4648.717	382.437	383.467	2754.058	161	0.819	1025.488	955.761
18545.591	19081.811	16316.731	23951.051	16018.167	24246.361	6561.314	9361.067	1319.024	351.734	307.346	803.122	315.996	520.324	243.883	8600.777	258.686	361.117	244.318	841.131	168.995	387.986	129.434	742.75	10018.159	560.923	263.532	272.971	7641.697	362.625	319.338	1937.617	135	0.923	979.87	958.567
22205.895	21813.482	20613.885	30255.734	22395.25	31877.732	14035.509	19772.046	1523.185	433.255	530.516	1476.042	365.832	882.906	319.912	12497.871	263.233	474.461	280.599	952.597	157.178	533.201	142.085	1587.499	11762.908	277.712	402.714	294.055	10692.949	690.092	422.109	3539.361	154	0.941	1169.045	958.857
18829.651	18023.186	16758.321	24411.359	18621.241	26439.984	10879.503	16277.631	879.03	325.941	464.875	964.941	295.896	746.395	264.168	9665.334	241.853	328.579	453.901	609.172	137.194	375.201	123.47	1013.865	9135.326	282.381	333.665	268.605	4540.587	405.362	446.14	2651.145	165	0.944	1138.252	957.979
10602.489	10498.613	9831.294	14652.402	11348.888	17604.244	7944.044	11876.593	1257.379	447.267	356.135	1334.187	316.5	864.041	286.484	10644.136	243.673	328.22	179.133	997.736	141.449	572.759	150.245	1880.475	4365.457	275.538	295.31	272.528	5319.925	514.371	341.657	4525.752	123	0.952	1342.329	958.565
11549.642	11191.148	10654.625	15919.676	11720.755	15933.294	6655.679	8918.003	1087.896	584.468	305.963	1455.444	273.984	669.714	260.663	7834.356	222.657	400.631	187.022	767.619	134.4	415.242	145.613	1089.222	6340.816	247.219	332.526	259.792	5072.936	413.721	304.475	2243.597	135	0.923	1352.685	959.626
19389.887	19798.693	18002.356	26308.289	19921.189	29621.414	13112.854	19274.435	1072.344	415.425	499.851	963.048	321.989	820.711	330.972	10736.026	244.845	405.192	309.74	861.782	143.713	510.059	145.374	1408.411	8681.388	276.271	396.465	294.905	5400.628	541.194	355.32	3296.685	243	0.91	1177.706	963.171
24571.626	23958.908	21613.647	30855.862	22906.979	33769.033	13781.052	15653.822	1279.277	1098.139	476.472	1281.652	304.356	705.688	359.149	9110.992	235.612	478.563	411.792	927.351	155.399	395.185	158.788	948.283	10122.153	311.249	371.918	299.21	10566.473	535.286	285.386	1934.967	125	0.952	1225.148	961.108
20598.42	20764.815	18976.338	28711.159	20214.879	29235.732	12022.331	17956.538	1078.336	511.921	357.619	1668.84	304.606	754.891	300.475	10206.807	282.45	527.507	214.386	1117.537	151.358	451.2	144.435	1319.071	11257.593	283.863	339.245	267.23	7681.364	674.661	281.901	2789.567	123	0.993	1325.045	960.484
15251.777	14891.803	12785.927	19932.452	14222.095	19123.682	7463.853	9742.308	983.151	324.179	309.989	595.034	333.199	523.907	739.13	8264.749	240.545	317.489	406.834	826.765	152.871	448.92	199.691	764.211	8780.532	339.981	286.836	267.519	5394.496	355.272	533.411	2157.258	120	0.957	987.425	964.275
18939.137	18731.63	15979.534	24128.047	16596.962	20509.442	6559.482	9674.614	1079.731	399.259	359.148	921.175	310.035	691.613	237.083	9586.609	254.188	324.209	222.566	879.996	152.69	507.471	124.342	872.362	11129.372	255.613	323.166	278.848	6380.722	418.358	342.891	2511.261	157	0.846	1009.946	966.959
12859.938	12858.004	11487.039	17287.663	12457.532	15710.716	6714.054	9477.18	1310.249	424.364	352.923	748.771	349.82	715.556	266.415	10453.674	250.016	410.96	398.602	678.644	186.805	609.743	148.021	1530.838	3917.293	251.82	513.878	253.011	20340.26	397.014	294.5	3446.134	111	0.964	1374.041	964.563
19262.98	19811.648	16462.779	25208.444	17156.835	21707.405	7521.741	10062.353	1116.659	329.066	307.369	758.67	266.749	486.916	231.855	8394.862	232.312	299.276	272.672	759.061	131.724	434.569	121.914	787.415	10069.17	289.165	266.333	263.02	1793.705	349.23	286.835	2281.944	114	0.948	959.912	966.886
12884.188	12015.552	10526.867	16629.407	11504.51	17229.936	8101.518	11774.233	976.978	462.967	420.63	1669.874	3294.635	1086.295	361.559	12206.923	200.607	304.182	219.36	975.404	5331.73	492.405	143.577	1688.824	5006.907	306.357	361.463	266.381	20185.546	1175.153	333.343	3932.558	109	0.946	1290.491	965.638
15598.745	15046.865	13496.983	20894.348	15076.921	22991.365	9826.199	13486.347	1750.851	354.718	371.895	2408.469	308.255	790.542	269.788	10451.987	235.291	405.076	211.501	1232.409	150.885	486.781	142.383	1347.106	6281.254	280.916	351.094	267.929	11105.086	738.855	280.012	2902.662	116	0.977	1332.086	965.966
16470.22	15215.551	13537.45	20361.18	14950.041	20996.08	9344.876	13698.548	1311.259	378.95	369.578	2043.732	321.581	1055.503	266.875	10383.139	234.367	376.79	207.414	1288.847	151.656	508.402	150.565	1637.563	8304.87	284.707	327.351	256.152	11343.402	776.542	312.612	3942.077	105	0.984	1338.224	967.281
19371.013	19045.142	17215.51	24895.387	18037.447	26605.408	9725.512	11197.36	1198.415	363.084	455.122	1365.116	316.495	518.922	330.429	6078.05	222.757	465.655	422.234	1279.783	167.65	341.062	145.657	669.987	7920.278	308.154	377.233	312.665	13438.834	540.188	295.974	1328.887	153	0.866	1235.801	969.964
15396.639	15268.675	13499.751	19900.526	15023.21	20574.603	7950.107	8645.364	889.402	323.205	391.417	1160.672	302.421	613.662	335.722	8154.569	205.184	428.523	238.129	776.564	148.873	284.41	146.079	840.965	8298.469	310.983	347.197	298.687	7520.262	471.841	326.388	1702.391	149	0.897	1251.003	968.869
14703.07	13867.406	12860.801	19333.601	10837.956	14371.296	6268.622	9365.46	1039.138	455.809	431.384	1363.216	1280.403	834.038	323.96	10423.157	225.642	300.027	378.315	917.397	1279.892	691.386	134.165	1383.224	8126.737	297.156	328.695	268.2	10110.842	670.144	332.872	3449.583	119	0.961	1281.744	968.273
17259.367	16801.994	14172.899	21450.244	15196.539	21145.644	8262.804	11236.303	1508.409	404.541	323.182	544.949	296.009	532.809	234.387	9658.364	248.163	289.714	525.182	969.077	144.949	521.307	130.067	1009.839	8160.752	270.562	318.886	269.286	2896.067	335.886	326.142	2836.358	133	0.973	966.703	970.38
17815.079	17753.843	16434.335	23811.889	13842.595	16320.35	6541.294	6631.995	1064.46	343.546	475.443	767.183	285.756	670.316	325.996	7886.671	241.56	422.638	225.806	780.071	133.311	422.474	142.088	860.04	9951.029	279.884	370.76	303.471	5971.887	460.636	362.639	2125.989	121	0.948	1195.888	969.913
14916.549	15092.691	13881.499	20099.446	14765.736	22320.641	9419.2	11381.28	879.125	572.615	429.672	977.909	264.515	540.392	326.336	7459.121	198.327	338.628	343.626	798.939	143.616	326.985	148.79	754.772	6832.493	292.84	366.94	284.45	8016.463	473.944	300.712	1460.418	128	0.91	1226.016	969.867
20959.064	20715.674	18333.582	26716.707	19743.725	26623.766	10338.129	6891.875	1127.436	370.617	451.869	1513.688	340.489	603.258	342.652	8237.283	256.859	534.746	268.68	1186.347	172.284	343.576	147.599	830.969	11331.194	305.929	389.967	294.366	16718.413	655.268	309.016	1489.495	107	0.958	1243.668	969.332
15241.598	14630.327	13443.674	19619.549	14234.45	19583.591	8265.006	10867.158	1629.133	367.213	489.509	1430.723	311.826	909.803	305.641	10587.047	263.609	382.668	243.624	972.543	140.895	456.068	131.679	1105.19	11310.785	274.353	389.942	288.685	8339.099	629.947	359.697	2845.083	110	0.955	1165.627	970.318
15678.66	15225.51	13435.857	20039.289	14580.208	21470.87	9654.965	11481.38	1122.634	378.369	484.904	1067.245	306.272	685.856	319.963	9495.762	248.653	377.889	206.127	720.987	137.802	532.116	139.008	1056.959	9073.732	273.744	405.427	284.427	5927.354	505.805	357.514	2338.962	98	0.993	1170.878	972.439
9463.972	9229.869	7848.191	11245.63	8274.454	10991.577	4547.519	6361.474	890.142	300.588	436.966	1115.058	270.31	682.489	320.489	8016.567	236.842	350.932	182.527	1097.742	147.128	345.513	152.926	772.078	10106.083	285.173	373.637	293.64	9413.803	680.282	354.335	1676.638	105	0.997	1209.129	970.9
16948.167	17120.959	15710.587	23332.731	15628.48	25343.181	11417.175	15462.49	850.771	370.402	363.376	923.49	305.294	695.403	299.525	8911.731	200.402	317.115	503.005	799.227	173.453	477.184	137.718	1299.832	6288.246	298.403	323.367	255.94	6631.231	547.981	335.3	3106.574	197	0.918	1291.287	974.53
11469.859	10966.103	11189.306	14902.077	14008.755	18451.265	9605.037	13270.684	1085.649	514.956	429.999	593.235	406.331	831.771	345.176	11145.086	229.28	265.587	485.875	564.508	246.959	651.309	148.309	2275.248	3530.652	307.215	304.741	269.662	3069.748	399.572	291.478	5501.61	129	0.982	1268.957	973.779
9467.511	8585.801	8019.95	12812.725	8941.221	14569.675	6116.595	9406.047	1430.221	275.71	309.376	1622.11	269.311	792.696	244.82	8300.613	193.729	278.295	218.148	1112.656	132.198	360.059	138.607	1092.382	3600.671	263.871	292.457	265.95	6396.488	728.65	291.212	2826.457	104	0.974	1330.913	972.962
26709.42	26730.542	23350.162	35921.897	25694.588	30791.382	13831.905	19802.885	1102.407	521.304	423.587	1898.967	321.245	1038.812	272.405	9868.252	275.413	484.962	414.511	1217.349	157.972	484.203	155.491	1496.8	12428.094	277.448	345.068	261.84	11288.878	774.699	292.514	3475.893	217	0.934	1343.256	976.09
8813.884	8982.769	7846.571	12168.285	8645.557	12549.309	5679.39	8111.964	1170.293	366.541	330.125	1090.45	306.615	731.341	267.382	9259.809	223.219	317.657	192.194	859.113	136.248	525.466	158.824	1542.656	5087.753	248.864	307.002	249.114	6439.151	490.959	305.506	3582.87	156	0.794	1373.436	975.872
14377.21	14245.775	12840.818	19213.085	13703.033	18456.451	8118.13	11540.525	985.777	394.587	355.717	1425.34	299.734	724.529	285.305	9545.191	216.673	418.64	195.86	882.687	161.367	423.934	133.501	1283.476	7821.885	290.763	324.882	256.572	7939.196	654.183	292.009	2922.84	182	0.884	1303	976.082
14186.743	13541.144	11138.294	18362.969	11792.57	18191.431	6271.986	9264.365	1079.905	463.236	299.008	872.209	281.436	591.679	224.101	8979.223	204.871	253.472	297.112	782.188	161.959	345.433	138.831	763.544	5690.516	295.23	301.082	278.331	1076.207	324.284	320.074	1912.636	105	0.941	888.233	975.681
16323.776	16932.236	14812.412	21840.674	15692.553	24587.374	10049.456	8406.567	1012.123	333.816	429.44	1611.338	306.475	691.482	331.456	6758.474	229.637	472.082	236.098	1109.304	163.019	367.225	137.97	754.191	8997.489	315.52	380.35	303.106	10391.971	698.849	310.52	1590.407	122	0.956	1243.451	975.533
17033.056	16859.435	15348.871	22744.018	17070.461	23965.563	10016.609	10651.405	1143.588	352.299	508.734	939.522	286.967	858.778	326.937	9499.17	254.139	401.596	328.72	1038.772	144.977	545.744	146.83	1050.423	9649.609	289.296	447.789	307.416	7342.901	519.686	339.187	2744.345	240	0.74	1189.888	978.508
15975.903	15444.817	14409.552	21949.79	15783.249	24492.044	11176.314	14743.198	1150.138	414.966	408.422	1829.274	349.059	921.268	315.938	10851.955	229.281	383.112	293.479	1198.898	171.752	611.043	135.296	1564.732	7839.768	313.403	340.437	270.913	11968.014	847.592	331.239	3568.367	252	0.828	1280.734	980.512
16928.706	17080.585	12997.406	20863.095	13471.492	16557.815	5647.756	7146.395	1447.277	426.961	360.061	442.05	272.467	646.226	208.071	8431.022	243.301	308.656	183.704	1059.354	174.064	280.09	131.107	838.326	6528.014	319.562	374.477	288.127	1274.322	349.585	326.726	2991.786	125	0.98	896.868	977.404
22386.103	22857.236	19027.217	29423.374	18222.491	25723.584	8106.114	11459.173	1069.518	775.121	387.75	1021.662	283.263	541.85	221.68	6678.808	232.288	377.899	394.483	819.232	150.839	293.279	124.86	630.258	10283.172	265.549	352.784	280.928	8919.807	324.464	312.624	1684.495	179	0.823	969.601	981.087
14155.476	14050.606	12465.773	18147.128	13691.792	19712.65	8486.65	10127.295	1184.775	408.654	526.625	731.722	303.655	811.436	322.917	11467.018	252.686	381.315	300.342	789.92	144.053	1140.591	155.358	1251.232	6740.103	290.405	475.84	291.686	5946.831	435.843	365.253	2838.616	148	0.914	1173.459	979.818
22995.294	21518.256	19355.11	29705.614	21012.529	26765.04	11415.103	15431.141	1046.332	332.113	396.284	2525.201	302.561	702.153	245.22	8678.526	258.585	509.381	209.056	1064.887	157.478	379.933	140.553	1058.372	12797.428	276.307	341.228	261.905	14064.432	734.309	248.945	2219.886	145	0.873	1335.272	981.645
13488.937	13585.67	11592.119	17564.895	13528.935	16677.365	7574	10745.153	925.306	316.43	317.69	1527.454	281.836	657.788	267.053	8529.809	215.114	367.732	196.548	810.57	150.253	421.216	132.057	1164.392	5848.606	280.499	301.551	253.053	9773.845	515.198	259.579	2801.939	118	0.994	1321.737	979.932
14005.41	13463.204	12621.931	18072.886	13226.829	18511.137	7430.165	9525.52	1094.579	426.595	549.568	887.245	317.603	640.114	309.805	11059.318	266.275	383.193	260.607	790.865	139.879	1500.043	133.12	1122.447	8351.3	291.573	427.611	290.285	5718.743	440.243	356.175	2404.672	101	0.977	1165.381	980.866
16214.537	16058.937	14357.346	20750.851	14789.633	21083.036	8967.806	10607.156	993.583	362.656	481.996	1494.805	312.569	768.233	320.176	9035.978	247.316	452.636	223.741	1038.62	153.532	451.926	139.153	1082.913	9968.873	323.28	386.679	280.662	9398.863	665.192	318.703	2560.283	298	0.775	1236.047	985.493
12833.956	12488.002	10953.818	16099.876	12107.398	17008.493	6903.258	9515.322	890.965	369.7	495.952	1033.307	267.15	963.927	325.14	7949.052	215.906	328.031	186.033	959.752	140.729	322.768	148.658	956.921	7319.442	288.676	418.638	286.906	7108.825	536.802	408.974	2634.53	130	0.951	1207.438	982.669
10505.239	10573.074	9501.361	13711.649	10159.019	14479.278	6247.265	7036.212	788.654	322.337	391.604	1000.118	297.351	603.095	305.016	7979.565	197.848	347.612	185.438	795.077	136.629	427.909	130.772	988.585	7330.626	311.687	326.803	279.026	8829.076	483.599	341.976	2268.144	113	0.886	1255.872	981.235
15671.386	15368.16	14538.62	20919.976	15635.145	18197.985	7844.466	11062.19	1039.293	374.043	393.688	1681.469	322.733	678.606	273.669	10492.444	253.205	435.702	197.85	1037.827	157.876	521.713	134.19	1437.365	8067.59	278.84	310.226	252.26	11210.96	779.555	282.876	3097.996	101	0.99	1316.045	981.708
13705.159	13723.831	12166.579	17969.374	13750.756	17972.255	8621.204	11647.042	1330.349	438.733	702.561	1039.901	350.923	1101.153	281.804	10282.485	280.97	389.179	280.403	1150.701	152.691	560.278	169.07	2195.409	6456.115	273.34	365.506	257.517	10900.877	714.809	368.971	5411.042	162	0.927	1356.722	984.222
17885.156	17567.272	14690.593	22286.821	14988.36	17223.229	6620.534	8586.461	1268.578	339.098	284.855	822.834	260.123	443.266	219.536	7579.847	232.328	333.946	218.671	864.331	144.85	401.227	117.785	687.026	9654.938	260.145	257.477	290.047	4872.596	348.903	273.497	1918.687	218	0.75	941.101	987.138
14453.514	13977.175	11650.484	19317.87	12134.987	16585.804	6901.875	7563.577	972.262	767.075	286.434	764.131	263.554	561.582	227.121	8257.211	190.156	217.247	185.122	785.869	157.405	303.316	125.682	843.344	3973.95	268.756	280.818	290.102	5182.033	399.691	271.692	3042.207	108	0.967	921.778	983.972
16767.39	15906.997	14171.132	22133.3	15964.062	20966.073	9133.398	12255.472	896.203	275.129	324.953	1672.471	288.23	751.117	241.145	8342.101	214.453	398.495	193.633	1026.852	148.018	321.845	141.231	1086.665	8498.601	283.99	307.368	253.24	12810.536	638.916	260.452	2703.77	174	0.885	1328.58	989.195
13606.141	13092.724	11597.216	18358.069	13300.78	15182.034	6858.739	8953.125	1307.964	401.837	1399.305	1259.841	338.899	1494.352	265.01	9883.242	248.513	322.086	293.555	1814.208	174.188	383.149	161.361	1512.993	4764.366	283.715	568.94	255.489	17574.153	1076.965	373.92	4253.118	104	0.974	1348.971	986.212
14386.575	14139.645	12388.226	18979.947	14760.687	22275.757	10387.327	14570.516	1122.516	317.343	368.361	1379.047	304.023	705.913	268.785	9859.108	202.861	323.341	250.013	1101.521	151.891	418.31	123.232	1300.636	6261.633	288.732	329.091	271.141	9058.699	1199.005	265.515	2956.133	212	0.869	1292.439	989.623
18392.686	17903.959	15903.226	23119.605	14262.763	19260.879	7186.85	9387.272	1014.317	335.149	286.413	718.065	253.389	359.353	193.281	7437.996	237.21	316.197	339.853	667.378	168.841	272.847	127.107	608.139	8878.623	280.19	293.568	284.887	2122.016	288.367	280.271	1250.414	127	0.967	899.618	990.5
18728.672	18658.615	15582.309	24642.339	16186.221	22047.007	8239.947	5921.195	989.257	466.977	288.184	598.243	261.122	405.397	213.728	5692.213	222.069	312.251	280.479	640.595	167.322	351.943	119.304	529.88	8370.809	272.731	310.935	291.714	6049.938	313.78	277.942	1548.674	153	0.921	920.696	991.729
16080.963	15985.439	13361.041	20992.105	14528.377	18804.136	6898.181	9464.35	1190.137	345.372	287.3	717.866	251.642	454.122	220.035	8361.466	214.47	285.889	304.828	893.341	147.127	405.338	117.088	765.121	7191.203	257.656	261.002	279.379	5580.097	344.147	259.402	2369.937	180	0.878	934.256	992.044
14965.6	14533.549	12787.107	19075.195	14543.074	22745.922	10221.384	13281.524	948.726	301.471	412.58	1076.303	301.526	727.266	301.615	9140.083	204.14	380.278	201.495	867.736	144.893	509.474	142.69	1193.016	7791.953	303.301	354.042	265.259	10407.296	560.548	334.091	2737.979	195	0.88	1259.167	993.695
17013.214	16582.514	15517.194	22776.128	16397.349	26959.597	10905.678	13708.131	1169.52	353.817	427.129	1681.536	326.509	871.455	274.21	10604.53	238.898	435.171	329.932	1209.862	154.302	424.966	128.75	1354.043	10114.285	296.928	350.479	280.338	10313.031	779.76	297.989	3133.289	161	0.839	1281.898	992.252
16455.418	16247.908	14545.083	21740.603	15988.291	26101.562	10570.498	15014.01	1012.819	377.564	457.433	1403.892	304.607	1029.256	279.069	9218.953	228.732	367.371	197.852	1291.136	156.608	498.391	140.827	1478.525	8171.294	274.285	365.725	270.189	14208.67	966.289	328.833	3734.227	217	0.861	1306.288	994.334
15077.524	13533.667	12120.192	18854.971	13137.973	18007.779	8026.604	10721.568	855.685	269.18	312.297	1442.112	271.629	763.644	252.772	8163.572	238.365	411.328	210.844	1055.851	129.007	326.126	142.616	1050.804	11131.13	272.119	292.874	274.61	8853.776	608.454	288.849	2802.196	109	0.989	1321.867	989.904
14314.006	13949.499	11922.529	18392.816	13171.237	17328.225	7554.865	8531.82	1045.368	346.085	336.476	1237.102	291.748	707.619	238.481	7363.428	268.711	403.103	199.033	789.774	130.347	585.891	163.446	1104.391	9023.748	276.839	337.719	248.532	6441.808	502.415	278.06	2640.25	163	0.87	1365.868	992.696
13452.128	13737.041	11686.469	17117.182	12436.198	16442.373	5898.976	6639.448	787.415	331.915	336.564	867.685	276.508	336.705	205.607	7522.14	219.444	304.955	181.025	555.174	161.087	497.029	137.962	818.512	7105.449	223.346	293.969	275.709	8378.415	330.421	335.545	1810.654	113	0.912	997.412	990.447
11900.551	11402.287	10587.589	15384.426	11612.885	17256.333	7776.818	10490.059	1181.555	405.394	497.313	1113.046	339.462	803.422	313.078	12001.896	222.918	402.58	420.632	1099.79	163.216	873.77	180.434	1330.669	6117.687	321.034	421.145	275.955	13708.254	552.286	345.812	2627.165	133	0.875	1248.703	991.763
23078.786	21086.662	19760.939	29614.258	21906.63	29426.671	11751.894	12251.471	1142.16	875.781	728.176	1558.303	327.355	1098.386	328.764	10301.87	280.462	483.811	209.756	1276.945	168.651	513.083	140.031	1113.31	12063.607	296.162	551.656	299.987	15066.32	758.366	395.777	2735.687	101	0.977	1198.035	991.074
14243.888	13399.716	11364.874	18336.19	13901.719	28196.716	9773.264	14060.112	1049.677	290.737	366.702	1901.496	301.326	1004.215	265.056	9267.416	185.002	280.008	206.246	1457.01	146.942	516.102	135.657	1408.432	4563.163	274.747	354.617	264.517	12490.169	950.124	397.188	3654.336	107	0.971	1312.575	991.836
11120.765	11309.59	9406.042	14368.115	10245.555	13678.761	6166.928	8002.529	968.585	375.404	338.624	1028.59	291.712	764.027	250.096	8518.389	269.519	353.499	194.348	731.392	130.014	453.703	168.93	1323.951	6661.594	273.944	317.288	241.998	5192.699	412.947	290.896	3086.135	99	1	1372.359	991.359
16439.838	16955.194	15059.772	22445.094	16814	27155.688	11481.099	15836.145	1004.93	287.361	373.978	1474.378	294.606	651.365	258.82	9049.705	203.073	414.083	222.875	1062.093	152.109	411.201	123.231	1089.781	7485.294	266.604	331.242	283.209	9400.602	853.438	270.448	2451.852	172	0.896	1288.453	997.035
18345.694	17964.596	16050.294	24430.83	17075.556	26018.594	9343.177	12624.309	1107.967	331.991	363.037	1894.763	297.613	957.704	258.345	8593.462	248.49	390.498	196.573	1240.812	136.877	390.468	142.557	1250.3	10838.497	283.91	337.355	273.903	11250.648	789.733	336.395	3334.383	157	0.898	1319.761	996.697
29234.458	30463.359	26924.717	38952.3	27978.784	32565.644	12966.581	10608.944	1129.33	1771.367	809.052	825.614	328.727	1440.137	334.214	9072.096	296.216	526.506	217.731	1232.495	188.677	400.459	147.568	996.769	12426.338	288.903	670.512	287.989	21381.812	805.079	503.215	2527.02	99	1	1202.116	995.641
10442.047	10617.457	9281.394	13265.61	9560.671	13377.054	5519.698	6831.174	1074.908	290.73	474.954	1297.747	262.424	714.81	282.598	8724.759	243.568	359.412	214.512	1042.453	151.621	426.279	127.173	897.943	8364.859	299.127	388.066	283.845	11152.385	556.687	310.526	2260.118	106	0.949	1227.226	995.887
12406.106	12377.869	10885.765	15413.289	11649.255	17270.38	6720.134	8892.162	1072.082	440.544	358.89	769.104	281.188	567.604	214.51	11017.679	222.088	246.186	189.999	654.302	162.027	714.435	127.036	1171.073	4919.774	248.199	285.786	284.837	6649.791	385.148	330.666	3113.328	140	0.864	995.093	999.621
16796.887	15555.769	13840.085	19994.994	12478.881	17553.81	5729.802	8331.152	953.805	372.746	548.175	1299.088	815.311	732.657	300.444	9012.583	221.422	365.757	218.677	654.241	2027.228	358.678	139.818	851.92	6551.168	261.457	436.099	269.959	10110.253	431.512	379.244	1943.188	190	0.836	1158.916	998.837
15118.555	15543.536	13372.311	20618.81	14773.298	20608.993	9018.113	11581.292	1405.432	313.613	359.117	1903.963	296.621	1027.56	239.967	8803.017	219.105	278.041	187.294	1193.751	135.584	336.357	136.535	1384.86	7107.002	284.19	339.209	267.782	10104.357	850.131	292.784	3972.307	144	0.923	1327.674	999.799
13800.31	13483.822	11918.2	18413.355	13099.462	17250.405	7354.368	7996.435	1140.575	317.262	403.568	1201.237	270.818	878.11	230.325	6300.704	270.745	367.12	178.136	885.281	124.151	312.406	173.089	955.949	11067.3	265.979	338.011	249.795	7323.262	629.073	298.04	2368.154	125	0.968	1360.676	999.1
16154.319	16686.67	14121.239	20445.648	13038.115	17918.162	6735.014	9006.48	1213.135	411.1	341.009	694.281	269.221	545.69	215.008	9205.851	224.136	297.027	296.775	705.632	150.148	616.862	123.07	983.414	7078.825	253.368	276.709	278.969	2994.539	367.547	301.883	2903.981	138	0.908	985.732	1000.225
15875.952	15852.433	12777.054	19541.676	13041.06	15883.49	6243.428	6773.604	1178.154	389.337	355.602	1221.929	273.288	958.32	233.704	7318.549	285.355	374.554	191.998	1039.714	158.517	490.23	143.242	1072.016	10739.969	279.982	350.613	271.576	13002.719	710.471	329.048	2984.394	155	0.933	1407.829	1002.023
10066.618	9946.822	8524.69	12556.959	9171.403	13502.533	5398.321	7102.081	1167.632	334.966	275.053	809.584	243.48	483.493	227.229	8547.76	170.877	252.933	158.994	672.35	148.801	599.694	129.37	920.213	3650.637	240.073	234.063	258.993	3811.125	341.096	287.757	2843.769	114	0.948	968.789	1004.132
13058.973	13118.531	11409.379	16732.12	12650.481	20178.323	8051.457	9445.635	1299.007	280.832	412.55	1221.862	276.136	685.245	270.451	8168.208	206.146	381.13	203.461	1024.056	151.872	413.774	124.687	919.939	6587.197	295.117	340.195	261.22	11759.267	581.245	309.402	2435.667	121	0.977	1261.814	1002.525
15555.544	14515.337	12780.487	20164.964	14413.037	21203.155	8697.224	11260.571	859.372	261.234	385.649	1543.188	266.145	986.488	222.025	8076.076	207.591	273.953	165.32	1024.391	134.263	346.452	145.377	1358.489	7528.061	270.608	350.747	267.426	8151.049	744.666	274.992	4024.341	201	0.895	1340.6	1004.918
14712.067	14430.167	12636.775	18786.422	13039.067	20850.573	8760.985	9146.66	1171.559	365.042	612.932	1463.993	272.026	1255.751	308.545	10675.171	239.946	365.899	218.227	1248.856	166.587	430.098	145.169	1203.331	7789.7	233.658	537.441	302.062	11608.93	638.041	484.72	3195.459	113	0.981	1202.438	1005.031
13277.453	12542.271	11336.264	17468.851	13257.856	21739.096	9770.163	12375.369	1022.734	296.245	504.731	1355.195	283.164	1106.189	276.159	9115.501	209.444	341.818	191.804	1463.2	156.927	415.4	131.406	1256.409	7045.901	291.213	451.121	276.166	10043.212	984.569	319.157	3229.282	100	0.967	1282.64	1004.36
10353.703	9716.868	8453.034	13216.144	9198.335	13546.716	4995.685	7911.055	1180.934	341.726	285.339	780.408	231.545	721.919	210.605	9446.498	181.753	306.92	179.804	933.307	152.219	407.423	125.82	980.472	4424.234	241.953	280.744	288.222	3911.64	444.022	296.57	3357.565	98	0.993	980.092	1006.194
10345.916	9416.395	8880.671	13009.936	9623.395	15043.147	6280.25	7551.886	1212.148	280.074	544.216	1695.16	273.923	623.155	269.173	8564.489	196.562	285.385	302.863	1232.667	164.026	418.393	129.787	847.23	4876.054	242.84	442.349	291.685	10561.502	619.071	395.777	1856.925	112	0.973	1211.179	1006.402
13390.294	13121.66	11939.271	17695.036	13084.785	19732.024	8732.721	10147.558	996.19	276.018	405.525	1265.269	264.403	796.437	261.06	8832.767	231.314	424.338	248.779	1018.502	150.399	415.566	129.971	1079.742	9698.82	274.966	340.574	266.988	10651.259	617.694	319.242	2783.154	142	0.92	1272.394	1006.479
16649.24	16984.879	14421.479	22481.797	15862.389	22331.776	9796.612	12281.196	1534.169	388.758	338.003	1624.951	269.084	1042.02	214.433	7443.116	239.313	345.36	179.45	1031.117	131.829	367.934	171.44	1190.689	8054.606	264.379	322.642	246.982	11315.401	652.733	284.802	3038.156	139	0.925	1363.73	1006.73
19249.697	19030.187	16518.94	25649.136	15762.056	17503.125	6700.361	8237.16	957.654	321.389	261.628	741.263	213.579	354.654	181.058	5775.769	216.744	260.725	580.587	670.5	155.568	294.986	116.551	512.304	9693.769	251.169	273.274	284.331	2242.685	301.519	279.622	1371.609	144	0.845	919.903	1008.625
18153.859	17303.624	15147.108	24324.725	17411.093	23165.028	10421.624	14245.019	1326.261	572.651	1204.027	1081.03	301.836	1689.485	249.982	8318.759	207.439	307.17	146.118	1485.718	156.352	387.264	170.12	1745.917	7148.773	264.241	495.198	264.147	18629.816	1115.182	322.52	4796.84	204	0.901	1354.613	1009.716
18266.425	17784.931	14741.406	23150.403	16323.441	17289.371	6680.56	6043.129	1016.72	268.881	319.819	1345.062	251.631	567.731	203.797	5857.319	270.267	471.64	180.654	895.374	133.484	305.192	152.418	657.491	10962.061	288.613	303.947	259.982	9148.911	511.705	274.05	1549.373	133	0.909	1382.252	1008.996
14045.454	12960.761	11911.844	18889.425	13306.603	15772.173	6565.163	7937.816	899.22	251.405	303.915	1099.951	235.07	646.554	198.691	6957.407	234.917	361.352	165.357	848.103	126.971	431.788	164.308	871.128	8140.212	266.23	316.211	250.997	7102.508	532.785	276.124	2337.421	113	0.981	1374.783	1010.111
20620.429	15983.822	16825.998	24930.753	16346.726	18825.913	7194.764	7550.042	1047.553	250.859	336.199	1187.493	248.623	688.1	212.242	5783.134	280.211	356.584	172.926	948.534	160.121	410.266	142.543	842.421	13248.814	252.135	341.432	255.972	11797.502	549.63	325.801	2150.355	138	0.861	1409.37	1012.391
18467.771	15119.012	14289.377	22120.24	14947.158	20601.558	8048.586	7817.377	1231.076	361.146	353.823	522.084	265.945	772.773	231.077	9494.562	217.743	197.198	187.027	522.125	183.336	450.331	132.873	911.258	9452.54	278.275	318.394	257.724	1296.355	364.281	347.765	3153.478	164	0.928	823.793	1013.079
12483.42	12147.661	10845.003	16009.286	11335.912	14678.674	5679.073	7928.041	829.312	326.395	279.458	578.462	220.835	560.113	212.351	7620.984	179.545	230.005	152.096	643.822	136.072	456.875	124.578	780.192	6416.345	237.992	241.941	263.079	4725.539	384.012	278.733	2437.742	110	0.955	952.336	1011.973
15973.143	16378.547	14076.075	19086.005	11702.165	15551.141	6529.149	8231.376	969.483	293.871	533.89	1269.281	252.699	657.725	264.648	8851.926	226.196	336.132	361.242	993.797	156.444	421.317	132.734	920.08	8285.516	242.914	416.406	293.5	9928.436	658.909	346.015	2256.116	115	0.928	1217.004	1010.483
14328.181	15659.363	12754.967	18794.377	13721.059	16516.98	6470.737	8860.755	806.078	401.809	299.108	629.681	223.134	480.945	201.144	6785.081	180.34	290.877	259.716	668.354	155.041	534.315	122.285	697.521	6958.136	221.553	285.656	242.355	4805.704	362.808	346.107	2102.153	185	0.87	991.457	1013.63
11718.742	9992.487	9896.298	15235.636	11095.559	14778.411	6524.315	8768.061	1016.668	221.803	303.361	1213.99	237.697	715.284	209.816	7115.063	203.229	259.94	160.549	766.278	123.094	330.662	133.039	959.513	7364.864	246.706	312.467	252.949	7603.815	580.798	284.389	2744.737	157	0.829	1330.252	1014.041
19963.311	19589.698	15644.135	22860.056	15390.228	16793.113	6770.112	7084.922	1657.882	1365.405	360.744	1398.926	259.819	881.33	214.608	6929.124	285.263	433.574	214.207	1012.711	149.74	416.34	152.166	900.677	11403.211	253.576	367.149	245.915	11892.287	597.004	313.778	2263.158	133	0.961	1400.327	1012.831
16665.614	15503.487	14325.6	21623.391	15033.86	21453.305	8022.799	7909.771	1081.619	234.964	256.998	634.607	226.599	479.023	197.279	6844.527	213.67	246.88	161.422	815.679	163.567	629.106	117.022	712.341	10577	241.88	258.249	260.106	5634.695	405.115	266.171	2314.404	122	0.844	939.287	1015.574
7646.038	7410.798	6528.199	9375.846	7087.379	11019.675	4153.212	6398.303	1072.816	242.758	438.268	1433.731	264.032	697.218	250.339	9298.388	217.673	290.032	228.744	1329.36	166.965	433.524	120.376	991.691	4490.278	247.941	416.449	245.446	15088.149	735.155	327.846	2377.47	104	0.961	1242.606	1012.356
13535.532	16324.989	12247.242	18957.35	12880.321	18982.461	7723.194	9435.681	1011.793	245.35	410.987	1117.526	244.495	724.675	239.381	8447.545	230.145	377.087	199.112	945.43	142.115	414.866	126.879	1020.269	8248.083	274.246	360.917	244.421	9409.058	647.793	293.528	2690.37	131	0.958	1256.538	1014.851
12619.511	10960.832	10740.593	16837.81	13041.155	16935.641	7731.806	9654.505	968.373	233.853	396.651	1252.237	262.482	773.585	231.165	10200.859	217.11	281.658	252.004	1116.513	153.928	432.108	127.881	1281.205	7254.606	258.728	369.129	244.897	13027.439	628.755	287.352	3179.665	134	0.942	1264.545	1014.709
16100.316	12028.18	13500.461	17556.111	15472.166	20829.713	8263.886	7984.729	854.154	302.177	262.173	598.938	226.46	418.587	181.015	5967.196	169.03	203.265	221.417	498.188	148.877	270.479	115.931	563.928	7179.755	276.982	249.958	248.314	3171.218	334.008	340.267	1701.157	190	0.821	902.011	1018.342
21678.738	13255.517	19048.375	22919.589	20959.948	29387.577	12549.658	8272.001	1112.691	251.806	284.271	520.792	237.206	424.691	199.48	5540.617	201.181	231.788	372.664	982.291	159.694	477.451	120.928	552.803	10001.196	234.308	264.647	261.474	3909.358	340.396	276.131	1545.539	220	0.791	932.15	1018.059
18339.886	12626.169	16110.23	19952.413	18546.06	26954.641	12398.5	13606.413	1041.97	345.806	340.647	1376.706	254.172	783.72	205.037	7116.072	203.935	275.675	154.799	1073.462	128.25	411.91	147.401	1201.576	8554.443	267.209	308.597	261.016	8657.622	745.139	324.508	3373.073	295	0.826	1343.154	1019.002
21965.268	9757.611	17911.036	15449.095	18707.531	23122.082	9064.778	7630.595	926.453	250.178	301.9	725.36	247.643	501.045	201.983	6893.489	179.616	195.255	245.59	544.306	156.265	287.83	117.678	638.439	8850.755	273.297	269.229	245.49	2896.259	338.146	317.998	1850.405	186	0.907	892.57	1018.581
16084.793	12941.479	14818.819	20005.608	15143.446	23679.4	10815.42	11885.206	904.537	277.818	449.676	1158.821	285.606	833.813	246.611	8878.678	225.514	328.11	386.562	929.651	164.376	503.632	161.587	1246.419	8697.19	272.347	509.777	237.1	15376.156	613.992	341.418	2657.876	207	0.914	1281.519	1017.568
9111.796	7634.125	7937.198	11571.837	9372.558	14694.081	5735.573	7591.199	577.662	187.085	293.714	656.951	210.365	504.313	204.233	5663.521	141.582	190.58	146.33	467.619	124.87	267.955	128.503	624.948	5372.357	249.796	300.75	239.532	5657.863	387.378	282.72	1662.664	125	0.952	1295.228	1016.476
15260.013	8726.513	12516.634	17726.921	15174.327	18871.152	8983.155	12711.322	1043.359	262.843	720.952	1154.509	322.375	1478.296	217.058	8006.95	213.555	228.016	138.579	1512.432	161.996	396.242	171.165	1552.796	5967.66	249.874	505.392	236.346	22299.259	1284.733	329.763	4156.325	163	0.891	1363.598	1017.113
9677.228	13024.702	8601.18	16562.031	9628.784	13714.441	6075.644	8280.439	909.455	229.038	298.878	1398.709	229.272	557.222	213.387	6318.434	179.617	234.248	157.789	729.993	132.529	397.131	139.944	739.233	6558.671	265.57	309.294	244.575	8702.387	535.211	292.774	1636.418	116	0.977	1323.681	1018.009
17949.319	8515.835	15827.119	14409.43	17285.905	22581.243	9439.716	10820.937	1039.568	248.84	519.391	926.17	258.978	801.428	255.94	9105.127	243.986	272.857	277.635	880.921	146.472	431.187	124.738	952.856	9996.254	254.27	433.955	247.958	11782.058	708.111	371.978	2208.408	305	0.703	1218.877	1021.661
14137.955	9589.993	11695.644	11462.278	12725.988	17722.165	6746.413	6117.075	851.239	251.997	266.912	574.146	201.92	386.261	193.771	6478.427	165.279	229.366	172.872	771.738	130.706	403.209	119.171	581.796	7439.619	236.491	268.801	243.726	4418.585	363.042	260.958	1773.154	119	0.949	969.071	1020.324
17394.14	18507.44	15483.538	25442.826	17612.51	21385.298	9609.099	13504.708	1110.049	370.123	932.147	1119.495	342.539	1439.466	215.508	7532.74	230.121	423.159	155.036	1142.263	170.678	353.331	161.87	1519.877	7104.684	268.748	572.561	257.771	24181.981	1301.285	305.773	4047.692	149	0.93	1357.614	1022.473
11000.497	3912.886	9719.073	5842.114	10270.304	13388.599	5884.705	6721.135	948.539	194.693	272.473	537.367	225.899	490.389	211.665	8254.332	178.688	142.33	148.205	399.032	140.554	702.005	124.669	1095.897	7220.595	245.696	257.493	247.868	3467.898	414.149	301.593	3530.48	110	0.955	948.127	1022.973
14756.872	6384.142	13142.52	10629.527	12910.293	17814.773	6730.643	8450.68	914.012	227.745	258.987	562.046	218.961	756.884	186.96	7836.604	197.718	161.736	205.383	492.63	136.219	410.586	124.499	786.638	8398.624	274.729	293.673	272.854	6227.968	453.949	323.854	2557.485	133	0.973	1002.056	1023.748
14057.436	16538.557	11422.144	21588.847	12080.665	17292.82	8515.247	9828.817	914.298	277.645	353.565	1517.974	234.545	491.8	198.532	7106.864	205.924	333.998	183.659	1023.003	117.161	470.116	133.741	1206.321	8492.74	310.005	288.734	271.934	5448.359	525.752	291.631	2832.73	243	0.784	1331.163	1028.142
17282.241	19548.813	13860.663	22640.008	14334.322	19628.518	7986.032	6933.427	1370.18	421.652	301.609	1668.595	251.788	707.329	187.228	6808.575	225.566	437.204	173.639	993.751	145.809	367.267	131.342	889.454	9919.272	272.188	329.276	252.953	11570.554	645.556	300.88	2356.664	109	0.946	1400.188	1023.234
13705.305	13335.734	11413.107	17348.811	11960.725	17634.088	6950.766	8457.601	836.732	342.89	272.762	815.484	206.299	557.992	208.49	7705.376	167.037	281.145	209.239	727.384	138.643	445.453	131.777	783.8	6795.295	268.699	295.798	290.299	3916.382	418.035	326.146	2684.925	163	0.837	982.052	1025.077
16001.938	7855.633	14808.931	9273.515	15706.478	20289.234	7375.896	7868.865	938.958	279.296	415.915	1015.739	219.273	618.393	241.533	7604.126	200.875	290.413	324.711	926.215	116.172	338.998	122.156	766.763	7144.49	284.846	389.397	244.773	9304.551	688.947	359.928	1788.682	164	0.906	1232.963	1027.067
13735.881	8248.532	12526.99	10370.975	12371.891	19012.946	9129.368	10435.088	840.69	231.111	337.253	690.656	240.5	606.618	215.833	7973.202	199.394	305.876	399.943	770.111	126.899	446.257	141.401	1210.647	7515.849	349.187	281.959	248.086	10063.819	732.075	304.915	2981.536	152	0.924	1294.816	1026.599
15571.378	13901.431	13034.721	16275.299	14659.521	20339.929	9099.807	13539.401	1200.337	260.121	534.398	1295.437	318.498	1735.962	216.907	8701.602	182.693	412.624	136.67	791.109	185.145	369.936	151.503	1708.498	6624.184	289.842	440.472	285.016	27365.791	1409.701	310.413	4285.271	139	0.891	1370.414	1026.687
15756.487	10480.289	12337.275	13637.452	13609.83	17264.161	6916.363	7536.962	1102.641	277.327	260.119	506.062	208.935	516.077	187.581	8087.117	168.907	255.97	164.776	859.206	124.162	493.723	108.068	829.373	9555.815	259.815	256.82	279.763	3343.622	394.181	269.649	2916.144	180	0.907	935.822	1029.511
11809.018	14164.5	9934.089	18032.724	11530.481	13710.205	5485.742	7189.311	964.176	314.687	415.032	1999.254	1059.108	732.733	243.736	8779.956	198.629	373.169	219.255	1319.784	1471.49	359.845	126.143	843.265	5952.551	291.327	387.153	237.568	9584.386	520.769	323.914	1961.858	178	0.829	1200.927	1031.775
14852.663	13494.863	12625.413	16966.351	14940.827	20423.731	9255.676	11262.232	1191.366	279.026	367.303	904.283	220.064	593.586	217.813	7465.7	195.608	415.049	196.766	985.033	114.168	417.881	119.441	998.297	6734.073	314.148	323.043	248.425	10443.428	540.107	351.789	2440.564	111	0.964	1252.932	1029.338
12202.806	11228.385	10114.121	13708.772	10253.221	13490.803	5442.933	6815.132	868.612	320.63	271.511	717.713	209.15	558.463	205.039	9110.154	169.728	272.218	185.073	810.81	145.539	523.435	110.7	1020.203	7285.693	280.813	283.084	282.648	5976.413	425.779	307.668	3203.476	125	0.855	993.748	1029.628
16055.317	12701.764	15051.796	17467.297	19548.311	23911.39	11129.066	14202.069	935.021	278.503	381.2	1192.872	228.313	744.261	211.015	9239.341	230.253	364.414	192.278	1159.115	111.402	562.549	123.513	1526.898	8277.554	312.305	319.146	254.654	10136.856	759.951	374.997	3682.635	128	0.963	1258.875	1033.055
13309.248	14515.741	13217.377	19258.551	16201.027	20788.165	10801.956	11905.76	901.018	387.237	398.123	1047.462	230.572	656.445	205.197	8945.458	210.95	364.132	179.882	1024.84	123.969	449.717	117.588	1603.684	7176.108	354.106	271.686	261.179	10093.279	516.565	320.474	3954.224	285	0.76	1279.756	1035.254
11636.019	12852.133	12039.602	18038.176	15438.165	13055.346	5755.816	6408.665	917.039	331.194	529.666	1656.537	285.151	1244.375	202.333	7847.398	178.75	339.359	170.915	1116.512	150.264	293.345	137.347	1353.748	4743.133	278.037	365.743	278.515	22014.983	1279.362	317.492	3998.011	104	0.974	1362.087	1032.5
17113.269	20448.213	13138.533	26185.693	14606.944	19731.485	8686.127	14119.699	834.824	318.975	337.496	1357.91	244.325	1139.893	184.776	7687.907	173.335	496.89	147.925	816.754	125.814	376.49	126.406	1675.904	8260.627	285.429	306.204	287.072	13244.724	858.278	291.154	4571.104	224	0.799	1377.522	1036
17473.549	17911.673	15679.53	21123.222	13337.794	21677.332	9269.872	13412.933	1213.275	953.882	318.685	1425.603	246.059	932.859	182.424	7661.136	226.094	427.783	170.15	991.873	125.076	323.464	124.441	1582.004	10769.833	268.571	296.193	279.119	10347.305	792.333	327.529	4380.982	220	0.865	1392.077	1036.459
10146.904	9831.706	13791.827	12061.205	9823.666	17399.18	7024.766	5760.053	1018.304	406.283	252.621	606.26	189.952	433.925	187.923	6464.975	156.012	257.572	162.751	814.212	121.494	462.699	100.42	572.813	4652.873	267.893	260.11	307.612	4227.194	401.222	226.369	2028.897	127	0.967	943.177	1035.035
9876.256	9680.696	14859.78	12248.932	9289.049	16566.8	6480.399	5441.108	974.996	357.225	299.969	736.797	243.138	343.026	164.175	4709.837	165.909	213.982	180.414	527.87	142.748	441.132	113.915	584.061	6295.579	299.791	265.907	285.864	3414.945	303.916	262.394	1552.608	118	0.964	859.076	1036.898
15588.103	14985.114	17929.675	18680.192	12400.223	17257.403	8751.195	6247.523	1025.161	368.139	291.382	830.368	248.549	317.829	147.818	5032.261	183.747	250.846	383.125	618.787	137.753	508.519	103.096	565.849	8014.937	304.687	279.247	297.291	1855.259	267.411	272.38	1550.772	149	0.906	866.265	1039.245
12900.302	12972.266	11104.08	17248.113	9706.969	14429.687	5775.052	6186.805	824.432	383.118	220.586	680.611	196.367	446.422	173.396	6929.009	163.859	267.987	209.2	695.502	146.306	363.721	102.762	598.959	6173.394	282.583	282.151	293.691	5060.272	334.238	346.358	2126.975	178	0.752	983.803	1037.921
18225.293	19334.266	14033.076	24593.993	17775.993	22628.404	9076.775	9513.595	1067.633	352.267	331.704	1252.863	220.447	588.805	196.617	6221.667	251.749	458.963	334.785	1268.213	122.934	287.071	100.47	644.744	9461.386	293.816	312.28	241.785	9289.185	508.764	286.27	1454.831	245	0.834	1219.141	1039.373
15530.076	13349.452	16921.397	14954.102	8828.864	18360.768	7715.069	6493.511	1036.204	317.099	317.189	421.614	204.745	333.774	170.987	5622.391	199.643	223.523	164.029	503.33	132.751	231.574	140.16	490.319	9897.76	265.481	273.702	272.75	405.411	264.526	265.892	1632.554	144	0.933	785.208	1042.375
16093.387	15909.85	14390.611	20801.231	13348.079	17084.12	9061.169	8664.843	969.758	364.899	275.144	771.705	222.588	327.301	130.583	6022.159	182.062	242.411	486.413	714.513	148.614	308.242	94.62	532.099	7664.119	311.585	265.586	294.251	2546.52	285.253	258.583	1582.231	180	0.895	875.028	1042.128
18223.251	18619.937	14274.595	22250.269	14152.445	18616.223	7970.154	7886.245	1260.91	333.381	318.876	1664.183	265.369	548.752	163.691	5881.251	250.499	434.991	170.078	870.155	133.843	253.733	106.241	881.191	10832.457	279.323	304.328	289.423	9309.477	533.037	292.407	2399.186	290	0.66	1399.666	1044.272
9858.976	10116.858	12019.521	12825.892	9011.764	16503.641	6475.402	5717.809	1044.684	364.382	222.472	615.874	212.744	381.593	175.043	6459.11	184.362	235.346	301.439	819.708	146.735	510.103	95	661.868	5763.254	279.082	252.968	316.872	3429.639	382.265	243.5	2148.411	156	0.949	942.981	1043.038
4059.483	4363.776	5811.21	4791.856	4141.479	7416.637	4057.023	5976.587	916.261	346.214	188.334	588.348	221.351	386.767	150.947	8410.053	154.897	163.932	160.47	554.589	129.411	496.451	89.84	846.292	1223.844	269.22	283.143	307.076	2405.676	350.452	208.795	3027.875	100	0.981	955.14	1041.77
8845.447	10084.818	15026.809	11907.493	7541.016	21432.408	9695.963	12238.63	618.686	258.937	268.796	599.222	199.556	433.089	159.414	7588.459	161.668	250.992	388.463	462.7	131.302	294.616	93.028	698.485	4746.886	268.358	296.171	264.775	1923.097	362.976	269.99	1987.138	135	0.96	1019.811	1041.989
17728.682	17634.52	15686.917	21513.192	11609.389	10740.084	7127.031	8116.317	804.68	430.771	338.305	991.025	597.101	594.752	188.238	7821.902	215.584	327.756	313.195	444.253	363.261	348.448	98.828	1030.687	9162.865	260.478	334.133	269.805	2712.277	375.893	316.878	2949.752	149	0.906	1038.52	1041.695
7331.849	7101.914	15408.011	9504.194	7341.654	13515.231	8860.748	8067.396	835.584	245.973	314.696	805.708	182.547	663.045	158.388	6817.601	189.506	306.384	187.132	793.231	103.362	331.563	103.175	915.166	4787.899	295.893	289.914	246.254	4614.44	517.505	301.744	2686.817	105	0.984	1250.252	1041.919
12615.53	12744.809	13071.704	18198.038	14622.195	11992.376	8226.219	9428.549	1026.698	790.547	322.554	743.568	279.256	629.232	164.696	8548.654	246.388	294.173	157.497	852.608	138.449	433.024	107.552	1507.309	6529.771	335.911	282.007	257.505	8082.595	537.354	312.157	3880.943	136	0.871	1266.279	1042.963
14592.506	14657.709	11963.915	19960.079	12520.419	16103.958	7095.308	6110.972	1031.96	351.585	306.664	965.816	281.764	348.017	171.068	5568.888	175.506	255.44	151.717	544.735	149.128	520.667	106.516	539.408	7788.299	280.01	265.226	288.654	1820.481	330.211	263.856	1810.344	207	0.781	818.36	1045.138
17734.691	18520.938	8531.786	23132.21	15149.405	23919.582	9444.705	11923.613	1120.674	377.79	215.547	990.642	247.341	566.541	192.848	8338.056	215.176	351.346	175.513	835.209	159.236	435.271	107.976	818.356	7309.388	304.091	277.031	273.537	4387.776	446.466	319.755	2331.135	210	0.854	1011.895	1047.338
17057.052	17005.567	9132.838	22669.378	14588.244	20632.465	8937.962	9694.869	927.063	325.713	184.63	961.446	220.214	514.86	181.606	7201.377	188.158	299.862	134.685	839.281	150.843	357.271	98.919	682.29	7388.953	275.431	270.14	307.154	4537.451	373.224	321.09	2301.161	147	0.885	974.044	1046.806
12930.937	13400.096	11139.195	17923.115	12356.968	17437.206	8377.665	8997.976	1062.932	384.425	262.557	1157.732	251.432	460.192	211.035	6734.002	262.076	385.65	159.954	789.616	128.855	444.67	145.092	1175.445	7446.175	323.026	284.729	289.594	5813.055	515.016	267.857	2715.569	253	0.78	1325.536	1049.555
15528.315	15814.774	9677.958	20870.955	13273.273	20591.323	7833.337	7688.387	996.543	836.621	213.993	948.587	211.188	742.229	166.078	7734.107	213.876	360.312	163.405	995.83	157.363	300.143	88.811	726.899	8569.266	274.825	304.538	289.676	6209.541	446.482	326.175	2479.109	123	0.936	996.386	1045.703
12511.803	13062.059	11952.885	17288.129	13343.486	14271.762	7532.553	9115.87	1087.276	545.58	342.906	1445.587	278.464	692.776	171.396	9629.95	256.943	406.442	153.493	1224.519	150.245	400.964	109.727	1753.519	8419.566	317.881	289.082	264.44	13592.009	660.257	338.028	4326.466	101	0.977	1259.322	1045.896
14127.073	14394.34	11688.951	19883.712	11533.533	17863.956	8768.684	9211.563	921.8	337.361	265.262	1182.022	215.148	539.894	196.335	7467.345	235.192	355.274	399.79	969.906	138.934	525.859	133.437	1131.88	7857.907	354.571	255.344	280.604	9678.776	677.267	277.817	2749.281	192	0.837	1288.505	1047.458
15668.189	16774.808	12258.9	22275.145	14951.916	18751.302	7513.707	11883.969	1222.699	650.693	315.672	1270.098	342.805	1589.853	205.051	8534.555	219.128	386.319	144.579	2172.953	181.891	309.705	131.008	1557.346	6920.894	306.334	319.163	292	24517.839	1253.92	280.139	3930.211	158	0.895	1365.108	1047.494
17406.28	17079.35	19731.94	23469.658	17052.93	21095.196	8192.551	9327.779	972.703	802.808	339.25	1399.455	255.905	688.318	186.782	8293.36	224.74	411.651	183.106	1209.227	155.743	333.793	105.911	837.114	8942.617	289.89	322.95	245.683	10039.013	669.686	313.12	1985.252	190	0.885	1213.537	1047.463
16391.89	16447.271	10821.081	22421.59	16248.98	18254.694	7803.006	7832.586	1111.69	419.677	291.312	1308.753	337.017	1006.763	185.018	7146.15	256.526	341.13	132.948	1650.995	165.517	290.981	124.666	1248.272	6888.591	301.974	322.584	312.061	20439.758	825.789	245.521	3368.919	106	0.962	1351.745	1046.17
14095.406	14175.439	12520.337	18352.411	11914.358	13982.692	5938.091	8174.049	948.649	312.005	253.781	2476.792	275.221	788.158	164.686	6843.1	179.023	347.155	168.501	1167.918	123.271	264.551	113.117	1057.224	6554.331	270.577	249.377	281.703	8402.235	662.064	247.849	2862.612	106	0.949	1374.396	1046.443
17146.204	16805.643	26636.966	21076.621	15465.665	21328.599	8082.118	9285.373	990.754	685.598	355.957	1263.9	247.08	514.231	179.648	6185.654	239.561	435.402	155.412	1072.179	156.765	299.494	100.958	599.024	11278.406	313.441	320.815	236.309	10530.794	507.37	284.836	1197.52	112	0.985	1205.661	1047.527
15423.235	14821.154	13283.882	19933.435	14986.21	20332.556	8343.7	8603.184	1053.267	297.22	321.618	1509.64	244.978	647.252	188.33	6746.886	225.076	409.447	184.544	1452.887	152.916	305.034	107.989	674.876	7333.327	306.023	272.979	245.308	9331.361	691.567	296.207	1599.176	163	0.9	1227.175	1049.028
23337.631	24192.362	13706.704	29034.058	17550.091	26310.721	10507.038	10464.977	1041.148	394.18	258.093	656.821	277.901	425.879	242.489	8495.811	196.921	256.485	174.436	658.549	164.845	352.95	214.297	770.194	10192.175	269.874	281.438	273.057	1129.635	324.268	348.402	2817.69	271	0.71	783.327	1054.47
14104.617	14079.802	12176.899	17812.856	11265.985	13748.618	5869.405	7198.038	1035.917	512.667	353.287	1401.257	1828.361	749.557	224.675	8589.152	227.149	327.94	200.382	879.563	3392.637	339.777	131.727	838.52	5754.128	420.565	292.097	253.783	12179.631	581.858	337.505	1926.017	173	0.852	1195.321	1053.691
15304.815	16397.395	17856.755	21212.787	16153.869	22960.659	9620.127	12422.19	1273.158	302.742	254.42	1369.992	245.764	591.711	201.564	7153.476	219.334	440.008	255.395	1082.025	150.19	416.428	125.671	955.828	6938.596	301	277.474	259.516	10397.694	568.226	314.31	2375.934	108	0.967	1247.676	1051.194
12256.25	12484.537	7356.597	16076.213	10931.122	13959.651	5644.654	7223.405	1036.345	377.13	211.909	728.108	251.478	572.623	192.367	9095.533	206.268	320.703	157.324	890.692	202.27	481.727	115.327	1003.996	7507.825	268.912	295.391	273.295	6180.502	446.906	323.784	3086.228	126	0.862	988.333	1051.413
22261.19	22832.079	15483.932	27486.966	17459.04	22713.408	8652.717	9446.197	1146.937	435.056	289.02	787.513	298.9	482.545	224.128	5895.169	207.743	281.217	148.018	597.664	168.545	411.289	129.161	562.348	12329.361	261.622	284.404	271.168	1197.54	321.887	297.735	1841.411	107	0.958	794.304	1054.472
17657.455	18264.953	16620.769	24534.152	18362.319	25188.387	11549.292	14675.958	1099.731	360.363	259.291	1301.901	263.552	765.918	220.315	9211.865	262.031	457.979	175.936	1168.951	157.025	568.675	133.908	1520.641	9562.365	312.338	277.549	268.117	10789.816	817.175	326.195	3699.285	123	0.964	1253.557	1054.785
15035.556	15622.1	15281.244	21089.402	15980.894	22349.291	11056.762	11862.01	983.105	768.291	273.563	1203.528	251.427	717.426	229.614	8769.829	253.117	396.385	205.371	803.239	136.387	450.857	149.048	1552.991	7751.054	321.103	281.026	273.764	6690.091	597.568	300.594	3852.803	281	0.767	1274.073	1057.201
15534.313	14999.179	9204.681	19681.661	12838.823	17923.462	6824.532	7818.329	1516.813	356.872	187.114	834.897	247.298	480.59	218.903	8035.498	210.607	292.197	164.322	785.862	162.359	496.866	126.494	819.653	6946.863	274.437	271	268.137	2412.916	404.32	336.659	2292.026	109	0.976	1005.179	1053.995
14741.359	15063.231	13534.969	20201.228	15173.622	21688.693	10247.742	14224.678	1121.118	461.092	263.212	2252.463	266.126	1163.102	224.491	10791.856	281.066	470.264	186.056	1453.285	163.659	569.429	135.757	1758.372	10526.213	312.803	307.118	274.25	14982.096	830.22	331.456	4222.718	112	0.893	1260.804	1055.312
17103.285	18155.287	13891.947	23666.899	15907.508	20097.261	9179.69	14177.625	1057.802	333.075	247.079	1701.566	300.497	1074.815	232.587	7491.126	207.442	354.043	161.058	1550.264	162.761	371.178	141.571	1651.209	6203.315	290.121	301.252	286.656	14686.706	863.869	281.985	4477.291	215	0.798	1371.644	1057.421
19231.72	20294.398	13676.872	25213.879	16578.451	21760.03	9542.971	14044.986	1209.82	337.801	278.411	2283.951	315.531	1029.892	231.74	8206.727	236.863	389.882	166.711	1352.422	157.372	358.88	143.749	1670.929	8473.58	281.297	305.112	300.034	11181.383	825.523	320.328	4392.193	313	0.757	1388.331	1060.046
14095	15135.263	14999.838	20273.722	15197.116	21994.119	9850.678	13346.916	878.867	314.676	244.002	831.917	216.258	668.334	220.061	7925.301	217.693	367.833	154.529	803.277	133.423	367.748	155.374	1111.588	6630.306	326.512	275.039	281.419	4339.339	531.105	328.254	2857.963	184	0.923	1302.011	1058.913
18263.925	19830.926	15959.544	25386.422	18577.575	28209.959	12080.569	12400.848	1311.716	369.547	507.441	921.656	267.734	1316.373	236.788	7764.868	253.177	503.471	186.263	1545.176	170.734	409.997	135.418	1081.567	9322.482	307.13	492.232	267.751	12586.926	890.53	356.829	2796.855	161	0.898	1235.388	1060.121
12522.548	13132.754	10912.344	17256.358	13725.412	18246.147	9515.848	12309.042	1012.487	404.441	279.877	536.185	262.927	555.915	244.9	9307.167	243.288	368.765	299.239	863.305	190.964	1122.292	195.469	1419.333	5145.636	346.039	361.389	295.549	4906.122	490.487	298.167	2765.804	122	0.945	1294.516	1058.746
19087.092	19035.763	15158.786	25719.583	16851.458	22064.593	9037.15	7795.096	1062.49	378.594	247.787	730.587	298.547	345.13	230.757	5659.719	221.992	260.248	393.851	725.548	167.728	448.949	132.616	556.539	8012.66	285.403	294.942	311.719	2783.05	328.916	310.5	1643.021	294	0.781	865.432	1062.68
13912.261	14632.081	11324.099	18222.078	11623.859	16957.947	6161.793	7229.739	1035.018	296.624	234.863	722.208	242.277	510.678	206.31	7433.766	218.782	306.389	176.625	923.767	193.911	349.937	137.923	721.7	10316.819	352.456	293.691	284.873	6312.2	383.311	393.94	2293.634	132	0.903	980.303	1058.97
17647.706	18753.946	15773.925	24399.258	16442.719	21239.189	9059.89	10097.908	928.648	501.158	274.556	1463.985	1087.707	733.292	221.661	6011.079	208.448	385.851	339.735	801.506	1742.891	325.077	128.24	669.099	6848.976	289.224	268.464	258.65	8317.094	579.205	278.843	1476.453	255	0.892	1213.798	1061.696
10876.46	11713.265	8510.751	14640.937	9851.672	12593.843	5688.052	6152.57	996.012	263.921	190.238	1395.684	216.853	597.655	195.465	7396.537	250.859	375.273	185.918	938.202	136.04	344.486	138.689	973.632	10260.688	315	322.514	295.516	8606.65	533.297	280.319	2685.944	106	0.993	1341.33	1058.245
13216.754	12924.08	9674.284	16645.479	10864	13530.191	4997.358	5486.778	862.474	319.048	206.476	697.457	244.907	362.765	235.564	6914.594	191.655	218.07	140.156	649.872	152.963	378.053	123.784	671.896	6350.089	298.141	262.303	297.584	1971.865	324.711	304.854	2192.339	98	0.993	885.724	1059.378
14851.762	15010.143	12047.748	19528.965	13998.344	19274.423	6640.387	7274.322	1054.117	328.869	260.845	814.804	268.688	484.993	211.359	7441.296	214.368	328.155	168.705	873.627	182.329	394.086	138.172	752.379	7554.623	284.237	303.893	276.844	5851.572	374.882	397.847	2221.458	162	0.917	993.704	1060.994
7535.23	7849.372	6290.29	10643.853	8061.491	12146.666	6068.648	4539.361	945.086	297.039	223.43	1152.894	222.244	574.163	222.63	6128.511	246.865	282.191	198.075	954.012	134.973	512.96	164.77	823.195	8204.742	319.031	293.776	298.553	6625.085	637.278	319.951	2256.134	124	0.803	1318.065	1062.315
17159.416	17809.102	14699.207	22718.941	17346.813	24342.381	11588.831	12996.628	1245.306	541.254	296.391	2018.31	267.744	834.193	222.851	8418.482	264.523	466.372	182.214	1242.597	161.704	556.826	139.189	1376.548	10374.99	305.343	309.384	273.503	11757.836	760.648	324.219	3414.757	141	0.913	1258.706	1063.323
16428.229	16230.126	12280.594	17140.951	11873.167	15323.673	6245.135	5118.273	1186.382	364.299	243.378	663.898	253.813	355.276	229.729	5728.826	200.819	311.481	304.785	980.637	156.574	374.794	112.091	528.73	9717.893	287.972	300.275	304.917	3421.593	384.311	279.618	1631.495	150	0.912	937.653	1064.16
9904.654	10790.01	7942.192	13495.389	8950.289	13985.762	5021.162	7752.144	1047.664	282.636	222.537	739.792	249.53	497.08	208.938	7363.694	166.812	244.935	165.703	990.301	138.497	412.666	121.96	734.058	4165.607	298.131	265.678	298.593	2328.767	428.935	290.09	2527.122	106	0.949	949.802	1064.519
15715.336	15193.291	11366.531	19199.995	13377.646	18380.333	7627.825	7049.287	1176.851	311.599	264.013	808.117	260.658	525.708	204.178	7743.519	239.424	342.212	194.443	892.197	178.679	346.701	154.763	738.898	11975.199	308.506	326.021	283.384	7285.661	401.372	402.241	2155.237	158	0.843	986.304	1065.582
16407.609	17107.086	13347.637	22025.9	15828.247	24610.667	8977.317	9205.792	1123.434	344.867	281.724	819.813	257.564	558.542	221.623	7540.921	230.992	293.91	314.542	961.884	178.904	386.434	143.657	737.309	9288.306	289.981	325.1	255.02	4562.463	456.795	329.978	2048.7	205	0.83	1012.144	1064.817
20890.963	21294.122	17779.102	28231.394	20426.871	29864.303	11152.754	14466.199	1026.176	419.422	328.681	877.013	314.205	779.948	262.003	8988.534	241.81	354.131	273.098	987.275	174.434	485.511	160.82	1089.711	9783.607	292.792	328.566	270.59	6395.662	478.317	403.123	2887.663	167	0.9	1033.332	1065.746
20248.357	21464.512	18378.817	28449.442	20135.564	29987.824	12721.696	14283.924	1129.941	340.382	282.815	2166.713	262.703	874.132	221.534	7795.729	239.164	512.014	207.051	1435.55	174.289	394.323	135.637	1037.719	8678.918	290.674	300.316	278.828	13888.46	779.878	331.559	2761.269	110	0.998	1244.373	1064.145
27237.837	28757.465	21455.954	35026.412	22611.18	31475.418	12565.495	15498.885	1153.034	346.038	309.259	2253.92	296.498	802.172	237.577	7715.697	266.278	493.971	200.364	998.936	139.303	414.529	145.685	1302.801	12437.396	287.215	312.866	302.529	7126.175	633.978	289.039	3158.18	139	0.925	1398.219	1065.629
18198.247	16773.604	12388.516	22384.054	14774.477	21705.691	8963.757	5624.692	1155.354	443.747	318.542	623.454	346.939	554.045	239.452	5987.599	241.374	233.241	146.837	847.356	177.98	632.29	136.949	660.57	12420.303	250.058	258.733	276.17	1921.484	388.094	278.598	2558.044	101	0.977	811.074	1064.441
11895.56	12072.791	8487.055	14691.342	9433.695	13322.055	5285.679	5706.167	1022.257	290.783	229.784	930.663	246.174	470.118	196.382	7000.638	194.848	286.774	166.368	812.913	153.276	314.182	133.687	630.826	9010.398	295.957	291.433	282.628	4705.966	444.417	340.092	2036.141	105	0.984	966.443	1064.986
17693.624	19050.88	14395.841	24051.523	16922.1	20638.311	8833.044	12225.721	1113.351	376.368	379.485	1233.916	263.565	895.25	231.24	7842.197	275.102	444.41	194.608	1371.192	167.61	365.322	139.905	1284.242	10888.933	304.225	437.904	289.457	14569.594	906.102	315.032	3290.769	116	0.977	1350.75	1066.216
19229.857	20294.394	16308.775	26744.702	19139.967	31646.873	10945.99	14528.194	1439.43	391.708	310.387	1005.56	299.807	693.844	238.14	8325.465	227.31	322.247	491.174	1159.194	180.437	460.55	147.948	1006.555	7153.61	299.409	343.99	263.943	7571.037	538.437	310.645	2656.974	104	0.974	1025.163	1066.058
18935.022	19277.283	15859.267	25582.434	18907.33	27345.437	12952.024	15972.997	1154.505	343.201	275.674	1680.165	264.133	1079.203	227.02	8467.38	213.5	443.133	234.036	1190.28	170.835	340.62	136.025	1192.044	7759.484	308.086	372.162	281.279	12828.754	743.45	336.485	2848.257	148	0.868	1236.534	1067.919
18140.688	18201.655	15297.648	24798.89	18157.864	26091.196	13095.204	9053.116	1139.516	352.263	266.807	1888.573	252.506	704.316	233.591	5839.063	245.977	440.121	245.768	1135.799	154.462	444.272	146.564	839.202	8482.973	306.969	322.504	285.401	10975.358	631.406	327.168	2115.394	167	0.891	1262.817	1070.841
21263.491	22847.628	18738.29	30414.781	22672.644	31138.443	14557.667	16577.672	1191.921	446.189	312.085	1427.716	261.595	858.386	239.881	8167.303	267.819	541.782	177.145	1495.245	148.993	416.463	154.38	1240.385	10837.565	333.136	331.776	304.591	9120.081	945.018	332.406	3056.551	155	0.943	1303.855	1068.681
19590.385	20438.923	17096.074	27982.097	20956.594	25810.702	12040.552	15853.456	1093.72	568.416	372.831	1220.417	268.789	897.2	247.407	8084.282	266.748	496.722	184.132	1919.964	158.427	437.525	156.659	1271.624	11125.308	319.164	436.534	304.916	12338.069	915.553	358.881	3236.917	208	0.91	1311.279	1071.793
13214.978	14051.714	10061.969	17752.7	12185.836	14907.932	6902.871	7755.622	1251.892	318.513	256.916	1616.638	265.46	664.619	223.871	7499.134	255.061	401.572	192.197	1305.721	149.66	454.032	142.454	1113.799	8462.033	276.414	308.701	290.101	9658.538	656.754	311.966	2983.557	106	0.962	1368.604	1068.623
17116.346	17919.154	13817.238	22290.894	14814.186	14715.514	6479.804	7147.399	1189.525	306.815	261.938	1409.792	270.647	563.41	214.14	6402.828	246.188	411.959	188.753	1120.665	144.495	388.265	134.238	922.733	9216.398	285.913	297.367	289.531	8172.805	526.837	279.385	2548.679	198	0.819	1375.429	1070.596
17476.19	19000.766	16152.411	25156.692	19723.805	28886.565	13860.254	12378.875	958.443	510.017	300.632	956.487	262.177	647.359	245.42	6880.03	244.732	381.786	524.442	775.242	132.149	409.096	153.858	1085.992	7818.945	332.951	306.043	304.511	6975.051	617.561	333.637	2279.171	146	0.911	1287.658	1069.521
15647.178	15873.128	13617.149	21192.374	16092.845	20945.178	10383.053	11353.422	1189.113	418.877	335.697	1560.665	298.764	582.608	256.087	8020.693	293.449	431.564	195.911	846.354	154.168	520.896	164.79	1495.99	10500.926	305.48	327.999	286.888	8169.807	630.492	328.105	3187.109	127	0.903	1328.791	1071.256
12874.5	12634.244	11631.913	17232.155	13757.675	18188.268	8956.411	8827.869	1213.217	348.31	281.62	1258.657	289.592	785.685	226.63	7122.094	236.854	354.155	184.578	1014.795	183.533	459.258	136.534	1129.694	6902.208	276.257	290.838	280.645	11031.189	676.616	315.253	2767.227	106	0.949	1229.16	1071.255
20079.509	20325.459	17454.038	28001.053	20945.927	29616.052	14313.695	16976.605	1177.367	352.907	283.576	2641.277	287.252	719.661	225.551	8291.618	215.025	451.233	254.38	1379.052	178.727	404.543	145.081	1084.333	6648.98	284.975	306.167	285.715	14751.131	862.825	315.445	2433.397	141	0.938	1243.784	1072.167
16031.112	15380.219	13225.586	20747.918	12943.452	16373.224	8238.747	9046.94	1248.153	437.6	358.708	1919.543	1856.299	819.116	261.12	6999.908	267.546	382.182	229.518	1103.361	2355.917	458.327	144.576	978.649	7559.832	297.151	299.749	266.639	10398.318	825.689	259.742	2283.235	140	0.921	1220.857	1072.636
16195.885	16278.798	13904.7	21741.551	15943.552	24222.142	11009.699	14059.465	1425.993	361.849	285.014	2641.596	296.737	968.41	244.307	9020.684	232.105	430.726	192.022	1782.201	176.667	543.023	153.723	1557.274	6435.296	302.626	314.369	285.75	14104.828	1067.003	403.196	4143.262	115	0.94	1251.674	1071.213
22745.471	22584.763	19568.342	31334.212	24603.835	32149.623	17215.872	16315.148	1160.816	527.954	394.797	1657.476	333.287	879.9	272.671	7900.023	289.812	532.075	184.078	1367.227	157.072	460.393	159.857	2093.159	11141.408	331.197	374.215	309.714	11462.483	948.606	350.801	4631.726	275	0.809	1298.769	1077.5
23939.264	25178.945	18493.436	31627.73	20445.509	22599.758	9960.289	10944.566	1507.074	398.881	519.136	1343.574	310.545	990.751	239.988	7409.474	316.002	524.94	195.404	1518.088	168.13	402.202	149.925	1324.528	11885.827	298.505	422.302	308.78	14075.941	755.136	296.745	3498.29	161	0.889	1401.469	1072.376
17638.971	17251.405	14143.554	23652.771	17529.764	25381.748	10909.555	13289.871	1167.525	391.928	276.891	948.59	269.763	555.353	234.719	8130.457	220.689	271.504	324.541	895.621	170.432	391.257	153.105	833.107	7186.376	285.821	307.157	268.036	6753.125	469.258	353.308	2211.883	168	0.915	1029.655	1074.869
14608.532	14215.839	13211.938	20596.906	16591.906	21886.151	11682.882	5606.64	986.656	381.359	286.636	1014.512	263.129	501.49	250.191	6234.04	239.216	260.431	368.163	674.346	136.381	362.54	149.55	1558.83	5949.725	300.084	302.364	286.033	5522.279	435.034	295.14	3663.958	141	0.938	1268.84	1074.521
18186.391	18639.804	15347.568	25184.751	19191.972	27256.405	13470.614	16066.912	1183.429	438.18	492.745	1470.597	327.392	964.156	279.901	9515.607	281.247	462.184	174.771	1601.331	177.408	564.099	161.791	2147.173	9650.894	313.42	410.906	297.015	17528.052	1027.524	328.505	4899.142	202	0.872	1321.678	1075.777
15370.684	14584.15	11479.34	20216.999	13863.411	16596.82	8082.037	7553.001	1113.904	305.487	287.592	1300.64	235.966	713.957	218.279	6316.115	257.325	438.203	178.067	1176.333	139.443	402.292	141.442	936.42	10321.595	290.936	358.006	285.385	9286.361	637.556	325.521	2376.336	151	0.886	1349.983	1075.5
13900.108	14327.875	11407.56	19086.338	12944.996	16663.864	6526.757	7770.334	1217.067	357.622	277.688	774.678	245.03	457.452	204.316	6510.899	202.216	320.337	190.68	844.093	169.363	312.201	144.616	625.102	8029.053	304.267	310.915	276.207	5350.803	386.47	367.319	1756.771	126	0.921	994.365	1075.135
12375.144	12908.611	10261.985	16589.519	11062.745	15335.499	5590.481	5922.384	1122.247	333.23	247.028	885.34	230.89	517.868	200.608	5927.558	198.422	272.374	180.71	827.134	168.311	316.647	139.117	561.018	6376.344	284.603	314.84	274.965	3977.483	377.259	308.388	1746.558	140	0.864	1004.4	1076.121
11284.685	11192.539	11068.058	14559.105	11472.244	12611.912	5270.338	6337.892	771.328	318.834	329.155	876.895	279.953	379.742	215.944	4409.984	196.814	275.69	187.91	478.858	187.09	366.18	155.268	567.622	3978.251	238.623	250.54	262.098	3972.658	332.861	393.388	1239.118	136	0.919	1120.324	1076.522
18702.289	20116.498	17199.81	26886.133	21205.699	27973.473	13960.92	16956.146	1307.489	430.63	318.807	1552.856	290.596	591.945	250.134	8634.351	251.524	523.784	203.937	1067.598	146.208	529.104	152.162	1759.486	8611.047	315.494	296.161	300.867	9106.818	743.23	346.763	3754.783	139	0.95	1280.673	1076.299
17915.868	18488.864	14555.871	22926.943	15648.103	22368	8533.559	9291.216	933.631	427.567	284.156	1067.977	270.594	604.516	225.055	8012.87	252.503	381.161	207.015	744.855	165.713	331.248	158.001	783.171	10351.667	278.018	308.285	257.284	9233.554	463.209	438.953	1868.662	221	0.782	1048.206	1079.69
25580.636	25853.352	22210.934	36344.499	28419.979	39178.825	20869.17	21299.047	1195.168	722.169	378.979	1884.773	314.777	1356.146	268.586	7283.058	288.492	581.791	263.954	1295.431	142.394	522.988	148.645	1698.405	13844.603	324.764	322.1	314.283	9934.109	982.452	363.042	3811.566	231	0.865	1289.132	1079.418
13826.959	13685.467	10950.106	18221.375	12469.829	14259.59	6594.115	4859.358	1320.71	303.343	250.507	1421.263	254.762	539.698	220.028	5385.069	269.81	405.809	197.743	1173.103	148.134	440.372	136.675	700.634	10183.778	295.496	297.535	287.479	8450.756	510.71	319.43	1754.185	248	0.724	1359.327	1080.996
11452.113	11719.619	8926.533	14831.257	10859.521	15551.762	6585.972	8336.019	1558.36	352.087	277.546	903.404	260.17	558.064	210.878	7133.294	213.074	298.845	199.981	1192.734	177.028	536.495	150.768	787.28	6007.887	304.073	323.364	277.181	6192.671	512.618	350.916	2220.728	163	0.849	988.402	1079.475
15355.205	16179.818	13374.687	20151.463	14483.581	18902.273	7866.648	8296.567	1115.607	438.974	448.503	1856.626	334.431	769.751	232.179	9094.621	293.749	444.904	193.58	877.134	241.932	421.717	166.765	1044.14	13527.171	263.935	279.969	276.09	4067.722	508.584	361.291	2623.192	114	0.92	1132.86	1076.316
22391.628	24330.615	18309.249	30602.073	19488.622	24864.722	8939.75	11544.173	1586.252	388.323	504.052	1193.738	319.391	957.62	248.941	8712.765	306.196	514.985	210.325	1487.419	179.188	504.79	155.277	1447.895	10434.991	306.399	445.286	314.891	15847.912	882.214	329.085	3787.633	121	0.977	1411.103	1077.426
13710.305	13307.697	10203.148	17566.644	11960.877	15328.448	6140.451	5008.554	1133.404	311.07	256.127	725.781	275.789	393.161	225.524	6633.595	215.172	283.034	169.067	955.658	148.965	384.488	138.354	671.97	9587.975	300.988	315.064	301.129	3677.056	343.792	377.113	2041.238	180	0.858	906.022	1081.494
19511.601	19105.717	16662.44	26412.477	19599.577	26745.665	12879.946	15574.427	1205.471	364.389	275.838	2449.046	291.965	887.019	224.967	8015.448	245.507	436.959	209.794	1414.618	160.066	455.866	149.118	1184.328	8255.093	290.671	309.799	281.5	10161.665	814.165	333.418	2998.026	163	0.87	1246.684	1078.972
16977.776	16745.644	13414.039	21915.555	15391.646	20875.896	8674.847	8753.875	1439.483	381.395	297.998	888.299	270.933	595.841	219.569	7470.401	234.534	314.439	170.329	1107.774	163.205	584.65	142.4	810.859	8443.518	304.101	305.003	276.826	5239.912	452.982	363.355	2595.613	222	0.779	971.788	1083.378
19206.41	18583.789	15984.691	24896.799	17316.418	24920.258	9927.565	11810.39	964.539	395.791	374.063	1535.674	1056.024	683.929	231.498	7812.553	248.449	415.692	220.07	725.514	1490.493	419.878	159.786	856.789	9200.999	294.258	266.914	281.958	8100.513	492.008	375.551	1963.749	219	0.946	1140.555	1081.678
15093.962	14823.073	12994.084	20935.864	15654.224	22269.531	10457.642	5895.464	1314.256	340.225	259.606	1877.925	276.955	883.078	218.669	6714.154	245.447	439.611	183.741	1516.175	146.044	518.652	150.369	993.16	8107.337	299.242	285.386	278.567	10636.358	799.105	403.257	2869.063	104	0.974	1255.779	1079.125
17102.157	17984.691	15253.199	23715.385	18603.808	21616.003	9707.42	14424.173	1349.811	358.215	271.331	1986.646	283.576	750.649	214.592	7880.594	222.788	352.6	241.322	1183.938	163.512	476.948	147.839	1156.84	8004.924	285.736	301.778	292.243	6988.601	740.285	323.535	3051.643	160	0.939	1232.294	1082.775
16478.293	15356.39	13588.797	22573.66	18623.873	21271.297	13119.36	13541.537	1291.294	614.095	559.189	942.726	357.263	849.318	292.846	8630.283	262.134	441.342	171.07	1926.278	173.501	503.793	165.415	2065.224	7239.377	319.432	636.662	298.428	15749.335	1156.254	334.783	4848.784	112	0.973	1310.17	1082.143
18247.009	18376.413	15470.35	25133.757	19463.076	27990.974	14570.418	13956.949	1409.648	486.897	762.122	1154.446	363.795	1167.328	315.296	9164.884	265.687	518.306	168.185	2263.809	198.41	520.193	167.459	2300.808	7186.508	319.061	627.47	301.152	24323.436	1500.204	323.654	5419.451	142	0.945	1316.732	1082.535
21017.838	20469.64	15168.968	26328.331	17088.208	20955.993	8352.99	6683.021	1432.317	360.986	420.017	961.577	284.52	826.187	232.233	7692.003	378.903	505.436	236.227	1265.234	173.962	435.537	147.385	1130.894	19180.108	295.337	393.115	310.956	11880.323	619.104	298.756	2925.988	155	0.887	1404.642	1082.074
19620.581	20871.614	15104.696	25489.674	15698.358	25537.044	10146.889	14008.235	1467.279	364.288	398.028	1393.062	317.443	1090.804	252.402	9732.23	274.565	382.551	195.079	1668.646	181.826	471.511	159.492	1849.061	8341.825	315.894	405.636	322.069	16230.535	1073.911	394.242	4914.474	133	0.946	1416.643	1082.695
19702.299	17704.38	13733.846	21713.99	13347.76	17210.935	6881.311	12809.908	1208.972	464.834	320.41	1190.422	297.288	461.623	217.787	14302.704	216.198	273.332	184.282	646.794	152.975	291.181	139.175	1143.007	8613.478	255.585	299.403	299.113	1563.748	420.815	305.204	3492.867	118	0.994	837.542	1083.475
18509.822	17732.896	14002.885	23970.619	15072.059	18348.312	7830.214	8954.818	1127.538	448.009	695.378	823.084	262.865	523.185	237.408	9011.428	204.671	204.882	190.104	599.231	157.248	278.074	142.214	873.318	8119.338	295.116	386.647	310.439	1363.229	396.306	467.697	2760.078	187	0.808	863.051	1084.5
16423.532	15678.78	12504.971	20913.559	14723.244	19765.82	8068.557	7157.043	1161.706	317.851	278.505	745.402	277.997	422.241	226.269	4534.013	212.032	272.286	171.009	914.589	144.517	475.863	124.915	471.487	7828.286	301.422	298.784	286.858	3234.453	361.779	293.852	1363.616	100	0.967	945.85	1083.33
13352.871	12410.072	10021.592	16786.407	11208.041	16616.677	7132.387	7196.348	1347.413	405.679	273.956	1219.56	264.205	566.453	209.926	7883.014	205.351	240.351	196.958	845.24	169.439	434.84	155.499	787.78	6574.022	290.792	322.564	268.708	5555.252	412.565	356.432	2186.157	101	0.977	1006.53	1083.718
18852.811	19013.967	15573.718	25144.092	16262.366	25465.174	9515.171	10777.73	1336.763	583.913	338.992	1354.215	275.902	782.858	231.759	8271.571	254.851	351.502	215.752	891.361	154.723	353.905	155.053	878.513	9609.189	285.068	322.184	270.467	8687.772	484.326	373.724	2313.92	106	0.993	1058.434	1084.292
18063.443	17396.351	14778.28	23702.971	17804.623	23508.333	11795.909	13451.25	1297.257	367.002	359.362	1760.208	277.169	1021.55	236.46	7984.603	260.932	425.468	195.457	1491.323	158.403	497.177	149.835	1262.115	9110.136	293.116	353.708	290.939	11079.539	836.825	327.744	3380.557	195	0.88	1252.003	1086.321
18306.559	18065.08	14929.891	23513.903	15138.071	23215.197	8839.944	10952.599	1208.297	424.739	327.706	1063.094	262.893	940.833	237.338	8649.342	242.993	335.623	200.357	831.887	151.559	379.093	152.038	996.853	8799.112	316.015	315.806	268.166	6803.393	531.183	356.031	2847.45	110	0.985	1064.682	1085.255
14774.151	15335.173	14394.69	20337.477	14872.675	23840.808	9939.732	11410.571	1048.402	1027.214	592.408	1236.845	324.054	1005.494	233.646	6037.868	243.548	356.052	214.225	919.442	225.317	556.951	163.023	869.108	6367.868	285.386	365.758	281.381	5921.356	553.414	411.824	1979.234	190	0.935	1111.442	1086.816
13552.025	13994.042	11771.101	18399.993	13214.946	20707.181	9353.045	12089.577	1280.813	338.082	277.811	2192.989	273.493	849.015	232.613	9291.444	245.752	413.661	158.249	1725.785	160.855	535.486	150.261	1401.483	7222.872	301.737	326.78	287.569	13591.412	1034.493	362.466	3365.662	119	1	1262.046	1085.021
16469.73	16388.557	14639.873	23116.864	18958.686	26043.901	13884.129	14726.819	1276.212	404.416	325.828	1782.319	312.558	688.498	274.629	5377.874	252.625	431.048	190.186	1160.7	143.625	678.807	152.68	1196.418	9697.428	312.503	282.259	307.599	7420.85	838.99	386.475	2639.876	161	0.868	1276.922	1087.581
23376.473	23842.236	19643.377	32544.163	24096.959	27860.3	13687.352	14648.39	1237.188	1166.027	335.506	1304.403	318.53	807.089	266.068	7447.507	302.413	555.015	252.761	1228.897	159.276	491.159	159.767	1783.794	14396.502	324.584	291.412	289.569	10380.736	795.215	340.316	3772.409	155	0.9	1342.455	1087.506
14741.846	14791.894	12291.631	19176.956	11631.761	16406.856	6542.124	8709.382	1250.71	388.888	311.343	1278.668	283.547	833.186	233.326	9309.082	270.587	395.887	202.526	1135.333	152.57	503.861	156.879	1085.101	8425.374	273.242	280.977	263.599	5293.885	571.354	376.876	3012.552	134	0.906	1074.44	1087.455
22021.117	22337.577	19284.238	29325.947	20895.009	31212.566	12889.639	15240.681	1373.323	446.374	521.57	1326.858	309.89	806.533	241.198	9176.263	272.466	427.364	295.737	1044.848	184.064	518.929	162.571	1196.338	10686.13	278.267	381.042	277.425	7415.323	736.747	405.335	2824.629	273	0.848	1099.082	1091.046
11962.639	12075.367	11165.992	15957.366	12855.99	11550.229	5132.695	5012.047	1100.956	395.702	347.504	438.012	313.788	390.458	221.343	5322.174	259.83	429.174	237.179	930.032	170.545	409.583	169.108	738.345	6558.148	280.643	265.993	289.34	7244.563	384.057	378.969	1492.556	110	0.915	1126.409	1087.818
20483.267	19420.65	17152.51	27183.856	22394.973	27544.757	16199.577	18001.944	1416.507	498.488	366.17	2035.358	342.129	922.275	296.8	7404.574	285.247	414.26	266.789	1404.236	144.895	593.464	157.27	2164.009	11461.114	314.357	290.617	309.661	9918.4	1196.674	466.088	5228.77	147	0.908	1285.269	1088.446
17810.087	17555.242	15227.166	23631.835	17056.721	22014.281	9893.202	9253.901	1595.366	562.675	351.741	1686.783	776.964	930.917	246.045	6667.1	257.537	449.077	223.245	1246.953	1142.081	526.372	157.539	843.372	8904.033	282.283	308.301	297.825	11362.728	725.91	326.183	2238.144	271	0.791	1224.426	1093.865
15155.974	16188.467	13554.192	22297.001	15985.904	21517.113	9457.3	10028.56	1031.526	338.885	267.084	1225.511	267.128	541.532	228.373	6171.829	207.179	384.962	187.544	905.924	139.577	417.552	136.512	913.143	8591.125	304.501	294.239	285.943	7407.281	504.519	303.282	2144.914	131	0.958	1350.66	1088.34
22637.003	21801.372	15062.681	24067.706	14276.548	21753.297	8655.545	11465.809	1109.557	355.234	336.412	1483.206	287.391	901.195	239.782	7462.575	288.991	343.53	235.112	861.384	152.932	387.435	147.191	1499.11	13471.196	292.036	312.191	334	8032.311	620.574	414.088	4127.104	159	0.869	1437.035	1089.462
16620.07	16841.494	13798.012	22646.974	16313.196	23037.299	9659.46	9449.007	1256.885	435.942	311.532	970.672	280.602	623.925	236.574	8730.99	260.992	302.623	189.081	1056.277	180.42	618.993	148.154	1111.773	11316.612	305.809	300.693	277.667	5831.385	505.394	361.922	3234.772	181	0.93	979.815	1091.025
13771.925	14226.921	10999.136	17465.119	11227.471	14598.854	5676.157	7239.333	1128.8	352.921	259.063	802.572	258.006	614.911	213.008	7106.59	207.431	261.664	196.828	758.516	164.471	307.411	139.325	744.793	7625.373	299.448	314.888	277.496	5675.693	412.548	343.674	2298.43	176	0.866	1029.847	1089.983
13793.607	14078.314	12727.367	19022.11	14482.663	23272.885	9794.492	9003.382	799.761	347.913	328.057	917.509	296.068	491.15	221.915	3944.989	214.754	292.337	257.676	454.568	159.411	493.596	175.387	490.177	6187.008	289.858	287.496	297.882	4036.399	362.274	400.078	863.653	132	0.928	1134.894	1091.508
21568.418	22316.604	18687.723	29835.193	19944.937	26526.061	14649.749	18076.295	1310.058	542.751	457.926	1780.358	373.261	918.301	307.606	9408.341	285.631	458.015	507.944	2031.433	183.73	535.069	164.29	2933.657	9887.435	313.773	381.846	309.047	18363.395	1325.729	410.863	6677.198	106	0.993	1318.5	1089.896
21013.25	21404.554	18568.715	28729.469	22116.382	31110.21	15278.16	14077.581	1523.39	396.924	408.211	1784.436	316.56	1157.49	262.907	8545.16	259.475	468.964	179.743	1743.178	616.627	627.712	163.368	1484.3	9545.057	280.523	396.365	308.544	18700.832	1054.276	341.24	3938.811	251	0.829	1243.201	1093.058
18153.25	18008.961	15692.858	24999.539	18962.563	26792.628	13552.136	15488.242	1278.633	349.993	317.17	1648.508	295.755	928.033	261.712	7657.215	246.175	412.485	169.033	1470.34	148.177	537.728	147.637	1497.141	8754.875	303.511	302.477	314.63	11690.672	881.19	274.76	3770.741	279	0.817	1266.923	1094.195
18282.344	18781.672	16720.243	25707.064	21461.349	27521.748	15821.601	20435.522	1485.109	498.264	387.709	1250.208	431.245	710.134	325.051	10333.094	295.716	423.156	220.091	1023.968	156.209	580.536	170.433	3242.16	8219.653	355.913	295.2	308.458	10013.155	840.667	400.823	7075.681	276	0.874	1305.446	1096.178
16019.861	16554.109	12460.618	20144.056	13350.778	20226.675	8786.947	10089.583	1399.323	336.837	355.894	1675.382	275.674	782.881	245.151	10382.239	266.652	411.211	210.852	1202.216	166.49	532.396	135.751	1432.963	10402.25	283.041	327.128	289.804	13890.869	653.248	362.986	3465.6	220	0.848	1388.182	1095.186
14122.949	14114.584	10296.605	16666.327	10307.504	17267.212	7066.144	6640.776	1551.592	337.685	293.75	1382.173	270.488	707.99	236.93	7275.638	315.14	438.018	233.704	1140.792	152.198	534.905	145.106	1061.007	10405.859	292.316	305.275	310.074	9236.364	551.446	480.973	2675.456	148	0.847	1412.041	1093.622
13495.79	13745.627	11524.289	17434.347	12180.911	14557.079	6513.827	7764.38	1148.191	448.156	316.441	873.02	279.127	586.766	220.587	5791.015	231.479	280.978	199.176	760.772	175.76	621.008	157.704	684.479	7753.996	314.626	311.591	262.908	3314.802	423.408	335.552	2060.975	125	0.914	997.58	1091.348
24353.116	26181.065	22891.343	32905.691	26602.669	25702.605	14155.755	19482.212	1327.64	1107.422	402.714	1456.466	402.035	905.052	315.02	8898.955	291.318	468.455	313.965	1441.634	158.512	650.742	170.227	3251.987	9155.592	314.195	303.976	306.906	8183.061	996.788	349.301	7554.875	150	0.858	1326.673	1092.727
17517.801	18426.441	14930.571	23997.051	16462.923	24322.491	9648.365	9710.216	1086.941	389.575	326.404	588.872	311.146	509.399	230.624	8560.216	222.731	320.789	259.329	775.885	155.815	585.539	148.183	1040.212	7661.148	339.374	346.01	288.209	5717.623	425.931	286.388	2804.633	197	0.815	953.261	1095.277
16334.675	17301.956	12981.92	20749.973	13892.06	16241.434	7247.673	5140.314	1559.113	326.095	270.342	1175.83	274.741	608.194	244.837	4443.752	320.155	513.704	190.123	1263.369	148.798	564.38	130.801	722.166	12738.411	298.187	307.092	317.052	6561.957	529.772	330.239	1968.974	113	0.981	1368.403	1093.42
14907.071	14490.004	11637.354	18432.42	13084.63	15636.356	6090.204	7337.964	1282.953	385.452	290.48	1471.677	236.485	600.34	218.2	6742.895	219.501	293.47	195.818	645.537	128.498	273.665	143.634	728.945	6507.003	281.057	312.714	260.716	3820.742	343.012	348.08	1995.587	147	0.853	1056.201	1096.398
20493.357	21197.886	18476.802	27810.349	21540.95	30702.404	13215.181	11726.5	1618.936	463.979	639.879	1455.776	343.194	740.003	245.878	5564.201	265.593	394.266	258.751	883.932	469.989	609.09	169.676	817.447	7286.19	285.24	396.788	295.318	6850.317	509.992	448.306	1747.153	164	0.919	1119.079	1096.36
16429.291	16888.569	14024.628	22389.44	14236.18	18251.524	7634.692	6532.55	863.616	393.857	272.356	1092.223	300.698	595.566	220.575	6498.375	203.178	219.842	355.307	573.06	178.927	294.969	139.756	747.862	8003.927	311.668	345.971	262.932	3513.034	348.043	339.945	2351.733	168	0.875	1017.536	1098.226
18416.953	17630.473	12891.922	20288.837	12478.891	19187.847	8001.047	9123.032	1144.854	374.863	302.267	1671.002	268.757	640.103	243.868	7619.64	305.155	400.803	209.989	939.912	146.918	501.458	138.501	1176.667	12232.359	293.977	322.229	308.052	6081.558	568.685	441.781	2959.95	162	0.864	1425.377	1096.84
16293.213	16725.672	15027.73	22560.129	18295.144	24764.172	12999.695	14430.293	1292.729	391.379	347.23	1436.546	328.51	638.551	281.872	9816.625	246.357	394.892	210.047	834.644	144.789	481.748	147.894	2259.346	7933.838	302.305	285.839	317.054	7899.716	665.53	385.126	5235.839	187	0.951	1281.297	1097.885
20351.36	20894.086	18047.001	29234.57	19902.783	26785.868	14639.748	17994.525	1395.808	562.163	411.753	1939.439	410.555	688.575	320.552	10600.206	309.889	466.668	569.339	1685.66	171.145	586.14	170.002	3403.977	10480.54	309.727	325.65	295.013	12973.107	996.393	439.009	7420.431	125	0.968	1315.132	1096.588
17591.472	17525.755	14332.529	23945.506	17854.913	25251.534	13188.289	16109.612	1248.287	419.669	320.825	1839.928	351.393	801.116	290.589	8693.755	256.474	437.502	206.816	1569.69	164.492	641.806	154.876	2022.133	10492.732	307.388	314.628	297.328	15048.398	911	336.509	4445.744	187	0.92	1345.003	1097.484
14355.552	14379.248	11752.515	20550.361	14370.711	17892.229	8539.544	10358.138	1140.817	333.636	263.669	1351.995	277.506	661.867	249.421	6494.088	198.783	354.774	189.181	1187.958	146.587	511.742	135.615	1030.963	7016.593	303.37	301.37	296.768	8320.536	680.143	329.801	2554.964	119	0.961	1354.088	1096.004
11004.996	10102.625	7455.196	13072.343	9255.032	11199.424	4865.491	4818.034	1206.07	319.62	266.484	645.652	253.024	445.422	228.114	6786.458	195.599	248.099	161.359	1088.827	474.581	399.029	123.849	645.617	5276.779	296.217	312.744	312.117	1872.307	351.081	339.874	2074.481	118	0.888	918.483	1097.39
16180.752	16844.901	11207.53	20214.265	11253.011	18596.004	6217.162	12368.291	1190.04	360.468	441.8	1175.651	327.906	1070.099	250.244	11315.905	255.47	329.417	210.699	1275.266	190.563	427.639	173.39	1831.337	6716.478	311.056	377.506	308.963	18422.065	885.973	336.843	4394.906	99	0.99	1452.944	1096.51
24253.62	24414.718	21471.227	32674.563	25034.325	33748.527	14563.661	11664.508	1049.5	451.383	403.554	1002.828	308.285	514.789	231.204	5744.095	254.189	415.003	354.718	628.02	162.162	446.671	170.059	766.931	10051.94	314.187	379.928	298.776	5303.667	395.34	391.746	1400.056	173	0.901	1129.743	1099.298
19762.544	20893.736	17695.533	27197.788	20463.063	30593.04	13732.647	14654.678	1212.008	347.468	499.392	1953.134	290.328	920.292	250.924	6892.665	237.458	508.277	194.707	1480.826	161.504	438.454	154.914	1156.569	8343.318	287.056	333.202	316.699	13966.838	886.388	344.713	3011.921	155	0.923	1254.894	1099.868
17482.19	16576.666	13030.568	21932.734	13582.692	17259.718	7520.212	4855.401	1239.069	369.698	310.398	880.115	257.487	549.883	223.515	5948.897	234.725	329.349	218.103	1044.688	151.139	448.823	133.768	621.161	10476.081	334.689	290.686	281.78	3203.68	441.806	359.133	2032.667	147	0.952	974.003	1100.405
14165.167	13745.304	10793.411	18653.216	12779.242	19538.377	8501.166	11056.637	1027.146	313.104	293.899	776.83	238.774	648.647	222.199	6987.094	190.321	223.993	258.988	897.178	148.025	372.151	149.553	828.987	5718.518	318.054	303.982	255.57	4644.026	405.655	404.862	2902.669	131	0.921	984.553	1100.546
14678.123	15000.843	11774.387	19528.191	13225.951	15825.154	7228.107	8604.096	1251.233	329.806	271.939	1345.095	273.782	581.555	250.745	7144.224	304.03	459.808	190.42	1110.638	148.061	531.3	131.448	1011.053	12946.917	307.051	289.489	294.36	7374.952	478.129	333.292	2512.451	133	0.843	1367.921	1101.515
18141.195	18104.977	15666	23866.785	18742.07	26375.687	11743.297	11180.336	1693.58	452.939	432.947	1205.143	318.841	822.226	248.722	6824.634	257.332	363.408	210.873	974.133	185.421	644.445	163.238	997.516	8706.538	289.293	323.363	289.434	10635.558	796.303	417.082	2640.583	215	0.782	1107.658	1102.765
14716.882	13357.87	11443.612	17951.406	9161.993	12842.002	5135.537	6170.082	876.271	361.302	333.18	1634.836	2004.183	524.279	221.198	6115.672	221.829	345.6	189.732	632.709	4424.352	288.665	135.683	646.962	7428.476	264.5	291.97	280.53	15810.214	459.81	392.72	1310.844	119	0.933	1184.021	1101.576
19567.402	19182.671	16669.261	25704.626	16712.126	23551.999	9177.229	12347.794	1108.578	457.776	362.184	1848.101	1139.988	848.594	237.428	8323.057	211.089	373.372	202.342	992.033	1921.17	350.748	148.637	1140.383	6844.484	287.21	293.517	284.489	13368.52	634.538	316.589	3385.256	146	0.879	1208.651	1101.705
13276.797	12924.39	9670.825	13555.203	8662.504	15413.619	6762.923	7556.182	1311.71	359.165	268.047	1181.334	263.528	564.773	229.635	6965.53	280.911	380.874	226.753	1084.554	148.203	563.047	131.472	915.534	6629.747	287.103	314.979	297.989	7813.216	457.313	369.385	2274.659	100	0.967	1404.89	1101.66
18224.716	17718.356	15748.746	25806.208	17913.152	23979.29	12446.083	6007.065	1141.836	374.009	297.986	1756.068	281.004	866.301	261.878	5608.919	262.486	459.757	200.868	1482.054	153.276	517.133	148.028	837.187	9736.007	296.895	295.331	329.722	12879.698	866.344	308.924	2188.415	102	0.943	1261.853	1102.98
16635.031	16643.945	13018.02	21793.609	15070.488	19066.292	9122.316	13195.008	1419.764	394.098	313.262	1656.085	313.959	784.902	275.668	10123.209	278.954	430.119	169.896	1638.346	173.068	712.719	143.62	1673.862	10039.618	331.533	305.664	287.084	12668.076	939.763	372.576	3994.805	98	0.98	1358.776	1102.959
23231.793	21875.445	13324.189	25917.037	14497.244	24111.842	9585.822	16842.176	1354.229	389.152	439.344	1956.612	341.575	1010.097	273.957	14675.392	310.748	396.613	289.292	1265.188	175.278	460.548	177.056	2306.308	13483.268	313.538	379.136	314.152	14094.528	763.394	323.726	5484.186	180	0.938	1462.206	1104.211
23635.902	24406.359	19628.492	31915.978	21036.211	31657.168	12599.894	14262.697	989.385	451.532	351.073	1107.08	276.765	886.414	231.108	7808.481	217.475	349.812	180.525	993.147	159.267	394.994	148.509	1008.044	9810.909	337.461	338.921	254.898	7347.673	489.7	406.007	3240.151	179	0.861	999.204	1104.388
15358.394	14787.925	11951.344	18295.971	13142.9	14366.995	6072.031	5132.876	1083.625	372.293	312.212	920.267	273.982	583.809	231.809	5593.951	272.755	360.417	241.19	713.853	146.544	1821.641	153.015	594.113	11303.893	288.781	333.228	268.466	8049.489	389.741	403.238	1714.45	134	0.859	1073.687	1103.799
20641.393	20082.952	16929.039	26201.513	20005.062	26416.672	12745.488	13248.224	1307.385	482.212	436.776	1309.426	335.084	721.888	243.032	8933.713	261.951	446.556	273.387	900.729	168.016	648.03	166.618	1328.15	8961.321	289.481	345.702	296.444	6015.194	568.238	446.44	2816.416	114	0.977	1123.781	1103.693
16994.697	16848.937	15070.73	24067.611	19721.981	26018.89	14577.768	15906.347	1551.831	770.366	402.844	1770.128	400.039	892.7	319	8910.631	283.306	430.778	178.994	1336.45	158.387	769.348	154.195	2472.669	7907.05	305.012	313.291	298.756	9154.084	822.539	340.948	5604.251	203	0.858	1317.303	1105.017
18322.992	18438.928	15753.022	24352.989	18599.161	26592.828	12904.479	12335.74	1066.569	325.912	304.001	2223.722	285.594	785.016	241.489	6205.006	214.602	398.621	209.29	1184.544	171.042	485.875	152.506	936.502	7534.352	279.717	298.815	305.487	10162.657	697.739	302.896	2363.333	127	0.955	1248.272	1105.571
12471.187	13173.727	11722.319	17674.73	15314.883	20496.574	11870.221	18007.015	1304.75	444.95	355.117	1353.363	360.005	810.843	328.292	12663.115	251.518	302.85	200.418	1301.988	170.14	525.691	158.441	3429.678	3958.208	313.03	293.916	321.312	15128.246	863.432	365.587	8078.765	128	0.974	1292.5	1105.219
14619.788	14457.707	10965.883	18612.288	12223.121	21977.639	9907.795	14528.445	1233.552	327.824	265.174	1305.386	270.35	665.931	238.211	10144.161	271.631	393.261	187.814	1258.438	150.58	641.707	129.847	1451.244	8368.079	293.639	289.265	308.193	7160.875	598.401	363.029	3343.359	223	0.835	1394.24	1106.827
32291.028	31453.306	21013.474	35349.198	20536.358	32357.521	10652.637	15960.849	1331.417	425.941	435.318	1364.118	333.471	763.487	265.443	8601.712	388.986	440.801	184.968	1197.05	186.265	462.43	157.039	1513.234	19940.618	301.962	391.822	312.147	16179.955	771.793	378.574	3474.046	187	0.815	1450.799	1108.452
19257.368	19254.601	16962.103	25294.337	19112.514	21034.945	10264.35	9952.115	1239.227	321.195	300.768	1444.122	279.159	854.749	230.5	6972.511	238.996	377.331	369.567	1279.094	158.669	2255.711	168.501	1116.454	9550.145	278.595	300.691	307.643	9283.947	719.654	311.984	3004.218	147	0.942	1240.33	1106.793
19471.46	19873.212	17575.313	27162.267	21484.059	30560.057	15325.563	18226.971	1220.459	370.922	332.381	1499.468	303.598	833.506	272.258	8740.585	262.401	378.058	422.784	1265.347	140.1	516.928	149.019	1413.955	9283.464	303.312	326.075	331.041	9491.811	691.68	347.251	3575.316	206	0.89	1278	1107.393
19021.524	19352.939	16225.258	27545.563	22064.263	28498.81	15806.485	22656.358	1380.142	470.37	368.144	1388.974	392.331	974.323	324.335	10021.814	249.128	413.904	208.432	1747.174	206.05	9341.746	171.917	2831.391	6969.362	295.366	377.535	304.387	24285.563	936.476	353.171	6218.177	127	0.995	1334.169	1106.618
14640.418	14797.594	11841.918	19694.864	12060.47	14947.751	5481.645	5673.158	1278.397	372.336	289.645	804.808	277.7	476.762	238.729	9118.722	273.059	307.08	185.052	1065.338	149.034	463.261	130.73	833.909	14758.936	297.997	306.29	320.944	2848.313	387.527	325.767	2496.923	140	0.842	918.493	1107.564
18082.168	17995.149	14083.521	23464.711	14490.95	19765.555	8142.277	7682.19	1213.351	435.574	354.69	1321.973	268.091	878.977	218.419	7919.577	221.704	303.388	204.762	1261.134	160.082	384.143	144.17	988.7	8655.749	359.577	327.491	262.246	8054.299	510.626	409.442	3575.759	188	0.819	987.197	1108.489
20784.179	20365.633	17953.844	28711.856	19863.547	26196.4	13675.519	10906.919	1153.161	473.547	325.76	2748.097	279.014	877.445	254.234	6777.754	255.49	516.543	204.663	1471.791	159.868	426.46	151.654	968.72	11481.653	284.134	306.405	341.17	13664.606	942.659	341.037	2464.962	110	0.998	1256.373	1106.609
17466.494	17533.737	14927.276	23977.039	19125.481	24611.833	13408.934	20071.392	1460.209	590.889	404.019	1117.359	379.341	698.98	319.394	13010.852	308.793	402.079	435.472	1239.49	163.922	653.818	198.449	3501.778	7544.663	297.82	323.51	286.391	9244.481	651.657	354.808	7547.097	163	0.956	1352.617	1108.322
15151.769	14616.999	12107.02	20370.337	14287.867	18556.969	8753.535	14036.516	1415.146	339.421	274.396	1581.062	262.158	722.78	272.849	16408.14	307.211	413.063	175.104	1370.571	142.692	639.078	133.497	2379.87	12532.994	309.445	279.435	295.609	7411.218	688.152	366.451	6007.531	107	0.958	1364.668	1107.332
15338.3	14535.542	13127.914	19968.327	15845.58	22283.248	10538.491	12528.783	1130.536	442.949	392.964	1144.395	341.207	753.392	250.874	8284.964	250.001	284.812	191.597	821.612	176.121	676.997	164.198	1389.282	7088.3	285.031	274.968	287.618	8822.645	534.638	441.443	3437.755	143	0.839	1114.731	1109.528
21560.919	20602.247	18166.93	27312.872	20741.207	23686.559	11065.414	10016.744	1337.429	474.505	334.128	1877.541	292.411	748.818	238.808	7451.142	210.814	427.794	260.621	1160.031	175.847	393.89	142.911	991.477	9200.643	284.522	299.245	298.159	8087.575	617.116	340.226	2645.3	117	0.985	1209.5	1107.5
14434.056	14098.198	12573.54	19244.798	15384.155	16465.293	7568.311	7401.171	1290.761	477.865	315.735	1614.466	285.858	644.434	240.355	7063.367	234.249	326.568	365.385	1078.853	160.199	531.714	156.658	847.734	7516.708	270.107	355.703	297.349	7230.982	560.969	340.433	2085.432	170	0.886	1219.918	1110.547
13121.549	13278.692	9966.106	16824.426	11276.307	16681.154	7558.612	12857.744	1539.933	321.667	251.454	1298.559	264.376	634.761	238.938	9981.192	226.718	387.493	182.466	1153.433	143.802	495.266	125.172	1384.922	8328.436	297.228	276.518	304.736	6198.009	644.738	409.184	3406.708	121	0.91	1380.45	1107.624
16149.396	16130.023	13843.829	21324.446	13328.801	20293.999	9861.688	4861.643	1345.779	433.619	295.625	1697.931	284.556	775.659	248.751	6259.185	260.351	387.055	274.34	1596.648	139.934	458.765	149.02	815.092	8444.649	310.601	342.389	331.898	9520.765	635.771	284.885	2290.616	129	0.959	1268.213	1109.926
13758.498	13638.33	12289.28	18820.355	16190	21800.844	12362.362	17421.735	1425.332	468.498	366.439	1269.15	366.266	672.878	314.217	12287.487	258.681	326.099	226.888	1073.091	150.255	593.18	148.513	3067.032	5330.575	303.602	265.005	301.565	8778.8	694.337	324.386	6861.636	211	0.865	1310.045	1112.121
18383.726	18948.164	16192.038	25833.928	20520.445	28456.034	15590.063	22513.855	1452.989	508.494	392.71	1346.703	410.109	835.894	339.194	10074.151	288.052	455.614	182.192	1204.205	149.372	685.716	156.594	3458.702	7790.889	297.241	291.474	301.576	7670.767	943.985	369.726	7864.477	236	0.866	1340	1113.123
15451.521	16331.712	11417.754	15703.586	9713.113	17478.963	7023.983	10077.766	1410.766	392.085	277.805	1213.266	241.055	471.679	229.316	7867.297	300.826	399.69	227.354	733.312	140.282	494.956	129.413	972.572	9599.998	296.908	279.797	314.118	4994.005	400.403	322.419	2083.28	146	0.879	1418.233	1110.021
14046.455	14628.245	11233.04	18509.827	12888.677	19115.909	8080.363	7568.725	1200.652	420.223	637.049	1284.729	281.459	1062.898	257.947	8861.678	242.989	305.699	180.56	975.861	165.934	385.751	135.626	1228.721	9574.804	321.215	517.868	259.301	5834.891	457.694	421.029	3987.55	102	0.987	1027.873	1109.569
17984.209	18670.467	18311.554	23933.639	14071.946	17578.999	7787.438	7032.465	1610.069	338.366	306.157	1545.382	277.656	530.343	229.027	4766.517	217.344	426.596	384.864	837.45	174.319	302.084	139.05	604.247	9522.537	268.9	273.443	281.466	6481.248	436.032	343.703	1565.789	132	0.938	1201.939	1110.598
16141.087	17476.481	9924.165	15687.831	9113.227	18001.57	6630.116	8059.311	1191.852	374.126	317.009	1565.146	278.093	537.552	231.334	9945.534	360.634	420.979	417.687	962.817	149.961	456.777	129.398	1139.985	16518.848	305.48	311.803	318.5	7864.651	541.997	319.162	2519.194	113	0.94	1431.447	1110.314
9811.638	9527.766	7605.227	12374.262	7068.74	10434.551	4081.74	4378.508	1122.583	373.87	307.99	604.327	292.745	306.174	227.331	16046.495	197.524	219.801	310.474	570.388	153.603	526.934	129.675	1238.077	4701.612	272.761	323.006	285.922	1322.727	293.665	277.034	3447.686	117	0.973	855.645	1111.184
14644.34	14295.369	11292.277	19170.149	12727.261	18686.378	7471.529	11470.78	1205.835	362.33	318.728	1107.855	292.137	478.026	225.444	11199.544	235.66	328.306	218.956	1019.803	154.119	544.741	122.584	1035.461	9852.748	331.478	333.971	293.105	6248.3	429.753	296.831	2653.196	140	0.907	947.171	1112.85
20134.166	19359.643	15841.517	26750.593	19299.625	26577.964	11997.192	10556.124	1070.942	549.199	379.181	928.02	322.768	1067.347	256.116	9144.474	218.823	309.193	199.34	1361.602	169.161	475.811	143.009	1289.787	7066.614	339.416	340.532	266.357	8974.595	556.811	418.901	3685.543	254	0.736	1001.091	1112.646
12357.92	11870.137	9664.663	15098.993	11296.541	15417.925	6382.776	6496.738	882.936	328.402	278.48	814.759	234.874	502.405	207.868	5873.005	210.111	262.797	170.199	628.556	131.027	303.169	149.106	645.864	6686.33	276.27	258.554	263.124	4346.615	348.953	363.584	1661.631	157	0.88	1089.213	1112.952
12519.811	11758.621	10250.196	16764.902	13408.01	17849.199	8653.8	7311.674	1144.936	291.306	280.195	1678.34	267.398	708.808	226.554	6583.503	212.159	357.474	260.233	1259.47	151.191	465.855	155.941	901.497	8079.57	267.152	306.638	315.528	8667.525	646.638	282.557	2294.186	128	0.925	1228.344	1112.172
15184.31	14982.971	12945.883	19580.871	12466.119	16822.07	6490.027	6734.423	1418.109	385.66	348.815	895.176	316.966	514.218	242.248	13819.029	244.569	300.016	192.588	1288.486	163.734	605.109	139.52	1252.268	7356.206	284.906	321.674	320.372	5523.579	379.743	333.389	3756.517	143	0.937	908.332	1112.409
14783.127	15155.678	12417.689	19018.448	13911.7	21305.166	9172.801	10004.093	1082.445	365.108	328.382	1306.843	293.566	674.484	222.548	7641.299	258.665	406.209	191.119	876.945	157.708	485.929	158.837	940.204	10587.554	276.651	309.37	298.129	10491.769	565.511	484.75	2373.299	170	0.837	1106.494	1114.376
13203.01	13198.493	11250.625	16624.911	11647.751	13746.392	6418.808	7182.756	1330.685	358.695	341.175	796.497	298.546	671.024	222.131	7479.661	274.9	278.032	291.713	624.893	147.702	463.49	147.046	1108.523	9488.185	284.967	276.236	299.639	5407.55	420.975	462.423	2892.282	153	0.825	1127.304	1112.912
15531.626	16250.748	12839.718	21278.296	13107.682	20202.502	7383.419	6691.493	1232.947	393.41	290.45	1001.978	268.318	694.175	222.516	6427.223	220.04	288.079	246.058	1031.657	145.63	429.696	142.543	729.943	7606.063	354.373	327.48	280.524	4665.573	373.879	348.037	2768.793	107	0.946	978.313	1113.977
26574.349	27884.949	23181.401	32695.973	23511.943	36470.199	14469.898	16618.347	944.009	369.343	328.252	1305.058	283.122	556.205	215.796	7434.587	285.52	671.059	180.807	678.685	137.251	360.802	124.992	802.179	14616.019	291.2	261.334	312.245	5561.898	427.215	421.854	1501.565	106	0.949	1157.915	1114.557
15149.283	15377.792	12942.207	19693.785	14347.278	18765.426	8219.77	5969.136	1238.326	534.339	531.2	751.551	334.049	1027.315	260.745	7022.635	242.65	265.343	201.349	1354.728	178.118	430.392	139.59	919.269	5402.17	329.491	429.527	266.743	7895.148	555.649	394.401	2799.821	161	0.944	1031.059	1116.904
24087.528	23574.01	20170.533	28778.138	20074.893	30521.43	12528.362	11785.375	1070.254	361.054	325.229	1299.735	272.078	559.893	210.659	6808.514	266.265	581.389	191.75	647.356	137.676	549.818	128.871	727.328	12863.961	288.141	249.631	316.628	4705.391	447.054	374.61	1453.437	112	0.973	1163.625	1115.205
18649.5	18247.19	16054.958	25535.805	19647.822	27637.308	13979.466	14525.992	1441.667	369.459	540.428	1765.502	294.906	1100.272	278.636	9259.941	267.991	432.6	234.644	1534.526	158.635	577.669	142.963	1365.942	9831.676	299.032	379.329	342.691	14754.155	888.741	372.682	3533.416	202	0.92	1275.045	1116.267
16864.188	16922.692	14484.428	22272.516	17971.439	25267.039	12785.821	17360.85	1448.925	461.665	483.289	1575.854	378.253	1230.89	329.88	11291.19	284.402	433.855	169.001	1777.113	162.766	689.646	150.752	2530.787	7415.465	304.916	323.439	316.025	13810.655	1249.91	447.556	6194.246	230	0.854	1292.691	1115.917
18370.232	19231.52	14874.143	24574.398	16931.465	23805.354	10746.891	15969.206	1419.504	568.085	293.634	1358.639	288.611	759.844	264.238	11892.474	280.917	488.323	175.404	1431.051	149.67	613.244	130.79	1756.545	10627.772	302.026	293.122	311.112	8354.771	628.09	351.891	4184.179	294	0.74	1370.595	1118.687
15415.263	17006.446	14328.615	21891.15	16271.787	25378.956	10350.796	7213.406	1298.573	637.88	459.68	675.153	328.907	892.772	257.564	5826.253	219.076	276.718	204.52	1148.779	163.173	402.318	139.868	824.63	3031.966	334.498	415.082	256.189	8432.398	488.569	467.507	2447.789	133	0.935	1020.801	1116.041
15030.563	15679.02	12395.835	20185.712	13248.619	20139.487	7521.919	8867.267	1295.464	479.48	379.211	1459.879	288.028	1192.436	242.755	9513.779	225.101	255.644	195.117	1452.64	150.865	325.53	144.872	1147.81	5974.521	305.508	362.772	257.024	7965.93	632.133	341.863	3556.35	116	0.965	1044.319	1116.629
12440.89	12623.108	9380.526	14041.197	8936.625	16323.949	6885.352	11312.303	1529.47	320.098	279.212	1247.76	250.234	618.937	221.324	9889.388	321.824	422.404	212.52	1282.681	149.953	635.766	119.38	1398.619	8156.573	319.865	302.398	320.809	6035.2	528.938	356.51	3294.376	111	0.964	1401.158	1117.626
14800.636	14218.588	11818.208	18269.951	12357.532	15871.521	6936.598	10438.14	1386.225	455.257	376.344	804.062	341.495	507.698	256.16	11455.454	257.057	284.4	155.314	900.689	158.436	888.066	138.526	1047.098	6771.402	324.534	328.28	304.568	3914.717	422.01	416.025	2718.705	104	0.944	931.635	1117.144
14339.08	14606.442	11568.839	18481.807	13045.407	19732.654	7519.728	8936.564	1127.786	349.248	276.674	1033.551	250.085	862.348	233.657	7298.49	239.338	284.934	197.091	791.065	136.788	278.544	143.581	864.605	8832.146	280.532	290.708	263.003	6011.756	392.693	337.448	2657.248	165	0.889	1055.9	1119.845
22026.742	21994.301	18461.985	28283.506	20964.742	32258.809	14054.855	15600.014	982.216	383.183	342.577	1262.392	308.975	765.468	235.693	8528.611	277.557	527.386	188.691	973.857	150.976	398.913	134.918	980.145	13555.787	298.746	278.01	315.38	8380.367	534.115	414.031	2114.635	123	0.952	1152.045	1117.988
22562.351	23332.478	19482.085	28676.582	19262.15	27697.553	12147.736	12130.622	1445.025	414.514	359.778	1489.185	279.937	779.101	240.514	6778.724	261.65	510.865	176.994	766.077	139.513	365.284	135.589	914.792	12221.975	270.707	287.293	308.254	5761.429	481.485	369.572	2326.361	223	0.789	1178.24	1120.038
16097.427	16113.019	13735.543	21276.669	15854.127	20765.365	9634.063	4523.607	1288.98	321.399	311.089	1737.716	267.012	714.485	229.412	4554.884	243.972	457.774	221.627	1211.662	155.358	517.996	153.642	577.137	10119.356	265.39	325.177	331.224	10834.426	697.389	336.83	1567.3	251	0.854	1250.647	1120.376
18431.483	18277.394	14712.352	23871.708	16484.299	22003.43	8867.383	13302.284	1272.318	388.783	365.089	1121.749	317.792	554.827	235.108	10014.53	255.559	320.778	196.254	802.473	157.581	474.986	131.334	903.836	9173.478	330.107	323.541	287.572	3838.874	433.081	322.354	2344.007	309	0.696	945.354	1125.672
14051.614	14215.392	11932.821	18245.827	12947.27	16243.677	6926.839	10870.41	1281.444	433.745	380.753	923.452	335.097	457.226	234.185	13543.27	248.514	321.71	219.664	861.023	164.835	593.979	131.063	1400.155	7278.479	355.953	313.221	273.692	4041.933	375.247	308.678	3732.055	174	0.856	957.793	1119.448
16742.897	16686.282	13305.423	22328.151	15394.227	20166.279	8478.36	10570.818	1465.704	540.668	330.29	907.063	293.749	617.991	234.93	10110.543	232.73	330.855	295.451	846.922	153.745	509.138	143.894	861.69	9024.028	358.449	349.877	278.515	4298.63	368.141	315.343	2028.661	193	0.907	976.07	1120.303
24815.044	24835.129	21717.098	31885.129	19651.109	24360.857	10414.135	7591.977	1337.247	475.485	305.243	1066.062	248.978	551.799	220.134	4829.445	260.311	438.159	352.871	594.79	120.479	313.414	135.198	578.739	13854.572	269.51	269.863	284.118	1818.558	332.156	348.789	1473.716	160	0.884	1191.944	1120.338
14403.642	14867.025	13451.887	19706.918	17118.884	20832.691	12234.157	17732.166	1602.94	587.104	445.635	1293.393	431.852	733.818	378.691	12237.402	316.458	394.974	214.753	1437.989	159.621	710.96	168.377	4226.315	6469.594	297.533	273.585	288.817	9211.456	863.658	371.321	9367.48	138	0.908	1329.435	1121.246
12699.984	12474.816	10262.216	17181.086	11838.226	18635.958	8401.753	10806.767	1536.787	321.973	279.584	1149.644	272.026	669.291	247.839	10207.148	330.861	376.569	202.885	1325.969	150.172	646.651	121.024	1426.37	14854.712	307.321	295.083	295.227	7702.8	468.754	323.409	3835.353	114	0.932	1381.482	1120.342
14838.926	14665.19	12699.456	19685.617	13536.497	19538.423	8168.279	7294.302	966.044	328.923	300.038	1230.293	257.619	714.288	215.974	6525.732	246.602	323.911	166.247	823.925	147.473	374.09	136.805	802.303	10380.797	295.221	279.628	293.09	9207.892	477.01	381.299	2279.924	106	0.993	1114.745	1120.208
20890.048	20926.783	18092.277	26480.43	16094.121	22897.499	9510.928	9577.193	1114.799	331.387	312.999	1034.655	256.748	623.904	223.941	4854.261	251.609	528.692	379.852	840.717	138.26	592.259	129.31	656.167	11223.796	266.87	266.532	301.278	3243.325	373.661	313.061	1557.266	120	0.877	1207.15	1120.408
17165.925	17652.807	15235.952	23935.431	19303.725	28562.759	14296.983	22804.753	1494.793	437.493	350.85	1913.396	352.926	1045.523	321.169	13061.613	253.287	403.227	166.476	1453.585	160.421	589.191	147.469	3135.545	5225.979	300.637	294.137	301.67	8099.897	930.604	373.006	7580.327	123	0.964	1301.313	1120.508
13813.5	13626.823	9504.582	16967.723	9350.887	16078.221	5861.41	5403.383	1307.716	466.864	1189.671	576.783	290.462	388.883	233.812	3087.215	171.559	163.291	221.962	1184.414	191.352	262.528	132.483	349.78	5141.565	279.341	418.273	279.585	9804.784	489.058	280.965	750.477	135	0.976	787.937	1122.804
19542.546	19963.779	16367.393	25175.203	17905.014	23442.724	9815.569	7990.218	962.206	543.95	302.804	1227.438	253.477	611.786	207.735	5483.105	281.385	412.858	192.876	698.12	138.334	304.951	146.983	559.722	15592.66	293.926	303.614	291.491	6613.898	400.492	431.99	1332.303	203	0.798	1106.293	1124.239
17229.888	18172.925	15186.804	23039.555	16675.158	24651.136	10472.267	8752.564	1209.561	377.052	333.927	1262.949	288.525	983.747	245.371	6314.441	263.353	381.451	180.615	951.589	141.838	491.396	131.586	963.494	10453.767	316.091	278.387	315.056	5292.501	500.971	445.419	3089.829	130	0.914	1142.554	1123.115
23108.855	21811.601	18892.34	28852.629	21490.686	31436.9	14329.145	14151.242	1161.432	394.872	442.016	1136.853	325.194	973.72	231.697	8694.225	294.894	499.135	184.557	1252.971	160.002	538.937	133.004	1192.412	12184.854	307.013	312.787	313.585	11882.847	660.552	400.715	2898.703	172	0.896	1156.663	1124.75
[truncated: 420 more rows]
