# Supplementary material for: Highly multiplexed immunofluorescence imaging of human tissues and tumors using t-CyCIF and conventional optical microscopes
Source: eLife. 2018 Jul 11;7:e31657. doi: 10.7554/eLife.31657 (PMC6075866; doi:10.7554/eLife.31657)
Supplement: Figure 10—source data 1. [file elife-31657-fig10-data1.zip › TMA37n.csv]

Hoechst2	Hoechst3	Hoechst4	Hoechst5	Hoechst6	Hoechst7	Hoechst8	Hoechst9	pAKT	Ki67	pERK	EGFR	E_Cadherin	PCNA	MET	MitoTacker	A555	pCTD2	CD45	VEGFR	Keratin	PD_L1_PE	CD4	ActinRed	hmC	p21	pS6_235	HER2	Vimentin	Catenin	NGFR	HCSred	Area	Circ	X	Y
10185.125	11574.911	5648.907	10436.746	4436.434	5063.401	1455.581	2933.627	1003.72	378.38	313.322	349.765	4920.161	490.576	256.718	8960.156	233.739	217.864	204.19	441.346	33637.669	285.682	152.643	1854.315	9952.869	291.906	307.974	311.092	104.396	340.808	280.101	2946.502	175	0.943	993.231	172.426
12921.688	13951.343	8909.503	15114.495	9099.902	13251.774	3537.341	5708.806	853.613	390.332	324.182	528.852	8419.369	1781.993	230.198	8705.539	207.937	189.028	202.002	733.476	19640.906	458.629	151.054	1054.363	8224.451	282.045	383.047	313.211	139.68	950.158	283.823	1807.612	151	0.968	860.281	229.281
15855.53	17628.21	11077.033	17510.902	10076.109	13160.581	1147.947	1934.904	1023.631	522.855	367.035	470.875	11052.865	2038.341	210.504	4194.276	274.423	394.595	233.249	787.249	19070.781	679.239	144.504	561.961	12181.755	289.949	505.197	341.379	282.442	1464.232	295.617	1035.611	109	0.976	854.005	234.05
8061.431	8962.297	5440.148	9247.154	5261	6989.153	1206.686	1773.998	970.69	424.618	299.077	811.346	5107.489	1670.639	227.287	5721.747	162.105	211.876	190.225	2542.733	17671.956	371.316	147.381	591.823	6798.154	243.216	331.737	316.268	5276.896	1111.706	294.629	1106.697	117	0.944	828.303	236.517
10603.748	11251.284	7244.539	12973.754	8002.884	8918.475	1461.56	1626.664	991.156	387.127	332.577	711.979	5335.628	2119.989	216.632	5781.025	213.353	224.023	214.809	3274.043	13515.674	495.618	153.31	723.85	8122.421	271.402	371.145	327.653	7740.271	1475.058	302.771	1498.356	134	0.953	845.739	241.896
14859.743	16142.211	10954.568	18003.843	11278.322	13335.035	2606.383	3585.352	1005.183	434.705	347.134	529.978	1728.443	1732.383	228.305	7124.995	256.229	322.712	304.585	3192.541	3780.269	762.506	154.01	781.119	11801.836	303.329	415.264	321.798	10025.079	1048.084	282.039	1394.522	450	0.733	857.947	249.936
14583.46	15354.848	10066.748	16487.231	10190.819	11569.52	2680.816	3521.263	1329.234	366.754	323.274	647.733	1112.136	1470.389	227.316	9432.06	225.824	278.857	246.465	2965.645	2396.991	461.234	161.604	933.663	12027.537	269.887	348.035	311.504	17488.552	550.749	314.519	1797.148	177	0.892	825.664	245.845
13535.081	14865.88	9656.636	16166.919	9336.481	11099.877	1974.222	2400.592	1043.42	448.255	262.061	344.362	6175.448	1532.23	262.729	5636.384	226.53	379.54	198.218	532.195	17908.64	417.398	138.614	609.29	9597.426	279.203	305.297	278.962	226.023	762.116	299.568	1098.898	449	0.701	1025.266	250.825
11638.97	12422.227	8217.131	13686.852	8462.847	10195.741	2031.34	3013.467	829.097	336.748	290.673	482.852	3675.722	1449.746	221.956	9123.691	194.196	244.052	348.707	1816.681	7236.674	537.75	177.477	840.537	9765.93	284.051	378.072	305.598	8644.667	586.501	304.583	1427.619	130	0.951	818.277	246.685
14306.611	15823.221	10304.546	17613.539	10849.178	11837.108	3164.931	4601.076	935.786	410.78	394.319	728.029	470.416	3061.796	245.325	10529.638	218.85	312.367	254.229	6634.335	670.59	448.967	164.845	1399.749	11798.785	280.147	353.85	312.867	19801.199	1296.731	306.946	3174.777	174	0.907	845.511	251.695
12783.323	13936.989	9169.347	15116.657	9245.98	12461.678	3600.414	4966.084	1077.565	360.837	328.864	736.344	3112.187	2183.465	242.523	10232.476	232.196	321.898	234.274	4046.777	5657.54	505.291	167.499	1278.275	14305.149	292.789	345.979	304.714	17400.654	835.989	308.685	2675.253	211	0.892	835.723	253.505
11842.815	13128.168	8770.881	14517.746	8634.429	11281.064	992.503	1601.35	1193.639	461.389	294.221	516.318	7480.307	2176.135	210.543	4563.01	238.993	349.884	203.32	923.343	19502	592.959	136.595	482.491	9229.109	311.682	368.898	325.844	1120.751	1107.47	279.987	755.245	282	0.841	875.965	256.706
16407.348	17648.453	11730.848	19381.755	11505.351	12502.173	1928.052	2653.085	953.013	574.53	344.459	867.641	5147.233	1917.469	218.391	4838.084	215.612	351.916	189.669	2194.349	20961.394	551.943	159.506	560.844	12287.745	398.729	364.515	303.199	3465.174	877.668	301.023	1017.219	150	0.926	822.827	254.833
11202.021	11961.369	7835.384	12916.139	7402.237	9394.361	1935.818	3080.129	655.802	628.112	244.033	454.797	5448.471	2885.937	242.253	8981.603	190.652	257.011	178.037	554.51	22000.468	400.103	147.514	930.241	6961.895	283.151	337.118	297.176	109.568	817.259	279.753	1482.304	209	0.876	965.572	255.333
8446.513	8853.539	5768.151	10148.46	5962.025	8757.321	1557.716	1854.701	644.915	361.846	235.307	303.582	5242.761	1860.136	233.695	5271.162	170.401	168.021	177.174	609.021	13446.973	430.688	147.755	553.326	5093.732	302.224	330.467	296.779	111.174	581.508	264.067	918.576	118	0.994	974.297	260
12927.809	13978.997	9248.572	16393.496	9482.303	11653.759	2069.999	2535.577	1082.106	444.03	293.634	388.007	7652.895	3212.881	224.645	5075.17	237.057	319.055	188.153	947.616	25338.294	416.961	140.641	552.307	7858.988	313.136	364.145	294.884	126.705	810.016	260.919	826.682	162	0.927	981.66	264.574
13459.639	14518.723	9723.674	16304.519	10044.309	14476.923	3579.129	5034.981	936.57	376.637	340.001	580.864	415.911	2000.973	236.028	9407.023	227.483	327.07	291.241	5086.946	676.366	482.389	155.576	1077.519	10258.774	274.289	348.14	313.786	18634.545	733.481	284.378	2213.907	235	0.887	853.334	264.879
12890.197	13881.953	9370.384	15672.041	9486.094	12849.513	2980.909	1816.118	1051.214	509.587	284.453	655.325	8417.117	1954.878	245.173	4934.489	229.895	379.863	173.617	793.171	29303.336	615.508	136.188	503.189	9306.313	357.787	434.063	339.147	176.313	1310.128	278.45	765.061	192	0.903	885.641	266.828
12231.969	12886.663	8867.242	14776.856	9378.564	11829.946	2903.285	4290.675	942.303	390.826	314.022	454.487	660.738	1721.915	219.904	7511.144	223.919	270.907	351.861	3413.701	4805.457	910.223	150.17	831.367	7701.866	295.454	372.61	329.468	15671.933	554.053	273.707	1522.79	357	0.775	869.968	269.92
16027.454	16969.234	11456.059	18839.001	10695.35	14649.315	1310.612	1946.535	908.135	633.625	278.881	394.923	9397.919	2705.246	202.32	3443.119	262.639	392.464	188.519	770.505	28454.063	607.993	155.406	423.243	13770.092	333.561	362.279	356.969	124.449	1032.369	275.926	635.505	379	0.758	929.065	273.255
14755.942	15623.269	10714.849	17912.754	10478.848	12975.877	1718.333	879.841	799.575	429.681	273.546	296.845	9228.922	1362.779	226.664	2609.957	244.21	430.234	155.911	595.847	22430.384	475.436	156.867	327.685	11893.562	310.271	394.494	306.929	123.986	1020.315	290.756	506.598	157	0.921	967.264	267.436
13730.803	14984.715	9973.951	16076.043	9047.327	9855.596	1182.157	1786.613	839.898	490.163	261.734	289.7	4024.464	1457.321	212.305	4249.282	246.362	374.483	154.692	457.127	15657.673	413.984	156.17	480.896	12239.356	291.046	344.678	307.202	132.658	613.761	267.829	707.056	151	0.909	958.414	268.308
19497.879	20528.758	14234.462	24094.319	14137.874	19739.842	4133.708	1555.233	832.996	651.834	304.34	345.104	8239.37	1841.305	239.604	2805.796	246.819	442.413	161.557	680.516	22977.492	546.188	159.854	348.232	11572.58	282.283	384.138	306.982	122.752	985.879	282.268	541.509	182	0.896	974.302	269.846
14251.535	14768.293	9750.175	16338.631	9374.465	12817.435	1735.379	2170.885	730.447	577.017	258.775	292.741	6399.938	2317.797	210.453	4032.545	225.579	256.245	167.569	459.51	18410.506	516.676	165.647	414.675	8465.353	270.27	350.017	335.764	142.375	737.265	273.384	559.582	146	0.961	942.856	268.774
14736.869	15434.777	10518.379	17615.043	10759.405	15315.653	4561.987	6676.998	1001.218	377.491	324.257	489.912	433.538	1698.865	238.457	12442.037	266.018	372.536	384.029	3159.427	598.594	491	169.369	1360.271	14547.776	293.658	346.244	307.05	13649.605	489.163	282.198	2423.948	158	0.917	850.772	273.158
18235.358	19655.616	13189.139	21723.007	12973.697	19022.967	5268.626	6681.867	850.304	754.628	292.035	348.442	6723.773	2275.655	239.456	11576.772	242.259	322.495	167.344	704.638	22521.917	610.202	171.501	1207.795	12560.818	306.518	375.655	351.464	129.12	970.987	273.356	1725.576	146	0.936	936.288	273.39
15225.22	14932.133	7510.769	10580.958	5529.18	7919.843	2162.749	3638.649	1196.098	905.129	324.942	597.768	6408.089	1083.715	245.025	8971.309	337.874	291.98	217.503	801.743	20545.455	485.123	127.965	1160.338	25959.485	382.871	303.68	277.466	134.365	775.206	289.637	1705.044	185	0.824	546.857	277.127
15060.098	16177.066	10735.819	17808.77	10647.191	12312.623	2359.432	1424.036	1124.286	679.086	344.654	880.525	6663.749	3849.602	243.593	2623.55	235.888	363.484	165.681	1423.317	19395.814	547.803	141.379	382.08	10465.986	303.514	311.323	301.963	586.287	996.393	277.705	513.585	164	0.906	789.03	274.512
13954.646	14867.449	9782.468	16339.815	9400.025	12376.969	3007.231	2136.828	1178.123	430.796	346.642	575.549	13920.219	2285.352	269.239	9425.362	257.361	425.32	182.303	1082.268	37109.422	605.657	133.728	912.432	10259.911	334.416	493.945	343.248	170.43	1977.265	288.005	1298.894	144	0.948	889.062	275.354
11848.186	12760.529	8384.397	13656.179	8601.453	9363.166	954.516	1391.041	1027.297	498.049	313.368	353.934	3753.17	1923.646	220.228	6627.386	246.399	348.452	180.441	518.935	20396.127	475.409	167.619	758.996	11133.703	255.062	349.421	326.712	2134.101	634.651	282.036	1424.87	139	0.95	953.522	274.486
25144.057	26532.361	18766.097	30893.738	17980.644	23955.878	3016.889	1930.478	879.743	753.056	301.66	351.351	6656.416	1507.158	236.397	2756.604	283.145	559.121	181.644	608.739	24028.303	471.999	150.044	340.19	16321.445	287.245	377.107	295.176	122.349	708.345	286.278	512.901	211	0.892	980.666	276.088
9481.707	10110.298	6515.452	11421.727	6768.586	8494.686	2090.406	2823.517	1407.98	402.772	334.182	529.992	470.321	1251.044	211.235	6457.151	213.275	280.058	434.356	4351.26	917.674	352.462	149.472	675.469	6111.151	309.658	439.416	323.579	29646.858	606.317	268.398	1212.36	113	0.952	860.013	275.341
4883.511	5263.502	2853.134	5449.288	2701.848	3086.39	805.675	876.434	891.035	343.135	281.173	299.769	3981.058	255.482	230.75	1498.112	185.554	176.114	204.327	475.502	24618.141	193.599	144.434	236.508	2239.325	276.357	299.559	261.448	1218.795	258.152	343.061	383.636	99	1	1174.884	274.359
15607.919	16720.257	11295.567	18379.736	11059.906	13506.689	2767.09	2713.677	1140.206	784.031	329.718	790.651	6693.522	4286.168	253.435	5874.556	234.534	388.473	157.334	977.897	22055.407	562.988	148.659	639.17	12148.464	309.615	317.816	307.241	531.764	953.505	267.415	832.36	181	0.921	798.146	277.666
14260.924	15291.292	10449.26	16977.952	11357.797	12390.13	3124.126	1242.166	716.222	679.496	275.585	327.515	5448.446	1350.165	220.623	3500.2	248.831	387.977	185.241	494.914	18875.259	394.451	174.098	427.513	12958.322	261.09	342.022	326.842	2324.01	589.103	288.947	736.596	141	0.938	947.316	276.954
21043.571	22707.772	15581.123	25879.711	16208.969	23080.182	6788.704	11269.959	1793.461	454.833	376.646	507.826	459.635	1977.608	245.797	14812.121	300.636	420.557	365.919	2576.325	689.455	646.107	159.103	1820.057	18167.061	301.927	368.409	311.349	17012.709	477.973	286.98	3142.773	115	0.969	848.022	278.274
18932.666	20318.157	14283.362	23741.306	14924.702	18903.291	3264.203	4049.228	921.279	530.812	296.791	379.599	6655.246	1648.302	217.41	7427.511	245.836	445.826	191.065	769.875	18259.844	459.803	171.264	722.382	11115.027	323.976	345.189	340.318	688.231	739.228	266.768	1185.706	285	0.838	941.065	285.125
9406.848	10076.617	6640.776	11071.469	6626.016	6164.282	1133.279	1621.747	1513.114	345.768	303.027	785.635	2208.521	822.206	221.6	2656.442	201.976	220.957	383.044	2581.03	8613.855	297.493	139.973	418.487	6095.347	302.754	263.12	298.798	10706.194	553.125	266.751	601.436	178	0.829	784.163	283.213
15539.623	16691.255	11688.309	19252.382	11656.269	15351.088	2121.22	3120.061	964.516	462.371	319.659	375.539	4359.623	1882.743	205.377	6174.806	243.826	367.736	328.488	1084.127	16197.129	649.073	136.902	675.655	11591.855	286.358	348.433	330.325	3804.211	747.819	265.726	1087.14	362	0.691	874.378	285.412
14675.35	15947.278	10946.629	18236.19	10954.426	14181.275	3629.237	5140.033	1265.349	583.277	336.472	531.206	1366.938	2184.167	221.845	9037.578	256.003	404.917	335.593	3040.611	5379.11	597.873	149.109	1038.804	13002.927	274.375	372.812	300.289	9741.929	760.008	274.178	1817.847	393	0.748	854.658	288.113
21901.6	23389.071	16320.129	26700.586	15722.192	21062.025	2232.049	2912.835	858.594	806.164	344.026	409.099	6729.504	1909.252	215.729	5789.596	281.572	526.888	226.573	755.502	20622.693	630.636	137.686	668.813	15467.773	298.753	408.128	343.404	1035.201	1231.458	281.006	1060.527	207	0.831	882.157	286.915
17657.4	18836.129	13116.73	21544.127	12959.908	15594.468	2357.977	3081.204	1097.737	901.441	356.012	701.045	7024.309	2117.486	235.601	7554.943	256.353	450.515	168.289	926.437	22478.992	494.67	156.982	829.882	14257.786	339.37	321.743	287.416	479.81	990.089	274.229	1074.54	223	0.877	804.173	285.271
16803.978	17621.25	12442.91	20657.37	11924.932	16616.451	4529.291	7164.624	2333.812	562.264	367.024	585.789	8969.051	2094.13	251.153	10151.791	336.537	481.062	166.132	680.643	31038.881	554.381	165.686	1285.864	12931.352	691.684	355.106	294.792	140.132	1442.359	285.605	1879.688	274	0.89	822.737	288.507
16891.637	18323.09	12543.988	20719.572	12823.873	18816.261	4783.371	7465.989	1744.164	476.048	331.554	652.985	2162.112	2422.77	233.984	11829.196	265.451	395.643	259.153	1852.563	6219.341	623.439	153.375	1453.814	14334.788	282.922	345.142	292.254	10154.268	780.982	274.94	2583.677	176	0.949	844.426	286.023
12827.185	14781.691	9698.371	17107.965	10437.883	13600.842	1004.743	1477.066	1616.467	910.639	375.265	1124.254	7643.685	3514.276	231.278	2198.473	204.726	307.748	145.556	1537.669	31997.365	546.832	131.891	308.609	6940.006	296.927	382.572	296.877	635.172	1313.345	340.592	464.521	96	0.992	692.833	285.354
8217.322	8192.369	4194.106	7137.676	3726.211	11861.548	2364.964	4127.761	1372.779	581.464	303.061	953.13	11067.842	2332.953	261.627	13596.797	264.996	244.157	185.326	844.733	30134.768	777.905	127.724	1640.446	14375.864	315.414	283.117	269.102	130.692	2054.696	312.298	2288.025	108	0.98	544.204	286.63
16234.237	16615.557	11560.589	19337.991	11782.788	17079.293	4295.097	6963.271	6077.354	1191.965	318.685	855.048	8300.02	2662.682	252.604	11900.843	520.471	397.072	190.468	1004.483	28573.923	636.887	149.952	1442.202	12875.946	302.802	335.471	287.025	1653.352	1397.441	269.235	2233.796	206	0.898	835.917	290.199
12050.716	13192.373	8798.97	14342.011	8627.614	9832.856	1991.434	6122.577	1320.662	472.03	336.324	675.985	3472.421	962.394	218.469	16189.004	220.356	308.002	238.996	2626.244	7741.077	345.288	151.841	1591.358	9341.68	281.103	293.724	292.185	9230.504	511.706	266.254	2155.017	154	0.961	794.974	289.097
8656.939	8750.511	4408.233	6723.153	4391.074	9770.986	3588.738	6720.533	857.314	380.558	267.343	801.339	11388.423	2031.608	309.171	19062.898	252.19	266.742	168.77	652.391	40543.56	691.359	138.659	2413.713	14353.508	347.202	319.527	275.349	133.509	1788.248	314.469	3603.157	162	0.917	529.235	293.16
11784.55	12662.506	8669.06	13569.185	7373.526	7905.728	1446.423	2061.852	992.975	361.429	255.373	342.924	5188.604	931.253	212.072	5186.11	250.337	558.984	179.581	528.984	14027.986	387.525	137.255	543.152	11460.5	293.535	338.268	313.678	125.532	838.951	266.234	811.617	211	0.84	902.424	295.145
11989.239	12418.448	6882.778	10855.153	5717.952	12839.261	3235.34	5405.095	1058.456	801.046	302.42	922.508	8904.578	2312.898	275.781	13597.117	256.764	310.144	169.998	854.984	27163.689	723.943	130.054	1710.955	14300.004	332.362	299.717	275.676	130.442	1968.224	316.42	2541.754	294	0.781	539.844	294.327
8975.903	10051.417	6028.407	10120.882	6028.047	3330.977	3913.663	476.95	1360.972	460.371	322.141	829.084	7815.84	498.634	293.252	915.724	184.159	277.671	138.23	1188.093	20986.711	232.459	211.541	225.161	7112.175	283.796	275.471	294.036	872.044	337.16	361.017	400.083	138	0.894	621.188	291.725
14030.01	15342.46	10556.963	17435.95	10351.982	12829.903	3910.66	4832.139	952.763	858.893	327.453	845.162	5141.022	2226.115	252.689	10410.724	237.597	384.866	153.518	1176.234	26338.564	450.324	166.359	1180.635	10169.682	351.997	275.649	281.978	160.733	924.254	266.886	1669.021	271	0.833	807.899	296.356
16040.481	17231.567	11921.526	20088.076	6264.335	10101.925	2871.423	3466.192	938.808	392.178	273.263	439.738	542.409	509.818	230.993	6124.742	229.863	258.005	209.42	908.54	1550.864	296.009	148.825	637.433	8672.983	262.081	331.914	320.78	192.794	343.701	281.065	1016.012	197	0.957	973.292	293.916
8115.176	7948.811	4137.053	6378.531	4254.152	9919.164	3234.493	6836.179	738.354	369.824	283.844	918.323	11533.847	1648.388	327.971	21718.422	247.802	239.569	177.502	538.279	38085.112	802.492	142.298	2587.842	13982.5	326.372	324.132	275.293	172.205	1838.136	304.337	3814.357	105	0.984	521.481	292.719
11878.778	11207.904	5716.199	8056.794	6037.434	8202.917	2605.258	4634.78	905.957	494.885	315.503	1088.266	14322.047	1446.864	287.138	14623.516	314.933	268.3	183.295	590.98	50269.846	683.686	137.854	1740.332	21687.788	294.613	348.1	271.468	223.07	1488.495	315.948	2567.843	147	0.885	515.364	296.276
20255.881	21500.431	15075.156	23799.325	14234.982	16538.303	1811.856	2068.192	914.861	2081.277	336.233	639.765	6208.796	2645.583	233.615	3642.457	269.002	539.383	174.846	758.61	17797.64	500.806	133.07	448.975	17554.029	343.378	322.802	304.098	147.294	1276.909	311.203	604.703	315	0.798	709.922	298.471
10720.669	11617.998	7954.323	13233.584	7415.651	9964.178	3050.028	4747.911	893.337	361.509	287.765	712.557	4597.765	1811.171	240.289	10930.991	216.544	373.461	168.812	864.163	28568.928	448.763	159.67	1263.105	9518.727	561.458	276.468	270.213	118.627	906.457	286.277	1773.961	120	0.969	817.5	296.975
23847.628	24958.026	18148.795	28429.47	17049.245	24458.463	7251.024	11389.203	1133.347	1014.602	347.999	740.418	7714.001	2233.814	274.274	13140.256	310.876	389.714	182.668	904.707	24195.118	665.244	156.295	1683.893	21119.58	393.864	323.16	299.597	159.594	1348.081	258.498	2500.524	276	0.88	828.862	299.525
12237.773	11756.173	5910.257	7341.302	4274.483	6594.865	2054.96	3641.315	1445.003	492.663	305.824	541.552	8704.102	1284.537	278.669	10934.22	304.535	274.335	185.466	582.214	37956.393	662.855	138.108	1425.086	21558.492	330.867	312.119	279.069	733.396	1199.558	315.918	2066.966	324	0.714	500.145	303.083
10763.874	11774.096	7854.536	13144.729	8277.988	8974.803	1792.049	3757.281	994.158	397.776	341.331	629.012	2362.192	2839.772	211.313	6755.047	232.319	280.686	417.745	2550.56	5194.523	468.259	149.867	773.522	7023.691	294.034	284.463	285.613	10637.606	622.97	262.744	1161.726	172	0.847	792.128	300.006
10381.008	10928.209	7166.268	11352.624	6352.573	6429.9	1797.288	2777.197	621.286	701.348	291.806	561.947	9215.403	1487.234	257.775	12623.454	207.062	347.681	171.947	553.873	34615.672	454.073	146.589	1299.549	9235.515	297.153	313.944	308.478	118.627	1860.729	297.184	1670.612	194	0.895	740.397	300.526
17588.592	18856.863	13084.928	21370.697	12672.309	14532.491	3476.576	6818.362	902.577	838.563	328.872	789.497	5694.72	2626.349	260.776	12823.346	279.442	513.038	169.014	922.66	22930.681	497.367	144.873	1579.525	15482.971	309.507	304.508	302.535	131.752	1101.123	272.107	2150.931	205	0.925	760.968	301.407
13153.079	13729.065	9174.633	16249.785	10082.269	14385.035	1789.119	2700.773	1509.415	473.402	419.584	336.379	722.754	5229.794	229.234	9849.696	309.964	341.012	480.371	1804.706	633.734	2794.966	159.228	1095.292	11076.585	339.835	316.002	285.391	17037.757	714.342	271.752	1477.383	105	0.971	787.138	301.9
9786.893	10127.534	6476.127	9825.107	5589.363	5408.387	2139.349	509.585	755.075	346.152	285.653	646.554	3508.823	828.257	241.282	1092.768	167.876	311.987	152.269	680.117	15281.959	278.333	134.587	212.302	9293.386	264.08	265.652	289.998	429.484	611.139	353.257	345.339	134	0.942	660.261	303.604
12779.742	13964.689	9615.599	15276.686	9033.423	10106.791	1978.132	818.355	769.125	1275.237	341.256	757.808	3425.664	2338.476	259.635	2656.563	223.684	372.525	170.824	1123.234	18247.398	466.503	133.947	344.817	12859.984	288.95	317.986	285.769	895.196	1016.77	367.813	494.878	119	0.961	699.962	303.634
8209.426	8922.756	5638.91	9014.078	5251.337	6061.117	2221.695	365.763	862.827	385.571	298.403	1009.377	7924.131	1846.254	253.434	1261.756	181.932	304.748	151.181	964.416	31152.161	405.013	167.439	229.238	7745.172	283.675	290.138	295.075	465.604	1118.436	344.984	362.403	130	0.978	637.323	304.677
17113.47	17796.052	12211.149	19343.747	11418.424	11768.711	3409.555	5225.61	838.687	1273.398	304.302	610.156	6553.306	1695.245	262.263	9311.024	240.837	506.276	170.582	651.378	22164.178	455.171	144.078	1176.154	13678.979	357.234	284.898	316.19	150.02	1187.081	289.713	1577.786	173	0.88	729.101	306.24
11715.012	12248.639	8303.793	13877.858	7456.087	10201.587	1261.08	1766.211	1173.304	497.417	302.144	382.407	8994.833	1517.181	221.094	5591.334	238.448	386.29	167.444	797.12	17312.827	530.997	130.891	576.461	8195.498	302.417	361.683	313.314	135.183	1411.841	259.886	878.489	124	0.96	897.653	303.968
17166.487	18178.52	12577.046	20234.382	11693.432	14499.691	2812.856	4346.139	1012.126	693.151	318.106	794.9	7224.356	2244.627	249.58	7833.899	301.714	425.996	194.539	782.548	28745.217	507.996	143.985	1010.514	14969.564	355.752	272.454	290.868	491.062	928.693	291.196	1335.145	444	0.796	769.48	313.137
13071.08	13944.23	9715.254	15575.994	8174.923	10681.01	2516.093	2654.31	1265.1	1194.398	317.161	609.728	6783.831	2437.877	245.309	8049.57	251.932	394.648	254.525	1058.157	13543.974	431.241	146.678	957.228	11396.949	321.194	331.211	285.112	1342.346	1158.101	259.143	1722.593	208	0.864	838.192	306.726
15255.068	16429.439	11278.479	18276.072	11064.132	13151.637	3991.989	5024.855	898.699	783.154	328.372	864.581	7042.343	3346.982	298.803	10794.552	242.974	403.365	184.483	1012.344	24657.837	491.135	139.774	1319.122	13859.372	365.13	294.762	299.642	370.67	1352.412	307.309	1819.518	222	0.918	708.158	309.694
12340.074	13317.313	8875.05	14876.325	8873.66	12021.653	3639.853	6515.669	1016.56	585.119	318.296	1029.699	11557.472	2872.437	305.402	15364.005	237.875	287.757	174.897	1006.373	39645.472	599.482	143.388	2170.39	9069.085	336.004	316.913	294.353	124.24	1984.383	302.241	2889.134	165	0.934	751.312	307.803
6344.288	6920.676	4560.471	7352.198	4145.781	5705.276	1105.145	1666.612	953.382	336.827	282.231	456.213	2583.68	2655.613	199.024	5037.799	174.474	196.682	220.593	1806.129	5912.164	283.826	140.542	690.993	3731.166	259.863	326.62	289.881	5665.983	629.748	258.077	1435.484	111	0.964	848.851	307.707
9315.046	9989.325	6654.058	11068.705	6652.427	8396.175	2959.672	5252.544	718.84	494.159	290.418	889.216	13371.382	2298.468	311.17	14662.467	193.299	241.552	166.968	815.785	43770.575	527.759	149.389	1953.746	5451.716	333.855	343.644	294.047	117.307	2565.265	280.511	2584.089	117	0.944	741.996	309.432
14686.217	15592.855	10352.396	16993.654	9852.59	13735.001	4236.907	7665.311	1016.899	461.928	318.049	979.642	9495.802	2472.498	296.633	14885.505	267.964	432.513	156.622	860.492	40051.812	622.284	141.724	2088.807	12151.347	427.637	296.525	292.674	118.384	1777.241	300.438	2831.711	151	0.922	757.606	314.109
13971.001	15239.395	10443.728	16948.663	9924.501	12522.095	3910.914	6458.934	1173.707	952.482	325.003	982.28	8977.815	3427.523	297.238	13147.231	248.898	451.231	186.808	1015.36	32145.683	511.597	142.03	1710.285	13948.299	309.481	294.625	313.863	457.86	1482.169	302.431	2374.14	198	0.894	716.566	315.49
17239.606	18689.959	12979.466	20746.126	12305.49	16733.645	5352.139	9002.209	958.406	735.668	317.331	970.547	7455.429	2782.165	296.292	12614.365	252.204	453.179	175.624	838.105	31686.604	584.915	148.024	1810.39	14865.144	351.148	294.07	312.8	295.839	1415.075	340.156	2533.348	148	0.847	724.743	315.554
15910.733	16932.786	11676.672	19034.571	11247.397	13752.808	4066.92	6775.831	731.813	553.43	310.476	864.002	6463.876	2307.107	278.217	10687.287	238.915	441.918	179.865	831.515	29286.109	470.406	145.198	1481.637	13100.612	365.147	293.835	292.409	248.716	1392.54	313.159	2039.459	247	0.825	731.804	318.37
9808.449	10068.288	6632.973	10770.68	5796.409	7299.343	2316.357	4029.435	689.438	482.329	284.425	764.155	10812.124	1952.003	286.803	12455.233	227.266	350.335	175.24	656.084	41644.472	480.161	135.715	1571.237	9066.443	324.713	304.892	281.633	111.133	2046.013	276.255	2069.218	133	0.885	743.598	315.605
16743.416	18248.954	12595.815	20516.677	9190.728	11737.382	2879.061	2026.193	1134.919	464.732	345.731	412.8	7122.357	1365.36	229.121	3312.515	312.585	594.668	195.591	1036.604	18512.452	567.933	128.685	403.974	13630.85	635.262	322.51	318.721	152.803	1154.757	266.156	608.765	112	0.867	881.634	315.268
13572.981	15002.342	10015.451	17129.872	10298.664	13594.939	2621.239	2295.06	1107.955	455.115	371.019	646.99	2332.719	1851.431	213.395	3027.595	276.634	237.039	273.232	1633.658	5544.02	1119.945	157.024	420.629	8123.225	505.395	459.481	294.766	14033.923	361.65	295.888	562.184	139	0.95	792.291	317.723
11099.227	12086.409	8113.088	13585.197	7397.328	10241.095	2224.856	2818.879	1153.546	399.81	525.986	563.946	3562.196	1903.137	227.96	9203.818	271.075	367.187	307.9	1637.291	10420.442	942.068	148.536	988.152	9576.615	379.03	389.681	304.027	9901.366	721.501	260.536	1624.867	353	0.755	842.407	325.676
12627.582	13071.579	8487.637	13344.206	7173.775	8461.124	2212.934	3662.512	768.853	589.617	282.438	622.106	7849.2	1677.156	272.704	10490.355	261.101	482.773	160.365	510.169	34495.174	428.528	135.111	1285.97	13047.148	477.57	294.469	290.907	102.464	1476.535	350.172	1713.082	182	0.84	751.104	321.445
15941.77	16608.45	11212.587	17687.092	9734.659	10343.093	2231.176	3362.417	813.702	1202.942	296.756	444.735	5080.783	1308.722	252.227	8181.344	275.369	592.288	170.767	392.463	22177.631	379.786	139.126	947.712	16242.898	329.478	324.502	280.911	103.09	1155.452	347.917	1285.597	126	0.948	742.563	321.611
12406.099	13397.179	8727.147	14326.329	8237.195	12379.653	4021.77	7169.217	987.234	398.485	297.007	939.49	9863.09	2553.259	282.771	13692.29	252.285	307.832	197.413	898.094	41487.572	513.896	149.703	1841.699	8242.948	346.398	306.425	293.025	190.652	1459.28	343.666	2682.711	132	0.965	762.273	321.894
9998.441	10527.243	7115.876	11996.685	7731.423	13302.759	1884.034	1514.193	1163.787	331.551	330.599	634.424	1262.743	4419.14	227.438	2335.692	163.963	250.424	324.224	2279.446	4745.998	622.014	138.129	364.304	6882.126	294.537	335.587	305.332	17864.603	772.515	347.631	534.662	223	0.915	710.235	328.029
8300.013	8483.09	5060.88	8932.467	4630.744	6752.459	1982.962	2554.328	805.498	384.079	274.924	463.808	744.874	1769.198	219.453	8170.686	235.85	239.127	301.871	536.32	5852.144	279.733	160.585	945.471	6528.581	278.953	272.838	266.867	2746.102	329.29	315.557	2561.655	210	0.793	1170.929	328.69
19595.79	21328.714	15100.098	26136.598	14243.421	16899.795	5390.58	8530.427	1696.384	624.393	810.041	572.363	2558.264	1285.881	240.104	10503.559	294.537	436.661	247.146	2201.487	11100.341	896.358	142.205	1279.71	12230.27	304.299	369.302	316.978	9752.599	508.508	266.607	2025.565	257	0.884	855.216	330.663
12504.659	13048.644	8829.023	14588.693	9515.646	11114.371	1182.293	1189.224	923.79	316.514	303.515	913.588	2983.63	3287.949	246.378	1961.452	177.177	226.621	184.726	1809.885	13136.477	417.288	135.121	311.326	7138.541	325.298	289.408	299.757	10080.215	827.261	367.699	437.551	130	0.951	724.015	329.354
12543.367	13338.123	8989.541	14063.327	8016.09	11302.594	3572.312	5999.129	890.578	391.639	277.77	912.281	6947.274	2393.722	286.911	14241.489	277.141	440.347	163.419	762.981	49435.691	466.282	144.473	1815.201	11695.058	1229.054	291.096	271.339	195.336	1274.052	430.322	2518.194	183	0.94	766.374	334.123
13293.943	14173.53	9414.085	14428.941	7932.284	8779.063	2669.737	4246.909	887.814	394.549	288.3	874.282	9077.657	1413.782	257.424	10815.589	315.349	419.175	185.228	703.908	46698.692	363.226	148.285	1225.013	13948.793	759.541	262.725	261.813	162.226	845.27	409.643	1592.222	134	0.98	774.216	332.306
17162.222	18405.539	12929.08	21299.126	12608.641	9949.008	2998.95	3841.873	1056.899	378.109	327.407	559.65	1085.333	422.807	216.873	4128.463	291.691	314.955	322.262	8784.428	4579.934	257.874	154.022	541.038	9903.184	342.566	325.096	286.114	7001.025	263.418	370.301	761.28	289	0.795	794.386	336.168
12116.641	12947.869	8429.203	13899.363	8697.617	8893.792	3552.815	457.408	992.55	404.365	348.626	576.704	383.907	1805.168	274.266	959.924	210.786	241.123	211.865	4556.585	343.315	309.634	134.906	218.546	10506.513	286.889	352.735	270.313	34594.182	750.064	315.244	287.14	153	0.866	568.99	338.52
15828.662	16798.808	11533.653	18745.813	12078.445	14770.205	3023.752	670.551	1486.263	393.442	331.643	580.158	660.322	4305.497	236.237	780.491	227.616	313.454	190.773	4532.264	1252.322	450.066	122.685	209.569	13412.381	284.304	327.048	257.872	36502.574	1153.779	312.795	323.105	133	0.961	603.026	337.981
16809.726	17883.02	11816.17	17840.136	11191.084	13804.002	4502.877	1339.314	1091.412	463.024	325.274	488.611	378.103	4096.043	328.041	2369.838	253.753	286.764	519.127	2217.96	353.484	781.377	161.647	372.915	16486.788	291.306	469.678	296.094	18185.458	671.698	297.064	515.328	385	0.688	523.843	341.513
13067.962	14120.321	9613.995	15889.994	10351.994	15063.619	4781.136	499.235	1173.777	377.599	320.202	978.668	2882.636	4912.56	266.811	659.262	202.255	272.617	203.642	3939.241	3352.157	501.092	137.633	209.382	8773.69	280.849	309.738	271.427	30402.268	1111.408	351.237	334.032	173	0.889	612.858	338.396
13206.546	14371.037	9673.827	15868.987	10195.578	14614.056	4782.361	612.138	1049.208	380.378	330.727	997.286	1987.478	4555.514	273.646	858.122	184.661	267.651	208.201	4380.216	5330.629	523.212	139.251	216.405	8375.407	269.699	292.375	282.601	29687.186	1124.081	385.967	358.189	111	1	621.392	338.122
11930.94	12689.95	8656.429	13005.466	6820.722	8332.454	1313.206	1947.199	1036.086	361.723	271.933	690.859	6766.004	1593.053	241.916	5765.91	265.003	432.419	173.287	535.487	36962.698	412.784	133.316	710.695	12485.561	934.238	312.584	267.795	122.741	1336.042	372.023	962.121	224	0.666	762.424	339.996
18278.53	18740.25	12291.622	20409.976	9016.036	12522.346	4158.503	7248.828	942.749	433.075	354.673	329.597	310.263	1465.19	245.64	10003.406	326.087	350.469	575.332	592.271	319.483	386.815	164.864	1462.898	13876.39	292.151	327.038	267.395	4601.425	310.457	328.981	3797.975	220	0.84	1163.755	342.732
19739.527	21134.058	14524.202	23327.106	15018.429	21002.277	6149.657	1241.833	1540.235	437.165	361.682	642.866	430.044	4178.108	301.099	1351.274	222.022	324.542	223.372	6094.748	381.008	637.322	144.866	254.113	12941.753	296.249	384.399	277.331	42190.006	1439.794	313.979	350.887	279	0.887	546.783	343.6
11566.823	12504.016	8322.734	13875.828	8802.989	14643.533	1266.155	1272.601	875.25	364.137	305.294	1108.909	2999.535	5033.695	230.942	1657.851	169.327	263.166	187.11	4361.838	8449.656	595.348	131.669	296.164	6979.866	280.378	263.125	278.989	24033.074	1750.359	378.257	442.797	191	0.832	629.401	340.317
12922.438	13536.451	9197.301	15304.377	8693.912	8181.368	2103.572	3152.19	1000.915	366.901	292.041	704.212	1452.55	935.628	225.17	6383.934	268.578	294.859	286.978	1850.075	14235.175	282.793	144.047	752.34	8892.075	724.753	322.057	281.566	12330.028	332.104	386.832	997.439	169	0.911	804.198	342.713
4012.194	5566.846	4881.566	4175.524	2339.695	4101.064	848.405	1198.375	623.22	205.173	249.79	341.049	177.693	776.552	198.084	5613.871	200.859	149.39	243.509	406.337	210.535	200.051	136.361	690.921	2092.558	235.578	301.144	268.071	979.432	262.7	258.648	2158.18	161	0.819	1348.177	344.208
19641.42	20530.892	14690.477	24714.209	16689.018	31478.943	4716.028	7472.44	1388.098	452.883	378.269	587.363	329.623	6447.591	237.667	6784.157	237.358	341.884	467.525	1369.66	299.307	1049.758	138.241	962.374	11541.227	300.889	340.452	307.443	17402.437	1235.547	315.413	1372.834	262	0.902	697.023	344.515
28667.52	30209.409	21431.703	32534.31	21445.51	25375.858	9945.562	3030.533	1160.059	503.953	358.926	522.564	435.078	5151.722	327.899	2501.287	298.106	402.058	562.054	3040.776	331.892	839.755	192.045	396.036	24592.8	283.182	399.481	284.376	33560.307	1018.111	296.531	565.111	138	0.954	538.645	343.746
18472.992	19804.105	13385.221	21826.486	13788.099	15667.783	5356.19	586.119	1216.841	429.263	352.741	631.252	400.109	5124.159	303.983	1072.878	192.286	343.087	166.253	6537.155	334.829	630.448	135.437	218.305	12026.413	291.468	383.632	279.791	36046.192	1381.664	317.566	309.009	173	0.86	558.009	344.049
12427.516	13145.086	8772.112	16319.809	9012.652	13075.118	4255.788	6658.955	1177.457	440.357	325.137	442.794	336.913	2104.995	241.796	11453.337	266.678	312.379	539.4	609.902	360.503	334.831	161.547	1562.386	6079.421	290.07	353.221	274.35	4964.812	339.263	314.517	4213.619	179	0.933	1170.958	345.059
15493.706	16502.513	11762.25	18971.859	12638.546	25050.156	6008.55	1422.192	1377.957	407.793	314.416	650.64	805.102	8088.15	272.607	1550.745	201.382	294.527	426.83	3778.621	1395.189	974.528	137.246	297.775	11444.604	275.78	317.455	266.952	22826.68	1344.047	319.064	460.264	520	0.622	588.927	355.112
14472.281	15027.625	10596.533	17390.403	11407.415	19734.785	5916.93	1718.815	990.861	456.881	312.394	922.187	2746.865	5184.245	294.519	2789.368	224.151	293.865	399.482	2650.703	9794.531	654.995	135.083	458.489	13447.513	278.708	315.309	258.716	17221.603	1707.58	332.14	649.563	252	0.899	599.46	346.714
5503.3	5768.835	3278.561	3567.256	2488.953	3755.524	1005.181	1433.785	677.043	272.857	248.273	315.832	275.146	1049.399	221.859	6515.218	318.347	194.343	203.603	435.729	339.443	289.607	170.521	871.692	7553.309	280.97	271.564	197.903	1055.606	336.578	278.966	2863.066	105	0.984	1369.986	344.814
17119.059	17970.541	12625.904	20235.615	13446.494	24646.805	4869.464	1018.185	1210.233	412.17	339.859	456.004	447.553	8716.093	296.75	1022.21	204.976	286.274	528.423	3213.992	398.821	981.82	135.994	238.423	10858.681	284.411	373.712	268.124	31595.466	1581.347	337.198	352.591	323	0.83	566.045	351.426
16367.65	17141.115	11978.761	19368.79	12600.551	18617.623	7915.335	8989.393	1049.461	1255.892	328.763	1698.827	7957.11	5475.16	320.74	8327.744	225.577	344.792	194.568	1669.899	28940.5	648.948	132.233	1505.383	12710.792	282.962	317.469	269.079	3794.429	1817.017	344.153	2066.602	142	0.971	609.352	347.993
15299.434	16072	11021.035	17924.767	11414.36	23348.234	5385.74	9285.963	1249.601	741.491	339.921	1153.881	8769.569	6775.947	275.692	9376.444	206.14	367.047	196.664	1350.528	33528.213	882.201	132.922	1643.317	10305.467	289.151	321.674	264.207	1932.916	2178.182	298.024	2218.941	327	0.834	624.347	353.298
17749.263	18891.752	13251.436	22175.522	14547.449	31779.391	4094.794	6991.556	1918.036	585.501	406.785	618.564	380.913	8477.215	240.655	7215.847	244.744	342.75	405.452	1709.403	353.01	1656.669	136.693	1831.324	9311.092	297.197	347.153	298.506	19217.375	1001.322	341.495	2707.957	242	0.888	690.711	351.955
18736.251	19768.485	14153.366	22010.25	13540.975	27427.99	5004.869	8430.768	1454.412	1084.435	317.234	786.737	6956.597	8232.351	258.05	9482.324	251.168	545.999	210.104	1036.031	23150.698	932.991	132.687	1388.234	17430.82	293.384	292.833	272.434	352.123	2079.411	305.182	1892.021	289	0.821	635.355	354.597
19101.997	20022.562	14054.504	24136.101	16022.588	19281.936	3285.601	4970.318	1201.31	412.101	383.675	463.296	332.452	2263.627	228.206	3421.389	259.329	274.021	395	1148.864	322.514	583.052	133.05	506.666	10299.239	304.864	307.255	287.172	15885.952	405.219	322.756	733.073	111	0.952	707.473	348.887
16442.9	17268.669	11099.281	17074.131	10562.669	14332.51	6323.217	427.051	1179.655	440.517	329.557	627.782	588.306	3887.149	365.208	512.159	245.807	281.85	431.186	2259.069	528.747	582.194	185.44	199.772	16664.075	282.493	341.979	295.31	14013.022	673.136	313.618	262.672	148	0.948	512.635	352.399
16167.94	16697.642	11066.989	16920.198	10645.223	14373.119	7589.813	2118.585	1355.616	411.891	315.484	612.235	407.513	3182.911	349.996	789.258	260.823	279.421	513.239	2450.189	462.205	634.801	202.032	312.908	16847.512	289.929	431.79	289.791	19819.462	590.735	326.251	454.692	285	0.832	524.17	354.219
17299.378	18034.323	12380.777	19203.689	12201.251	15151.654	9726.083	1718.259	1433.914	420.468	327.259	602.211	442.376	3628.34	362.167	842.091	265.528	287.726	629.34	2685.071	712.969	681.439	199.82	361.915	17122.32	274.985	460.541	276.817	25064.34	759.198	302.033	527.532	116	0.977	535.276	351.526
18221.768	19078.48	12274.646	20626.433	11017.733	15293.888	5618.379	9614.832	1070.601	436.359	330.996	305.602	313.147	1260.319	246.47	10832.509	351.118	365.16	663.833	441.412	285.899	349.09	162.312	1547.126	15200.046	294.676	291.268	267.341	3876.823	292.514	327.191	3571.716	124	0.972	1158.629	352.427
16638.579	17516.788	11919.991	17917.462	11282.799	15280.891	8694.09	1539.668	1354.159	428.115	332.325	413.463	417.74	3826.633	336.224	1126.968	241.766	266.868	310.862	4944.035	657.561	658.189	153.625	372.788	12808.185	295.669	417.615	269.87	46724.701	1462.79	345.442	568.779	217	0.846	545.316	355.32
19953.147	20939.557	14644.383	24483.584	15455.929	24617.66	7915.843	14172.684	1176.271	1171.951	371.302	1301.572	8011.199	8063.169	300.248	10699.295	226.499	324.397	189.87	1215.459	43248.669	917.411	130.314	2483.213	12458.577	278.864	364.81	280.977	496.104	1706.362	314.977	3436.418	190	0.914	615.705	355.858
15098.896	16329.195	11481.446	19325.908	12431.475	17828.449	2132.069	4522.275	1405.857	383.694	362.948	609.287	290.289	3789.528	237.833	4269.022	248.885	283.115	301.214	1567.861	301.372	672.937	120.997	575.47	9520.763	312.157	298.125	290.567	18011.053	571.379	322.933	809.868	128	0.963	703.969	353.914
14648.838	16123.082	10611.466	18741.628	10492.948	16060.011	6181.614	10522.815	1190.386	461.069	319.065	394.254	323.281	1663.98	256.344	10907.562	280.556	330.886	541.858	581.519	351.199	378.966	161.807	1922.776	8352.1	282.795	322.41	278.921	9284.999	311.208	327.9	5086.282	250	0.975	1168.248	356.204
13265.749	14155.131	9999.283	15813.302	10011.373	19456.014	5272.904	7331.252	863.934	734.615	298.813	1554.391	6961.376	6986.018	269.621	7011.268	195.271	338.575	194.927	1463.538	30241.086	795.353	120.489	1364.27	11427.921	271.639	338.552	271.445	2053.173	2093.797	322.538	1879.51	268	0.811	605.131	358.978
12164.696	12577.33	8857.198	14104.887	9182.559	17808.383	4423.096	1652.141	1265.256	352.826	302.68	460.951	338.05	8097.735	265.009	1382.253	202.864	276.884	381.614	2644.689	378.12	1040.398	163.39	299.036	11223.563	283.611	360.654	269.024	18740.44	1119.901	320.449	436.479	222	0.841	578.45	358.536
13400.666	13742.67	9875.566	15292.28	10020.269	18626.028	4635.576	4943.805	1141.498	852.501	283.782	1183.133	6956.889	6481.947	290.751	8707.758	205.593	375.665	191.791	1097.85	31629.191	842.312	130.24	1261.022	11699.106	289.256	296.594	277.36	628.31	2075.445	327.72	1648.204	262	0.808	649.847	357.977
13215.923	13649.835	9207.236	13925.481	8712.178	12001.55	2552.955	326.642	1415.625	397.601	319.869	435.661	363.226	4345.778	296.724	942.497	262.571	284.778	250.032	4365.929	351.688	653.183	120.515	219.358	16049.98	292.861	348.289	283.765	39015.854	1006.011	356.739	375.698	137	0.937	556.712	356.602
13063.667	14136.327	9724.576	15937.103	10353.647	10126.885	3131.946	3777.253	964.69	352.538	357.541	731.456	1236.419	320.163	241.746	3365.993	219.29	274.982	263.312	2065.524	3084.767	362.234	135.606	489.192	7754.569	284.427	314.245	278.349	19473.627	358.473	310.202	686.826	418	0.697	749.079	365.053
16404.392	17360.723	12306.358	20225.02	13203.83	12937.806	2444.498	3370.858	1414.41	424.679	334.729	466.67	344.708	1451.455	239.227	5688.696	265.718	352.635	329.603	1530.456	304.872	454.654	138.32	748.733	12243.658	309.972	302.116	288.733	11688.975	372.487	325.802	1082.068	189	0.872	713.204	359.347
10412.321	10670.158	7440.975	12719.299	8369.325	22028.729	8665.967	1401.892	1089.864	416.793	277.363	893.341	2803.571	9352.157	286.343	2205.916	193.898	242.172	480.259	2645.798	10501.491	964.588	140.236	430.979	7395.446	274.995	337.545	264.778	14601.183	1753.584	340.143	569.712	108	0.98	596.176	357.093
12815.648	13507.714	9703.904	15391.535	9942.648	17226.442	5220.954	5376.239	914.359	469.852	303.136	1336.587	7491.373	5777.941	303.628	7614.188	202.809	401.937	243.68	1136.024	34440.216	2840.767	131.54	1195.299	10928.674	302.634	329.724	281.394	1555.742	2131.558	342.761	1538.658	330	0.856	665.764	363.779
14245.173	15149.671	9738.407	17755.416	9669.921	11679.062	3770.527	5982.342	1410.355	458.582	301.197	283.355	275.034	716.583	224.478	8345.599	361.429	372.794	515.522	315.26	256.066	1175.717	147.044	1025.898	11494.849	277.849	283.751	276.321	5567.694	267.332	304.488	2087.598	122	0.918	1158.689	359.213
17157.653	17690.493	12811.978	20039.855	13397.69	19680.817	6833.705	671.416	1226.183	403.446	324.033	471.155	415.944	7469.99	279.215	672.392	217.228	275.88	606.787	2088.507	379.561	1069.855	187.202	220.007	14608.613	295.35	349.869	255.554	21623.248	928.72	348.011	341.69	134	0.953	571.03	362.522
11706.264	12406.238	8845.954	13992.017	9510.363	16361.351	4813.474	9283.774	853.689	538.335	288.637	1420.84	8743.576	5188.53	318.696	13672.574	195.044	334.139	212.97	1325.254	39346.316	765.689	129.763	2176.399	9092.557	325.245	308.171	284.184	406.845	2108.33	344.885	2851.943	122	0.956	655.648	361.992
15937.51	16680.375	11922.473	19559.567	12537.807	10964.785	1987.409	3659.107	1133.699	348.196	303.832	572.62	289.922	1199.53	238.053	2361.745	236.268	383.933	257.383	2688.099	311.682	366.225	127.139	403.817	11914.446	299.036	275.656	301.727	17045.898	382.288	310.263	607.262	127	0.929	709.035	363.909
18664.829	18834.887	13000.676	19211.005	12505.066	8257.401	4177.944	986.273	1018.372	398.939	314.03	514.04	371.168	2856.033	288.943	396.907	266.575	355.731	609.651	1823.616	1017.6	435.15	145.705	211.742	18608.833	276.727	548.709	278.836	13234.97	527.022	320.304	340.877	111	0.964	528.086	363.509
22572.363	23762.712	17584.12	26128.179	15279.591	22860.402	3209.484	4717.633	789.912	1949.499	295.279	384.191	5089.162	6864.628	232.227	5555.606	277.447	643.883	219.3	650.301	14495.999	741.667	122.734	816.565	24416.572	297.793	259.831	270.282	143.495	1645.7	318.55	1061.911	124	0.944	635.54	364.266
20910.263	21971.356	16041.157	25210.016	15879.963	28318.117	7055.364	12021.585	979.86	2668.863	331.557	1382.727	6289.795	7740.975	266.001	8524.722	249.921	477.209	195.095	812.38	41649.911	902.92	126.885	1693.692	20255.785	282.626	372.754	275.751	885.185	1935.466	334.497	2347.513	229	0.908	616.814	366.408
14048.983	14530.151	10158.33	16280.306	10620.565	15306.145	6683.083	517.594	1164.28	430.76	347.296	515.412	385.69	5183.423	319.666	507.636	226.114	240.029	314.684	3729.447	358.739	650.772	134.952	204.848	11891.567	272.159	374.465	282.568	33590.175	985.706	362.952	372.174	131	0.958	556.874	367.218
22124.089	23243.195	17173.152	27004.719	17475.076	31049	8129.742	13836.046	907.564	2054.904	342.977	1252.317	7541.496	7943.02	286.576	9334.737	248.592	494.188	200.388	1020.397	35721.668	837.886	129.966	1840.271	18413.485	298.513	327.515	275.671	890.323	2540.881	350.037	2521.65	156	0.959	626.295	367.865
15197.889	15891.906	11425.575	17374.398	10077.418	13892.071	2153.06	4009.997	722.7	1814.4	290.782	798.131	7514.718	6592.601	249.139	8272.334	219.323	458.888	193.496	874.017	23426.971	841.98	121.746	1172.783	16272.806	280.153	260.527	280.012	149.936	1855.725	318.845	1422.83	109	0.935	643.225	367.087
13857.24	14443.452	10433.162	16785.628	11101.688	22675.167	6224.618	1534.668	1498.284	399.605	310.091	1035.13	4913.92	7419.47	306.585	1208.754	186.597	352.895	379.219	1644.607	19492.038	3794.522	137.047	283.111	11279.947	309.708	304.703	287.271	7536.49	2260.698	357.45	376.212	208	0.906	675.394	370.25
14776.142	15471.007	11168.006	18208.493	12357.641	23236.35	4295.828	528.741	1454.996	385.642	370.729	676.02	1187.257	8557.787	280.774	615.663	246.367	311.666	398.395	2085.599	5236.262	1600.683	130.732	203.526	12451.389	297.604	309.788	279.162	14872.728	1610.132	349.546	289.527	276	0.857	683.257	372.714
22782.939	23575.631	16352.04	24647.907	15662.165	11655.9	4080.938	2115.865	1338.745	491.746	361.441	518.565	483.633	2144.348	261.077	3909.493	277.239	348.293	381.616	2321.182	1208.658	423.419	124.406	592.33	20901.84	290.25	383.285	282.967	18714.066	654.39	298.978	1383.055	277	0.83	516.106	370.132
20219.349	20973.451	15231.905	24488.099	16438.614	22357.74	9916.154	559.556	1580.779	674.073	372.825	460.811	389.532	5024.226	316.814	1201.295	238.961	339.528	516.923	1964.531	382.347	926.662	172.962	265.317	14307.196	296.057	362.531	273.005	22714.642	480.261	344.555	537.05	186	0.956	564.522	370.247
12691.227	13611.245	9804.856	16816.038	9792.981	13305.997	4348.789	7401.384	1066.738	455.635	324.703	684.016	437.546	2802.394	266.35	12027.581	245.288	339.379	346.511	1163.356	1199.849	546.084	179.196	2116.985	5566.131	278.329	293.732	294.995	24077.985	493.541	382.407	6192.507	145	0.929	1173.286	370.603
17446.542	18038.62	12641.819	19275.004	12273.664	10449.66	4913.608	1450.689	1526.201	373.218	340.313	432.076	353.729	2527.624	317.45	2361.671	208.588	258.65	329.741	3906.353	400.325	429.867	130.986	440.533	13178.67	280.668	413.44	275.423	32278.148	818.483	336.68	968.104	160	0.915	528.375	371.762
15107.513	15650.782	11399.918	18417.31	12191.245	13709.308	7526.334	801.853	1303.078	395.01	311.354	551.508	335.514	3829.932	269.335	3095.808	212.12	259.209	700.6	1935.313	299.179	681.74	156.516	426.837	14932.999	278.981	301.352	260.525	19187.201	483.722	348.611	992.898	134	0.927	572.313	370.866
12591.383	13613.817	9879.828	15959.861	10497.869	23078.132	6274.074	495.708	1165.462	371.654	345.549	885.668	782.548	8130.276	279.867	2355.605	196.672	235.117	525.197	6623.901	1071.041	941.834	127.422	309.242	10346.97	277.495	307.287	273.989	23914.3	1546.81	334.265	595.725	175	0.953	595.597	371.723
11910.988	12509.807	8896.347	14017.686	9131.48	12847.604	3648.935	13213.661	820.698	534.247	290.663	947.711	9778.133	7133.987	268.155	15967.449	206.362	335.275	196.753	1668.94	30601.24	735.097	126.043	2586.694	9543.02	447.372	327.847	277.252	174.062	1432.43	316.413	3520.352	126	0.988	655.405	370.603
11107.776	12108.398	8319.116	13286.023	8749.418	9268.11	3780.5	6451.917	1108.926	391.633	331.674	922.473	1342.517	605.561	254.525	7980.664	239.573	298.586	396.285	1816.095	7047.757	8919.516	138.982	2245.618	7006.423	284.114	359.633	284.467	14008.283	348.388	310.196	3483.767	224	0.856	742.83	372.804
20678.05	21185.574	15515.469	24870.927	16157.621	25749.218	7279.116	12747.212	915.086	1227.528	322.846	1115.2	8167.285	8710.044	291.174	10234.829	243.396	487.065	202.889	1059.504	36840.33	915.644	128.139	1902.03	16066.581	297.212	296.732	276.178	178.632	2603.549	331.714	2636.189	121	0.937	632.492	371.31
13781.386	13688.436	7175.811	9150.648	4578.344	6667.004	2191.7	3591.952	951.934	388.416	268.519	256.847	261.713	1009.823	208.509	7938.893	351.145	315.702	507.915	430.922	409.924	249.155	152.452	960.391	14071.652	280.625	308.654	267.781	1817.976	274.137	327.571	2081.385	137	0.974	1135.712	371.938
15753.953	16612.876	12136.12	19214.544	12427.269	18907.89	5556.959	9899.724	1047.484	737.429	302.093	1487.341	7896.259	5987.944	269.687	9856.448	219.189	405.344	186.909	910.84	35676.132	792.773	126.702	1694.027	13079.478	318.543	316.596	277.666	302.002	2049.09	303.344	2289.358	371	0.831	642.829	376.92
20548.753	20921.81	15340.104	23858.218	15812.642	21428.675	8848.268	6558.425	1497.304	403.662	364.207	519.018	370.746	3054.424	304.403	14471.76	244.766	310.089	245.828	3977.471	316.034	622.555	141.784	2256.197	17857.139	287.741	422.813	271.144	38608.511	1652.031	348.422	6354.649	320	0.767	549.691	379.325
7723.91	8133.561	4897.464	8688.17	4392.484	4711.371	1260.872	1939.368	1000.101	490.523	281.05	365.9	474.665	1972.257	223.436	10004.461	258.666	296.695	646.4	653.217	290.546	537.974	165.81	1050.242	5649.846	264.21	303.287	277.869	6433.06	325.804	323.815	2694.882	123	0.952	1147.183	373.565
11976.323	12245.925	8711.367	13802.114	9314.7	12518.5	3592.123	4217.831	1212.712	365.676	324.191	529.641	336.14	3935.609	263.255	14630.607	200.166	241.16	781.223	3305.727	378.508	696.651	167.451	1707.233	10355.416	292.134	340.015	264.255	26203.587	617.021	334.451	4656.553	205	0.877	582.7	376.544
11979.692	12905.12	9098.611	14314.113	9071.007	19484.301	4439.339	6749.219	646.733	1146.885	271.303	1600.527	5130.933	8019.296	245.406	5881.572	170.062	329.821	205.571	973.89	36659.502	804.618	123.389	1059.114	10117.388	287.67	325.886	261.418	1688.519	1773.109	312.706	1483.456	111	0.964	615.95	374.158
13044.746	13642.545	9777.903	15541.306	9986.574	15027.767	4523.588	9109.947	1404.778	685.609	293.177	1555.606	6452.776	6694.38	275.968	10882.962	191.684	479.506	198.103	902.485	34092.156	818.882	124.294	1735.766	11043.353	305.283	320.812	289.831	276.646	1859.056	306.745	2218.012	178	0.885	664.421	377.36
19378.543	20772.713	15186.663	23793.667	11231.953	12460.305	3241.407	5118.286	1214.75	466.122	320.472	516.695	330.517	1403.723	235.938	8114.25	359.812	404.977	686.119	772.117	460.49	500.892	164.775	1241.84	14624.641	279.113	311.147	294.239	18201.353	357.003	336.777	3386.619	160	0.963	1168	376.575
16575.556	17843.438	13034.016	20689.013	13620.862	21998.805	6946.801	12427.857	840.033	1237.113	309.725	1403.36	5972.552	8377.004	276.476	9152.162	190.674	471.112	179.657	1093.035	39144.536	786.072	126.583	1745.531	13017.883	282.109	308.699	275.272	693.56	2080.772	324.089	2453.094	127	0.955	627.091	376.374
18403.255	18738.996	13571.81	20760.239	13106.395	13514.579	6457.768	5162.395	1481.701	390.118	371.959	680.231	362.914	3191.137	291.16	16125.711	246.085	288.159	411.017	3613.932	318.182	469.852	131.687	2393.3	16831.863	276.03	383.144	277.139	27190.374	832.215	317.239	7045.624	197	0.897	530.734	380.028
22084.369	22209.967	16361.014	25646.163	17358.936	20952.2	9846.649	6719.243	1336.565	442.523	384.461	457.349	362.549	3352.426	289.266	15362.564	255.653	330.171	461.616	2756.579	352.404	775.607	156.666	2179.066	18048.038	282.993	369.644	273.346	35238.085	1364.377	345.852	5682.775	227	0.893	558.689	379.214
15416.85	15984.71	11593.27	18431.876	12124.044	16705.914	5417.927	11987.65	1381.974	836.358	300.59	1475.545	8672.119	5289.532	290.467	14494.015	216.515	457.809	196.017	1296.431	45570.827	662.506	129.329	2669.879	12306.606	341.698	312.71	288.72	210.383	1745.161	316.018	3516.542	114	1	657	377.5
11876.142	12505.616	9089.046	14647.445	9738.289	17134.44	3822.796	2423.983	1116.671	496.599	300.481	1203.648	4083.113	6516.551	274.161	2494.245	199.506	403.773	305.041	1522.854	23081.137	1003	132.952	460.255	10268.485	310.623	340.389	276.92	4214.501	1669.044	309.583	591.514	158	0.951	670.88	380.361
18339.631	19210.344	14077.429	23293.348	15854.603	23184.654	7286.232	4001.991	1275.067	405.387	425.107	405.116	348.914	4634.082	307.08	2001.311	274.805	374.66	337.29	3126.619	395.422	832.286	130.912	398.864	13216.645	296.378	316.697	283.631	26439.101	1207.951	342.709	589.204	231	0.882	690.526	380.258
14717.734	15293.174	10904.072	17850.929	11864.273	13170.229	4229.221	3781.083	908.919	327.31	345.959	482.184	304.145	3515.932	269.613	1891.552	220.272	297.182	379.034	2653.549	332.706	840.247	128.474	380.056	9811.367	275.98	303.921	278.47	22263.123	613.392	321.358	551.191	225	0.803	703.14	379.678
17633.12	17748.859	13002.956	20380.009	12562.047	14519.163	7090.005	3956.218	1061.913	390.647	350.168	538.154	370.292	3883.871	313.068	10636.098	235.078	271.931	446.611	3729.726	327.927	547.727	161.18	1455.883	15275.919	294.769	431.931	261.767	27938.709	1112.151	325.5	4134.772	124	0.96	540.121	379.339
8090.394	8534.243	5730.638	9237.205	5976.308	12040.54	2918.158	2380.841	937.874	362.844	287.087	1057.268	3981.729	7418.091	241.803	2182.296	188.426	232.503	365.598	1784.715	16223.65	815.771	136.802	428.795	7926.55	279.768	342.493	259.344	8567.201	1508.15	311.424	631.897	213	0.892	618.35	383.077
12561.653	13324.376	9440.288	15078.869	9612.332	16486.836	4570.148	8058.83	916.199	683.852	280.008	1603.97	6053.644	6588.219	247.378	8229.132	186.162	320.925	195.913	1172.635	36955.321	716.861	126.326	1299.684	9713.643	293.896	289.999	263.941	1699.556	2194.098	299.802	1787.631	136	0.956	632.228	382.434
6901.34	7490.857	5064.752	7969.687	5086.361	5853.527	2238.394	1994.162	794.933	302.789	248.567	875.201	1039.801	3208.591	278.616	1043.652	195.866	235.513	222.966	1877.84	2408.497	484.433	131.679	302.73	4407.893	268.496	253.333	281.756	2106.553	587.656	317.823	491.016	164	0.854	728.994	381.354
16735.635	16625.535	12127.06	18890.616	12664.56	13614.157	4749.685	5128.123	1055.003	371.915	373.221	476.764	316.735	3535.51	264.99	22301.7	211.61	298.498	314.941	2670.717	313.088	523.434	121.975	2402.506	15558.761	275.9	329.701	262.19	27694.156	929.581	345.553	6388.309	195	0.888	567.818	383.726
12601.305	12924.7	9345.542	15277.284	10523.702	15669.899	6078.542	9357.591	1225.298	373.559	322.301	734.858	355.194	4041.01	280.34	22615.236	181.812	230.355	363.18	4789.629	358.562	663.636	147.065	3074.809	9095.255	329.392	326.724	284.79	30757.789	817.553	334.326	8316.487	207	0.807	589.051	384.118
11660.505	12417.316	8840.395	14130.962	9265.501	15213.184	4779.394	9841.772	1056.177	554.317	318.484	1595.231	6375.698	5486.108	299.744	7453.476	215.646	303.701	263.513	1504.596	36880.635	749.013	147.032	1654.977	8872.423	307.566	342.185	280.239	4868.331	1788.578	307.112	2300.705	204	0.795	651.118	386.127
18578.938	19232.117	14275.341	23610.252	16433.188	29001.542	8515.298	1256.51	1244.084	447.774	390.332	557.496	1029.34	8805.598	320.241	541.987	282.599	374.785	476.775	9536.037	2208.329	1199.094	153.947	228.301	13259.19	316.08	313.888	284.286	26452.881	1857.819	331.968	360.001	247	0.825	679.982	388.176
14003.403	14438.695	9562.403	15257.503	10031.369	12026.235	1152.495	1754.363	1146.727	431.338	359.387	616.907	1132.296	3331.05	224.41	5309.887	188.826	217.272	368.091	2092.742	2128.559	3399.236	116.984	725.649	8379.18	317.272	347.331	279.592	14710.54	549.41	273.745	1763.684	422	0.623	486.986	393.526
20599.606	21021.433	15158.884	23563.023	15486.229	14885.582	2386.236	6717.177	1568.226	465.44	373.044	827.097	402.267	2446.596	220.158	17671.824	264.942	339.781	289.253	1861.104	319.807	572.458	117.179	2503.53	15996.138	274.378	367.137	278.239	15961.965	518.972	270.896	7378.583	205	0.934	523.173	387.51
12818.372	13495.474	9652.006	15720.706	10347.123	15480.246	5111.445	8955.525	1040.045	773.916	302.623	1794.433	6275.984	4205.475	312.846	7977.92	190.336	222.64	182.712	1588.26	45350.209	650.306	130.805	1727.904	7815.671	284.711	333.387	267.014	2167.96	1701.383	324.838	2284.356	109	0.976	659.959	385.142
9316.763	9748.538	6507.699	10437.287	6711.386	10299.523	3554.618	1303.018	983.036	323.781	302.325	767.493	1430.056	3186.707	290.135	805.755	218.225	275.223	418.683	1971.49	4753.413	593.013	155.324	242.772	7384.606	288.158	271.941	270.972	13331.234	681.169	346.675	407.714	165	0.944	717.167	385.579
13003.073	13579.555	8143.982	13449.077	7305.607	8854.482	3111.38	5061.107	949.027	534.052	292.655	732.174	758.129	1122.181	221.072	7937.997	320.298	301.204	587.177	617.33	17161.548	283.276	158.985	988.196	10212.542	274.524	301.122	298.33	13204.464	331.26	320.354	2276.788	205	0.964	1131.568	387.939
14740.293	14883.877	10011.092	15232.72	9341.446	7471.936	593.806	4610.884	1255.003	384.309	347.028	811.292	348.566	1925.686	212.221	18767.858	276.558	281.696	326.894	1607.507	489.618	400.613	116.633	2239.456	20637.262	291.598	320.091	269.265	12792.917	429.026	276.325	6681.422	176	0.895	512.847	387.261
19908.701	19669.441	14530.947	22929.928	14631.333	18574.15	10544.05	6375.047	1649.603	453.028	370.177	501.521	381.279	3095.108	314.665	14676.104	257.126	295.023	444.004	2745.494	314.277	848.982	156.634	2093.877	17428.596	301.63	408.917	266.827	25468.886	1264.186	314.245	6273.688	192	0.915	544.193	388.62
18171.389	18580.736	13953.842	22023.874	15406.819	21581.708	8309.366	10989.98	1253.345	393.891	361.091	578.834	349.3	3851.071	278.238	25298.975	195.296	282.405	385.333	3031.185	319.384	716.911	131.637	3388.416	11265.439	290.742	351.421	274.079	25486.525	742.71	334.79	8973.588	227	0.847	579.289	387.17
13343.2	14027.563	10024.442	16025.793	11019.892	15679.806	6273.97	9544.491	2166.788	409.596	359.492	1073.965	387.542	4469.014	265.996	24084.207	192.62	280.253	212.653	8212.369	440.516	601.689	122.545	3012.093	7397.418	285.883	301.237	279.466	23213.741	1279.705	314.31	7952.739	216	0.867	603.671	388.903
25869.472	25688.899	19092.759	29351.696	18435.796	19044.431	8887.874	5729.019	1191.278	510.81	360.43	366.806	367.329	1812.561	268.46	18159.452	287.683	331.66	983.306	1124.254	278.828	703.067	134.788	2486.355	23966.118	288.081	407.749	279.344	16882.961	383.468	282.872	7428.742	143	0.952	534.535	388.654
12129.517	12587.716	8881.243	14090.131	9129.447	17559.605	3165.925	13431.872	1563.523	388.74	341.76	863.421	2230.79	7401.572	242.051	15825.521	236.277	252.484	349.731	3190.686	7945.484	896.28	147.214	2501.013	10655.306	299.259	342.833	290.356	12776.397	1209.011	325.233	4897.168	374	0.692	643.984	394.901
19395.665	20482.595	15246.406	24918.759	17199.179	23083.592	7974.58	2579.355	1251.898	410.647	408.457	433.962	358.717	6640.627	330.204	904.56	250.28	281.222	344.685	7891.07	401.137	10420.912	142.924	283.749	13270.428	294.739	484.378	287.802	30275.243	1614.154	340.952	454.323	340	0.759	694.485	390.638
12475.305	13146.549	9253.525	14675.069	9016.157	12293.577	3585.818	5969.055	1375.876	523.332	275.659	1577.478	6218.473	1790.971	252.522	7830.85	245.163	402.267	179.697	665.512	26454.025	507.726	124.379	1115.546	13629.338	267.233	276.6	274.528	690.803	1371.519	308.699	1518.92	156	0.949	747.019	388.769
18308.061	19048.428	13749.381	21807.331	13732.976	18413.193	5882.41	10184.23	1652.797	622.971	314.732	1483.606	10531.916	2328.939	280.405	11138.669	271.422	475.142	186.716	684.411	37838.097	553.873	139.069	1706.665	16086.582	303.188	265.254	287.82	222.21	1977.714	329.694	2261.283	139	0.961	754.932	389.982
19462.013	20694.703	14946.321	23639.248	14524.927	15902.643	5045.703	8259.108	973.785	741.518	329.796	1632.501	8159.301	2354.978	278.206	9189.965	243.063	563	172.967	652.627	41637.467	467.751	138.341	1429.056	14514.498	320.659	291.596	279.811	389.167	1444.13	322.21	1926.966	247	0.878	765.492	389.832
23208.828	23362.024	17755.728	27112.729	18162.966	21811.26	9262.658	11789.39	1179.104	395.09	363	431.694	364.921	1969.656	277.195	25692.549	255.034	343.613	471.383	2323.931	277.141	666.042	165.989	3268.166	18743.102	283.727	332.95	259.644	23133.114	734.508	296.218	8872.986	342	0.852	556.959	395.409
11087.927	11782.555	8088.06	12857.484	8470.971	15028.702	4838.785	7445.363	1027.457	367.085	361.467	1079.316	2271.178	5980.218	253.525	11322.515	170.128	263.231	244.529	6042.068	6901.795	674.441	133.591	1656.84	6683.716	277.141	279.433	274.798	20010.22	1457.194	344.651	3597.105	225	0.885	629.198	392.078
21587.02	22597.104	17018.837	26753.989	18553.977	28728.273	7860.631	1421.449	1404.997	450.171	392.328	661.981	1029.966	6881.225	275.061	569.368	295.193	393.862	437.977	2326.132	3842.038	1084.431	139.509	228.285	14511.488	279.601	289.57	281.558	20675.26	1288.446	310.353	354.576	128	0.936	672.273	390.047
15566.945	16406.062	11841.509	18893.513	12743.626	13083.363	4299.8	1425.514	785.448	331.94	370.652	405.129	410.085	2409.99	280.539	740.28	233.232	251.588	410.902	1789.816	779.424	4112.309	134.151	242.038	12820.74	275.269	425.54	264.252	19193.523	515.812	331.545	399.125	193	0.92	707.598	391.785
19902.288	21325.637	15818.246	24824.604	14344.12	10597.259	3177.929	2759.303	1732.49	501.978	328.207	1140.613	6212.447	1193.289	237.938	4038.308	289.866	610.251	195.884	586.794	42996.796	311.2	133.616	545.255	17427.209	350.4	336.564	279.309	300.036	664.516	325.186	753.323	96	1	775.552	389.521
9128.087	9508.298	6513.098	10469.469	6968.892	11557.168	4015.341	8474.467	988.294	354.244	315.634	800.746	352.762	4838.834	240.097	17102.927	155.578	215.635	260.103	6697.195	567.353	581.501	122.718	2036.383	4444.172	272.098	291.061	271.331	18323.441	1049.934	352.607	4690.554	172	0.884	616.32	391.791
11630.672	12720.542	9048.539	14398.835	9397.87	9647.955	2275.485	3050.716	1314.373	567.408	348.567	1171.146	3727.899	3657.177	276.756	2347.683	291.038	218.525	389.366	1695.639	17770.032	616.385	133.738	581.723	10801.437	284.856	339.363	278.217	17445.484	1173.625	340.974	803.351	100	0.981	661.65	390.77
11792.463	12365.328	8458.444	13938.582	8249.616	7775.647	2350.023	2377.432	955.586	425.822	527.015	1237.222	5016.944	389.273	223.68	2461.574	193.054	305.45	255.364	1483.559	19528.773	296.502	137.1	320.579	7360.983	278.818	373.17	272.708	9891.637	372.98	326.906	517.5	245	0.821	802.541	394.431
25923.097	26759.346	19840.761	31019.933	21028.527	22682.131	3130.356	4414.874	1258.28	492.209	386.227	372.539	423.433	1865.417	221.144	10224.406	255.421	357.606	699.207	754.142	246.705	620.998	118.938	1189.009	16942.684	286.463	372.129	287.55	16184.224	362.651	269.483	2954.572	154	0.937	529.812	394.409
21826.764	22063.624	16775.952	26216.759	18251.234	24551.893	8414.984	10189.016	1071.35	402.411	370.293	494.647	353.173	2539.791	255.96	21995.065	237.257	304.818	696.538	2249.289	341.337	857.024	151.716	2757.899	15888.605	283.537	347.814	267.177	21030.326	550.746	288.853	7235.31	390	0.85	576.564	396.556
13065.67	14036.343	9145.461	14369.718	7090.045	7274.708	2213.309	3299.278	1067.003	383.733	239.398	335.069	297.784	764.381	228.865	5693.977	261.332	312.119	670.576	1981.424	2715.609	204.408	171.513	673.185	8263.327	260.041	289.975	312.381	3152.565	270.725	342.017	1916.859	179	0.89	1172.45	396.723
21469.773	21923.065	16469.563	25767.92	18160.74	25486.577	9782.842	4353.965	2158.194	417.953	362.299	730.066	360.251	2995.015	270.103	5268.142	238.041	333.202	470.045	5582.106	311.279	672.43	140.098	918.331	15334.646	300.165	303.115	268.809	20350.158	881.877	307.481	2306.559	210	0.915	593.562	396.205
16190.035	17260.188	12446.82	19568.932	11645.37	16024.217	4539.628	7877.99	817.16	1186.646	308.148	1495.597	8250.819	2236.647	262.433	10198.106	258.27	486.307	201.028	703.032	31117.058	523.323	131.674	1431.077	15766.79	283.307	266.362	287.539	219.214	1550.294	289.459	1909.357	401	0.821	753.081	399.57
20431.568	20647.794	15711.148	24699.287	16831.551	18515.908	7205.113	3286.525	1172.431	518.7	368.815	318.841	384.59	1484.27	239.38	4844.451	228.357	312.904	1180.339	1141.129	283.284	678.782	126.044	606.003	14189.054	291.533	396.571	268.48	24448.587	400.204	305.351	1400.116	106	1	537.387	395.387
19695.86	19572.403	14544.12	22692.606	15407.546	19647.855	10364.737	2964.977	1374.251	577.844	389.376	336.059	368.158	2226.692	287.134	5002.852	238.617	306.259	603.966	1668.197	285.472	640.231	183.467	725	13306.863	292.158	352.201	268.193	23193.455	857.268	308.577	1918.103	148	0.948	545.209	396.818
24569.785	26170.111	19903.671	31460.592	21861.035	37978.938	10652.146	4522.494	1347.096	428.702	409.018	489.315	348.163	7194.345	293.288	3846.175	284.651	468.143	281.013	4523.576	441.908	1086.719	126.441	861.468	15718.111	304.123	299.814	303.749	21717.448	1757.739	331.663	1715.676	185	0.911	674.192	396.668
17794.567	18855.086	13753.157	21313.8	12618.85	15199.689	4344.327	7521.255	1208.303	1247.006	325.195	1226.431	8522.739	2365.873	269.372	9560.82	261.94	534.754	182.566	657.72	30574.537	487.234	136.45	1339.654	15647.132	328.222	314.062	278.361	212.704	1262.232	360.372	1771.844	263	0.76	774.31	397.203
12869.953	13569.112	9800.418	16164.4	11251.032	17433.742	7160.692	11444.789	1708.243	384.71	329.514	1168.474	409.289	3650.945	266.991	25209.498	161.799	259.578	191.823	8450.1	419.931	642.238	119.967	3090.612	6164.008	283.234	289.307	269.064	23036.308	1364.416	315.281	7902.456	151	0.942	608.222	397.076
4014.116	7327.912	4506.01	5399.151	3133.42	3691.383	857.129	1171.667	1126.98	280.87	259.437	251.766	227.478	550.632	239.545	5569.849	168.736	188.391	196.119	333.249	2974.875	350.622	147.476	687.255	3370.024	310.512	307.797	209.234	1245.81	332.009	344.944	2040.517	147	0.918	1371.752	397.636
21327.903	22109.257	16377.562	25279.262	17039.322	25099.489	5456.19	13407.539	1261.907	752.632	375.968	470.971	356.176	4235.725	245.632	11554.503	266.799	431.759	489.985	3093.54	603.544	855.917	132.382	2340.925	17441.774	306.033	393.38	294.167	25954.128	779.706	320.383	5196.588	263	0.832	661.2	402.116
11647.592	11209.287	6506.324	10527.025	4842.116	6639.996	2459.804	3996.95	834.687	342.103	245.297	326.454	261.737	1073.943	220.049	6974.273	353.837	247.053	523.268	428.148	294.973	246.223	169.168	836.757	14425.645	291.765	296.184	295.624	979.352	256.351	328.304	2298.365	139	0.95	1121.219	398.824
16372.269	16891.362	12662.963	20320.229	14266.5	20482.286	7594.629	6472.34	1811.956	382.31	345.14	946.205	390.674	2944.421	259.391	8442.674	197.293	315.459	363.778	8825.492	435.308	608.899	120.094	1124.482	10790.597	379.003	318.315	262.813	17311.238	1235.135	328.788	2873.421	196	0.846	603.077	401.939
12028.154	13114.523	9270.015	14603.676	9624.295	18155.069	5307.387	13468.692	1068.695	350.801	351.977	1063.791	483.717	7138.665	253.263	24526.664	166.989	313.382	185.338	7118.092	811.193	717.792	129.466	3564.468	5719.82	289.902	275.986	286.269	21404.253	1130.273	308.396	7996.436	188	0.904	634.739	400.723
22757.985	23710.204	18093.234	29064.251	20945.509	33699.014	11180.135	7632.301	1094.019	468.344	432.912	637.171	419.429	7589.655	329.74	5135.296	267.342	335.767	389.361	6965.308	453.266	1467.178	142.649	1073.093	13812.754	308.965	288.079	288.343	14905.007	1088.668	326.412	1845.08	209	0.857	686.165	401.481
18054.954	18546.302	13535.915	20336.405	12945.562	14096.627	1829.025	6059.473	1004.462	398.05	364.53	474.304	373.921	2134.725	216.825	21398.049	215.672	276.66	359.699	1510.063	285.712	497.763	121.239	2239.402	13613.677	308.284	340.442	276.775	17290.662	448.499	274.557	5871.243	224	0.838	529.969	404.527
10348.76	11208.797	7887.597	12491.381	8185.001	11739.64	3985.894	6406.153	1537.502	443.566	312.163	1494.718	4217.846	2733.112	275.252	7892.975	241.341	411.476	216.106	1048.864	39131.148	594.821	122.818	1311.825	9878.482	310.555	304.295	264.884	231.199	1121.889	292.565	1821.808	118	0.994	717.517	401.551
27228.405	27173.09	20433.17	30240.265	20080.07	17516.956	5073.717	10302.791	1400.989	413.165	368.045	292.508	351.946	1489.52	236.95	23448.431	295.397	346.358	715.092	1804.704	299.782	528.958	148.997	2867.289	24805.828	302.745	331.536	263.228	10903.31	330.34	292.181	7725.941	202	0.854	561.297	403.317
8828.52	9467.633	6572.334	10223.305	6207.408	10104.376	2494.447	4558.003	583.115	438.235	268.066	1395.563	7391.179	2131.456	258.534	10064.4	185.799	360.314	186.148	779.961	46135.104	595.376	131.186	1349.165	7859.238	295.473	284.574	268.253	178.93	1224.737	295.056	1822.856	210	0.888	736.176	403.929
15081.342	15999.74	10936.815	17488.181	7927.172	8224.686	2839.129	4688.574	1332.146	465.093	307.977	408.309	307.878	1111.432	228.216	8202.93	357.824	384.094	704.389	492.741	309.713	266.914	176.223	1019.566	12880.49	296.126	397.8	335.929	2266.189	262.695	360.09	2940.926	225	0.87	1160.104	405.753
19598.221	19188.814	14080.889	21628.604	13464.498	12719.393	3786.974	5653.922	1370.307	990.325	388.532	357.17	348.489	1406.374	228.001	10218.771	253.475	315.904	598.206	928.285	291.303	434.383	130.198	1000.425	14395.362	334.712	375.071	254.828	24950.133	360.23	310.05	2424.486	167	0.932	542.841	405.027
14278.465	15131.311	11016.343	17811.441	10686.876	12803.09	3669.875	6376.826	884.873	738.017	274.644	1150.345	5677.778	1969.791	259.813	9403.484	225.113	490.091	167.187	964.822	33624.28	452.917	144.52	1356.127	11733.588	314.928	283.646	272.994	331.36	1114.309	378.072	1826.393	114	0.92	796.175	403.632
13355.599	14553.906	8577.458	12762.705	6641.521	6920.384	2027.998	2674.498	1098.22	364.058	277.117	278.619	263.185	227.576	225.898	3349.054	333.542	376.182	400.584	297.055	217.31	173.883	161.514	431.843	9541.586	308.179	294.876	287.131	1594.615	249.988	395.021	578.803	182	0.939	1285.709	404.352
21989.04	22861.533	17724.21	27662.432	19750.237	27267.418	8442.517	4914.08	1148.561	378.32	356.187	454.406	325.93	2175.757	251.105	7736.098	206.796	320.212	606.029	3219.218	300.283	660.609	154.955	956.275	12868.173	310.846	351.648	267.691	21917.971	678.381	291.879	2250.126	240	0.891	591.329	405.417
22092.588	23719.966	17910.837	29707.391	21026.284	39335.43	12373.681	19594.405	1353.804	469.436	486.453	614.058	402.165	8620.403	323	17485.563	251.299	413.26	551.703	3032.408	438.47	1381.692	128.822	4481.546	12261.237	311.963	293.68	312.006	23486.014	1598.816	326.055	8492.264	143	0.962	677.927	405.115
9647.609	9503.085	6979.15	11882.844	8095.717	13326.118	4196.959	1925.562	791.959	308.595	291.882	589.67	313.324	3617.565	268.134	677.701	219.833	219.623	267.427	3117.036	396.848	1576.844	136.832	234.534	11466.137	293.214	260.928	277.979	8833.037	513.605	302.584	375.732	108	0.98	695.306	404.333
11747.211	12585.708	8767.784	13813.676	8641.424	11867.094	3718.401	6671.221	1232.606	544.817	306.097	1228.688	8749.915	2768.301	281.412	10837.3	237.998	451.003	194.638	1015.757	39965.01	651.032	128.224	1544.381	10898.115	292.062	265.172	276.337	142.384	1436.569	300.772	2065.111	226	0.806	725.522	405.783
17848.024	19007.612	13998.247	22390.822	13501.634	17064.779	5095.78	9142.308	936.173	2196.99	306.414	1270.875	8482.301	2729.618	266.547	11053.181	256.84	559.122	197.418	818.362	25342.766	580.537	138.409	1492.791	16181.968	278.135	278.613	270.374	839.964	1459.883	289.754	1976.486	207	0.894	767.22	405.998
15465.802	16156.516	11657.273	18900.589	11637.849	15657.749	3322.34	4877.842	824.817	574.814	324.582	1296.215	5384.28	3989.081	256.326	8374.047	218.377	363.646	191.695	1690.907	23099.342	622.534	146.939	1083.267	10882.729	286.91	296.574	273.013	5218.781	1319.311	317.06	1463.056	275	0.738	779.915	411.304
16242.014	17527.306	12827.863	20371.814	11500.804	14747.758	4416.064	7372.503	847.417	481.425	278.382	1136.941	4223.671	1952.285	255.638	10093.419	240.514	528.861	179.077	885.86	32468.644	499.562	140.593	1308.162	14096.614	336.619	270.209	275.69	788.472	952.248	338.338	1793.675	147	0.918	801.486	406.52
7401.216	7606.053	5375.929	8062.707	4634.924	5362.634	1006.672	4298.726	781.604	562.896	305.635	339.281	360.208	1338.779	215.64	19000.872	147.975	223.072	283.994	6158.187	420.876	426.723	118.175	1952.514	5715.972	305.56	308.675	268.797	25702.77	429.624	242.79	5575.84	176	0.866	520.114	408.398
16772.367	17749.117	12918.973	20301.22	11850.005	14458.241	3534.044	5376.826	912.154	643.124	325.849	986.06	5566.18	1595.775	257.065	8651.051	264.815	473.029	181.128	923.147	30337.148	466.273	136.166	1039.369	15661.312	293.751	306.904	267.421	2971.62	1036.27	386.318	1394.228	306	0.781	810.637	411.059
15950.986	16542.234	11629.831	18063.439	11819.606	7987.163	742.378	3306.272	1451.523	445.829	362.978	517.321	480.026	2241.039	237.825	14788.665	244.728	317.806	617.224	2394.577	563.999	506.098	115.461	1533.605	16766.53	333.003	459.737	293.353	20584.856	491.938	287.128	4475.492	131	0.921	498.645	406.775
18353.478	19302.861	14303.498	22646.751	15177.093	27988.896	7572.572	17538.057	1272.32	426.612	473.54	617.697	314.274	5956.279	285.447	16592.983	189.042	404.16	357.655	4038.357	452.732	853.553	125.793	3682.873	11488.469	307.396	308.018	297.094	31100.137	1334.754	324.046	8276.481	258	0.895	669.357	409.663
24358.387	24990.432	19337.715	29754.855	20841.455	26412.033	4262.301	5519.613	1530.594	664.061	410.684	371.589	367.076	2124.133	229.821	10122.367	289.438	373.821	814.876	1979.631	290.876	833.154	140.794	1201.09	18221.363	329.154	397.226	266.582	21310.354	481.874	290.557	2909.484	273	0.756	577.841	413.46
12675.645	13470.927	9796.086	15543.806	10515.876	19928.563	5403.148	10182.393	1105.237	349.501	310.103	1053.509	1809.287	9894.274	248.177	13345.007	179.956	280.717	252.121	6718.741	3450.479	837.544	132.536	2668.98	7348.881	293.927	315.479	285.843	15228.821	1431.836	326.075	6237.296	315	0.831	653.529	410.637
19643.445	21385.689	15739.554	25784.226	17756.007	30700.087	10636.69	19449.896	1302.419	453.08	624.064	578.933	373.312	7511.561	329.598	19810.495	248.022	389.757	452.82	3594.491	579.801	1014.728	137.359	4071.625	13574.039	313.066	314.52	294.306	23967.714	1106.206	345.08	7980.657	314	0.807	682.414	415.124
9102.07	9694.014	6808.969	10634.122	6809.987	10071.967	2817.478	2498.192	878.38	639.571	294.595	919.508	7170.217	2192.451	265.044	4731.137	210.278	344.568	185.293	1031.707	23071.158	539.301	121.87	784.982	8261.45	333.406	272.511	277.094	329.346	1158.207	289.582	1107.275	192	0.863	709.745	408.182
14490.11	15571.965	11166.157	17909.86	10983.242	15344.808	4459.191	7972.643	1045.115	564.767	287.424	1294.941	6287.977	3101.234	281.235	11876.963	217.82	399.341	174.168	1120.384	40755.305	609.081	148.262	1711.271	10318.897	353.543	285.698	279.416	416.662	1252.743	351.977	2335.859	275	0.854	790.94	410.144
17622.749	18827.02	13698.684	23133.006	15088.321	16136.163	5411.738	7921.555	1082.634	516.27	317.6	729.989	2249.999	1032.697	248.423	7218.448	237.271	388.203	368.115	1875.752	12888.49	717.646	136.646	958.975	10188.515	291.205	335.583	271.645	13989.222	421.597	411.364	1412.523	274	0.884	829.084	411.905
20220.811	20278.766	14872.922	22254.379	13981.253	15210.768	3368.056	9080.834	1276.853	523.215	402.342	450.97	382.102	2293.845	238.887	23477.294	255.271	313.284	607.089	2083.364	360.347	507.805	122.541	2715.664	16367.04	340.653	362.289	270.079	24701.993	458.597	284.989	7481.447	244	0.888	537.578	412.635
11644.493	12524.418	8921.581	13723.424	8396.887	11095.65	3317.695	6328.07	698.46	662.641	286.606	1255.215	8887.191	2347.06	249.147	9723.242	200.34	389.21	197.953	612.265	47404.765	519.997	131.167	1381.933	10407.616	341.01	274.655	276.804	107.662	1257.07	314.092	1861.599	247	0.867	749.86	411.407
20371.415	20804.58	15552.093	24198.279	16274.736	17764.648	3939.024	8935.621	1507.362	465.993	404.415	391.319	352.159	1786.44	234.792	16426.086	252.002	315.38	442.765	4385.038	231.697	545.117	124.79	2018.959	14524.578	297.86	352.563	277.044	7355.238	440.826	293.141	4901.406	249	0.861	565.886	410.512
26993.257	27789.331	21651.418	33592.077	24130.436	33469.705	6089.296	7988.27	1431.068	445.744	387.624	390.151	357.718	2293.169	231.206	13306.128	252.979	384.438	658.446	2224.828	285.919	844.326	127.581	1519.151	16012.9	304.954	380.984	262.858	30931.554	725.632	298.487	3540.36	157	0.935	584.373	411.462
13184.114	13280.1	9232.785	14402.008	9290.686	10453.222	1595.221	4971.047	1289.005	473.832	358.889	460.582	413.085	2332.929	241.005	16908.783	215.535	259.944	380.918	4797.21	433.806	528.499	119.558	1589.732	9765.77	296.964	326.388	265.636	20409.314	566.651	247.135	3916.461	184	0.927	511.217	412.69
8930.573	9642.88	6777.967	10986.463	7608.713	11849	4311.666	12867.473	977.784	357.803	326.421	1554.837	4947.21	3667.434	295.003	22023.836	156.102	255.675	247.936	6382.27	13292.375	547.882	123.613	2804.218	5835.639	282.199	303.746	269.434	8462.711	1707.985	302.408	6949.011	198	0.863	612.949	411.338
19949.875	20482.607	15304.96	24765.61	17073.892	26665.516	9678.689	12725.747	1241.651	388.739	392.976	717.379	360.3	4129.221	300.487	9791.795	249.258	395.092	302.3	4131.274	466.358	776.978	141.815	2038.449	15192.918	289.446	300.34	286.679	19778.491	779.209	321.514	4514.425	181	0.908	692.229	411.688
13763.624	14540.256	10409.384	16330.966	10253.632	13540.178	4242.481	5515.314	901.98	540.921	309.561	955.271	9056.744	2331.108	265.407	8140.164	229.771	450.094	188.15	812.756	40202.041	579.472	128.422	1196.16	11838.845	498.184	274.272	282.922	157.329	1305.274	306.668	1692.819	247	0.767	722.107	414.63
17372.365	17192.824	12634.27	16431.204	8267.834	9220.559	2535.298	4057.344	1167.183	408.221	296.353	396.905	283.653	855.227	224.38	6725.248	407.51	350.05	672.362	439.081	219.713	1563.271	169.828	757.351	20041.359	288.561	299.916	330.096	1620.252	249.862	305.617	1800.533	149	0.965	1131.48	413.426
14074.73	14129.717	9839.607	15337.222	9536.184	7382.271	718.198	3765.189	1210.92	763.146	313.446	480.299	7915.97	1436.184	230.588	11534.542	204.733	316.855	181.308	1180.848	14255.977	363.526	120.768	1532.638	12864.551	306.526	289.81	273.037	1892.935	754.942	304.972	3111.308	201	0.915	489.923	415.898
19947.136	20962.68	15744.836	24409.303	16343.297	21749.554	7722.089	14887.69	827.842	1031.351	301.133	1268.131	8458.006	3529.914	279.994	11641.806	219.513	431.586	199.737	863.313	40213.613	698.845	143.548	1929.382	14949.192	438.757	270.879	282.554	225.372	1515.194	311.563	2692.057	279	0.9	761.095	417.697
16136.084	17790.517	12554.81	21016.945	13362.84	8325.846	2332.323	3647.472	1364.658	487.07	328.459	404.556	380.572	420.597	237.23	3954.232	308.657	429.455	555.638	1303.113	796.577	250.419	131.746	497.221	12737.358	321.258	353.137	271.34	9650.416	280.426	311.325	682.286	178	0.885	843.433	414.983
15656.219	16667.62	10934.58	18000.701	7712.583	8657.786	2658.761	4368.065	1206.858	470.691	301.095	464.081	302.691	1092.301	225.065	8555.354	363.553	358.625	635.886	512.588	250.965	284.65	170.044	1023.109	13528.214	287.001	325.361	352.4	2775.433	262.733	329.687	2729.7	245	0.84	1159.622	415.847
16482.449	17068.112	12990.094	20478.619	14454.807	21161.343	7170.968	9792.224	1225.146	384.844	362.049	770.726	1664.276	2668.482	265.965	17837.914	215.387	295.264	506.336	3752.742	2495.658	671.232	138.36	2004.769	11166.096	299.595	350.892	259.413	18150.817	1293.554	310.118	4475.211	256	0.845	595.895	415.641
19807.015	20467.757	15586.712	24663.679	16102.485	20875.753	6775.962	10651.258	1008.495	1829.576	292.402	1268.488	5268.418	2913.448	257.289	8631.123	220.875	462.848	187.284	1040.03	28120.935	479.489	146.382	1328.031	14992.973	356.724	269.276	271.493	2322.203	1258.12	305.571	1836.238	181	0.952	771.489	417.351
16119.683	17121.665	12509.983	19426.074	12905.676	19814.65	7108.086	10010.17	1311.134	384.992	480.373	637.573	1034.925	2862.189	283.344	12650.805	216.583	357.139	242.83	3030.715	1873.452	663.985	137.6	2514.192	10914.267	287.286	305.645	284.482	24903.033	666.593	324.049	4688.147	316	0.762	697.415	419.003
12879.479	13940.88	10078.223	15560.434	9676.418	13438.201	3924.207	2375.188	778.148	517.468	321.059	850.34	5901.316	1783.467	253.089	2639.491	222.692	439.257	181.932	716.087	26956.69	505.712	123.783	481.226	12186.922	360.97	293.302	289.651	596.354	1046.313	307.019	734.577	195	0.85	713.31	418.059
11364.759	11992.416	8473.062	13228.23	8011.792	10899.143	3374.419	6026.04	726.052	444.689	295.437	1272.439	10277.972	2449.384	274.603	9399.671	210.817	375.059	184.935	819.028	51178.925	651.802	132.834	1410.227	10735.92	657.755	271.757	288.006	164.348	1330.46	304.385	2002.319	195	0.835	727.654	420.844
16045.718	17246.802	12642.367	20676.107	12606.645	15336.265	4253.284	7503.995	879.474	728.946	275.955	1043.64	5463.096	2137.766	256.996	10606.868	213.135	530.125	180.369	926.77	42342.86	462.626	129.276	1477.358	11880.374	455.63	309.214	258.982	464.905	930.652	322.552	2024.825	143	0.978	820.339	417.815
7415.072	7969.277	4825.857	7321.863	3838.939	3944.372	1076.793	1605.245	863.438	299.313	258.623	355.26	487.935	723.23	259.998	7052.851	203.578	163.885	175.346	445.39	2154.201	272.578	162.335	833.005	10685.632	297.942	318.316	249.614	1105.71	344.868	338.298	2685.885	126	0.871	1398	416.214
13749.339	14335.05	9947.005	15244.432	9518.678	9833.027	800.116	6403.842	2048.235	443.941	366.053	606.168	586.195	2178.362	242.634	23844.534	210.345	258.13	397.377	3036.89	1088.888	477.636	125.126	2368.417	12676.13	310.149	342.831	279.54	23056.459	528.146	271.838	5050.307	117	0.973	506.705	417.919
10225.948	10993.977	7716.391	12487.353	8180.17	20695.379	4907.257	20126.22	1102.159	343.037	372.289	804.629	691.178	8902.386	276.421	20051.674	159.376	269.624	183.755	5934.669	1370.531	885.239	128.35	3733.815	6534.425	301.759	276.932	281.113	18567.382	1199.233	330.392	8429.317	230	0.879	670.604	419.752
14321.327	15303.739	11034.114	17167.179	10578.074	13865.947	4066.051	6751.248	925.809	616.596	274.29	1196.603	6077.448	1905.468	270.674	10887.954	244.768	507.884	177.697	966.642	38759.021	569.164	142.317	1349.567	14483.472	296.441	285.431	274.264	187.606	1125.642	318.01	1805.258	166	0.926	806.253	419.596
13489.196	14999.27	10864.585	17163.285	10712.975	12881.143	3150.171	2715.857	1221.08	491.53	489.574	818.143	2486.996	3288.011	242.225	4204.456	189.921	343.195	258.005	1800.349	15601.855	508.179	141.226	576.654	7642.673	292.582	278.406	266.579	10051.436	714.763	299.637	862.642	133	0.973	790.545	419.207
9909.905	11424.51	7862.514	14215.678	8314.196	7372.415	2585.976	4064.422	1183.134	419.745	839.837	448.299	534.564	429.315	230.566	4957.322	221.919	298.557	344.129	2587.087	721.086	495.621	154.45	599.691	5089.919	337.589	348.689	290.621	36680.137	279.576	388.664	1000.233	155	0.943	872.468	419.558
6619.566	8818.123	5698.293	6779.813	3929.346	5853.957	1573.496	2618.867	669.774	321.338	257.586	353.74	504.645	916.974	280.187	9390.025	179.088	159.258	218.67	568.7	10743.824	281.435	154.486	1240.938	5085.063	283.375	297.253	261.271	1013.314	375.322	419.933	4692.856	145	0.905	1417.741	419.155
12757.667	13318.081	9712.896	15132.723	10168.876	12147.181	496.391	10074.387	966.607	848.351	347.921	1548.904	9299.688	2874.243	203.548	19262.39	237.558	384.19	187.693	993.521	35162.287	514.861	108.918	2402.779	11751.623	366.042	308.911	283.131	476.822	1916.24	304.783	4788.762	196	0.913	625.918	422.995
13574.662	13365.224	9791.486	15282.272	10388.068	8233.305	400.018	5699.085	1201.807	373.395	362.515	535.627	557.621	1869.284	210.143	16500.759	206.723	282.009	346.734	3972.033	691.399	400.917	132.213	1817.295	11455.029	295.126	302.008	291.456	25753.162	509.973	280.135	4887.498	191	0.928	526.772	421.914
10657.336	11232.282	7982.195	12512.81	7425.602	10488.761	3225.935	7458.58	705.329	379.539	290.935	1177.664	8151.752	3583.502	265.888	11266.65	198.389	393.222	197.058	1023.244	54810.459	566.004	132.896	2013.243	9128.367	1768.771	264.241	283.296	163.476	1192.935	303.894	2819.41	198	0.855	737.727	423.419
17328.094	18371.946	13699.717	21723.266	13643.398	19292.28	5862.154	8185.824	1002.071	994.537	295.661	1210.206	7387.2	5269.909	269.336	9633.698	225.717	466.493	202.485	1430.918	39079.532	707.44	140.285	1486.209	13268.741	506.064	256.034	283.275	1070.191	1430.777	305.093	2145.456	399	0.723	773.781	428.736
20234.862	21116.523	15445.755	25045.43	15676.446	16632.893	5270.099	8850.787	878.612	559.699	277.442	1039.638	4113.26	1467.517	262.298	8518.593	222.151	596.279	185.82	1013.083	31850.486	398.61	142.009	1173.069	13743.286	459.462	315.28	262.541	466.424	666.861	383.828	1683.513	105	0.984	828.014	420.652
11794.946	11806.702	6462.748	9772.932	4939.663	6840.591	1880.255	2975.451	952.942	328.085	231.283	345.047	257.896	758.071	224.954	5921.553	262.876	241.355	427.31	351.709	261.669	258.76	155.581	647.554	11330.246	261.732	295.547	323.852	463.149	242.919	333.149	1752.121	200	0.883	1136.58	423.38
17681.579	18382.357	13925.033	21996.361	15244.49	22720.322	8611.524	12916.313	1649.473	428.017	402.814	590.887	436.174	2603.244	272.474	27614.156	230.709	357.197	420.966	3861.981	404.26	717.621	132.11	3115.167	13227.787	445.47	345.039	280.583	19281.482	1311.785	325.684	7798.78	159	0.943	590.733	422.802
9010.522	9022.039	6438.595	10227.77	6728.338	8881.059	3269.654	16509.167	1163.705	452.255	333.699	1667.211	14832.456	2920.683	284.553	27347.661	232.578	283.312	267.871	1949.533	32014.246	628.095	107.515	3792.299	9198.122	312.594	319.604	260.705	664.825	3081.586	317.357	9276.538	103	0.996	606.617	422.209
13585.222	13832.82	10235.014	15863.409	10430.344	15986.131	559.745	10151.417	972.936	652.599	324.306	1248.287	8364.837	6897.289	204.392	11817.889	231.04	381.978	160.39	1080.998	27306.334	695.747	117.217	2292.47	11894.262	331.995	332.368	285.786	382.18	2203.616	289.813	5640.237	168	0.961	649.357	423.089
7582.595	8074.786	4808.254	8099.483	4135.875	4935.807	1357.122	2025.502	734.948	288.983	241.064	395.575	289.802	841.839	200.047	6642.264	183.785	256.679	236.946	434.692	298.452	254.74	163.884	765.375	4789.668	308.865	281.81	285.358	1896.307	286.617	359.769	2050.066	153	0.945	1307.258	422.395
10085.787	10536.977	7161.639	12001.82	6429.377	10186.558	3226.668	5048.399	469.598	322.35	276.674	330.11	798.113	807.349	270.351	6974.744	199.658	162.01	197.898	411.523	11192.414	352.796	149.481	924.576	8148.166	291.108	302.529	238.567	1039.666	349.762	362.043	2494.568	251	0.903	1375.783	423.576
20046.262	20718.316	15901.965	24570.355	15664.645	18975.332	4640.067	7747.909	1659.585	586.781	471.695	443.697	365.56	1789.989	239.88	27667.681	280.456	395.329	798.707	2226.762	305.675	744.016	135.031	2733.342	18361.17	362.141	413.97	281.196	18383.506	465.456	319.525	7599.975	298	0.828	582.406	428.289
14339.38	14859.641	11034.776	17071.975	11456.161	15750.6	3747.944	15611.885	992.701	698.336	349.106	1609.691	8795.914	3395.452	253.435	19131.079	235.692	394.143	176.344	1221.569	33461.065	616.987	111.735	3146.334	13090.72	373.391	337.943	288.181	1130.376	1895.457	310.009	7006.985	249	0.85	614.512	426.986
14512.613	15088.274	11194.337	17315.623	11130.351	14494.546	2554.355	17227.499	918.204	623.806	336.933	1196.437	6783.52	2566.438	236.193	15158.042	237.601	444.889	154.864	836.979	34240.83	531.621	121.77	2699.674	13404.711	372.388	326.582	287.692	257.099	1502.526	309.909	5744.285	294	0.795	639.629	428.527
19440.979	20721.201	15175.699	25809.562	15837.929	15789.945	4507.2	7120.134	1542.82	571.454	337.35	415.838	457.238	472.347	244.686	5263.397	320.542	422.055	550.814	1262.476	649.728	318.951	141.705	662.489	14852.389	318.594	340.84	278.748	13551.67	288.509	348.874	958.267	189	0.918	845.161	423.389
19034.483	18818.537	13662.402	21329.632	13923.109	11753.412	1495.31	3496.222	1183.328	1357.754	385.549	749.169	9042.873	4622.859	242.205	10296.606	229.52	359.391	214.402	1324.634	26538.987	647.137	134.651	949.549	15377.17	301.685	320.388	295.998	3728.832	1050.015	276.898	1598.999	176	0.777	503.182	427.597
17047.27	16354.246	12413.564	21572.581	14049.596	20010.639	9349.155	13210.195	1816.087	696.037	681.86	512.713	609.444	1616.596	372.248	15828.612	433.044	333.203	475.814	2113.532	620.997	10769.374	206.428	10086.165	10931.378	349.988	456.932	302.101	29796.078	329.619	471.567	14540.643	207	0.902	944.978	425.655
23003.653	22741.308	16666.74	25493.489	16381.171	14082.477	1736.399	2463.356	1108.477	1628.302	374.774	616.146	8681.261	2142.484	243.856	4109.216	239.583	401.057	184.758	869.094	24252.181	431.065	125.602	440.307	18422.473	315.681	349.789	284.14	264.424	1001.898	290.39	761.183	181	0.908	494.279	426.909
11459.008	11835.07	8543.576	13556.558	8713.083	18920.689	2948.92	16996.771	982.631	634.515	344.708	1489.796	7705.831	7560.519	246.249	16339.587	213.998	307.615	188.908	1964.327	26890.731	887.525	122.919	2765.199	9361.388	337.434	316.831	287.484	2368.811	2001.798	311.342	5689.96	360	0.775	659.794	428.669
18571.612	19531.699	14447.506	22990.057	14432.633	18334.497	5886.159	11607.504	1049.183	1604.627	302.727	1021.08	6670.939	3931.03	269.187	10235.605	238.64	585.927	190.188	978.566	35078.874	700.322	139.87	1817.05	15010.52	475.087	282.645	285.096	144.811	1141.015	312.846	2585.872	234	0.821	758.423	427.564
19011.321	20453.103	15073.154	23919.71	14964.74	16570.027	3228.833	4868.609	932.801	838.156	277.547	1062.521	4906.485	1942.837	259.854	5328.863	257.267	550.571	219.659	1215.499	37550.798	487.298	133.822	753.673	15546.186	444.753	311.178	272.658	2968.706	888.723	396.621	1051.856	248	0.851	828.98	430.169
6994.885	7009.289	4655.477	7174.272	4448.272	5951.983	3474.754	10569.823	1249.389	405.984	526.64	336.022	460.346	2578.703	225.954	27436.688	188.323	195.79	402.593	7815.365	725.872	593.919	126.961	3207.908	4343.38	343.545	367	269.251	38953.043	632.168	287.949	8084.239	113	0.981	543.35	426.438
13253.349	13777.05	10188.154	16071.231	10850.576	15918.241	5824.709	14359.164	1143.754	448.975	380.904	1336.061	3997.352	3220.387	292.045	21996.335	208.968	308.171	284.367	3023.762	14760.192	643.27	123.151	2902.249	10101.065	303.227	358.532	284.819	16093.863	1682.524	316.898	7032.571	331	0.758	603.189	431.062
15479.948	16780.224	12250.451	18307.679	11448.97	13880.126	4199.381	6874.534	1045.422	568.336	269.451	914.12	4725.6	1499.41	256.381	9602.528	254.996	484.129	190.215	1046.246	31452.502	494.078	133.381	1153.318	14686.757	361.306	242.202	283.25	765.017	815.137	284.486	1588.737	168	0.937	807.964	427.101
15147.679	16229.512	11815.801	18817.028	11601.948	15477.828	4718.134	8010.543	863.798	519.467	279.202	1273.058	8166.824	2479.276	295.799	12988.947	231.383	543.78	183.081	822.24	52207.545	618.019	139.182	1808.918	12964.028	482.509	352.693	257.042	200.372	1816.514	360.712	2404.007	105	0.984	820.605	426.681
16731.885	16901.756	12597.202	19647.881	13046.304	14427.142	5465.248	6544.711	1484.44	427.485	459.479	429.485	384.24	1609.664	276.271	17668.296	251.342	303	608.081	2042.523	312.099	757.798	167.593	1749.954	12785.787	294.015	391.937	272.422	25043.99	444.204	298.592	4440.492	193	0.907	570.93	430.288
5729.74	6465.579	3649.096	6028.138	3499.156	5815.875	1883.468	2935.921	922.607	382.206	273.034	481.228	656.864	756.663	238.492	6241.298	180.924	148.262	238.819	756.97	1476.919	321.184	131.29	921.101	5325.794	298.359	273.412	313.89	4241.583	431.384	376.262	2894.989	154	0.937	1518.929	428.208
13714.125	14738.941	10646.307	16746.819	10151.869	14100.506	4473.514	7146.396	804.682	579.75	318.631	1358.183	7990.581	2555.746	270.738	7657.641	213.599	427.869	196.474	937.952	48302.894	847.736	135.022	1330.952	12711.606	451.248	263.507	288.171	1953.452	1193.225	312.426	1859.503	321	0.752	735.883	432.606
20073.244	21545.161	15242.9	25072.738	13436.544	11681.607	2645.69	3394.397	1268.72	424.75	366.847	419.609	441.614	296.616	225.958	3980.977	344.722	456.812	524.942	1661.454	904.804	336.042	152.556	478.689	16300.309	327.542	314.884	290.389	17333.705	297.845	472.457	690.252	431	0.68	902.584	432.428
9188.638	9996.957	6879.763	11073.226	7337.423	13049.499	4252.896	22519.412	1118.068	364.084	347.154	1350.334	3889.123	5764.766	283.221	22449.453	171.556	191.643	263.596	5136.551	12841.161	652.034	136.664	3613.891	3753.966	289.711	264.724	288.295	11125.07	1437.136	329.998	7573.84	289	0.77	679.929	432.638
7452.581	8033.942	5452.702	8425.606	5190.159	7763.779	2841.779	1200.891	725.191	397.231	299.551	1229.136	8483.214	2395.778	281.494	1456.17	154.162	241.464	183.307	902.46	40926.345	483.841	142.415	351.436	5371.052	280.561	266.135	292.608	917.674	1242.422	304.695	579.747	106	0.993	721	429.5
17929.836	19122.519	14319.214	22236.175	13332.762	16008.242	4861.736	8421.313	749.155	1687.219	307.961	970.112	6700.631	2747.288	259.444	8968.234	263.711	627.057	204.58	707.794	32974.169	579.766	137.742	1474.325	17942.69	354.021	280.058	289.155	236.383	1011.21	319.902	2050.448	153	0.921	749.539	431.853
17810.801	19746.043	14162.317	23317.143	14428.126	15214.507	5906.118	8001.64	1545.767	489.824	312.76	331.752	330.674	408.161	249.925	5487.146	306.968	403.332	702.425	986.33	597.286	298.061	142.56	656.04	12502.589	318.108	335.416	270.111	20450.042	288.018	395.817	969.077	150	0.912	846.1	430.82
13496.177	14372.874	10655.677	16618.091	11144.128	15017.733	1818.704	13425.947	918.345	540.663	356.869	1347.421	8983.552	4663.159	224.879	16914.485	219.715	400.537	166.567	787.259	38278.588	640.604	116.845	2321.792	10515.693	353.736	340.986	276.147	253.273	1831.764	332.169	4998.586	155	0.978	628.081	431.765
18896.748	20154.949	14891.427	23755.413	15363.488	26033.593	6757.314	5219.182	982.103	918.964	306.614	1251.729	6388.923	5644.38	274.483	9916.384	220.672	506.038	209.1	1338.807	38931.098	959.262	143.052	1235.248	11766.03	481.798	239.735	279.641	948.903	1404.267	337.489	2198.045	184	0.906	783.772	433.38
18323.051	20242.656	14842.173	24649.145	15269.653	12622.343	5299.6	7599.651	1657.91	640	326.252	653.913	1093.259	498.338	253.636	6569.375	318.161	401.042	595.254	2607.645	2812.107	413.252	142.244	850.969	14712.781	324.042	333.763	291.281	38118.233	298.468	444.34	1327.952	122	0.985	839.91	431.525
9471.953	8413.573	5641.966	8716.741	4064.848	5098.692	1569.989	2330.917	665.387	289.529	256.129	248.517	249.322	620.9	241.718	6135.872	228.664	177.812	234.756	355.902	454.497	308.999	142.071	713.395	9164.948	267.585	333.425	237.904	2145.433	310.367	325.377	1973.141	217	0.806	1365.551	432.283
12748.271	12926.769	9490.464	14764.904	9812.631	11705.429	2513.595	3023.003	1191.303	484.518	358.842	823.824	7421.073	2425.666	254.996	8839.167	207.023	328.862	302.033	1340.368	20459.55	540.879	135.427	908.143	11116.082	310.387	290.201	297.765	4736.936	1373.966	263.603	1901.769	259	0.851	529.624	435.55
7424.818	7915.581	5405.62	8487.182	5378.888	7741.562	2730.222	12855.259	1088.108	323.379	330.063	435.989	237.438	2885.901	244.041	22542.993	182.261	190	318.438	5235.074	516.196	370.687	135.65	3876.434	7181.971	289.244	263.121	267.41	18811.532	665.97	306.847	7980.535	115	0.956	695.813	431.63
12774.706	13330.99	9472.374	14286.095	9187.662	13549.13	4295.609	4734.834	1301.223	370.72	470.253	485.664	339.175	2509.189	251.807	9082.447	192.34	269.654	297.601	2908.827	1386.315	598.334	137.658	1533.472	8722.063	291.577	285.267	302.98	22431.695	841.908	321.23	3258.547	285	0.672	711.184	435.16
23644.38	23656.405	17499.828	27421.319	15096.253	18785.551	5583.651	7993.442	1986.717	604.859	552.247	516.098	463.61	866.508	298.204	10128.851	451.24	419.055	507.017	1275.868	520.437	8672.005	183.35	5615.642	18541.138	380.222	540.595	295.182	17266.522	298.774	384.958	8097.835	270	0.868	947.889	435.119
24059.079	24322.533	17995.428	27677.101	17550.032	16995.069	1837.033	2573.387	911.993	1760.749	360.986	554.538	6867.217	2301.625	241.651	3737.434	253.846	473.63	178.883	575.466	17144.059	463.427	133.329	401.143	21893.304	329.271	307.478	288.363	141.254	1197.192	292.244	683.453	238	0.826	493.185	437.017
14203.326	14993.443	10641.115	17233.707	9900.948	7591.002	2022.947	3111.389	1274.096	391.72	326.905	305.183	382.431	373.379	236.037	7732.989	301.812	353.129	600.614	3442.76	775.239	319.796	153.069	742.167	11573.898	316.888	315.696	270.084	38311.173	292.35	428.709	925.497	112	0.973	917.554	434.295
20280.839	20413.716	14994.085	23145.091	15147.422	20248.751	1754.969	2539.817	934.762	987.329	391.967	594.362	7437.219	4976.779	238.052	5473.922	236.097	358.107	187.327	891.656	17919.604	809.474	126.666	510.064	14717.442	309.348	307.962	305.833	1181.614	1323.243	247.49	804.73	326	0.799	510.393	441.656
12249.305	12715.661	9126.633	13222.762	8087.939	8686.415	2906.324	3860.68	1135.775	373.74	410.294	459.639	344.984	1459.257	227.191	16283.693	242.317	264.986	431.823	2563.759	344.428	497.418	131.47	1523.233	13769.046	294.069	327.929	280.558	20506.78	415.791	267.084	4277.509	123	0.952	564.744	435.459
20606.789	21422.327	16123.867	24871.851	16534.267	22214.585	7133.341	21837.722	971.093	1030.5	380.64	1310.496	8529.146	3639.508	266.274	21441.52	255.634	467.205	165.138	987.262	31610.995	631.508	130.946	3033.184	15801.726	386.806	314.726	291.598	220.4	1993.686	328.67	5614.92	302	0.811	654.702	437.821
24666.388	24790.765	18531.125	28775.789	18582.863	22938.75	2489.011	3249.481	961.864	2420.736	383.863	647.096	6913.885	3441.651	241.788	5179.64	272.079	520.23	191.142	631.417	19055.125	609.066	137.174	498.659	23062.366	314.648	304.282	310.476	229.22	1268.818	256.339	799.361	144	0.969	502.938	436.75
16267.039	16099.89	10562.087	18347.959	12155.085	15294.318	4499.709	7268.919	1252.706	954.369	333.471	548.798	5364.459	2716.607	242.243	12683.004	240.305	390.961	217.681	1977.707	17234.05	560.929	133.266	1294.667	15390.925	336.789	299.771	279.726	6782.02	1334.338	283.112	2663.809	270	0.8	547.733	442.411
15848.934	16705.358	12593.798	19423.801	12623.93	16517.494	5612.63	16644.706	1033.104	821.004	374.204	1297.393	6346.916	2708.604	248.094	19420.118	249.117	454.972	166.771	800.594	31989.219	505.374	132.053	2440.06	14728.016	345.554	345.651	297.533	592.77	1402.041	307.613	4530.275	339	0.72	644.942	443.364
16133.938	17725.28	13104.855	20296.678	12480.788	16188.274	4868.839	7776.062	1216.823	1507.702	313.501	909.469	4188.589	3294.198	265.296	8224.443	239.542	536.03	188.118	1297.731	24096.743	582.031	136.777	1348.961	12618.867	307.758	303.902	302.487	2164.615	879.982	327.449	1951.511	129	0.943	755.709	436.616
14394.88	15595.989	11369.549	17687.927	10003.738	11499.162	3026.998	2184.699	1182.495	856.114	269.744	1025.159	5138.057	1813.035	260.324	4828.625	253.248	505.162	201.561	1056.494	30274.05	462.837	126.739	581.201	13467.542	468.271	304.943	262.294	449.958	1010.611	322.68	809.516	172	0.96	817.831	437.843
3825.152	3936.056	2382.102	4257.086	2327.634	3903.15	1442.682	2252.757	485.768	266.655	209.424	326.37	471.701	826.825	212.604	6395.839	182.873	153.703	135.299	330.191	681.45	195.283	166.785	786.123	2224.123	269.658	202.806	302.098	262.964	287.968	374.959	2314.235	104	1	1316.635	436.154
13241.116	14163.246	10246.464	16474.855	10649.331	18555.815	4819.69	3003.374	1299.271	489.602	287.095	983.319	4331.267	3233.207	268.496	10528.047	190.568	417.812	204.195	1750.073	27446.173	673.893	134.146	1117.984	8240.414	331.342	270.467	267.398	11777.664	987.618	324.113	2426.396	154	0.947	790.578	437.169
18300.858	18614.269	14180.081	22024.212	15478.837	21711.883	6072.5	14085.686	1247.171	414.484	405.65	645.892	394.891	2445.122	271.558	33343.067	232.705	329.378	607.695	2676.833	543.192	851.358	137.197	3484.876	12205.425	298.443	399.693	291.994	23048.083	648.67	311.567	8845.083	283	0.833	601.143	440.486
11928.021	12859.356	9325.572	14997.769	9849.577	15360.908	4944.956	22295.717	1241.123	475.099	361.543	1646.184	10632.259	4468.688	280.75	22434.301	209.244	263.568	184.678	1354.547	39535.157	640.879	135.999	3590.644	7106.616	358.344	291.918	299.707	548.223	2166.66	321.409	6571.054	257	0.882	670.181	440.601
15101.979	15610.612	11292.907	17402.619	11287.499	7968.419	2418.298	3108.121	1828.684	416.153	281.581	529.281	577.882	310.089	255.391	7304.582	223.134	371.119	382.052	1919.976	1065.105	248.779	145.485	822.711	10710.888	303.115	278.359	286.695	18862.644	267.407	352.816	1841.175	162	0.917	799.963	439.71
11117.164	11574.196	7912.223	13055.954	7432.982	6588.012	1940.073	3860.509	1188.186	389.004	273.285	332.652	343.798	281.355	217.514	3351.368	240.695	323.219	492.623	795.616	1055.075	212.92	137.124	446.305	8241.091	322.759	325.672	272.753	6764.713	301.993	318.971	662.399	171	0.882	856.477	438.962
13254.724	14038.113	9181.843	14452.542	7560.365	9470.424	2465.13	3756.027	782.424	330.137	271.022	338.8	712.109	824.397	219.845	9363.228	308.521	220.478	254.361	357.049	10054.794	297.153	166.184	1060.78	12191.989	353.481	248.243	301.72	745.621	305.02	376.313	2433.508	279	0.815	1308.647	443.561
20415.791	20293.301	13720.064	23778.471	15655.233	20117.022	6837.486	11066.489	1283.221	804.783	342.678	622.207	7497.32	2841.267	290.584	15105.128	265.749	460.341	166.595	1097.362	22507.533	619.511	145.716	1548.115	17410.777	327.012	285.874	299.995	478.928	1503.873	261.629	2725.379	229	0.864	536.797	443.557
15149.079	15994.45	12197.105	18443.097	10594.7	13027.118	4568.26	6879.783	1086.658	396.531	418.449	493.289	368.004	2152.205	275.853	19666.368	229.978	289.918	573.482	3478.915	330.106	683.194	173.645	2095.522	13011.286	305.464	340.246	273.436	23200.494	618.673	282.818	5045.426	155	0.967	573.048	439.59
12285.053	13141.971	9508.867	14993.47	9584.899	13514.503	4736.165	17720.835	983.767	458.517	376.077	1741.018	12241.267	6210.321	283.427	18576.77	213.418	332.383	174.57	872.877	43334.688	610.252	138.198	2697.249	10081.906	323.129	381.105	286.07	1185.438	2282.526	323.843	5679.949	185	0.898	632.392	441.932
14614.725	15831.859	11371.42	18035.265	10885.874	20662.701	4650.264	2941.197	1096.84	972.743	301.91	1441.498	6883	7192.401	282.018	13381.677	209.778	426.774	184.198	1224.092	35299.479	1054.523	137.723	1344.06	10229.421	305.43	257.434	275.077	991.432	1401.323	333.889	3354.495	161	0.889	780.239	440.699
13782.543	14747.132	10589.265	16592.19	9427.966	11957.276	2762.262	1306.359	998.714	1392.199	266.114	1101.508	4452.658	2473.313	286.597	2628.998	230.714	489.663	172.603	1089.781	35710.674	438.477	137.208	325.743	12380.171	674.714	307.23	273.694	464.241	970.521	465.757	437.983	134	0.942	826.396	439.134
10724.127	11272.327	7610.509	14154.963	8322.301	7061.306	1845.212	2790.262	1604.015	422.481	361.431	700.076	404.849	315.555	225.687	4076.381	291.386	318.598	442.663	1970.188	514.004	551.575	154.999	553.937	7336.315	316.489	294.396	262.658	22719.035	289.29	398.253	817.31	96	1	939.521	438.771
9139.408	9920.893	7164.628	11352.956	7572.284	11171.761	4127.821	10589.94	1392.175	327.394	336.579	1035.659	2969.058	2230.196	248.755	15734.324	181.557	259.317	265.433	5291.12	6224.147	501.168	135.114	2281.834	7122.559	271.706	268.747	299.023	17504.118	1014.981	320.558	4890.239	323	0.838	693.082	443.277
11348.112	12392.747	9046.51	14117.698	8248.341	12035.593	3363.843	6216.128	1006.191	575.023	285.514	1495.484	7437.511	4684.163	269.308	19133.509	216.37	413.114	190.092	1249.238	44317.314	754.916	136.166	2132.67	11156.675	305.633	256.364	278.45	2450.793	1457.295	311.795	4228.967	131	0.958	772.156	441.042
11227.854	10780.188	6104.181	8582.361	4530.222	7144.982	2040.184	3096.747	798.441	375.515	284.712	294.604	392.585	641.612	233.897	6654.611	246.425	173.075	288.146	424.185	933.614	341.923	128.006	793.416	16088.946	295.246	288.642	294.348	972.034	363.746	451.195	2291.011	219	0.754	1495.806	444.783
13715.528	14568.12	10574.884	16869.394	11094.634	16927.18	5315.583	12044.701	1369.187	390.776	384.835	552.527	399.717	3118.741	262.215	18464.301	223.022	312.529	263.039	4234.6	4288.168	997.657	151.531	2678.496	9899.178	265.232	402.911	313.15	18671.361	637.411	316.11	5725.081	268	0.833	708.511	445.056
12650.416	13437.211	9656.175	15306.615	9768.141	12984.864	4034.333	2588.791	931.69	392.497	618.849	704.629	1576.045	3536.014	264.06	4056.333	185.266	329.091	283.867	2161.565	10910.037	511.258	141.509	674.473	9554.475	324.469	324.465	293.729	15421.452	906.47	328.761	1334.036	265	0.839	748.425	445.232
14982.479	15597.942	11474.75	18853.112	12794.613	19521.136	7420.872	5516.696	1189.726	408.567	420.046	709.605	576.95	3487.55	279.028	1399.865	215.119	308.817	319.779	4131.339	3534.568	1176.819	148.668	468.055	11618.751	286.981	298.67	299.111	28760.044	904.414	328.245	833.067	314	0.815	735.777	447.646
20653.395	21114.388	15977.044	24527.969	15732.06	20650.921	4400.373	6367.63	838.782	1452.169	363.2	542.904	6825.881	2762.529	278.582	12585.615	236.053	416.166	166.313	625.452	20439.576	618.84	137.525	1085.117	18805.693	311.731	293.47	299.973	133.035	1487.225	267.823	1782.444	137	0.974	500.661	444.31
18737.504	18901.542	14176.03	21911.932	14603.385	19093.522	3534.433	6353.143	1836.618	498.323	439.069	347.743	696.18	1916.193	231.904	18448.993	271.02	371.642	570.891	1104.241	1112.521	720.223	140.343	1702.989	13158.463	344.913	497.412	284.587	16109.726	464.441	323.737	4604.834	137	0.974	588.909	444.595
21664.336	23043.382	17304.41	26338.827	17531.172	10855.111	3282.338	7676.788	1592.408	400.98	281.94	649.454	1038.66	698.991	245.823	16204.981	246.937	491.316	183.059	2789.141	5570.628	265.1	132.343	1854.023	15443.59	308.908	265.515	289.965	16226.068	486.119	347.502	4730.364	111	0.952	794.5	443.986
9250.835	9868.699	6744.677	10480.288	5812.541	6369.604	1540.747	2036.919	745.046	869.762	221.08	791.526	4620.352	810.565	243.638	5273.559	198.37	299.639	242.484	799.243	26906.414	309.388	141.146	562.527	8266.288	372.75	282.493	264.105	928.559	496.908	426.932	723.194	178	0.829	833.416	445.309
15915.353	16311.61	11187.79	18991.622	12867.49	17788.267	4742.938	7819.187	1127.858	824.233	364.703	657.401	11341.333	3249.216	271.244	11569.672	211.404	378.081	158.995	1132.949	18583.542	674.645	139.048	1175.355	10316.153	328.697	300.961	307.453	263.962	2076.76	249.26	1903.341	245	0.85	525.296	448.039
9662.515	9353.287	7089.076	10383.347	6974.919	9376.802	1542.088	4476.523	876.474	316.93	321.779	519.163	3072.423	2377.223	219.367	11311.891	202.693	234.821	279.074	2873.717	7669.232	408.131	121.099	1207.354	8194.726	305.798	299.018	270.328	14009.124	779.283	247.323	3135.444	148	0.859	564.838	446.027
10338.48	11749.677	8298.16	12976.562	7267.462	8742.934	2233.39	2701.108	1199.206	1154.249	261.87	1173.54	6330.121	1343.93	251.416	5368.28	204.231	419.507	195.772	1026.067	25755.948	355.554	126.835	616.691	9608.335	444.49	293.315	269.762	489.023	769.464	491.458	816.86	106	0.993	822.698	444.472
21559.589	21151.614	15994.699	24736.546	16885.148	19342.439	3024.668	8693.514	1481.24	458.666	423.114	322.774	388.578	1628.804	227.654	18462.206	264.477	384.928	613.34	1084.084	430.954	768.505	146.939	1803.217	15393.317	284.526	494.674	274.802	9676.593	329.134	288.98	4596.842	156	0.883	596.385	448.064
10334.973	10895.62	7528.129	12114.936	7290.782	9781.483	2445.245	3290.4	1150.932	393.392	279.049	837.654	2773.245	900.809	240.359	4493.7	216.666	378.763	215.372	845.343	41611.563	408.696	138.083	590.419	7268.078	304.997	303.54	279.249	1677.947	384.311	371.018	886.189	282	0.762	888.514	449.369
19412.103	20034.282	14372.023	22380.851	13174.99	15071.714	2893.763	1341.13	1180.141	546.629	322.451	901.009	3632.537	935.872	234.293	1371.672	314.562	587.056	218.32	1000.143	38696.59	396.685	145.323	254.931	15900.901	437.725	279.503	279.025	777.456	440.216	403.795	386.237	219	0.879	912.874	450.619
18000.202	17982.292	12301.259	20787.714	14034.827	18142.913	6266.363	9977.712	1176.167	929.002	271.278	656.235	6734.444	2901.456	268.987	15378.278	261.351	411.71	171.541	1050.195	20270.135	602.673	132.723	1720.857	15163.69	360.269	288.612	290.237	1888.556	1547.348	289.138	3701.473	400	0.727	560.585	453.282
5242.791	5167.517	3598.316	5743.76	3859.493	8320.594	1865.535	7410.687	897.862	308.477	302.945	762.618	349.752	1394.627	224.669	18644.759	156.698	208.032	331.369	2894.225	1075.771	422.142	131.76	2309.261	3599.312	274.272	340.137	280.164	8141.473	432.718	324.402	6527.631	153	0.897	616.467	449.239
14421.852	14597.099	8637.321	13033.532	6508.645	8038.681	2716.368	3718.815	703.12	498.156	235.912	472.978	989.322	300.078	232.296	9314.695	344.907	450.117	170.462	375.175	27519.947	211.403	157.099	1056.633	15415.575	499.536	296.647	300.45	1279.897	270.502	348.119	3225.626	152	0.974	1256.546	449.283
12771.933	13735.547	9264.396	15209.915	7372.847	9361.76	2203.426	3461.394	665.231	338.061	279.975	356.394	330.081	1046.072	228.153	7568.838	284.859	266.896	333.672	417.731	1152.099	301.829	165.821	985.365	9785.772	282.821	294.685	317.375	3483.849	318.252	512.282	2618.01	142	0.877	1292.739	448.401
13613.437	14289.577	10686.792	16352.197	11160.021	15375.499	4331.249	3208.404	1420.557	486.965	487.412	489.342	752.452	2932.213	245.087	7185.034	244.897	292.359	448.369	2970.093	2020.522	562.202	125.121	844.763	9669.11	444.141	389.21	291.049	24838	723.195	292.557	2263.318	121	0.989	583.616	449.574
14189.947	14116.405	10406.327	16794.244	11643.411	16477.284	5141.16	8219.14	1223.842	413.145	384.495	498.458	320.169	1703.679	236.167	19472.427	221.067	352.599	338.085	1998.372	312.493	590.091	124.254	2134.709	8271.148	291.245	340.372	285.782	11416.57	431.641	284.779	5879.408	154	0.961	606.279	449.357
12771.12	13595.305	9928.303	15909.337	10841.424	15103.247	2774.193	6014.554	963.853	371.604	349.522	712.216	1573.677	5097.045	268.277	9198.111	181.924	154.123	252.287	2338.542	32287.236	817.274	143.403	1232.659	8115.601	259.525	325.668	309.028	7959.333	570.305	292.586	1992.846	235	0.872	718.27	452.5
14809.469	14772.16	10298.889	16371.991	10498.927	15142.976	2400.367	3941.599	815.148	572.027	359.138	487.449	7197.62	6229.819	241.505	9779.988	204.288	258.484	168.752	781.171	14261.057	950	133.77	923.32	9218.673	321.023	299.552	307.511	135.04	1324.555	266.719	1536.523	152	0.915	516.27	451.566
11916.512	12037.691	8591.216	13787.328	8909.611	14774.11	4396.747	7374.007	1204.171	373.32	350.296	1129.061	3405.361	3918.735	272.885	11928.871	152.548	296.888	221.01	2886.996	7894.748	665.075	143.261	1665.7	5627.05	286.529	282.672	266.233	14846.936	1067.868	334.415	4056.077	131	0.931	779.263	449.225
16666.83	17146.459	13022.693	20205.925	13613.694	18472.37	6637.711	12134.519	849.687	574.697	352.723	1181.461	6457.357	2373.713	249.805	14942.509	226.571	395.472	272.758	884.551	30222.598	549.341	137.953	1779.753	13516.351	314.427	320.536	297.342	4229.355	1350.883	335.537	3168.288	319	0.74	661.817	454.337
14072.605	14934.176	11032.31	18140.796	12212.162	15651.886	5030.922	2771.473	1497.774	398.339	385.298	727.39	442.334	3426.267	268.922	1750.23	211.885	254.504	244.742	4973.433	8548.791	736.827	147.064	389.307	11794.018	261.929	300.018	305.59	23039.523	828.046	329.578	623.491	130	0.962	726.262	451.338
16099.722	17236.833	12940.802	20357.786	13586.862	16321.104	4623.876	7016.66	1208.722	398.241	330.532	558.242	363.51	2468.451	256.255	10116.366	228.073	403.875	380.903	2536.325	783.742	620.596	148.323	1431.507	12774.008	300.648	328.869	278.239	17670.847	606.739	347.746	3457.818	616	0.654	786.984	456.3
25177.622	24312.353	18658.634	28358.709	12861.65	14371.367	4646.495	7258.341	1659.29	780.287	409.682	421.423	342.417	382.675	232.043	4037.944	424.164	437.888	870.417	909.483	612.739	2769.751	159.331	565.634	21971.352	371.55	360.162	314.821	14939.775	269.977	317.93	1033.746	296	0.864	978.649	453.875
27107.288	27886.024	17058.677	32296.814	21729.891	28404.821	8945.421	14707.379	1197.25	1005.588	305.714	450.08	8257.484	3221.954	300.495	15127.025	293.349	563.618	151.765	805.624	16298.451	716.73	148.875	1600.936	21198.79	366.349	263.093	315.012	156.749	1521.713	281.918	2619.289	132	0.928	534.318	452.78
20802.614	21504.026	16491.064	25269.06	17506.995	19421.401	4551.53	5406.779	1431.378	444.829	405.263	408.628	692.742	2090.586	241.708	6100.588	255.638	357.831	577.476	1139.657	1712.813	649.257	137.145	736.366	15225.166	399.853	416.157	288.183	11072.706	486.424	287.541	1738.002	185	0.911	591.986	453.424
11855.627	12783.539	9516.473	14597.211	9527.897	12504.33	4603.544	16457.289	1497.944	850.698	357.279	1237.062	7683.561	3150.474	260.033	24784.862	243.916	392.836	214.947	1346.421	37180.143	592.242	139.429	3046.881	11441.003	290.869	348.254	303.349	1166.947	1425.142	340.401	6128.689	137	0.974	638.945	453.142
13577.909	14322.674	10138.731	16104.681	9783.348	13123.06	3547.566	4408.818	1355.684	455.677	283.186	988.697	3112.442	1087.683	237.515	5056.487	243.111	448.895	196.629	971.093	40657.642	464.16	154.744	652.293	8883.773	296.269	285.598	259.948	1226.574	464.805	498.702	917.824	157	0.931	894.01	453.876
19155.03	20103.23	14303.837	22367.705	13487.703	18665.621	4204.875	1529.557	1114.153	652.465	312.412	798.31	3095.505	1263.526	242.55	1442.552	304.963	622.82	190.611	765.179	40605.787	521.129	151.451	262.679	17531.818	457.168	271.853	287.438	232.892	509.633	460.219	408.263	121	0.977	905.517	453.054
11197.45	11628.645	8079.096	14421.173	6760.961	8057.851	1860.38	2604.61	420.501	505.179	270.736	241.742	661.544	558.04	270.278	5432.037	131.544	151.001	186.215	339.178	6540.998	346.798	154.794	589.272	8503.451	275.788	354.444	263.991	5085.041	334.571	380.329	1091.503	109	0.976	1387.307	452.472
11703.255	12344.256	9060.078	13778.528	8925.065	12322.567	4328.524	24676.755	761.937	482.869	336.281	767.494	6254.429	2254.629	249.938	26142.706	213.72	332.957	203.62	837.321	20491.567	792.571	148.763	3950.967	10757.297	311.562	326.457	321.532	4569.122	830.959	323.714	7954.796	269	0.693	700.916	460.652
8265.025	8734.453	5466.592	9566.075	4746.46	11382.351	3198.033	4985.644	613.502	299.207	270.861	374.673	345.847	1464.606	241.864	8969.859	226.754	198.742	304.131	463.834	1707.348	347.905	169.707	1186.187	6379.012	265.377	276.371	306.607	3241.955	362.466	376.463	3160.53	132	0.938	1295.545	452.909
25481.673	26018.892	15220.121	30788.731	20605.403	25406.245	8169.171	12640.946	1187.887	1954.596	242.842	475.79	6638.97	2962.956	271.621	11959.855	306.672	560.001	145.013	632.407	18900.014	590.001	143.928	1328.769	24883.168	366.276	252.266	290.711	155.609	1574.73	294.051	2181.015	123	0.964	545.272	453.907
10643.695	10926.178	8005.063	12276.399	7752.87	9911.077	3240.737	9619.589	735.373	614.695	338.291	1166.181	7646.054	1491.241	232.437	18212.352	202.001	312.312	171.079	895.339	30197.858	364.378	136.285	2189.084	9526.404	272.951	313.612	301.229	993.83	1369.893	309.81	4570.787	173	0.892	685.864	455.095
8627.557	9088.332	6502.725	10091.352	6459.703	8540.759	2802.79	6995.921	792.983	357.213	346.901	409.218	312.417	2802.702	243.138	16514.311	191.753	231.148	406.223	2313.856	1033.745	610.085	144.631	2393.648	9444.216	275.905	326.357	277.194	27434.414	482.257	305.439	5649.101	178	0.937	762.219	454.753
22117.372	23361.139	17818.209	28151.63	16760.876	17963.081	5732.471	8288.942	1276.789	426.019	315.276	393.563	306.801	1182.967	246.369	6697.705	286.458	414.105	598.828	1547.014	446.583	403.83	129.542	887.792	17034.418	322.705	322.081	275.779	16981.229	379.204	309.921	1737.733	354	0.906	804.831	459.184
12414.257	14537.772	10455.038	13547.202	8395.462	7841.311	2036.757	2986.958	380.554	400.15	278.745	344.326	1422.377	550.451	262.45	6292.755	140.9	206.412	171.217	402.689	28999.766	337.014	156.323	695.339	7917.465	276.962	311.074	257.487	612.116	330.31	357.396	1441.566	144	0.923	1382.16	455.986
11480.471	11911.579	8796.505	13996.268	9785.814	14755.1	5930.98	15153.679	1270.942	404.001	347.27	1251.255	3826.589	2709.408	264.149	17330.534	210.812	267.636	253.161	4151.489	10866.644	594.55	142.275	2284.011	7661.606	300.222	358.102	288.85	13106.734	1288.87	413.836	5934.297	209	0.911	629.184	456.658
14561.778	15017.777	11418.765	17595.228	11521.654	14271.653	4927.267	9423.298	1092.865	571.068	359.842	1034.804	5971.694	2088.553	232.074	18566.149	233.844	437.61	179.277	834.513	27709.933	477.747	132.779	1911.018	13262.957	337.856	336.39	297.798	201.998	1125.124	374.956	3479.793	146	0.961	646.753	455.801
16954.452	17425.576	13318.935	20510.284	13200.057	17035.635	5821.245	11433.099	874.492	858.021	349.977	1338.531	8490.52	2633.806	243.217	15536.887	252.594	445.446	177.556	860.529	32606.345	563.556	135.426	1798.335	16506.789	298.225	311.433	296.758	163.027	1592.79	301.741	3247.036	222	0.873	674.482	459.518
7731.165	8030.651	5402.223	8721.007	5308.634	5537.544	2004.763	2623.565	1016.485	332.997	228.802	1022.89	4161.33	522.655	244.132	3105.211	186.757	227.365	220.877	792.892	40264.074	257.438	137.222	425.527	7104.07	286.976	288.694	276.283	2235.028	400.363	359.798	619.534	173	0.872	849.76	456.483
4579.71	5139.429	3112.018	5267.232	2755.575	5420.133	863.317	1163.44	378.53	212.286	206.674	268.164	395.458	434.411	201.658	3690.377	194.781	157.849	169.113	189.751	8833.021	207.067	146.2	413.124	4685.93	260.669	214.4	305.832	219.223	251.711	307.559	898.009	113	0.901	1310.854	454.934
9221.338	9739.212	6555.138	10978.957	5026.621	5634.423	1382.662	1981.573	600.805	328.269	238.603	349.076	1191.175	501.105	273.379	4705.312	174.005	177.067	226.739	372.571	11353.021	271.52	140.982	591.618	7269.285	278.625	312.275	269.518	1469.524	349.489	403.804	1242.149	124	0.972	1403.129	455.669
15608.034	16849.614	12680.415	19419.853	13170.245	19023.241	6967.191	4230.387	1218.219	421.695	375.52	668.795	682.559	2824.481	274.185	3820.803	224.256	341.333	313.354	4118.445	1507.456	916.992	154.428	789.077	13052.182	278.148	289.982	311.421	27037.239	832.564	334.405	1951.812	253	0.845	737.5	458.018
14420.458	14440.087	8901.737	10986.011	5129.831	6625.629	1954.774	3296.48	1137.427	363.067	278.335	373.328	279.842	1126.682	244.585	7479.311	363.261	264.641	422.618	561.594	347.904	239.309	149.572	887.802	15830.078	280.611	304.995	316.702	958.414	291.169	456.851	2842.599	148	0.948	1153.432	456.142
24906.205	25119.715	19369.484	29667.486	20579.769	25146.178	7504.562	10843.235	1259.815	446.648	417.152	306.745	323.479	1340.903	244.515	7440.634	292.49	438.803	445.84	829.599	320.566	1715.965	139.207	1510.241	19884.936	322.277	446.162	297.087	9355.077	319.814	281.804	2443.598	247	0.847	606.168	458.221
19429.767	19629.36	14946.542	22978.786	16031.555	22394.336	8575.768	11180.361	1025.704	499.124	390.061	493.529	497.29	2106.372	248.656	10197.732	233.718	360.05	531.411	2846.715	1706.189	643.704	166.231	1358.408	15271.25	309.624	487.842	300.447	19710.175	589.878	328.331	2747.311	366	0.75	619.825	464.762
9810.75	10477.286	7138.192	11558.351	5411.82	6363.293	1970.622	2894.664	499.631	426.586	252.676	309.405	558.713	430.818	278.922	5356.383	158.241	169.924	198.116	348.122	3724.336	287.607	144.403	627.621	8516.665	262.489	318.004	272.48	3989.838	320.347	441.855	1321.287	151	0.932	1393.421	457.421
10893.487	11057.058	8190.07	12948.808	8656.344	13179.012	4178.193	7517.661	1125.747	445.727	401.277	591.507	744.987	3421.937	270.362	11332.956	183.401	247.609	351.092	2748.773	1593.354	1646.114	139.676	1668.212	6730.807	297.815	382.093	284.908	17174.873	698	291.75	4607.49	300	0.704	592.66	464.637
16302.951	17110.642	12994.544	19685.389	12740.289	16698.865	5448.458	28576.123	891.285	815.423	337.97	871.783	10004.324	2296.348	269.292	29404.223	228.51	435.376	170.25	758.138	27933.71	648.875	155.138	4728.698	13693.723	423.358	297.189	329.113	708.934	1332.039	327.719	9246.995	430	0.597	708.826	470.167
11397.701	11295.499	8292.428	12866.325	8195.921	8918.729	1816.604	1648.796	748.758	556.618	314.119	508.396	8247.881	1970.144	258.719	4780.084	188.142	286.085	153.997	636.479	21025.925	557.252	127.408	436.536	9811.827	319.393	309.351	292.607	120.45	1188.425	266.551	735.209	297	0.745	511.153	465.897
15377.432	16061.315	10044.437	18402.519	12089.432	16475.875	4649.219	7790.366	1046.907	862.576	254.049	692.64	13694.951	3262.755	282.692	12517.809	235.412	325.393	162.565	1589.753	19816.265	662.674	152.144	1254.611	11026.522	314.966	262.294	296.574	2499.237	2684.484	291.98	2062.419	106	0.949	535.283	459.16
13673.501	14281.012	10711.077	16767.981	11264.064	16682.725	6162.497	14729.365	1233.391	403.067	335.936	911.409	2639.311	2733.304	275.096	16871.351	195.876	305.902	267.41	3068.355	10865.302	851.67	147.209	3101.164	8019.697	272.607	273.858	302.81	17704.073	995.031	318.486	7254.446	318	0.875	749.447	464.016
12111.552	12856.599	8822.877	13811.82	7985.477	10015.658	2464.116	1385.164	1135.274	471.35	306.344	857.443	2942.034	823.795	228.545	1368.138	232.477	422.07	200.856	1151.124	38188.937	394.321	152.355	248.329	9162.079	337.278	292.375	265.327	4988.5	428.189	490.499	365.318	132	0.965	901.091	459.008
15679.645	16147.707	10686.563	16695.025	6924.093	8477.92	2377.716	3763.58	1349.468	416.299	307.889	470.758	302.192	550.688	232.148	6944.509	383.216	311.255	456.817	365.824	5455.363	255.562	164.124	793.217	13014.29	302.688	303.712	331.699	2496.493	259.316	368.832	1838.343	236	0.81	1192.441	463.483
17453.049	18419.018	14219.357	21761.144	14283.247	17904.555	6028.276	9791.559	885.661	841.882	353.202	939.136	6247.47	2612.138	254.613	10480.843	243.513	537.209	151.139	772.858	28486.089	527.773	135.029	1233.771	15424.841	419.014	340.749	297.949	263.482	1251.411	371.205	1899.834	235	0.829	654.057	462.304
13131.61	13405.605	8524.78	14026.435	7362.727	7630.785	1846.324	2494.886	756.763	448.005	262.202	589.955	1023.682	776.151	219.056	7919.691	302.39	312.811	178.732	483.918	29864.348	251.6	158.029	859.561	12898.199	283.243	324.899	307.003	1300.628	333.538	352.3	2363.59	230	0.868	1255.161	461.361
15525.206	16234.824	10167.298	18941.255	12559.108	16251.329	5180.908	7819.053	1226.857	1330.589	219.578	495.757	8685.874	3020.837	286.714	12937.023	257.658	386.009	172.334	899.507	20785.16	588.509	154.845	1331.376	14667.993	339.177	285.541	291.299	320.289	1933.64	280.61	2138.43	105	0.984	544.224	460.424
16930.767	17046.708	12672.989	19475.125	12747.037	16242.444	6347.512	9976.685	974.217	1624.973	347.203	484.008	5274.297	2417.039	292.971	13981.203	235.485	438.036	162.699	927.946	19174.203	584.007	129.37	1606.157	12248.452	318.178	351.21	282.219	710.605	1257.077	289.526	3458.045	164	0.942	575.03	461.933
14486.799	14916.15	11244.347	17311.465	11242.204	15213.615	5202.777	14426.145	964.567	808.191	345.739	1286.459	8797.848	2106.686	241.831	18990.186	215.788	347.67	171.47	725.279	37080.47	496.757	140.059	2388.639	11697.96	301.362	317.958	321.772	160.715	1368.42	325.962	4619.308	304	0.758	687.405	465.592
19568.112	19900.714	14394.518	23108.03	15174.489	19057.299	6401.722	10441.75	900.008	1745.083	298.007	627.207	5217.309	2444.407	268.629	12310.456	260.898	503.746	159.342	649.127	24093.549	571.822	131.4	1362.23	17350.106	387.84	324.748	290.392	211.5	1164.662	315.187	2184.422	221	0.854	567.342	465.143
20109.934	21261.775	16414.129	25094.735	16788.932	21824.802	7391.882	13513.452	841.776	1028.423	506.338	1126	7367.795	3046.762	255.57	14726.507	258.795	547.486	172.42	815.53	30518.436	605.92	144.096	1894.519	17892.037	334.342	341.703	308.6	243.014	1749.69	360.954	3609.588	265	0.808	664.938	466.93
7901.321	8320.024	5334.308	7893.772	3553.567	8951.679	1400.236	2197.372	632.253	332.25	278.12	342.413	648.666	2068.933	221.969	8422.982	225.449	196.996	256.442	557.735	5813.183	324.945	155.416	1038.919	5473.663	272.119	309.917	311.982	7528.101	444.087	394.402	2866.867	144	0.937	1294.799	462.729
16656.215	17074.548	11975.572	19843.476	13062.612	16522.231	5831.456	9554.025	1143.707	868.175	243.278	655.676	7750.726	2655.512	287.029	12769.674	264.772	489.753	158.636	826.156	27571.749	621.761	144.468	1478.283	14828.184	386.536	283.106	299.922	180.28	1695.927	293.255	2362.141	205	0.942	555.71	464.549
23471.206	24349.085	18889.923	28151.871	19366.682	27236.778	8808.797	11954.109	1229.697	495.394	456.959	329.608	391.681	2099.511	273.342	10491.456	292.597	386.797	524.926	706.199	442.722	7638.178	150.858	3243.401	16993.5	312.081	451.239	292.81	11641.396	322.467	291.588	5635.268	136	0.919	603.132	463.824
8115.049	8447.34	5493.726	8446.845	4602.834	5445.34	2117.418	1311.767	846.963	343.346	253.268	1018.521	3557.362	516.075	248.876	1838.411	192.023	232.729	275.4	1243.833	45629.88	373.05	133.505	269.894	6689.236	312.131	298.927	292.78	6119.113	384.795	354.007	404.7	151	0.932	856.255	465.136
15683.2	16120.524	12322.857	18693.858	11719.521	14362.199	4707.181	7967.743	822.723	2406.275	375.851	564.634	5474.556	2673.905	274.767	13370.078	226.673	516.084	194.068	1019.137	20164.157	649.345	133.111	1489.257	13245.843	304.061	368.384	281.635	1504.843	1212.023	284.645	3056.464	189	0.892	580.32	468.225
12360.848	12794.485	9254.33	14599.307	9910.682	14852.267	5953.61	10206.802	1192.909	418.606	366.505	1180.929	2824.034	2994.073	254.102	12672.359	209.618	271.804	348.158	5084.109	6886.346	542.182	151.645	1724.337	8849.635	294.078	347.632	299.208	15567.243	1310.002	378.913	4431.666	137	0.974	634.004	464.894
10782.773	11259.217	7956.616	12784.659	8312.727	15370.167	4520.776	15241.969	1133.746	376.682	298.179	1007.637	3636.916	2743.918	269.89	17416.512	176.542	334.866	304.583	3501.354	12864.318	9294.299	139.57	2677.316	7317.278	278.77	311.781	284.698	17364.306	910.915	326.671	5292.291	210	0.896	764.119	465.481
4382.687	5428.116	3169.67	2982.148	2164.175	3315.716	882.918	1230.476	610.111	315.477	268.75	238.538	287.756	562.376	224.448	4487.585	190.594	171.202	197.075	318.027	387.552	296.696	125.697	467.558	6439.203	271.734	267.037	289.822	864.001	363.751	378.294	1206.649	104	1	1477.846	464.365
5755.061	5908.942	4534.876	6586.519	4209.565	5711.271	1453.025	1174.367	992.166	339.761	280.366	883.938	9986.653	2706.723	297.646	7052.445	169.058	203.117	166.468	2145.322	16609.321	489.199	145.989	612.79	3071.232	321.084	257.785	290.13	1338.377	2504.139	303.64	1201.046	106	0.993	529.104	465.472
13245.432	12638.234	9244.424	15301.177	10635.165	16886.79	6928.532	9448.178	936.5	519.614	399.509	598.529	1330.464	2605.168	250.224	10171.298	176.721	280.176	279.372	3325.569	5318.944	451.242	140.142	1303.302	8162.219	310.309	364.322	298.921	17163.686	936.276	363.901	2737.394	98	0.993	626.194	465.878
16579.716	16946.626	12720.687	19760.933	12968.4	17175.335	5929.129	24483.649	1193.279	1007.355	366.092	1212.006	9404.074	2262.796	275.339	25492.04	212.124	459.228	159.426	773.836	32708.38	633.643	152.501	3609.96	12050.089	269.364	291.48	323.927	216.275	1515.171	306.838	6584.725	143	0.916	717.458	467.808
18431.999	18919.548	14578.984	22104.532	15576.23	23110.4	8208.387	11890.061	1059.186	467.394	412.962	482.56	383.393	2893.095	280.984	12781.278	214.59	320.774	739.643	2158.491	1232.714	2031.13	192.574	2749.889	10411.053	299.315	488.146	305.393	23539.708	469.691	309.454	5420.404	187	0.92	610.318	470.12
17541.042	18268.474	13880.562	21370.572	13924.386	18374.048	6091.9	17623.437	1218.145	733.091	351.756	1005.219	11387.108	2411.674	288.784	27376.269	226.248	487.7	178.139	1003.794	30654.344	594.421	155.808	3687.494	13046.446	383.474	299.842	328.513	209.152	1788.548	279.578	7616.792	260	0.823	723.642	473.619
9834.112	10512.925	7399.121	11841.307	7337.219	14349.936	3607.074	5298.908	1135.914	392.2	264.16	695.102	2401.472	3454.093	289.864	9598.491	217.74	279.075	312.454	2861.281	5601.45	469.068	150.129	1684.375	8822.285	315.597	304.856	272.812	13696.594	770.839	295.966	4613.536	187	0.929	800.393	469.997
16304.982	17382.562	13555.271	20786.658	14247.7	19506.086	7189.168	12399.198	1056.616	902.979	404.342	1329.631	6651.477	3564.42	265.96	13519.491	237.406	402.643	176.585	1440.122	28132.481	638.681	136.4	1853.395	14014.054	331.19	396.529	309.845	1389.796	1916.188	359.867	3270.504	466	0.756	652.603	477.315
15819.746	16815.473	12678.363	19891.284	13547.923	20387.776	7758.918	18916.907	1007.972	598.486	333.628	1333.366	9167.761	3282.257	270.364	22124.579	203.086	361.426	162.441	832.665	49530.749	677.334	140.431	3051.491	12664.25	326.094	336.417	304.803	196.221	2003.024	324.593	5628.269	213	0.874	676.134	471.289
10287.129	11910.866	8028.577	11731.88	5622.576	7942.919	1674.885	1967.739	610.059	428.805	261.152	391.739	1055.079	471.666	271.754	7869.118	177.792	191.877	184.904	484.367	23402.221	328.222	154.664	779.731	6535.592	273.628	310.977	283.289	1565.888	347.86	360.674	2010.684	257	0.851	1402.399	472.967
19310.924	20073.396	15327.827	23434.659	15494.732	19920.764	6715.843	18361.371	1144.695	1184.472	373.817	912.354	9568.282	2709.123	289.974	23843.29	262.23	486.865	206.459	1102.334	29733.08	950.027	158.309	3259.587	14894.035	420.628	323.773	342.377	277.778	1635.203	333.263	6612.571	190	0.914	732.484	471.526
19077.949	19404.606	14331.939	22759.543	15153.614	20575.53	7432.495	12092.012	993.212	850.396	285.498	668.668	5731.037	2574.202	281.51	12169.284	251.41	463.883	182.597	842.542	24135.755	598.241	143.655	1464.688	16604.281	383.62	282.945	294.399	999.424	1338.37	288.733	2356.229	212	0.869	562.259	472.509
18567.027	19331.04	15278.483	22785.532	14920.199	19499.49	6428.374	18322.531	932.809	1193.611	412.858	988.002	9279.401	2623.297	283.568	23631.786	228.128	482.585	266.488	1190.692	31695.167	805.427	154.954	3245.353	14497.235	484.755	387.919	328.955	610.223	1589.301	322.922	6400.784	364	0.733	736.349	478.365
19408.638	20182.158	15625.224	24070.723	17061.953	24793.468	9943.147	15065.8	1042.227	420.996	391.9	811.718	849.9	2509.134	267.163	10998.36	218.893	318.181	644.325	4458.634	1627.531	892.814	174.823	1630.709	12289.034	286.95	396.412	302.452	23677.214	916.079	356.611	3628.273	266	0.871	633.827	474.932
17637.865	18100.469	13825.114	21376.389	14045.337	19051.646	5980.627	10203.096	978.999	711.949	282.643	1267.118	6963.018	2278.741	276.232	10178.015	222.834	500.923	204.338	985.643	29607.23	533.922	134.098	1423.492	13829.759	338.742	292.429	280.27	1497.345	1155.233	385.574	2398.03	227	0.893	783.086	475.685
6624.961	6819.3	5299.381	7323.158	4779.701	6800.635	2640.516	5492.646	820.32	350.068	283.683	586.519	773.18	2465.804	281.714	18183.41	210.451	196.358	229.835	2940.928	745.933	495.98	165.728	1820.018	7883.585	315.924	296.285	295.356	15159.153	688.073	316.585	4557.261	167	0.891	540.811	474.482
16889.915	17715.67	13338.455	19864.69	12237.865	16301.165	4441.612	11322.672	1057.302	579.696	303.839	1081.022	9863.695	1945.964	257.929	13569.138	247.616	509.972	222.119	896.013	37140.251	4113.6	137.457	1780.025	14551.822	336.738	350.129	294.29	882.573	1193.77	329.817	2911.998	357	0.808	761.842	479.727
14991.662	15512.699	11756.324	17954.228	11163.146	14494.194	4316.379	7675.402	1156.107	1032.424	306.134	1587.711	11219.146	2309.935	269.135	10859.488	238.895	504.06	218.684	982.48	39892.516	703.788	140.266	1380.097	14222.602	304.753	376.973	289.074	799.55	1347.926	375.451	2151.777	209	0.911	772.428	475.538
15982.939	16497.859	12479.766	19349.283	12531.629	17804.12	5303.249	8773.744	888.853	954.066	272.746	1016.898	6282.493	2354.042	280.378	8999.621	216.059	468.708	223.848	1559.915	21955.913	530.447	138.751	1382.598	11980.161	314.858	287.353	278.585	4857.173	1140.482	346.642	2590.503	212	0.859	792.5	477.09
10389.613	10584.974	6106.276	11824.981	6022.539	8276.482	2809.269	2618.121	704.502	255.748	271.066	439.98	721.853	623.282	772.183	5816.528	246.486	207.249	175.053	441.405	7990.699	286.756	2254.4	709.704	8560.075	285.603	298.464	299.766	3307.425	279.656	553.992	1748.755	174	0.938	1336.201	473.908
15930.338	16262.107	12130.193	18283.163	12075.693	14979.751	1222.755	1281.525	1036.363	637.501	368.726	619.464	7505.12	2625.398	260.648	3200.687	244.851	396.232	175.612	992.881	22352.051	686.369	132.144	331.061	13772.163	379.398	288.418	298.371	148.18	1662.532	270.185	603.322	196	0.846	523.964	477.832
15081.475	16032.592	11928.746	18974.522	12997.599	19056.311	7972.043	13963.904	976.891	493.349	276.151	569.535	2800.301	2942.79	289.22	10944.792	196.165	271.362	181.83	1440.225	17250.794	580.023	152.573	1725.121	7681.12	312.966	272.062	282.422	5346.726	878.433	271.703	3639.075	139	0.977	553.888	474.759
15650.233	15979.828	12078.867	18383.036	12090.526	14458.423	4647.999	5970.18	877.516	1625.078	345.668	578.925	6734.939	2393.404	263.769	8678.508	213.696	498.208	171.358	1056.555	21309.818	497.899	129.555	1096.04	14170.665	325.545	369.634	299.384	1387.879	1176.811	303.156	2543.534	162	0.917	588.123	474.765
20880.255	21682.315	17100.956	25402.277	16220.228	21514.168	6724.59	17894.82	1332.331	1530.284	395.956	1136.221	9521.502	2598.574	277.53	20837.066	237.285	528.61	277.641	1118.317	36313	1138.416	142.884	3124.136	14536.341	324.871	360.802	320.096	955.496	1479.555	327.319	5869.263	237	0.913	752.686	477.656
20703.1	22431.812	16993.198	25679.673	16631.194	9535.687	3510.401	4679.259	1062.936	393.694	303.382	562.26	360.472	3312.958	281.53	8126.55	270.193	413.859	526.702	2225.832	831.256	435.527	131.827	1150.156	16997.722	315.356	312.14	281.047	12174.843	530.076	301.514	3174.913	122	0.918	816.648	473.598
15637.35	15559.008	11430.068	18110.324	11424.996	13795.201	2365.959	1563.179	956.048	625.55	366.771	489.916	8755.528	2238.339	265.643	3178.361	229.396	334.534	162.001	688.505	25470.466	627.494	122.329	313.313	12814.792	351.344	324.604	302.256	137.552	1218.459	273.273	526.888	141	0.913	505.677	475.344
12366.357	12946.532	9692.122	14891.812	9695.791	13109.544	4551.63	12324.692	955.698	607.899	333.712	1182.202	10454.323	2469.23	250.63	17284.342	188.169	299.271	144.184	791.035	39678.366	565.841	151.882	2049.015	8751.013	309.958	324.735	336.503	124.227	1333.483	325.842	3568.152	129	0.97	691.36	475.725
7642.202	8156.673	5818.479	9156.452	6049.829	9600.312	3002.451	5901.302	970.036	386.101	374.623	473.157	669.339	3699.324	264.992	11359.213	160.805	205.845	577.098	2435.556	1358.897	540.742	171.983	1774.643	4630.674	298.949	487.658	301.938	21001.639	512.615	296.391	5057.032	115	0.956	604.778	476.248
14693.617	15520.042	11579.469	17886.798	11831.631	16720.964	5846.928	13560.593	918.142	690.59	338.832	1315.351	10901.178	2854.094	266.327	19059.978	193.487	401.821	166.55	899.314	44104.665	567.323	145.845	2390.749	10243.428	412.672	337.075	321.619	185.941	1647.892	325.1	4066.215	235	0.89	682.172	480.036
16465.457	17266.981	12998.997	20263.911	13453.963	18473.301	6594.317	13490.811	1079.149	752.83	716.657	1306.953	8856.828	3011.054	265.479	17950.214	232.774	422.409	172.699	1009.336	39804.68	599.018	140.619	2462.452	13549.564	282.206	377.286	312.483	202.864	2200.568	381.127	4638.924	110	0.943	666.491	477.136
12626.604	13045.336	8724.403	14436.517	7105.808	13201.859	3227.288	5391.825	850.525	358.478	277.486	417.69	827.829	1490.695	233.149	6985.944	233.164	214.339	247.727	475.379	18946.461	407.98	158.979	1071.381	7129.566	292.71	264.086	317.172	2141.184	356.371	335.741	2872.824	165	0.968	1297.245	477.997
20132.86	19591.649	10504.037	22152.979	11632.219	12819.093	3408.945	5326.717	772.544	620.203	235.44	410.653	2203.373	485.827	212.537	6293.611	341.824	288.774	174.544	490.733	14637.859	302.513	195.127	754.487	13535.251	292.156	257.234	312.679	1590.118	312.683	356.936	1553.913	152	0.974	1324.717	477.947
11999.702	11781.127	8972.958	14035.676	9255.3	12154.494	2637.805	2455.158	974.915	436.472	323.018	499.814	7903.64	2102.245	274.536	6097.48	199.961	286.196	156.164	1129.37	15574.628	537.011	137.47	551.855	7916.618	311.511	256.861	284.887	846.016	1556.812	329.281	1015.822	104	0.974	530.981	477.798
13589.185	14059.531	10606.516	15418.616	10221.152	12269.626	4065.922	6527.289	1611.499	681.565	347.274	728.857	9564.731	2338.658	258.324	11672.102	215.064	439.043	169.079	976.261	29709.906	511.633	129.331	1132.796	12774.017	360.03	372.479	296.857	1317.895	1641.27	306.188	1777.378	131	0.947	582.653	479.195
9343.22	9992.832	7286.506	11105.408	7199.142	6551.223	2040.511	3591.767	1295.886	400.813	361.831	606.219	360.667	3501.162	292.059	10388.022	201.186	234.239	280.409	2458.71	796.372	674.362	141.344	1362.98	5543.229	304.959	314.125	272.491	22210.335	491.541	333.112	3823.752	145	0.939	831.693	477.645
11721.815	12427.403	8956.456	13990.979	8716.132	13364.713	3656.652	5703.102	1081.658	386.958	281.077	1128.186	4936.824	3829.697	299.665	9140.209	201.671	293.91	248.694	2181.96	16339.178	566.655	133.345	1426.455	8092.501	305.585	322.968	284.525	9076.418	877.966	309.975	3727.29	225	0.757	817.971	479.629
13714.514	14058.833	10978.047	16137.437	10848.45	15474.835	5934.077	9461.344	952.821	416.457	339.888	610.883	2348.893	2736.182	285.074	10744.024	215.406	244.163	318.593	2252.085	7194.125	591.741	152.865	1585.439	11050.867	319.637	315.633	286.254	13851.825	959.339	327.193	3799.369	134	0.98	567.179	481.291
16612.433	17300.82	13307.301	20229.223	13620.505	17786.947	6059.061	9192.058	940.376	432.518	351.962	550.316	2349.696	2186.061	234.478	8847.018	223.608	316.702	604.796	1962.759	5614.962	587.264	153.013	1202.256	14838.419	306.939	411.348	302.258	13783.037	766.659	336.784	2704.369	283	0.857	627.67	485.2
11262.499	11403.784	8617.953	13369.303	8973.344	12760.226	4700.189	7947.059	1403.13	439.796	355.572	656.016	4520.08	2402.546	274.364	12134.462	214.946	256.138	275.208	2586.92	11218.416	545.279	137.691	1496.492	10279.264	311.125	345.195	289.666	18027.023	1159.801	297.372	3363.216	210	0.888	575.148	483.538
15455.821	16459.036	12618.474	18892.574	11828.048	13861.202	4031.452	23324.381	755.574	557.327	340.479	671.153	10489.047	1717.233	262.025	29912.608	221.61	477.663	177.705	681.091	23696.428	489.264	163.521	4661.987	12202.909	622.029	318.12	343.4	121.057	1077.72	323.038	9554.549	180	0.878	710.611	481.906
7242.777	7338.659	4482.827	6620.617	2629.858	4003.027	1307.872	2336.878	1379.38	338.233	261.343	347.73	258.27	1385.602	234.495	9298.393	248.951	199.695	268.668	599.37	561.012	190.923	168.544	1313.79	6050.693	300.543	310.529	327.911	464.198	321.174	406.323	4965.725	98	0.993	1229.847	480.888
13446.102	13527.773	10170.428	15383.252	10212.683	13686.031	4374.314	2679.933	1231.538	587.635	340.805	690.272	7611.851	2518.131	261.667	4806.863	186.878	364.405	157.061	1089.612	26707.832	525.56	132.018	510.186	10147.962	385.29	372.166	295.958	1040.222	1410.072	320.964	1039.622	253	0.895	592.014	485.567
15071.916	15953.065	12135.202	18731.351	12567.8	17301.572	6322.282	11843.575	1102.291	1591.051	362.109	1221.43	7593.93	3478.079	266.784	14319.943	212.021	360.13	154.273	1137.638	32004.885	604.708	135.714	1927.952	10747.824	288.58	376.179	308.237	258.21	1913.516	337.809	3106.874	277	0.883	663.179	486.088
16435.901	17244.289	13062.145	19296.845	11851.075	15402	4637.01	7392.615	894.863	1045.22	281.061	1201.298	7760.357	1821.334	263.639	9675.063	240.774	498.246	202.014	666.398	36495.592	505.199	133.103	1207.912	15101.328	314.684	331.574	289.882	172.298	1184.854	377.409	1635.903	304	0.742	777.539	485.283
6013.396	9629.093	6363.68	5935.256	4510.801	5304.29	938.711	1471.944	540.987	364.536	250.109	412.847	977.203	629.718	254.008	7068.715	161.083	209.06	175.55	563.489	16896.236	314.851	153.933	796.149	4805.266	279.48	309.745	310.717	1267.498	350.808	353.206	2620.061	116	0.936	1412.897	482.121
14967.894	15356.881	12272.413	17865.22	12378.823	17797.991	6967.931	11817.121	1617.604	413.787	420.389	825.656	904.7	2854.464	284.974	11776.129	237.629	313.401	241.667	4583.507	711.875	665.724	148.745	1803.404	9775.482	314.223	314.801	299.997	23580.685	858.092	328.282	4628.632	339	0.747	553.527	486.721
18780.543	19467.192	16393.8	22579.608	14722.967	19074.503	6004.658	15105.462	772.603	1223.187	513.191	828.787	9322.635	2188.165	276.163	16755.566	237.545	471.629	407.815	946.26	38886.034	666.803	144.553	2411.36	17543.957	324.356	521.461	301.61	171.283	1628.818	321	4322.897	146	0.972	745.432	484.007
17554.408	18384.777	14155.552	21415.997	13094.166	15913.253	4241.744	6865.972	1029.452	585.507	265.748	658.129	6993.227	1646.875	272.12	8379.947	248.484	617.597	203.186	916.16	23109.662	446.249	126.674	1056.895	15393.311	427.84	277.51	275.351	290.631	1082.345	323.916	1528.336	152	0.882	798.526	483.987
15954.705	16054.869	12585.779	18482.143	12221.352	14899.293	4367.775	6694.114	901.631	809.925	368.121	616.638	8313.942	2387.227	301.599	11672.804	242.773	410.783	176.475	777.842	20520.436	747.497	139.684	1144.985	13990.176	336.237	293.098	285.405	296.279	1608.457	339.407	1918.696	284	0.795	528.937	487.419
14419.975	15200.373	11383.791	17493.902	11554.23	16140.65	5503.764	10086.492	961.706	1288.402	389.4	1121.544	13062.877	2922.605	278.797	14513.657	214.454	337.982	178.471	934.151	42195.891	647.609	144.226	1824.894	10168.054	328.619	346.56	339.613	125.892	1571.741	300.072	2890.813	309	0.871	692.377	486.733
18956.982	19934.154	15431.232	23367.444	14672.319	19051.637	5947.263	9805.686	1001.882	692.844	284.236	1098.388	7658.476	2117.025	290.694	9383.499	248.172	608.594	186.012	914.943	33080.879	526.982	127.924	1361.194	15027.773	432.579	318.701	282.924	188.982	1176.015	323.38	1988.54	279	0.845	804.102	489.625
9721.256	9727.575	6987.032	10908.774	7167.398	9695.425	3250.575	6209.098	939.034	410.651	318.196	600.078	1659.389	3621.447	249.169	10373.816	167.23	205.15	282.217	2766.249	4987.488	411.906	135.323	1640.372	6757.835	303.168	381.315	304.154	17582.593	581.669	318.125	5142.34	223	0.7	615.092	488.02
18586.099	19138.96	14608.421	22323.394	13930.903	22999.244	5142.426	7816.906	898.306	667.411	287.876	1204.788	9646.307	2999.23	292.346	8136.07	235.027	485.444	195.959	956.863	33535.187	668.299	125.257	1127.794	14056.904	351.753	333.196	285.132	1100.239	1433.788	295.231	1729.284	236	0.928	816.483	488.504
6896.011	6989.81	4660.435	7327.161	4501.408	5170.599	1751.062	1780.606	1098.28	284.992	222.469	810.696	1766.264	463.59	260.269	10134.38	162.359	224.072	194.094	562.699	39983.843	277.129	138.071	1209.308	4782.575	265.429	283.2	273.029	1570.483	301.416	458.348	3387.838	169	0.924	881.82	486.737
15412.071	15537.139	10412.892	17313.246	8993.804	12806.982	2391.063	3821.968	678.145	417.271	285.709	413.883	779.546	1124.62	232.482	6621.813	297.995	282.416	207.998	394.066	20703.753	330.253	153.528	901.663	13323.327	285.98	280.707	307.942	856.062	347.457	340.037	2659.539	154	0.937	1287.435	486.63
17000.763	17918.582	13691.372	20793.409	13208.164	16048.709	4770.027	14474.504	912.72	1230.105	364.663	710.329	10631.501	2048.922	266.697	24656.647	214.537	536.903	181.277	909.854	25866.522	562.849	163.181	3093.846	12475.888	423.005	346.36	330.799	121.545	1243.682	291.823	6780.128	180	0.82	721.422	486.939
9089.484	9394.337	6414.762	10003.774	5975.569	9586.583	1303.148	4158.987	1133.53	339.312	277.182	825.505	1456.534	3380.604	272.774	26558.326	194.745	235.687	278.562	1145.845	9315.873	421.575	141.763	2891.947	6992.989	296.102	367.596	286.632	6211.744	476.745	372.73	8690.446	224	0.838	851.179	488.554
11086.412	10874.996	7080.897	12500.564	6246.005	12508.85	2696.321	4415.578	701.857	332.426	279.772	383.106	693.258	1479.551	233.938	8891.181	225.994	248.552	183.73	504.135	15792.452	483.844	170.159	1213.706	6574.457	286.085	286.269	310.351	1449.393	380.164	383.654	3545.939	103	0.996	1280.888	485.869
15920.225	16803.988	12652.884	19848.13	13313.923	19311.842	7100.661	12872.323	984.153	882.576	369.072	1280.673	15055.241	3772.87	291.941	15753.006	191.029	414.609	186.965	1054.942	40688.636	595.681	140.069	1899.291	9539.248	320.155	362.184	318.528	201.991	2519.354	340.055	2764.409	275	0.809	676.882	493.478
15816.58	15624.363	11868.9	17989.108	11547.971	14063.879	3333.044	4949.282	969.976	1862.349	368.133	596.915	7151.499	2279.403	277.537	9427.335	250.517	375.267	162.798	580.256	18097.379	1262.317	132.525	804.965	14469.703	292.598	318.4	293.275	130.429	1186.691	302.583	1380.201	139	0.915	516.335	489.097
14094.598	14922.969	11137.951	16286.683	9731.859	11403.891	2892.859	4704.11	716.042	577.618	260.06	888.567	6380.979	1766.182	264.462	8527.55	233.852	576.003	196.579	731.799	30473.587	441.362	123.037	1015.501	14016.743	341.153	294.147	279.647	140.127	1150.465	356.151	1372.331	115	0.956	790.517	488.239
14599.221	15109.598	10507.146	15172.518	9295.777	9803.374	1485.576	4670.853	1307.707	336.795	243.918	504.471	277.658	1972.468	242.948	23377.264	237.289	293.916	266.028	825.387	861.998	321.992	121.785	2549.522	13493.379	278.331	309.546	294.982	5665.131	372.352	302.095	7383.533	195	0.929	862.259	490.249
12180.341	12695.215	9579.403	14492.497	9571.204	12973.939	1622.002	2939.665	1252.218	989.782	325.669	560.404	7349.097	2188.442	213.45	4363.605	187.332	327.406	168.685	1135.836	26873.482	538.898	124.84	558.844	9387.226	312.198	407.253	296.975	3523.976	1049.778	320.058	1380.55	333	0.819	604.383	492.962
13378.561	13641.686	10177.797	15196.928	9284.952	10691.494	3177.378	11197.576	791.942	1054.863	471.321	854.006	11371.913	1855.572	262.006	16747.521	227.744	482.261	170.742	665.617	28839.812	541.164	156.461	2118.353	13163.688	377.271	357.319	347.265	124.181	1423.91	331.936	3856.283	166	0.865	707.373	489.506
15567.893	16392.746	12565.935	19066.427	11649.843	14398.743	4148.673	13016.519	702.205	1101.478	318.565	679.786	8306.426	2121.47	263.159	19660.489	228.51	523.512	185.837	703.75	32262.287	437.365	153.039	2573.554	14866.997	1350.946	352.732	329.086	120.174	1230.203	297.046	5380.559	169	0.933	730.423	490.198
16599.218	17298.927	13329.628	20929.455	14556.409	21486.348	8427.501	14506.374	1011.095	653.963	395.521	568.966	2457.372	4166.446	274.318	10985.657	205.41	314.931	273.522	2777.846	5010.276	652.333	165.652	1928.153	11286.151	286.435	384.514	299.947	19653.546	954.028	344.39	4518.492	424	0.764	637.533	494.934
18455.967	19329.339	14628.429	21886.1	13693.22	19423.645	4157.344	1480.862	1157.336	540.155	306.084	1029.065	8802.26	3786.509	295.623	3035.352	275.386	554.926	199.447	967.663	40979.809	688.431	124.023	404.928	15422.13	317.568	323.215	296.763	345.382	1110.709	352.698	980.174	224	0.873	832.442	493.174
17242.561	18214.281	13767.835	20743.263	13286.922	17047.746	4968.778	9907.733	851.336	2108.835	356.398	779.05	12222.938	2406.885	254.26	13270.399	220.595	481.259	176.593	872.498	27675.013	587.437	159.847	1514.299	11654.235	370.39	340.524	337.788	118.173	1294.228	314.145	2574.939	217	0.937	716.869	493.698
15948.452	16814.746	12967.731	19394.968	12265.089	16116.811	4660.057	10731.543	690.49	723.786	283.547	639.761	10217.284	2061.993	268.652	11690.91	217.92	453.984	199.453	663.675	46251.011	570.503	139.101	1553.703	15716.561	383.345	332.907	291.282	133.939	1548.578	317.036	2251.464	153	0.907	747.892	490.696
13701.143	14445.873	10952.09	16095.976	9821.77	12052.151	3522.215	5970.261	849.087	723.48	273.571	508.882	11323.306	1475.134	273.871	9624.242	211.89	443.712	204.021	706.077	42295.153	498.993	136.573	1368.316	13126.502	439.354	331.118	287.702	123.551	1856.552	347.364	1787.608	346	0.805	766.22	496.91
19406.128	19681.294	12898.173	21725.427	11176.329	15330.658	2790.812	4447.209	831.866	366.604	317.278	363.22	655.512	1092.696	229.586	7604.38	294.767	319.99	208.99	446.791	18163.441	401.089	162.56	894.675	13385.68	291.913	288.818	315.606	695.024	337.915	353.36	2112.904	154	0.859	1278.617	492.344
17014.332	17156.388	13608.963	19964.723	13093.749	15644.848	5219.683	8610.355	922.967	783.061	373.914	599.921	7794.968	2121.453	293.864	12722.711	238.97	433.341	176.799	806.073	19519.415	596.037	141.462	1265.194	13819.162	402.262	299.074	290.674	298.416	1612.989	322.174	2122.608	303	0.842	536.233	495.51
13732.766	14396.579	11010.611	16773.781	9709.611	13581.139	3800.732	12180.406	657.341	662.358	297.075	809.529	12433.945	2106.418	267.954	15514.437	214.52	453.214	194.459	748.938	46618.588	449.507	147.393	2182.572	13781.673	1498.348	336.96	310.01	135.878	2010.402	289.27	3649.86	138	0.944	740.123	492.63
17718.745	17933.153	13375.199	20509.734	13305.185	17109.868	4257.034	6730.041	1047.177	1147.331	365.53	758.021	10000.537	2676.732	294.971	12733.92	250.112	421.261	168.105	821.309	26293.089	757.695	129.682	1079.387	15174.536	325.154	308.964	283.509	166.638	1660.585	300.606	1837.442	222	0.785	516.338	495.919
21860.834	22581.445	18026.463	27240.327	19429.315	27759.583	10726.001	17767.284	1205.616	526.637	419.905	764.24	1462.845	2651.45	290.317	12858.929	256.212	397.214	362.858	4470.953	3512.799	780.614	149.28	1916.435	14946.667	316.479	323.422	299.028	25112.098	861.227	323.447	4379.609	328	0.839	564.101	496.372
15196.256	15075.156	11200.393	17207.34	11712.627	16642.095	6466.216	10896.934	1399.475	404.67	351.557	776.349	2110.714	2987.385	282.287	11039.74	197.094	314.294	224.425	2599.513	6411.176	517.714	139.963	1622.258	9160.514	298.747	326.728	294.325	15147.71	826.555	334.951	4286.92	249	0.906	586.721	496.291
11313.664	11367.171	7587.485	12906.355	6815.729	9389.281	2284.804	3775.887	677.105	315.433	266.033	338.005	549.106	663.456	213.415	6161.888	223.635	279.676	223.281	425.866	29678.913	369.114	170.014	777.019	7902.034	314.436	298.161	325.291	1817.291	304.062	550.727	1984.909	155	0.909	1236.029	493.932
21194.949	21844.847	16464.622	24319.351	15203.487	20146.395	4690.674	4637.91	1013.423	688.513	313.434	1248.092	6203.9	2739.837	275.777	9806.905	294.82	601.585	241.996	592.695	48176.412	651.968	130.805	1118.028	18399.274	328.679	335.723	292.675	249.332	706.979	443.896	2884.024	324	0.855	843.531	498.086
12783.495	13645.082	10300.779	15887.327	10272.944	14086.227	4836.322	8824.366	1127.042	745.052	349.834	1271.658	9146.972	3070.812	262.726	12036.748	198.952	387.204	167.623	1259.007	29954.132	510.984	131.899	1486.753	9615.246	307.736	348.325	298.279	300.686	1876.168	305.951	2289.471	221	0.914	667.174	498.124
15149.076	15634.599	11881.629	17723.05	10912.633	13868.989	4065.428	6453.081	887.295	910.833	264.622	955.628	10979.61	1727.348	268.196	8804.384	237.842	464.299	212.463	813.021	42272.744	540.076	128.872	1107.677	13514.865	305.823	292.252	281.944	125.347	1391.154	336.864	1508.275	171	0.913	792.558	496.909
20565.997	21343.543	16547.832	24958.324	15704.889	21235.93	6298.667	11041.536	867.583	860.255	283.475	1140.657	8470.281	2107.636	295.714	9770.269	241.832	593.657	197.767	852.911	36631.398	611.694	119.262	1357.712	15551.308	356.336	328.252	283.459	129.034	1209.32	274.311	1953.47	123	0.952	810.898	495.703
18521.902	19449.645	14940.971	22563.792	14437.964	19262.209	5556.397	8405.812	962.452	915.822	277.115	1009.246	9667.749	3010.077	306.329	10400.968	250.102	473.716	194.186	943.719	38513.242	703.814	130.552	1249.719	14866.768	300.549	326.759	297.763	149.568	1427.292	267.561	1709.724	192	0.924	821.536	498.026
15123.248	15371.365	10022.192	15625.228	7863.139	11253.975	2180.402	3379.777	760.57	316.294	268.879	369.22	501.267	691.536	217.313	5361.256	289.82	327.925	181.742	305.751	22185.355	298.925	161.949	650.683	14588.494	299.271	285.585	320.12	1089.108	313.548	373.878	1506.175	223	0.802	1285.59	499.392
15385.631	16120.564	11945.264	18359.678	11833.101	16641.221	5010.465	9002.687	1034.128	981.334	380.516	878.384	12641.054	2411.241	254.077	9990.59	207.985	381.264	201.902	1002.389	45550.677	639.765	152.903	1327.937	9907.808	305.209	359.503	339.326	133.26	1487.966	308.733	1923.406	298	0.87	703.023	498.779
10728.558	10989.683	7375.404	11960.191	5689.51	5907.005	1384.477	1970.183	528.545	364.639	265.83	354.718	1169.596	388.894	221.628	3517.867	204.133	186.293	166.507	419.352	15521.834	362.4	144.722	446.159	8968.419	269.248	289.98	325.33	2009.823	324.65	405.555	942.927	185	0.919	1422.765	498.278
22837.613	22617.523	17637.935	27713.998	19651.1	27603.138	11202.738	18529.644	1251.855	454.916	398.127	684.038	603.646	2329.152	288.621	12710.735	255.63	407.795	286.803	2174.481	1296.156	669.201	144.298	1877.246	15652.413	309.233	341.346	298.913	20621.999	622.059	362.588	4285.853	176	0.895	576.432	498.722
9238.022	9447.142	6853.591	11072.309	7185.414	10533.829	3584.94	6668.934	847.019	548.031	312.496	825.909	14674.084	3044.946	268.832	10985.364	147.069	242.906	144.078	2062.097	25351.815	505.085	134.96	1304.007	4247.614	310.268	407.389	293.989	6904.976	1785.642	339.441	2650.439	112	0.973	616.045	496.83
15538.178	16811.85	12863.019	19064.24	12327.904	16444.844	4642.587	6514.636	1123.279	1034.937	414.803	722.734	11004.759	2323.243	247.554	8345.99	211.81	417.602	176.413	1005.447	33420.779	584.41	137.84	1075.636	11450.801	328.862	358.313	335.884	128.894	1590.049	289.495	1592.887	137	0.926	692.266	498.15
15166.367	16016.651	12170.121	18162.322	11318.54	14812.067	3702.087	6384.16	900.524	1421.512	310.33	746.921	11053.166	2018.103	259.223	10141.446	221.565	485.719	191.278	713.213	32539.71	479.704	151.422	1127.078	13234.717	860.147	330.597	321.398	120.435	1420.535	319.327	1645.847	273	0.812	727.192	500.423
11946.497	12530.521	9397.84	14032.07	8622.181	10729.033	2442.119	3334.599	1028.196	513.645	275.339	531.846	12835.119	1304.962	263.016	7173.511	193.043	344.681	198.671	774.961	41319.881	496.82	133.862	795.785	11142.32	324.689	318.885	286.317	125.706	1699.713	309.296	1017.566	184	0.914	749.891	498.103
7725.851	8209.518	5537.427	8420.597	4360.574	8530.587	1878.244	5620.672	1137.299	300.409	246.664	477.928	284.799	3652.816	257.47	23789.016	182.903	212.141	348.848	789.586	967.513	382.003	132.104	2863.18	6501.155	274.116	311.969	282.243	3841.333	430.079	407.549	8934.127	216	0.842	875.472	499.486
12264.683	13173.527	10013.133	16080.204	11372.625	17753.28	7420.338	13483.429	1037.74	620.641	499.056	572.316	865.981	4433.869	274.71	11327.98	165.292	228.837	360.15	3279.466	2898.953	636.189	174.952	2207.069	6140.438	267.326	367.464	301.007	30179.804	860.556	311.059	5114.394	258	0.845	651.357	501.543
14608.835	15187.037	11499.638	17218.645	10689.884	14425.493	4049.194	7812.922	907.461	588.5	298.328	1021.991	16030.17	2007.437	281.029	11828.369	218.187	442.072	211.218	869.819	49470.409	554.405	145.62	1440.232	11878.94	763.918	332.468	315.558	134.141	2220.235	333.286	1947	266	0.874	736.748	503.395
8944.096	8940.239	5753.771	8269.025	3880.194	7348.079	1501.23	2384.672	798.217	282.437	254.514	462.031	330.782	1366.291	211.98	6682.804	214.711	214.346	230.697	477.316	6068.681	283.028	160.738	865.362	8758.571	279.8	287.56	337.864	5753.227	366.155	336.739	2734.302	215	0.863	1295.384	503.523
18150.576	18216.399	14355.756	21189.881	14181.832	16376.544	5120.402	7888.49	862.245	1217.101	375.982	471.53	5356.717	1931.819	273.673	9711.194	248.157	463.814	165.415	782.636	12959.361	647.154	136.404	937.021	16442.381	386.679	289.888	294.159	1007.332	1164.352	309.738	1646.631	189	0.88	546.415	502.299
10222.733	10201.103	7270.382	11796.256	7606.572	10895.805	3953.115	7274.574	1003.367	596.095	320.698	883.922	12274.86	3116.477	290.86	12931.229	169.931	253.021	149.516	1909.376	26960.03	562.307	137.37	1512.179	5342.79	320.087	364.011	293.673	4023.655	1968.327	327.628	2984.004	100	0.967	620.74	500.18
16795.291	17639.779	13499.88	20162.812	12876.436	16826.193	4738.282	7903.622	874.737	1007.458	287.876	1095.366	9706.628	1857.099	272.394	9857.604	221.807	480.332	228.617	866.331	37755.45	496.521	140.788	1218.36	14072.454	301.465	323.227	286.515	905.467	1448.886	343.467	1617.205	314	0.843	788.054	504.847
15086.616	16165.297	12306.134	18272.696	11389.117	15689.207	4205.071	6346.169	1135.976	524.561	275.904	1071.05	12685.742	2965.539	310.484	10214.153	228.968	435.707	200.455	915.526	49492.84	674.694	129.293	1180.933	11901.234	318.971	334.145	291.726	129.335	1524.55	307.793	1540.469	167	0.9	826.841	502.991
17937.405	18260.917	13686.403	20761.289	13698.762	17797.134	3415.32	4253.844	1197.346	843.138	384.299	736.395	11165.522	2430.268	272.585	7419.747	258.81	402.08	176.113	1318.345	22201.749	666.917	132.745	649.406	14531.17	305.252	325.777	286.321	1135.077	1709.396	319.425	1084.837	367	0.785	516.707	507.606
14017.628	14322.49	10901.02	16562.896	10740.123	11642.899	3152.351	4291.693	871.284	1279.761	360.832	673.552	8506.764	1688.948	287.755	8718.964	238.14	434.241	177.204	658.703	20268.249	533.456	139.346	740.451	13249.2	328.627	326.636	286.191	125.548	1096.93	313.064	1214.946	187	0.899	528.265	504.115
17289.371	18146.145	13951.907	20705.165	12832.086	15848.434	3368.617	5230.231	1131.507	970.357	282.403	808.093	8733.792	1502.072	274.496	7532.745	253.8	575.772	227.162	696.135	36196.185	502.705	128.711	860.072	15889.777	306.358	320.586	289.534	115.612	1140.171	282.377	1178.118	302	0.866	804.424	504.94
14281.227	13956.218	10940.492	16215.461	11014.912	13591.197	4473.473	7028.152	810.666	557.611	383.122	568.541	4916.906	2222.029	282.712	11251.525	221.245	341.036	161.01	1310.305	12381.303	1063.948	127.566	1109.92	11232.481	397.683	284.564	292.208	3078.185	1053.881	335.83	2055.266	135	0.96	553.552	503.581
14877.224	15317.663	11695.916	17432.959	10872.497	13478.961	3197.139	5055.474	945.058	1211.019	308.582	637.756	9394.621	2138.534	232.364	7443.301	218.855	432.101	177.589	885.373	17339.071	555.886	127.29	779.687	13963.385	327.418	373.912	291.224	629.604	1288.268	338.155	1496.84	321	0.862	614.812	507.354
15527.436	16419.934	12441.149	19104.203	12590.297	17007.502	5768.734	9573.876	994.387	708.813	310.225	992.757	10735.842	2587.136	264.631	11446.451	233.979	435.143	210.171	960.518	31444.496	554.391	138.632	1331.721	13987.624	304.467	337.556	308.328	421.421	1765.929	317.261	2021.645	334	0.811	678.093	508.377
19279.241	20051.505	15000.816	22056.733	13345.065	18417.358	2400.636	3031.042	977.718	820.204	316.761	947.931	5489.987	3387.978	253.663	10084.923	282.476	596.361	233.071	927.04	35552.438	605.975	131.62	1208.168	13958.614	352.161	320.182	296.967	1102.683	668.737	430.008	3678.275	282	0.797	859.291	505.975
26168.45	26438.534	20890.48	31394.637	21966.438	30237.463	10929.281	17691.172	1816.983	663.376	417.751	579.671	1600.284	2122.151	286.959	12975.683	288.084	462.7	423.914	2089.295	4047.536	719.129	159.267	1672.376	20452.381	316.919	369.371	310.742	22109.916	748.962	337.178	3381.113	191	0.898	574.212	505.385
13330.873	13869.495	10395.882	14691.207	8740.219	10600.477	2587.516	2817.682	801.382	1540.281	474.07	622.359	10105.052	1350.996	213.995	4968.016	212.56	434.524	217.457	719.819	31129.292	426.069	140.34	543.685	13301.657	308.362	355.991	317.114	141.349	1269.172	313.136	823.129	185	0.941	692.597	506.716
14391.093	15141.921	9941.059	15106.411	5655.248	8312.255	2538.78	4272.336	1011.644	376.532	363.896	295.625	281.885	1380.487	247.817	8760.842	290.603	307.326	384.713	671.494	255.025	244.441	158.133	1187.264	11128.59	306.868	414.873	339.562	8152.601	322.019	389.058	3917.862	207	0.914	1198.969	507.331
16080.672	15940.901	12012.123	19230.117	13179.212	18970.781	6053.85	10859.435	2157.617	476.844	428.168	559.635	638.608	2564.051	270.927	14138.194	259.966	352.598	522.445	2333.336	1876.396	735.09	156.198	1891.224	11217.322	297.571	358.471	301.617	21494.065	598.334	328.701	3615.65	159	0.891	582.89	507.412
15053.527	15327.678	11366.567	17396.645	11139.763	14791.699	4810.886	8376.079	1054.12	847.743	325.844	661.756	6930.651	2747.867	258.653	11546.696	215.163	391.57	195.421	1273.241	31075.535	593.317	134.971	1345.699	11988.323	391.489	356.087	296.202	1612.117	1198.922	325.371	2344.176	320	0.774	632.494	510.4
11961.245	12475.034	9345.538	14041.535	8631.973	11333.661	3440.282	6182.615	729.628	417.581	265.534	695.208	8529.381	1611.459	264.768	9380.306	199.173	399.951	190.184	653.787	40255.778	461.744	135.968	1340.304	12243.404	476.054	320.785	282.444	163.345	1399.085	372.089	1808.654	191	0.87	763.636	508.929
17320.595	17493.387	12730.744	19504.954	10338.876	12519.172	1397.414	1941.549	936.848	476.566	306.638	704.616	3007.126	625.819	208.443	1786.458	275.902	546.113	210.466	466.851	41498.825	388.26	147.697	279.996	15267.86	406.449	316.915	271.958	798.739	343.165	409.969	432.408	315	0.839	986.662	511.008
13352.364	10374.341	7247.037	17117.873	6295.86	7987.435	2152.259	3345.922	597.362	364.634	290.311	340.388	638.299	721.695	258.235	5653.87	191.262	202.241	182.166	430.456	12151.963	337.054	170.443	743.046	9502.779	266.636	302.788	277.897	1400.083	340.709	306.799	1914.486	258	0.838	1395.981	508.508
11475.817	12024.672	8835.378	12760.287	7441.923	10179.511	1228.99	2158.166	1121.878	609.209	292.903	610.812	9841.814	3232.104	238.468	5151.353	239.929	378.2	224.359	834.2	36985.534	856.463	144.542	590.092	12375.409	395.946	336.384	313.318	122.659	1128.827	326.495	823.473	247	0.881	710.84	508.759
13416.594	13877.778	10394.231	15717.504	9480.079	11751.84	3381.055	5194.571	1427.585	506.393	300.722	636.023	12083.554	1487.947	262.117	8869.54	220.222	362.709	214.278	853.298	42772.492	567.873	138.933	976.344	11716.232	291.757	341.476	292.366	124.465	1441.173	298.015	1316.945	100	0.981	746.51	506.55
15938.691	16092.702	11776.773	17044.254	8988.647	11072.069	1562.434	2006.148	922.253	865.797	284.6	764.988	10246.298	2672.048	264.629	4229.099	282.747	467.537	233.763	630.705	35041.37	605.247	124.673	472.664	15486.381	328.152	331.953	292.768	111.844	981.398	381.531	621.516	196	0.922	833.832	509.653
17299.887	17939.765	13221.26	19429.12	10921.87	17642.068	2278.776	3038.101	948.085	776.995	296.698	829.512	8042.624	3272.027	260.501	7402.446	335.049	462.099	244.861	637.258	44651.43	731.623	122.172	792.01	17462.873	309.136	346.016	291.272	125	881.862	403.87	1915.458	140	0.968	843.264	507.2
13990.283	13673.952	10378.403	15257.377	9792.138	6308.314	2184.866	2697.612	1339.161	468.79	597.544	622.854	341.277	295.252	239.436	3614.661	281.264	313.534	453.936	1241.942	356.106	1602.337	135.082	483.523	10030.645	310.515	333.489	274.952	9927.871	272.543	450.159	760.991	134	0.942	925.373	506.91
17337.758	17859.571	14357.632	20964.435	14416.117	19075.965	6760.144	11165.843	925.635	704.843	382.065	662.655	4813.606	2985.394	295.204	12525.386	239.779	448.43	218.752	1513.576	16044.922	982.573	140.607	1431.563	14845.914	314.94	305.789	286.866	7164.14	1118.967	296.364	2471.469	144	0.948	564.667	508.507
18095.779	18225.172	14186.829	21204.154	14054.961	17051.625	5343.212	8592.854	1262.198	1498.381	396.106	658.479	8642.367	2358.393	297.28	11653.997	262.831	484.553	185.212	847.258	20353.44	761.333	140.349	1119.154	16035.749	355.778	311.232	301.176	129.71	1281.595	311.833	1924.217	194	0.845	541.521	512.66
15432.583	15503	11578.415	17499.807	11771.983	16206.857	5725.036	9651.192	1445.598	390.811	361.739	587.23	998.057	2535.054	277.296	10808.23	229.494	277.434	480.672	2729.656	1671.015	715.638	143.001	1510.12	13676.234	290.67	346.454	293.69	22051.783	554.026	340.998	3778.281	484	0.689	593.465	517.207
13574.104	14163.508	10629.281	16040.103	9719.329	12974.889	3615.814	6671.315	1526.612	477.954	281.1	976.365	13023.969	1841.383	293.44	11464.104	236.472	376.33	233.759	909.279	49956.005	587.082	125.089	1436.63	10582.593	338.124	308.019	301.455	111.888	1523.667	294.322	1944.376	196	0.893	815.015	509.684
9169.453	9468.161	5947.327	8335.675	4204.951	5558.811	1530.672	2241.562	882.791	358.293	308.294	323.256	286.424	1611.607	251.612	9968.644	341.957	259.483	278.611	442.102	217.7	248.973	159.604	1085.074	10820.968	312.74	415.092	282.687	541.279	336.319	337.275	3640.201	142	0.945	1105.07	510.296
11895.963	11813.059	7915.732	13172.105	5016.577	6408.509	1914.566	3207.83	714.155	306.281	293.369	297.905	258.641	887.741	212.302	6477.553	276.211	241.516	459.913	336.483	251.225	250.098	153.037	847.069	11354.282	300.692	492.89	329.452	4228.346	266.694	416.791	2668.1	188	0.864	1209.723	512.234
5038.842	5457.655	3720.905	6492.703	2951.199	3842.024	1602.53	2986.946	387.204	314.385	272.926	323.184	389.476	742.586	248.469	7787.538	147.189	148.16	229.415	510.853	2622.402	267.778	168.542	963.239	2840.015	276.988	297.875	272.055	8602.061	318.591	365.706	3235.625	129	0.932	1382.244	509.012
16351.375	16757.509	12688.427	18738.972	11312.478	21012.94	4548.428	6171.612	740.106	1011.805	290.256	1059.776	8364.728	3162.469	266.719	7182.151	260.86	494.908	222.58	556.364	34471.793	717.515	130.345	860.518	14364.014	331.906	323.713	285.678	115.705	1040.926	468.942	1553.683	225	0.842	852.198	514.216
11277.377	11671.406	8085.931	11467.622	6078.508	5680.264	1045.844	2255.036	1629.673	301.02	269.114	566.49	312.673	3005.396	244.452	11184.245	209.26	338.621	241.039	732.768	745.403	352.466	138.163	1301.377	9978.036	286.263	307.381	272.076	10741.521	363.982	424.728	4032.104	152	0.861	900.697	511.355
23067.234	23333.088	17867.418	27338.247	14404.63	11123.091	2972.046	4573.162	1071.644	340.082	350.344	603.851	298.896	1373.839	230.808	4434.542	301.84	407.604	901.986	840.278	312.846	310.33	129.816	635.933	20661.439	297.248	338.776	278.155	11022.625	298.545	449.505	1384.777	267	0.901	920.549	514.099
18550.852	18641.319	14747.17	21746.447	14866.685	17310.472	5183.964	7232.204	1960.461	1715.115	409.245	576.881	5975.647	2085.689	289.762	9430.882	266.474	538.31	175.175	768.122	14757.168	1077.411	132.932	867.414	16031.261	347.681	305.277	302.655	147.75	1100.709	330.962	1467.701	185	0.919	550.154	511.992
20736.932	21300.565	16692.024	24590.7	16538.126	22026.652	7660.539	12709.01	1549.254	926.888	391.021	611.403	5708.112	3369.497	295.835	13087.28	276.32	528.267	211.335	1451.566	16429.713	622.692	133.652	1615.898	18909.502	305.296	324.017	298.882	8538.66	1176.787	308.536	2844.883	152	0.861	570.099	513.309
7375.56	7849.271	5632.94	8625.365	5348.543	7499.162	2089.078	3887.997	1148.211	665.257	323.799	877.822	14946.397	2079.767	227.741	8031.685	150.431	220.604	182.436	995.809	40561.6	468.395	139.452	909.34	4758.756	286.107	366.813	315.077	132.946	1690.562	306.57	1281.429	103	0.996	699.869	511.684
11792.47	12330.081	9072.262	13624.017	8697.112	12808.086	3186.712	5659.673	950.018	624.428	294.991	971.249	11818.464	1801.125	251.36	10486.063	186.366	328.92	164.623	787.442	42766.334	526.083	145.425	1072.798	8117.631	322.095	326.539	304.852	128.319	1309.599	357.396	1440.098	150	0.858	726.853	514.407
17884.971	18615.841	14117.785	21314.806	13965.744	19554.973	6627.85	11277.814	995.282	605.218	324.158	818.657	9654.887	2225.863	279.415	11762.814	219.043	401.744	176.79	757.303	38158.331	564.031	136.048	1528.842	11729.231	368.46	312.104	290.019	181.578	1137.592	344.958	2127.903	331	0.831	751.684	514.796
16999.379	17435.394	13316.235	20402.664	13185.801	18002.247	6217.9	11008.973	954.81	475.731	301.167	1279.079	7892.521	1675.092	282.947	12107.593	208.797	433.137	303.773	1077.873	36276.767	587.241	142.495	1520.866	12529.963	315.724	502.605	275.575	2447.41	1298.871	339.142	2138.282	157	0.921	781.646	512.029
13493.169	13566.54	9688.76	14956.597	9729.636	11772.89	3870.82	8979.167	1036.89	308.487	277.415	603.784	437.662	2745.568	264.234	21124.87	199.828	270.657	365.524	805.335	12726.818	394.424	137.826	2600.135	8019.638	263.175	327.036	275.757	5434.475	399.887	388.091	8258.202	228	0.927	886.092	514.868
19303.753	19261.334	14728.743	22654.152	14856.771	19563.971	6118.687	9546.186	1115.803	1229.448	397.666	838.893	14234.534	2706.741	311.76	15469.023	271.547	442.292	192.854	873.735	27676.146	743.607	144.904	1423.908	16446.419	316.817	305.894	298.518	131.088	1909.116	353.202	2374.969	332	0.765	534.069	517.533
12300.899	12591.314	9480.997	15501.662	10793.911	16155.576	6642.321	12339.975	918.761	423.371	345.616	534.772	993.309	4938.872	275.556	10327.333	170.174	236.794	246.329	2965.23	2275.75	522.118	146.961	2079.808	7523.382	285.347	321.9	312.705	19501.671	660.59	306.892	5322.554	245	0.811	663.949	514.802
9222.231	9243.332	6669.982	10143.42	6061.21	9382.153	2125.633	3845.715	754.814	415.11	275.219	771.467	14715.361	1688.555	248.308	10737.609	175.234	256.156	175.463	643.051	48309.148	525.99	142.597	1063.687	7223.653	322.243	336.933	295.888	136.325	1399.234	361.563	1364.691	119	0.961	720.87	513.424
13601.015	14046.941	10763.753	16436.83	10406.174	13808.249	4339.388	7556.36	830.793	480.91	269.892	1407.489	8314.259	1767.868	275.621	10532.209	202.577	381.049	251.981	765.976	33483.874	445.806	137.655	1274.842	11041.416	332.897	473.098	267.923	2716.336	1283.443	362.303	1753.524	263	0.855	772.435	517.861
16142.712	16517.339	12160.725	18199.475	11056.998	19201.419	2521.57	3339.765	1151.637	431.81	317.715	1198.368	7150.674	3992.009	232.151	8682.268	262.271	503.789	222.568	764.519	41319.548	719.684	126.232	936.159	12696.602	402.794	329.001	282.051	1824.075	854.736	357.545	2595.078	314	0.864	865.771	517.398
17000.951	17630.793	13343.382	20261.821	13119.846	17447.818	5653.424	9659.095	995.826	1119.909	294.277	1023.493	7121.515	4217.433	253.867	11461.697	241.132	510.244	219.124	814.577	36727.586	777.637	139.065	1408.907	15614.437	317.292	330.05	310.467	1349.785	985.562	321.384	2181.109	315	0.798	687.621	520.379
15435.338	15576.303	11590.23	17488.599	11645.941	16388.462	5651.495	9382.842	1335.71	385.206	327.549	551.132	666.223	2994.245	265.686	10086.483	218.965	288.762	355.57	2675.914	1734.988	721.226	135.381	1495.638	12724.288	293.692	352.768	287.003	22291.29	592.108	350.516	4260.953	341	0.799	607.004	519.174
17790.719	18486.961	14194.647	21118.753	13249.644	18192.482	4729.41	7474.154	817.632	851.191	291.164	779.454	9482.585	1627.892	257.242	9316.542	235.545	528.26	172.018	731.289	37990.322	552.881	141.993	1039.627	14350.975	377.933	315.097	300.034	132.706	1116.113	371.089	1468.927	375	0.783	733.137	519.876
10463.521	10615.606	7773.486	11479.321	5380.447	9507.376	1377.525	1863.888	871.127	305.457	293.102	612.151	2187.298	534.366	226.339	2455.187	206.618	310.001	285.486	484.948	23021.653	343.894	154.756	347.092	8283.886	301.258	331.528	266.928	705.143	311.282	525.585	554.391	266	0.833	975.244	519.357
14161.719	14243.279	11204.649	16927.758	11216.001	13636.934	4204.077	6143.973	865.144	756.869	374.402	689.912	8577.079	2236.074	289.928	10725.371	236.235	409.858	165.355	749.48	18340.17	924.884	129.208	949.382	12931.062	264.431	288.822	296.547	148.926	1285.363	370.58	1484.993	194	0.924	558.835	518.062
18224.091	18582.111	14342.329	21497.841	14129.499	18428.981	6183.654	10560.35	1454.291	801.494	377.718	562.477	6393.406	4264.677	296.007	12093.74	252.693	478.799	224.797	1292.039	18550.991	724.036	132.575	1524.382	16205.046	340.714	332.577	304.776	5956.829	1217.622	304.034	2763.846	346	0.805	577.361	521.477
12867.212	13405.146	10249.83	14718.837	9304.326	12054.102	3609.689	6132.818	738.448	494.188	271.234	500.443	3619.259	1733.373	237.062	8543.942	202.706	363.522	201.987	1064.914	21059.035	414.342	132.768	914.818	12429.571	351.69	313.372	297.821	1965.475	679.263	316.235	1628.667	243	0.867	629.051	518.965
14181.734	14765.075	10996.954	16913.195	10742.456	14812.058	4456.946	7855.793	1276.34	480.776	280.627	999.256	8959.957	1824.833	277.854	11324.806	215.019	408.29	251.127	923.199	38704.548	517.852	136.65	1382.102	9957.973	308.373	341.904	283.798	301.83	1147.027	319.42	2042.581	286	0.795	802.503	518.825
13960.143	14516.519	10920.87	16899.273	11072.86	15865.57	4947.54	8738.73	796.308	371.784	282.605	1076.466	7048.135	1609.188	291.173	12335.685	194.31	317.158	453.921	1610.653	20811.664	685.912	138.754	1431.852	9870.695	288.36	855.238	272.5	6901.56	1107.059	317.098	2281.919	183	0.88	786.451	517.511
11354.818	11350.46	8005.46	13111.765	7858.732	10838.954	3251.49	6693.963	1211.231	597.441	285.273	1015.494	11359.441	8885.566	315.418	13801.365	242.902	238.876	241.839	700.876	44500.957	667.408	135.767	2269.387	9006.049	344.784	319.341	286.82	112.667	1685.886	302.574	3636.079	107	0.971	820.687	515.986
10414.085	10435.711	6883.611	11032.452	5062.246	8965.809	1827.757	2788.681	702.319	244.012	242.502	305.454	282.901	887.548	206.067	8732.496	310.75	200.693	279.8	326.556	613.086	314.416	185.242	1044.623	14822.812	285.258	288.306	348.943	556.887	306.313	396.362	3194.676	167	0.85	1309.668	519.009
16433.986	16885.699	12682.936	18875.243	11775.403	21168.663	4477.396	7126.694	829.516	1169.551	299.474	661.175	9139.82	3518.017	262.308	11132.204	230.754	481.651	186.365	706.659	40040.021	1883.533	138.395	1289.971	13854.182	342.645	336.343	302.767	135.201	1096.2	341.303	1746.196	375	0.757	713.871	523.151
20144.303	20716.37	15782.405	23352.708	15274.321	20487.62	5108.012	5912.468	1193.992	810.133	402.231	689.042	9208.65	1848.735	275.87	8630.772	279.535	475.988	204.271	1597.381	23793.342	625.702	137.661	756.039	18612.799	292.157	291.126	294.298	775.481	1405.598	357.796	1247.31	214	0.896	523.192	521.687
18622.06	19217.394	14711.082	22323.489	14580.019	20225.401	7276.301	12975.382	814.129	631.256	314.385	732.158	4931.331	3462.438	270.314	12355.537	220.561	474.071	184.102	1881.545	21560.716	619.375	141.651	1727.661	14463.873	473.114	337.825	299.617	6942.626	977.52	310.356	3800.586	344	0.8	657.631	524.634
8043.912	7777.432	4853.74	6474.105	2951.441	4325.455	1383.452	2238.91	802.798	268.547	268.453	325.658	220.592	588.95	205.148	5442.613	217.499	196.501	319.202	249.899	374.514	178.23	168.953	675.698	7517.154	287.412	289.246	330.686	441.883	269.611	454.66	1946.193	137	0.963	1239.529	520.515
4564.675	10126.207	7015.906	8659.709	4669.849	4418.644	1308.365	2293.491	393.145	339.955	274.402	369.226	506.089	569.239	223.647	8037.318	140.4	192.947	231.204	441.763	5090.754	249.816	173.338	822.646	3007.436	273.901	316.348	259.907	1068.387	319.484	266.373	2591.019	167	0.9	1374.392	521.009
13055.878	13191.1	9420.063	14630.916	9720.215	6293.093	2410.955	2835.633	1447.19	413.455	397.027	900.897	485.988	253.928	242.489	3183.273	204.167	224.055	203.914	6323.499	1388.511	237.116	129.45	333.226	6912.201	302.533	278.511	286.418	19613.996	312.079	366.117	558.742	186	0.789	511.108	523.661
14935.948	15242.493	11745.761	17834.017	11877.232	14148.789	4711.095	7578.122	1447.916	967.152	373.968	995.904	11886.089	2249.585	303.473	12758.841	243.996	432.259	174.524	990.522	28398.035	616.649	133.655	1268.465	14001.023	296.128	301.727	297.4	132.907	1773.945	340.519	2106.188	186	0.895	550.855	521.403
15316.125	15428.24	11506.065	16516.134	9987.677	11677.606	2790.607	4511.335	1014.745	803.571	266.212	1120.856	6159.251	3089.849	258.538	6876.887	236.381	449.776	221.686	600.381	31246.393	564.212	132.01	894.995	12592.013	297.162	306.525	280.76	106.421	644.542	351.554	1259.14	223	0.852	828.85	524.522
17644.226	18177.635	13831.336	21518.755	11618.229	18085.147	5072.266	7804.514	768.626	435.242	278.446	450.184	1066.644	395.398	225.946	4778.433	224.209	292.307	262.934	391.323	18623.705	374.186	163.768	600.922	11587.294	297.236	318.984	274.009	745.59	310.76	556.595	916.455	176	0.962	984.205	522.619
5156.719	6791.322	4635.556	5862.199	3476.908	5220.502	1462.533	2432.359	614.569	312.719	284.407	377.128	302.752	833.355	257.262	8235.388	157.715	165.64	224.18	393.915	385.209	263.819	175.554	1038.714	2143.719	264.142	311.867	271.295	2501.85	331.075	352.225	3795.013	139	0.95	1385.629	520.097
16072.215	16746.574	12721.131	19258.962	12885.708	17959.404	6749.071	11846.314	949.703	499.503	335.651	684.82	4662.496	2780.685	262.696	12336.104	198.976	452.102	223.12	1480.581	34413.322	562.274	141.603	1650.634	12356.743	739.747	375.718	305.899	4063.077	846.239	338.745	3234.726	290	0.862	644.883	524.655
7716.485	7556.3	4842.411	7891.659	3018.375	9335.795	1216.048	1838.827	687.703	220.813	215.816	308.234	252.357	743.442	203.751	6623.914	273.069	172.387	247.309	350.057	346.626	306.81	175.572	801.636	10401.132	278.314	273.519	359.83	1297.86	287.461	430.566	2488.816	149	0.94	1314.587	522.057
11316.478	11481.448	8350.86	12941.179	8064.708	11582.282	5021.085	7173.574	928.037	400.542	276.418	710.672	4055.195	3848.324	258.868	10295.213	193.947	287.793	234.777	1418.488	14498.711	618.449	146.224	1392.786	9235.468	306.326	361.56	295.595	5289.669	718.769	288.682	3051.59	127	0.944	677.831	523.059
15799.833	16289.61	12489.676	19477.768	12806.273	17451.942	5793.399	9114.177	917.837	1062.432	295.157	854.158	9642.875	4588.419	270.317	12295.387	215.717	428.641	176.469	771.962	41396.934	863.383	142.983	1444.124	13247.091	315.991	324.099	296.24	305.622	1159.835	317.343	2051.648	181	0.891	696.743	524.555
18142.316	19119.982	14588.168	22363.647	14392.642	19551.729	6435.77	11292.395	1510.824	854.252	320.302	1005.945	11959.338	2724.851	287.538	14018.496	228.174	486.801	189.953	853.22	43118.865	667.267	138.207	1717.663	11117.176	432.068	316.249	280.923	1705.539	1318.45	374.422	2316.268	375	0.797	756.959	525.084
15590.371	16342.336	12252.106	18147.361	11033.29	15449.486	4320.244	7308.172	1103.448	957.407	287.032	1337.917	7608.881	4686.446	281.218	10077.07	247.578	422.746	234.421	665.375	35380.695	605.886	131.538	1430.393	13694.314	307.459	320.541	278.83	128.257	876.392	281.224	2301.701	155	0.933	821.423	523.01
13082.777	13238.701	9813.335	15352.379	9884.959	13483.294	4270.821	7517.564	840.665	383.339	307.316	1149.737	11076.656	1945.268	276.613	12295.17	207.372	312.592	473.848	1446.25	28052.24	599.023	143.051	1431.705	9499.582	287.807	730.088	283.213	3457.751	1470.265	352.839	2416.963	155	0.933	790.526	524.455
18996.282	19271.634	14927.599	22759.052	14622.972	23111.58	6096.654	10216.195	677.232	664.501	295.527	1029.969	8613.687	2045.688	251.033	7331.328	242.271	412.465	207.937	545.323	33563.209	625.861	128.024	898.645	16633.14	318.213	339.687	285.248	115.685	967.066	379.1	1257.445	153	0.955	856.134	523.788
12374.507	12611.065	8434.812	14074.342	6677.443	8414.099	2649.801	4525.778	982.102	310.974	305.878	280.896	265.929	932.401	212.471	6915.141	286.808	263.709	411.657	358.276	289.614	249.207	157.805	931.795	12492.666	303.381	303.724	323.447	1596.215	263.929	349.964	2538.865	139	0.988	1213.371	523.824
9950.159	10625.823	5542.973	8194.334	4225.868	7675.646	2436.727	3917.457	1202.595	440.528	323.321	382.404	489.289	501.995	252.973	8762.066	247.505	173.789	217.755	525.3	5104.669	321.684	130.038	1220.766	12670.495	285.303	280.46	278.878	494.528	332.123	404.856	3882.046	154	0.951	1590.422	524.214
12418.083	12965.626	9596.188	14752.179	9255.474	13359.69	4439.086	7902.555	1141.846	545.6	275.814	1433.975	9862.979	1724.813	274.325	10395.437	191.825	391.751	243.331	1010.119	40830.372	557.306	140.791	1289.397	7975.677	349.614	308.964	281.46	714.001	1011.944	293.357	1986.609	282	0.795	809.574	526.113
19615.447	19864.171	14596.456	21763.839	14166.002	22248.451	5381.588	10751.932	1074.663	309.057	273.96	511.697	641.107	2514.758	262.443	20476.346	240.246	356.496	809.813	710.882	5313.246	692.15	155.378	2312.093	16229.458	281.072	349.386	261.324	8348.133	475.672	376.642	6307.304	121	0.989	882.674	523.384
13547.841	14767.434	11646.093	18814.811	8512.406	8169.375	1906.643	3497.601	1399.297	313.956	301.152	580.763	282.354	3795.787	229.471	6521.501	241.84	348.312	621.548	791.424	274.738	363.956	140.742	939.476	12303.542	296.81	368.169	272.455	6299.514	407.886	444.614	2617.585	139	0.915	919.608	524.903
18034.041	18298.8	14037.394	20312.029	12228.609	17591.098	4256.293	6954.419	750.559	739.243	279.992	1039.051	8417.168	1925.604	257.941	7494.178	284.507	488.234	229.172	527.393	37445.395	526.611	135.486	908.222	18990.138	298.67	344.128	280.504	102.727	940.723	374.855	1269.664	260	0.895	847.085	528.308
14989.537	15696.357	11744.407	17642.539	11265.423	20621.716	4528.396	8699.451	1260.476	355.839	300.566	1026.412	4446.676	3533.125	257.484	11830.036	216.879	319.606	434.548	1171.213	17681.656	717.648	138.774	1584.388	10086.483	289.615	354.121	271.737	6498.688	773.912	361.884	3881.495	333	0.701	881.548	529.065
18352.443	18625.546	13868.888	20122.649	12185.161	15027.732	2480.584	4344.459	1223.103	464.134	314.486	530.441	542.936	3677.024	243.183	6515.926	303.059	377.412	271.956	800.199	6332.034	578.276	132.344	994.132	18034.768	281.493	336.792	278.636	8302.782	461.059	424.259	2532.053	378	0.732	899.854	532.664
20152.118	20253.718	15611.153	23514.974	15472.603	20207.375	4929.936	7227.32	1198.932	768.436	402.386	786.293	10679.191	2316.327	282.136	11244.339	279.357	484.064	185.166	1154.692	20381.061	624.535	141.527	1018.071	17085.636	319.081	289.737	308.332	521.72	1733.147	353.186	1682.947	312	0.882	536.128	530.449
12707.575	12867.373	9480.448	14398.03	9669.534	13979.76	3483.143	6047.831	1813.034	379.864	329.801	501.275	1082.333	3538.295	275.779	9699.96	229.506	305.017	236.093	3613.976	1460.891	634.471	144.837	1279.386	12689.84	297.912	316.051	300.023	21154.128	773.814	363.751	3623.383	343	0.773	617.121	531.343
14254.033	13841.529	9892.93	15497.807	9833.079	13886.755	6142.061	8779.718	820.485	412.226	284.672	511.214	1905.081	3480.121	272.819	9658.104	173.457	271.842	227.95	2442.467	9935.246	612.499	142.204	1564.957	9022.257	340.523	322.629	301.162	13574.458	574.556	301.383	4642.897	145	0.793	672.603	526.9
13542.439	13860.996	10474.706	15873.566	9800.758	12784.278	3646.81	6522.95	760.445	914.163	325.962	1233.367	13115.856	1943.923	272.978	12142.657	223.881	357.4	221.709	814.113	31214.571	578.454	132.938	1288.863	12260.227	277.999	489.61	264.647	870.768	1914.886	344.365	1679.7	179	0.965	779.74	527.355
19106.07	19300.565	14897.442	22659.176	14868.769	19521.879	6683.599	10843.491	1138.843	730.338	362.718	552.887	7842.864	4221.343	308.391	12228.369	267.546	504.699	182.949	1145.434	21694.42	786.276	132.327	1441.482	17252.098	339.713	313.792	317.817	1365.899	1470.281	348.106	2451.587	246	0.83	586.224	530.976
16779.512	17109.499	12401.945	18868.537	12473.684	8176.075	3158.349	4304.772	1678.872	442.66	400.442	963.179	331.012	263.952	236.414	4491.349	251.204	311.61	230.389	6058.921	410.923	263.614	127.484	435.521	12747.459	319.319	298.343	290.424	20374.06	305.972	371.318	767.096	132	0.892	508.75	529
9737.268	9643.466	7248.456	11052.368	6961.482	8121.838	1971.816	3290.7	752.574	690.641	324.665	776.96	9481.302	1823.857	280.953	11091.375	186.124	281.929	161.553	667.829	27401.721	525.03	123.659	935.412	9245.576	265.122	302.128	305.325	152.123	1410.151	315.201	1396.417	129	0.97	567.671	528.322
7243.888	6881.295	4458.649	7896.248	3395.294	5073.253	1620.442	2711.269	773.471	338.664	278.668	337.528	309.936	736.925	269.595	8742.953	178.234	195.121	195.108	390.178	574.255	346.632	177.763	1063.617	5077.208	268.762	312.702	276.023	482.361	336.873	335.002	3689.122	166	0.809	1401.602	529.94
14875.283	15002.401	11389.527	17443.608	11167.158	12251.666	3270.479	5608.357	858.315	1326.15	378.907	992.544	9349.279	2183.725	287.137	13150.243	230.993	455.662	189.763	737.727	25059.236	546.006	127.04	1170.486	13357.718	284.017	355.394	301.539	131.505	1356.705	342.338	1752.765	234	0.912	557.966	531.53
19122.204	19868.264	15241.49	23252.694	15252.445	24538.091	7233.131	12227.492	1107.095	1606.386	313.001	1214.942	8369.25	2995.165	268.074	13543.572	263.03	459.617	166.269	783.477	38915.943	1400.646	136.163	1637.116	15521.076	377.037	340.138	296.187	158.706	1059.14	321.37	2350.446	239	0.898	712.638	532.856
14979.64	15493.417	11891.468	17623.076	10804.077	15585.268	3663.661	3591.736	861.998	570.854	305.167	1133.871	9664.23	2184.778	252.055	4963.729	265.927	461.329	209.677	741.515	43333.853	630.958	131.362	561.838	13368.853	370.338	361.863	281.231	174.133	1063.82	328.752	1059.941	464	0.825	862.711	534.636
19355.021	20233.155	15502.631	22976.53	14907.451	20476.943	6959.554	10455.291	858.457	538.583	307.964	623.12	6162.228	2597.592	259.107	11667.623	236.502	465.199	187.215	1421.627	23144.24	639.937	136.381	1426.453	15898.811	632.16	329.034	306.323	5004.595	864.146	293.788	2742.724	245	0.902	667.247	532.859
15466.541	16275.356	12400.704	18977.854	12758.813	18840.37	6945.95	12404.062	1130.529	640.994	304.492	739.027	4922.747	5594.243	265.942	12755.747	223.712	313.436	250.375	1228.117	30544.77	1079.125	145.993	1878.187	11186.551	336.646	310.682	299.004	3772.764	708.373	357.483	3782.287	299	0.837	699.082	533.436
11362.056	11274.377	8369.418	12261.741	6565.413	7264.542	1760.679	1901.682	642.084	373.684	249.879	450.374	8869.768	1157.799	218.657	3826.123	209.8	394.667	164.22	600.371	34466.981	451.533	126.993	423.143	12011.478	321.302	348.296	289.532	115.65	1088.398	356.63	589.446	139	0.891	740.018	530.327
16560.456	17273.411	13183.453	20287.259	12938.249	18195.629	5675.637	10707.712	986.106	832.18	320.093	1015.092	14955.182	2416.55	264.828	13603.101	222.781	470.127	188.718	855.859	36363.553	783.933	141.571	1612.102	10734.75	351.904	316.995	270.675	147.721	1473.053	390.029	2126.976	338	0.779	767.379	536.689
21638.248	22614.038	17404.036	26565.341	17091.268	24599.327	7596.882	12307.957	847.158	2447.689	336.76	685.393	8687.786	2292.334	267.492	11602.112	272.332	523.821	173.823	1102.543	26758.141	714.938	139.828	1355.531	15232.91	321.217	351.974	300.044	144.137	913.649	349.594	1960.426	221	0.88	727.061	533.387
7748.186	8050.915	5021.537	8271.994	3982.314	5830.923	1652.21	2958.054	930.416	340.397	306.404	290.173	289.183	1478.942	226.878	8748.92	198.209	242.035	389.574	419.565	215.579	213.95	161.549	1233.533	3845.87	298.446	303.489	304.233	588.613	309.352	347.659	4203.415	148	0.934	1203.52	533.338
16524.423	16933.986	12770.185	19320.478	12482.856	16006.519	4457.947	7714.649	1041.539	852.47	315.174	989.934	10328.136	2084.086	262.248	11551.74	249.636	427.354	283.751	1069.846	37449.674	573.508	144.141	1302.212	12384.648	298.763	405.833	276.722	822.376	1131.887	339.172	2062.54	224	0.838	795.281	533.071
11320.703	11562.098	7566.72	12256.467	5817.994	8177.678	2276.71	3877.409	865.048	310.385	296.255	305.714	256.126	983.736	240.535	7915.464	234.276	234.307	544.327	317.687	227.811	205.063	154.861	956.23	8856.021	281.142	301.398	312.915	415.031	271.439	337.457	2595.296	153	0.955	1216.788	533.428
15891.122	16220.857	11193.794	17503.464	9407.538	16468.935	5854.622	10212.669	710.836	557.876	281.329	459.649	329.53	805.445	232.208	7885.893	236.126	184.269	346.311	566.829	1198.631	290.981	194.215	1378.851	7069.591	284.062	301.153	347.267	2663.012	421.495	351.259	3849.559	290	0.918	1314.403	536.448
13022.729	13735.505	9962.591	15211.847	9986.022	7753.884	2576.205	2975.449	1337.487	445.372	406.452	870.378	1908.28	404.275	236.731	3250.093	232.502	315.528	271.341	5867.684	2256.544	284.302	132.499	350.624	9370.384	295.196	336.167	296.933	21792.954	431.525	331.074	665.925	157	0.921	505.634	533.908
15872.45	15777.164	11539.222	17750.711	11928.416	16424.481	5749.374	9904.654	1005.068	390.755	330.406	581.775	285.234	3614.391	294.795	10776.62	200.392	280.091	301.764	2417.882	456.255	610.295	158.209	1676.527	13223.584	287.452	354.1	311.456	20777.798	527.315	331.353	4664.425	174	0.929	630.374	535.828
12539.918	13148.75	9862.879	14756.424	8531.173	10523.837	2731.56	3537.325	979.013	586.798	281.064	611.267	12729.564	1601.169	235.45	5876.715	213.297	385.748	174.693	777.029	41030.658	510.879	125.946	634.267	10223.514	372.35	335.6	270.215	124.281	1311.645	397.436	883.539	172	0.95	748.483	535.017
12341.276	12766.273	9602.415	13540.39	7821.537	10302.872	2195.179	3588.236	907.77	662.638	272.909	938.194	7240.907	1300.23	243.922	6497.858	240.05	393.46	211.325	482.247	36229.276	442.2	132.336	746.984	13517.376	287.474	329.08	260.532	102.748	680.259	341.191	984.631	181	0.882	838.881	534.964
16660.672	17156.387	13287.311	19449.611	12368.54	16736.516	5022.709	7371.77	857.866	1370.634	336.077	756.806	12148.324	1893.733	251	9871.285	243.054	503.798	171.076	664.331	34861.623	579.328	140.428	1050.497	15219.86	317.806	360.468	268.041	136.641	1562.689	373.115	1371.757	168	0.875	777.19	536.012
17115.004	17609.049	13287.044	20217.572	12339.084	17604.01	4756.25	8364.3	916.071	494.284	325.067	931.913	9420.844	1848.391	254.869	11366.946	233.534	487.629	243.76	999.079	42373.144	749.458	140.404	1336.687	11994.329	359.497	337.087	271.832	1017.917	1108.419	273.595	1921.01	291	0.874	815.431	538.864
13306.557	12961.97	9457.169	14083.609	7578.431	10143.498	2481.669	4159.651	1355.329	338.028	290.633	974.679	5237.295	1686.366	254.013	7570.948	238.837	342.807	222.344	592.381	35217.791	473.198	125.263	833.722	12896.492	290.699	374.292	280.232	163.65	760.41	233.852	1197.116	128	0.963	824.664	534.445
9861.047	10128.379	5910.751	8301.829	3623.402	6033.248	1188.048	1879.503	1108.704	332.38	265.331	397.515	252.293	2659.127	228.641	6605.787	259.787	245.56	293.07	386.43	286.971	312.201	151.369	765.322	7709.848	310.636	298.087	277.948	413.126	533.288	357.009	2442.523	193	0.852	1118.909	537.78
15438.356	15207.679	11144.036	17380.322	11598.473	16242.661	5993.782	10519.697	1484.61	392.24	390.123	803.227	687.864	3464.482	276.507	9936.38	166.32	270.531	289.8	2848.492	2462.105	530.91	148.321	1752.135	8097.427	280.86	324.596	302.274	25117.785	574.855	325.9	5544.988	328	0.781	648.073	538.521
19661.048	19638.196	15123.191	22976.746	15243.947	16480.551	4636.832	7474.019	1158.08	581.983	417.226	771.242	7556.958	1737.427	270.839	11518.682	262.43	468.201	176.128	1954.411	21142.152	512.56	131.715	1025.868	15047.791	311.913	293.296	317.957	3413.355	1204.86	345.494	1617.264	217	0.864	544.228	539.468
18484.138	18482.012	14100.596	21493.316	12121.97	15665.111	3770.252	6678.046	942.583	322.132	356.356	480.821	308.938	4564.696	256.091	8605.559	298.188	364.847	269.062	1137.496	390.32	542.347	144.187	1352.326	18803.503	306.582	334.448	275.383	16678.92	526.805	430.699	3658.069	226	0.871	911.531	536.907
16697.677	16918.096	13069.987	19828.772	13084.72	17439.02	5724.368	9343.142	1008.506	924.622	365.92	674.779	9652.185	2595.962	293.504	13247.328	243.267	457.157	179.228	899.818	22992.041	735.924	128.088	1275.571	14148.689	290.099	300.435	326.427	147.88	1591.44	349.417	2012.544	367	0.795	570.925	543.614
21301.285	21851.293	16989.196	25529.161	17504.583	24937.466	8973.302	15269.124	993.723	1185.076	361.738	640.212	11271.53	3872.968	341.924	14709.482	241.417	428.581	176.645	993.815	26939.929	830.806	140.675	1800.377	17078.768	336.488	320.761	318.605	435.506	1862.595	342.413	2835.748	236	0.902	592.258	539.153
18049.509	18511.821	13828.757	20720.726	13270.161	14949.651	4831.497	8089.107	1017.184	430.606	296.884	573.669	4940.679	2011.345	251.585	9892.706	248.027	411.978	234.26	1253.607	25067.132	484.508	138.175	1179.446	16216.148	1059.626	320.566	292.163	4968.245	537.022	281.413	2538.114	221	0.887	678.106	538.41
15026.626	15312.179	11581.285	17577.641	10465.883	12888.376	3731.52	5309.115	828.48	896.94	267.517	682.552	11122.606	1640.408	253.348	8837.485	260.45	430.834	185.112	661.233	48379.025	531.721	127.988	990.466	14485.921	294.712	342.308	290.131	136.45	1520.955	350.008	1293.292	146	0.972	736.979	538.274
17126.258	17830.861	13851.873	20606.838	12784.766	16572.149	2765.813	2826.645	1457.15	887.752	294.647	686.816	8595.938	1831.9	223.808	3361.954	262.264	514.261	212.802	624.933	37707.521	564.579	143.849	397.085	16465.424	301.914	326.523	273.6	127.155	1012.998	362.126	603.275	171	0.913	789.056	539.699
20875.254	21252.684	16614.185	25016.857	17090.995	23161.795	7928.341	13170.817	1036.648	998.873	360.916	643.367	9684.663	3147.571	317.201	14403.413	242.448	476.181	196.042	1136.278	22737.727	738.11	145.201	1620.172	16534.219	350.869	318.046	316.317	1438.238	1661.101	346.062	2716.847	364	0.852	604.236	544.113
19905.831	21033.627	16192.992	24338.738	15545.987	22884.902	7418.483	12505.944	879.309	1660.468	326.668	1182.427	8126.463	2617.869	259.96	13432.429	278.227	454.03	174.987	1023.223	31867.935	691.417	127.652	1606.069	16664.352	305.997	333.82	295.399	314.755	806.441	316.736	2332.167	199	0.906	718.425	541.52
17187.556	17969.332	13879.374	20805.147	13053.317	17430.376	4767.446	5517.146	976.056	1138.677	339.899	587.627	8476.76	4456.264	266.081	8578.901	258.836	497.949	198.744	970.786	32748.706	802.868	152.34	1145.89	14887.658	436.603	350.284	275.148	127.766	1342.237	390.433	1501.452	247	0.818	781.2	543.646
12993.433	13585.612	10156.398	15455.291	9925.448	15142.579	4193.832	7643.239	1541.886	346.297	320.035	861.877	4353.999	3757.187	264.991	8415.682	195.351	295.939	408.676	1619.25	9378.835	512.464	135.644	1379.299	8870.944	295.318	365.562	269.675	10597.431	781.576	341.756	3566.91	165	0.968	885.718	539.136
12829.611	13419.844	10109.173	15057.556	9125.936	9451.859	1323.642	2272.842	906.311	812.852	276.677	642.393	13675.906	1384.056	212.981	3972.537	220.271	408.442	193.634	862.599	33680.573	473.851	117.531	445.759	11062.426	321.021	330.645	263.479	123.194	1312.904	357.282	651.643	206	0.938	756.398	541.995
19629.387	19943.074	15409.225	23287.568	15393.997	16232.414	3921.189	5568.424	1022.988	932.733	413.16	832.157	10258.864	2290.14	268.887	9521.838	263.497	498.625	201.135	943.079	18605.103	596.767	129.469	840.574	17024.236	317.66	305.025	310.414	388.822	1406.983	348.208	1304.517	157	0.931	552.347	541.685
16693.031	16779.247	12726.746	19956.088	12892.951	16766.875	5005.684	7836.422	1013.321	1218.501	406.563	1052.683	10478.661	3172.829	299.845	14465.51	236.851	375.751	194.776	1035.51	30348.469	762.188	128.792	1390.144	12388.095	295.334	340.945	315.402	161.95	1694.239	358.516	2228.444	139	0.95	558.471	540.471
16624.502	17134.107	13197.726	19238.997	11941.572	15031.836	4093.408	6736.163	1296.876	700.455	285.507	740.353	7512.052	1521.385	241.985	9341.371	242.078	487.176	201.546	637.689	30494.013	517.704	142.865	966.718	14273.394	311.998	328.393	273.376	145.389	838.857	316.936	1276.173	262	0.851	801.996	543.248
18406.76	18730.296	14637.148	21144.006	13413.484	18069.88	4924.505	5794.15	894.286	968.715	323.522	1109.542	8225.511	1417.81	249.048	8606.694	259.16	538.49	186.372	622.437	44425.276	582.695	138.265	989.578	15123.567	326.709	337.926	267.766	108.013	835.614	321.833	1320.721	383	0.782	848.343	548.594
19794.278	19991.968	15673.019	23801.953	12720.55	15933.079	3773.583	5943.692	1121.841	331.922	324.951	481.803	390.393	2968.388	252.307	11905.238	257.012	350.901	462.526	980.519	4036.036	433.218	171.999	1509.527	16248.662	297.799	325.976	276.6	7661.459	466.057	444.354	4177.728	140	0.917	941.786	542
9961.656	8271.25	5494.067	9416.53	3444.299	4691.593	1678.507	2713.205	657.765	287.503	280.508	357.144	291.905	469.794	269.939	7741.079	230.447	191.522	236.392	372.59	382.851	307.513	178.092	922.816	10219.915	264.726	314.117	279.224	276.395	321.813	339.802	3190.364	108	0.967	1394.741	540.25
6738.824	9213.909	5521.593	5553.451	3599.382	4721.809	1002.455	1624.54	493.969	393.269	282.244	285.812	319.674	745.15	252.548	7517.595	208.734	218.849	183.615	399.934	2178.373	306.528	156.039	925.245	7339.678	305.272	319.369	291.898	328.428	344.515	345.574	3646.022	131	0.921	1410.416	540.63
17349.903	17517.996	13502.985	20008.591	12648.98	16269.614	3060.201	5014.36	1066.044	515.66	306.459	812.346	5645.898	1824.344	236.653	7856.154	291.532	472.879	226.767	997.397	37888.104	571.597	133.309	925.566	13062.187	357.729	330.567	280.412	1231.389	824.708	350.681	1423.192	275	0.87	874.995	546.06
11139.549	11087.539	7227.244	11358.63	5500.251	7296.052	1934.359	3233.45	865.748	288.833	279.331	283.377	251.436	611.747	225.805	6280.271	218.092	236.193	459.007	295.984	883.428	209.461	156.859	725.522	7375.287	276.636	271.422	309.384	239.849	260.579	363.581	1815.851	176	0.949	1219	542.892
11752.468	11815.541	8659.584	13410.861	8941.211	13225.035	4978.312	8743.005	821.998	360.033	314.944	634.079	1812.421	3181.944	276.18	9081.948	144.321	223.484	216.902	2670.942	2928.213	498.709	147.319	1388.341	5930.401	285.405	358.557	298.001	18923.414	626.892	314.709	3857.365	199	0.906	624.746	544.023
18210.152	18514.253	14175.954	21536.887	14314.135	20443.047	7470.441	12595.408	1455.297	423.667	349.365	525.972	297.868	3075.387	281.997	11059.348	198.814	333.776	395.739	1534.104	441.395	688.733	173.348	1824.625	11937.024	281.281	442.282	318.591	18761.634	356.3	302.175	4747.963	214	0.904	637.603	543.776
20188.832	20825.884	16237.143	23469.587	12952.822	16158.211	3486.803	5106.719	780.181	304.873	316.625	463.232	475.569	2266.046	247.976	7894.079	257.825	377.341	287.289	737.243	5815.373	466.345	159.141	968.251	18189.053	292.298	345.879	271.194	9697.651	473.906	382.196	2290.252	152	0.974	935.579	542.77
16798.211	16891.462	12794.271	19392.436	9985.347	14741.347	1994.713	4238.71	1503.967	511.202	335.647	463.853	353.012	4155.906	259.898	20366.297	281.387	381.008	364.611	988.843	4173.831	510.721	173.329	2157.641	15621.611	292.231	314.213	282.634	6474.187	502.495	450.524	5989.666	184	0.945	949.728	542.859
8075.838	7270.817	4790.471	8270.405	3221.769	4904.068	1392.406	2410.621	541.782	313.694	296.966	319.903	298.712	640.514	267.608	8139.003	215.959	193.436	199.718	374.736	472.962	289.015	165.23	967.734	8410.224	267.552	315.927	279.005	394.396	347.964	379.101	3737.295	118	0.964	1401.585	542.136
11537.914	11854.885	8749.654	13335.223	8532.488	11505.988	3805.839	6479.818	1288.921	357.894	277.911	580.664	3445.37	2335.455	249.274	9577.407	210.26	267.506	240.765	1449.206	11014.159	443.794	146.494	1263.038	11094.49	385.819	308.57	298.168	6104.335	562.419	305.086	3256.939	170	0.81	672.253	544
11992.741	13063.432	9967.795	14811.887	9525.808	13587.849	4655.128	8432.327	743.667	641.521	271.328	1464.934	5699.834	2699.456	272.706	11061.56	206.902	344.167	184.417	1038.304	35761.877	486.587	127.478	1550.418	11207.34	301.5	319.256	293.342	3014.63	804.964	308.426	3332.032	117	0.985	710.739	543.731
13937.798	14611.493	11011.34	16373.53	10207.065	13564.694	3649.376	5291	971.855	682.729	279.187	906.862	9274.552	1694.045	237.32	9066.766	252.837	428.876	183.07	795.077	38523.753	531.856	128.684	968.211	12159.895	309.867	334.826	287.516	224.655	890.16	355.914	1295.564	312	0.79	731.92	547.09
20719.242	21217.24	16675.083	24485.718	15234.799	19620.343	4588.164	7524.645	1045.916	876.943	337.879	964.294	9471.662	1999.278	241.397	10280.214	263.76	536.565	231.41	758.784	43070.807	771.85	134.29	1151.908	15545.183	332.646	348.253	264.92	227.061	999.431	285.836	1623.669	302	0.898	822.921	548.407
15287.022	15495.886	11615.574	15565.459	6708.166	13019.965	1335.218	2427.253	1054.293	339.116	507.309	404.168	290.591	2793.756	235.999	6325.879	347.373	335.648	354.164	935.73	397.637	761.088	137.265	831.26	18959.646	289.749	345.362	273.381	18461.433	479.721	392.573	1947.363	113	0.981	903.465	544.385
15383.187	15615.975	11919.39	17215.143	10571.097	13297.579	1446.498	2533.016	1127.411	704.596	301.677	821.485	7204.468	1252.007	217.994	5112.225	248.286	484.178	202.686	713.357	36728.192	560.382	131.326	596.337	13107.09	338.317	324.784	265.57	113.582	634.564	327.642	828.14	255	0.868	837.284	549.41
11388.785	10771.746	7172.668	9368.335	4933.164	9310.06	3116.237	5606.625	675.474	267.065	196.909	267.825	262.474	692.569	211.444	7834.863	266.836	193.74	224.195	300.216	1073.73	258.307	172.24	1071.736	7218.584	266.199	268.492	318.238	527.802	265.492	386.643	3003.058	270	0.845	1323.367	551.056
14265.566	14045.07	8666.261	14789.301	6530.582	10543.91	2938.301	5592.856	680.551	253.263	252.553	248.005	201.506	516.273	185.349	8121.163	307.051	220.587	253.273	340.463	374.326	255.004	138.215	1078.54	12546.801	252.556	283.1	304.302	1048.041	244.984	282.772	3026.389	225	0.904	1339.851	549.362
16013.366	16470.948	12716.279	19123.215	12332.143	15602.501	3299.259	4711.452	1079.154	873.78	402.2	634.6	10119.545	2249.199	266.053	8857.58	264.742	421.418	203.794	952.041	21102.97	648.442	136.127	821.233	15723.808	260.884	302.843	349.247	1131.396	1479.826	370.693	1262.515	286	0.815	561.476	553.517
13325.76	13313.797	9875.599	15159.929	9806.823	14480.682	5322.23	9596.69	1530.433	377.015	371.101	641.142	308.433	3616.017	283.967	10770.68	160.736	300.444	213.054	3006.279	461.969	583.229	143.485	1854.577	6992.867	284.548	325.974	315.665	30671.639	477.874	310.771	5588.948	155	0.9	648.423	548.532
12024.289	12122.634	8832.256	13441.612	8909.726	11294.02	4145.458	7530.043	1373.796	374.835	338.423	576.328	308.526	3180.475	261.763	8939.297	217.987	211.352	376.841	2519.904	475.524	545.92	155.055	1524.712	12534.7	292.567	323.999	310.293	17976.301	463.512	295.82	4903.069	272	0.725	666.081	551.39
8041.306	8137.329	5709.72	8685.113	5494.084	7349.41	1895.467	3415.954	1116.23	369.98	277.733	459.448	477.853	2074.324	236.704	6439.896	172.431	219.998	511.224	2520.037	1357.564	377.389	136.666	928.201	4720.628	324.237	333.237	305.398	19584.84	373.123	315.203	2987.276	167	0.9	693.081	547.356
9531.646	9415.048	6713.893	10263.814	6205.724	6766.498	2277.399	4223.956	1174.4	315.741	488.196	475.296	355.464	2630.815	260.427	8569.131	195.118	215.413	224.088	1908.716	484.87	330.394	145.89	1320.872	7452.067	307.208	334.145	267.986	44194.382	568.321	383.824	3533.043	159	0.957	918.28	548.487
7197.396	8155.897	5198.483	7458.399	3750.37	5060.506	1337.602	2022.299	939.928	349.306	252.195	339.741	364.52	509.294	209.594	7263.603	178.996	183.207	212.052	324.495	2303.404	316.451	124.408	794.521	5406.098	264.69	313.317	307.984	865.495	327.984	329.141	2577.719	198	0.701	1466.187	550.379
15695.613	15671.654	11874.62	17638.342	11328.272	13460.767	2682.304	4646.184	1415.633	338.437	335.395	583.073	621.133	2972.602	249.314	7580.77	276.885	336.195	509.257	933.73	6096.061	470.359	143.016	1138.431	13187.154	479.787	355.524	271.4	15363.679	502.641	364.827	2931.16	156	0.974	896.333	548.551
7423.536	7084.118	4572.872	7514.712	3826.962	6050.623	1978.8	3420.167	819.045	265.927	260.458	292.191	275.927	743.96	245.083	5905.039	181.87	192.132	212.79	363.557	872.882	245.986	160.503	821.741	4743.156	262.066	267.069	300.113	200.053	292.436	457.692	2631.083	182	0.948	1201.879	549.709
18321.734	18623.575	14673.96	21916.202	14874.639	19748.375	6741.637	9710.357	916.482	913.317	350.527	652.972	7392.064	2769.968	294.113	10564.173	211.76	423.228	170.332	906.883	20819.327	652.909	147.621	1158.496	14858.889	332.527	322.901	317.124	810.099	1159.512	341.798	1849.006	350	0.881	615.751	553.8
14674.841	14889.885	10953.092	16282.786	9693.588	10517.338	2755.78	6097.282	820.191	1298.501	295.149	391.079	5272.128	2843.458	251.054	11627.023	246.89	300.082	182.521	799.164	25087.6	643.372	133.394	1468.369	11018.58	359.291	312.099	265.939	122.575	964.947	381.528	1964.409	200	0.83	767.095	549.775
12874.177	12670.466	9412.293	14831.058	9908.008	14146.037	4993.141	8518.491	1017.538	524.658	360.371	626.972	9571.991	3726.188	322.274	13548.663	206.881	307.219	178.502	1129.959	23881.996	788.963	131.937	1483.181	9362.147	299.538	316.157	345.782	148.961	1929.486	313.893	2449.684	169	0.957	582.411	551.991
18069.57	18050.656	13912.242	20022.998	12467.004	13567.973	2410.446	3649.05	1043.084	562.448	298.039	886.758	7532.597	1085.078	234.721	6044.089	300.354	511.23	188.172	793.222	39575.857	501.679	141.639	653.205	17204.696	354.577	327.628	278.812	150.362	743.631	369.033	874.615	110	0.998	866.627	549.927
9199.125	8697.467	5979.062	7476.268	3314.637	7260.962	3069.97	5227.55	585.394	192.329	269.502	187.865	188.128	614.267	207.837	7511.803	322.647	182.214	196.633	234.523	525.023	236.996	159.822	913.637	11646.283	226.972	303.12	287.457	633.641	260.972	351.593	2530.536	215	0.769	1347.733	555.049
4106.341	3075.669	1987.056	4033.432	1577.122	3525.46	975.081	1557.893	602.226	267.97	270.435	333.426	287.963	472.979	259.563	6806.185	196.246	169.227	236.502	406.17	329.103	326.255	172.268	788.024	4049.089	258.347	312.76	281.876	283.858	318.004	380.505	2682.544	112	0.973	1396.866	550.446
10498.507	10489.172	7691.408	11151.146	6693.529	6528.112	1411.206	1515.293	629.533	896.609	268.766	494.068	6574.994	1480.994	232.658	4314.446	172.831	313.999	195.113	593.892	27955.447	486.881	135.278	536.87	8123.369	316.369	316.186	278.494	115.181	785.344	343.412	682.95	179	0.955	790.377	553.355
15106.612	15169.676	11640.906	17753.702	11752.548	15900.733	5441.522	9170.672	950.1	642.15	336.781	691.978	10292.55	2973.842	323.954	13969.888	203.07	391.227	179.705	980.046	24064.301	727.743	140.23	1454.578	11514.445	280.279	303.372	323.547	155.356	2076.696	335.596	2205.555	217	0.856	594.836	555.565
16165.973	16082.868	12156.446	18948.252	12595.393	18180.979	6630.139	10613.775	1405.258	553.425	330.882	564.013	4504.17	3031.649	278.231	12321.544	204.528	351.946	273.787	2875.533	9236.201	673.803	157.16	1601.929	10581.585	312.348	342.848	309.275	11458.966	1042.886	294.411	3829.675	274	0.73	643.066	556.219
12987.249	13421.155	10150.088	12701.195	6662.348	6278.818	1365.897	2364.089	722.822	418.687	284.937	497.064	5779.006	1647.298	224.42	4445.771	250.288	327.159	211.823	505.674	24291.549	560.844	145.077	634.874	15671.716	295.33	336.431	269.334	117.685	565.489	356.325	885.255	166	0.836	800.657	554.006
11267.189	11413.838	8572.978	12447.65	7003.9	10644.82	1900.962	2663.595	1978.56	296.702	291.658	517.907	299.328	2629.704	260.67	10702.99	209.899	295.419	215.101	1067.011	324.919	447.882	159.391	1292.742	9121.624	291.43	308.23	258.762	9983.066	423.592	461.423	3954.822	230	0.864	945.435	555.422
8099.058	12675.822	9275.71	6645.074	5972.112	9706.502	2516.034	3926.381	585.247	295.099	320.094	168.678	292.772	554.714	227.667	5033.809	287.119	174.522	272.571	229.341	311.761	335.541	165.325	625.618	8526.22	254.145	343.803	257.083	984.448	338.878	335.444	1535.521	224	0.899	1362.607	555.009
18070.953	17974.895	14061.575	20357.622	13004.822	16600.053	3760.796	2917.241	907.848	635.862	313.851	992.126	7562.592	1178.849	237.772	3266.023	284.896	417.345	187.812	762.772	44685.281	586.903	134.846	394.134	14233.462	378.184	338.495	278.625	122.811	624.504	317.721	535.139	280	0.818	858.236	558.268
16242.995	16370.678	12644.63	19102.07	12365.202	16238.746	5427.157	8772.873	923.928	541.312	417.138	803.05	6930.331	2266.458	266.168	11591.177	225.92	451.282	163.228	1291.74	25262.259	545.956	148.972	1218.978	16011.076	295.841	368.858	316.34	1735.981	1258.273	325.507	2009.318	176	0.917	627.205	556.932
14971.849	14811.688	10726.536	16090.281	10434.259	11465.668	3637.96	5322.445	1541.487	396.049	290.762	565.34	646.964	2447.832	249.038	8411.285	248.713	303.77	456.436	1652.904	3881.493	1080.808	138.675	1148.246	13882.984	325.878	337.882	299.316	15291.116	393.951	310.989	3469.083	328	0.768	700.091	555.698
9150.929	9126.44	6696.395	10669.248	6769.913	9602.628	2284.01	3362.875	797.601	450.069	255.619	732.596	9262.078	1646.61	219.203	8634.678	191.325	254.771	193.514	642.023	34386.03	610.239	126.53	918.781	6163.206	305.437	312.234	279.574	2316.359	977.925	356.002	1182.518	143	0.931	737.976	555.458
21099.033	21063.474	16300.146	23291.881	14173.92	12064.587	2606.053	5052.45	773.3	3277.461	299.88	314.007	1997.34	4177.945	239.091	9200.818	233.423	259.997	157.573	798.223	18357.006	789.485	138.429	1336.665	11441.33	393.815	341.644	251.886	117.802	553.502	357.636	1879.855	133	0.909	771.65	555.643
12528.345	12610.029	7821.692	12642.934	4871.41	6900.483	2006.844	3532.937	807.845	338.05	323.264	339.638	297.776	1303.761	247.988	10448.158	347.108	236.123	284.73	405.233	280.174	262.162	170.497	1382.576	13094.702	267.291	292.808	291.254	320.064	307.718	441.387	4534.139	162	0.96	1183.327	554.315
9663.181	9687.537	4027.397	12139.032	5839.686	10000.607	2968.972	5750.243	842.671	320.721	181.866	348.947	261.188	836.413	183.612	9714.701	265.796	239.591	173.913	519.392	254.69	304.828	143.435	1318.275	4985.618	267.528	259.049	318.83	2727.014	292.026	318.029	3398.997	135	0.987	1333.174	554.789
19734.09	19489.335	13276.302	21547.058	10104.707	10786.827	2528.447	3877.029	750.339	461.514	288.669	339.878	501.483	405.251	218.84	6635.513	257.008	210.604	199.981	345.304	17534.248	371.587	139.84	654.195	17400.05	306.004	314.586	328.64	769.356	297.13	327.781	1391.163	307	0.804	1447.581	557.822
22408.533	23105.779	18118.895	27247.814	18439.434	24995.119	8740.467	14041.755	1067.393	1633.252	421.803	596.677	11644.914	3021.893	312.262	16155.249	268.951	480.525	194.164	848.953	23417.285	791.315	142.98	1661.512	17579.287	290.732	348.574	351.386	445.067	1774.298	371.586	2623.883	235	0.905	571.581	559.828
16462.071	16393.342	12619.489	18916.674	11599.251	14767.848	1786.074	2415.272	1315.028	1500.975	319.656	826.739	12108.905	1606.763	224.925	5003.059	249.154	446.942	191.689	831.32	38248.695	618.133	125.954	534.579	11999.673	325.024	326.545	259.605	122.909	828.802	275.974	687.017	147	0.978	830.01	555.867
21978.9	22027.809	17801.763	25928.551	17134.299	20871.237	5790.716	7031.507	937.826	600.749	305.41	609.519	2844.009	2135.582	252.374	7392.236	268.973	356.761	315.807	974.192	20977.439	515.443	140.119	948.774	15781.034	550.462	343.467	277.103	5724.531	558.587	381.234	1828.828	372	0.778	890.387	560.664
16650.101	16495.506	12863.737	18261.594	11675.934	10706.538	2190.117	3444.082	893.608	732.829	308.148	561.563	462.201	3749.913	244.356	7898.088	261.498	354.124	898.529	1118.897	2616.055	403.999	151.223	1098.429	14046.67	393.791	361.187	275.291	16948.579	488.837	364.165	3053.385	160	0.939	906.438	555.9
6327.614	6153.676	2762.303	4028.583	2027.128	3897.382	1395.857	2092.91	1447.854	403.193	325.29	335.201	302.454	360.637	233.417	6272.798	342.243	193.147	199.384	258.838	305.443	351.316	113.413	794.354	24897.242	272.695	325.403	264.308	961.276	368.713	262.939	1688.537	108	0.926	1628.546	554.769
14132.592	14404.648	10811.428	16395.53	10864.984	15749.863	5851.625	10212.166	1097.52	379.555	356.058	494.004	2279.032	3313.458	274.466	11362.311	216.888	309.164	280.301	2693.664	3227.252	609.812	140.086	1726.757	12336.462	300.152	303.592	306.482	17550.282	711.887	297.062	5035.69	297	0.811	658.503	557.827
11333.297	11507.361	8368.482	12449.586	7266.592	8611.462	1571.127	3102.242	1035.474	595.283	407.385	798.949	7396.443	1813.352	235.154	9419.278	301.904	364.32	207.721	719.269	45492.134	597.403	127.098	1308.195	15682.05	275.493	331.712	280.046	129.947	804.005	335.353	1824.276	111	1	752.392	556.122
10663.395	10886.079	7795.001	11785.172	7009.657	8249.688	2224.599	3050.065	991.847	1322.65	300.311	522.615	8053.229	3234.297	263.411	7588.035	181.324	219.848	201.599	855.109	39550.999	664.686	139.014	946.448	6124.74	355.11	339.283	257.136	123.934	887.286	348.808	1189.606	250	0.707	787.408	562.304
27231.286	27724.452	22690.025	33264.784	21666.773	30441.664	5160.248	2565.479	1020.368	984.524	336.972	725.668	5637.57	1851.914	243.374	2712.129	340.559	677.178	224.734	824.504	43202.671	661.028	136.942	353.478	21637.503	333.537	355.567	287.557	554.987	669.665	407.485	532.414	294	0.881	877.575	559.49
9827.81	10353.986	8155.42	12934.96	8774.004	12328.657	4282.104	7447.866	1013.321	328.91	295.778	713.257	579.819	3275.591	285.415	11000.403	178.63	236.658	253.93	1626.211	1716.752	367.773	164.851	1958.247	4808.557	297.158	315.185	259.885	28615.718	500.844	412.33	5657.367	197	0.878	931.404	556.865
8273.215	8211.814	5410.101	8252.138	3684.603	5711.961	1769.291	3035.008	1081.139	303.23	275.747	302.028	263.287	1079.056	242.034	7119.916	238.115	278.38	207.58	370.657	320.986	199.289	169.969	963.728	7329.612	272.116	271.435	296.696	267.581	282.947	441.62	3234.643	157	0.945	1214.933	557.869
15254.259	15715.226	11797.664	17395.625	11157.003	11231.925	3832.604	6294.589	1249.512	368.73	298.945	444.182	259.395	2192.486	251.957	8296.722	238.732	273.987	559.62	1013.375	400.558	463.697	142.799	1191.148	16113.426	307.203	372.648	313.165	10139.04	339.814	305.175	3789.776	313	0.705	685.826	561.938
8082.931	7951.548	5496.019	8328.248	5263.216	6711.795	2267.112	4052.262	788.098	339.959	240.84	491.417	829.828	2188.737	235.661	6459.957	181.672	215.168	247.798	1272.088	4367.446	335.011	124.972	910.957	6654.143	294.373	311.736	275.509	5634.236	369.628	293.447	2686.538	170	0.916	717.894	558.218
17627.159	18567.397	14423.309	21043.558	13412.614	15806.097	4461.51	7723.813	992.873	1514.53	326.66	554	5249.051	2230.785	278.884	12119.128	257.332	331.133	183.716	789.395	42432.753	684.722	130.948	1743.236	12443.083	333.921	322.761	281.465	171.052	791.128	348.331	2442.279	263	0.836	761.717	562.648
15737.073	15525.161	12259.551	18313.766	10191.062	10975.845	3119.621	5496.84	937.391	379.796	287.656	634.338	733.934	2177.875	261.265	9492.591	259.706	335.531	538.852	1117.027	5583.325	446.806	157.739	1386.847	12731.247	347.957	428.814	276.098	11990.237	408.145	375.444	3797.442	271	0.905	917.349	561.5
6457.508	8315.573	5561.366	6627.247	4028.084	6310.27	1677.23	2590.502	773.217	323.501	278.076	404.225	305.796	557.153	239.882	7594.826	218.067	195.946	195.697	495.181	764.834	330.258	146.444	819.155	6779.62	276.824	326.707	310.812	1550.021	310.854	326.688	2625.426	199	0.878	1421.781	558.274
17924.543	17900.092	13876.528	21123.282	14106.153	20092.906	7411.323	12565.712	1365.611	672.587	372.75	755.527	12095.572	3528.066	344.823	15357.671	233.982	416.907	184.758	1156.007	26953.785	748.652	141.235	1800.361	12796.586	293.878	298.678	330.106	148.78	2549.291	318.588	2944.76	113	0.969	588.978	558.261
20947.831	21471.776	16860.45	25551.262	17347.967	24249.252	8550.167	13195.831	1093.055	956.021	355.663	611.198	6660.729	2920.501	282.514	12520.144	237.185	466.161	190.397	1435.032	20893.692	761.768	148.064	1413.374	15641.651	293.045	294.416	313.448	1486.501	1418.656	272.217	2406.471	232	0.912	637.095	561.276
12926.572	13128.899	10012.46	15223.067	10097.392	13832.722	4303.969	6658.424	786.381	399.902	277.078	719.837	6592.611	996.276	224.624	9453.937	210.681	312.426	215.245	531.109	27628.771	521.707	124.628	1008.929	10631.264	315.146	313.723	259.032	1243.521	745.881	357.802	1351.957	174	0.938	744.546	561.31
21579.841	22154.106	17906.525	24647.409	12479.974	13776.972	2808.021	2189.558	1369.659	339.211	313.383	432.376	344.68	1308.082	233.703	3857.477	277.683	351.069	731.712	3407.006	247.483	350.66	163.81	471.042	15887.658	296.949	447.749	263.049	3254.915	348.652	451.578	1201.634	367	0.763	960.751	562.334
22236.83	22390.738	17638.312	25547.036	16052.21	19744.682	5025.734	4297.436	1100.811	569.499	360.732	774.921	8058.567	1718.952	233.714	6936.886	282.829	496.117	229.526	815.437	36777.384	612.434	141.418	764.521	19307.966	343.722	369.846	263.783	131.951	930.97	314.514	1015.468	395	0.648	816.103	569.156
12243.104	11149.298	6748.966	10474.519	4982.305	5862.271	1774.185	2896.516	653.245	270.817	281.154	226.131	218.095	502.443	222.945	7528.834	293.321	219.126	299.812	229.736	170.638	233.927	174.202	757.378	12827.074	272.021	274.335	316.667	143.471	277.747	385.289	1852.044	103	1	1258.5	559.733
5151.346	8749.146	6334.775	3752.597	5176.981	9238.103	4093.981	6911.076	431.517	294.718	327.35	169.569	268.423	826.626	249.687	9605.552	229.295	171.276	245.478	172.484	289.215	369.344	172.65	1240.065	4134.188	246.143	345.736	274.007	2118.898	352.968	324.52	3202.469	131	0.986	1356.027	560.66
27674.547	28177.441	22152.188	33838.088	23121.863	32542.986	12026.571	19470.575	1213.907	1292.723	440.972	589.678	9720.467	3659.108	330.35	15458.608	266.947	538.877	184.892	939.937	20906.123	796.249	142.597	1858.534	16957.015	301.751	330.611	359.813	174.212	1967.97	327.708	3127.784	235	0.952	581.262	562.904
19963.58	19513.635	15429.255	23040.991	14978.337	16466.285	4748.183	7361.156	1308.068	444.181	316.134	745.237	584.949	2892.328	255.902	10113.056	280.118	415.233	498.823	1425.157	5388.861	431.006	147.99	1443.905	14947.026	505.242	337.129	276.775	18257.963	474.835	409.571	3791.157	108	0.967	900.194	560.833
10799.225	8935.861	5850.807	11523.165	4088.236	5842.346	2149.592	3574.344	922.014	331.825	292.036	393.025	293.661	663.02	240.256	8158.108	258.242	212.6	195.718	411.445	339.462	354.178	157.068	959.651	14433.55	278.031	329.851	298.894	345.809	311.441	323.449	3343.063	105	0.941	1413.519	560.795
13629.405	13824.466	10111.427	15414.962	9983.48	13878.79	4505.74	8239.557	743.888	570.505	339.525	535.1	6495.403	8647.742	303.524	12549.944	169.53	227.852	156.592	1042.804	20010.857	1276.677	150.416	1579.307	7638.004	293.42	278.821	320.958	175.353	991.85	331.19	2592.833	150	0.912	608.727	562.513
19561.576	19568.739	15318.031	22996.181	14404.853	19351.384	4717.891	6463.591	1363.873	859.578	358.698	762.729	7875.655	1949.967	238.232	8316.855	275.432	466.021	207.52	961.179	27290.98	680.036	132.96	981.197	15167.168	333.417	368.423	250.016	119.591	900.247	340.584	1321.655	150	0.936	834.033	562.653
18750.698	18400.571	13833.371	21069.073	14118.777	19260.04	6162.81	9751.003	1343.252	388.751	272.56	393.404	1029.893	1179.597	236.966	8725.482	246.763	326.251	333.892	811.995	8149.948	634.702	125.22	1092.637	13456.544	313.09	310.337	270.737	8760.786	336.631	358.343	2113.73	181	0.912	734.925	564.655
12435.716	12841.031	9621.009	14344.107	8800.935	11344.386	3231.56	5243.894	1074.96	442.446	307.908	645.876	5719.675	1561.087	241.701	11329.444	243.791	381.704	217.58	674.116	46868.737	555.905	123.539	1318.714	12348.598	310.523	308.512	275.658	677.66	605.935	324.436	1987.061	139	0.961	751.478	564.478
19883.856	20553.379	16442.405	23659.887	14835.966	16322.249	4383.793	7269.566	954.531	2585.5	317.569	564.569	7211.483	2224.339	264.826	11991.078	241.199	300.531	171.321	787.709	30371.681	637.239	132.886	1351.46	10779.79	391.744	333.509	264.938	125.724	891.182	368.154	1794.381	318	0.798	773.459	566.604
20528.003	20488.884	15861.491	23855.758	14942.47	20774.822	5846.7	7890.357	1305.423	675.74	344.049	768.253	11178.431	2308.681	250.803	11053.628	274.384	485.784	183.506	1165.837	37466.799	680.852	142.698	1277.995	14219.254	356.705	362.712	259.821	132.748	1190.495	290.086	1684.52	132	0.938	825.417	563.311
15547.255	15788.5	12565.259	18834.602	12298.946	16098.974	5103.8	8184.025	1105.879	721.657	320.492	507.67	9993.86	2111	286.615	12476.367	215.676	447.224	192.213	769.686	24151.647	590.664	133.889	1169.692	14561.787	274.804	292.593	332.128	157.738	1625.7	319.483	1711.744	131	0.921	593.66	565.332
12483.539	12675.02	9566.401	14533.876	9150.122	11720.96	3103.962	5040.502	1024.321	484.068	326.158	633.504	9391.418	1889.964	254.817	11168.407	213.707	379.637	189.931	1109.665	19645.234	665.907	155.138	1062.253	13185.636	277.809	307.382	314.805	186.443	1747.245	313.32	1502.272	111	0.964	621.185	564.104
17539.876	17735.008	13768.134	20209.324	12028.322	14057.499	3115.482	1146.426	836.032	518.647	331.273	844.047	9464.833	1359.147	221.317	2137.092	243.602	435.66	257.418	671.46	42167.802	468.538	145.536	291.516	13466.117	314.156	379.332	269.971	127.617	746.318	354.348	382.669	142	0.945	806.12	564.817
11264.528	11593.585	8906.021	12849.086	7968.67	12684.148	2076.338	1321.994	938.614	505.242	312.546	733.183	5624.939	1845.067	235.142	3753.593	247.631	358.191	215.647	922.804	35512.727	562.282	140.174	540.64	8980.144	373.711	352.865	265.126	1761.671	598.831	405.213	1510.301	262	0.785	865.439	568.592
15936.229	16002.098	12354.628	18802.647	12254.203	15699.522	4110.155	6573.872	807.09	722.002	319.022	447.604	6869.936	4441.659	277.224	10362.553	229.685	459.787	185.726	813.976	15553.99	1002.751	135.114	1068.634	14382.68	307.398	295.948	316.832	164.862	1188.997	369.61	1714.936	104	0.961	601.115	564.817
23510.796	23565.023	18861.14	27182.683	17034.649	24639.688	5125.1	6960.456	1087.273	943.206	359.221	777.612	5934.453	1837.998	238.423	7431.146	309.101	614.479	185.339	645.223	31462.397	579.891	142.337	844.274	21755.925	387.626	350.897	255.627	128.039	856.882	347.127	1181.722	236	0.936	841.174	568.521
10964.448	11897.032	8122.737	12358.47	6143.371	8484.337	1445.917	2042.013	672.992	356.721	282.113	399.938	415.97	452.79	224.89	7259.474	212.172	198.592	252.369	522.588	3743.017	331.072	130.546	706.849	11258.45	274.565	338.683	324.183	15980.133	347.881	307.328	1924.442	192	0.866	1460.333	566.953
15577.281	15750.997	11652.292	17090.54	10068.434	10782.554	2471.621	3342.75	1237.173	664.817	295.903	544.567	5607.608	1775.044	226.368	5929.549	263.687	470.17	219.798	825.631	28363.363	441.74	117.812	727.475	14033.549	351.226	316.375	296.347	1038.348	532.808	302.364	1777.227	284	0.906	715.694	569.246
17465.294	17979.841	13963.415	21011.849	14230.209	19957.232	7036.049	11837.197	1235.609	693.071	344.666	707.289	10345.688	3015.995	287.189	14658.557	211.763	357.525	186.392	1056.845	30541.183	791.862	151.949	1574.024	12491.909	432.867	315.571	318.999	180.902	1845.958	322.125	2417.12	255	0.902	627.916	570.12
24063.617	23814.116	19062.518	27457.504	15617.693	13182.387	4190.204	6059.874	1155.589	363.621	313.606	570.726	398.6	1590.2	260.607	7894.583	313.11	408.754	725.002	1180.338	1341.877	410.002	144.002	1042.526	17818.188	348.161	852.743	272.317	14583.803	437.308	388.907	2605.49	298	0.855	900.534	570.305
20233.288	20563.709	16254.905	24431.352	16325.804	21872.234	6695.47	10111.24	1113.006	1028.833	341.238	608.275	11621.443	2607.27	272.198	12873.825	254.936	518.111	185.636	1059.521	26492.256	743.602	139.776	1292.417	17458.901	316.624	294.423	311.758	354.359	1642.371	283.935	1986.945	347	0.818	651.094	572.944
16080.592	16336.212	12337.482	17054.927	10156.384	12517.698	3786.771	1375.468	1283.564	1698.607	319.914	693.301	7296.016	1424.56	253.444	1730.398	225.28	539.594	219.832	666.035	46296.584	519.612	146.059	281.363	13087.956	364.39	359.092	259.234	121.547	779.276	386.219	363.838	127	0.955	798.335	568.508
25344.993	25228.571	20254.221	28884.667	18466.953	18437.544	4229.255	3784.292	853.837	648.751	346.311	696.216	6011.008	1053.272	229.318	3977.199	329.667	550.822	177.174	544.847	39472.578	466.655	138.99	492.947	22208.339	370.883	365.803	271.883	130.92	573.887	306.593	666.062	170	0.939	851.076	569.618
17869.601	18682.352	15453.37	22223.956	14889.506	22225.573	6368.917	3666.1	1004.44	898.089	300.798	662.692	4089.184	1594.642	262.317	4740.975	270.164	445.151	196.27	613.754	36091.943	704.201	152.125	603.917	15079.12	338.286	371.149	286.297	886.525	596.957	470.758	1186.264	146	0.972	878.466	568.692
21349.53	21539.768	17720.148	26551.563	16666.646	19517.236	4935.486	8286.983	1032.473	424.051	312.215	970.005	2374.746	1449.072	259.068	10205.49	282.334	533.996	263.097	782.425	32083.612	470.229	145.946	1205.509	15758.183	531.5	299.868	279.524	3287.643	511.383	397.875	2358.837	260	0.885	925.196	572.473
14079.455	14282.713	10950.117	15730.143	10063.967	12540.925	3585.032	6206.532	741.963	456.866	309.229	566.155	8264.125	2941.38	274.344	10950.578	201.811	396.719	178.409	719.852	22949.453	774.214	142.648	1146.304	13453.067	302.618	300.463	328.712	168.66	1125.61	334.577	1703.744	202	0.811	608.634	572.129
13694.791	13711.483	10261.344	15471.491	8918.413	7954.907	2907.527	4750.156	1169.771	362.824	289.277	451.021	343.581	2458.436	252.559	8471.296	244.633	219.141	835.333	1036.706	1546.439	384.695	138.44	1240.58	13875.904	306.221	323.515	292.684	7704.13	328.83	372.504	4272.673	165	0.86	701.421	570.961
16056.807	16118.268	12065.405	17623.851	10509.617	10537.18	1819.159	2998.431	1710.899	530.078	303.262	699.589	7544.743	1227.202	223.437	4608.407	284.975	456.883	224.025	814.351	27585.053	574.1	120.061	574.668	14456.588	324.859	315.8	277.915	1350.301	658.328	351.081	1217.127	140	0.957	727.264	569.871
24359.782	25039.737	19986.607	29098.406	18573.433	24864.075	6754.985	4300.235	982.492	622.43	364.779	634.598	7500.556	1704.593	242.532	4717.194	297.185	621.81	194.111	859.187	28766.357	592.748	143.554	587.138	19345.25	362.561	386.294	266.621	131.11	863.111	346.729	828.743	204	0.929	827.265	571.225
17344.73	17975.114	13964.322	20883.593	13829.792	17891.41	5683.216	8928.635	994.381	833.685	362.793	551.603	9193.531	3176.494	273.352	11914.494	242.218	441.031	197.671	1004.859	20806.327	704.928	140.312	1229.468	15210.637	278.68	309.648	338.427	1345.022	1442.21	334.683	1970.404	373	0.785	596.811	577.977
17713.232	18150.422	14436.335	21436.716	14407.1	19598.972	6677.417	10160.88	1048.766	1297.186	330.019	698.128	12186.486	2605.782	279.868	12947.197	217.712	469.135	159.07	958.871	27864.89	720.757	141.86	1356.875	14305.406	299.561	298.465	319.065	171.998	1857.995	318.426	2052.011	299	0.896	639.095	574.948
19257.011	18838.551	15072.217	21768.624	13716.264	16631.981	1734.664	2448.566	842.64	478.797	266.813	891.221	2393.613	967.423	233.063	3426.667	276.076	597.058	171.024	538.331	31491.309	403.461	136.763	401.294	16506.787	349.175	282.078	258.954	502.748	471.064	423.15	710.956	173	0.942	934.853	570.98
19198.659	20405.902	16199.981	24301.222	16072.024	23074.136	8825.105	14670.918	1070.912	554.718	399.856	594.825	10094.533	2348.05	303.494	13956.92	210.745	354.547	178.759	1153.231	26574.045	600.939	142.069	1640.448	10579.162	284.678	288.193	362.023	1050.4	1533.072	371.158	2654.801	101	0.977	575.411	571.134
23148.14	23772.083	18915.084	26739.16	16398.288	19804.581	3896.982	2448.78	1001.941	1478.676	362.364	709.339	8239.238	1894.967	227.984	5018.825	295.808	608.499	228.519	800.503	38042.34	609.629	138.893	611.373	18932.657	366.281	369.013	261.011	133.389	862.904	373.938	843.89	189	0.842	806.235	572.659
17972.334	18156.532	14506.488	21943.571	12895.39	14208.96	1576.131	2515.281	963.06	358.956	291.437	454.26	340.902	1988.791	212.564	6291.427	287.749	385.071	792.877	2516.861	291.564	576.49	165.67	709.834	16145.257	292.615	957.493	273.438	13094.161	441.674	378.925	1724.977	291	0.829	985.146	573.617
10001.265	10940.887	7363.406	11036.273	5362.613	6035.629	1249.292	1782.819	894.311	312.319	265.022	393.1	333.123	464.875	218.036	6254.202	230.11	202.127	220.921	452.401	1074.52	270.492	135.293	611.727	11530.63	286.437	341.411	333.83	1840.972	322.552	276.187	1625.949	141	0.964	1449.869	571.5
13502.033	13847.406	7354.273	10837.037	5698.21	5181.967	2206.186	3603.445	1447.23	588.029	385.476	489.979	5774.219	992.255	234.185	8718.921	270.86	255.493	236.242	808.024	16882.941	359.354	126.313	940.761	20131.31	277.625	272.954	277.616	140.577	525.934	325.591	1942.177	185	0.824	324.349	574.759
19526.232	20387.429	16255.536	24400.372	16111.957	23046.635	8112.882	12915.364	1040.918	675.986	409.896	565.777	9516.277	2075.991	294.403	13463.502	228.363	446.286	184.293	871.78	24232.366	601.435	134.342	1425.085	13279.356	270.978	311.629	365.245	330.351	1365.329	360.047	2222.874	127	0.967	581.689	572.169
19834.411	20049.194	15383.536	23087.199	15570.97	21540.334	6546.83	10450.289	1138.103	836.541	329.259	649.189	9689.137	2738.457	264.072	13257.4	245.695	508.497	191.832	1004.6	26804.121	642.692	139.468	1368.099	15970.945	297.181	282.724	314.413	1827.936	1296.42	313.411	2347.481	162	0.917	662.105	573.253
17992.672	18318.921	13944.072	20614.37	13351.224	18042.388	5775.36	9706.102	1210.578	549.282	315.195	974.285	7025.65	2004.885	250.387	11939.912	267.928	402.749	220.982	1201.05	38451.708	654.353	127.328	1493.936	13664.163	461.771	378.755	284.885	2072.238	801.594	342.453	2655.069	266	0.855	739.323	574.812
13434.712	13952.364	7725.193	10855.118	5868.395	7522.628	2929.847	4654.073	1142.492	1103.243	382.46	499.16	5216.334	905.133	242.182	8563.466	268.436	262.582	211.117	665.515	14028.036	447.269	119.223	964.029	21270.1	318.993	271.351	266.825	135.671	712.829	313.776	1843.754	142	0.945	314.352	573.676
16545.687	16821.527	12914.965	18883.619	11311.447	11312.238	1119.505	1792.498	862.447	1427.918	400.986	718.172	7069.377	1697.821	221.997	3675.853	320.509	538.904	208.359	602.763	28163.827	524.169	160.037	387.595	19141.562	417.37	392.475	304.035	164.781	1044.794	307.38	648.1	313	0.846	523.832	579.452
16948.231	17138.984	13694.631	19675.728	11977.526	14986.28	2722.461	1825.549	1398.39	551.859	363.956	560.628	5533.563	1249.671	221.354	2539.494	276.71	487.97	193.375	718.019	25783.073	495.827	139.234	324.247	16677.888	384.887	407.095	253.741	152.181	851.085	438.655	498.102	128	0.936	833.461	574.648
13063.982	13538.742	10511.961	14608.57	9576.223	12723.432	4268.658	6999.461	947.873	492.768	314.092	635.426	14161.737	2118.284	280.472	13100.222	207.362	426.648	190.92	801.104	28066.676	696.552	148.24	1231.467	12925.784	494.766	297.704	332.452	165.2	1683.173	336.126	1765.03	170	0.894	618.276	575.335
10155.238	10121.684	7281.804	10796.613	6671.799	8980.693	3004.671	5345.038	1434.6	343.427	286.903	421.877	287.008	2450.547	253.151	9122.879	199.991	233.757	332.221	1383.049	646.249	338.395	135.365	1325.453	8509.308	299.716	301.164	304.809	10137.893	331.523	309.051	4477.545	284	0.693	697.521	578.919
17078.359	17745.056	13798.634	20048.095	12592.231	12914.717	3024.198	4401.077	1387.536	888.94	330.524	557.875	6821.022	2072.312	251.823	8099.656	256.836	488.479	220.05	920.188	27647.071	514.822	133.674	996.439	13666.653	330.816	346.495	258.511	472.338	706.697	374.331	1789.385	250	0.892	782.98	576.388
11163.896	11285.348	7325.452	10535.256	5719.095	9302.341	2885.165	4964.89	855.162	333.878	305.664	311.252	264.841	1066.768	261.334	8423.216	286.766	251.332	356.45	375.938	292.909	236.287	179.48	1020.836	8860.3	277.537	317.231	285.718	2165.12	299.593	407.454	2707.264	191	0.94	1191.421	575.526
9642.857	9093.566	5376.689	6759.85	3249.157	4660.475	1429.34	2341.068	855.445	277.462	267.842	253.759	221.545	511.646	231.463	5196.579	288.785	232.955	271.853	264.86	187.187	195.341	177.949	568.351	11618.064	277.554	286.348	281.539	237.984	290.829	465.062	1515.248	101	0.977	1224.233	573.589
16341.733	16736.377	12502.383	18453.848	11727.082	14833.513	4635.51	8076.005	1092.497	679.055	324.175	785.614	5719.107	1953.06	255.107	11361.436	257.5	447.948	221.104	801.949	33862.908	602.999	123.724	1477.265	13576.324	384.962	332.568	266.81	2763.787	603.995	359.384	3149.226	332	0.814	758.666	579.693
11600.17	11019.014	8705.461	12701.266	7930.413	10037.616	1228.498	1982.027	875.148	321.137	245.672	386.873	290.262	2608.936	200.661	4385.988	211.677	308.043	634.839	531.516	247.604	487.977	161.873	489.225	8112.239	273.272	412.167	276.858	5642.107	410.867	382.45	1133.49	226	0.846	996.049	578.85
8911.952	10468.007	7520.343	7680.097	3321.981	5693.704	1738.56	2511.813	471.874	290.009	327.495	244.347	310.452	652.035	244.403	7656.099	217.771	186.431	263.747	291.368	232.827	387.79	169.898	871.619	7750.318	289.419	327.251	257.024	444.101	303.913	319.811	2513.05	100	1	1377.38	574.38
8993.886	9340.774	6779.542	9751.31	4364.971	6810.75	2106.935	3058.853	737.097	317.199	266.701	364.216	292.43	525.963	221.682	7047.49	215.263	179.868	252.76	369.297	380.881	338.228	137.637	758.062	9217.629	281.096	336.478	320.336	1504.535	300.452	269.947	2384.406	183	0.88	1442.697	576.893
23090.135	23351.69	17418.295	25981.303	16743.064	27149.831	5459.802	4918.561	1107.134	785.162	472.486	701.609	9104.126	3582.828	255.674	7253.393	317.433	464.556	206.953	926.548	23874.6	866.982	156.371	679.718	17661.871	330.589	374.383	320.633	391.906	1673.572	326.842	1093.491	280	0.877	536.121	580.268
14541.012	15016.727	11640.576	17286.391	12007.92	8060.9	3039.303	4837.432	1727.878	448.103	433.884	554.626	560.769	323.286	229.695	3842.848	259.29	295.084	477.721	3911.274	1693.95	269.303	135.724	455.954	11225.013	265.537	345.065	352.098	19414.036	257.815	434.79	716.599	176	0.972	559.744	577.909
21305.602	21755.692	16978.868	25236.014	16793.943	23133.174	7525.652	11076.826	1004.466	1127.385	320.396	716.116	8703.828	2421.266	277.593	12563.477	250.859	517.987	178.945	769.767	30945.269	756.295	137.224	1319.34	18527.071	303.273	306.148	321.456	597.569	1286.297	303.181	2000.594	217	0.871	668.007	579.79
18168.764	18633.564	14773.598	21086.496	12746.63	12263.216	1804.241	1974.613	1231.257	1502.412	317.136	546.514	6945.554	1079.895	207.606	2158.695	254.03	586.119	251.922	727.033	37087.778	503.033	127.013	326.905	13788.145	391.239	325.786	266.218	747.86	668.99	356.929	539.858	228	0.889	796.096	578.535
18903.059	19349.409	15464.999	21598.194	13246.601	13748.559	2216.526	2235.629	1176.677	647.815	308.886	600.015	3024.033	1353.915	225.104	3790.776	283.541	487.622	230.674	573.562	24080.649	377.589	137.114	480.997	18426.197	376.637	346.199	252.265	474.906	461.591	296.259	1047.713	261	0.826	845.374	580.688
19188.393	19258.343	14905.7	22247.901	14805.861	19743.163	6014.725	4441.499	1057.754	793.942	321.856	662.812	7032.113	1915.947	259.685	6759.156	255.984	485.293	217.076	783.965	27370.061	641.268	131.169	711.687	17310.42	330.957	318.052	322.164	3063.496	931.308	287.217	1334.133	295	0.832	677.924	582.151
12294.258	12482.691	8825.513	14037.618	8193.781	10063.747	1317.445	2274.168	1501.624	810.94	397.381	1044.43	8116.281	2154.002	257.545	10919.972	247.074	260.814	200.311	1000.318	17155.466	563.461	147.497	925.069	12217.332	313.035	408.534	295.844	163.457	1969.428	308.545	1495.322	118	0.953	475.797	578.229
14342.002	14790.236	11274.747	15984.586	9973.048	11420.542	3468.975	5803.464	1166.896	603.982	293.906	1064.367	6413.988	1797.057	243.927	10494.396	271.6	482.344	178.802	1217.12	35673.817	575.994	124.597	1102.804	13308.871	491.245	343.141	283.031	3279.008	810.419	348.841	1894.098	191	0.898	727.406	581.207
20130.396	20591.115	16479.548	23665.028	15628.077	19562.858	6315.583	2277.843	960.307	409.96	336.112	719.072	5023.791	1368.586	235.415	3904.701	254.591	388.428	258.076	743.95	32798.741	580.7	139.03	486.667	16732.299	397.097	342.444	254.619	971.685	578.361	338.029	916.71	423	0.713	816.004	583.238
15699.426	15695.882	10172.478	12703.207	6095.996	8158.674	1893.507	3126.909	1159.572	430.979	332.173	286.702	274.012	837.803	239.398	9307.538	395.224	314.678	423.511	351.88	840.91	284.822	174.771	904.898	16197.608	290.641	352.914	300.202	630.172	294.72	422.537	2302.094	217	0.909	1181.459	582.007
11436.698	8436.467	5775.455	12940.541	3784.695	5349.699	2887.274	4484.844	559.591	325.866	285.813	391.675	292.554	561.19	218.004	7964.537	235.911	185.713	285.123	427.034	315.104	354.564	143.713	864.463	10541.315	286.538	352.454	303.338	3014.252	312.404	261.757	2647.792	103	0.965	1435.335	578.422
13892.169	14465.239	10425.689	15443.873	9024.107	11350.692	3148.067	5086.25	1200.47	519.574	415.451	1403.746	8152.918	2780.354	284.034	16197.288	283.586	335.424	225.882	1118.327	31698.824	548.955	153.52	1403.793	16498.51	313.991	436.746	288.92	147.29	2409.279	301.264	2426.909	162	0.95	486.574	581.407
15170.614	15454.504	11988.664	17307.034	11403.866	15272.068	5323.129	8670.98	805.981	595.351	314.694	596.769	12511.162	1980.113	283.695	12175.238	213.911	474.412	162.816	710.75	21002.266	584.693	142.94	1225.648	13653.453	308.997	300.872	339.72	177.258	1546.803	344.855	1797.84	135	0.888	614.567	581.241
14906.68	15194.724	11377.723	16676.974	10597.973	14361.105	4813.682	8327.757	1062.979	419.387	298.964	606.631	1064.928	2109.566	252.988	9167.593	211.233	311.472	285.572	1319.876	7698.86	439.133	128.819	1298.508	9656.179	332.639	308.315	287.448	9820.738	420.337	311.743	3846.528	313	0.84	715.155	583.216
18134.972	18312.928	13131.933	21004.51	13193.398	10218.531	2069.596	4170.38	1306.325	729.663	394.291	644.942	6305.52	1127.647	226.59	6735.204	280.464	243.203	183.38	784.83	11685.783	407.63	136.608	593.15	19790.05	408.473	427.481	282.638	159.55	954.84	281.748	973.265	114	0.99	466.14	581.167
15671.342	16057.413	11765.115	17545.763	10171.082	12128.731	2491.577	3430.969	1172.568	541.58	383.555	920.353	6366.931	1979.192	249.012	12033.571	305.214	412.881	216.117	814.375	31463.418	495.732	157.076	999.179	17518.733	303.095	353.125	289.52	145.756	1441.004	306.089	1489.562	159	0.91	493.613	582.588
14454.144	14522.56	11073.283	17105.087	11367.348	15958.296	5560.319	9310.214	865.521	583.849	330.724	819.036	13158.292	2459.896	282.102	15122.492	191.069	310.959	171.323	837.591	45091.481	752.399	145.311	1535.492	9438.868	380.187	354.75	319.48	169.275	1808.767	348.539	2255.109	174	0.929	627.966	582.431
17700.077	18117.915	14290.948	20869.648	13976.837	19792.195	6564.44	9459.659	1119.805	708.658	325.676	824.396	10338.05	2419.046	274.806	10961.732	224.197	464.557	163.208	934.206	33288.589	696.112	133.639	1179.734	15360.902	322.476	296.831	309.638	158.675	1226.036	300.966	1819.776	287	0.838	658.751	586.932
15376.75	15941.843	12204.007	17719.85	10912.324	14536.519	4118.663	7088.546	1049.944	752.935	302.922	887.363	10202.075	1727.303	238.566	11476.359	266.915	483.154	174.095	983.582	45815.813	642.667	121.789	1338.578	14413.635	1002.454	355.813	273.663	249.109	904.239	339.385	1985.316	292	0.817	746.719	586.003
10288.184	9907.117	5208.269	10074.798	4676.557	7724.22	2648.391	4163.926	952.839	250.618	229.327	254.899	248.96	662.217	191.574	7347.246	262.789	196.007	230.991	263.063	290.906	231.683	150.967	837.154	9249.403	257.49	267.24	283.179	211.446	272.36	349.523	2031.773	204	0.889	1330.755	584.838
14114.218	15008.314	9045.992	13918.978	7697.061	11402.065	4042.164	6857.318	1259.492	1217.924	426.078	665.881	7137.822	2103.199	268.026	11114.087	247.48	255.291	195.971	950.832	19705.329	912.59	129.376	1474.765	15198.752	363.948	287.059	274.336	181.472	1135.437	291.62	2944.672	210	0.861	311.919	583.305
11583.802	11481.268	7482.078	10291.664	4796.896	7655.797	2572.018	4184.613	620.599	264.661	243.958	246.012	240.636	508.733	215.875	6258.453	252.518	185.084	323.511	230.956	163.025	289.216	181.036	754.986	9550.628	250.431	288.601	296.417	178.578	243.572	534.462	1824.483	149	0.955	1317.023	583.01
21111.682	21679.401	15468.022	24929.749	15321.605	11075.283	2750.845	4360.089	1120.366	901.044	403.421	651.452	5461.216	1842.7	244.683	9111.634	252.578	253.744	169.005	1165.857	19901.281	356.721	130.212	930.237	13132.967	381.898	298.676	301.373	148.881	503.31	305.414	1752.263	241	0.884	446.218	585.778
14157.423	14780.623	11169.933	16419.522	10516.156	15212.384	4876.593	8442.835	1168.657	497.525	308.788	1385.219	6687.306	2368.763	255.236	13034.839	240.149	397.597	181.453	1607.829	48732.916	730.089	133.108	1570.101	10976.733	528.096	402.122	285.895	1708.43	941.312	355.177	2736.066	211	0.892	735.476	586.4
11322.255	11237.359	8016.134	12214.135	6982.192	7991.7	1442.399	1671.405	930.718	504.334	366.72	870.226	10446.456	1760.952	240.705	5194.04	242.719	306.432	191.944	718.44	34373.137	444.462	167.113	471.995	9557.424	269.901	335.578	300.05	150.201	1411.523	319.176	743.592	111	0.964	501.59	585.446
15775.057	15792.021	12186.605	17928.401	11576.665	15479.247	5092.054	6931.206	973.199	839.029	322.212	732.22	16135.943	2081.683	259.815	10691.036	219.441	385.833	173.588	842.29	36752.662	629.198	136.727	1018.629	14557.209	302.333	320.628	326.29	159.971	1646.833	292.101	1461.142	235	0.855	641.3	586.921
8584.629	8718.203	6339.367	9498.649	5732.135	8479.142	2743.971	5317.714	879.966	374.342	303.943	598.778	806.532	3245.528	272.177	10187.549	160.723	228.213	250.521	1056.23	6365.594	363.552	135.359	1920.039	4518.379	288.97	326.116	262.481	10317.227	422.261	347.184	6064.31	153	0.866	781.265	585.546
27162.822	27486.234	19753.704	31143.663	19909.009	22728.44	1926.403	3217.374	1283.252	1164.589	414.81	729.553	7357.215	2398.076	230.33	6837.297	298.727	286.295	192.004	1104.415	22141.858	581.692	134.064	737.11	20042.098	316.528	298.429	282.099	140.958	1244.77	308.088	1303.629	187	0.951	458.142	587.495
12034.2	11822.525	8160.701	12135.433	7411.813	8304.979	1322.961	1072.668	845.194	714.117	327.038	738.893	8470.687	1112.517	219.052	2965.065	256.809	293.553	202	551.212	26755.618	428.402	163.426	317.996	11730.006	272.052	324.035	288.974	160.95	1028.238	251.75	515.914	120	0.981	508.683	586.583
17086.587	17818.952	14062.757	20484.464	13818.342	17575.249	5817.167	8694.419	942.474	807.247	357.239	627.615	9307.555	1784.247	257.745	11579.075	222.698	473.061	187.826	1331.928	25769.387	570.916	137.797	1095.465	15881.824	293.416	346	330.171	3235.282	1246.649	309.018	1664.668	248	0.844	605.46	589.714
7063.862	8424.982	5960.704	5265.161	4110.737	7147.277	2286.233	3748.748	660.161	212.269	290.516	192.905	212.192	642.406	250.096	6755.937	283.62	154.437	239.34	204.132	276.814	326.164	157.574	754.337	9310.801	250.761	328.267	266.938	200.549	326.603	304.854	1776.457	201	0.85	1353.838	590.609
10631.821	11247.603	6597.817	10263.747	5881.211	5042.158	1789.743	2703.654	1227.208	454.17	411.26	641.598	3164.535	433.698	224.294	5030.492	243.736	205.481	180.053	4016.504	3353.773	326.241	113.051	542.799	21864.585	301.688	295.595	286.812	7202.863	507.599	288.658	1082.854	116	0.977	282.302	587.578
18310.982	18357.916	13384.53	21336.408	13054.459	15705.818	1304.919	1811.595	1393.639	819.32	398.109	797.878	9668.82	1751.1	215.781	4103.929	299.126	289.474	190.276	817.392	18210.162	615.543	137.658	376.238	19478.043	357.262	360.626	287.827	153.656	1601.136	280.659	616.612	242	0.786	469.318	589.479
22981.809	23629.479	18961.567	27599.166	19007.988	25299.236	8339.745	13002.897	962.595	1094.373	368.494	605.481	9273.704	2416.369	286.383	14202.963	242.533	577.238	167.321	729.295	23717.709	690.013	143.911	1440.449	19252.344	285.998	315.381	336.961	334.916	1325.047	367.194	2219.388	154	0.881	612.448	589.851
22523.839	22840.726	18231.175	26843.34	18186.782	24286.24	8302.097	12825.983	899.827	1066.818	351.757	657.995	10035.964	2202.564	270.035	12617.807	262.441	531.032	165.906	1016.34	31279.279	688.219	142.17	1326.515	20027.799	318.601	319.665	331.716	1402.088	1299.632	340.015	2035.672	453	0.755	627.198	593.884
12897.79	13113.239	10394.113	16066.644	10961.622	15788.405	5762.802	10215.532	1209.621	377.911	337.476	579.706	943.509	2707.339	270.457	10098.445	215.774	276.907	321.35	1514.414	6253.538	1135.042	148.507	1877.629	8706.21	326.144	351.094	265.542	14040.381	400.859	383.339	4988.162	277	0.789	797.153	589.991
22459.579	22106.599	17031.001	25573.987	16764.649	22057.097	5795.022	5949.098	1108.281	864.388	327.622	599.31	6377.454	1868.192	256.375	7605.124	290.145	520.682	207.857	719.401	23548.185	620.853	124.51	850.413	20973.619	310.553	319.799	319.769	1572.965	724.42	297.615	1799.056	210	0.944	691.357	589.29
18410.099	18681.616	14288.863	20959.043	13277.311	16640.121	4524.56	7689.005	957.149	622.145	321.209	1014.184	7442.416	1312.135	243.297	8903.351	270.103	483.306	222.936	582.969	47971.453	582.141	120.283	1117.678	16882.019	337.168	350.227	262.238	581.915	622.587	366.966	2038.662	212	0.859	768.92	589.094
8061.811	8083.26	5867.899	8111.898	4932.621	5908.472	1545.513	2490.78	1257.826	278.448	295.307	580.577	1842.664	1601.847	240.039	5725.738	205.939	266.261	257.416	843.635	13697.728	386.63	137.495	761.564	9272.228	375.691	377.134	253.831	3839.107	403.665	458.116	1885.191	136	0.93	835.118	587.603
14423.723	14666.666	11467.314	17122.835	11234.879	15678.973	5060.838	7241.897	1001.947	638.157	310.427	977.462	10996.448	2098.805	271.655	10422.823	206.311	352.048	165.227	827.602	40716.996	634.179	131.96	1102.041	12559.415	311.384	297.575	313.596	162.989	1531.491	278.861	1639.282	216	0.894	668.495	592.412
12506.169	12868.966	9495.013	13437.182	8215.1	10005.806	2711.958	4341.505	1010.454	454.537	297.887	934.919	7399.138	1378.775	249.641	8966.724	244.984	457.716	171.99	621.874	46879.617	480.738	125.317	1092.389	12370.656	1093.182	322.821	276.334	1263.493	699.306	355.352	1804.52	220	0.807	754.068	594.636
11849.965	12356.502	9360.271	13747.498	8486.968	11897.748	2130.187	3395.364	788.339	630.398	387.624	676.255	10077.87	2795.1	257.725	10008.623	281.592	369.173	196.166	637.514	37107.582	722.528	167.044	872.106	12562.167	312.04	411.602	301.81	163	1598.376	322.859	1404.569	131	0.958	531.79	592.538
21794.169	22275.559	17169.445	24917.647	16259.924	20333.261	3843.281	4780.667	1208.214	1477.834	436.981	612.845	9810.391	2519.422	246.578	7782.112	350.544	510.943	210.665	793.576	27291.027	870.888	153.591	732.909	21819.436	309.409	388.509	319.936	199.002	1274.612	325.198	1199.417	258	0.829	541.663	592.682
18392.017	18599.03	14983.592	21936.22	14586.039	19402.084	6155.721	4153.02	1031.465	723.832	342.864	723.929	10139.49	1893.693	257.893	4704.617	239.72	447.603	170.487	1182.224	33629.772	628.612	135.624	514.095	16904.323	316.173	333.441	322.787	3537.614	1138.61	310.283	780.811	454	0.705	645.209	599.485
11858.833	11588.568	8951.893	13088.228	7033.219	9961.249	3295.99	5745.994	1460.784	352.03	319.234	429.739	343.391	1508.223	249.63	9808.511	225.252	240.476	1397.364	1014.862	619.137	433.563	162.414	1291.883	10923.269	369.401	697.264	267.926	9759.955	329.494	321.287	3197.212	179	0.911	853.606	592.237
20548.055	20232.405	16332.594	23454.583	14879.65	11279.87	3538.831	5702.636	1278.667	387.694	345.907	438.91	308.459	1015.182	246.592	7060.689	285.866	352.962	1007.738	809.131	406.978	361.055	148.388	914.756	15276.287	385.929	476.31	281.012	11856.225	307.28	321.285	2057.76	218	0.902	864.807	592.119
12540.072	12037.29	6763.604	8962.348	3876.138	6367.727	1933.542	3284.693	787.169	277.704	279.278	250.117	230.182	628.859	271.813	7105.787	325.91	254.076	258.691	331.335	190.696	256.443	186.072	783.971	14641.127	289.707	274.169	292.362	657.389	302.302	346.416	2008.028	123	0.964	1227.053	591.695
10512.403	10453.244	6782.233	11655.507	6085.496	9627.983	3005.934	5047.406	697.995	291.771	301.04	314.112	445.897	617.189	247.211	7676.949	212.484	211.185	228.283	374.296	8165.523	289.697	181.848	932.866	6978.756	276.526	270.187	295.919	163.798	312.656	495.66	2458.732	183	0.986	1298.981	592.232
16385.647	16901.539	10179.871	16786.786	9623.083	9773.746	3649.678	5719.033	1211.378	555.399	415.823	523.174	4412.086	1043.392	228.836	8489.104	237.703	226.947	180.967	2001.732	12952.579	675.098	115.163	993.351	18635.798	282.648	289.046	281.443	2134.778	652.572	302.525	1994.326	206	0.898	292.189	593.553
14747.933	14871.802	8518.621	13301.261	7713.753	11573.844	4268.124	6870.402	1638.154	531.013	422.114	562.627	3076.395	1250.331	247.545	11040.935	268.226	263.591	259.43	1924.251	7614.334	1721.24	121.531	1251.26	20123.565	280.125	377.679	279.932	5385.139	777.132	304.495	2520.399	108	0.967	301.963	591.685
13569.313	13435.006	9527.623	14249.564	8126.846	9739.4	2773.267	4108.054	981.348	706.917	375.881	858.309	9493.056	1799.825	259.888	11754.073	301.025	341.774	203.572	840.875	33465.34	491.408	156.172	1063.731	17164.213	360.124	392.316	277.831	142.873	1602.195	295.155	1685.969	343	0.796	491.692	597.864
13551.77	14341.055	8769.443	14246.196	7888.7	10936.263	4202.662	6956.329	1322.535	522.974	393.88	614.312	6350.949	1476.746	242.363	9771.403	213.261	233.631	192.315	1250.369	16664.428	1073.58	129.677	1169.419	11700.703	298.528	307.781	283.839	643.368	879.299	281.194	2357.951	150	0.946	309.267	593.467
17315.852	17948.39	13987.436	20785.773	13762.702	18703.849	6911.306	6062.35	1227.042	1023.877	334.99	938.353	13312.926	2167.893	279.853	8546.805	243.245	486.323	166.356	968.59	43231.164	723.954	136.05	863.543	15737.004	319.29	315.265	324.125	155.632	1438.497	221.257	1239.942	149	0.955	678.352	594.876
20367.07	19931.978	15421.364	22924.274	14691.491	17305.946	4533.746	5256.36	1017.368	780.153	326.951	597.529	5716.564	1943.927	268.887	8658.005	314.485	510.227	260.986	928.753	21307.698	490.964	127.88	975.931	22378.236	299.848	317.94	310.603	3678.222	775.345	382.864	2315.933	172	0.887	703.209	594.564
14116.111	14264.437	10355.355	14985.095	9147.792	10143.165	2808.353	3527.207	1110.874	641.549	384.935	759.618	6446.8	1350.677	249.752	10965.411	304.643	345.704	217.7	635.551	33080.054	448.42	165.204	953.999	14936.381	320.267	397.917	292.76	147.686	1214.995	291.922	1414.978	214	0.834	507.514	594.64
21053.681	20550.55	14573.079	23227.553	13801.255	17028.657	2218.842	4582.258	1144.543	698.053	444.798	896.256	15052.431	2404.973	218.248	13055.42	292.367	297.064	183.536	1109.493	24719.943	613.654	132.253	1068.958	17818.689	323.586	310.543	287.952	157.919	2094.167	312.827	1765.369	206	0.803	457.058	597.248
14636.432	14187.345	10757.045	15958.591	9608.237	12660.725	3648.597	6284.194	904.824	428.425	331.708	1302.531	5667.593	1782.419	249.727	11832.998	248.214	451.57	234.529	922.707	34826.734	520.289	126.902	1376.29	12120.624	448.689	338.45	288.513	1746.133	566.259	339.304	2897.155	144	0.974	778.542	596.826
11100.446	10985.345	7705.249	12528.028	6899.623	9147.149	1200.998	2009.099	1186.146	440.077	360.852	728.777	11835.478	1439.722	207.906	6988.869	248.716	254.732	170.882	971.015	24247.634	448.467	138.097	587.841	11218.136	373.552	358.832	271.248	147.562	1632.187	271.68	909.647	111	0.994	471.023	596.05
12298.728	12313.991	8883.652	13410.129	6548.097	7025.039	1281.788	2163.025	882.738	565.847	350.462	661.83	10028.634	1144.508	222.463	8460.889	251.878	305.092	185.947	752.855	14672.242	390.85	148.492	671.768	14332.644	325.781	367.412	282.384	143.483	1340.953	278.003	1008.644	147	0.978	481.493	596.752
20566.588	21120.585	17002.879	24264.66	16280.22	18808.308	5913.221	9250.688	946.995	655.114	360.311	638.277	6861.633	1486.384	255.55	10799.284	246.409	531.119	175.701	1285.143	20445.865	611.702	136.372	1106.696	19241.424	325.116	284.785	333.819	5733.269	862.479	377.698	1676.172	122	0.918	616.525	596.992
17570.182	17940.081	13723.28	19284.479	11948.845	14842.981	2617.721	3836.549	1168.922	577.741	319.428	1293.431	6114.456	1073.825	227.147	5451.64	302.166	563.086	202.984	527.477	48360.257	581.323	116.876	641.561	20106.416	451.096	328.992	270.152	525.892	539.708	396.637	1023.964	148	0.914	764.27	597
10026.129	9443.993	6829.85	10379.565	5963.671	7766.082	2346.17	3914.139	1516.14	341.305	318.866	373.968	386.051	1545.711	245.481	8461.179	208.042	256.865	585.801	644.418	4777.567	395.435	156.095	1087.61	7972.342	385.689	370.886	256.852	1480.629	301.243	292.345	3098.52	126	0.976	842.889	596.175
26604.879	26825.102	21797.047	31803.646	21803.725	28735.589	9601.078	10892.425	1217.917	1175.377	366.24	700.103	11591.916	1994.59	277.962	10736.184	304.381	489.898	183.924	863.115	31380.874	767.51	134.771	1099.006	23432.249	325.49	320.053	314.116	162.972	1195.512	249.873	1670.298	183	0.963	688.183	598.068
26557.543	26154.921	21341.406	31406.15	21565.437	28079.52	9747.754	13066.629	1420.873	1072.893	356.55	717.945	9892.82	1763.904	276.008	12195.976	314.839	423.498	363.37	785.395	31534.44	722.183	128.981	1263.023	24965.326	315.208	339.359	315.096	2753.182	1022.272	344.396	1860.881	139	0.961	696.392	597.457
19944.516	19942.341	14461.405	23474.179	14983.166	18890.511	3269.802	5084.656	1211.26	526.445	442.038	603.031	9071.191	1782.628	220.689	7433.621	264.98	247.345	167.552	1100.878	15586.998	577.905	126.51	680.979	12705.072	351.941	319.085	300.017	157.064	1136.468	301.029	1226.487	294	0.843	448.401	603.759
8942.868	8515.234	6088.373	9538.111	5935.578	5972.278	1883.941	810.279	1080.925	414.491	389.713	742.891	9208.034	926.001	235.823	2343.007	228.98	242.946	296.399	3357.119	21502.943	331.06	137.139	283.981	6951.311	286.813	422.782	339.096	9926.047	680.393	346.484	491.716	114	0.99	558.667	598.632
17992.356	17440.946	13407.701	20305.578	13276.603	13422.898	3489.108	5284.418	909.619	578.71	327.329	573.859	8142.793	1843.059	243.637	7242.997	296.896	281.599	234.291	699.591	24312.057	477.425	125.944	865.276	20829.29	317.851	315.965	297.977	462.132	830.706	356.735	2288.208	137	0.974	711.383	598.653
17584.814	17819.673	13922.946	19764.639	12375.903	16250.953	4687.84	7908.233	986.481	527.799	320.855	1187.873	3938.246	1317.3	247.58	9994.723	273.118	483.301	210.028	655.632	37967.815	578.8	118.181	1175.966	16993.015	428.816	335.768	274.405	1862.882	481.331	375.732	2137.147	262	0.779	770.435	601.966
14060.885	13172.746	9939.915	14073.758	8300.273	8822.856	2548.992	4475.424	1129.893	345.615	348.508	478.086	323.864	2011.249	247.242	8883.135	218.206	265.759	413.321	1890.145	677.271	1120.895	139.47	1345.209	11771.09	311.032	354.568	261.629	18006.327	342.916	364.707	4002.291	175	0.861	803.574	599.746
18882.25	18104.713	10509.118	14142.531	7339.285	7846.505	2771.917	4444.301	1389.849	579.29	379.258	519.373	4694.608	714.233	227.184	7066.193	284.711	226.529	196.526	762.003	16435.028	429.915	120.827	769.401	26949.526	320.693	279.747	278.403	140.775	501.273	284.731	1464.772	178	0.84	285.242	601.006
12888.252	12832.952	9231.444	13151.532	7577.648	8129.664	2071.848	991.273	1221.529	663.409	369.937	651.878	4444.203	980.17	240.928	2463.529	302.749	300.827	196.54	563.247	17712.323	380.2	170.981	283.343	13783.621	294.159	377.807	291.558	140.905	761.676	285.742	487.158	170	0.907	517.247	599.871
11144.225	10721.187	7652.968	11525.784	7221.766	9649.707	2884.985	4500.606	940.721	425.168	295.717	464.509	573.833	2214.502	255.155	9306.566	230.274	175.511	436.246	971.655	2447.612	438.314	130.886	1268.845	8581.045	303.012	326.562	290.694	5999.52	373.765	361.995	4086.015	153	0.931	738.206	599.69
11556.836	11829.567	9112.596	13901.854	9528.629	9042.319	3571.94	5534.89	1669.637	391.32	380.959	638.554	353.401	328.552	221.76	4698.805	174.478	232.867	427.69	8605.788	378.303	268.424	132.396	515.757	6247.318	268.049	301.8	342.648	32963.262	261.81	349.692	828.932	150	0.972	584.52	600.84
13320.194	12661.875	9192.146	14118.973	9137.964	12778.273	3592.045	5056.667	959.224	451.201	340.502	712.509	11127.026	2849.432	254.843	9620.479	182.421	213.529	161.01	812.293	26910.292	674.958	132.716	945.623	7993.588	315.839	318.939	311.008	190.149	1296.703	287.446	1352.955	120	0.929	660.008	599.733
14886.404	14022.493	10598.503	15278.623	9596.927	8288.497	2241.119	4060.528	1533.39	339.765	335.586	541.425	506.184	1882.38	236.077	8610.132	208.75	256.79	337.735	1044.221	1697.313	307.465	135.303	1206.962	11753.371	318.8	354.042	258.353	13976.823	317.919	310.162	3646.199	133	0.885	814.981	599.447
12349.473	11623.639	8679.835	12838.506	7824.907	9230.825	1728.751	3002.308	1027.25	415.367	348.758	859.05	1695.018	2167.161	250.566	9842.395	271.34	256.154	333.446	1094.396	36853.75	581.559	145.576	1379.452	14604.185	430.635	354.771	258.102	1326.315	436.266	309.597	3851.134	213	0.831	830.711	601.336
17672.591	17557.874	14429.789	20903.333	13019.561	12241.92	2975.914	3581.819	1771.612	441.228	368.587	505.181	421.33	1136.432	245.128	7461.685	303.799	352.905	693.019	838.465	2842.073	5101.023	152.93	951.962	16545.769	402.357	520.498	262.501	8439.825	334.673	357.007	2270.591	386	0.772	855.487	603.987
10899.521	11076.652	8017.699	12013.202	6875.457	8164.66	2532.96	4628.039	1264.313	467.146	358.364	940.33	8357.646	1736.504	270.088	16514.022	289.906	298.977	215.915	712.252	34171.52	467.816	167.066	1446.312	13359.121	337.725	426.761	301.951	140.787	1489.099	294.957	2245.539	126	0.959	503.286	602.071
10642.742	10442.677	6834.644	11647.116	5643.292	8259.725	2570.351	4197.936	744.916	290.106	279.998	316.962	281.327	518.923	223.036	6650.979	246.954	265.926	280.362	294.181	1526.35	307.159	165.774	715.474	7599.304	273.031	298.812	291.203	1777.037	291.21	363.739	1496.746	310	0.765	1312.465	606.161
22212.7	22096.08	16799.087	24963.605	16127.899	18765.793	4857.79	3924.398	1109.682	1072.93	441.921	651.071	10263.157	2339.427	258.802	6401.44	311.158	433.749	204.868	1047.157	27243.869	693.968	149.156	650.804	18323.338	290.369	422.25	326.415	732.655	1352.286	327.845	1140.56	235	0.825	552.909	605.662
16278.635	16075.762	12937.251	19431.608	12124.547	15124.612	4103.88	5759.489	1289.713	880.311	315.692	648.579	7703.221	1581.217	259.702	10485.287	247.53	386.907	259.606	768.494	39053.365	556.732	127.577	1016.95	15442.971	303.321	321.793	295.03	1568.646	979.362	314.551	1423.681	237	0.895	701.694	605.939
12209.106	12405.056	9781.88	14350.954	9362.445	8730.461	2782.67	4940.587	930.255	336.148	335.805	679.121	1152.431	2325.583	244.877	10201.302	249.888	289.132	406.338	966.062	3191.564	532.753	137.393	1449.362	14721.666	317.117	348.295	273.667	4677.268	373.289	332.428	4141.673	170	0.972	785.653	603.624
22576.106	22215.42	18956.929	27170.813	16266.084	11705.835	2716.944	3830.322	1141.035	383.871	325.858	333.046	245.874	356.339	230.378	4890.618	272.44	410.679	719.636	353.305	252.078	425.974	139.018	532.142	16272.904	409.116	397.923	260.633	4490.67	262.177	307.774	862.064	109	0.989	868.638	601.555
13113.172	13333.62	8015.478	12624.309	7323.978	9846.05	3749.461	6017.195	1372.106	631.739	380.874	677.369	10239.606	1085.721	241.064	9157.761	210.074	228.536	186.611	900.476	21752.396	529.805	119.476	1036.831	15798.227	307.407	350.56	301.309	136.463	671.489	292.785	2003.097	151	0.968	296.977	604.136
13689.073	13533.839	9352.881	14874.773	8888.457	11801.188	3864.12	8968.079	1094.557	455.17	395.061	753.79	12651.903	1805.62	267.679	22329.061	240.85	238.864	189.911	997.905	34104.63	521.416	150.3	2009.292	9049.609	330.625	396.524	274.887	148.492	1902.868	282.151	3392.248	132	0.977	473.848	602.788
20281.437	20490.972	16701.773	24178.208	16750.811	22712.175	5170.218	3993.795	1321.192	713.795	356.023	583.436	8556.123	1838.429	257.676	5170.747	234.814	448.842	165.544	1198.633	22463.712	616.352	131.29	559.43	15488.891	323.121	328.371	324.002	5019.788	1027.561	292.437	850.245	218	0.875	654.683	607.362
17140.278	16905.437	13335.625	20215.68	13778.321	19060.707	2977.424	4168.242	1097.003	700.049	346.125	708.638	11223.704	2158.726	235.857	5233.928	238.959	433.251	163.073	951.271	35804.186	655.197	126.338	531.334	14861.645	334.314	299.238	310.311	206.086	1529.707	283.095	835.003	123	0.899	669.053	604.02
21667.88	21846.672	17582.081	26026.268	17751.185	23703.016	7241.795	6924.258	1049.4	1306.315	357.929	707.794	11380.147	2137.212	268.588	8711.556	281.072	517.17	168.646	902.637	33803.409	744.367	130.383	846.555	19100.885	325.446	310.365	314.696	204.06	1305.068	275.436	1286.561	287	0.899	679.869	606.556
15908.375	15962.141	12577.524	18227.85	11774.274	11579.522	987.208	1413.481	1266.362	827.393	322.71	614.481	8454.761	1212.01	223.98	2908.073	268.988	405.154	177.871	646.833	34852.769	540.633	119.984	311.916	17178.511	333.254	326.797	293.547	148.563	806.91	353.738	594.178	271	0.905	715.378	609.046
15401.17	15089.899	12055.706	16706.818	10817.328	11155.863	3194.925	5379.394	1528.672	366.077	366.467	429.48	355.962	1293.368	228.875	8457.23	227.462	244.132	674.183	1425.152	816.388	1211.622	140.939	1100.326	11861.853	337.051	373.03	266.888	23320.824	281.363	321.511	2710.537	136	0.956	814.993	605.419
13751.756	13558.296	10519.396	14894.135	9037.225	11654.968	3321.616	5109.15	860.838	371.707	336.407	604.035	1988.884	1727.948	265.272	10971.467	252.141	269.672	303.658	650.896	44163.918	756.712	148.637	1698.306	12880.587	645.634	356.152	266.035	692.064	448.288	350.771	3610.265	250	0.892	840.98	607.872
12582.647	12056.566	9907.017	14422.069	9570.718	11888.862	3251.977	5288.955	936.181	371.7	300.318	585.862	617.479	1548.609	257.733	10356.734	206.84	259.628	629.262	1130.113	4942.47	1350.138	155.285	1204.457	6269.243	318.388	380.773	271.269	8253.143	398.273	386.144	3001.134	185	0.911	948.441	607.278
5238.109	4788.99	3094.407	4551.519	1858.104	2809.498	843.31	1386.203	569.615	254.179	253.717	253.66	217.207	471.817	252.355	4230.674	221.024	174.934	270.65	240.13	207.376	254.699	159.091	438.161	3129.333	274.859	275.758	273.678	118.125	254.434	340.665	1186.542	101	0.977	1199.411	605.173
14414.129	14109.726	10668.472	16106.665	10665.751	13460.415	2969.195	1591.355	1138.597	554.119	441.868	711.169	11032.985	1599.114	237.053	2663.014	250.857	350.419	205.82	1911.81	30787.178	571.273	137.625	325.114	11180.499	293.087	407.646	320.975	1811.304	1217.769	347.91	526.238	211	0.847	563.803	610.173
20557.253	20683.247	16858.42	24473.382	17091.25	22459.571	2304.206	2923.312	1092.3	719.515	346.354	570.462	10533.739	1781.349	226.337	4213.863	256.193	475.731	157.045	911.223	28982.54	627.317	126.034	416.933	18938.142	354.86	328.802	323.489	1186.889	1207.96	277.385	622.308	212	0.896	664.047	609.198
19440.235	19512.791	15893.624	23417.533	15622.787	21048.178	6582.52	9134.739	1028.089	977.9	333.266	723.397	9690.231	2023.784	273.078	11370.31	257.927	482.328	165.403	1770.726	35608.979	756.015	131.641	1137.386	16429.234	345.103	322.976	300.066	182.472	1062.255	287.491	1756.989	229	0.908	690.74	608.828
12193.757	11846.096	8603.194	12773.421	8000.105	8909.132	2843.203	4979.518	1357.976	407.746	311.14	395.718	1724.602	2527.04	274.855	12202.299	255.292	238.707	405.862	1083.087	3125.437	448.259	139.423	1566.081	11215.211	324.629	341.037	295.348	5115.792	442.6	346.686	4690.395	146	0.901	734.425	607.164
15682.392	15545.681	11105.894	16437.805	9424.962	10686.117	2623.288	2512.744	1297.283	873.737	390.304	728.017	7534.595	1727.493	269.774	9031.776	344.358	383.737	223.506	679.423	27212.806	474.646	169.796	864.905	19729.14	338.073	375.168	288.873	147.383	1545.722	298.605	1439.592	207	0.943	515.408	608.998
21516.969	21614.588	15932.476	24256.768	14856.339	19267.946	4827.612	7202.844	1178.453	811.087	435.038	858.192	13945.027	2520.852	267.667	15087.698	325.877	408.687	187.11	988.54	28982.037	629.415	147.868	1392.238	20377.124	348.355	479.83	282.662	143.096	2157.869	288.266	2358.405	367	0.838	480.478	611.508
11052.352	11117.083	8342.473	12516.227	8552.828	8345.205	3108.3	4846.332	1060.35	380.867	375.163	619.383	377.93	311.1	218.5	4454.85	187.442	229.135	314.412	7375.185	837.091	248.843	135.553	485.722	8425.007	271.543	295.545	328.385	27329.145	261.201	348.033	760.976	161	0.979	586.04	608.655
9284.7	9328.319	6928.766	9939.645	6482.777	5137.541	1937.726	2240.126	980.188	387.681	368.663	364.247	344.317	294.442	206.442	2449.67	179.712	231.996	419	2891.899	364.003	191.086	131.65	321.393	8676.682	302.108	369.749	309.948	19489.279	279.371	323.374	524.182	148	0.948	597.581	609.182
12620.712	12706.505	9639.524	13658.977	8584.871	11274.568	3511.162	6074.572	995.928	371.45	304.801	919.938	1454.015	2088.179	262.844	9492.704	244.258	275.52	322.417	1075.378	19313.92	528.477	136.542	1347.207	12745.591	336.772	318.576	265.293	5128.547	409.784	436.06	3783.527	127	0.944	767.744	608.272
16158.983	15878.808	12452.369	17412.928	11128.73	10808.635	3135.876	5560.546	1633.071	399.943	384.42	545.047	684.571	1918.808	246.193	9409.852	256.774	269.754	442.639	1348.983	7855.214	1133.67	140.84	1379.534	13423.102	358.474	380.371	271.598	11662.451	312.622	298.502	4029.429	162	0.927	822.698	609.543
16183.124	15447.26	12737.516	17646.391	11053.978	11148.614	1625.304	2501.111	1174.742	407.123	343.422	402.367	296.906	784.459	223.492	4965.728	266.497	383.403	627.694	596.205	321.955	919.738	138.563	552.831	11887.911	409.335	449.845	255.147	6385.048	301.536	312.615	1289.766	190	0.893	866.753	610.742
14590.944	14281.965	9221.62	15000.491	6646.864	8572.635	1994.776	3271.325	769.547	340.933	311.857	309.321	402.345	428.974	253.658	4867.711	280.842	311.898	197.132	318.837	12060.815	273.307	157.62	546.37	10168.304	284.114	262.013	280.955	89.694	299.486	389.429	1295.234	241	0.902	1281.533	611.878
17582.349	18249.468	11461.988	17505.493	9717.122	9699.549	3799.368	6115.701	1151.652	645.463	392.078	756.663	9820.992	1349.959	250.297	10449.067	226.936	264.343	197.651	926.138	28441.178	476.517	116.846	1115.482	16891.364	314.605	412.566	292.388	122.191	1057.984	307.592	2235.773	157	0.945	301.697	611.162
18580.367	18324.863	13453.175	20343.044	12007.324	15097.761	4380.726	6758.099	1056.147	899.292	420.058	883.194	12675.514	2533.618	273.084	14903.061	325.04	341.272	204.888	914.711	38564.86	529.669	149.138	1469.864	20279.553	410.039	436.078	293.258	127.304	1846.27	311.557	2397.183	250	0.789	492.708	615.028
19689.191	20271.748	15853.356	23012.149	14964.411	19437.527	2702.348	2311.642	1058.602	1016.501	434.608	572.763	7388.435	2191.776	239.551	3844.597	336.988	486.307	206.235	902.107	24264.525	696.481	145.334	418.632	21624.494	295.34	432.875	329.036	162.834	1611.725	313.239	764.051	156	0.949	548.513	610.372
11946.251	11157.067	8006.848	11668.294	7329.165	5758.307	1585.769	2987.391	1600.01	360.892	298.854	382.91	314.618	1993.484	258.557	8705.533	264.216	217.104	360.779	1041.587	619.12	280.019	124.462	1201.916	12420.901	293.827	298.247	284.699	5112.145	343.576	345.547	4350.599	123	0.889	746.183	611.419
15966.152	15317.612	12109.211	16953.535	10932.076	11225.37	3333.339	4681.041	898.224	334.646	311.354	428.031	704.842	1515.962	243.359	8667.511	235.684	238.39	607.161	1717.981	7172.591	450.694	149.994	1194.361	14124.496	396.666	349.161	272.774	5713.866	314.502	416.992	3388.476	376	0.685	836.375	618.54
25154.039	24161.38	20684.544	29681.814	14448.792	12124.051	3010.01	4679.458	1208.448	436.359	360.242	364.79	341.275	473.107	254.506	5963.44	330.507	389.616	1025.476	780.005	356.281	558.917	148.994	670.926	20025.182	384.269	611.303	281.547	10512.425	304.791	338.517	1202.386	227	0.912	895.971	612.456
13253.434	13776.124	8453.833	12138.873	6443.575	8797.153	3062.131	5003.333	1588.139	666.257	400.585	671.937	7771.486	1588.537	244.121	9316.167	210.203	242.316	197.198	786.571	27439.268	535.486	122.388	1025.982	13642.518	306.316	285.108	288.478	120.49	960.742	305.806	2085.65	286	0.82	290.161	616.241
14679.713	14137.248	10206.99	14854.607	8942.007	10058.593	2380.236	678.777	935.991	1052.307	356.729	660.512	9402.611	1360.569	237.964	1823.319	301.239	365.201	201.795	739.541	24248.611	476.287	167.941	241.822	16000.197	337.195	353.716	295.682	151.407	1246.997	324.375	446.022	127	0.967	525.539	612.618
22741.788	22852.958	18546.617	26621.071	18155.254	23603.773	5730.89	5493.364	1083.325	856.836	415.797	608.956	8848.079	1768.428	245.807	7328.234	294.878	516.369	186.186	1151.058	28416.166	807.957	130.9	695.508	21523.39	351.368	328.139	318.511	2728.526	1047.038	296.135	1075.19	146	0.936	672.404	613.692
14561.712	14251.665	11327.158	16939.039	11134.43	11999.128	3965.085	7154.087	1116.078	349.339	346.181	613.479	323.033	2636.832	264.14	10124.028	231.297	223.784	488.522	1029.949	429.534	415.765	137.506	1591.878	11144.523	316.509	519.013	268.382	6393.396	374.456	344.698	4847.988	133	0.935	787.455	612.605
17350.353	16360.133	13324.336	17146.56	10268.39	7904.058	1895.755	3116.178	1280.773	321.187	293.163	374.47	270.776	841.402	211.546	5134.136	278.421	327.85	548.363	800.466	312.9	304.888	131.518	615.981	18063.558	320.097	340.063	271.402	5220.409	269.829	349.702	1495.586	183	0.844	800.194	614.697
13254.169	12204.438	9253.629	13771.023	8321.756	7253.257	2284.586	4175.764	895.117	324.566	298.034	599.165	287.248	2040.918	257.265	8123.022	206.718	191.751	516.111	851.863	667.585	337.343	126.031	1202.097	11534.087	296.725	376.232	275.048	5544.848	353.226	342.695	3834.757	113	0.94	777.889	612.721
25491.025	24477.905	21226.853	29937.549	17745.805	13245.572	3714.185	5832.185	1215.233	450.081	347.406	475.315	529.419	643.265	263.445	6605.282	332.058	370.726	1125.266	755.201	4819	510.892	156.226	734.245	21926.754	366.558	521.897	280.868	5565.289	323.316	419.751	1574.092	163	0.932	907.046	613.5
18857.96	15878.649	13153.02	18067.603	9666.792	12583.164	1537.871	1722.127	1209.815	434.427	334.03	555.282	301.328	1238.632	195.953	1976.106	301.418	356.425	1047.887	659.924	287.712	632.959	152.789	274.266	15723.966	291.927	1101.74	316.357	8393.719	357.982	303.505	413.625	257	0.892	989.897	616.901
17815.461	17664.017	13189.95	21136.617	12536.554	16493.159	1316.116	1867.323	1299.381	666.082	696.898	594.008	7968.399	1903.18	200.455	3655.483	310.562	332.927	179.27	1001.222	23150.448	612.592	123.831	371.886	20061.139	350.392	358.676	303.117	137.287	1256.328	284.879	623.632	128	0.974	445.789	614.477
14035.214	14236.305	10185.583	15696.709	9403.782	12953.639	4417.679	2169.04	1094.658	537.503	422.896	927.951	11826.386	2316.077	290.293	3666.223	280.226	313.4	182.261	1056.469	45642.272	692.039	147.621	467.705	15901.012	371.658	395.854	285.053	156.318	2105.039	312.308	891.14	217	0.882	471.048	617.053
13973.032	13933.443	10305.224	15653.138	9505.566	10779.633	3304.815	5604.979	841.319	978.658	357.267	774.16	8638.677	1965.414	253.458	11660.229	262.36	329.26	188.633	743.54	39033.745	417.313	152.295	1264.538	13426.429	361.78	331.779	291.429	123.681	1219.524	314.121	2112.203	189	0.939	501.05	616.479
24602.337	24375.511	21085.98	28525.847	15354.561	13120.587	3586.338	4427.713	1229.939	434.639	369.272	274.645	271.473	228.558	233.775	3733.032	283.755	431.149	810.691	289.268	234.567	791.886	139.463	430.776	16262.723	413.759	382.844	262.349	4402.553	275.11	322.832	678.105	291	0.806	880.387	616.411
22733.597	23202.004	18307.284	26228.75	17208.933	22421.272	4270.424	1829.586	1101.423	744.063	464.089	622.247	8494.342	1989.564	259.985	3724.703	353.169	544.033	200.853	789.258	31794.886	1021.315	143.098	410.125	23032.572	350.694	421.007	309.696	152.766	1464.696	307.142	713.918	277	0.858	555.496	619.258
16344.039	16490.049	12569.615	17937.179	12240.34	7849.557	2454.603	3715.395	1485.728	544.841	436.779	537.662	304.65	415.818	207.402	3994.173	237.536	350.247	426.444	3402.77	329.223	275.473	133.075	418.135	14980.941	339.566	362.458	310.128	30555.518	283.501	302.495	649.426	142	0.971	603.162	615.57
15023.933	15102.881	12012.447	17316.402	11164.602	13293.819	3605.785	5203.846	1238.99	713.675	334.603	731.927	9227.906	1651.569	253.236	8300.102	232.712	446.249	165.098	1280.476	31937.399	581.952	128.99	771.983	12539.432	300.499	314.166	302.18	969.6	819.46	283.34	1160.571	198	0.837	693.126	617.944
15321.609	15255.564	12064.431	17127.88	11256.832	10632.92	1383.593	2064.175	1178.61	566.367	302.17	408.324	5112.214	1320.466	235.696	4823.237	268.403	366.087	283.437	837.744	18087.39	345.134	127.589	597.226	14586.159	308.736	298.453	284.462	1986.756	546.592	339.3	1684.205	353	0.766	739.013	622.061
12406.132	11795.402	8703.506	13472.029	8596.93	9670.074	1398.554	1432.088	886.891	697.536	338.513	599.362	7158.772	1297.198	218.635	2243.546	235.386	288.058	160.654	676.798	17437.315	387.596	141.833	290.515	11523.737	297.807	334.067	299.54	142.147	967.527	320.285	535.58	149	0.955	532.628	617.52
19138.939	19065.277	15338.103	22225.431	14918.924	18202.728	5445.491	5735.323	1067.019	871.186	476.715	682.437	5317.484	1559.116	257.62	10572.898	279.373	428.69	184.03	1364.769	29653.494	633.439	137.222	1001.941	17465.24	388.302	340.903	315.19	6773.249	735.267	319.693	1407.222	122	0.956	678.672	616.648
15341.239	15297.379	12176.061	17363.044	10657.026	11255.235	1052.928	1284.119	945.245	800.022	291.431	507.616	7126.435	1042.853	230.615	2382.972	218.103	465.051	169.77	608.222	29136.951	467.266	127.02	258.602	13792.264	318.525	316.481	282.566	137.987	775.538	307.37	437.491	168	0.937	703.458	616.619
11735.777	11586.559	8689.16	12522.988	8192.654	10327.829	3368.588	6138.749	2201.832	368.934	333.215	450.366	331.092	2689.137	287.45	9365.95	240.087	226.284	228.606	1365.666	590.6	434.32	132.423	1598.124	8542.453	293.553	299.352	286.926	8202.197	393.035	404.998	5663.85	267	0.926	758.298	618.987
11471.923	10693.221	8549.02	8026.012	5005.665	6889.919	2122.768	3458.449	999.883	345.855	276.581	228.605	208.064	591.226	206.327	4058.902	220.156	183.441	496.083	705.298	343.207	440.968	120.047	551.146	11214.897	332.034	332.367	264.922	2912.661	262.07	297.979	1343.015	144	0.958	815.597	617.007
21570.596	21258.032	18037.105	24721.323	15266.629	18313.848	1484.055	2361.107	1033.556	836.375	307.177	662.065	2643.933	1066.141	234.561	4963.639	297.696	624.563	216.587	606.591	34812.288	849.21	146.472	565.381	18441.145	584.734	290.101	270.324	265.71	415.932	338.603	1100.369	383	0.731	943.646	623.832
8740.381	8112.779	5150.681	8180.942	3901.598	4219.304	1090.88	1716.508	791.128	280.385	294.878	278.543	367.521	505.234	241.244	4715.349	218.164	246.898	185.802	333.355	2780.265	185.844	157.488	529.034	5127.69	285.897	251.934	272.95	84.354	311.809	395.45	1542.857	113	0.886	1291.615	616.854
17475.132	17508.477	13082.559	19193.568	11801.127	13842.413	3484.011	4736.873	1458.814	1269.813	394.954	919.552	11760.189	2157.757	266.31	11205.402	311.098	422.085	204.261	837.557	31426.81	545.371	151.865	1041.916	18540.653	378.901	386.681	296.813	139.406	1802.942	308.92	1670.695	399	0.677	519.58	621.658
18932.079	18081.704	14852.085	21781.722	12885.471	9731.147	2731.104	4337.255	1433.252	419.756	374.996	404.081	303.657	744.599	225.842	6662.403	329.509	432.28	594.091	535.931	346.37	880.296	150.481	735.227	17326.727	410.913	409.587	268.315	6278.013	285.16	322.009	1665.445	276	0.836	863.315	621.435
7409.231	8826.231	5702.319	7173.95	4077.917	5984.931	1646.252	2329.006	893.935	321.054	258.235	285.719	280.581	559.62	230.589	7928.839	210.54	162.444	177.961	381.002	290.165	247.292	123.61	724.274	8099.559	281.984	289.757	305.259	1685.961	332.51	264.113	2070.363	144	0.958	1510.125	618.542
17818.058	17729.806	12870.986	21792.006	13281.638	11208.658	2430.934	3842.779	1361.845	661.356	655.147	858.671	9461.735	1840.604	216.883	9099.014	275.193	297.357	191.71	1823.739	28947.975	535.672	130.256	781.875	11452.628	338.082	358.138	311.608	140.277	1218.067	276.708	1325.025	115	0.999	440.091	618.883
19948.108	20128.412	16428.396	23964.752	16708.859	10120.236	2185.401	2646.64	1206.025	470.134	389.726	412.749	270.552	347.866	210.054	3402.726	266.966	391.69	624.795	2110.829	277.723	283.532	132.312	369.737	19317.793	305.027	400.553	305.101	16321.026	285.38	302.776	587.017	315	0.831	610.602	622.306
21831.743	21417.39	16664.507	23717.484	15505.637	12649.549	3430.882	5664.001	1163.787	344.665	337.133	458.97	296.363	1214.123	244.517	7134.169	292.93	291.451	672.247	724.19	372.549	396.001	133.745	960.703	20431.077	323.468	427.539	285.24	6093.499	320.931	323.868	2549.219	171	0.922	785.57	619.196
20249.544	19339.924	13835.383	17925.317	10185.162	11003.996	2601.132	4397.082	1266.773	388.248	277.748	432.216	277.468	1085.108	223.533	7373.677	303.301	282.31	620.398	579.732	329.048	439.706	135.493	874.741	20271.582	322.22	314.766	276.628	4379.756	286.723	337.996	2284.238	253	0.772	797.903	621.575
12267.007	12128.667	8786.775	13756.778	8155.725	10635.581	1802.313	484.756	1236.265	506.63	394.575	945.704	8282.687	2101.755	233.684	1241.884	259.074	265.068	220.541	1143.677	22960.131	630.76	127.292	208.478	11972.699	319.86	328.188	304.109	196.713	1725.284	276.952	375.226	120	0.969	463.192	620.558
11911.041	11746.436	9114.736	13233.004	8188.911	8939.086	1411.793	1563.211	1529.469	583.916	352.133	807.074	12291.444	1667.676	253.706	3657.716	220.614	316.916	172.395	871.889	40793.05	606.305	128.333	359.305	10253.901	322.822	351.194	285.758	242.498	1263.714	383.37	578.381	111	0.964	716.491	619.338
14588.638	14109.281	10685.568	15534.766	9852.108	11547.145	1916.851	2077.224	994.535	498.949	440.373	628.145	8013.471	814.115	218.567	2438.496	251.733	339.246	190.844	862.146	30968.662	433.217	134.835	330.095	14042.409	287.438	416.781	305.794	499.907	632.559	321.275	536.216	235	0.838	575.189	625.249
16721.164	11838.433	10449.042	14612.745	8340.115	6749.305	1834.147	2639.291	811.825	326.032	295.644	276.464	274.23	323.079	195.915	4701.8	294.162	236.072	902.679	306.111	203.425	519.565	156.206	1575.938	12962.897	293.684	385.837	294.395	2623.84	267.192	238.912	2328.976	117	0.917	1078.167	623.526
14232.884	14380.174	10640.339	16067.646	9775.833	12250.901	3038.13	5099.042	1207.468	632.387	398.353	750.218	8080.054	2206.52	240.729	13721.609	307.066	307.606	191.269	923.568	30643.927	596.565	135.052	1158.211	20104.381	323.301	453.735	285.44	140.804	1511.027	329.541	1758.93	159	0.943	485.877	623.575
16810.103	17104.14	13715.898	19653.406	12726.998	14757.227	2617.252	3567.939	1220.284	684.535	324.953	696.068	6301.05	1252.421	251.286	5352.077	270.089	467.378	191.628	627.941	30934.323	535.306	134.061	507.593	16211.254	323.406	298.519	297.412	319.257	734.525	340.207	818.884	319	0.828	701.879	628.534
10524.722	9742.088	6990.533	10781.691	4417.289	6126.996	1379.807	1890.734	872.397	345.247	288.096	281.581	273.753	459.098	207.326	5904.777	229.201	277.103	241.871	384.676	353.036	423.871	170.426	648.292	8432.48	290.119	401.715	264.618	356.591	320.588	267.317	1667.309	151	0.942	1406.699	623.652
22033.077	22141.466	19062.392	25740.212	16439.193	14680.972	1472.873	2311.077	869.85	737.793	314.819	669.919	2288.327	767.028	239.01	3205.31	299.492	619.06	271.289	550.381	26370.938	488.473	141.951	376.304	19977.388	419.852	349.532	267.281	410.993	354.696	322.778	674.452	186	0.886	932.274	625.64
17049.51	16303.667	14247.854	16856.311	7184.243	9205.643	2026.502	3462.88	1124.486	378.906	322.261	447.917	282.104	1351.64	199.176	6678.213	323.824	363.563	921.282	493.837	232.577	330.356	153.47	736.811	17538.775	288.582	610.352	266.359	3485.761	327.78	271.913	1850.556	133	0.935	1034.056	624.853
14228.335	13888.242	11749.335	16948.147	10802.484	6239.527	2183.966	3128.61	917.302	397.429	335.037	338.556	333.464	388.173	218.886	7153.927	287.212	259.478	1111.595	1281.396	239.932	518.852	160.901	2475.872	9614.163	300.964	491.68	298.51	7922.669	265.18	257.135	3375.784	100	0.967	1083.22	623.64
9072.362	9272.112	6709.332	9887.278	5496.057	6713.064	1927.565	754.326	1009.791	421.887	375.324	482.977	5715.705	1353.633	227.14	2852.472	273.381	288.031	188.172	813.587	32127.913	460.236	140.759	335.444	15655.193	312.296	347.146	258.537	258.633	875.625	307.579	556.075	107	0.958	474.911	624.668
18005.072	17893.184	14297.772	20833.425	13921.607	16455.882	4781.717	5914.482	1254.983	851.47	353.251	745.794	8746.945	1965.988	273.771	9368.161	258.017	380.169	189.034	870.124	29874.074	642.456	141.341	877.153	13782.616	330.079	311.646	289.587	167.069	924.138	356.541	1294.851	394	0.812	718.766	629.142
21323.6	21043.296	18318.29	25561.064	14241.737	12964.885	3960.29	4916.824	1022.05	357.512	326.519	316.023	282.771	459.909	247.593	5405.574	239.304	368.522	1036.677	555.847	269.147	1472.542	156.24	647.198	15030.677	374.872	463.059	260.849	7498.148	304.041	398.757	1236.152	211	0.92	886.77	627.353
21723.64	21922.485	15922.416	25840.903	16261.306	22082.26	1576.251	2242.406	1255.126	731.426	436.623	947.979	9441.908	2881.925	210.256	5327.098	277.033	304.979	180.109	1342.323	35930.053	1244.715	123.12	520.442	14893.7	379.991	327.41	304.162	196.68	1764.034	290.52	870.462	321	0.827	447.491	629.949
5874.277	6182.436	4513.505	6553.987	4493.178	6006.213	350.513	890.736	971.771	394.946	451.558	559.436	288.014	494.111	205.606	1097.356	201.082	248.108	377.931	2852.398	349.5	256.334	130.704	217.042	5368.392	290.944	355.86	286.069	25681.752	360.939	263.387	379.861	115	0.999	597.622	626.657
12281.109	11861.769	8966.219	13228.365	8619.216	9822.112	2835.355	4755.529	2946.524	361.192	338.842	478.225	1538.573	1963.312	271.405	7852.767	220.447	232.739	229.323	1288.207	6195.881	397.481	123.04	1158.463	8257.435	301.341	315.206	289.404	6794.255	406.158	371.854	3854.548	191	0.89	768.683	628.223
19416.354	19464.843	14653.495	21295.473	13071.252	14485.308	4207.318	6504.022	1160.693	775.785	397.085	832.905	10500.424	1825.052	275.653	13984.768	318.919	457.565	196.47	892.94	22352.833	532.815	147.237	1257.85	19003.608	359.758	374.333	300.13	133.883	1584.563	313.08	2048.112	148	0.959	519.507	627.534
23690.266	24317.14	19246.143	27741.487	18430.016	23350.032	7370.607	7763.632	1075.935	843.617	453.007	608.092	6261.963	1664.696	278.451	9494.743	342.738	551.487	186.448	717.603	22316.726	1013.226	144.324	991.335	24407.12	311.729	389.755	298.139	154.262	923.087	317.2	1633.764	262	0.868	561.859	630.26
18850.652	18589.183	14468.104	19350.537	9473.274	9762.074	2203.337	2773.483	1209.517	363.368	307.829	310.458	301.722	233.176	182.509	2014.755	363.508	378.943	1159.896	417.452	208.974	188.787	147.259	278.819	18105.6	277.158	790.484	271.451	2970.904	258.259	363.761	415.074	163	0.923	1054.543	628.144
9743.701	9680.887	7029.211	10847.964	6432.001	7478.145	2660.986	3776.858	1008.939	517.084	387.332	877.731	12071.032	2310.174	274.268	15593.651	248.113	199.279	216.175	1121.91	26214.711	521.132	140.366	1286.483	12106.736	341.496	425.444	275.439	154.583	1816.146	346.005	1884.875	129	0.97	493.066	628.911
10430.008	10240.062	7618.261	10855.013	7058.496	8056.472	2749.992	4775.331	929.995	323.996	323.834	470.064	554.84	1991.044	252.507	9491.911	185.679	214.211	305.092	1115.106	1036.221	354.315	134.258	1281.546	8958.448	293.087	304.158	274.399	7628.105	357.072	388.669	4159.553	290	0.792	785.855	630.834
14254.286	14601.259	10422.574	15249.18	9195.088	11185.646	2805.156	2840.545	1052.723	610.762	419.637	736.596	11587.299	1648.046	251.32	9414.867	257.649	319.958	184.33	815.736	23800.634	511.041	141.022	799.269	14345.844	319.311	372.679	289.984	130.289	1577.1	350.746	1237.934	253	0.813	504.789	635.528
12551.716	12681.204	9745.798	14814.864	9863.256	7994.73	1017.751	1524.68	1279.691	893.677	369.172	768.382	10653.491	2339.14	215.498	3077.721	278.203	235.707	202.512	797.873	24173.056	527.798	132.056	333.098	18236.681	311.859	393.939	294.741	120.055	1331.333	306.747	568.542	104	0.974	533.154	628.029
12351.628	12334.763	9300.616	13347.577	8789.032	6909.992	2383.834	4009.345	4901.375	370.264	302.132	494.552	4018.984	1636.446	271.596	7534.36	348.679	330.235	244.165	1053.733	18200.1	295.67	129.125	949.245	11132.291	295.137	293.601	269.565	3826.419	377.307	349.212	2707.299	148	0.948	750.986	630.088
17472.556	17468.265	14563.883	20153.428	11851.69	9091.897	2426.588	3963.033	959.194	353.928	305.775	376.051	262.552	836.929	227.597	6029.989	259.726	266.151	779.14	541.4	349.982	297.958	152.995	742.555	16674.399	364.533	346.31	259.387	3454.354	273.717	390.655	2077.907	200	0.872	853.32	629.4
19638.231	18551.884	17118.375	20892.008	12561.132	9527.808	2559.678	4264.943	1132.861	365.232	339.231	390.858	282.111	860.638	197.183	6200.144	313.021	359.2	1045.877	441.059	219.486	336.991	148.578	687.149	17222.2	303.701	861.777	272.314	1890.196	300.16	274.855	1588.841	198	0.922	1025.626	631.379
26038.84	25288.888	21738.855	29469.584	17025.616	17212.493	4149.599	6747.686	1024.677	369.775	339.962	330.676	299.186	689.713	202.371	5975.417	328.081	432.255	1175.06	415.419	218.53	389.515	150.808	695.198	18967.219	292.88	639.425	275.008	2760.403	296.138	291.486	1207.071	347	0.818	1037.78	636.065
13894.516	13983.104	10182.48	15225.188	8830.648	10679.283	3127.804	4820.768	1317.825	540.663	415.303	1065.486	15304.917	2152.405	292.635	13882.069	299.347	331.664	203.977	930.563	30410.398	526.251	147.944	1211.078	15566.559	300.67	393.916	281.005	129.115	2055.213	361.456	1908.85	105	0.984	513.014	630.043
19973.694	20497.57	16649.11	23730.15	16485.363	8888.555	2671.701	4019.116	1210.66	417.74	382.252	626.879	535.383	302.416	224.314	3110.992	265.021	366.416	340.245	2211.321	556.728	212.259	136.004	382.51	15887.823	302.734	298.619	305.204	16101.332	316.667	317.933	624.823	321	0.782	654.055	636.051
10275.136	9937.485	6176.747	9695.27	3597.473	6036.892	2118.385	3571.37	881.081	264.292	322.636	244.102	284.342	784.605	243.819	7096.198	286.463	214.459	270.843	317.334	255.373	2976.104	163.929	809.723	11173.17	265.078	288.752	279.494	188.76	317.247	330.29	2113.352	177	0.892	1307.596	631.189
10776.083	10956.419	4941.703	8473.762	4458.073	6020.943	2138.438	2990.891	924.28	340.898	262.995	264.656	292.676	644.871	240.546	8357.521	334.05	243.111	369.49	224.91	216.488	12262.932	171.581	2297.065	11933.127	278.9	345.532	284.577	510.162	294.694	280.191	3224.607	103	1	1318.733	629.5
10279.376	9503.747	6932.059	11415.571	3440.788	5223.63	1895.344	2967.822	709.006	315.962	264.254	331.208	331.762	463.215	237.382	8083.619	180.358	155.526	195.708	305.833	1227.418	355.414	134.641	832.144	6841.791	270.354	302.349	288.491	578.871	309.001	271.275	2440.067	152	0.959	1454.408	630.013
17877.367	17758.665	15309.371	18072.571	9609.439	9537.567	3153.425	5317.083	1246.488	419.327	362.496	281.513	336.347	810.055	258.464	9423.449	309.153	328.205	1040.107	684.905	342.981	3090.939	163.733	1638.922	16905.416	378.672	769.293	250.531	5595.145	306.177	407.937	2869.856	134	0.927	897.09	630.44
13133.601	12630.648	8328.083	13472.102	7177.159	8217.82	2490.329	4486.69	1916.978	356.953	203.393	487.761	472.781	2159.587	250.518	9026.965	252.452	258.549	235.056	911.348	1618.7	342.412	136.976	1377.554	10128.012	317.548	260.754	263.849	5735.06	414.623	367.214	4952.354	205	0.859	811.305	634.261
4585.3	4572.517	2756.549	4165.748	2207.442	3699.424	1282.967	2053.77	761.136	266.96	236.088	268.586	278.617	762.943	219.031	4998.893	232.794	199.392	255.883	318.4	350	175.986	182.03	555.163	4473.613	285.844	269.254	282.904	133.896	268.479	398.64	1651.767	122	0.985	1158.68	632.566
20221.648	19848.587	17084.914	25354.089	12605.552	14280.302	3350.133	4837.201	1212.686	378.343	339.533	304.595	289.988	366.397	196.711	3804.881	323.042	457.29	902.051	397.527	214.196	282.774	141.984	430.862	13066.891	280.864	431.241	279.931	2746.945	259.264	345.624	645.838	161	0.889	1048.786	634.233
21056.724	21339.077	17368.011	26165.995	17696.242	20918.059	2997.155	2658.383	1250.163	959.963	410.865	520.174	6709.88	1978.805	235.622	4383.686	269.226	404.018	196.204	1683.926	13967.916	626.328	140.814	456.322	16289.362	322.228	309.763	295.621	3869.358	1009.801	312.991	718.881	328	0.791	626.634	639.021
9457.537	8965.96	6421.341	9027.448	5883.819	9996.434	2447.323	4271.666	884.378	295.506	220.368	513.901	1005.607	1485.396	238.911	8246.863	204.33	210.715	256.887	648.057	13555.881	330.994	134.58	1097.424	9112.092	343.711	275.181	246.844	1250.575	331.671	401.759	3553.176	281	0.792	839.052	639.835
17960.886	18525.151	13719.323	22076.918	13925.468	14145.914	3452.557	5383.51	1471.351	693.471	449.23	963.9	8858.472	1965.055	238.356	11367.818	351.898	313.231	202.122	1734.917	20161.161	1225.622	121.724	989.823	20757.498	327.868	332.58	297.528	2696.091	1363.034	293.008	1649.95	207	0.856	454.563	638.824
11230.383	11478.112	8066.913	13058.799	7999.432	10366.103	2498.671	4126.984	1270.884	454.562	409.296	791.078	8555.742	2481.262	237.755	13021.273	267.987	235.175	193.25	1287.973	23269.644	573.871	143.67	1319.782	11784.091	316.839	375.737	267.588	184.725	1402.683	319.019	2265.921	190	0.914	489.084	638.505
23955.618	24722.297	19426.792	28243.607	18121.383	24136.984	6978.145	9110.378	1088.231	725.104	438.499	637.73	7484.633	1612.683	269.478	11414.225	337.247	598.273	197.085	692.759	27884.355	637.193	141.426	1120.486	24201.791	321.257	397.863	303.459	202.146	949.807	324.919	1741.166	111	0.935	568.122	636.113
27114.282	27984.193	22929.541	33782.65	23754.318	21399.655	3071.422	2405.326	1285.202	1026.479	447.474	448.578	4988.74	1660.872	224.422	3516.786	318.894	546.907	239.593	1957.223	9173.459	594.082	145.546	392.325	24627.335	311.423	351.453	293.442	6053.935	961.791	310.092	630.487	387	0.84	613.681	644.056
18895.936	19326.056	15502.591	23110.336	15083.871	15758.791	4110.307	4497.741	1074.015	665.686	376.655	424.217	4596.027	1821.539	252.957	7087.077	243.653	366.175	208.323	1459.859	10798.963	561.994	139.454	672.168	13261.891	302.575	295.286	292.191	4731.597	653.534	287.025	1041.55	232	0.886	636.491	639.065
20930.649	21317.463	17377.999	25299.341	17800.479	8446.472	2610.708	3793.828	1559.978	416.252	370.901	664.728	310.391	413.711	239.589	4317.307	257.188	422.243	403	1600.229	357.188	269.538	141.605	449.486	14828.823	304.229	289.825	316.709	10605.668	443.813	372.113	674.274	201	0.924	666.142	637.256
20373.444	20844.024	16877.489	24658.137	16021.628	14858.92	2254.86	2759.881	1086.972	1274.221	345.687	680.584	6281.638	1119.31	239.329	3275.934	296.262	530.936	182.675	701.118	23855.184	476.811	128.007	341.97	18766.862	302.138	359.55	284.826	130.813	652.683	320.194	539.124	187	0.951	729.596	636.516
20693.682	21003.143	16622.229	23781.84	14734.237	13853.24	2616.466	2554.969	1170.409	587.927	366.456	618.883	6824.645	866.546	246.967	3334.07	293.628	564.359	183.083	649.807	33095.35	383.293	126.395	384.288	18835.402	358.627	318.894	296.34	449.272	543.846	347.441	672.172	331	0.746	764.279	643.739
9297.526	9324.868	6566.826	9827.065	6339.842	8624.488	2801.692	5270.401	1140.939	336.33	189.914	625.153	2296.512	2355.41	269.699	9409.08	187.47	205.697	204.445	826.866	16231.646	306.449	133.668	1570.024	5192.973	337.271	237.489	265.701	990.485	383.562	437.603	5554.106	185	0.862	826.024	637.635
15495.697	14744.027	12404.892	17360.678	8104.654	11426.557	2076.628	3460.38	1123.089	429.071	332.296	554.496	663.221	1200.04	259.818	9923.868	247.953	280.254	703.249	759.682	11328.89	3203.5	156.884	1061.364	11692.105	368.527	360.473	268.704	7084.258	363.789	355.653	2231.258	163	0.932	932.917	636.954
9396.54	8650.084	5524.503	9495.837	4120.846	4468.391	1322.561	1876.811	680.563	296.295	291.861	251.706	305.287	429.468	242.62	6993.135	209.696	146.924	209.57	350.357	305.036	236.445	129.771	626.231	11061.975	273.863	342.391	287.359	9517.095	332.35	278.037	1607.517	117	0.944	1509.389	637.013
5041.554	4953.78	3031.341	5227.803	2629.737	4744.916	1593.343	2801.111	479.761	234.489	297.594	270.513	244.603	616.796	271.609	7484.657	157.287	171.734	238.276	371.887	1392.408	279.785	165.119	885.338	1037.029	286.168	285.769	271.252	501.067	290.682	384.357	2515.683	110	0.998	1270.627	636.927
13051.756	13098.023	9649.55	13739.958	8073.972	9143.481	1876.661	688.16	912.412	557.605	358.639	568.693	8742.228	1095.865	259.022	1795.642	270.739	354.048	191.473	539.056	27536.507	480.571	144.449	273.481	14834.113	304.08	387.419	276.779	114.394	844.941	299.743	493.81	184	0.936	544.391	640.109
19192.816	19928.195	15945.74	23109.383	15416.129	19244.931	4375.672	2580.662	1338.038	958.893	348.697	638.565	6608.854	1585.993	264.011	4597.486	278.88	525.232	197.861	672.655	29203.916	589.534	143.302	459.999	16882.566	311.698	298.872	292.596	344.524	804.845	351.335	721.651	267	0.852	707.511	641.017
12901.513	13201.353	8761.01	13432.85	6084.649	7303.723	2246.365	3982.331	2084.19	365.611	249.423	454.667	294.069	2007.057	261.176	8562.257	238.164	326.47	247.284	947.518	420.199	348.797	134.592	1327.952	11377.706	315.682	272.803	271.378	6659.948	350.771	340.411	4650.025	134	0.916	804.336	638.06
10260.835	10647.689	7462.671	11316.92	6684.968	8115.005	2463.574	3453.817	1033.73	422.483	432.186	637.235	14351.506	1763.088	261.451	13462.682	237.723	238.03	172.466	796.762	23832.705	489.563	139.645	1130.587	10198.998	289.237	358.927	287.137	129.461	1740.782	349.578	1652.464	96	1	497.771	638.521
11239.519	11766.634	8628.667	12359.948	7470.383	9476.176	1484.836	3167.656	894.047	767.495	361.795	710.608	8033.551	1786.342	239.469	11213.098	243.826	380.63	214.801	581.747	34581.974	1430.907	135.863	1116.548	11521.82	324.156	378.836	278.269	206.934	895.493	319.802	2449.863	199	0.936	534.626	641.58
11538.855	11631.38	8884.286	13197.267	8882.619	7643.125	1873.542	2793.266	1046.81	395.28	340.996	808.145	2812.044	544.816	240.274	3260.912	183.106	209.171	268.243	2456.646	6870.47	274.655	132.135	362.155	4859.557	291.513	292.438	286.322	12725.888	528.532	337.426	565.403	177	0.901	695.381	642.178
14956.492	15141.991	12698.803	18534.181	9465.146	10614.184	3652.845	6197.053	1326.905	410.532	354.853	517.992	706.289	1377.916	271.928	9282.274	239.649	369.344	728.091	822.215	2239.132	2448.858	173.231	1362.636	10365.297	352.854	362.523	249.881	5524.46	354.354	403.086	3524.238	152	0.949	884.178	640.112
18739.719	18532.96	15218.722	21978.87	11104.393	13571.821	3727.717	6284.985	979.605	385.538	403.988	307.876	294.759	794.059	204.773	6695.413	258.772	359.362	387.73	713.451	242.648	309.143	149.175	834.776	12922.792	269.151	379.318	279.564	9486.812	303.917	291.469	1815.456	258	0.868	1062.182	639.705
18214.707	18933.503	13483.881	22482.973	13640.432	19593.36	1905.202	2856.28	1429.128	1018.459	464.808	826.107	9790.623	3165.625	224.232	7284.291	288.864	290.547	189.461	1607.392	42801.327	786.686	125.379	673.714	12338.892	346.37	344.244	295.272	142.833	1966.169	310.18	1117.478	314	0.809	442.538	643.185
28257.761	27817.32	24494.928	30024.463	16675.952	15688.928	3176.074	4780.982	1220.296	411.664	324.842	385.442	294.563	1300.635	271.763	5129.833	340.638	498.265	1072.863	466.275	237.272	531.728	200.945	566.616	23059.899	308.584	829.732	276.724	6174.425	304.437	304.648	1101.017	461	0.648	984.615	651.999
28534.323	28125.586	26435.378	33503.733	21102.067	17379.462	4408.04	5147.098	1311.685	440.948	392.088	467.57	358.864	611.279	212.736	6870.072	350.251	452.285	849.411	470.035	277.875	1506.774	169.249	985.842	20253.88	312.092	542.533	281.789	7195.572	280.9	290.821	1853.147	309	0.796	1017.717	645.681
22684.66	22861.833	18290.028	23836.965	10717.846	12071.817	2864.019	4601.184	1068.706	362.321	306.508	312.307	266.166	639.038	206.34	7226.259	363.217	359.552	642.134	420.79	188.425	303.33	170.101	752.659	18606.764	303.653	624.246	288.741	1243.468	259.455	319.721	1709.208	312	0.852	1096.202	644.612
8035.442	7142.588	4379.982	7351.491	2785.59	4017.441	1099.195	1869.772	656.271	261.197	293.191	280.627	300.328	810.736	279.066	8651.248	227.215	214.988	231.044	350.876	1306.248	306.339	158.285	941.9	6856.704	272.576	275.562	280.687	166	308.892	318.476	3398.991	136	0.919	1289.059	640.721
13340.283	13678.176	10122.082	15621.502	9667.955	12672.43	2439.876	855.975	1215.032	867.926	389.096	798.781	12115.697	1720	236.366	2099.943	248.074	288.219	195.835	957.731	21598.502	568.773	138.643	256.677	12735.18	322.432	418.865	279.482	306.142	1734.338	365.544	458.674	169	0.88	509.66	642.985
15870.865	15852.793	12550.271	18333.915	11648.882	13932.74	2322.149	2364.357	1306.539	839.397	346.534	643.6	7635.174	1569.863	248.986	4544.242	247.342	468.857	199.777	865.3	30107.004	487.272	134.938	454.816	12126.009	330.31	307.604	292.929	162.893	655.649	368.681	699.644	248	0.791	721.25	643.702
19244.737	18366.556	15827.16	23521.633	13944.026	17805.504	4491.114	7521.812	1328.569	361.266	337.465	407.18	295.632	633.757	218.095	7551.687	290.184	352.492	817.742	546.575	214.138	359.796	149.007	854.025	13028.11	289.572	316.137	270.945	4136.331	286.617	280.201	1442.541	113	0.981	1043.881	640.907
6257.48	6055.422	3900.607	5577.04	2906.051	4093.754	1052.911	1628.505	1217.567	251.156	235.858	264.164	291.067	657.563	225.744	5204.116	227.521	190.386	248.668	317.536	484.262	181.567	189.553	517.287	4898.613	282.118	275.795	283.564	111.994	278.005	347.952	1474.071	108	0.967	1149.565	641.037
17912.395	18296.779	13991.413	20700.866	13151.588	16481.775	4380.356	2324.489	1201.181	618.844	461.603	655.477	7373.672	1370.732	248.012	3751.342	293.449	454.143	203.528	1095.984	26981.654	501.493	136.755	415.079	17991.992	306.272	442.725	287.21	980.64	837.816	315.813	643.453	361	0.806	573.17	648.968
21605.677	21796.257	18704.598	24994.692	15629.862	17190.781	4473.064	7396.298	1131.617	383.934	369.153	356.628	308.44	794.95	207.317	8479.547	269.116	328.096	476.858	650.286	250.805	368.026	149.138	953.678	13659.616	285.553	348.545	275.93	8185.761	291.017	292.039	1959.802	387	0.743	1047.161	647.28
20175.98	20598.209	17348.015	24657.115	12708.725	15180.167	5183.084	7839.52	1033.601	395.922	346.771	429.444	322.794	1159.361	275.709	9176.537	287.094	313.341	849.786	675.029	299.181	4976.361	183.957	1688.136	18917.855	341.517	699.082	248.677	6016.106	343.874	342.338	3760.613	171	0.935	893.003	644.699
6745.107	7043.489	5195.006	8258.596	4174.63	6838.194	2351.49	4080.573	1024.703	319.099	288.5	382.412	354.804	1674.092	221.756	9322.703	226.567	194.813	310.921	644.77	424.597	298.6	198.744	1223.032	5353.953	274.737	291.967	301.697	3891.594	310.377	609.473	4128.477	115	0.999	1125.883	643.091
18041.298	18401.263	14474.915	20615.725	12864.747	10935.164	1665.881	2608.727	1071.421	686.985	343.761	758.82	7447.016	741.228	242.297	4061.513	284.615	551.754	202.335	645.144	36921.28	393.732	130.013	419.753	17756.762	346.209	306.868	294.203	120.257	466.829	355.826	628.336	164	0.906	754.787	646.445
16834.662	16824.574	12454.368	18590.504	11736.167	9320.297	2214.838	2017.317	850.501	864.012	316.831	474.126	4066.11	1252.722	236.504	4745.507	257.997	466.722	187.167	593.379	13797.052	356.971	128.105	699.568	16827.052	337.448	300.593	280.143	762.679	393.489	357.569	2178.526	295	0.742	797.375	649.822
20986.655	20998.655	16569.533	22189.021	12367.759	12430.923	3333.194	5280.762	1177.751	372.61	336.16	326.179	289.083	688.493	205.536	7741.161	307.293	352.223	731.555	435.976	223.384	344.322	157.758	824.271	15178.098	296.293	517.113	271.479	5062.453	277.568	290.534	1769.599	409	0.758	1077.292	650.148
8742.734	8123.863	6027.472	8550.253	3943.013	8702.219	1165.624	2095.086	1416.101	299.244	315.614	428.88	294.784	1983.427	239.734	7907.464	182.342	199.372	417.267	954.729	425.478	405.204	148.245	1087.25	6764.92	358.652	307.168	229.518	3261.056	518.742	323.627	3864.903	124	1	864.5	645.258
6944.138	6989.152	4117.21	7033.859	3405.901	4987.985	1609.906	2510.117	477.995	246.586	283.932	217.198	240.698	578.79	225.639	6845.25	191.779	199.342	141.66	255.273	204.249	1288.802	167.086	704.749	6325.734	267.662	274.953	279.665	468.415	305.324	322.586	1822.206	133	0.973	1313.38	645.786
7459.335	9291.308	8842.417	7656.763	4314.845	6241.263	1121.923	1397.459	844.678	236.6	429.501	226.172	176.988	411.254	207.385	3852.386	279.36	224.505	275.917	226.878	175.139	10859.325	138.752	728.942	4630.38	231.127	357.636	249.023	1422.036	268.305	216.933	1167.65	116	0.936	1348.793	645.172
13163.728	13816.048	9589.547	15820.264	9826.106	15059.412	1695.79	2777.847	1230.062	490.619	416.369	582.82	4625.324	3824.431	206.857	6235.816	266.95	230.759	176.122	1543.334	19173.077	902.618	136.355	722.317	10540.099	312.703	311.462	275.789	1194.873	846.157	299.184	1321.398	296	0.847	487.497	647.392
15788.554	16178.849	12673.487	18188.13	11661.742	14100.149	2725.355	1690.492	1095.381	650.231	341.156	542.817	5405.424	844.841	245.12	2096.02	237.458	460.714	201.395	860.672	22664.3	443.718	138.168	258.096	12438.441	322.519	310.751	287.634	3176.943	519.212	351.929	451.498	273	0.764	713.093	650.075
12158.187	12261.483	9195.609	11592.863	5711.584	6187.627	1282.903	2186.749	1224.191	290.591	323.993	357.04	243.821	1070.015	229.65	7057.313	212.68	289.791	294.134	718.13	618.494	350.836	136.592	866.972	12128.141	383.089	300.048	236.747	1310.819	323.393	290.606	2960.065	150	0.862	857.88	648.033
10905.481	11128.944	7901.743	10622.689	4341.545	5892.304	1455.068	2305.214	734.425	250.124	274.328	256.482	220.056	507.606	263.868	6328.744	289.568	209.53	244.827	298.462	192.992	295.26	156.999	649.276	9714.64	321.983	255.331	278.482	133.34	263.368	373.486	2021.143	144	0.948	1238.368	646.389
8148.492	9879.142	6103.65	6383.169	3556.584	5436.181	1522.431	2256.41	690.882	321.298	294.836	303.368	260.86	471.853	260.45	8742.131	197.602	166.143	206.554	335.513	256.54	246.359	133.884	850.197	9022.485	274.054	307.182	303.761	877.517	299.215	291.101	2681.451	135	0.949	1508.981	647.819
21040.597	21373.178	17043.081	24695.739	16303.166	14957.859	2598.233	1246.181	1144.497	589.26	387.977	499.239	7028.171	1088.813	235.317	1977.494	274.578	490.945	205.716	1000.63	13693.988	487.392	138.27	265.937	18996.533	298.024	330.104	285.097	1238.942	635.816	313.027	432.021	211	0.873	647.652	648.405
10999.589	11010.081	8190.634	11464.706	6906.388	7793.766	1040.114	860.17	1043.339	462.306	366.089	547.098	8013.649	1003.44	232.511	2504.854	257.856	324.466	189.853	516.281	19960.874	410.229	121.454	317.724	12372.568	278.903	387.418	278.674	113.379	910.811	288.424	513.512	202	0.9	548.441	648.837
11948.092	11723.574	7734.169	12263.609	6902.405	6135.774	1725.57	3081.967	1100.739	321.849	227.967	492.623	366.692	1838.327	231.309	8318.546	195.045	215.657	192.075	872.919	2048.807	255.652	135.85	1188.544	10267.552	310.158	260	275.051	5376.308	309.705	489.745	3949.987	145	0.929	815.445	648.541
16260.383	16110.033	13010.179	18292.047	10623.244	11689.696	3449.121	5526.845	1357.652	353.794	303.434	522.635	724.636	935.896	258.728	7591.166	238.154	340.036	623.876	662.804	4517.659	390.724	168.91	904.258	14640.153	356.164	395.96	247.91	4203.501	313.034	388.5	2369.652	231	0.928	884.851	650.95
24356.207	24910.919	20678.853	31065.67	21387.286	27013.553	7091.438	2743.259	1515.431	786.75	431.713	621.213	10483.316	2297.271	267.553	4497.043	302.352	551.772	172.707	1073.823	21992.247	755.354	156.849	450.652	18348.21	380.949	336.561	292.78	213.132	1740.996	258.401	681.126	117	0.944	622.141	648.987
7489.186	7675.397	4587.398	7153.093	3983.231	6562.943	2135.402	3584.556	1046.447	332.116	255.079	315.944	266.951	1059.484	221.719	6726.846	231.698	223.538	417.744	505.877	228.066	216.527	190.711	872.114	3034.302	282.924	282.136	299.195	212.141	268.349	485.119	3120.056	153	0.945	1130.127	649.768
9549.794	10202.15	7752.793	11229.692	7076.683	10164.298	3234.635	947.789	959.495	492.104	381.462	551.063	6202.227	1317.989	240.479	2081.129	227.732	271.677	196.564	748.163	29147.463	484.152	127.335	278.735	11125.976	261.973	420.931	274.685	126.559	735.66	307.227	450.407	118	0.981	563.449	650.127
14440.032	15077.664	10822.269	15923.92	9309.443	9777.262	1890.752	1322.781	1049.799	1055.716	439.298	738.27	9689.915	1620.656	241.455	2986.216	315.337	341.863	301.99	860.566	27719.942	457.452	131.416	316.031	19509.275	289.496	421.587	282.598	883.072	1523.382	333.694	607.587	103	0.996	515.131	650.888
10614.84	11508.858	7902.903	13530.165	8074.146	12303.137	1216.359	1913.613	1150.247	535.105	436.067	677.851	5997.455	2189.731	218.283	5522.137	252.71	214.645	191.981	1536.87	44152.16	690.894	129.686	635.077	7533.587	298.492	338.924	284.123	142.048	1267.079	260.782	1126.801	120	0.969	433.308	651.692
15528.948	15610.297	12363.282	18880.099	12540.171	16801.051	4344.43	1100.621	1239.662	527.555	391.553	634.593	10755.21	2076.232	252.506	2571.013	252.092	435.179	190.846	997.239	26846.263	668.922	148.696	299.527	12608.723	351.475	338.601	279.071	183.044	1559.951	264.396	464.198	181	0.934	628.434	653.39
26591.468	25431.623	22032.258	28267.633	15968.532	13893.237	2354.512	3745.043	1381.195	401.316	303.265	377.274	273.933	447.67	214.267	4321.598	318.265	472.72	1121.546	415.081	232.496	377.717	181.458	493.061	20306.761	322.519	566.981	278.289	2645.513	273.425	352.083	1070.508	201	0.842	973.888	655.704
13217.798	12564.505	10328.108	15659.197	8877.625	8918.422	2140.239	3650.426	1081.793	340.948	362.238	363.593	298.296	995.5	204.242	7921.671	235.233	288.321	533.182	810.801	271.718	298.067	148.315	855.401	10245.097	277.386	380.252	273.67	12815.139	297.248	296.017	2112.495	283	0.754	1056.101	656.327
13540.072	8921.174	5600.169	10976.176	3782.942	5871.353	2796.966	4817.804	903.932	291.965	308.675	254.28	254.545	458.774	226.731	8759.025	286.306	249.246	294.817	462.631	323.492	375.247	181.701	998.165	13486.792	296.387	535.2	263.224	572.146	307.426	293.509	1987.751	131	0.958	1409.477	652.584
13601.451	13601.363	10061.931	13739.278	9075.083	7534.398	1600.83	1965.213	1249.708	395.769	336.119	430.241	496.865	232.774	230.739	2137.354	221.312	278.885	301.637	2201.869	1650.04	271.012	148.208	286.399	9455.65	297.942	325.042	295.207	25146.666	273.157	329.131	491.702	238	0.849	701.891	657.256
10835.779	9922.892	6790.271	10040.184	4990.52	7034.008	1630.968	2698.075	1207.659	306.579	265.907	450.881	987.493	1370.716	235.297	7564.041	212.535	185.954	407.068	597.58	7449.177	273.028	137.265	988.05	10034.16	337.901	287.961	263.361	2069.311	312.389	460.403	3351.823	223	0.765	831.213	654.065
7689.865	7519.134	5258.709	7219.692	3775.54	6700.239	654.255	1255.891	815.119	307.429	291.657	499.497	760.194	1246.922	231.15	6017.933	209.26	200.94	273.627	536.077	30246.46	247.995	133.246	859.257	9116.777	343.842	293.937	248.039	662.51	307.073	313.366	3269.556	140	0.957	851.421	653.793
13019.052	12630.206	10757.909	13071.122	8196.792	8167.831	2313.568	3628.092	1709.877	363.69	293.298	459.665	294.416	734.09	236.894	6441.024	238.736	312.253	763.986	736.023	327.958	326.002	159.907	721.996	11597.081	329.29	455.877	263.131	8061.943	294.5	294.855	1764.978	133	0.973	951.831	652.5
17324.346	17406.417	12826.17	19430.307	11820.241	13574.004	3109.196	4797.155	1062.209	507.322	460.852	707.416	10865.463	1522.248	233.04	11150.572	292.142	386.725	227.162	759.675	38533.51	538.359	125.186	1044.649	17648.179	307.969	384.614	282.365	272.834	1443.412	319.187	2018.272	225	0.842	526.78	656.193
14697.618	14988.965	11039.068	16351.726	9831.193	11612.847	2782.585	4573.996	1170.433	438.887	464.377	684.052	9632.345	1592.995	236.9	9709.635	273.074	357.63	193.464	719.963	32072.733	491.256	126.365	981.327	15553.679	302.341	484.097	281.061	129.283	1373.429	283.307	1783.266	226	0.846	537.456	656.292
15529.815	15936.34	12704.045	18705.359	12770.297	17535.839	4329.256	1842.78	1187.16	647.483	356.707	539.778	7591.374	1545.376	242.646	3937.301	236.869	357.485	185.078	768.37	19347.344	600.411	144.543	446.574	13018.888	301.135	308.993	279.54	160.971	988.643	295.324	649.047	283	0.854	639.186	655.963
18741.827	19179.674	15036.127	21341.841	13255.269	15082.097	1706.22	1100.008	1071.002	877.709	356.511	727.362	6975.5	1014.535	230.986	2491.112	295.489	605.556	226.119	1424.753	37911.911	476.355	137.323	281.422	17962.849	367.324	292.94	282.017	2114.754	554.71	314.684	431.701	285	0.909	734.44	658.346
5751.504	5390.535	3563.019	6166.637	3339.767	5537.292	1859.466	3140.599	693.964	261.095	242.494	249.428	246.047	907.077	227.755	7686.565	175.559	178.908	224.841	417.481	753.594	230.975	173.183	853.549	1642.378	309.283	260.787	287.887	133.654	266.313	431.616	2699.576	124	1	1170	655.5
20095.829	20851.163	16762.567	24459.041	16516.626	17928.209	3620.71	2165.328	1301.989	689.383	420.8	582.295	7876.218	1442.695	241.391	2876.269	302.419	515.57	192.797	1176.892	22382.702	573.204	156.32	339.712	19328.331	334.024	357.053	281.794	1531.144	1201.638	238.005	552.016	263	0.888	621.264	659.759
19829.116	20115.196	16133.154	23070.393	15370.748	17141.482	3056.057	3389.901	1066.338	772.779	482.585	622.252	7489.975	1018.07	251.157	5635.889	292.968	488.381	204.712	786.302	27344.523	483.27	155.576	603.55	19533.309	314.798	344.534	277.968	186.677	650.068	339.71	876.473	359	0.895	653.884	661.132
18069.416	18125.09	15126.962	21809.089	12126.576	13228.29	3282.622	5020.618	1466.245	364.838	303.137	596.745	339.989	997.188	260.238	8100.938	248.533	374.622	718.845	1130.633	317.721	1800.895	165.198	1233.02	15748.676	325.602	862.602	248.921	15540.56	374.84	305.053	2684.391	214	0.904	904.271	658.159
14412.337	16607.598	10652.024	13906.683	6503.926	11147.899	3665.859	5576.634	767.232	332.5	297.584	277.555	283.831	549.382	218.948	9281.907	298.272	260.189	242.483	2347.771	328.101	433.3	153.173	1027.862	13230.199	310.381	506.332	264.51	2230.929	332.73	304.863	2643.962	178	0.927	1419.787	657.534
9095.224	13370.193	9552.729	6678.164	3465.014	5510.274	2052.001	3088.298	748.657	333.339	295.191	270.452	266.689	476.29	228.469	7858.72	266.613	190.56	278.414	408.354	275.388	257.737	130.57	832.606	9214.06	277.643	441.489	258.858	760.687	284.337	290.549	2769.054	107	1	1435.453	656.023
16620.275	17034.284	11325.971	18361.284	11128.994	14276.997	3572.246	6000.57	1639.005	560.935	447.715	898.069	15941.523	2154.411	281.165	17254.791	299.697	308.297	208.391	1727.576	52174.529	676.843	137.237	1907.494	16596.369	381.577	359.701	285.388	149.623	2262.227	299.708	3165.589	150	0.946	444.367	657.907
12729.176	12957.609	9227.298	14805.556	8994.758	11338.888	1052.854	1840.762	1135.029	503.885	421.014	697.351	7759.22	2294.184	215.245	6820.088	265.295	259.232	195.089	1225.593	25224.226	612.101	131.776	709.048	13236.291	323.087	423.863	287.504	180.008	1312.6	306.29	1125.404	334	0.827	482.305	662.296
18472.614	18718.83	13592.872	20409.317	12428.375	13562.506	3410.735	2057.499	1075.494	753.747	491.453	781.536	10840.801	1565.703	244.667	3893.259	311.424	417.947	243.285	831.536	26466.431	573.61	133.443	385.211	21499.754	317.397	379.015	297.044	326.206	1420.228	327.32	678.441	163	0.923	515.702	657.868
21861.805	22323.729	17907.151	25508.053	16407.592	15086.956	1563.945	2144.356	1022.473	855.5	369.225	594.929	8594.32	880.324	226.329	3026.904	280.199	562.153	173.506	594.714	30956.026	398.958	120.397	345.369	18608.989	324.05	307.766	299.161	124.693	619.486	321.694	521.387	138	0.981	763.558	657.362
20580.818	20594.123	16230.824	23721.656	15489.214	18934.09	5105.313	4601.515	1128.312	541.67	417.175	693.16	7648.804	812.544	232.46	6286.291	270.076	349.832	177.36	773.537	33509.662	496.83	126.807	656.61	15105.236	342.344	343.965	301.924	130.33	508.75	335.085	1004.727	233	0.909	803.655	659.582
11998.562	11048.488	9252.635	13601.025	6413.127	9089.881	1723.727	2321.03	1442.048	352.742	301.555	706.214	310.555	919.074	198.478	7758.274	228.751	280.653	678.126	757.375	241.559	1243.244	162.029	855.285	10219.205	291.923	574.091	263.7	7156.179	312.569	333.035	2046.215	121	0.948	1017.872	656.26
12754.53	13046.172	6917.604	9927.811	4196.47	6386.897	1935.243	3266.171	695.226	314.612	231.44	271.871	287.573	536.521	205.765	7567.136	275.777	258.413	196.107	324.065	2782.1	387.325	159.643	877.985	9894.083	279.151	275.791	287.495	167.17	288.849	253.249	2674.557	156	0.963	1324.385	657.987
18809.656	19087.666	14964.847	21398.333	13731.366	15133.107	1954.196	1878.498	1149.093	764.298	375.88	642.961	7323.585	852.856	227.041	2645.486	274.969	514.685	212.047	858.053	36306.221	454.423	130.626	315.804	15685.024	347.421	303.725	286.936	3595.333	503.271	320.107	487.02	491	0.686	751.26	668.015
14357.636	11155.292	7363.047	15063.364	4915.662	6454.622	2987.49	4873.443	970.636	362.262	315.708	249.104	258.496	340.674	207.763	6126.868	295.018	289.394	265.496	444.302	308.679	386.086	164.368	780.785	13205.72	307.21	450.169	272.059	783.195	307.5	303.029	1371.53	107	0.971	1411.874	659.332
14093.673	14270.593	10177.657	15872.292	9574.246	11254.77	2511.44	528.633	1235.255	647.259	412.039	862.094	15377.4	2189.172	279.553	1719.334	265.6	336.461	252.933	829.988	35804.596	569.903	125.716	212.199	14721.728	341.274	313.743	287.615	230.474	1946.319	298.884	382.357	157	0.955	507.029	662.627
21403.211	21991.712	16817.336	24677.947	15867.732	18857.38	5311.785	1835.615	1109.151	726.329	470.993	676.789	7977.068	1754.336	264.557	2277.228	319.065	567.699	214.914	648.746	24653.685	688.622	131.271	291.304	22574.518	311.319	409.599	294.994	184.847	944.115	307.038	489.94	236	0.883	571.275	663.691
13452.216	13229.329	10229.05	14017.302	8648.742	7412.886	1617.142	2899.395	866.396	349.766	281.822	497.428	313.744	1370.705	274.58	9081.58	267.768	317.461	415.702	1000.841	312.593	326.559	160.903	1126.556	15475.321	348.271	335.298	244.672	10867.872	341.162	368.341	3175.547	108	0.98	889.824	660.593
26720.046	26325.381	23147.256	27885.301	19140.611	18923.914	3713.709	5779.881	1022.311	393.784	300.003	389.138	307.391	1337.402	201.324	6278.357	292.34	473.812	1048.926	598.764	249.397	574.464	191.151	695.814	20244.737	310.189	327.755	274.54	8952.181	321.895	291.857	1276.296	201	0.887	982.087	663.654
21176.106	20409.002	14306.479	21572.296	13982.542	13446.429	3011.595	4571.506	1166.114	355.034	290.911	362.066	266.536	509.12	195.629	6457.582	299.599	367.381	855.399	376.495	231.816	296.961	155.511	631.296	15434.935	297.895	405.06	279.754	3672.625	252.821	317.031	1162.611	286	0.85	1061.647	666.143
17780.477	18474.367	12651.151	21089.411	12599.61	18845.266	6074.233	11544.711	1180.833	543.064	462.166	756.272	11242.278	2317.131	307.644	18203.248	288.562	338.236	184.063	1465.891	52690.526	806.562	139.38	2720.606	13662.664	337.641	326.511	279.54	139.799	2016.43	282.19	4469.51	207	0.875	457.162	666.205
19134.869	19097.895	14111.818	21991.418	13853.96	15301.165	2152.642	2060.601	1200.226	606.984	415.169	1032.542	10475.698	1532.045	214.912	3142.947	263.579	377.755	255.266	967.483	25872.602	541.768	124.209	334.411	17332.485	316.386	342.427	286.672	572.737	1554.128	306.373	561.058	172	0.927	520.209	664.343
17164.713	16844.769	12798.892	19500.958	12306.959	12394.726	2193.449	1259.46	1096.644	810.279	393.166	845.274	11269.738	1460.961	243.022	2852.348	268.968	399.556	201.292	910.373	47263.252	504.197	128.522	301.11	13469.784	319.578	326.774	296.387	160.854	693.694	322.626	443.469	124	0.96	756.194	662.387
23694.03	23881.475	20161.117	26954.019	14113.649	12931.716	2817.552	4057.495	1091.313	338.579	268.022	369.303	295.511	589.224	246.449	5547.449	300.91	444.384	587.35	451.265	251.669	463.188	150.206	616.682	21056.854	320.417	435.457	249.196	3886.253	303.093	336.794	1453.63	215	0.863	910.956	665.379
19073.922	19219.715	13503.375	22455.834	13695.754	19653.444	6371.875	11112.424	1487.378	532.32	447.667	809.847	10418.501	2153.016	284.711	17788.781	302.252	352.907	184.739	1302.787	41940.469	720.013	143.903	2214.025	16144.867	529.626	331.86	287.794	385.324	1593.686	280.778	3639.255	124	0.933	463.258	663.419
10588.072	10892.944	7525.859	11839.049	7206.754	9894.317	2990.748	860.495	1086.993	463.374	389.539	816.863	17941.661	2024.435	285.028	3323.692	237.429	244.602	191.05	1018.31	32670.796	554.447	133.941	321.363	11071.265	308.698	286.128	287.448	143.746	2471.219	297.279	515.362	177	0.954	497.438	664.014
9420.902	9439.281	6678.361	9948.456	5788.295	7229.025	1015.99	1000.322	856.996	374.412	481.699	561.635	12051.971	1295.41	218.593	4092.556	193.939	289.394	169.869	679.578	21076.613	848.576	117.09	402.345	7719.307	282.549	482.994	285.051	120.625	1663.806	311.754	645.397	148	0.938	548.622	664.176
12153.059	12160.233	8971.921	13112.504	8517.634	5223.154	1356.146	1818.849	1413.408	406.496	364.524	437.445	375.817	223.833	223.198	2228.496	220.709	272.912	252.931	1657.58	868.299	238.076	139.436	277.757	9761.592	324.332	349.425	306.527	19750.199	262.267	345.838	435.9	167	0.922	712.823	664.069
18963.473	19205.11	15860.248	22145.256	14615.195	15845.699	2589.717	3926.599	1030.7	442.849	501.97	834.012	9185.416	645.159	214.061	5947.85	266.497	466.205	165.503	625.849	42746.24	382.914	123.962	592.468	16704.108	356.371	355.547	296.1	121.545	439.886	272.911	837.239	129	0.943	809.081	664.291
11132.902	10908.549	8200.394	11633.942	6255.438	10063.352	2586.296	4654.264	800.005	319.815	296.706	373.765	381.682	1812.533	256.121	9065.118	171.866	180.791	238.656	561.72	4597.558	329.712	138.517	1342.195	6979.605	314.909	273.399	258.614	800.394	321.852	343.798	4593.059	154	0.842	851.526	664.299
10208.298	9922.278	7606.412	11226.718	6751.983	9147.518	2910.716	5241.656	1072.369	309.931	285.15	364.288	493.907	1627.264	258.939	8678.833	194.067	168.482	200.228	609.342	8031.723	305.785	141.321	1261.358	8525.633	319.551	266.253	249.318	594.347	327.5	333.945	4212.577	156	0.853	858.904	664.365
9533.302	8400.799	5931.069	10651.586	4233.055	6434.093	1916.449	2803.158	760.198	321.181	282.249	263.885	290.933	546.085	214.769	7267.502	288.121	177.795	259.206	2886.65	289.508	294.688	132.121	729.381	10293.411	289.04	360.428	281.542	2371.014	316.148	243.876	2072.038	118	0.964	1431.678	662.229
17694.777	18707.583	13208.775	22056.518	13942	20858.016	7449.223	13475.203	1289.106	536.359	450.686	669.939	7526.612	2203.668	332.241	18853.446	252.388	246.643	182.483	1589.407	41641.673	732.657	142.933	2774.765	8968.5	376.417	334.299	284.104	153.818	1783.664	318.58	4992.333	344	0.824	445.977	669.087
15251.105	15676.849	11232.503	18285.276	11287.33	16073.944	5757.76	10186.36	1265.889	468.661	411.36	690.469	9551.317	2051.596	287.413	17103.816	242.349	273.539	177.551	1289.251	24139.147	633.147	138.04	1902.674	9089.488	993.106	353.896	279.548	704.202	1241.688	279.574	3060.675	302	0.845	468.334	670.487
17321.833	17550.348	14068.837	19629.86	12815	14241.896	3509.831	3298.683	1018.799	658.775	488.527	542.304	6167.381	948.127	254.692	4169.406	297.429	505.474	187.621	579.507	28084.795	467.884	160.858	483.259	18588.781	341.913	329.054	282.834	320.258	648.673	360.389	757.222	369	0.784	661.663	670.44
17463.37	17664.997	13780.242	20257.444	13411.824	12262.483	3481.667	1507.793	1396.65	521.35	433.309	622.777	6559.887	1145.217	251.251	2416.71	288.87	464.793	217.515	1278.201	20845.921	583.149	127.716	287.936	16303.353	328.799	359.426	283.081	1706.94	675.5	312.19	470.126	236	0.819	579.534	671.271
18060.451	18472.9	14669.461	20995.661	13217.028	18075.161	1172.698	1229.564	1597.867	554.219	369.332	520.509	6698.856	1131.45	221.425	2573.789	330.185	522.826	197.765	1081.194	12986.941	1062.245	159.977	307.063	21687.292	336.911	291.604	272.89	2504.826	827.602	289.034	477.261	176	0.847	626.511	668.864
11497.755	11390.339	8172.998	12231.216	7291.176	9295.432	2062.275	2187.232	1054.864	399.121	398.232	642.928	9059.887	1364.42	228.897	5971.432	235.015	267.636	172.136	869.893	24872.694	687.905	124.59	543.593	11187.605	330.131	434.153	278.251	121.072	1550.898	287.012	802.672	186	0.863	539.118	668.473
19153.664	18557.351	15949.178	16826.764	11663.567	11318.194	2527.549	4098.525	1038.367	375.962	298.268	340.92	278.206	798.916	212.42	6528.288	317.469	370.574	714.216	393.411	255.493	3525.342	181.202	877.83	17377.116	317.352	609.442	249.653	2718.802	284.249	304.134	1847.838	112	0.973	995.205	668.446
11231.017	9012.994	6069.26	12230.81	4246.425	7078.707	3139.655	5210.194	793.427	302.309	307.342	254.403	271.343	471.258	224.913	9009.687	273.919	225.419	223.017	878.253	286.862	316.735	152.759	957.755	8893.982	301.646	289.732	273.143	634.585	341.334	285.002	2497.302	208	0.843	1422.808	672.365
16705.592	16816.206	13242.185	19308.308	12781.589	15517.622	1173.57	1616.257	1267.423	497.365	368.953	639.21	7146.638	1214.493	218.031	2893.709	265.124	444.917	208.852	1113.216	23835.693	539.617	153.178	348.133	14778.94	365.477	304.449	278.509	2105.42	767.233	301.923	537.437	400	0.757	637.04	676.078
8165.508	7543.603	5669.104	7591.22	3983.205	8719.173	1127.67	2131.987	894.514	461.77	298.976	585.152	326.628	1956.136	277.602	8414.288	176.842	201.651	325.706	1422.724	358.336	296.164	155.64	1209.369	4749.989	322.572	332.062	245.437	10936.128	371.668	335.54	4211.621	116	0.965	892.319	668.302
11421.658	10218.212	6907.415	12420.536	4487.427	7519.161	2561.617	3894.878	655.437	293.568	265.596	255.597	284.534	636.477	226.49	9074.523	289.977	183.131	222.441	967.237	286.169	321.832	136.036	905.978	11930.123	301.49	346.66	280.834	496.11	339.062	317.708	2506.925	293	0.747	1433.2	676.367
18181.115	18401.955	13431.248	20531.929	12568.104	13308.264	2359.288	3251.236	1190.911	711.36	402.029	657.178	12689.992	1819.516	245.708	8746.801	262.8	364.843	274.098	953.681	18337.478	554.867	118.776	763.173	16559.378	314.127	306.575	291.126	1064.052	1472.732	285.989	1115.307	238	0.839	507.706	672.66
16702.904	16955.244	12647.065	18973.385	11809.249	15318.144	4575.562	6397.603	1277.086	469.494	420.13	821.274	11237.968	1579.464	248.732	12033.048	301.229	385.496	224.925	1112.138	32965.18	699.096	124.141	1223.59	18778.121	342.312	398.334	279.529	125.196	1815.81	297.587	1829.268	285	0.856	529.679	674.686
11686.679	11185.789	8332.544	11930	7578.122	11782.411	2453.934	4406.079	781.56	343.569	312.414	453.571	2264.534	1956.486	261.081	8905.271	180.52	229.046	251.999	660.862	9563.985	386.457	141.453	1351.338	8294.963	313.096	289.927	256.47	919.597	359.927	326.906	4307.152	180	0.886	854.394	672.711
7912.664	7563.918	5596.346	8141.824	4693.218	8464.61	2108.261	4007.972	833.206	306.312	287.649	378.388	949.238	2108.194	264.323	10800.839	163.884	164.966	220.68	812.413	8387.497	331.044	151.001	1493.129	4989.371	315.102	261.511	241.296	918.352	380.363	384.559	5000.878	166	0.856	867.018	673.259
16506.655	16067.862	13729.074	19042.773	11234.694	12398.996	2998.125	4843.945	946.551	375.24	290.393	352.78	280.604	1237.115	207.521	7870.208	235.107	332.971	1058.405	696.052	261.961	2175.637	192.069	951.227	11696.31	318.135	366.388	259.044	5467.747	318.142	277.123	2109.39	224	0.863	984.75	673.344
16061.214	16235.354	11874.899	17941.909	10956.047	10562.327	2067.215	3076.292	1116.546	440.836	376.968	673.133	10395.528	1302.754	229.236	7506.398	237.869	311.306	338.217	1001.672	15488.735	419.616	123.504	677.437	14030.125	306.761	308.229	288.858	1481.691	1215.129	300.562	1015.852	186	0.907	517.091	675.387
18263.022	18433.439	13173.998	21044.364	13133.914	20024.65	6569.114	10829.238	1309.325	748.862	422.909	701.591	13647.219	2365.814	299.943	18705.523	283.109	299.98	181.979	1178.125	35141.632	766.543	131.121	1923.252	14943.789	323.3	299.302	300.293	517.753	1725.227	290.277	2981.214	415	0.779	493.004	678.784
10894.774	10655.483	7475.946	12001.065	7623.938	11342.759	3985.155	3627.024	938.867	389.689	382.82	586.948	7479.554	2014.049	247.702	7401.463	201.049	186.208	179.733	820.53	18158.154	609.422	129.084	683.448	8773.676	268.213	369.738	264.648	125.779	1063.653	318.689	1007.541	156	0.939	550.686	675.205
16484.907	15955.527	13275.176	18103.408	11242.891	10093.296	2521.946	4227.43	1245.418	351.073	265.577	406.241	444.667	533.918	252.804	5228.673	237.149	386.487	783.214	580.877	1674.281	349.016	147.616	556.04	13940.647	333.134	605.71	279.341	6222.933	297.137	312.848	1103.009	165	0.88	951.445	676.7
24434.452	23528.831	20685.528	27345.707	14432.536	12308.812	3006.195	4718.338	1010.057	420.155	331.748	329.45	299.402	503.165	207.555	6485.726	307.952	402.357	992.461	358.68	280.904	8403.268	164.965	1284.713	19446.896	332.115	506.095	272.831	2717.062	271.366	282.92	2165.872	312	0.823	998.048	680.487
20865.466	21540.168	17323.771	25716.539	17963.847	12239.748	3564.31	3170.927	1452.5	447.544	415.778	461.051	306.558	439.953	223.532	3258.251	265.632	453.857	830.964	4139.355	332.608	2226.611	156.764	398.828	19423.874	305.746	544.847	290.377	18511.739	296.611	282.883	682.528	153	0.945	611.67	676.899
19198.244	19553.886	15757.589	22637.285	15294.154	20804.367	3456.376	4372.5	1071.999	534.352	381.991	598.322	7874.183	854.195	254.916	5551.879	272.776	451.612	181.449	809.079	30709.05	531.305	174.797	609.934	15912.685	343.705	310.46	289.732	665.269	569.755	314.033	996.985	454	0.737	674.639	681.888
9795.156	9644.06	7434.027	10485.746	6439.124	5930.234	1274.286	810.067	873.9	478.243	338.706	577.878	7550.552	767.327	196.191	1258.562	191.407	280.261	168.402	514.963	38574.58	463.577	135.814	235.464	7211.03	306.261	320.518	283.101	115.246	387.398	444.022	386.823	125	0.94	812.78	675.604
9130.114	9084.117	6773.809	9717.347	5577.247	6160.758	762.977	1024.336	1171.271	419.916	347.082	574.039	8311.087	1264.713	190.406	1702.612	233.678	319.379	189.225	662.955	34375.094	504.722	131.069	262.068	9704.378	322.246	315.096	293.596	109.97	412.812	310.756	434.843	139	0.95	805.263	677.493
10746.185	10951.775	7669.47	12007.097	7422.794	9252.843	1232.217	2256.091	1116.636	432.894	376.507	543.261	6696.438	1281.314	245.537	9349.675	247.538	223.15	184.073	1024.892	16148.303	570.425	131.978	912.424	10493.037	311.257	298.566	274.567	182.865	780.639	295.213	1525.931	183	0.963	476.402	681.161
13761.457	13682.18	10168.767	15484.864	9589.839	13558.526	4544.841	7952.371	1365.242	456.368	472.962	845.239	10160.407	1877.172	285.828	17503.513	279.019	283.829	174.246	1152.287	41280.888	702.334	132.846	1896.813	14218.204	324.876	532.304	262.62	128.053	2475.823	333.689	2948.5	164	0.928	538.11	681.159
14504.595	14799.027	12256.534	16830.671	11958.07	13364.034	1682.725	1855.769	1419.128	595.138	463.396	523.321	1939.968	890.651	240.713	6902.087	296.504	383.184	392.948	2423.269	4073.775	5033.262	150.36	762.25	13534.823	326.254	502.863	287.42	11203.588	586.155	340.578	1401.949	364	0.631	604.431	686.104
12389.377	12282.461	9417.023	12536.602	7555.88	6333.334	1170.797	1591.156	735.103	387.936	322.321	512.197	4405.551	742.33	205.262	3784.497	228.83	359.985	186.814	388.556	30598.743	411.325	132.932	444.788	12605.811	354.333	299.607	276.556	107.663	358.818	494.675	707.627	102	1	819.549	679.245
16855.366	16654.404	13467.356	18996.517	8346.787	11476.281	3186.286	5381.147	975.252	544.242	276.94	378.627	436.706	1134.8	284.688	7679.899	195.359	233.812	274.837	1514.155	1168.361	299.38	143.134	1001.689	9771.166	309.406	304.252	242.841	2067.581	350.849	383.565	3028.189	391	0.742	899.85	686.124
8635.601	8701.132	5271.292	7591.06	3908.504	4820.117	1377.088	2269.806	725.943	255.332	235.841	263.408	254.949	844.333	220.604	7035.602	231.01	216.589	240.336	431.371	461.172	177.781	158.101	768.458	7524.73	295.485	257.343	304.273	119.409	304.86	399	2642.179	128	0.991	1166.484	680.547
6408.145	6654.154	4587.834	7731.278	4747.431	8016.081	2862.736	5335.013	876.236	399.642	338.984	473.779	4106.246	1315.47	277.609	15874.468	189.249	194.82	176.712	1519.664	23392.383	862.093	135.707	1485.68	2677.556	301.877	315.429	269.598	135.11	884.192	304.202	2291.937	121	0.96	453.607	681.5
11321.668	10754.968	7544.041	11501.521	7124.119	9640.769	2910.382	2115.163	819.311	433.306	387.663	718.306	7558.092	1412.995	241.484	2814.789	246.412	222.459	210.493	538.613	43666.42	533.922	129.465	304.539	14416.819	290.153	367.695	259.646	159.014	932.71	321.831	481.148	121	0.91	555.921	681.574
18605.127	19012.237	13525.95	19572.631	9679.157	8880.716	2206.113	3602.676	1052.068	331.998	271.5	300.388	247.229	639.596	210.845	5953.142	317.265	332.247	574.392	378.757	237.078	215.104	156.192	622.715	13406.287	288.977	510.725	288.786	643.085	251.471	425.665	1513.629	107	0.958	1060.575	680.752
21696.111	21372.95	16868.582	23923.102	15499.775	16190.257	3712.569	1608.144	1156.92	584.634	388.387	669.099	6771.739	785.684	228.845	2607.583	295.972	509.93	211.807	927.279	36182.75	496.079	146.251	324.193	16985.768	445.439	326.196	301.412	331.754	459.564	333.025	498.179	305	0.93	795.336	686.362
20634.131	19691.814	15963.464	19727.576	10573.834	9177.364	2248.632	3385.862	1138.856	486.313	302.622	360.288	642.729	557.221	261.35	5428.175	318.874	312.129	535.202	396.061	9072.795	283.269	148.375	595.644	21135.455	504.452	330.304	253.335	2015.129	326.885	317.008	1486.428	195	0.896	939.649	683.326
10190.37	9627.648	7058.554	7902.281	3665.746	4865.531	1502.701	2437.472	632.294	240.515	290.734	207.694	250.23	529.382	237.733	7729.222	321.807	180.468	251.731	247.352	1674.462	314.657	141.053	939.6	11543.01	247.098	257.371	263.954	177.844	320.36	255.316	3219.323	116	0.977	1359.517	681.457
18815.652	18856.83	14758.316	20760.266	13085.779	13166.935	1301.948	1572.402	1161.927	782.155	370.537	589.096	3401.214	655.357	202.535	2980.59	297.212	503.045	286.007	862.482	26640.768	438.61	133.997	328.121	18162.558	313.618	308.158	306.483	1141.589	388.241	421.682	495.951	247	0.906	782.646	685.658
15240.395	15470.806	11260.273	16764.105	10362.32	13442.291	4230.518	7221.68	1118.102	485.182	444.954	758.287	9790.951	2941.769	277.065	16121.803	290.291	269.936	207.901	971.178	31839.706	650.257	131.747	1699.552	20313.716	364.705	462.943	265.917	127.087	1796.29	378.586	2612.541	129	0.982	543.702	685.027
18114.599	18027.67	12980.666	19439.753	12319.259	14855.889	4820.307	5784.427	1037.034	602.175	504.343	708.358	9876.859	3188	272.521	9183.744	308.617	261.655	223.644	790.657	27702.223	785.618	131.889	972.374	26128.191	316.966	367.434	271.505	131.635	1333.404	360.012	1446.801	119	1	549.954	684.021
13971.716	13351.645	10371.831	14834.814	9102.32	8851.598	1942.066	3190.323	1210.274	353.039	301.462	482.375	6243.747	875.236	250.95	6536.876	236.157	357.542	184.247	566.397	45530.286	327.071	138.499	714.789	12872.128	365.13	292.951	258.923	166.73	422.253	356.586	1632.864	134	0.98	871.425	684.194
7852.696	7741.264	5453.742	8614.838	5453.497	8040.699	2848.763	4491.066	757.984	340.784	299.221	357.99	1638.292	673.924	259.065	11049.626	166.625	173.913	159.739	798.724	8439.856	632.408	127.932	941.995	3638.225	272.249	289.802	266.311	128.604	360.769	264.665	1335.439	175	0.934	459.934	687.054
20719.251	20518.287	14927.299	24393.481	15668.08	23920.353	8921.195	15534.793	1351.329	660.116	409.991	659.126	10371.592	2245.885	312.096	17046.275	260.413	288.838	167.495	1304.435	28872.179	672.586	129.19	2367.138	12229.855	332.677	283.022	297.24	150.356	1340.421	308.587	3676.998	290	0.878	501.466	689.607
24046.142	24780.728	20329.726	29291.325	20410.334	23811.721	5003.524	6200.221	1358.557	576.25	412.744	718.986	8799.327	1133.354	268.422	7325.2	287.406	449.332	170.202	1075.899	36773.167	768.263	171.466	818.846	16003.645	393.277	321.555	302.699	1995.114	606.583	346.325	1410.411	416	0.815	687.812	693.695
21313.744	20346.158	17590.496	24631.168	14171.272	15578.869	3231.227	4980.479	1158.51	384.014	314.49	381.805	293.566	688.202	201.043	7685.43	304.231	358.802	585.666	752.383	457.331	1109.449	154.164	838.058	15954.939	305.457	361.167	279.202	7879.736	275.31	353.219	1837.521	198	0.962	1029.591	687.409
12188.236	12746.189	9090.122	13601.567	8123.024	12325.961	3591.498	6377.049	1239.727	429.91	382.176	698.563	8623.163	1692.698	260.663	14973.62	265.881	251.328	199.297	967.507	40979.075	578.705	129.167	1577.17	13627.667	541.731	391.411	259.859	131.74	1918.583	287.661	2356.383	172	0.875	531.14	690.064
20083.949	20285.472	16404.349	23509.782	15979.003	16165.871	1382.118	1860.64	1359.218	686.841	406.546	702.218	12305.426	755.546	225.559	2734.095	296.944	538.887	215.754	822.283	35645.261	409.874	156.063	322.132	15476.31	404.989	292.833	297.114	133.105	515.039	316.847	510.961	217	0.864	705.449	689.463
18508.38	18435.791	14824.133	20481.873	12841.682	10275.905	2297.578	1583.665	1116.66	497.461	358.424	625.954	7168.002	1688.302	208.518	2914.629	292.212	545.243	198.773	574.482	43117.473	717.711	133.133	339.879	16943.624	344.201	341.441	297.991	134.149	435.848	341.969	554.338	267	0.821	808.627	689.474
5402.714	5587.372	3529.986	6286.514	3590.47	5420.497	1649.041	3924.431	1092.489	400.753	335.989	468.656	4636.826	2835.957	265.321	14524.912	192.508	183.657	152.937	1247.208	14563.162	637.868	127.941	1782.483	2819.156	288.899	274.729	279.204	123.325	711.366	316.705	2833.387	143	0.818	521.15	690.675
22821.862	23264.024	17047.561	26750.738	15901.336	23419.578	7921.452	13696.849	1392.224	733.587	429.36	591.405	8452.419	2151.995	313.834	16864.605	311.114	318.206	205.587	1479.617	29703.717	724.038	133.611	2157.144	18033.206	318.677	304.479	299.035	2215.892	1123.413	277.743	3513.057	317	0.845	491.244	693.942
30176.346	28714.103	24966.183	34478.038	15728.635	18638.454	4886.491	8215.874	1077.317	387.15	309.214	310.551	268.213	1014.735	226.296	5687.291	353.85	413.973	1247.373	395.45	3681.828	442.103	174.827	677.055	25762.758	366.244	986.318	272.188	753.099	302.502	293.097	1280.717	157	0.945	980.436	690.309
25341.937	24138.152	21070.134	30623.777	18684.562	15171.378	2264.659	3739.452	1015.105	424.484	346.981	377.469	313.067	679.998	195.746	6768.856	344.112	381.645	883.694	389.237	318.394	1554.962	148.645	726.059	20127.275	308.105	503.417	284.889	4298.8	272.151	390.354	1482.666	260	0.875	1039.415	691.435
11976.162	11912.935	8716.839	13519.59	8260.909	14551.338	4076.288	6903.574	1271.082	390.581	358.887	692.172	8343.092	1826.189	264.617	14180.86	226.605	213.744	168.169	919.472	31401.632	558.965	124.799	1389.065	9360.449	421.797	428.113	245.613	131.567	1919.14	301.852	2095.278	112	0.973	537.83	690.893
16757.357	16831.868	12689.808	18304.699	11661.496	13145.32	2010.711	2890.623	1102.468	774.119	401.887	649.168	11586.037	1618.331	233.063	6716.625	271.59	404.017	203.631	692.626	27426.773	538.037	120.086	651.855	17340.296	341.93	337.488	270.686	2234.244	1254.144	329.954	933.488	278	0.792	559.633	696.993
9100.847	10470.433	6824.964	6118.578	4611.151	5963.248	1469.132	2007.45	747.478	269.89	258.976	252.679	273.509	576.795	226.614	6529.875	248.32	169.363	240.251	289.876	262.727	304.505	126.343	625.093	10747.168	279.132	388.77	283.589	244.768	319.346	313.031	1913.586	212	0.762	1442.703	696.33
16368.627	16370.098	11926.994	17642.469	10809.42	16958.103	4136.246	7037.652	1074.442	464.822	394.116	570.569	8066.935	2667.766	267.708	14333.227	281.539	276.486	190.47	822.01	19492.048	896.425	126.581	1510.999	16308.599	330.887	358.55	269.606	133.378	1824.592	296.436	2282.247	378	0.715	539.786	699.389
13936.054	13787.585	11279.069	16379.483	11564.864	20218.267	4300.189	6656.261	1517.946	509.348	371.888	445.352	1323.808	2474.423	237.311	5875.076	230.626	260.544	354.48	3091.182	2180.551	860.822	141.651	715.414	8425.987	328.922	295.312	287.412	11514.692	711.372	298.28	1243.313	304	0.802	631.306	699.178
10909.543	10629.375	8171.335	12778.273	7946.425	8220.456	1315.079	1930.698	1384.913	432.191	388.586	453.148	1662.456	553.896	224.636	2192.252	230.803	255.162	418.345	3041.547	4194.671	275.898	142.257	306.726	9425.04	345.911	318.109	264.32	16545.252	367.045	316.498	479.015	98	0.993	638.592	691.378
13428.29	13548.276	10809.262	15267.165	9957.276	11532.059	1904.11	1019.248	1056.607	664.398	324.052	585.824	6479.052	747.112	235.975	2166.427	247.577	350.658	239.963	1158.313	27438.341	437.191	151.187	279.292	14983.797	339.657	321.914	283.621	3257.644	508.581	343.725	482.714	346	0.763	659.286	695.367
29883.727	28919.347	22469.832	27064.861	16189.293	19783.196	2610.48	4252.635	965.062	374.696	302.66	271.238	245.507	2792.761	221.27	4378.496	372.816	412.334	1000.896	279.648	1257.88	420.781	161.153	522.316	27044.09	338.554	508.409	267.69	1540.44	396.534	289.441	1064.346	265	0.736	976.534	696.236
23249.298	22088.459	18642.303	27103.219	16239.846	10769.586	2758.712	4340.937	985.342	374.586	314.089	414.314	274.611	449.579	191.05	6234.704	317.155	372.947	744.593	500.425	275.967	473.482	154.301	665.877	20048.156	340.35	322.628	261.607	7233.45	268.436	338.28	1258.826	201	0.832	1002.629	692.391
18529.087	18002.062	13548.292	17165.22	10349.563	10814.95	2984.693	5101.847	909.059	378.007	313.451	340.835	247.278	548.811	209.432	6855.436	312.666	401.719	630.662	790.225	264.704	400.959	158.635	729.596	17132.047	367.674	462.933	264.61	5903.332	276.504	372.866	1447.606	158	0.927	1015.475	692.494
25025.191	24311.496	21309.568	29830.988	13732.531	13956.545	3286.06	4935.739	1074.88	400.934	323.769	298.523	266.655	546.437	223.146	5625.642	322.594	479.267	1078.885	366.215	4027.926	442.937	165.753	612.631	17915.266	426.785	332.815	265.563	2031.737	301.062	300.031	1198.274	106	0.993	987.208	693.962
8185.071	8435.103	5783.501	9421.117	5695.672	9262.25	2249.469	5052.924	1342.052	421.128	359.953	518.354	7323.778	2484.549	273.31	15969.078	220.267	191.391	171.833	1223.954	25511.703	723.576	124.309	1877.799	5886.623	364.044	347.327	275.839	126.924	1354.467	288.719	2897.614	139	0.95	524.493	696.191
21436.367	21006.881	17233.863	22969.137	14904.278	15188.166	2127.251	3367.425	937.05	351.444	285.922	390.45	345.759	5699.486	225.108	5579.61	287.728	399.707	893.394	351.131	2430.652	527.753	161.009	620.944	18283.177	318.472	349.417	273.94	2436.517	510.741	294.875	1603.908	224	0.892	967.031	699.402
16215.267	16446.304	11778.819	16460.683	7737.586	7124.206	2127.854	3454.073	917.496	312.047	278.584	306.965	244.976	640.715	198.753	7068.789	281.772	290.55	421.423	279.66	227.038	435.002	155.756	747.183	12214.088	308.339	296.019	316.666	529.759	248.647	387.226	1855.161	186	0.916	1124.376	697.038
18953.942	18426.408	16288.364	24064.814	13098.66	8967.702	2320.577	3712.693	1193.965	428.387	354.042	317.132	263.404	348.992	200.933	6334.826	317.9	435.052	750.835	1727.318	306.441	1223.948	153.714	1194.171	14882.037	382.844	467.644	266.459	3140.099	298.496	320.628	1769.919	169	0.868	992.044	698.831
21353.619	21337.339	16043.749	25790.677	16414.135	24306.085	8963.376	15121.185	1231.924	579.052	395.124	583.927	7928.253	1962.937	301.477	16300.42	250.543	282.278	161.127	1318.334	15353.953	686.395	130.765	1992.459	12819.794	305.754	274.851	283.207	213.711	1281.681	285.838	3190.849	230	0.871	504.122	701.152
19880.739	20174.019	16767.888	24169.713	15584.178	20637.569	4124.418	6214.388	1408.462	846.37	419.163	337.819	1685.138	1196.475	240.127	5227.097	310.571	411.784	624.254	1712.918	3509.137	732.772	144.686	573.026	17816.755	332.459	351.698	295.255	11163.018	572.057	301.129	944.391	150	0.987	640.367	700.667
6089.682	6491.436	4171.612	5484.128	2875.212	4564.665	1024.151	1465.746	637.337	261.61	242.754	267.645	275.081	353.37	236.427	6687.469	179.63	168.557	157.717	378.452	382.871	249.213	136.396	658.646	6806.418	258.241	285.748	279.862	259.667	314.902	299.041	2200.167	99	0.99	1501.51	698.944
21921.807	22716.379	18270.727	26969.865	18368.269	31485.841	5626.371	4360.414	1104.048	801.641	393.243	768.171	8259.609	3238.145	244.364	5925.128	296.974	503.013	206.785	801.886	32978.28	8741.488	133.869	629.423	18925.76	376.219	322.35	289.729	233.53	1693.495	324.261	987.008	350	0.767	593.329	706.283
19947.953	19216.357	15565.847	22596.308	14862.025	15289.074	1417.585	2081.793	753.632	599.624	334.196	549.04	5359.725	2806.049	222.865	4294.834	257.73	463.653	195.318	480.025	28859.846	798.792	123.433	459.251	17575.365	508.553	318.327	284.213	117.676	458.985	327.269	741.151	227	0.867	842.007	702.474
14557.193	13880.917	10897.159	13118.84	7415.938	15018.845	1134.782	1930.147	1069.826	411.769	278.774	385.538	945.057	1355.773	247.139	4932.257	241.97	335.491	329.586	702.599	11251.718	431.329	132.454	572.807	14021.085	309.61	300.265	253.204	5447.484	347.41	374.561	1576.203	227	0.893	921.315	704.139
23836.671	23421.874	19616.921	27715.778	13613.644	12144.725	2929.07	4491.116	930.843	371.488	308.948	360.273	241.693	609.309	200.718	5633.727	323.723	401.714	795.353	3647.682	347.048	406.272	143.052	679.966	21895.239	347.448	380.803	276.623	2430.81	271.335	353.958	1678.88	273	0.871	1009.031	702.951
10595.938	10424.75	7452.116	11295.78	6334.105	8781.832	2201.094	2997.593	963.261	343.342	316.144	292.007	278.092	638.202	213.587	7455.348	235.615	221.969	614.152	254.758	283.449	7182.584	155.818	1281.002	6872.788	291.683	319.764	316.713	1161.691	256.204	474.85	2376.514	213	0.892	1131.415	703.932
11538.69	11650.996	9168.595	13097.192	8208.814	13835.074	2133.07	1206.977	1204.664	418.335	381.615	763.874	8548.688	1228.867	246.63	4299.922	238.579	300.618	204.512	974.153	37648.333	484.454	156.551	448.366	11726.847	313.046	338.231	283.448	1643.733	560.446	362.7	1011.915	218	0.933	668.798	703.982
21398.313	21456.999	16087.108	25254.431	16402.903	23282.469	8371.173	14362.042	1335.908	504.284	406.648	512.761	7857.622	2147.072	288.859	16466.302	268.634	266.377	211.215	1585.274	13345.817	703.815	133.88	2073.105	13238.272	324.591	285.676	277.38	887.711	1085.814	289.043	3237.185	445	0.694	515.689	711.28
27594.337	28268.332	23789.758	33384.999	22492.647	14963.445	2614.267	4196.079	1168.547	701.911	368.919	545.551	4754.825	740.13	215.8	4972.025	341.478	522.849	214.915	552.434	27928.783	377.902	127.041	534.117	24293.991	305.265	319.76	288.361	159.753	368.162	344.666	880.26	307	0.89	831.718	707.181
4891.668	4843.854	3003.389	3828.375	2220.795	3489.979	986.279	1393.962	562.102	284.539	241.94	286.837	247.552	343.485	244.468	5705.067	179.472	160.478	153.625	323.553	222.774	226.202	141.218	553.384	4518.235	260.833	275.614	263.576	315.628	307.735	298.745	2023.434	117	0.973	1519.808	701.372
19548.612	19494.244	15045.685	22106.547	14047.213	17608.91	3331.256	3311.048	1035.98	664.599	387.8	576.246	10494.842	1498.867	245.778	7288.705	330.269	474.584	211.55	688.235	27020.328	1212.152	121.592	660.317	22365.934	394.096	410.614	264.523	859.1	1182.22	335.051	977.15	189	0.861	565.516	704.717
12604.758	12115.828	10283.076	14446.052	9555.117	17236.661	3747.491	5455.981	1230.831	582.658	408.546	332.569	981.824	942.763	224.007	4740.87	241.812	326.531	548.304	1454.712	1512.49	521.809	149.718	511.176	7045.298	342.346	333.445	294.237	12871.925	355.43	337.46	885.893	111	0.964	646.941	702.869
16064.163	15597.39	11617.076	18579.636	11977.067	15572.838	5548.157	10068.561	1286.021	444.992	376.698	552.651	12445.793	1894.926	272.516	16169.701	229.975	237.907	189.829	1363.577	9138.339	637.919	127.603	1852.043	8241.787	313.779	262.074	269.434	133.408	1869.851	280.697	2592.697	142	0.854	521.585	706.155
21243.471	20911.719	15734.913	22705.875	14001.694	18784.371	5001.143	6793.099	1052.167	521.123	427.575	600.031	8653.943	1739.161	270.504	12594.067	316.882	408.41	185.821	661.876	20839.275	603.247	125.678	1238.374	21475.763	313.989	351.67	273.569	123.213	1263.429	302.665	1724.418	141	0.904	544.897	705.628
18591.444	14982.889	11102.102	20480.966	7706.852	11339.812	4177.769	6902.959	770.659	315.721	305.018	261.741	266.853	560.207	266.367	9608.418	242.449	249.733	288.213	411.24	476.837	471.356	218.608	1299.085	13795.226	316.424	273.605	297.622	422.533	351.069	270.944	3305.915	256	0.816	1390.09	708.402
9149.367	7044.883	4514.562	8723.24	3410.998	5682.554	2122.23	3200.442	718.549	270.046	246.478	272.87	266.716	352.63	246.642	6189.314	173.791	166.256	154.106	324.98	253.955	275.477	131.347	687.004	6805.31	260.429	292.058	277.363	229.611	308.796	274.416	2137.539	137	0.963	1499.084	704.865
17568.987	17034.702	12153.178	19852.019	12104.316	14875.344	2650.453	4225.865	1252	540.264	415.473	542.014	14392.869	2396.644	258.81	11633.923	244.324	237.599	184.954	1230.142	29915.419	659.302	120.631	974.975	11147.36	319.811	304.27	262.239	118.597	1969.233	251.255	1728.704	163	0.942	393.463	706.893
14694.315	14750.964	11009.067	16837.8	10579.57	17210.934	4516.487	7553.023	1593.584	463.95	376.17	504.484	12944.988	2638.358	278.932	16060.347	278.711	357.596	178.6	976.46	5886.832	966.75	130.723	1657.77	15232.261	330.76	272.445	268.194	132.941	2383.036	272.602	2443.291	189	0.834	529.225	708.929
17267.847	16895.932	12551.199	18968.142	11768.663	15173.849	4242.005	6209.461	1003.937	844.931	540.795	676.55	11283.255	2090.615	271.359	13993.147	294.156	390.202	167.443	779.476	39163.396	559.205	123.185	1364.131	19339.786	320.134	428.523	269.261	129.925	1578.536	335.344	1901.458	136	0.945	553.14	705.801
21873.454	21945.403	17661.891	25952.784	17358.782	32089.887	4333.249	3776.382	1298.087	725.046	401.77	803.755	10066.915	4769.503	236.834	6862.615	303.108	511.397	184.683	929.096	35574.612	2427.152	133.645	688.826	19207.939	408.986	370.992	294.923	168.842	1725.56	295.493	1015.067	225	0.87	606.304	708.713
16583.49	16829.573	13309.301	18707.504	12483.594	17642.967	1045.734	1420.089	1067.207	552.064	338.341	662.093	9246.178	992.21	228.999	1860.141	239.045	433.824	188.522	650.61	31114.142	602.458	150.071	255.448	14708.959	348.98	310.358	292.92	173.804	630.733	343.039	466.927	284	0.821	682.028	708.204
11992.038	11756.578	7902.375	12892.061	7815.956	11228.874	2618.1	4533.148	1123.083	499.313	385.266	478.11	15769.306	1930.26	280.262	16602.789	225.936	225.436	186.158	1125.359	33085.397	701.057	123.919	1418.002	9471.778	314.744	327.103	269.776	124.078	2139.481	279.385	2448.772	189	0.799	405.172	709.399
18851.817	18715.724	14678.319	21790.312	14497.459	18793.366	5143.688	5969.784	1190.881	818.358	413.265	519.592	6856.808	1686.043	256.222	11251.477	304.228	409.7	202.369	902.529	18569.12	1598.943	127.614	1070.737	16781.841	326.701	382.591	265.339	525.367	873.619	338.751	1695.134	224	0.907	572.112	708.549
12594.819	12998.077	10369.882	15404.512	10489.891	25362.768	5902.239	3906.913	912.625	648.362	320.215	523.724	5584.848	2888.172	251.121	5719.483	215.658	304.098	152.236	890.477	16013.857	4417.319	133.11	575.223	10273.409	318.845	285.512	274.054	240.169	1559.703	339.315	867.12	159	0.957	585.903	709.594
12115.264	11762.786	9925.61	14084.691	10157.211	16440.859	4276.993	4427.124	1144.381	484.265	376.273	416.63	503.734	1294.901	235.161	6742.667	190.419	240.102	551.796	3318.606	994.233	465.367	142.774	727.285	5617.836	299.961	285.435	283.244	25789.453	441.174	341.78	1700.382	189	0.872	651.796	710.653
19046.99	18922.365	15595.992	22149.758	14848.271	17436.839	3152.628	3722.142	996.01	598.412	329.875	646.542	6991.429	1634.86	250.27	4048.57	253.742	486.541	198.999	678.245	30869.683	635.314	136.869	445.654	15062.361	309.248	305.614	271.333	113.905	473.639	439.399	702.345	388	0.842	861.075	715.235
22304.732	22376.035	16653.543	26304.321	16719.924	14984.027	2103.098	3078.302	1328.27	843.437	414.454	674.571	8454.879	1529.787	230.133	5667.622	269.113	301.836	177.366	1017.651	17727.455	500.159	119.851	484.259	18003.195	305.951	287.919	262.042	183.127	998.694	252.213	876.426	308	0.793	384.562	713.799
15776.159	15752.957	11496.566	17000.448	9058.165	13428.026	4422.513	7992.432	1235.791	471.924	364.252	466.515	2628.896	1754.715	273.549	13442.779	326.478	250.205	219.796	1267.746	25699.017	632.416	134.836	1779.31	19586.307	418.565	288.777	282.786	532.909	560.532	289.079	2977.393	339	0.804	500.972	713.683
14287.85	14260.833	11502.919	16234.837	11405.212	19245.426	2740.259	3546.195	1535.019	792.415	415.516	536.294	3697.311	2189.99	232.635	5075.24	256.227	301.007	394.188	4818.036	7445.427	1416.089	132.952	559.019	9137.644	334.731	319.503	294.271	18090.363	999.479	304.11	1013.511	184	0.914	640.402	710.027
22422.597	22598.189	18520.756	26316.282	17798.735	21086.036	3690.648	6001.596	948.588	646.999	344.189	534.549	6319.224	2555.586	238.97	5925.932	273.701	382.781	202.462	588.216	25323.4	814.116	135.167	612.883	15976.98	318.675	312.087	274.132	128.095	470.71	423.663	971.804	367	0.814	847.353	714.584
21909.353	21585.202	18333.778	24963.61	14389.336	9799.11	2221.163	3687.911	1204.153	435.079	362.412	324.291	270.753	390.534	209.936	5169.659	356.323	426.002	676.586	389.687	396.784	1674.331	150.747	699.308	19525.527	362.697	475.009	270.135	1883.487	291.588	358.452	1148.682	165	0.86	995.482	711.088
18310.297	18335.944	14154.064	20292.058	12273.961	20029.111	3987.243	2864.742	1005.934	653.609	410.672	507.767	8660.411	1925.5	258.034	6704.464	339.159	420.269	191.444	635.603	19782.726	710.51	124.075	641.535	23044.787	405.799	435.565	270.955	126.623	1537.287	348.706	971.335	248	0.806	560.391	715.137
17925.765	17595.081	14206.22	20685.901	13603.581	15200.92	1160.908	1493.132	1126.706	710.098	355.029	621.43	12753.369	695.89	219.635	2154.763	250.968	482.798	169.187	721.728	36083.603	728.967	137.99	268.925	14936.049	385.142	315.563	281.16	154.271	492.518	329.533	474.665	269	0.881	691.887	712.682
19839.738	24374.08	14373.241	15887.741	9151.631	15278.203	5676.649	9440.978	905.589	405.036	348.948	291.525	311.858	666.204	278.66	12184.798	248.18	298.338	343.019	581.841	463.427	2599.525	230.398	1669.633	13247.824	315.791	328.055	298.303	5009.016	364.107	296.39	4229.558	126	0.932	1398.167	711.357
26646.358	26552.125	20134.383	29805.465	19271.717	27556.176	9151.292	14004.715	1175.676	587.326	435.798	583.59	9005.055	1846.229	278.473	15886.28	312.552	414.891	181.61	769.281	19122.323	863.103	128.612	1692.103	21457.216	318.111	288.786	279.407	133.321	1513.68	295.555	2525.27	275	0.864	539.22	715.329
19349.434	18656.557	15738.659	21890.31	11676.145	14193.042	3105.925	5270.832	832.491	372.33	313.435	367.663	357.514	816.43	215.658	8150.05	263.959	316.071	590.475	507.918	3040.111	352.508	153.701	899.81	14923.347	344.9	320.201	269.577	2085.669	313.054	356.256	2046.927	349	0.769	1006.483	715.597
13093.099	12699.412	8450.106	11733.317	6467.86	6262.828	1405.006	2310.709	796.082	270.685	252.736	252.353	233.547	595.096	194.623	5275.39	237.248	229.578	354.764	263.125	256.115	313.614	153.994	547.463	11509.285	295.619	277.679	312.615	135.581	259.581	419.768	1659.439	182	0.905	1114.797	710.901
25009.832	25131.829	19408.58	28202.243	17652.737	24496.957	6258.64	5701.084	1063.914	728.781	535.51	606.633	8540.509	1476.311	261.128	7300.492	387.186	503.1	190.643	580.625	18476.569	693.881	126.151	696.336	30705.272	317.152	453.383	280.484	118.332	1534.732	337.329	1004.947	195	0.842	551.095	714.29
8578.82	15466.03	10640.351	9921.147	7673.082	13862.066	3635.929	5890.645	698.971	354.439	349.799	257.665	331.619	819.242	272.016	11421.547	183.92	282.14	319.973	567.765	486.25	2088.105	206.685	1320.12	3472.947	305.972	291.582	291.679	4233.554	397.855	281.079	3577.585	164	0.962	1405.238	713.006
22676.265	21966.533	17602.528	25130.639	17012.806	24115.357	7061.825	8219.947	1298.502	710.927	396.009	450.125	3699.705	2411.495	268.209	11170.09	269.093	224.624	164.154	1039.206	9504.091	1283.045	135	1217.714	10723.592	349.176	281.455	274.222	129.699	812.768	316.08	1958.032	240	0.859	579.492	716.967
13823.918	13494.196	10583.325	15463.331	10559.454	15901.389	3989.191	6113.653	1242.388	456.463	355.731	687.064	3864.927	2129.976	262.345	11414.618	217.356	251.966	303.753	2431.099	12154.669	628.625	148.141	1278.144	10943.685	303.243	310.324	289.997	10013.003	848.47	340.693	3350.022	361	0.703	668.356	721.298
11299.139	11377.032	8172.211	9482.519	4851.568	8071.83	2617.711	4530.576	911.508	292.699	271.001	251.003	220.504	770.932	244.598	8927.36	253.513	212.354	308.603	348.029	378.374	215.858	146.617	1028.872	7455.084	269.304	259.79	307.306	117.909	280.676	372.482	3585.899	157	0.945	1153.303	713.742
19671.421	19604.955	14140.916	22418.372	13914.018	18335.898	2482.31	3953.116	1341.705	608.358	429.399	602.851	15193.446	2835.021	235.228	9896.016	282.463	313.562	199.915	1174.182	28918.937	799.432	122.08	796.239	16569.248	332.194	308.152	269.239	120.369	2247.396	281.816	1337.207	193	0.887	397.738	714.785
16557.883	16200.228	13487.591	16209.585	7773.158	8881.122	2062.028	3382.55	1056.21	319.291	280.916	297.985	238.887	949.426	210.632	6440.298	253.911	256.698	656.596	443.895	294.979	394.213	160.001	723.397	14920.38	310.002	365.036	306.894	2411.274	280.545	406.901	2048.027	363	0.697	1068.809	717.886
15404.462	14495.759	10389.527	14976.689	8838.406	8096.607	1782.977	2934.172	882.769	369.817	275.612	502.412	904.74	820.407	217.229	6473.139	238.834	264.289	370.926	535.88	19005.807	287.74	147.034	687.781	11645.766	329.333	544.439	278.438	897.738	287.325	424.925	1790.76	139	0.905	1025.493	715.55
17065.557	17121.916	13659.58	20129.329	13689.775	19713.207	3116.571	3608.854	1222.723	657.84	390.387	526.723	6121.02	3378.949	243.679	7713.644	271.586	313.293	242.712	1038.017	19188.231	1709.224	126.39	751.101	13534.722	335.109	344.662	293.677	1083.952	1337.529	349.831	1140.569	300	0.819	610.857	719.677
22351.188	22430.62	17988.034	26264.405	17836.599	27733.903	6724.886	5731.569	1194.584	768.188	387.174	595.329	5207.744	2002.102	259.775	7389.172	280.636	441.765	245.269	1959.554	23767.745	787.74	136.098	735.731	18166.339	344.449	322.875	293.181	5890.48	893.291	315.203	1346.924	541	0.677	639.518	720.04
9053.336	9727.065	6207.172	7004.801	3409.534	4698.041	1536.842	2279.053	574.125	292.23	239.816	252.43	256.531	355.581	227.104	6299.064	167.394	156.564	196.114	322.611	225.997	225.886	124.764	625.572	7772.174	245.559	372.418	269.797	255.144	309.866	261.84	2122.517	162	0.886	1537.506	717.222
12693.191	11719.475	9254.611	13877.715	9085.405	11582.725	2483.189	1654.975	990.716	417.854	275.523	592.182	5839.334	625.295	268.897	1956.923	181.369	305.398	192.68	501.573	43460.93	435.928	129.563	253.22	8111.008	302.677	294.417	255.12	127.665	369.143	377.208	403.449	111	0.976	890.716	716.365
17543.632	17368.617	12710.758	20222.381	12758.916	15414.863	1199.765	1745.58	1263.421	848.887	369.398	702.619	7916.442	2268.586	218.087	3053.211	215.156	287.959	166.254	972.686	24418.041	562.877	115.965	300.27	14786.361	429.691	286.248	250.55	113.627	1204.571	245.125	561.478	204	0.929	362.201	720.706
16973.629	16622.834	11982.901	18941.99	11926.105	17422.115	3536.449	4248.981	1696.092	471.636	372.484	655.507	10292.913	1851.205	263.885	7567.436	248.624	256.71	189.112	1358.236	28856.216	981.024	122.774	723.883	12688.528	339.601	302.443	268.712	124.671	1596.426	257.349	1249.778	200	0.864	412.76	722.1
18590.844	19171.162	15619.241	21695.107	13812.972	13518.695	1509.965	2273.573	1192.672	750.105	355.424	421.463	6832.033	1214.785	234.658	6404.068	281.748	476.409	200.069	933.102	18362.294	448.363	138.468	624.58	19554.286	306.562	323.458	294.593	2650.323	703.389	344.862	1304.045	138	0.954	679.261	718.783
21491.058	21282.23	17325.545	24681.328	15976.761	24372.728	3193.364	3883.169	1291.214	817.672	471.412	724.239	8091.59	1697.781	222.956	4969.807	287.251	465.227	178.731	854.205	37596.295	701.693	131.39	518.206	19439.916	323.972	350.633	284.845	715.992	764.723	349.859	924.29	473	0.793	700.802	726.707
19183.382	19289.214	13826.2	21768.156	13249.036	18947.121	1239.681	1840.453	1523.86	585.126	426.103	666.689	14449.587	4117.824	231.228	5350.47	277.763	326.558	186.314	1262.093	28307.993	873.417	117.377	463.937	13872.076	385.396	314.945	259.405	110.294	2205.43	300.136	798.74	150	0.903	401.087	720.753
7993.787	7938.983	6726.299	8007.846	5961.373	12614.657	2047.885	2167.406	1431.556	678.051	479.531	578.569	6880.35	3347.113	258.213	12501.016	286.907	267.981	220.959	1197.09	22642.768	4416.736	132.211	1287.437	7038	337.455	350.229	276.511	141.526	1638.807	317.583	2147.354	129	0.943	599.143	720.353
24354.099	24180.303	20419.74	28651.08	19008.303	20416.12	3197.539	2181.861	953.507	935.972	381.242	700.385	6441.904	824.21	255.84	2808.901	270.793	631.515	189.296	585.3	35036.056	446.968	139.89	337.912	19679.181	328.501	369.954	276.015	118.234	426.323	370.212	535.755	233	0.872	871.556	723.637
11741.122	12185.343	7957.622	11952.7	5981.881	8271.283	2624.892	3914.146	621.757	299.184	279.956	268.433	276.406	547.721	256.727	9077.194	193.62	269.357	256.807	444.727	484.504	504.417	212.958	1084.914	8396.256	288.584	362.676	288.022	580.635	355.867	273.449	3067.966	130	0.94	1404.585	720.992
21163.753	21666.641	16911.022	24533.689	15635.088	22827.911	6174.58	7256.57	1339.294	580.704	424.919	544.765	7050.992	2531.261	270.393	12914.181	306.507	308.116	204.781	1050.235	20428.896	963.694	132.404	1383.13	16026.5	384.353	329.724	271.078	139.867	1089.156	315.581	2237.641	357	0.85	571.892	727.702
14421.646	14503.992	12170.232	17518.196	12242.096	19040.501	4788.949	4754.718	980.608	457.809	320.345	307.645	1155.585	880.328	254.601	6168.519	235.504	284.722	305.365	725.377	5349.236	1031.282	125.431	589.018	14833.155	312.77	280.57	290.557	4847.484	405.031	338.529	908.163	180	0.938	622.956	724.006
23475.049	23482.443	19648.702	27761.383	18510.685	18043.103	3141.322	1980.364	916.687	798.813	332.977	630.323	6036.439	730.037	259.988	2626.179	268.754	574.958	193.196	530.717	38484.966	439.613	129.341	309.278	17285.829	354.342	297.84	277.44	117.859	436.34	372.625	484.309	371	0.786	885.856	724.904
13474.591	12058.621	10114.304	14245.38	6756.522	7268.628	1217.903	2129.404	836.391	315.077	273.287	314.054	238.789	947.189	217.757	5890.546	243.285	199.497	466.612	668.46	333.849	690.207	154.779	674.63	10830.539	308.058	336.5	300.056	9821.502	277.453	408.097	2109.125	219	0.861	1056.811	725.171
7062.439	6611.041	3536.958	5841.761	2975.39	4688.378	1587.745	2767.582	697.478	252.768	246.305	289.287	269.012	622.302	258.601	7239.194	212.183	186.185	213.243	317.937	2633.025	175.963	156.488	844.479	10637.154	279.551	264.02	276.656	120.852	314.653	271.069	2824.529	121	0.989	1229.616	722.649
21651.058	21556.408	16399.66	24805.148	15584.668	22756.424	6349.708	7288.359	1113.169	606.311	429.666	727.109	12290.143	1788.72	283.625	12701.345	293.249	389.562	186.209	890.63	28678.307	777.556	130.318	1378.812	18178.426	321.692	334.349	272.016	127.407	2003.64	299.243	1911.225	293	0.765	548.783	724.892
19453.77	18888.281	15611.234	21917.087	14695.084	22562.9	4291.543	6872.972	1347.783	876.67	376.195	488.648	4792.938	1739.504	235.449	11235.595	316.152	444.71	174.855	686.203	24002.035	783.395	149.089	1050.94	16862.513	291.045	293.314	267.897	128.431	548.37	337.286	1559.256	247	0.818	742.03	724.84
26681.609	26830.859	19925.517	31004.084	19551.282	28651.145	10084.331	16412.417	1267.066	584.974	461.781	584.985	8422.188	1972.982	309.848	16545.397	324.069	390.151	205.729	914.688	25252.863	894.376	140.073	3226.554	18361.127	332.77	272.636	278.01	184.964	1181.606	268.819	4694.412	175	0.89	535.523	725.843
16305.39	16767.822	13775.251	19662.692	12859.586	9334.048	2346.004	3642.462	1098.323	1031.069	362.701	620.241	9816.844	1236.095	226.538	7665.429	259.725	412.684	172.79	1085.965	32591.286	645.817	136.728	727.683	15460.49	336.866	348.752	289.972	2522.373	880.292	318.503	1432.328	99	0.99	686.298	723.237
20652.671	24554.18	17087.111	27410.785	15090.239	22153.423	2751.578	4294.813	1546.729	708.36	473.952	697.732	12724.062	3369.215	252.477	8737.571	281.306	392.767	246.459	1552.443	29302.993	832.747	121.042	762.916	13097.401	398.54	350.274	282.949	112.878	2030.44	303.312	1325.231	117	0.973	405.397	724.885
26482.751	25749.824	21112.206	30223.533	20192.245	27863.023	6254.841	6816.64	1177.861	931.96	561.335	709.1	6890.377	1712.506	257.403	9774.519	328.945	500.739	189.642	1078.738	34081.847	1000.817	131.467	940.778	24275.073	348.97	393.914	305.013	1686.477	880.112	363.321	1767.204	179	0.955	653.075	727.679
7704.232	8187.906	7143.562	10975.981	6312.345	9629.954	3025.824	5157.84	691.685	280.591	276.532	299.243	625.394	727.732	245.161	9395.283	210.037	219.352	198.458	840.074	10758.27	379.597	150.032	1002.137	10744.067	296.291	270.436	260.176	1767.248	406.743	347.415	1697.131	166	0.974	786	726.5
14069.823	13832.341	10992.017	13729.489	7291.923	8332.861	1377.874	2340.09	778.636	414.903	264.121	426.275	547.731	904.614	227.959	5254.435	253.397	382.261	233.549	472.163	8428.652	244.945	144.589	633.693	13792.143	324.072	282.714	271.572	1136.89	349.905	355.704	1774.451	271	0.791	967.161	730.751
5954.948	5863.017	3432.982	4601.518	2197.861	3190.459	908.913	1243.212	599.017	324.363	246.185	300.499	257.177	390.477	227.015	6326.457	148.225	166.859	237.915	363.691	239.442	210.831	120.569	602.043	5453.527	274.228	283.733	276.376	432.146	313.272	294.406	1861.379	111	0.964	1581.203	723.851
20625.931	21624.748	15464.77	25017.475	15597.577	23158.99	8560.32	17556.937	1250.301	573.878	475.507	523.822	6893.241	2131.663	342.708	17428.031	303.413	318.311	198.196	902.927	21852.323	652.538	147.747	5048.002	13466.091	350.021	271.307	277.869	193.602	878.316	278.116	7652.06	146	0.911	529.253	727.664
19156.329	18987.396	14758.788	22345.275	14225.174	25683.097	5317.985	3899.79	1122.813	518.147	417.024	589.535	7896.466	2772.465	266.188	9261.196	323.104	439.73	203.962	812.263	21534.339	873.534	132.378	892.403	19115.358	320.327	313.994	265.205	120.891	1460.969	308.022	1337.228	111	0.994	557.338	726.014
18869.245	18996.393	14379.762	22953.073	14950.595	15308.151	3514.453	5498.422	1240.324	544.871	383.603	597.259	6120.536	2108.391	238.696	8334.837	211.332	218.951	154.639	1011.687	20469.208	629.952	118.444	770.046	11145.587	362.226	292.704	249.886	106.879	920.754	260.499	1488.101	314	0.823	374.274	734.127
14011.535	13517.507	10728.655	15715.691	10500.797	13441.66	3711.139	5796.117	1180.902	479.86	322.468	509.83	2144.495	1243.717	245.337	10012.029	205.732	242.575	403.364	1859.865	5063.869	509.502	143.905	978.379	11061.394	312.794	339.244	290.423	10091.393	660.3	389.918	2126.967	175	0.943	677.763	728.689
19179.907	19219.622	15616.354	21674.893	14342.108	24474.257	1806.957	2689.603	1172.469	735.365	383.028	523.476	8597.109	1911.008	221.388	4906.186	273.791	556.807	167.055	553.656	34951.117	789.081	131.943	488.397	17056.005	375.58	293.634	276.711	135.956	596.834	313.618	778.02	202	0.959	730.411	728.985
14735.896	14990.069	11845.939	16254.877	10084.463	9081.541	1007.61	1663.229	683.529	468.959	274.513	548.62	3211.335	816.944	242.186	4653.446	226.122	386.617	215.869	485.062	28777.594	365.541	123.782	622.107	12476.595	337.887	295.24	265.156	864.613	359.19	381.122	1747.938	291	0.844	919.675	732.002
9542.688	9173.239	7352.278	11105.88	7295.194	10574.316	2662.029	2691.762	1269.835	504.884	397.578	494.118	7036.471	2374.169	253.218	7853.611	232.206	286.625	218.198	1261.307	19392.71	968.303	136.052	748.476	8214.973	329.432	342.845	296.046	843.382	1136.732	374.439	1080.561	109	0.976	611.05	727.986
12483.795	12243.804	10033.548	14389.842	8692.846	13144.476	1037.34	1236.729	933.636	414.518	290.249	487.336	5183.078	785.006	219.619	2224.79	223.019	373.532	213.04	452.529	30346.683	416.021	135.024	266.634	11734.562	285.517	293.148	281.143	153.155	437.425	458.774	444.425	160	0.963	844.788	729.288
9787.223	9215.117	7617.322	10352.846	4892.201	6922.365	1989.998	3650	745.545	323.205	270.434	371.863	224.069	985.439	226.924	8032.058	203.575	209.46	426.738	462.996	399.793	260.5	160.633	940.357	8979.235	332.679	305.834	263.58	1567.819	309.043	385.153	2855.612	109	0.976	1005.05	727.986
11311.756	11900.638	9293.002	12578.692	7507.595	9863.074	1238.353	642.211	880.51	518.509	441.109	514.743	7244.16	2310.281	221.801	3085.318	298.383	250.334	171.409	585.41	16064.391	1152.115	127.866	349.11	19596.958	345.685	515.037	273.028	142.263	1533.802	328.674	476.24	196	0.893	599.638	731.816
15773.347	15661.519	11604.948	19119.622	12412.38	17590.91	3050.806	4272.236	1243.983	478.181	384.284	556.607	9821.988	2499.715	255.163	8379.504	249.392	225.606	162.2	1709.768	31540.213	673.355	129.784	845.691	9242.443	301.947	315.938	273.548	152.883	1492.674	263.118	1364.443	209	0.883	426.112	733.141
20948.89	20538.341	16687.032	23634.017	15281.241	30446.361	3019.371	4974.87	1204.526	888.798	377.381	575.276	9108.869	2907.32	222.68	8523.432	324.114	566.556	166.776	655.593	34879.267	768.534	142.312	815.096	19763.75	303.842	295.072	253.374	143.427	697.704	307.178	1216.263	136	0.93	738.375	730.809
9719.634	9677.775	7530.243	10810.074	6294.832	7630.709	2238.26	4321.025	691.096	393.553	304.105	547.022	680.71	1862.531	261.869	10598.703	201.975	198.779	319.416	848.005	7049.264	271.427	151.108	1653.888	7685.912	318.107	286.678	284.875	5366.611	384.922	326.419	5924.633	113	0.981	953.615	729.65
15845.696	16723.667	12191.335	18643.001	11766.292	15996.047	2908.411	3421.927	1379.839	590.418	394.327	685.709	8350.062	2799.733	246.551	6499.021	246.878	281.864	171.984	1168.492	21887.116	847.843	128.932	590.661	12547.858	396.895	294.499	257.162	116.644	1987.231	273.183	1144.365	271	0.827	395.555	735.448
23258.94	26348.341	18875.818	30401.924	18141.965	27069.333	5528.908	9116.955	1702.325	729.621	493.796	727.756	11402.184	3142.287	281.939	13260.641	283.256	326.766	235.991	1658.76	27737.742	870.125	128.015	1312.876	12522.198	394.87	336.437	281.02	115.756	2006.505	285.931	2363.135	256	0.816	410.105	731.883
14321.154	13717.852	9889.368	13896.911	8887.876	11909.438	4306.773	6710.027	1300.542	438.279	351.804	417.963	1562.862	963.843	238.26	10699.133	289.175	233.751	224.303	1176.64	10219.366	458.041	133.874	1071.991	15183.278	329.695	263.265	265.224	500.643	438.888	284.679	1661.556	163	0.923	519.003	731.948
19225.602	18330.638	12469.609	18232.174	9191.922	8481.826	2101.008	3670.139	791.735	326.694	314.547	253.56	240.407	796.52	218.428	6701.067	283.467	273.282	430.872	378.816	352.014	214.812	155.669	731.14	17321.626	334.455	350.537	305.628	661.1	297.714	472.646	1928.807	116	0.995	1083	731.5
17153.112	17492.905	12582.432	19397.687	11720.154	17679.21	5648.455	10859.526	1186.148	532.076	439.466	576.485	9576.043	2292.682	302.963	16970.016	289.875	266.411	189.65	1131.672	27715.719	825.342	138.932	2888.76	13068.611	354.962	296.734	260.979	185.352	1443.735	281.455	4399.099	325	0.786	544.131	737.282
12609.187	12755.052	10190.112	14575.706	9306.873	8000.11	1802.693	1983.612	1061.153	451.199	293.579	468.773	6803.012	612.184	230.089	3600.266	225.838	354.168	189.37	676.083	21691.895	391.158	116.408	373.694	11752.769	353.154	333.014	288.239	294.432	395.492	339.918	569.981	182	0.926	631.341	732.956
22522.467	23013.145	18766.68	26323.058	17475.218	26292.295	4725.81	3293.251	1055.699	681.853	441.661	619.148	7704.43	1260.673	236.79	4078.758	284.045	473.461	181.325	623.011	39134.21	697.329	122.096	428.962	20478.844	337.785	358.612	302.598	158.886	738.381	344.134	696.182	283	0.863	645.708	735.663
20497.216	20215.544	16546.985	23431.206	15540.794	17629.337	3539.953	4959.15	1215.058	617.336	335.474	573.673	5142.209	1088.078	232.533	6746.143	270.462	396.29	252.593	1035.023	25166.711	573.544	130.986	687.662	18720.765	323.082	300.103	287.741	3904.836	536.084	384.765	1345.632	550	0.798	671.656	741.644
16908.041	17028.37	13809.809	19522.316	13302.648	14541.65	3285.197	5111.647	1199.693	584.705	347.889	716.842	6571.569	1158.519	221.307	6671.537	286.489	399.315	196.541	759.764	34221.098	521.047	147.581	662.559	14658.538	321.954	305.108	279.713	161.554	486.28	364.46	1010.007	245	0.925	748.647	735.324
17845.235	17180.889	13661.364	19359.98	13224.229	20008.334	7400.628	7723.178	2029.885	413.052	413.173	626.494	2660.186	2810.901	267.115	11756.011	245.828	357.295	183.42	1876.232	11491.593	746.43	148.877	1200.062	15409.107	302.93	337.49	280.347	10172.83	1047.124	325.194	2826.852	150	0.871	691.927	733.713
20438.536	20044.504	16550.937	23281.912	15436.479	24137.867	4059.114	5254.097	1077.74	671.261	611.647	716.616	6444.503	2540.408	226.44	7620.448	294.332	468.323	180.308	853.135	35674.926	844.662	129.129	756.019	19990.227	352.323	345.07	276.468	2019.992	771.488	350.725	1344.361	361	0.821	719.807	738.555
10288.825	10343.947	8257.517	11667.933	7645.097	9280.32	2041.456	3340.043	1091.016	376.85	331.243	652.056	1221.301	1520.816	235.768	11369.009	246.157	278.025	239.817	2356.644	4116.654	479.155	141.94	1116.254	10782.096	290.05	324.366	258.847	10276.832	485.488	329.434	2818.679	131	0.958	796.92	733.599
15171.312	14412.808	11440.448	16502.291	7636.993	7884.785	2185.539	3940.697	995.887	345.801	283.713	482.914	440.492	1317.099	247.571	8853.607	249.175	262.096	514.984	521.649	2412.271	248.426	146.033	1186.674	15006.8	308.603	311.451	278.711	1774.452	346.735	447.787	3749.052	188	0.896	941.644	735.17
24778.141	24517.196	20449.608	29429.407	20015.267	22697.9	2806.653	2854.523	1301.366	681.533	505.317	658.412	9098.829	1211.314	223.999	4922.52	306.836	473.156	196.043	879.739	37144.393	686.562	123.311	474.268	21670.602	318.991	363.377	296.628	734.044	791.471	372.424	821.757	178	0.95	659.298	735.157
11125.318	10895.796	8968.499	10848.582	4033.657	6386.423	2079.673	3885.333	940.592	378.037	263.78	434.504	245.408	1217	244.057	8836.265	203.868	205.15	299.879	623.963	443.99	233.52	168.168	1184.586	10827.813	335.639	291.819	277.151	4623.364	331.287	432.81	4199.826	151	0.942	1001.54	734.136
16891.985	16751.05	12399.178	19111.635	11853.206	15673.913	1183.114	1443.785	1147.893	601.453	360.22	928.564	7256.42	2279.141	234.904	3783.576	231.949	233.163	174.153	912.226	23456.222	836.683	121.294	363.888	16239.287	305.552	261.577	259.503	112.444	1789.591	265.044	717.348	266	0.871	352.692	739
24838.706	25921.467	19246.228	31057.367	19795.515	28073.436	6884.924	11100.104	1657.077	709.58	494.561	792.271	14809.402	3707.079	297.458	17454.038	291.641	297.052	178.524	1936.845	29062.511	939.236	131.894	1668.305	12696.91	355.903	348.995	281.786	121.345	2203.312	257.855	2917.27	212	0.916	418.363	737.953
15405.272	15493.103	11331.619	15919.24	8729.716	13987.591	2166.497	3190.205	1123.806	594.017	380.726	586.029	13064.983	1673.242	253.6	10874.81	291.936	304.113	191.353	782.842	35099.253	633.963	128.016	996.853	16152.707	348.313	346.52	265.951	123.591	1765.459	327.047	1342.246	168	0.855	555.976	736.107
14543.15	14331.334	10669.352	16196.059	8596.082	13511.716	4435.113	7510.948	991.714	402.02	357.07	384.98	1250.488	1213.578	236.199	9905.151	264.436	211.33	168.673	980.841	9592.897	567.262	138.816	1353.966	14198.888	336.812	267.765	267.467	147.585	467.792	253.512	2108.627	166	0.94	524.006	737.633
18082.413	17741.657	14345.875	20168.717	13748.914	21120.898	5029.801	7436.503	1595.063	430.494	353.165	574.086	408.53	1715.422	241.24	9962.856	262.889	366.342	258.502	2156.924	686.636	706.331	136.004	1034.146	15524.387	302.913	282.413	275.156	13925.015	694.583	334.061	2292.3	237	0.887	688.044	739.31
19164.747	18976.903	15327.139	21138.191	13648.885	9529.969	2152.718	2776.833	1015.89	464.646	351.538	582.293	5492.577	994.141	220.312	6681.836	311.581	376.301	224.401	1294.295	25223.491	3837.497	152.158	654.646	16853.461	376.909	267.277	273.618	3195.219	601.761	322.73	1275.065	168	0.928	759.488	737.47
16298.004	16004.765	11842.771	17499.634	9336.398	11111.748	2688.801	4821.233	1042.501	382.868	365.507	345.729	301.786	1356.928	243.623	11681.456	274.838	265.354	400.482	591.229	423.71	297.047	177.431	1322.092	14792.166	333.017	475.41	294.968	2201.193	332.37	506.998	3749.023	121	0.977	1078.335	736.798
12577.472	12525.44	9520.723	13680.117	8749.364	19570.069	3079.613	2471.016	915.912	423.985	379.666	643.962	9337.824	2258.23	246.707	5140.621	238.412	269.081	192.297	714.821	35771.979	742.37	126.206	529.107	11226.025	354.705	453.59	274.18	153.305	1158.663	315.634	805.598	235	0.872	606.3	741.074
18522.444	19031.806	15965.721	22203.381	14875.158	14055.594	1300.277	1620.886	1138.99	542.409	337.728	534.495	3691.723	796.689	217.056	3773.818	299.607	537.971	248.397	989.157	21881.186	409.962	133.121	407.16	16060.052	307.396	314.487	272.028	5667.115	374.341	421.855	838.952	339	0.725	818.642	740.798
15699.858	15801.058	12598.894	17387.608	11418.42	12476.492	2838.61	3790.844	1322.557	650.32	341.046	700.523	7592.609	898.405	233.942	4969.673	276.057	512.583	202.211	631.815	34157.896	362.66	137.803	519.543	14636.319	295.852	335.559	263.836	129.869	535.332	378.824	896.359	180	0.886	843.889	738.706
15877.138	15699.666	11482.779	18155.139	11206.857	15327.519	1660.453	2572.325	1325.179	529.776	341.946	743.779	8774.695	2325.353	236.161	6346.827	222.691	248.296	172.019	883.883	20236.288	635.096	125.035	552.224	15823.351	332.424	272.934	257.97	114.965	2170.104	260.434	1054.309	241	0.814	366.479	740.624
11612.316	11780.701	8109.876	13543.718	7882.079	13811.402	4677.879	11091.55	1078.668	480.373	428.81	520.079	6246.031	2137.319	292.823	16201.209	242.57	251.276	183.086	1283.299	26233.726	710.526	150.748	3572.304	7722.558	354.108	274.898	259.327	191.496	989.462	272.974	5395.245	157	0.921	535.15	738.997
13057.632	13022.103	9624.9	14697.439	8648.428	15202.233	994.419	2061.054	1046.962	587.671	412.027	573.765	11031.83	2836.019	221.955	7132.168	261.766	284.385	199.054	922.682	22556.92	780.098	126.373	897.288	13147.672	326.039	383.575	270.067	133.878	2064.787	300.571	1285.078	170	0.92	579.459	740.212
20797.159	20222.679	16417.58	23348.249	15394.73	23503.932	1808.228	1716.131	1109.427	551.166	421.202	631.565	8721.087	3012.983	207.698	2590.624	297.206	512.653	192.89	636.036	39294.593	690.436	129.497	306.895	18239.175	385.067	286.269	274.923	152.725	693.833	319.303	479.44	135	0.96	734.181	737.53
20917.977	20035.054	16690.54	24006.413	15565.222	16799.091	1555.53	2564.378	1130.969	611.938	336.362	718.889	7751.48	939.895	208.432	3829.273	308.899	540.881	204.843	610.04	36319.7	456.751	136.549	406.275	17074.45	358.732	324.551	269.297	165.503	650.261	393.128	719.944	127	0.955	829.445	738.461
14262.393	14336.236	10220.463	16609.18	9839.853	14036.492	2966.35	5107.641	1428.28	522.875	377.561	607.884	11176.943	2923.003	270.667	13348.312	228.249	239.497	173.512	1203.307	18983.984	877.919	131.764	1178.494	9340.363	347.165	305.04	271.527	115.432	2292.751	320.506	2222.93	139	0.95	404.083	739.579
11409.264	11371.277	8692.681	12871.894	8185.275	8366.258	1764.63	1288.589	1106.704	506.674	332.188	593.474	8640.974	797.43	229.226	2819.128	242.583	277.483	237.83	1054.854	37792.563	363.429	120.614	325.518	10130.994	341.86	377.2	297.028	151.888	487.792	335.22	479.535	131	0.958	614.882	739.615
18262.991	17666.923	14299.892	20716.34	14600.35	24010.349	5831.795	8981.422	2360.337	435.978	368.713	608.927	632.438	2959.871	248.501	10890.989	235.582	365.987	381.085	2110.591	2167.16	887.658	133.755	1209.38	12280.119	303.447	330.11	276.004	12559.003	853.95	333.435	2713.888	176	0.895	699.102	742.068
18391.175	17928.51	14704.638	21274.043	14650.357	20334.655	4276.292	6790.593	1827.468	462.938	403.753	606.508	2690.8	3275.729	239.199	9519.053	249.573	371.179	278.452	1823.803	9178.869	744.519	130.057	1014.517	14238.493	308.207	318.001	268.479	11133.533	811.02	351.328	2245.202	255	0.807	707.739	743.371
7341.188	7232.53	5843.893	8973.607	6137.23	9766.317	2797.324	4671.284	860.574	325.653	274.22	422.538	880.844	1330.334	246.202	12659.117	211.421	201.67	220.208	1045.725	9694.098	481.698	148.843	1248.483	6920.074	279.348	305.4	258.065	5701.438	395.737	349.352	2756.103	130	0.951	801.515	739.569
12228.525	11432.093	9100.993	12699.71	4325.886	6734.649	1970.757	3631.729	848.241	362.279	265.08	496.289	258.441	1142.782	237.676	8643.456	215.664	227.867	238.455	750.208	449.834	253.212	158.452	1045.022	11829.484	320.695	287.976	280.133	6226.324	338.832	514.28	3624.074	170	0.894	1010.429	740.524
12844.785	12968.348	9957.031	14339.29	9436.489	10202.438	1633.899	2452.884	1163.343	448.292	411.422	578.764	5031.077	745.387	232.587	4851.355	266.692	369.259	194.451	754.536	23120.998	362.601	111.142	481.591	13220.071	337.03	362.668	287.803	162.941	457.967	309.219	768.063	173	0.88	627.211	743.367
11992.556	11068.439	8556.935	11150.199	4789.042	6147.924	1344.716	2446.865	1077.338	305.688	247.198	402.766	237.012	1008.928	217.562	8055.812	222.876	230.731	265.113	457.49	470.491	318.926	146.953	939.083	11160.876	318.464	292.107	266.667	300.271	329.595	430.008	3074.506	172	0.855	1022.442	742.041
10719.302	10640.957	6775.194	9762.048	5766.763	7754.63	2472.6	4150.061	1301.956	378.026	327.545	417.783	301.827	1342.711	250.811	12265.726	210.573	246.044	335.398	569.752	560.66	242.032	170.816	2323.094	7813.227	339.47	382.282	286.133	1612.898	345.838	522.132	5020.521	153	0.955	1070.912	740.859
25257.315	24975.503	20912.398	29230.25	19313.318	26008.799	4319.478	1890.939	969.902	762.895	591.354	658.747	7344.899	3831.92	211.409	2159.291	342.818	557.658	199.431	713.942	39675.13	745.724	129.181	263.805	25099.866	375.644	337.11	271.96	193.2	758.26	368.364	426.648	104	0.961	729.337	741.731
14553.425	14314.057	11812.684	16845.61	11150.506	10621.479	1758.156	2663.319	1401.956	593.542	308.485	574.696	5020.774	642.928	230.742	3861.894	203.352	343.06	208.905	488.694	29603.892	296.113	124.231	400.949	10975.8	273.392	300.493	288.019	103.183	304.253	378.722	630.067	163	0.966	861.39	743.414
19073.208	18391.901	15104.44	17141.787	9755.151	11851.631	2739.801	4585.09	801.643	374.294	303.414	396.698	301.704	1088.759	247.231	8519.522	253.843	292.716	605.245	522.704	1133.261	339.097	140.803	1067.455	15902.015	326.474	384.605	289.757	6342.349	336.272	353.785	3123.544	179	0.942	951.69	742.567
16617.037	16598.556	13164.001	18695.378	12011.333	19270.611	2634.784	2323.515	1095.481	625.395	433.059	748.479	9418.446	1774.466	229.833	4173.409	268.817	358.801	207.41	722.298	47366.668	872.219	113.384	490.566	16183.682	339.941	344.935	292.186	143.119	1004.961	313.793	931.397	122	0.956	642.451	743.131
23779.631	23436.974	19716.746	28151.027	18701.977	23453.518	2053.116	2821.865	1395.646	709.834	366.759	721.862	6929.319	977.782	218.635	3581.408	319.322	582.287	226.84	671.309	30780.909	582.794	137.971	374.049	19073.42	363.846	341.734	285.592	984.974	512.534	369.132	635.318	338	0.797	833.63	746.888
16234.74	15979.431	13200.906	18936.906	11616.196	19161.198	3860.852	6586.87	901.042	392.981	333.334	507.153	3723.923	1089.824	232.566	8145.657	238.321	227.751	224.348	1172.452	24563.871	599.468	140.835	954.224	10473.285	294.593	316.136	270.758	2548.521	484.158	335.689	2041.609	262	0.82	772.962	748.725
21156.336	20792.735	17227.496	24660.318	15323.576	16469.754	3237.483	3333.599	860.604	458.539	298.338	472.019	1765.305	617.474	213.857	4507.25	252.063	426.17	278.75	421.273	32730.427	426.449	148.73	474.772	15525.978	418.966	306.202	294.153	458.813	318.926	491.401	879.749	457	0.717	990.524	755.248
11485.581	11717.677	8737.071	12138.334	6750.962	7770.338	1729.084	3021.311	1636.895	353.87	312.237	405.523	325.735	1256.815	230.848	10752.955	193.396	243.793	261.085	560.811	549.267	249.326	166.787	1054.792	8555.343	348.869	361.173	285.189	1537.023	355.69	507.672	3040.234	116	0.965	1078.716	744.155
10824.885	10075.892	7745.7	11860.901	7587.526	10122.877	1691.752	614.247	1268.847	532.557	344.226	566.491	7745.368	1913.66	228.023	2376.912	181.852	178.084	147.722	1102.051	15037.671	806.452	118.504	257.298	7547.396	298.475	338.067	241.089	109.505	1659.994	283.523	454.225	118	0.981	384.195	745.381
14132.31	14146.065	10414.497	16712.133	10540.952	14982.099	1070.285	1852.436	1305.353	526.834	365.303	679.359	9729.658	2914.731	234.014	5971.868	209.386	222.723	169.437	1211.309	19084.268	848.22	129.063	549.223	8051.214	319.723	299.302	264.512	107.805	2087.058	289.522	1060.904	217	0.929	400.071	748.094
24246.59	24631.506	18195.676	29665.685	19333.208	26637.921	2338.812	3394.321	1644.961	1090.227	487.005	779.781	10891.69	5966.809	244.527	7955.193	275.566	280.96	177.9	1789.441	28114.032	889.738	115.57	754.96	9847.327	361.001	351.304	287.02	127.291	1850.405	258.355	1239.061	180	0.961	424.272	747.111
13583.362	13136.356	9506.553	16234.124	10569.617	17282.869	1330.269	1895.942	1117.882	465.388	361.633	418.249	5164.119	2810.45	230.307	3687.959	245.011	216.873	163.503	1533.079	18130.574	798.918	117.831	445.045	6093.136	293.642	332.48	292.17	148.87	1101.603	256.784	672.101	168	0.919	442.161	746.964
17486.691	17411.632	13147.41	19568.708	12149.565	17834.74	1189.254	1775.384	1289.633	583.628	393.637	674.413	10202.009	2233.808	215.928	4740.502	264.249	309.595	187.786	862.025	38531.383	778.064	124.723	575.599	13429.169	342.796	338.046	255.906	147.956	1414.826	310.646	950.952	363	0.844	580.591	750.588
13456.281	12902.958	10466.222	15186.378	9727.199	10340.09	2941.228	4759.796	754.101	354.988	296.764	488.539	489.249	1699.017	270.62	10413.961	230.439	288.769	394.942	816.933	1434.862	555.222	130.01	1400.137	13252.455	309.677	298.428	276.382	5609.653	390.577	393.055	4057.916	120	0.941	925.767	744.783
18068.149	17482.463	14416.046	21252.367	13482.875	13748.843	3637.993	6134.943	757.277	375.711	284.823	477.015	534.862	1331.326	262.332	10365.637	244.143	314.365	369.96	477.22	2211.173	366.49	135.659	1235.682	15811.035	327.776	290.846	277.894	1761.246	388.7	445.455	3428.94	107	1	931.977	744.743
15892.449	16430.547	12058.282	19421.128	12580.989	17698.186	3592.346	5717.475	2064.525	573.705	399.049	713.82	10170.843	3453.741	261.038	12437.892	253.467	241.066	163.445	1411.072	26088.96	754.679	121.852	1103.198	10497.847	345.144	331.035	279.701	121.97	1803.977	270.657	1889.076	273	0.791	414.529	750.987
6824.097	6605.191	4984.222	7262.062	4854.759	9382.98	2064.631	3156.177	1053.962	340.862	269.028	375.761	726.17	1522.398	229.364	7503.653	186.887	212.236	220.508	1326.3	10012.727	608.407	143.954	732.49	3346.821	268.255	274.276	244.014	5440.331	362.826	379.9	1774.806	202	0.9	800.248	747.094
18368.687	18115.871	15076.646	20726.178	13657.288	14884.322	2358.892	2758.578	1346.704	629.136	345.024	713.757	6368.409	834.308	224.761	3591.216	283.603	594.679	219.969	658.595	36255.858	483.081	128.96	383.469	16352.619	331.754	333.022	282.506	115.884	511.324	375.771	615.522	388	0.711	853.41	752.956
15853.011	15547.787	11620.647	18256.589	11229.987	14950.564	3173.914	1857.928	1145.772	708.024	371.13	650.355	9061.145	2080.426	249.231	3553.648	226.191	256.626	151.793	930.925	24707.509	915.394	128.017	338.963	18003.966	275.712	366.015	258.541	113.918	1986.292	278.352	623.512	191	0.898	377.516	749.296
19751.772	19918.962	16497.658	22605.148	15209.235	23107.541	4150.492	4673.902	1144.308	526.893	408.47	717.132	5325.518	4578.088	234.196	8235.487	268.161	481.833	171.757	1150.304	37247.875	1061.795	130.102	799.195	19083.567	349.322	294.958	268.206	4987.041	790.558	346.994	1541.939	142	0.945	726.556	748.035
14908.305	14310.257	11440.865	16410.752	11119.684	21881.895	2763.833	4600.234	1393.366	420.514	354.895	721.578	1824.588	4138.226	233.429	9027.522	205.796	289.425	285.844	2288.178	6695.013	923.176	124.972	941.053	10996.278	299.063	292.947	270.091	15536.22	898.221	357.49	2114.685	317	0.714	696.2	750.172
18149.917	17818.551	14622.994	20778.951	11905.476	18821.934	4826.604	7886.453	1097.378	517.008	340.189	612.31	6163.79	1037.558	229.498	11183.032	304.198	337.99	236.649	1034.437	25105.147	591.621	147.265	1105.028	15767.43	316.186	308.734	267.216	2330.122	445.402	313.566	1983.723	230	0.879	785.257	750.23
20965.815	20769.168	17326.655	24852.087	15232.773	15341.437	4008.297	6400.957	1035.799	399.533	326.42	413.87	328.988	1063.97	252.794	9398.772	286.945	331.37	426.539	679.398	3311.124	393.321	136.145	1080.814	18111.057	327.477	359.065	294.717	5691.461	363.937	377.844	2612.786	311	0.745	940.053	752.587
12990.752	12477.874	9504.774	13356.133	4309.321	6252.353	1890.813	3323.419	898.688	337.254	271.665	361.748	355.946	1152.237	230.408	7455.373	240.438	224.091	445.555	467.514	1320.985	220.951	152.399	1047.116	14134.239	306.994	314.693	278.1	456.63	311.9	419.221	3634.543	165	0.911	1002.288	749.621
9219.835	9597.349	6489.371	10889.625	6471.179	11257.77	3449.614	1985.442	1155.269	470.474	383.081	587.781	8746.298	1979.805	262.705	11214.734	228.939	215.124	209.764	1487.003	16334.374	732.435	137.052	955.273	4714.87	321.551	298.598	241.23	145.421	1232.291	297.916	1215.165	132	0.954	555.833	750.205
16240.296	16551.069	13071.129	18531.059	12280.097	17678.658	2205.543	1888.8	1105.759	487.756	386.074	601.28	7357.566	1098.46	234.428	3898.814	246.193	390.203	176.233	610.952	34986.216	551.676	117.323	461.538	14628.547	356.036	346.508	290.099	134.555	702.01	328.465	875.097	286	0.829	631.465	753.154
18352.381	18262.572	14626.753	20980.586	14067	22449.167	2877.254	1927.159	1058.73	550.822	380.76	554.531	7007.876	1700.476	232.131	4097.998	253.133	379.251	187.516	632.978	34595.411	759.926	119.285	515.409	16019.835	336.563	351.626	293.497	136.824	745.285	352.051	1025.704	182	0.926	642.192	750.099
11549.384	11790.796	9020.9	12007.688	7347.358	8955.172	2414.145	3780.909	965.649	346.483	264.319	507.826	1936.393	979.607	257.845	7730.357	232.682	274.767	256.555	1118.922	7453.693	311.874	128.138	877.431	13533.851	308.838	276.912	280.305	16436.074	366.699	412.874	2465.384	131	0.958	910.882	749.141
15594.056	15570.721	12482.874	16957.024	10361.889	11088.929	3109.947	5133.898	910.575	373.2	303.993	399.961	347.165	1372.661	263.149	9430.094	262.131	323.751	314.434	947.261	594.62	402.051	127.014	1127.82	15284.405	315.954	298.502	284.469	7264.359	358.368	370.9	3169.071	195	0.938	918.633	750.895
12587.394	12280.904	9249.985	13966.214	8975.272	17821.92	3283.332	3875.82	1040.418	484.283	352.712	593.667	8170.155	3758.619	250.868	5341.121	218.6	268.721	183.216	839.026	35142.276	1004.203	130.803	614.155	8442.636	330.893	343.129	278.201	150.72	1015.2	333.848	1035.254	202	0.9	608.45	750.683
13081.433	12689.41	10481.433	14384.768	8745.841	7726.107	1579.93	1735.488	852.291	403.086	256.336	439.586	3589.782	703.104	232.403	2102.454	205.335	389.883	221.721	432.631	22998.309	305.983	129.592	275.085	11438.479	466.912	285.28	283.535	102.257	294.307	415.639	437.208	114	0.977	866.219	750.307
17140.759	17098.755	12865.4	19945.964	12861.978	18017.148	1917.206	1986.557	1527.042	647.588	361.585	865.738	9345.24	2419.61	234.543	7696.29	234.084	237.536	162.024	1203.058	22921.908	797.765	128.323	606.097	13919.852	315.544	294.834	255.894	119.003	1983.786	295.985	1061.319	195	0.817	392.649	753.885
20468.425	20860.285	15103.935	24842.734	15438.534	23787.816	2470.332	3828.728	1418.009	617.268	468.812	663.635	10390.218	5023.522	249.154	8298.313	282.223	252.348	182.639	2164.203	27008.249	929.561	118.962	876.22	8465.649	307.908	356.397	300.522	140.018	1912.837	299.116	1373.806	156	0.949	436.776	753.09
15003.906	15426.615	12572.669	17784.341	11619.012	16691.666	2759.697	4563.56	2002.337	433.829	362.359	877.904	1291.027	4595.629	230.709	10110.465	252.331	357.135	211.124	2960.595	7826.586	1010.546	125.036	1026.104	12459.051	286.119	285.244	275.99	24246.338	789.291	347.177	2468.997	120	0.892	719.617	752.683
22009.605	22417.368	18781.571	25907.265	17023.569	17608.875	1539.283	1681.084	1180.175	534.749	358.729	605.269	5185.512	4190.5	205.884	2767.152	317.121	583.832	226.059	662.985	28301.789	718.939	123.858	308.137	21518.939	333.168	287.174	269.991	2784.942	772.39	288.188	481.425	174	0.938	734.741	752.684
14851.351	14603.644	11962.753	17077.447	11169.66	15162.772	2694.592	3940.1	1400.004	530.542	361.535	844.202	9529.75	1037.352	218	4419.791	257.206	451.161	207.167	855.04	42655.236	597.87	129.078	453.569	12055.035	300.185	380.469	280.429	135.891	682.764	390.038	747.509	101	0.977	846.351	751.787
20097.306	20354.274	16976.368	23182.155	14191.55	10997.029	2301.834	3706.23	1169.497	405.215	390.573	346.837	279.243	937.048	245.216	7692.425	307.05	357.824	263.648	598.326	438.549	328.864	131.925	804.459	17018.733	303.362	319.136	292.923	2880.523	366.362	445.937	1820.201	102	0.987	931.127	751.608
9656.779	9551.438	5127.926	6675.022	3379.1	5291.632	1550.937	2496.338	609.727	283.28	264.331	267.84	264.545	559.347	254.055	7205.903	249.679	196.364	245.719	268.044	360.629	209.695	149.203	883.207	8113.04	265.691	272.724	294.398	140.528	291.593	337.989	3132.007	153	0.955	1247.324	754.193
15231.773	15778.649	12984.674	17969.059	11928.886	8261.122	2212.858	3618.463	1393.979	635.722	295.12	644.521	4987.276	432.983	238.016	5340.466	218.845	404.668	235.714	669.543	31473.737	272.753	127.44	539.411	11642.642	342.911	309.907	287.98	112.917	319.514	376.426	783.065	155	0.957	882.623	755.474
21194.605	20487.699	16458.826	23076.439	14456.497	16574.122	3178.889	4781.626	807.649	384.392	302.781	504.216	2129.601	732.433	234.92	7171.532	333.423	519.633	256.184	536.213	26097.942	506.131	129.178	762.582	21377.418	462.364	341.083	307.803	1289.603	377.169	319.131	1544.385	130	0.951	948.708	754.277
14145.458	13440.73	10058.064	16728.673	10720.773	17476.65	6681.714	9328.369	999.56	486.584	346.042	471.203	4685.946	3376.101	284.935	15147.371	202.061	206.831	152.532	1561.242	18805.223	624.637	122.64	1688.446	5843.538	298.053	321.788	292.043	120.96	1221.817	230.415	2763.589	141	0.938	446.443	756.16
10454.236	9761.386	7916.465	11609.004	7806.149	13847.755	1504.592	2560.813	1285.682	434.306	367.013	939.661	3578.433	5818.708	220.982	9970.213	222.262	238.616	211.858	2947.787	8819.857	854.163	121.647	1018.447	10047.495	300.851	295.133	260.872	28262.169	1031.497	351.94	2405.877	128	0.875	708.523	755.453
24438.417	24468.726	20596.577	28979.532	19526.821	28925.114	1562.436	1859.414	1454.532	670.511	369.036	727.669	5268.124	1180.802	205.956	2498.232	323.614	564.576	272.361	817.139	22919.878	720.727	138.813	281.824	19494.151	295.535	350.359	285.915	3754.28	461.607	428.823	483.239	172	0.875	832.238	754.599
19520.748	19553.324	14691.041	22641.965	13878.944	19113.958	5042.331	2801.61	1334.747	845.343	357.938	801.334	8798.086	1998.044	263.27	7567.911	254.835	286.61	162.342	983.923	25000.557	666.455	132.759	620.347	20861.992	300.946	319.37	268.652	121	1883.456	304.395	1132.171	203	0.925	385.328	757.022
21006.569	20824.572	15546.983	25338.972	16128.655	22690.836	3391.962	5236.608	1465.817	591.675	417.835	735.265	10657.672	4169.292	235.035	9186.596	260.986	306.724	172.192	1322.598	25116.603	814.672	115.775	859.103	13733.51	344.407	343.789	287.535	125.967	1940.671	293.787	1366.536	296	0.849	423.176	760.294
15590.486	15858.793	12053.47	18203.864	12051.046	18871.179	5962.835	7839.051	1179.805	516.164	357.404	544.475	4328.906	1623.731	246.607	11424.192	257.9	241.306	191.979	1485.22	26911.137	719.311	128.443	1165.355	11049.006	317.968	275.626	254.77	144.825	883.11	316.139	1800.657	376	0.816	567.364	761.245
18412.396	18090.013	14244.886	20639.984	13808.325	19291.091	5841.526	9201.369	1026.333	554.666	357.082	628.257	6757.986	1621.386	246.76	8768.832	234.963	254.863	194.785	997.969	24639.603	631.113	128.992	946.283	9451.379	326.615	350.816	268.351	130.522	943.926	344.896	1606.567	132	0.993	601.409	757.386
19518.374	19440.629	16317.993	23176.735	15746.213	21935.573	4104.131	4273.631	1333.474	523.12	437.237	1049.789	7741.993	1151.077	227.536	4529.591	275.097	574.653	221.7	1036.145	35272.652	586.76	135.166	486.307	13810.016	326.846	365.54	292.307	694.823	578.318	415.935	830.428	142	0.877	838.901	758.028
24830.66	24142.215	20259.683	28471.556	18813.811	26821.106	3050.685	4631.933	1018.277	554.459	315.282	667.43	4042.595	995.921	217.847	4290.737	311.131	572.204	180.128	595.24	39808.347	616.606	146.972	496.167	19843.833	473.279	316.855	312.233	103.034	596.476	473.498	778.925	358	0.765	972.654	761.441
16682.918	16582.076	13000.139	17889.731	11695.684	16192.998	2877.651	3194.804	1131.747	506.975	366.127	547.485	6988.328	953.773	233.082	5954.394	259.729	447.673	165.44	627.511	34197.91	453.87	120.719	539.37	17629.916	355.407	341.882	284.079	125.395	607.834	356.971	892.104	169	0.92	641.66	760.393
21583.42	22011.28	18240.329	24825.87	16891.682	17318.019	4419.424	6149.701	1182.747	685.372	346.227	820.635	7387.676	914.125	221.311	7036.463	338.777	527.523	197.018	757.619	34289.635	455.521	136.006	704.147	23244.683	319.116	302.981	273.835	186.792	430.594	325.922	1123.802	199	0.915	785.595	758.827
13598.636	13598.324	11310.878	14333.238	8588.247	7558.492	1988.123	3297.84	1088.885	415.705	378.663	430.874	258.563	969.309	257.005	7920.185	245.702	264.858	259.295	688.242	407.081	258.235	131.918	844.93	10507.696	313.572	313.267	295.381	6960.628	327.27	442.422	2073.743	155	0.933	931.242	759.726
7002.684	7202.551	5195.502	7183.533	4261.665	5751.181	1962.446	3106.967	791.625	318.362	277.023	314.016	599.175	469.814	205.201	6627.896	192.881	177.174	176.867	784.46	17119.771	337.758	128.143	656.042	7711.431	283.145	248.62	263.66	3253.919	325.12	285.53	953.329	172	0.847	538.541	760.471
18726.493	18025.664	15381.547	22170.548	15039.038	14393.853	1782.816	2737.418	1427.222	518.941	476.319	707.447	2650.776	3818.221	227.001	5861.689	293.43	382.236	360.886	1555.711	14386.222	578.128	120.288	627.225	19304.702	287.91	308.97	271.121	10059.944	848.351	329.916	1390.178	183	0.922	730.883	760.505
20656.19	20294.864	15032.161	24392.624	15324.773	23105.901	5269.993	8467.137	1440.806	693.665	424.73	676.339	13536.012	3934.213	283.88	15014.484	268.742	277.644	168.711	1417.885	31309.759	931.619	125.859	1631.619	14235.952	314.852	327.531	298.417	127.395	2296.743	302.821	2637.705	270	0.937	433.378	764.215
18071.972	16914.689	14170.697	20991.627	14998.617	24721.894	5555.051	8716.999	1218.251	514.292	378.65	631.681	4782.003	3002.649	240.79	12908.717	263.95	321.737	258.973	1890.63	22292.177	818.782	132.042	1299.518	14885.853	313.77	331.511	264.101	8834.458	711.632	325.25	2519.369	156	0.906	715.814	761.885
23088.072	23380.379	19855.809	27789.617	19166.386	27308.256	6628.125	7110.519	1041.244	667.679	519.684	730.455	6243.064	1107.688	237.162	8112.034	294.647	632.533	212.697	805.157	30079.373	622.792	141.295	817.062	18860.134	323.112	363.289	280.004	185.38	508.091	411.451	1315.346	223	0.852	842.446	763.469
13230.108	13075.443	10398.07	14922.683	9619.712	8832.072	1067.725	1159.092	1322	500.074	337.508	744.801	6254.515	2596.67	214.731	3212.945	254.706	431.982	244.826	1081.744	39056.758	752.878	130.869	343.426	10070.482	517.465	294.774	283.021	111.021	405.677	401.66	491.856	177	0.871	871.675	761.907
18886.819	18873.683	15336.489	21613.258	13856.977	14769.656	3935.606	5997.497	982.317	414.538	301.754	501.278	633.383	941.902	250.134	8996.872	282.536	380.806	443.438	2409.934	7287.484	585.429	137.464	1000.823	16486.887	390.639	350.328	306.25	4537.515	352.077	374.258	2331.78	218	0.833	948.326	762.459
17031.382	16870.154	12432.124	19545.145	12039.799	16478.866	1781.713	1112.102	1267.686	530.209	374.735	918.124	7510.763	2441.168	231.063	3255.991	238.244	284.619	159.307	1131.817	24880.214	748.237	116.056	316.318	16560.715	311.824	318.832	265.045	119.716	1948.067	307.132	603.295	277	0.809	377.078	765.825
19879.906	19769.378	14977.416	23766.084	15519.976	20910.565	6912.69	11499.104	1343.992	593.418	382.624	739.746	10620.324	2544.973	279.789	16299.87	253.732	290.177	162.349	1320.721	25804.93	749.841	127.576	1752.678	15771.184	362.29	344.321	278.185	115.531	2356.409	298.643	3342.026	193	0.916	412.826	764.821
17092.575	16914.708	12174.098	19595.573	12281.579	18537.795	7844.048	12039.665	1442.978	724.79	421.075	629.037	9180.222	6051.689	336.43	18968.819	258.255	259.449	164.677	1651.189	17769.918	858.688	129.606	2686.703	10571.603	307.213	325.068	304.578	127.327	1898.635	246.593	4730.153	249	0.854	446.351	764.404
12347.529	12359.722	9678.801	14466.594	9617.393	17306.019	4387.034	7288.152	1153.247	490.201	344.236	448.151	2980.463	3070.306	242.599	10986.048	234.852	226.752	203.871	1021.737	26652.028	1079.843	127.881	1231.302	6761.943	298.936	277.747	263.983	151.267	931.648	325.785	1979.398	332	0.861	581.304	767.922
17326.488	17304.625	14218.954	19885.709	12682.483	10738.498	1390.292	2255.46	924.096	714.002	285.325	714.85	3341.954	426.484	215.313	2823.61	246.485	596.31	232.676	924.868	24271.361	304.096	122.298	339.22	15029.607	370.946	271.144	286.544	113.877	339.167	372.539	497.844	172	0.927	889.198	762.174
18656.877	18701.011	15145.08	20124.104	12322.052	14845.194	1936.437	2737.092	955.609	596.562	312.855	578.568	1641.204	1357.121	227.454	6016.961	302.002	563.135	321.115	543.131	21375.072	674.672	136.754	666.936	18109.388	494.307	328.484	311.329	3913.746	678.767	350.599	1604.822	288	0.826	960.25	767.212
13727.445	13671.048	9972.05	15926.121	9988.567	14021.363	5252.53	8116.54	1300.863	482.714	330.807	860.479	10538.89	2479.731	296.729	15209.981	209.866	218.277	149.7	1066.447	33955.875	676.88	125.878	1519.06	11313.625	431.004	302.312	266.279	117.96	2014.64	312.939	2838.218	157	0.945	398.143	764.85
27412.557	26952.072	21443.693	29849.656	17725.548	23651.045	5425.319	8361.235	1138.996	1585.484	445.791	581.651	7706.727	1431.839	259.778	10833.718	313.028	274.662	215.738	946.241	27620.722	651.182	133.476	1000.408	16746.903	340.706	336.197	291.181	128.493	780.891	322.994	1504.407	193	0.879	609.293	764.557
15220.061	14532.098	11461.28	16216.738	10231.934	14878.879	1551.719	2047.131	875.573	413.551	363.129	666.328	8594.833	930.351	241.629	3270.733	261.709	305.452	174.697	463.434	37542.527	566.136	124.021	342.174	16067.441	338.13	382.998	293.414	140.955	716.765	325.129	491.288	188	0.966	619.835	764.878
17855.016	17851.761	13247.291	21011.017	13353.549	18864.198	6532.269	11110.967	1625.187	581.941	378.638	873.138	12062.895	2992.252	311.294	17419.691	226.913	249.183	158.21	1265.569	33755.038	738.3	128.478	2032.1	12696.997	473.897	320.255	272.745	112.04	2528.983	296.253	3947.655	138	0.954	404.536	765.449
24822.048	24565.169	20781.191	29089.825	19671.426	24329.879	3518.726	4515.234	1036.97	560.62	371.368	507.926	6541.29	2381.837	231.962	8019.542	350.944	567.62	166.449	829.666	30050.192	647.14	119.472	760.564	25943.746	338.519	334.566	270.485	2050.786	659.035	327.414	1327.144	104	0.932	709.75	764.135
31270.671	30633.419	26407.617	37525.247	25975.946	33144.568	8879.582	8498.815	1127.57	840.76	434.338	803.505	5632.557	1385.499	256.018	8734.823	355.421	664.177	232.071	673.267	34388.123	750.295	142.546	945.449	23671.307	317.739	309.472	294.019	117.073	542.021	497.935	1540.998	206	0.871	851.218	765.932
20698.711	20359.802	16901.508	24452.468	14960.982	12823.996	2068.887	3286.643	813.142	550.391	304.21	563.619	2879.37	407.021	218.778	4229.376	275.409	467.925	198.402	420.804	34573.722	291.84	146.784	448.454	14722.036	328.772	318.33	291.37	97.845	306.749	310.268	724.599	413	0.628	1070.909	772.108
13673.375	12984.327	9231.866	12910.917	7872.596	15594.542	3382.416	5404.278	1308.557	442.856	382.348	368.414	926.865	1801.816	241.243	11454.124	305.911	242.943	249.918	1062.964	23681.921	843.04	123.582	1151.703	18712.247	318.695	281.741	284.849	148.752	970.298	266.889	1782.729	274	0.858	477.759	767.909
22021.154	22306.268	17555.002	25007.176	15346.443	20011.836	6204.308	10324.198	1147.483	1183.647	367.542	560.102	6374.252	1493.701	264.476	13004.119	280.996	261.226	220.526	1085.494	22978.89	569.61	138.382	1333.178	12286.856	325.844	301.716	274.644	127.284	811.365	337.627	2200.982	222	0.858	601.82	768.041
19182.718	18024.717	15707.892	22527.275	15743.418	15843.006	3454.41	5711.548	1272.034	805.872	353.36	569.447	4942.234	4495.24	221.111	5456.969	246.674	363.379	217.319	783.177	23681.799	528.165	122.122	626.822	14715.447	292.538	295.817	259	984.271	945.615	377.156	1058.11	178	0.837	737.787	768.713
28530.174	27953.817	24365.046	34264.04	24965.576	30443.314	9559.648	15619.452	1114.68	652.368	455.222	599.783	6891.556	2213.125	263.713	12899.899	280.588	387.13	193.13	1027.57	32831.388	655.86	133.779	1509.157	19290.286	318.734	335.287	267.677	1114.193	753.724	328.42	2708.561	300	0.813	723.05	770.287
18410.138	18043.549	14990.337	20370.568	13311.109	17296.687	1218.133	1245.546	966.661	363.512	430.732	606.736	5278.679	1073.557	225.323	1938.728	287.261	463.626	197.203	699.913	36242.771	561.31	123.265	266.817	19059.012	336.502	299.166	260.566	420.735	592.27	323.983	461.79	452	0.692	774.962	773.951
16949.556	16758.057	13781.381	19743.856	13122.197	11026.996	2167.028	3473.446	1049.769	453.747	313.196	675.842	4400.925	663.138	228.637	5118.833	235.504	340.416	254.821	886.796	28847.899	318.902	129.217	614.97	11603.309	309.262	274.689	281.542	105.92	335.742	382.624	1165.752	230	0.844	882.861	769.396
15713.971	16577.832	10503.735	16321.061	7333.489	10047.41	2408.352	3648.054	638.836	340.898	285.729	313.973	712.889	395.21	292.474	10301.92	216.524	291.09	198.768	304.669	34623.85	2558.93	231.904	1365.594	12638.007	275.223	306.3	276.811	107.095	339.708	268.998	1742.952	141	0.964	1403.394	766.628
12914.086	11765.165	8602.127	13917.523	8442.961	12015.83	3065.394	4081.188	1339.785	512.13	322.757	778.783	11054.68	2184.556	238.27	12436.731	224.476	224.048	156.484	1136.999	24851.344	720.264	122.17	956.542	12254.803	310.215	280.811	274.555	131.848	2170.271	311.352	1731.023	103	0.965	388.83	767.15
15551.882	15107.649	11101.193	17419.14	11186.908	15717.604	4961.65	8070.283	1169.419	474.743	369.217	455.443	6115.418	1932.918	267.353	12789.01	256.082	256.937	182.575	1106.818	18912.495	670.697	125.285	1402.829	15183.819	304.756	301.863	295.04	127.115	962.796	247.099	2264.14	299	0.733	457.952	769.754
11963.937	10874.709	9005.223	12757.706	7380.561	8629.694	1572.042	2583.437	1159.005	420.852	320.362	399.834	1104.672	1073.705	222.36	6495.971	242.549	279.438	313.336	1722.941	4315.337	257.104	151.306	711.518	10655.478	268.115	274.562	265.366	14560.072	365.044	427.342	2048.308	216	0.842	811.991	771.12
11513.932	11196.492	9111.397	12002.847	7332.904	11564.17	1145.35	1858.81	801.987	322.386	327.658	307.183	430.208	745.379	217.056	5738.377	225.779	309.44	234.623	1833.09	723.855	660.132	141.09	591.906	11211.779	333.2	283.533	264.254	14700.794	354.624	398.094	1520.743	207	0.922	823.915	770.273
24697.788	24948.398	20920.049	29393.741	18423.291	21624.444	2196.722	2203.272	953.343	570.122	307.274	564.621	3728.301	733.634	215.877	3501.672	317.71	573.583	215.312	516.882	27959.271	413.911	153.213	438.41	20290.153	369.558	316.319	307.148	727.171	326.046	617.65	943.334	169	0.911	983.263	768.802
10352.986	12389.919	8359.527	16171.191	6985.177	12991.564	4821.89	13486.83	686.309	346.88	305.305	344.574	1164.396	490.018	385.094	19752.451	167.092	196.284	280.097	418.81	31650.722	11640.133	222.029	5965.712	3616.139	295.899	312.684	291.439	109.893	512.412	294.123	8178.194	171	0.944	1380.687	768.547
17522.385	17654.626	14085.128	19042.863	12246.436	14428.124	1262.494	1913.151	979.314	478.956	330.288	525.422	5404.822	933.966	226.357	3670.502	288.246	428.732	191.397	509.713	37747.497	461.06	123.127	379.629	20828.707	381.339	320.483	286.902	120.385	549.389	399.291	608.666	177	0.945	642.879	769.534
23205.419	23339.945	19499.644	26885.8	17881.503	22408.187	3141.791	1511.358	957.971	650.484	338.342	507.579	6080.067	1194.818	219.774	1742.841	297.598	610.701	157.617	432.676	33547.857	615.735	109.455	241.486	22969.8	364.332	297.014	268.727	197.583	504.002	328.516	444.487	108	0.967	706.769	769.546
9283.844	10712.255	5231.11	11600.687	4948.249	14103.254	3382.507	9987.584	736.298	411	365.007	316.865	1051.773	627.201	358.652	17841.225	192.463	177.588	282.513	458.826	24632.291	20505.988	243.798	5085.238	4877.331	289.422	305.546	285.315	114.312	587.747	280.206	6506.321	282	0.757	1392.943	771.755
18588.373	18225.392	13625.385	22069.208	13382.549	19246.411	1402.824	1878.183	1699.506	632.033	413.464	714.333	13315.426	2947.556	215.447	4981.762	259.944	246.573	188.854	1154.777	40746.822	715.625	116.724	455.937	13923.52	312.366	310.345	289.814	132.127	2113.44	283.871	678.358	162	0.94	426.012	772.16
14694.401	14292.089	11120.882	15048.704	9153.704	6807.656	1373.023	2208.608	1021.289	332.183	262.312	346.827	275.14	648.314	233.274	5994.555	283.904	286.851	583.128	1031.555	469.925	281.482	129.957	650.828	15787.092	341.417	344.666	285.576	1285.978	311.148	388.156	1674.537	191	0.919	947.317	771.961
17743.219	17532.445	13220.185	20382.393	12742.484	17376.036	1058.911	1588.297	1468.578	589.863	363.755	627.336	5270.603	2630.42	210.65	3422.909	233.654	273.594	178.616	1164.083	18560.658	1463.278	115.899	328.528	13894.308	374.542	288.074	279.064	124.233	1333.433	310.182	655.553	149	0.93	382.238	771.977
13470.972	13002.964	10203.132	13783.054	9048.104	11242.703	1337.278	1953.958	871.239	454.789	298.141	521.652	3639.422	2535.91	227.46	4617.661	245.054	290.638	174.734	461.811	29292.596	511.753	120.184	580.165	15827.463	331.95	269.352	253.601	142.466	530.238	357.077	1223.815	319	0.646	668.657	770.876
17201.387	16645.889	12627.916	19512.07	12322.914	16671.547	4012.665	3287.951	1442.213	658.722	333.428	754.351	6360.59	2067.572	233.173	7281.34	242.908	243.492	172.989	836.795	27735.769	1478.731	118.308	637.846	16294.249	347.201	302.681	268.692	117.594	1338.162	288.836	1145.411	252	0.874	391.175	775.032
17463.797	16948.566	13515.186	19811.304	12129.098	15969.795	1858.591	2427.09	1150.006	739.379	318.626	584.917	7459.301	1288.973	226.153	4670.8	249.283	304.984	197.519	584.523	40670.264	640.451	128.304	469.862	14721.597	315.449	296.743	280.56	137.904	840.033	318.009	655.584	209	0.903	615.51	774.868
22460.161	22134.918	18628.939	25568.511	17139.093	18330.958	2234.886	2418.075	973.032	928.226	331.831	449.475	7124.307	1009.283	213.628	3171.536	295.393	595.21	165.061	543.998	32476.837	510.254	113.987	392.133	22218.258	372.93	335.437	259.947	148.161	539.706	318.784	685.489	219	0.837	711.568	775.788
27586.258	26956.638	23523.769	33333.312	24043.087	31947.04	9968.842	17039.721	1268.608	729.992	455.329	609.542	5940.903	3435.072	270.669	13672.603	275.785	399.593	161.666	1090.005	32880.737	620.355	136.736	1633.519	16214.298	305.495	315.053	261.976	149.225	1119.928	374.312	2889.141	180	0.947	730.611	774.656
21470.381	21178.193	17657.753	24353.522	16050.297	16977.324	1463.631	1704.102	1120.672	631.095	314.756	525.647	3844.954	889.584	227.822	2456.07	280.402	492.282	208.174	664.396	19704.415	481.914	133.334	297.334	17974.726	272.417	276.435	266.672	523.241	449.811	361.122	545.934	283	0.863	787.631	774.754
32164.979	31579.202	27261.844	38340.247	26793.733	27032.316	4786.37	2438.679	1114.04	879.744	387.305	779.297	4848.011	807.941	227.428	3218.537	358.103	653.891	239.069	543.069	40727.122	607.189	133.247	417.751	23963.053	320.375	324.007	294.635	113.58	367.957	651.06	653.892	257	0.917	856.916	775.64
19277.285	19164.892	14214.402	22146.763	14259.939	18349.228	4734.323	7264.487	1526.781	737.374	358.893	733.845	10615.871	1536.192	246.919	10218.155	218.864	306.743	181.609	909.53	32333.112	563.328	112.592	956.575	15593.894	320.851	314.522	275.439	116.958	1398.039	272.807	1744.081	234	0.876	407.419	775.244
24743.53	24969.2	19037.009	29798.739	19210.422	20967.747	3515.398	5880.218	1503.279	622.527	416.639	728.184	8846.891	1766.349	232.668	8075.379	266.48	262.892	179.615	1229.374	33054.712	596.787	112.383	793.711	16116.408	334.743	326.982	285.803	123.252	1312.919	266.891	1425.782	184	0.968	417.451	774.315
20176.012	19610.808	14720.96	23525.25	14769.719	21219.551	7031.643	11112.636	1766.041	793.714	408.586	603.436	12342.866	1909.481	285.827	14937.056	274.222	288.772	174.995	1191.027	24314.692	730.602	121.708	1495.177	18060.572	314.018	312.414	286.977	114.964	2049.789	277.748	2425.997	175	0.861	437.94	773.877
[truncated: 669 more rows]
