# Supplementary material for: Highly multiplexed immunofluorescence imaging of human tissues and tumors using t-CyCIF and conventional optical microscopes
Source: eLife. 2018 Jul 11;7:e31657. doi: 10.7554/eLife.31657 (PMC6075866; doi:10.7554/eLife.31657)
Supplement: Figure 10—source data 1. [file elife-31657-fig10-data1.zip › TMA38n.csv]

Hoechst2	Hoechst3	Hoechst4	Hoechst5	Hoechst6	Hoechst7	Hoechst8	Hoechst9	pAKT	Ki67	pERK	EGFR	E_Cadherin	PCNA	MET	MitoTacker	A555	pCTD2	CD45	VEGFR	Keratin	PD_L1_PE	CD4	ActinRed	hmC	p21	pS6_235	HER2	Vimentin	Catenin	NGFR	HCSred	Area	Circ	X	Y
16859.309	19383.774	16045.188	22303.336	17066.983	23160.605	12173.635	15671.918	1099.417	378.872	365.803	471.157	355.765	839.397	284.291	9542.079	215.024	213.372	254.189	1849.177	186.701	394.283	137.902	1974.552	8795.812	280.476	291.554	288.031	9367.836	1346.756	357.167	4999.455	209	0.792	981.199	160.653
21778.951	28747.644	22328.628	27034.763	20407.634	26443.25	12161.028	16433.065	796.736	372.477	349.263	393.265	357.866	570.448	253.343	9538.398	198.59	221.684	322.775	791.475	210.523	332.639	142.551	1528.373	6667.652	319.875	356.04	256.552	8128.286	392.662	278.787	3266.453	138	0.908	868.261	166.826
16573.864	19417.905	17052.436	22779.889	18284.891	24624.403	14440.698	20125.111	1132.923	346.086	336.693	444.495	386.317	780.941	289.643	9382.174	211.462	205.599	270.919	2006.219	231.068	395.995	131.073	2182.096	8047.003	284.908	283.087	272.161	9343.482	999.753	381.22	5847.049	139	0.925	994.363	166.263
17977.343	21053.025	16005.124	20219.496	15629.347	16487.72	9520.768	12061.834	906.288	392.552	312.701	500.837	392.33	750.656	259.335	9732.98	222.418	243.888	322.873	1463.812	263.754	321.98	144.303	1626.585	8677.142	319.487	440.38	259.951	11579.633	2879.535	254.971	3657.371	148	0.859	840.966	171.851
18374.248	21009.324	17918.587	24505.087	20217.108	29052.182	16186.701	21483.087	974.462	352.653	348.4	541.158	383.15	846.334	287.742	10161.505	207.006	204.158	320.472	1745.723	210.505	474.453	133.089	2069.902	11267.062	269.69	275.361	297.687	7204.84	1121.417	330.532	5182.423	151	0.826	989.672	173.149
18294.574	18857.281	14743.36	22787.232	15764.983	19455.092	11684.441	13117.087	776.323	291.897	297.342	347.952	311.397	505.927	241.477	7402.02	204.289	163.287	290.133	712.503	198.355	270.372	164.133	1627.883	4886.801	299.384	303.227	257.847	6140.781	439.482	283.722	4907.812	111	0.964	860.347	173.599
38027.146	43762.623	38815.921	47606.949	42649.805	48133.515	23871.608	30697.754	1141.537	468.626	481.251	1795.442	10260.777	769.416	312.729	16472.619	245.753	314.409	154.972	768.196	5237.703	485.563	130.319	2558.458	12021.398	282	288.435	269.22	24737.336	3392.756	296.523	4067.129	123	0.925	1053.077	173.524
24110.222	27409.346	24693.586	31847.518	24122.129	31272.96	16588.42	21809.408	731.65	311.106	323.372	422.869	316.291	594.53	242.454	8724.704	184.772	225.627	471.906	929.549	188.91	335.419	144.563	1261.504	7710.713	257.749	289.98	284.198	8336.49	503.03	292.769	2995.646	154	0.842	954.981	176.188
25672.375	29236.61	26697.425	35588.152	32125.57	39993.265	25667.241	34160.995	882.751	371.365	366.652	739.883	433.037	1000.626	277.897	9366.646	188.25	209.804	288.279	2299.935	217.746	418.604	128.966	2428.205	9906.344	282.34	279.789	302.858	10925.768	1244.93	362.861	6245.169	270	0.884	992.456	183.437
38823.047	43668.931	41433.095	48497.858	45777.915	52436.763	36522.237	44554.085	1151.338	468.91	425.872	2737.037	14475.825	1010.328	379.067	15809.382	259.641	344.231	149.128	835.385	4673.874	537.211	135.229	2842.593	13253.213	283.498	296.778	282.169	31557.85	5967.004	315.509	4787.405	135	0.96	1049.93	180.885
22533.244	25459.035	23410.405	30152.689	27511.855	33907.217	21312.949	28869.027	1020.423	420.978	387.099	937.017	426.82	1121.446	300.262	8792.19	203.764	202.377	216.792	2266.119	195.763	368.062	133.604	3029.648	10631.871	294.163	291.742	290.777	11116.747	1762.79	307.059	8573.397	230	0.679	1005.535	187.6
26749.141	31002.537	29423.989	37509.487	31195.82	38079.668	15364.469	18246.376	794.9	325.685	334.319	886.209	6064.154	643.608	256.617	9018.762	182.736	277.787	229.855	511.717	5578.077	480.06	157.793	1500.698	6192.095	293.208	291.023	259.802	5775.281	2694.446	272.398	2594.851	121	0.948	830.285	184.649
18757.287	21500.539	17631.783	28476.222	16972.93	21415.874	12413.585	16736.904	907.798	429.197	441.617	585.245	362.47	786.759	294.156	10900.544	257.974	181.325	246.933	1924.625	257.284	388.805	140.415	2997.951	17800.432	290.406	331.098	258.305	8239.61	783.105	388.416	8576.25	149	0.865	1136.097	186.554
18173.368	20118.537	18182.792	24753.476	22673.764	28832.561	18282.079	23304.572	892.861	342.282	344.885	746.53	369.592	880.317	270.059	10279.184	183.104	184.485	303.235	1789.56	180.155	419.253	123.426	2050.867	6479.971	264.812	284.167	286.035	4774.863	1457.649	321.58	5693.586	235	0.838	976.985	190.253
25949.627	28737.19	26360.689	35893.966	26820.963	29791.527	15946.13	20433.908	848.772	1432.169	337.27	476.752	363.767	636.546	239.476	8744.294	161.266	210.04	471.909	1000.274	226.303	312.339	139.416	1061.629	6519.188	284.752	308.08	272.559	10529.299	377.77	305.087	1952.167	114	0.909	907	187.781
31139.014	34570.485	33450.062	40341.439	36758.36	43574.323	27043.057	33490.322	876.685	376.265	369.679	494.1	419.674	795.258	266.119	9888.56	202.786	220.731	507.926	1276.871	215.928	413.96	149.298	1988.9	8141.052	271.055	302.627	275.891	14636.473	856.908	309.905	5406.36	133	0.973	953.553	186.944
22394.685	24944.712	22641.927	31713.108	29152.794	37174.715	23425.007	29699.067	742.242	336.081	355.884	688.951	364.753	940.287	270.361	9083.218	183.099	195.525	276.89	1601.845	180.779	354.544	115.714	2037.711	7919.391	263.345	288.359	289.621	5132.452	1458.458	367.104	5520.751	105	0.984	983.786	187.186
40445.59	41633.908	39649.17	46703.336	42535.589	43530.594	26193.75	35520.886	1242.48	439.254	459.862	1901.525	13512.567	902.323	367.793	13985.824	227.168	277.145	171.526	938.698	5575.124	541.27	127.096	2932.237	9136.599	287.402	307.043	247.807	37199.58	4466.674	378.009	4870.899	136	0.93	1097.36	187.412
15739.799	17295.872	16088.034	21412.621	18233.944	22031.402	13904.233	17203.942	878.581	347.46	331.891	615.07	425.841	736.839	250.508	10842.906	175.996	183.88	368.869	1390.405	227.527	1264.774	159.732	1767.112	4695.922	271.443	335.215	270.102	10047.544	1383.16	293.55	4159.734	177	0.88	921.121	191.195
34287.571	38004.449	34220.404	36297.758	31712.119	32631.089	19042.032	25504.95	989.774	397.819	375.58	450.139	415.63	715.273	234.485	9635.978	201.009	214.753	464.266	842.179	204.249	384.515	145.528	1730.078	8093.314	294.895	311.464	270.125	4791.336	1038.499	322.421	4147.014	102	0.955	934.098	187.48
44326.293	47128.281	43132.106	52465.421	49210.059	54106.663	37729.607	47012.61	1436.31	481.811	484.438	1693.386	12836.402	939.249	393.669	13589.682	243.421	277.592	164.054	563.396	4676.958	540.735	127.778	3436.977	10052.28	285.31	303.823	263.745	27331.618	4924.35	415.927	5662.994	143	0.941	1090.423	189.507
26650.661	30219.209	28932.98	36963.437	35121.611	43351.393	29173.12	39129.843	1206.139	460.229	416.077	877.679	526.236	1343.562	372.857	9227.54	185.693	228.181	136.362	3964.657	276.189	482.676	143.893	3483.824	6993.078	295.808	292.91	289.961	37497.17	3742.042	290.962	7892.127	178	0.717	1008.601	192.242
48256.12	51644.632	49787.273	55543.047	53877.346	57363.773	48846.156	54819.518	1208.403	466.378	429.082	2362.821	12748.125	1054.966	378.923	11521.113	265.489	341.844	151.277	654.118	3283.431	475.46	125.232	2838.292	14606.902	268.512	295.824	273.604	21553.005	5618.369	299.749	5155.344	165	0.944	1046.803	190.058
14963.073	16930.972	15531.707	21164.935	18007.59	21969.994	11981.848	15102.5	853.41	277.863	312.222	590.074	339.502	951.278	223.799	7690.017	198.45	185.106	211.709	1714.406	228.794	327.139	148.623	1531.78	5726.251	284.72	284.298	253.976	6867.368	1809.757	306.122	4115.551	160	0.825	867.669	191.812
21555.893	23158.23	19176.933	25738.644	22915.473	28637.807	18671.275	21025.461	974.583	385.165	375.344	649.052	463.417	944.63	264.643	10657.942	186.65	188.557	311.164	1315.315	223.184	646.241	163.217	2207.642	5528.916	281.573	343.568	277.334	5338.411	1334.395	299.607	5661.982	122	0.929	930.074	191.459
24224.323	26145.727	23850.229	30863.111	27892.551	29563.855	19274.297	22661.152	830.97	364.491	340.497	460.851	374.399	825.407	248.212	10358.047	203.947	204.34	692.338	1151.995	216.465	413.113	155.488	1811.307	7385.994	276.361	304.67	270.222	11309.084	812.078	292.305	5226.485	198	0.855	946.545	193.162
13615.999	14915.413	13787.581	18480.253	18280.287	23928.264	16910.712	19257.017	745.406	350.763	318.703	1356.952	3374.16	1041.194	303.08	10466.461	170.877	181.286	214.971	3339.746	1396.594	383.333	138.663	2096.02	4255.978	270.269	327.714	266.508	13745.862	2880.088	365.839	4032.671	166	0.766	1033.789	192.554
15838.041	17547.053	14328.512	20448.299	15968.624	19619.269	12731.471	14581.302	843.905	334.398	367.81	731.583	675.222	628.33	281.238	8303.348	188.823	189.481	250.374	2289.178	288.714	363.896	137.445	1751.359	8754.37	278.732	313.408	236.664	6262.422	728.726	437.258	4512.605	144	0.876	1108.736	192
22917.784	26356.69	21767.59	27130.053	21097.009	25933.899	14779.572	18941.026	1177.792	567.645	430.777	833.119	400.315	965.823	298.454	14059.916	271.17	229.853	271.265	3159.827	336.748	440.701	139.099	2655.042	19555.935	279.095	327.502	269.322	19025.535	1746.83	412.587	6652.309	189	0.861	1148.204	193.548
19640.918	22346.114	18979.591	27175.707	24371.434	32328.989	19135.266	25230.64	813.938	318.882	323.15	499.903	421.083	970.373	256.233	9812.481	191.931	269.823	357.545	1335.189	308.718	418.695	173.813	2076.447	5360.243	298.457	302.503	262.966	16375.494	947.721	272.01	4517.925	121	0.948	843.624	192.136
23485.412	26816.974	25304.931	28700.088	24439.964	29471.351	18365.332	25243.96	1101.658	379.515	364.743	675.826	409.689	1014.517	264.448	9573.712	192.197	219.978	260.449	2267.129	269.377	359.091	136.653	2293.127	8820.475	283.475	296.031	262.233	20480.765	1769.967	279.487	6047.576	243	0.792	894.101	196.298
23955.43	26550.175	24470.92	32702.47	28774.325	35598.941	17242.377	17217.695	761.679	312.066	312.052	685.477	4239.308	747.398	244.194	7900.765	178.932	249.086	241.675	577.483	4129.169	511.733	174.001	1483.715	5652.588	295.039	326.42	258.593	5315.717	2090.705	261.563	2837.156	191	0.94	830.474	194.458
24093.548	26104.453	23488.17	32270.254	30517.488	36653.284	25850.002	31960.568	1030.127	413.449	375.807	783.795	425.528	1128.399	314.016	8935.011	194.316	209.419	277.477	2156.109	214.205	507.777	135.298	3061.544	7511.704	294.695	291.707	304.816	12373.95	1082.413	359.054	8822.159	170	0.926	992.206	193.459
18078.498	19321.985	18480.059	23531.651	21318.636	28141.095	17911.276	22968.359	635.246	285.246	299.125	454.106	330.734	879.912	248.879	8551.57	185.911	218.157	354.608	1014.666	260.844	334.437	159.969	1917.76	3684.487	274.761	312.439	251.624	12136.219	981.379	257.137	4670.733	108	0.967	853.963	195.519
26024.355	28604.697	27998.522	36067.094	35105.716	40865.506	29996.456	36984.629	875.782	372.852	346.481	635.046	444.001	987.896	319.168	9539.043	169.427	217.883	268.987	2634.519	187.8	360.356	147.732	2510.253	6663.44	281.57	286.458	285.586	16233.781	2239.336	282.601	6248.253	269	0.753	1014.199	197.414
15766.922	17070.835	16395.143	22373.215	20510.197	25124.371	14769.685	19465.01	834.477	341.98	331.033	597.505	354.625	878.55	254.861	9240.261	181.251	177.978	398.901	1751.926	178.175	378.448	131.998	1980.649	6088.459	267.539	278.223	283.254	5543.511	1365.902	325.643	6097.389	177	0.871	966.319	198.376
39362.445	44240.728	42185.025	50755.062	50565.937	55965.493	44416.845	52771.811	1040.561	454.763	407.894	2449.848	13979.132	1129.281	398.581	11760.521	243.924	311.004	200.079	756.93	3706.676	477.431	129.242	3061.186	11423.464	276.664	300.583	265.807	29925.935	6174.885	296.142	5371.137	159	0.923	1041.752	197.965
40612.175	44159.316	43167.964	49802.515	47916.338	52603.239	42926.897	50940.732	1104.038	444.385	460.167	1872.779	14244.492	1118.751	392.969	11561.253	231.322	288.294	155.306	612.312	4845.619	555.975	122.932	3296.464	9297.576	276.21	300.507	263.907	29182.144	5689.097	375.901	5819.821	254	0.819	1088.15	201.193
23525.983	20149.51	19558.842	22234.561	24395.802	33845.618	17370.582	18044.795	1180.098	333.157	316.827	359.351	7201.416	1166.128	398.745	12139.104	321.998	277.016	808.461	395.625	3761.152	422.781	223.77	2090.147	5775.456	341.544	394.278	289.499	2449.777	4474.154	304.958	3618.944	134	0.968	723.015	199.201
23194.855	19832.957	16933.814	23684.101	27180.983	33280.931	21754.475	22873.003	1222.232	445.488	365.294	841.984	4471.263	2161.973	365.071	15233.953	287.471	286.085	258.902	522.302	2097.574	456.082	183.333	3349.862	4730.171	334.727	404.8	285.436	2826.162	2778.042	306.074	5587.213	290	0.765	734.159	204.903
16409.312	17095.924	14645.914	21644.894	19944.18	25539.348	17696.862	19733.128	723.012	290.782	300.126	608.075	373.041	736.544	240.108	10365.963	170.164	270.594	311.634	1195.08	281.948	536.86	156.15	1731.595	4232.462	289.656	308.48	252.933	13805.821	696.455	278.42	3469.848	125	0.952	847.356	198.732
15751.677	13399.481	12269.096	15296.035	15751.364	18822.465	9361.993	8930.522	780.117	342.905	273.632	463.15	390.465	479.922	203.454	5985.64	230.87	270.229	673.941	1079.483	133.419	385.667	209.952	687.539	5249.52	308.542	339.598	273.81	6952.896	1626.943	252.833	1132.899	115	0.928	755.691	199.517
16193.457	18123.273	15008.49	18319.265	13408.879	17024.221	8553.332	11888.583	851.856	365.803	391.706	743.022	333.985	558.455	259.103	8806.41	206.343	187.847	250.279	1850.491	195.799	405.245	134.894	1675.819	11549.013	277.102	302.94	269.601	6850.82	958.117	399.824	4802.959	120	0.877	1133.975	199.717
19530.249	20751.994	18316.891	24129.306	23418.366	25480.907	20962.451	23075.719	916.509	426.374	377.82	725.347	371.749	981.422	309.033	8060.552	189.437	195.508	207.35	1665.336	187.844	467.799	135.608	2876.392	5266.006	290.7	299.825	299.443	8199.056	1203.157	331.392	8481.724	165	0.902	991.639	203.336
24351.386	26641.65	24729.593	31960.164	32242.503	37704.901	30185.368	33199.525	1130.435	428.186	373.843	697.507	484.894	1190.472	371.62	9512.935	183.283	215.904	201.283	2765.042	223.574	390.073	149.729	3386.389	6267.241	279.089	288.851	288.465	22618.27	2663.33	302.299	8836.179	223	0.859	1002.765	204.11
19958.656	22041.053	22297.044	26879.346	24541.873	28070.949	15052.771	21907.281	1000.451	556.911	333.413	579.054	388.916	840.509	254.462	10044.917	158.448	216.564	430.719	1034.089	211.804	446.634	165.524	1776.456	5080.713	284.568	283.793	260.098	7061.672	1104.859	286.093	4381.111	115	0.956	909.648	202.057
18696.706	21439.949	22777.977	26842.804	25365.117	32790.363	21051.396	30083.7	777.362	410.22	351.856	644.373	427.15	1187.219	293.751	9186.184	166.408	163.747	282.754	1994.779	216.422	435.066	141.871	2576.826	3189.753	266.648	295.863	247.234	9512.534	2006.328	325.857	6301.17	105	0.971	926.671	201.405
17368.681	18709.476	17566.878	23493.183	22090.828	25226.619	16664.973	20664.14	756.036	364.382	339.243	614.787	391.587	956.845	263.831	8993.075	189.597	173.114	395.146	1470.947	213.982	395.468	149.179	2169.106	5648.81	277.52	292.172	270.144	9815.897	1294.101	342.028	6115.929	164	0.938	935.677	203.854
18843.246	21661.357	21130.959	28223.701	25466.593	34399.378	22033.316	29636.163	841.025	357.828	394.211	1230.463	3431.398	1272.405	337.94	8770.373	188.644	185.569	157.054	2610.557	1392.426	431.423	131.315	2740.34	5136.825	278.536	276.662	267.941	10595.311	1818.894	351.461	6491.351	129	0.932	1099.95	203.647
24756.303	24958.89	23391.906	31151.125	31078.809	34701.891	22070.38	25054.32	669.208	294.576	276.551	475.802	341.268	541.46	243.485	8114.561	161.212	209.828	394.132	1357.944	149.584	324.257	148.441	1234.295	6928.782	269.165	295.053	279.561	6219.488	949.092	302.558	3122.493	130	0.951	1017.154	203.231
16451.394	17604.997	17844.55	21805.303	23235.522	27751.723	19929.686	25873.96	971.494	493.476	336.364	1646.01	4574.489	1577.857	319.43	11592.873	190.359	215.085	204.399	5068.517	1811.959	428.014	147.84	2460.799	5098.542	284.187	333.975	280.853	16545.695	3401.235	444.502	4857.01	191	0.695	1027.673	208.154
19969.32	22697.113	18454.347	23625.856	17077.656	17499.925	11698.062	14785.945	833.304	366.769	393.588	610.347	374.129	460.689	268.962	10994.286	205.132	221.083	261.634	1658.394	203.177	326.341	130.062	1970.787	10070.743	279.277	293.128	261.531	7600.497	677.812	385.955	6394.315	152	0.848	1111.961	205.888
26257.433	29511.805	29041.914	36131.453	34745.104	45858.907	28508.46	37501.067	839.419	576.152	351.918	464.99	402.658	1003.415	290.415	9918.655	183.468	203.352	455.662	1300.844	213.65	528.203	143.916	1895.346	6364.976	257.109	302.792	265.166	9165.468	1286.469	320.65	4308.637	112	0.932	920.509	204.286
39718.086	42390.938	42819.293	50989.103	51392.719	53410.182	47158.371	53733.641	1196.009	444.158	399.105	2218.162	15822.19	1094.251	381.866	12868.259	239.393	351.732	166.629	507.289	4131.636	508.038	130.071	3007.123	10835.308	299.459	324.365	273.438	10419.99	7098.207	333.063	5200.655	189	0.861	1044.378	206.939
18439.618	21092.609	19044.777	24843.063	22835.246	29528.281	17591.764	23149.678	765.962	330.163	323.648	527.185	428.212	803.635	231.953	9281.066	172.553	231.667	362.155	1442.201	329.498	1194.008	171.65	1984.344	4297.662	309.276	353.923	255.08	12503.576	624.342	279.723	4253.79	139	0.915	838.737	206.198
23214.872	25808.003	23620.796	30462.75	27104.3	34142	20635.947	28564.316	964.776	386.776	381.17	742.39	504.5	1217.701	272.848	9986.145	209.111	208.222	343.063	2479.325	327.665	427.862	139.668	2823.03	8560.037	283.862	298.184	260.026	20253.091	2029.84	271.953	8258.849	188	0.925	886.899	207.697
21401.598	23415.001	21743.721	27252.304	23164.962	24943.512	14746.255	18377.564	1097.27	404.953	386.418	838.621	381.766	1012.186	267.095	10849.756	216.072	228.778	326.338	2013.315	210.395	396.56	139.646	2022.08	9865.261	274.523	297.893	289.722	8400.258	1491.465	363.244	6505.819	256	0.748	957.004	211.34
15337.407	17396.141	16988.978	21470.641	20701.721	27684.417	16656.294	22455.349	940.115	345.545	337.372	778.486	342.402	911.295	259.22	8892.358	171.199	207.917	242.054	2345.066	188.283	394.47	125.591	1963.85	6639.702	274.122	294.031	284.448	7283.616	1492.156	308.15	5772.705	150	0.926	975.867	206.933
22803.262	29387.902	23103.95	36316.435	25411.988	26348.778	14638.396	30317.632	1081.126	375.108	312.434	621.688	755.025	739.129	267.925	11859.915	257.487	326.323	629.259	883.542	185.909	779.666	191.071	2583.863	5471.813	319.925	333.517	283.404	10552.883	792.549	298.128	4790.015	186	0.763	745.151	210.763
24825.424	27407.856	27353.654	33943.569	31071.526	36913.772	24232.215	31775.557	851.605	334.794	357.698	636.31	426.242	1120.15	248.882	9102.18	207.832	239.251	344.522	1848.704	293.949	474.543	153.626	2643.427	6146.95	276.323	291.764	250.092	13238.696	1358.81	293.931	6586.31	178	0.893	850.691	211.77
16304.223	17273.419	16342.059	22523.221	20074.571	24396.328	17831.885	21714.665	1069.055	362.841	416.288	701.243	491.707	998.773	325.583	12045.892	195.15	204.648	260.103	2768.014	252.834	379.577	132.856	2843.501	5855.659	274.914	292.749	252.761	17956.885	1936.612	356.114	8867.323	133	0.821	1103.44	211.056
16535.091	18579.17	15674.306	23436.832	19107.059	24087.381	12965.996	16855.822	868.73	323.867	393.752	545.406	405.772	515.407	243.49	10414.494	180.385	206.146	384.352	991.399	221.464	341.436	141.98	1518.278	5675.039	270.166	400.869	258.892	8091.911	615.402	363.203	3209.971	121	0.91	1138.31	209.161
22158.459	24069.234	25249.75	30075.113	31652.285	37253.321	27051.023	33297.769	909.524	339.286	328.433	762.067	461.576	896.124	277.629	9272.533	170.834	232.143	225.875	3997.9	191.481	366.294	144.611	2050.055	5766.588	299.533	287.768	296.609	9094.172	1393.68	367.737	5251.417	201	0.895	1016.918	213.157
25822.725	27517.762	27106.923	35406.704	33553.461	38370.181	29259.102	35294.619	1191.389	385.213	414.764	1357.356	4874.68	1252.858	352.32	9197.645	202.041	222.635	184.651	2199.032	1995.547	503.213	132.375	3012.928	6910.141	276.196	291.233	259.806	18206.692	2801.145	357.49	7784.516	154	0.917	1096.039	212.961
28451.022	22478.648	21835.533	25131.181	24577.835	21736.8	11971.93	12240.43	1136.602	339.703	323.407	441.08	400.786	630.548	295.486	14560.735	316.78	276.833	1339.981	960.728	144.672	336.604	232.982	1818.697	8184.452	352.411	590.175	275.383	13341.411	442.871	409.558	3986.099	102	1	692.755	211.755
15892.543	17876.614	15768.004	21517.525	20634.785	28460.812	17352.494	23116.524	868.275	342.09	334.952	629.575	438.737	1185.038	268.389	10921.929	228.168	194.493	283.529	2517.275	291.705	443.038	142.426	2389.664	10124.368	278.498	300.531	262.687	16341.707	1984.842	276.583	6526.795	149	0.844	877.621	213.319
18518.277	20216.532	18944.996	24494.526	23361.636	27735.426	17827.046	22126.722	964.976	434.836	439.465	997.632	434.36	1108.072	265.558	10111.146	226.904	242.753	353.601	2232.652	239.444	386.187	140.035	2387.608	9873.022	287.917	317.887	308.565	8092.936	1454.972	327.668	7757.783	194	0.841	966.825	214.629
20731.943	22841.066	23049.235	28094.454	29186.117	36402.425	26491.624	24570.325	1014.272	339.723	315.748	644.857	374.86	823.419	319.15	8462.897	188.936	210.777	259.074	1716.035	175.167	374.907	146.371	1862.163	7848.271	250.823	300.139	282.877	9087.281	1011.531	296.351	5046.183	182	0.811	1005.451	215.148
25328.32	27208.904	23435.321	32469.812	30129.308	36789.126	23319.572	28477.2	797.881	347.128	366.49	617.471	479.709	996.787	236.562	9727.045	197.782	235.95	349.977	1367.385	313.987	592.834	160.97	2377.223	5921.782	289.578	320.11	253.995	15798.852	1353.32	279.235	5783.372	117	0.956	844.218	213.038
20204.381	21573.377	20576.7	26981.89	26486.192	25906.893	19296.728	22892.661	903.265	358.679	341.986	426.613	387.578	1248.953	295.847	9094.618	176.638	174.396	337.235	2278.164	214.929	717.587	137.598	2124.959	5805.468	261.757	292.109	260.683	9612.783	2508.001	332.043	5809.06	118	0.925	924.975	214.263
38354.014	41900.263	43669.929	49810.282	51221.694	54460.577	47102.93	54578.663	1203.522	429.246	417.968	2441.716	15326.105	1135.297	395.913	11542.167	244.006	341.059	144.13	547.351	4449.012	524.17	134.316	2963.798	11259.649	305.407	278.954	282.444	21673.608	7037.886	361.347	5370.443	143	0.883	1038.367	213.451
12491.066	13638.224	12848.437	16330.801	16182.888	20623.772	16206.831	15567.316	740.482	357.033	340.841	688.125	335.571	855.726	280.282	9183.552	184.28	181.727	223.094	2109.72	404.245	297.18	128.261	2144.416	7472.719	258.084	291.351	286.588	5939.01	790.094	309.755	7344.84	214	0.794	987.444	215.061
18251.394	19692.646	18613.892	23897.573	23411.718	29152.701	20341.086	26186.638	1095.377	443.039	421.657	511.832	476.32	1360.014	308.533	10490.688	192.9	183.821	318.555	2580.213	260.743	2100.233	161.857	2837.259	3996.205	267.742	367.32	257.171	20265.337	1570.381	332.64	6825.346	98	0.98	914.041	215.592
23142.37	26266.643	24905.655	32393.505	34451.229	42639.706	33852.842	41089.938	1168.05	368.372	376.563	2310.584	24722.187	976.722	367.163	13816.51	211.097	234.94	160.947	509.7	6259.778	515.878	115.765	2419.248	7487.626	280.718	307.597	272.362	12446.446	8128.151	326.344	4153.193	125	0.855	1076.756	217.004
21044.431	16509.941	13429.338	20006.222	21733.951	20074.198	13226.526	10620.546	961.485	354.603	280.108	699.79	571.616	642.739	257.318	9847.098	249.204	309.706	743.735	785.322	187.439	343.025	178.085	1700.078	4723.25	304.08	302.302	292.196	9657.517	1036.985	302.553	3332.406	98	0.98	741.571	217.286
16938.54	18883.783	18759.145	23839.773	23916.554	28838.548	20963.627	27043.947	772.645	331.361	346.307	584.056	392.389	1122.103	265.406	8569.242	151.914	187.44	231.87	1634.196	226.43	407.521	140.177	2292.279	3216.722	258.945	272.679	261.827	5655.847	1627.082	306.432	6694.383	201	0.879	894.54	220.928
25799.754	30368.432	28700.056	38539.041	33845.197	33760.302	20690.552	27079.247	1060.985	393.102	470.776	863.315	4320.296	737.516	268.539	11132.626	208.891	273.513	276.967	847.598	2204.287	309.83	129.182	1935.241	9428.808	361.973	291.331	269.329	10421.89	1887.309	334.328	3684.435	142	0.945	1139.535	217.725
14128.111	14791.99	14133.771	17969.256	17399.349	20540.545	14066.257	18379.861	713.977	322.63	317.54	547.792	572.142	807.177	240.279	10517.575	165.783	194.492	365.108	1020.058	455.364	487.518	225.52	2239.129	3885.043	291.476	347.071	242.913	15288.951	520.753	266.52	4795.21	167	0.87	830.805	219.057
16143.912	16848.77	15109.603	18988.619	19054.25	22568.518	14589.098	19043.899	853.125	323.476	324.148	641.968	422.696	947.595	244.081	9809.043	193.46	188.237	337.038	1689.345	274.626	354.544	141.526	1846.277	8008.507	271.158	274.409	265.208	6381.167	934.462	270.198	6095.874	208	0.708	881.178	222.726
21733.525	22329.005	22423.498	28247.223	30075.437	32638.43	27989.462	31459.156	1023.701	384.477	352.027	887.344	457.915	1149.146	355.141	10049.578	194.119	210.082	163.892	3904.725	228.316	414.589	130.891	2660.612	7533.018	265.922	280.567	283.875	24198.473	2835.972	290.042	6472.228	116	0.965	1010.259	220.293
17505.918	17740.887	18139.264	22134.18	24627.954	28310.439	21842.919	27133.986	845.655	354.778	334.325	1587.834	3602.015	1035.338	322.411	10209.623	171.048	236.829	221.972	6185.184	2861.89	448.208	134.55	2527.376	4948.081	276.456	289.945	278.241	19587.169	3049.514	357.512	5607.287	136	0.905	1020.662	220.721
27918.366	31905.147	29808.615	40669.892	36984.238	36039.383	23579.075	29517.944	1421.422	420.218	453.878	900.218	5242.145	863.021	272.887	10413.046	211.403	280.602	234.169	1025.513	1647.546	337.866	140.791	2001.873	8493.287	374.5	309.052	278.43	13830.429	2146.926	336.417	4065.594	240	0.782	1132.912	222.979
15577.689	16676.734	15274.94	20550.503	19404.751	24405.027	17468.385	20999.856	705.668	301.505	329.06	552.546	361.816	906.895	265.504	10243.52	177.724	207.757	207.388	2348.718	316.986	413.622	140.157	2139.112	5124.617	271.767	282.603	249.328	22085.743	2159.156	286.848	5131.867	161	0.889	847.686	222.829
16977.068	18981.323	18683.385	23166.63	23128.015	31570.775	17528.588	22917.921	945.911	363.943	360.784	528.684	398.042	1047.874	274.271	8328.795	171.787	195.756	259.688	1844.637	234.538	810.699	131.822	1960.918	5834.295	266.835	316.538	266.274	15563.105	1309.237	283.485	5117.005	149	0.955	907.44	222.466
38413.254	41419.822	41486.331	49398.145	49495.093	50878.107	42094.01	48714.135	1301.594	401.597	428.771	2178.815	14661.116	1031.742	366.172	11563.4	228.601	341.852	157.006	893.34	6370.991	734.069	117.028	2710.263	9451.145	283.052	288.268	263.024	35229.441	6175.589	323.219	5360.506	204	0.929	1082.294	224.402
14996.726	16263.593	16159.812	20472.172	20997.126	32624.625	17953.722	23003.831	861.245	366.952	358.795	385.332	415.395	1570.939	300.001	10141.393	158.265	176.744	212.039	2274.031	247.923	6686.017	135.948	2159.308	4838.609	269.197	399.415	255.001	22403.335	2442.202	311.338	5373.608	178	0.876	916.809	226.376
22250.586	24795.965	22444.506	28453.891	24900.52	32313.327	18060.069	22112.908	907.938	396.696	380.755	587.82	373.116	1147.872	287.973	10329.04	181.487	200.47	273.943	1888.93	213.184	471.36	137.781	1934.401	8126.645	268.366	278.999	270.347	10856.935	2067.754	319.963	4845.986	245	0.805	926.524	230.21
25146.629	26836.866	26151.947	32943.578	29998.64	23329.904	20927.768	24212.824	1078.368	430.871	413.64	636.789	371.609	730.37	270.675	10847.516	221.794	225.99	344.857	1178.645	218.844	320.634	146.605	1648.389	9008.788	285.232	298.036	295.699	6492.656	832.999	326.792	4207.939	189	0.939	939.146	225.86
15660.385	16407.748	15887.66	19921.299	21580.944	26026.183	20451.859	20749.781	814.458	339.051	323.685	694.659	375.751	810.432	312.337	9708.634	182.246	187.054	216.261	2479.691	216.257	405.868	134.078	1951.97	4836.827	262.737	297.596	288.512	10832.912	1637.042	304.743	5850.204	219	0.854	1001.153	226.934
22961.95	23304.259	21809.643	27922.064	26751.176	23752.133	11372.757	14505.85	828.338	338.634	300.093	393.12	455.727	415.367	236.458	12436.348	258.78	326.141	1217.53	1658.709	165.521	264.767	148.964	1441.575	5898.488	311.482	295.913	266.879	13759.381	479.177	266.894	2535.566	125	0.98	705.596	227.108
30779.768	33683.19	34909.397	41121.044	43814.398	48850.445	39478.932	45330.243	1296.477	386.27	392.467	2193.298	15073.49	1003.19	335.693	11987.745	217.386	322.468	175.128	688.677	7419.674	547.615	118.164	2411.324	7982.289	289.796	288.472	269.726	32351.439	5974.374	338.647	4526.745	396	0.681	1074.152	237.78
20876.262	24423.329	20984.337	31599.342	26016.021	32178.021	18346.266	24876.155	1304.274	484.556	443.731	820.468	6927.831	1290.777	310.97	14879.765	209.462	237.678	195.292	777.937	11698.815	494.374	145.902	3672.261	4702.752	324.903	315.673	322.14	6834.356	3261.637	341.522	5948.804	205	0.942	1186.359	230.998
17601.095	19439.596	18976.404	23646.881	24287.622	30195.382	20861.966	26850.956	899.35	347.9	363.111	642.717	417.755	1138.031	257.157	9213.224	173.987	193.589	247.203	2113.093	239.657	397.974	130.609	2292.911	5450.505	272.278	276.674	265.894	9441.387	1540.342	299.611	6379.932	237	0.8	886.323	232.184
22589.953	24464.847	26033.193	28877.846	32665.878	36714.174	28712.903	35807.33	1087.105	400.531	376.47	1087.864	841.257	1420.262	319.297	9452.39	203.458	222.603	236.056	5614.876	712.152	527.114	124.446	3079.8	6201.182	267.399	309.29	282.835	19834.034	2652.639	286.574	8081.757	257	0.737	1012.726	235.352
15949.664	17593.449	17584.962	21321.373	21705.623	28085.057	16577.2	22138.401	886.908	342.496	350.815	612.912	394.317	1125.104	250.054	8729.567	160.055	192.448	267.866	2658.3	224.283	1011.97	133.457	1985.897	5234.712	256.761	297.532	277.653	14690.886	1867.34	322.02	5288.989	186	0.789	900.242	233.441
11223.2	11366.585	11398.063	14735.383	14564.324	16761.162	12428.179	14757.348	714.398	257.81	306.19	462.56	400.176	469.708	233.477	8347.099	155.507	160.295	285.711	1229.436	168.319	525.428	132.338	1242.775	3355.629	264.435	307.51	253.9	3259.763	480.709	351.34	2985.988	131	0.958	1095.706	230.798
11663.384	12889.12	14103.057	15042.813	16947.215	20380.595	13842.5	19262.035	889.473	348.046	335.317	836.906	2754.838	950.193	269.238	14011.899	196.098	175.801	438.623	1196.87	586.233	13816.402	169.986	2247.573	3507.647	318.975	430.485	255.292	8477.458	1080.985	360.314	3695.641	127	0.918	1048.846	232.185
26761.155	29113.854	27093.189	38451.392	36748.519	36992.683	25373.285	29053.184	1860.827	434.375	445.16	1293.051	11170.935	1084.968	278.529	11311.197	194.343	310.46	148.879	534.736	3110.068	460.025	115.251	1708.694	5808.972	351.988	278.496	275.335	25178.172	6875.947	310.929	2917.787	118	0.953	1127.449	231.339
17367.938	18987.678	18912.536	22689.569	21972.498	27937.741	17648.703	21336.723	643.688	267.25	292.217	442.775	283.586	570.898	214.018	8716.336	162.008	192.879	247.084	1345.108	288.055	479.045	141.113	1448.148	5021.309	282.298	272.979	253.271	13726.595	1173.368	271.057	3358.8	196	0.881	845.786	235.265
15421.419	16625.53	17278.714	20223.066	21709.982	26427.955	21912.246	25496.925	914.421	394.706	389.478	808.827	482.023	1199.021	343.553	10011.16	195.348	184.751	192.627	3043.099	1056.529	2227.115	135.898	3097.588	4320.763	271.752	357.184	283.825	13596.656	1606.379	352.365	8393.34	228	0.791	990.816	237.399
24138.268	24995.324	26133.071	31033.934	31570.442	32820.609	26861.208	31743.851	1017.573	354	377.462	1289.528	3857.399	1043.906	304.204	10007.82	194.083	215.531	216.58	2407.703	2233.483	479.401	120.342	2467.6	5720.627	275.876	278.416	266.201	12994.705	2204.496	350.283	6671.158	182	0.867	1086.346	235.665
26839.873	28738.37	25620.828	35709.933	30746.035	32648.879	19918.792	28357.218	1003.618	370.917	322.467	409.632	1348.939	417.594	255.911	16682.706	291.708	351.088	1186.03	1481.319	647.415	707.778	206.944	2565.99	6777.007	316.664	300.496	270.764	10831.842	376.22	283.602	4673.856	274	0.845	705.405	239.781
34742.761	36960.092	39695.64	43260.015	48902.939	51296.034	45421.367	52564.008	961.688	420.917	399.35	2204.499	9394.544	1355.812	359.367	9214.928	236.614	282.159	354.58	1973.601	3370.588	547.209	129.516	2959.068	9486.547	284.761	280.21	272.727	27166.151	5469.817	346.86	6078.349	129	0.907	1023.283	236.089
11909.224	12774.704	13478.13	15182.191	17148.931	20420.32	15900.559	19050.772	884.287	816.502	328.212	844.163	8843.926	2851.51	280.883	14139.12	173.403	205.517	383.775	898.315	1789.085	3760.591	176.297	2203.039	2453.274	297.699	477.743	263.473	15303.638	4905.871	383.661	3671.319	237	0.829	1058.454	240.281
20814.237	23012.522	22959.43	28813.09	28881.685	37144.363	24282.636	28760.772	2177.203	414.451	427.588	1352.381	8563.364	1323.567	312.931	13809.052	192.863	274.65	156.804	706.998	3864.044	566.485	119.4	2537.458	5173.191	347.88	286.763	268.624	21873.103	7099.51	349.117	4403.709	242	0.891	1118.55	240.298
20905.833	23509.413	18880.084	26668.797	19812.081	25721.463	12517.649	16584.632	954.864	430.085	337.742	1027.927	1827.781	821.03	283.499	16030.793	230.175	234.21	233.168	1943.304	991.66	433.691	145.974	2428.336	13232.575	248.744	272.035	289.516	16546.443	1814.475	377.01	5061.845	226	0.763	1264.566	238.991
13123.159	13347.613	13295.394	15580.652	17993.215	19504.13	15833.918	18717.664	1028.742	688.315	362.794	731.046	2361.115	1866.435	281.05	15239.204	198.562	190.689	359.15	1021.285	455.587	15791.781	184.639	2542.213	3070.749	350.556	518.33	273.832	23662.646	917.935	390.569	4112.261	137	0.868	1048.923	239.58
14932.183	18145.152	15408.73	22438.166	19608.447	32105.337	16675.28	23781.037	1874.084	480.1	427.521	881.45	7899.568	1309.554	344.299	12453.319	206.031	272.468	193.206	612.122	29179.183	543.049	137.524	3798.28	5191.042	363.377	318.365	293.591	13966.203	4283.349	318.901	5745.368	136	0.93	1178.199	238.088
13518.34	13341.346	12959.141	16500.21	16677.961	24792.834	14730.897	16745.957	386.871	233.408	246.554	245.012	244.301	457.023	198.875	7033.802	145.938	174.86	353.752	589.482	246.615	454.219	160.5	907.379	3980.499	249.398	305.7	230.734	7210.678	450.087	248.543	1824.869	99	0.99	820.48	239.056
25096.776	25440.95	27937.581	31748.083	38397.588	39918.348	34579.318	41313.388	1240.658	431.989	393.04	2033.416	6610.844	1417.544	352.544	9776.708	220.676	234.544	251.621	3859.525	2903.818	636.331	127.844	3103.806	7427.822	276.454	320.241	281.746	23278.162	4782.103	308.726	6979.211	195	0.793	1017.238	242.028
19780.037	22230.479	21892.975	26393.781	26650.725	34884.394	19103.898	24848.246	1098.099	535.798	370.449	800.36	2048.296	973.021	249.278	10645.407	195.389	223.919	234.465	3829.845	931.316	450.803	113.52	1934.496	6971.574	306.425	302.237	253.089	22402.011	2890.037	358.417	3952.457	118	0.914	1108.331	239.839
20337.165	22057.253	21490.017	25431.877	24520.845	28433.722	17813.01	23404.263	732.971	331.883	327.599	642.038	335.453	897.295	219.793	9498.644	193.752	214.741	367.224	1801.48	286.585	2007.18	153.393	2153.608	8699.699	310.226	305.66	257.34	12196.815	906.907	274.32	6283.064	127	0.918	839.957	242.736
14970.491	17002.966	17082.084	20699.601	21499.14	34053.807	19047.235	25468.732	899.487	405.913	392.31	354.598	427.391	1659.45	283.538	13353.975	153.678	187.974	255.636	3029.704	239.608	11658.563	130.823	2286.888	3922.696	258.596	478.036	288.412	18416.657	1080.605	281.548	5563.282	96	1	906.229	240.229
22224.699	25161.438	25444.246	30740.111	31527.36	46207.999	25186.137	32536.424	966.493	407.117	413.455	424.609	469.472	1405.503	297.414	13944.731	151.366	243.082	243.591	2584.642	261.138	3095.621	128.837	2253.436	6440.613	265.95	339.731	296.26	25020.933	1953.743	286.286	5557.487	132	0.869	910.318	242.614
17150.12	18347.244	17725.421	22564.088	23817.221	29399.76	20721.489	26456.007	717.921	337.871	353.375	549.824	392.03	1073.632	272.15	9094.961	162.669	194.601	195.953	2211.991	269.185	463.475	133.092	2116.958	5794.876	274.195	264.303	261.464	18633.244	1632.725	298.024	5774.01	236	0.797	878.907	246.547
17088.472	18505.752	18686.341	22963.285	24166.18	28886.268	20189.598	25480.411	793.977	338.764	368.995	509.597	405.402	1005.498	250.898	8305.958	161.828	196.244	165.654	2798.006	230.093	796.081	122.783	1777.319	5638.487	265.979	265.255	266.386	15508.273	1454.973	279.222	5026.652	237	0.862	892.749	246.399
18362.795	12450.923	12106.913	15342.597	17022.145	23499.464	17758.925	22093.475	792.106	316.365	315.533	475.511	349.814	820.953	323.498	10923.425	202.06	161.416	200.245	1897.219	949.136	1813.645	124.041	2027.904	10398.986	260.024	328.96	284.868	11936.04	1944.54	335.422	5778.247	128	0.936	980.25	243.203
42884.358	44053.11	48057.276	50574.71	54448.583	54374.574	52386.203	56556.148	1199.82	426.059	403.893	2745.625	12839.259	1380.601	382.656	9217.615	233.778	329.576	152.477	506.606	3712.415	514.306	123.779	2903.904	10851.163	273.727	286.775	279.519	17157.371	7127.563	384.728	5932.856	136	0.881	1029.706	242.721
27063.308	31351.529	30171.457	38683.473	38313.352	47937.159	30969.204	38945.826	1062.531	409.206	417.04	494.062	6024.933	1426.466	267.036	12673.165	181.205	275.704	272.302	2251.417	869.862	509.359	141.469	2204.691	6491.975	332.49	297.807	262.661	20006.649	1215.898	292.716	4371.165	145	0.863	1133.528	243.803
20331.783	23263.599	21228.901	30182.426	26747.026	36392.75	21827.376	28863.551	1372.052	503.097	400.059	942.757	6837.628	2452.715	340.053	11697.24	190.741	289.116	233.14	693.084	10544.162	514.365	144.745	3063.546	5770.132	391.324	315.899	300.113	14982.862	3688.141	339.415	5472.419	244	0.808	1180.684	246.873
15409.979	15654.252	15218.274	18632.791	19917.104	21260.284	18401.31	19713.18	757.226	295.533	328.688	907.436	968.829	747.6	238.479	9476.452	173.073	179.712	307.405	2233.132	332.97	537.588	112.921	1587.523	5766.349	284.304	297.571	262.604	6099.665	1130.501	346.527	4876.508	129	0.932	1084.95	245.252
17178.648	19467.567	16637.886	23044.299	17843.553	23003.568	11660.152	15574.009	672.513	325.387	278.298	806.374	607.706	703.465	248.439	9792.575	177.594	194.311	302.668	1922.54	474.745	414.353	131.521	1697.671	7577.288	246.905	278.055	276.352	5785.722	1122.295	292.146	4074.489	192	0.804	1244.411	247.37
18011.008	23847.465	19303.477	30460.697	22442.238	26390.062	15485.2	20339.611	1105.805	402.515	303.396	526.751	463.716	799.925	273.063	8895.599	251.15	316.747	883.835	1947.169	155.383	794.448	296.508	1547.096	5237.872	320.98	322.713	266.275	15187.764	900.196	384.672	3430.317	120	0.969	690.8	245.15
23009.345	18369.09	15364.764	19386.47	21024.896	13973.212	16923.147	15979.804	1396.358	379.023	342.078	587.189	485.345	741.607	269.92	11914.687	304.689	278.997	728.691	1083.8	181.672	433.986	192.482	2464.484	10467.478	328.735	318.504	273.43	11459.194	531.221	306.402	4827.528	188	0.876	567.691	248.888
13980.817	11401.951	10374.03	14422.053	17145.638	23233.583	13412.235	10942.123	677.131	279.685	233.856	455.704	711.001	748.893	231.637	4176.715	206.407	221.585	454.024	611.866	283.987	433.278	213.241	859.345	3665.789	308.873	296.696	269.745	4393.742	744.765	303.345	1931.818	259	0.805	739.994	251.01
22398.447	24968.174	24083.9	32335.204	30591.386	36219.04	25498.291	32074.219	1719.224	428.022	406.829	973.346	12352.578	1023.396	338.132	13302.171	193.642	263.932	280.63	551.263	3537.557	513.836	120.875	2927.847	6154.813	312.015	332.693	269.882	14048.91	7219.566	343.522	4942.119	181	0.879	1158.058	248.539
19261.421	22643.43	19458.801	26931.845	20118.784	25353.269	11777.713	16706.196	794.209	470.259	341.75	1206.539	2403.899	842.452	299.623	11500.06	200.851	224.965	179.435	1533.684	1381.695	381.085	129.691	2458.507	8246.232	252.601	287.584	274.723	6630.238	1790.166	288.133	5525.691	131	0.921	1253.401	247.034
21800.466	23737.508	22799.711	28625.487	29390.274	35250.608	24436.611	30412.245	676.703	314.612	307.065	490.963	373.977	995.103	235.526	8457.74	191.967	222.064	239.464	1678.329	290.958	1411.144	144.603	2061.451	8026.977	258.435	288.812	247.6	12707.354	1281.949	271.498	6025.308	230	0.82	829.243	250.513
23124.907	21898.253	22464.585	27383.827	29000.612	32824.961	21419.83	25204.606	1029.028	402.642	403.51	838.022	473.615	1244.439	310.23	12093.324	230.321	218.072	261.396	2881.331	231.449	1263.183	127.396	2255.35	11483.814	291.193	320.897	291.294	9113.388	1631.45	322.759	7829.75	230	0.823	983.057	250.617
22208.219	23906.811	25149.559	29242.567	33370.116	39690.831	30786.778	36108.626	1175.417	374.003	369.06	2225.083	18786.949	1043.273	320.336	12318.302	192.811	265.786	188.3	759.488	8538.569	655.733	125.298	2449.885	7634.081	284.911	301.967	274.847	31078.516	8451.489	341.343	4564.704	240	0.795	1066.938	252.054
19554.38	21485.185	21106.949	25529.691	27600.869	34740.041	22891.529	27675.165	864.651	931.553	370.082	761.377	1709.06	1257.145	260.87	12887.77	186.638	217.755	289.789	1734.789	673.758	531.761	134.251	2306.05	5750.536	323.895	355.137	261.296	13793.044	2000.35	375.011	5171.338	155	0.856	1102.687	249.158
23046.884	25686.616	24299.927	32909.385	32053.766	39715.534	27553.248	33256.949	1583.905	426.281	403.546	1216.08	10887.364	1009.339	353.731	13309.049	188.634	296.519	360.144	587.389	2553.731	491.646	129.99	2809.642	7177.37	362.201	337.976	268.319	14228.788	6063.416	330.718	4795.021	147	0.85	1151.173	250.003
23821.509	27667.605	24357.036	31578.764	31702.261	33093.545	24575.131	28516.456	1004.476	421.033	417.075	491.092	394.838	844.225	270.468	13452.908	161.353	257.282	383.992	1921.423	236.04	640.744	134.419	1924.415	7358.636	278.907	292.803	304.07	18121.863	1187.363	308.729	4649.089	119	0.933	912.013	248.08
36969.083	37988.985	44412.067	45132.928	50109	49256.325	47797.206	53013.04	1208.734	421.187	399.333	2372.676	13114.673	1283.712	413.818	9494.08	215.457	309.663	136.322	496.424	3815.059	541.877	123.434	2902.548	9275.998	268.492	283.979	274.646	14960.917	7253.424	291.019	5739.384	222	0.881	1029.847	250.869
26182.452	28356.484	29241.94	35489.738	37775.196	44397.995	32328.595	40445.547	2275.065	418.339	414.995	1188.667	7522.122	1373.773	312.73	12486.61	204.732	301.756	160.924	598.537	2809.1	531.503	114.36	2815.207	6416.942	395.849	296.635	267.1	22283.039	5145.114	334.371	5143.387	187	0.79	1113.158	249.457
21201.049	22848.551	25538	27685.15	34015.924	37945.026	31941.082	38214.628	967.804	567.481	354.356	1018.966	1298.048	1601.769	317.027	10320.665	177.909	227.523	227.585	3363.81	766.043	822.031	134.068	2476.377	6161.935	277.989	356.818	272.732	18283.265	2452.557	285.026	5896.945	254	0.736	1007.13	255.114
17093.302	16973.627	18918.412	22012.648	23966.615	25374.389	21768.683	24037.643	742.447	311.946	330.227	1311.341	3514.701	729.661	255.476	10113.767	172.264	188.581	330.302	1947.473	2354.442	433.876	113.285	1746.924	6273.18	282.033	286.69	261.779	13720.838	1992.486	316.388	4523.685	127	0.845	1078.02	250.492
22147.989	24262.407	23344.146	30917.302	30861.005	35651.775	26614.153	32323.722	1722.133	415.176	408.579	1166.889	12976.533	1285.762	364.603	13237.885	182.023	239.92	229.149	621.539	2727.226	539.747	140.038	2838.442	5930.389	337.171	382.2	265.047	10019.498	7705.355	344.849	4899.556	226	0.871	1143.425	253.319
23544.794	28039.341	25541.82	33938.002	26468.114	29376.555	19932.291	25767.425	1034.578	672.016	347.556	502.567	938.919	1048.001	324.71	14827.912	290.812	304.139	786.419	1543.481	452.09	515.595	293.533	2962.779	5038.155	328.151	310.49	267.611	12299.444	996.704	303.157	6354.125	114	0.92	698.412	250.246
15644.879	17153.988	16948.252	20803.54	21096.931	26535.799	17277.343	22349.588	671.8	302.298	319.551	450.801	317.377	865.392	215.951	8424.333	159.52	190.382	417.218	1409.479	262.901	658.918	146.075	1900.797	3927.306	266.178	263.416	266.104	4603.966	1210.816	283.085	5718.867	272	0.854	850.526	254.971
33141.876	35414.435	39928.757	41247.989	47058.061	49437.939	45896.779	51988.286	1007.458	496.073	383.482	2067.098	9095.592	1328.674	383.094	9203.614	210.961	271.007	170.021	896.184	3137.107	585.363	128.541	2713.287	9346.754	268.86	311.449	280.454	26902.654	5046.153	294.261	5672.36	224	0.838	1019.54	252.866
19939.125	22423.853	19696.662	27619.898	22637.575	28422.499	15052.25	19883.858	873.074	385.08	319.993	637.878	2174.804	825.602	258.998	14599.111	206.077	220.893	336.772	1115.213	1836.876	441.833	149.646	2028.557	9087.67	244.064	414.728	287.995	11260.59	1495.44	311.406	3676.955	270	0.743	1220.53	250.77
11244.6	15767.933	14275.536	12720.087	19053.515	24653.17	15431.672	20125.229	621.456	234.472	263.096	292.837	402.89	753.755	218.12	9393.245	188.371	184.619	427.647	1404.608	309.421	363.129	168.506	1868.664	3063.989	195.945	307.978	247.922	7748.393	561.204	265.817	4560.535	209	0.86	795.778	254.677
16778.613	14405.537	15035.599	18542.082	18690.904	25477.716	13700.29	18021.999	647.553	234.946	239.621	359.85	253.646	447.245	212.971	7281.05	209.142	215.101	337.053	1145.91	210.211	378.601	150.893	1137.388	5657.373	222.507	280.535	211.573	5756.345	348.868	253.7	2591.312	114	0.909	804.325	251.114
16882.947	18234.243	17062.099	23538.712	24774.468	27401.048	21338.952	25472.716	1270.876	383.66	394.457	687.124	9299.514	1314.336	296.649	14109.994	180.149	207.196	288.948	1503.73	1489.044	570.069	156.116	2816.914	5059.449	301.901	310.18	267.048	8048.534	5168.782	342.351	5191.088	127	0.933	1130.106	251.894
21763.419	23991.738	22328.635	30421.544	25992.44	28099.728	17246.259	22431.817	820.06	467.041	338.903	648.936	398.271	707.783	252.854	10452.771	196.62	243.679	404.426	1344.381	233.525	1339.605	146.807	1974.612	11334.517	244.387	361.904	305.793	19420.816	752.591	322.593	4203.777	234	0.805	1194.979	253.509
10689.201	14048.381	14468.339	18446.558	13451.64	17733.81	15926.518	17783.861	455.582	294.824	247.963	376.716	169.628	533.52	176.412	8688.331	176.672	265.721	233.046	832.36	96.528	177.977	139.037	1684.098	3410.299	233.042	255.043	251.681	3546.981	486.337	259.673	3947.536	124	0.896	777.758	254.476
18929.239	20028.151	21280.134	24754.006	25603.905	31630.039	20198.584	26478.299	739.422	340.197	371.42	637.026	371.752	1023.49	244.503	7976.371	174.829	211.65	174.699	2380.959	299.34	512.076	128.353	1866.806	8583.742	259.699	262.184	272.279	16911.86	1282.368	305.683	5123.024	139	0.891	883.406	255.968
21907.294	22359.214	20194.997	27826.992	27742.532	28087.948	16686.568	18793.277	852.675	342.943	231.271	421.296	368.751	649.053	204.847	8424.909	273.311	307.694	497.542	812.134	163.09	332.982	194.345	1333.315	7343.541	265.147	309.989	261.172	6951.927	583.526	302.89	3009	213	0.892	760.096	256.181
11111.46	11893.065	11797.177	14237.826	14559.562	19419.769	12138.419	16476.344	685.972	307.193	326.054	434.801	354.42	792.838	214.863	10821.163	142.522	173.098	336.986	1026.979	260.03	458.374	164.706	1955.973	3452.644	257.273	272.213	268.733	12995.753	778.369	287.883	5606.451	127	0.893	863.461	256.091
23669.857	25763.188	29862.012	31054.412	35020.243	37997.244	31383.876	38848.466	1271.033	402.106	395.719	2312.604	19925.691	1171.2	349.764	12311.454	186.39	282.321	138.323	613.047	7587.098	593.073	119.904	2937.599	5929.657	288.453	300.173	269.55	23486.409	10506.466	343.377	5204.672	170	0.907	1053.482	257.635
22253.714	25757.457	24920.404	31831.774	30851.731	39892.57	26302.918	35133.637	1648.716	451.79	412.785	1214.139	8338.246	1344.703	370.717	11057.082	184.796	274.161	180.656	607.119	3847.556	503.591	136.914	3067.423	5939.979	326.949	319.556	303.336	25476.739	4569.96	335.993	5479.542	227	0.797	1170.632	259.231
32145.701	32549.637	29865.435	37514.509	35253.723	49704.384	31282.845	47200.484	1407.688	519.166	468.3	525.123	2642.111	2310.823	366.491	15755.625	307.973	305.292	284.09	835.225	2902.804	487.14	171.864	4967.944	5813.969	340.97	317.33	267.702	2221.423	1820.502	298.228	8151.493	134	0.953	558.157	257.485
24268.651	20955.524	20684.43	24509.012	20801.105	20089.576	12542.371	14059.727	864.495	344.133	349.226	576.042	334.253	824.049	261.165	11715.865	204.372	202.161	375.749	1475.395	213.568	332.959	129.32	1467.558	10182.99	287.387	293.624	285.397	3381.962	1052.529	291.355	5145.874	159	0.793	972.575	257.915
19530.845	21960.388	22541.838	26948.02	28621.575	34292.1	24383.85	31835.331	1672.943	423.397	402.274	929.848	9498.308	1145.964	358.429	12642.433	179.311	262.398	153.012	488.368	2869.82	497.687	126.305	2862.501	5470.697	375.696	335.399	268.182	19439.727	5367.504	357.611	4817.253	161	0.912	1134.419	259.463
22639.521	24682.748	24710.259	31559.291	27977.476	33061.649	21862.194	29491.894	886.356	391.457	363.729	808.473	1033.257	775.18	282.797	10390.873	171.841	228.573	304.588	1434.269	353.279	567.719	156.028	2425.928	6244.866	243.354	368.041	295.103	16883.631	1118.76	322.633	5413.065	107	0.929	1183.519	257.621
22239.869	25441.095	21466.13	31374.847	26439.099	31472.241	16608.778	26589.98	1157.458	630.377	349.733	556.85	3305.956	1077.638	278.471	16675.06	307.355	310.043	394.935	1205.989	1839.408	663.756	175.33	3084.646	4801.588	343.327	331.524	274.362	4491.178	1934.207	259.383	5435.101	112	0.973	702.241	258.607
31845.733	34379.216	36930.006	42498.833	46309.278	48991.85	40948.034	48662.262	1462.933	434.581	422.691	1127.32	8081.085	1580.604	340.351	10723.731	202.164	311.199	132.969	509.553	2495.941	469.951	118.792	3033.385	7080.535	377.24	284.546	273.989	16294.629	5773.441	335.049	5783.387	218	0.857	1110.211	260.225
18956.843	20423.106	21759.372	24792.796	29291.809	33844.715	30653.261	31937.917	769.71	346.976	350.882	622.878	487.038	1134.689	320.298	9058.006	169.327	194.975	269.788	3088.573	198.368	735.129	133.692	2273.824	5279.34	275.185	307.661	274.358	14561.718	2462.573	298.819	6540.347	228	0.846	997.921	262.504
22744.174	23576.4	25777.409	29604.018	33924.5	36012.339	30954.803	34990.601	976.589	351.634	356.599	1947.386	7643.58	1007.79	310.813	10433.17	181.333	239.567	183.958	1411.241	5221.132	522.208	128.599	2312.496	7680.79	288.867	270.741	274.018	26149.83	4266.228	374.08	5060.932	341	0.703	1064.38	263.418
23065.907	24833.753	26218.113	30227.047	35084.972	40121.789	28815.356	34319.761	834.597	348.199	351.547	829.503	2696.666	1191.729	261.795	9474.032	184.939	237.183	192.711	1234.624	982.063	420.712	131.471	2071.291	7284.243	352.777	404.287	271.488	5744.044	2547.432	384.359	4791.33	271	0.78	1097.426	264.651
18616.721	21582.804	18388.999	25869.584	21198.167	31975.286	12188.857	16585.107	928.157	366.063	305.748	1184.828	2997.187	910.25	283.94	17611.091	187.862	215.235	222.47	1124.204	1227.384	410.111	126.492	2060.164	6686.374	230.953	264.89	265.285	9977.05	2237.612	286.077	3401.223	127	0.983	1236.539	260.587
13943.184	8835.73	22297.366	10819.567	17963.962	20167.261	14568.722	14379.592	631.92	284.944	246.551	312.077	204.917	577.515	161.447	8153.556	224.793	243.843	342.496	1109.512	130.859	240.987	148.317	1193.029	5347.427	234.231	281.939	260.118	12025.471	892.701	254.083	3095.838	159	0.887	780.406	261.242
16499.429	18438.346	17448.313	22816.786	24901.5	34705.956	22865.017	29791.275	808.616	337.026	358.479	846.841	438.124	1380.057	261.085	7966.173	149.255	201.112	212.046	2500.536	397.955	545.947	139.149	2905.297	5889.278	262.096	249.058	291.803	14764.056	1570.645	323.814	7076.41	148	0.891	878.858	263.541
27935.362	29003.794	33328.648	35396.835	41113.582	42166.421	38538.582	44272.014	1145.925	496.899	415.448	2121.966	13206.507	1316.258	384.682	11011.222	190.722	289.505	146.469	880.353	4647.527	527.844	129.045	2919.592	7139.596	280.756	285.076	272.56	19196.03	6601.469	310.699	5705.656	330	0.85	1042.07	265.755
23314.329	24663.581	23625.998	31433.729	29662.583	33639.731	25993.615	29992.414	922.603	626.798	355.936	866.832	1748.287	993.93	304.246	10203.582	175.092	210.141	352.892	1044.305	719.917	605.829	156.566	2349.303	6207.938	251.518	339.153	305.698	7652.332	1746.853	323.094	5143.314	197	0.939	1178.865	264.089
30791.979	42713	37327.375	52597.022	34868.697	48157.035	30004.242	48203.81	1360.965	489.539	429.689	790.622	10450.638	1385.662	389.672	13916.586	310.986	305.054	233.236	610.86	4679.153	535.55	169.323	3817.575	5713.196	304.458	313.134	300.414	863.637	7540.568	303.893	6229.975	125	0.968	590.924	263.076
32355.906	33558.068	30054.046	41497.461	40173.989	47441.478	29114.868	32417.898	1292.149	438.144	385.106	1011.643	6335.011	1156.059	323.566	13445.281	313.528	328.564	204.8	503.621	3961.375	495.863	151.995	2435.555	6476.853	315.533	311.793	270.826	1328.248	4420.951	304.017	3882.977	221	0.859	634.817	263.83
16626.093	16860.023	16519.931	19962.075	20583.992	28215.718	16666.522	23573.993	591.713	317.413	292.388	418.976	324.473	991.453	251.408	9137.607	176.463	194.546	202.409	1830.444	294.595	510.751	132.75	2026.235	4574.131	257.733	290.212	237.747	21705.451	1887.69	281.276	5649.809	103	0.952	818.888	262.228
31512.005	31130.33	36959.906	36832.273	43738.222	40468.243	39947.772	46312.795	1121.25	433.443	407.374	2309.396	13026.938	1229.435	447.204	9837.013	204.116	274.45	140.234	587.486	2849.958	548.455	146.582	3200.91	7798.052	280.168	288.493	269.875	6782.938	7281.942	272.747	6030.812	141	0.904	1029.918	263.94
16746.775	17908.844	17046.044	23231.841	21537.265	26487.314	18529.368	22961.582	721.533	401.074	331.901	612.312	327.792	893.162	281.949	10724.934	160.984	184.82	400.109	1378.241	198.316	14743.152	161.984	2190.88	5522.311	226.992	439.03	306.174	15863.301	1105.396	364.701	5054.657	209	0.876	1190.376	266.036
22372.701	24753.27	24416.489	31774.878	28356.973	33689.42	20827.466	28138.339	906.881	374.157	343.665	689.317	352.813	885.647	261.168	11587.401	197.111	228.276	450.304	1405.84	186.52	3108.59	154.467	2054.84	10368.082	255.264	362.805	301.891	13020.733	1408.323	367.282	4436.326	178	0.793	1200.303	265.983
43620.695	44038.881	37078.565	51581.122	49165.421	57038.053	42684.943	63192.888	1659.484	576.63	498.767	596.025	4029.797	2846.683	424.83	17795.537	343.704	288.197	216.864	713.765	2955.747	505.677	169.301	7001.116	7061.839	343.742	355.905	280.502	2020.577	2851.565	321.058	11510.202	273	0.901	560.976	265.947
31153.184	30310.565	26791.154	37920.038	37933.547	43585.745	28218.701	34107.045	1198.83	409.976	368.466	1463.999	9651.786	1067.618	318.382	16694.285	314.954	342.247	186.919	541.446	4763.097	489.151	157.821	2654.853	7958.979	313.437	295.464	287.838	511.908	7353.018	339.925	4192.177	159	0.91	626.374	265.695
20028.855	22250.259	20446.963	27334.699	22799.778	19430.265	11791.214	15170.106	928.528	376.651	326.054	725.477	322.315	699.31	252.133	10674.446	197.398	237.863	399.587	1308.222	178.278	460.798	131.216	1605.335	8357.016	265.518	301.297	275.76	11206.254	880.306	309.561	4100.965	162	0.873	1211.346	265.864
23078.764	22172.613	20590.367	27009.39	27989.647	35175.883	18101.332	21013.834	1226.833	491.428	353.408	741.223	3611.692	1557.543	312.304	13282.884	307.346	318.857	301.633	984.391	1772.391	869.476	190.943	2441.552	5213.097	327.405	323.381	274.831	4292.519	2899.097	280.418	4422.884	161	0.935	696.413	266.028
33818.711	35559.052	40949.105	42036.156	49856.082	49569.696	48022.938	53309.757	913.968	523.941	399.334	1995.367	7940.13	1528.783	355.672	9261.85	189.845	268.399	163.113	1044.112	2902.744	533.734	139.262	2641.861	8907.946	270.659	318.291	276.342	23271.019	4538.016	294.678	5679.78	196	0.896	1013.444	265.214
36241.778	48210.636	39906.987	56749.192	43201.565	52590.424	38628.336	65786.891	1440.207	570.63	495.411	669.001	5776.977	2066.054	398.435	14395.963	315.149	305.009	193.49	676.326	2929.691	501.471	162.9	7434.414	5256.582	329.228	338.702	282.765	1248.576	3522.862	321.995	12844.769	182	0.905	573.231	266.176
28532.782	30675.398	28303.48	37545.565	36027.083	45429.068	28512.701	38433.19	1171.107	450.872	390.461	968.843	7356.529	1195.317	322.98	11994.653	314.487	304.558	197.113	550.769	3798.06	507.012	148.437	3321.221	6096.422	303.132	317.456	270.834	2624.495	5349.294	285.958	5315.659	163	0.91	643.555	267.347
13320.334	14506.34	14681.931	17955.494	18614.41	25364.664	16468.622	22482.075	630.608	298.959	303.905	565.049	326.182	867.836	236.616	6689.023	139.076	169.004	185.549	1716.503	242.274	398.674	133.804	1759.94	4664.497	260.688	258.984	283.96	8787.752	1187.111	300.037	5192.546	173	0.86	862.205	268.251
18030.989	19242.319	19402.271	24748.331	25788.088	34067.186	22686.24	28112.178	1776.373	394.946	394.832	1005.105	9964.698	1340.595	354.445	11928.179	171.698	223.887	153.578	503.825	3083.317	524.518	133.863	2873.136	4900.616	376.32	304.458	285.341	24417.367	7160.766	325.019	5035.838	289	0.789	1153.161	270.189
13517.863	15104.251	15352.832	17597.124	18306.82	23384.851	16082.668	20028.847	573.354	282.537	275.77	453.745	304.49	921.719	226.745	8481.542	165.895	175.537	339.724	1101.332	265.643	397.095	140.693	1890.431	3354.002	251.316	255.32	249.282	4271.498	1262.206	273.263	5912.978	118	0.914	841.619	266.627
15687.673	16267.234	17830.361	19835.351	22734.239	25915.429	15674.909	17922.413	595.422	906.49	280.163	449.171	376.431	934.225	193.602	8251.469	152.536	173.142	351.501	956.546	163.089	349.253	128.342	974.96	4865.34	283.47	262.501	274.183	8773.626	590.236	364.18	2378.291	182	0.908	1079.654	269.099
15593.636	14614.348	16447.264	19711.855	17133.83	18343.418	12607.089	14247.853	810.38	333.583	364.595	715.006	332.231	915.455	303.265	12956.396	176.677	200.886	223.536	2382.89	648.595	410.383	138.955	2537.561	8576.355	271.442	284.777	290.626	12862.953	2048.725	318.122	5541.776	172	0.827	969.256	269.849
40056.223	40684.157	47279.623	47383.567	54097.398	51106.961	51146.297	55459.346	995.889	424.539	422.737	1959.761	9417.067	1493.442	382.144	8442.244	206.953	291.985	157.817	514.399	2626.319	531.365	157.477	2804.429	9928.882	290.513	316.912	277.558	16691.176	5225.722	318.358	5843.313	298	0.8	1020.872	272.295
29641.695	31879.635	34703.678	38724.593	43337.037	45945.186	36510.35	45423.62	1284.808	432.35	406.467	976.753	8337.032	1605.43	361.125	10443.841	186.741	272.422	158.766	428.115	2013.878	511.065	135.97	2885.313	7136.377	330.863	423.203	272.881	22684.639	5388.985	353.801	5338.086	267	0.78	1123.946	270.938
28629.981	30065.836	30829.815	39100.738	39316.318	43676.598	34882.216	41691.936	1241.912	444.775	405.324	1149.54	6204.415	1684.64	348.806	10508.291	188.736	242.101	191.761	650.65	1638.683	476.928	141.056	2908.818	7152.839	321.743	357.006	291.17	15220.383	4548.474	319.671	5723.125	377	0.75	1165.423	274.023
33374.654	40164.55	34222.947	50052.338	40664.501	49069.93	35598.465	61300.293	1312.462	511.332	438.09	758.003	9713.906	1588.255	390.475	15311.173	317.117	304.192	214.539	604.854	4248.497	495.643	164.012	6075.714	6270.583	322.118	326.482	281.143	658.982	6609.171	295.424	10133.379	265	0.885	584.591	271.096
25513.734	23691.847	22801.338	29140.95	31804.82	38175.236	25743.045	27056.366	1071.122	345.767	327.692	719.118	9123.586	911.974	342.108	12503.861	281.685	324.274	265.787	668.997	6153.366	1149.86	152.252	1981.322	7063.436	284.314	311.6	287.414	1052.62	5712.54	287.87	3144.743	205	0.841	615.71	271.383
24831.755	31205.311	27301.72	39178.188	30548.895	42467.367	25011.885	42467.923	1177.952	419.315	358.473	1025.534	7049.535	1172.098	306.379	10625.544	325.807	305.162	195.735	583.093	3513.018	760.018	148.686	3023.824	6518.553	314.072	282.434	257.116	1929.804	5134.379	285.926	5085.956	106	0.92	650.726	267.613
28675.901	28375.46	28882.997	34137.119	36569.071	47729.565	27561.114	35436.22	884.131	467.542	344.588	612.7	479.234	2271.229	282.889	14249.497	289.345	380.279	542.948	985.193	130.168	656.169	261.566	3628.347	7427.143	485.996	289.931	295.128	5435.252	1007.553	340.176	9985.888	239	0.852	742.554	271.274
32188.275	33868.601	37089.622	41642.97	48277.967	50499.229	42977.152	50847.268	1102.309	433.433	409.473	1075.842	8768.107	1555.805	360.408	10741.556	192.437	338.404	152.324	481.246	2666.625	520.818	134.683	2787.4	8270.111	406.846	397.604	290.175	18134.532	6066.05	338.358	5368.025	111	0.935	1107.878	267.464
12462.609	14134.978	12457.951	17191.773	15546.274	19822.027	12736.769	22646.013	972.119	390.984	338.083	884.421	3237.894	1111.347	297.373	12011.656	265.278	286.486	398.317	814.903	1196.003	1103.113	196.557	3201.036	3719.227	323.303	348.175	253.528	8978.875	2174.8	264.397	5377.511	150	0.774	667.567	271.66
19614.365	20541.445	22408.288	24834.782	31056.637	35017.978	30468.626	35496.409	888.47	367.018	358.404	1530.479	4294.257	1227.4	332.156	9928.432	166.882	205.521	401.594	2885.359	1836.951	3773.297	146.965	2500.665	4858.853	283.843	335.487	274.688	18199.163	3373.567	289.04	5958.255	175	0.703	1001.563	274.009
13082.134	13059.917	13232.011	20490.424	17696.149	22931.721	15296.833	20128.704	516.925	269.592	255.508	365.651	294.264	780.092	246.205	8276.003	184.229	198.955	181.385	1352.262	261.748	458.47	123.003	1653.727	5316.497	236.082	279.903	210.05	19602.426	1937.545	277.283	4825.874	150	0.951	806.913	271.2
34204.618	36026.346	40280.696	42548.472	48629.514	48563.603	41481.449	51110.157	1262.101	423.664	422.236	1097.416	8525.293	1649.845	360.877	9902.326	193.464	313.349	130.621	405.817	2205.078	491.105	129.2	2840.617	8186.863	358.328	293.827	283.401	21519.906	5611.202	373.998	5482.34	171	0.815	1113.178	272.33
17569.927	19871.099	18852.996	25296.534	20679.19	28665.71	14874.791	20014.025	694.41	339.664	359.717	1125.425	2221.368	770.506	284.527	12863.404	172.359	204.875	240.866	1270.382	888.062	440.193	131.512	1919.871	5766.799	248.528	293.055	280.7	11039.478	2098.392	280.127	3473.8	250	0.738	1222.876	275.32
14982.063	16204.488	16982.646	19393.948	20515.494	26092.194	16578.952	21912.215	840.055	336.502	348.059	530.223	322.049	950.397	256.042	9480.67	161.982	383.652	178.378	1584.23	178.709	590.021	132.691	1824.041	3152.618	272.865	298.158	261.232	4073.082	1575.725	307.712	5334.272	110	0.985	979.509	271.555
33285.107	33665.359	28360.864	42092.859	39245.526	44255.863	35171.015	53928.761	1508.427	554.004	468.943	638.523	6060.917	1740.535	412.128	14722.411	300.075	305.83	170.075	685.282	3105.34	509.582	163.809	7106.202	5012.793	323.974	430.646	273.913	3912.923	4062.25	332.3	11382.786	113	0.981	569.403	272.447
21828.013	22094.648	19073.913	27223.175	27259.741	35559.245	20943.907	39360.944	854.304	362.183	252.777	647.77	332.845	1296.717	229.714	19851.256	242.346	350.063	361.902	1578.491	134.232	675.58	223.674	4525.837	4601.664	256.033	240.767	284.367	7757.729	1302.296	462.443	15347.817	140	0.947	763.307	272.971
18278.122	20263.458	20000.143	23484.966	19399.732	23430.258	14919.984	19758.883	778.583	336.182	330.282	569.978	333.273	1111.692	226.744	7829.379	199.256	222.145	332.806	1158.714	244.138	503.553	141.702	1980.976	7830.503	267.952	263.898	270.249	2870.152	1100.197	277.37	7482.294	101	0.977	848.173	271.015
15197.083	16164.6	18445.047	20728.274	23044.563	27577.82	21750.716	25728.812	777.444	343.077	355.217	565.818	382.173	1032.652	289.443	8704.054	151.381	201.357	215.439	2608.712	195.414	3702.848	137.317	2022.797	4643.64	261.81	299.132	274.402	13840.852	2214.634	299.4	5979.631	211	0.761	983.377	277.121
31336.934	32596.723	36921.888	39027.67	46366.31	46391.253	44325.824	48997.177	942.62	409.151	403.702	2041.672	9270.073	1340.308	378.571	8936.694	193.845	258.283	188.219	709.403	3724.83	788.057	138.183	2654.305	8282.86	281.877	300.002	282.023	26167.293	5124.572	300.118	5540.411	480	0.594	1008.581	285.619
30536.138	30782.08	36589.408	36326.09	44267.357	40933.7	40781.112	46388.212	1122.302	444.048	417.283	2170.395	10519.658	1233.585	405.442	9865.732	191.495	274.05	150.06	594.972	2996.732	541.096	132.487	3177.689	7112.231	277.212	265.309	275.765	17685.648	5849.756	294.52	5978.301	178	0.876	1030.618	272.904
24513.749	26152.338	30521.281	32053.305	37589.103	40700.193	33047.661	40400.303	815.077	334.609	345.2	1326.526	3266.525	1000.434	290.668	9880.112	186.634	244.196	269.002	1526.88	1697.946	558.097	126.384	1978.866	8568.96	282.251	274.19	264.693	9595.109	1675.452	330.28	4235.909	121	0.91	1054.384	272.475
15901.603	15771.125	15906.104	18637.3	22052.617	23711.431	19799.915	22147.868	792.5	332.127	326.324	1006.326	2976.559	958.636	267.143	10139.478	173.656	183.744	197.477	1329.434	1259.673	425.005	137.235	2045.59	5669.743	315.734	421.896	272.821	9967.717	2807.468	404.414	4598.365	119	0.949	1094.004	273.13
17186.78	19902.369	17600.976	24135.647	21463.513	30426.907	16060.261	28353.281	1023.421	404.925	352.213	573.997	4074.82	1364.504	298.56	10185.894	279.48	286.27	262.659	649.178	2733.846	517.299	172.857	2979.36	3779.434	329.868	321.529	272.919	3034.405	3070.596	273.402	5139.98	232	0.695	680.28	273.56
16710.364	27619.184	22491.562	35032.219	21541.436	32773.084	14970.895	31983.383	802.066	412.96	329.554	657.718	506.494	1758.728	248.539	21059.439	260.219	321.522	470.316	2247.121	127.864	1277.031	188.273	4601.453	4923.494	272.629	265.717	285.869	6433.769	1438.586	394.11	14791.286	98	0.98	751.531	272.786
17742.539	15044.022	13451.326	19026.305	22463.803	23664.171	12653.288	27538.562	697.611	301.611	260.139	544.634	263.008	760.178	168.965	16564.859	216.931	259.366	243.747	1742.926	127.528	265.323	120.112	2872.011	4312.007	234.079	249.444	261.632	5023.206	1117.29	323.246	9298.641	192	0.829	776.229	276.115
12246.457	12743.708	13287.191	15994.116	16923.752	21508.537	14346.718	18869.277	1016.849	355.55	337.47	754.349	378.635	875.931	234.98	7272.305	163.372	172.194	228.297	1697.943	259.828	671.006	141.886	1911.05	3847.008	251.858	270.61	284.542	8869.993	973.907	274.956	5173.852	137	0.846	867.011	274.551
23516.906	24031.754	25851.655	29143.451	34708.479	37476.957	33370.229	37365.374	894.995	754.914	342.92	1203.799	3403.099	1514.243	306.015	10112.58	179.668	227.038	291.353	1869.583	1441.537	424.862	142.21	2255.098	7210.937	271.155	286.512	268.277	12857.841	1800.341	338.226	5427.643	177	0.843	1047.489	275.274
27537.61	29633.481	32118.455	34657.468	41661.645	45071.441	36533.969	45090.418	986.25	444.174	395.549	914.572	5968.119	1750.008	323.995	11564.696	190.279	277.883	200.781	573.227	1836.885	502.809	144.508	2778.376	7195.253	454.121	663.829	294.502	16543.302	4288.524	326.198	5321.234	109	0.918	1102.683	273.417
24773.862	19994.528	19128.407	23476.022	32579.12	36435.204	29279.894	31146.377	1245.404	452.606	392.282	916.26	7203.647	1390.999	341.549	9418.759	299.411	272.233	170.311	572.932	3517.566	484.41	147.517	3925.317	5119.68	307.307	339.174	272.137	2616.132	5655.186	300.729	6253.318	262	0.836	646.107	278.683
19471.73	20898.152	20894.883	26024.053	24591.068	28721.836	21097.774	26484.608	633.182	386.351	296.419	402.545	344.671	1019.133	230.372	8026.376	190.367	197.909	394.529	887.506	265.289	552.786	143.425	1859.301	5217.322	242.924	365.155	235.277	4610.137	1115.108	272.618	6435.263	142	0.982	821	274.697
23557.422	27698.528	22151.686	34379.575	27910.967	33573.854	25849.481	49250.853	1575.555	565.301	462.856	564.65	4656.459	1552.202	413.719	15077.555	276.34	266.435	163.893	690.763	2856.722	522.625	156.551	7249.186	3293.377	325.656	404.739	281.186	2934.029	2996.948	342.279	11141.77	113	0.912	563.942	275.58
15774.778	22204.989	18908.717	26297.448	18601.635	26207.746	15330.986	16980.19	979.434	404.476	317.508	812.285	3159.555	666.233	263.965	15322.036	237.192	352.516	232.111	466.886	3778.429	912.962	170.93	2241.594	4397.946	302.313	313.187	294.291	995.466	2417.356	289.776	3465.319	152	0.985	714.362	275.895
13428.63	15487.84	15255.814	17882.082	18416.359	25513.81	13989.769	19183.534	474.912	247.292	250.977	445.103	285.638	634.144	197.761	8527.842	177.678	190.854	299.602	966.787	271.863	397.133	147.57	1211.782	4987.975	238.42	275.146	257.76	6666.71	982.143	288.496	3700.65	110	0.955	835.145	274.8
16152.482	16853.182	18748.39	20470.034	24089.778	26216.658	20705.112	23381.055	807.757	307.297	315.147	755.937	427.49	921.313	242.018	9885.006	170.206	185.858	246.599	1994.099	169.407	1235.162	123.723	1693.702	6643.351	278.814	269.691	280.609	9078.733	1456.759	378.943	5180.07	296	0.757	1069.166	281.618
12027.043	12859.078	14101.437	15695.581	17028.359	20068.386	14317.502	19887.202	2021.977	395.721	391.281	1227.824	13074.034	1023.758	359.951	11897.015	163.926	198.92	144.75	497.883	4005.354	555.322	125.164	2992.503	2905.453	297.497	275.899	262.193	36971.958	7729.316	381.277	4773.05	100	0.967	1138.92	274.62
24631.642	26792.333	25607.951	33421.544	31809.499	38049.146	25694.694	31981.208	743.323	359.401	364.366	759.51	370.78	897.814	279.251	9788.677	202.19	224.144	280.874	1749.449	172.216	1923.844	130.229	1835.088	11223.884	247.313	307.408	293.39	10135.988	1567.585	299.75	3998.744	311	0.757	1198.876	277.349
12324.163	13362.692	14058.56	16734.083	18058.176	23005.948	14815.054	19045.852	554.533	264.293	257.535	582.102	316.913	750.295	210.746	9118.672	180.284	183.107	360.128	1398.427	249.394	513.769	137.185	1333.61	4708.792	260.406	264.89	265.736	6005.545	1253.511	288.753	4167.943	167	0.771	837.775	279.266
35615.462	35629.135	30761.146	43074.396	40525.879	51853.501	31770.189	59554.421	1551.154	480.889	450.356	670.096	4845.621	1588.429	406.272	22415.319	299.436	302.837	249.805	643.116	3682.468	809.299	153.319	6624.217	6113.963	321.397	330.281	287.917	621.291	3196.904	326.549	10622.457	156	0.935	546	276.718
15377.595	16844.947	17640.807	20242.395	21114.338	24412.352	14408.329	21023.171	911.193	368.779	362.462	600.381	423.659	1388.191	310.423	12578.275	185.589	204.395	187.83	3425.752	1442.676	825.441	143.414	3809.151	7426.04	270.256	282.346	292.992	24724.372	2652.67	313.721	7946.416	125	0.823	878.572	279.22
30938.345	32541.288	36376.352	39047.502	47170.114	48127.277	45199.22	50304.726	952.248	407.773	395.241	2028.991	9275.996	1358.522	376.549	9655.797	188.635	255.058	273.723	1284.223	3736.952	1592.606	139.084	2659.767	7721.075	278.711	322.339	287.044	30008.237	5176.649	281.739	5709.203	129	0.872	1004.903	278.988
28162.792	19451.7	18145.618	23564.864	34194.783	36132.711	32834.699	34193.681	1368.784	490.085	421.867	908.599	7492.499	1196.166	398.845	11182.929	292.661	328.459	181.857	712.481	4024.421	527.738	166.494	4791.908	5602.839	318.478	542.62	274.959	1759.496	5322.713	333.195	7246.319	143	0.952	575.241	278.605
28876.915	19202.127	19663.5	22709.838	36798.358	41700.377	30102.711	22988.695	1676.771	370.598	349.652	831.503	5966.04	960.408	310.661	12525.14	300.017	308.443	231.19	507.346	5025.975	487.225	145.074	2283.035	8655.229	290.457	398.76	285.512	672.748	4224.714	251.683	3661.459	161	0.912	610.997	279.345
19026.358	27362.825	23372.652	34136.879	22946.154	32160.015	19373.76	39547.209	1320.5	389.215	342.577	1265.928	11894.637	1174.345	374.13	10712.071	281.83	338.482	163.244	567.363	4877.782	484.558	151.905	2893.631	4222.861	298.01	290.847	289.218	1386.255	9022.993	297.768	5041.972	119	0.933	624.097	279.147
25997.165	17680.257	20087.253	24254.821	26615.221	36109.68	18190.451	31889.155	793.936	250.971	268.754	390.189	267.035	999.946	210.486	18571.057	238.043	243.895	247.304	1208.819	164.687	467.59	166.866	3413.03	4758.646	222.347	269.637	248.132	6185.129	1199.781	352.477	11515.23	131	0.947	785.874	278.385
21215.727	23203.667	24097.803	28882.527	30788.015	32576.644	22741.834	30591.208	866.667	371.81	372.682	664.236	409.776	987.617	283.21	14884.496	186.576	199.329	197.5	2505.596	851.866	730.122	133.25	4400.323	9538.187	262.142	276.56	284.598	15744.635	1205.879	318.15	9569.793	320	0.774	894.228	283.441
15359.45	16963.033	16064.228	21068.888	21068.832	26989.831	17947.391	21713.254	752.67	344.62	323.209	816.118	377.459	695.387	249.124	11415.082	170.075	206.195	301.414	1495.159	175.974	535.827	139.139	1606.025	7462.938	238.078	309.351	305.002	10388.305	1113.93	335.042	3223.101	191	0.851	1185.479	281.709
27595.686	33291.905	30980.588	41233.914	35857.152	45012.413	32478.414	49929.503	1238.423	448.842	394.743	760.936	5847.487	1678.497	340.572	8272.908	307.006	281.113	180.918	517.261	2711.989	497.312	158.956	3679.961	4874.188	307.439	298.638	276.102	1741.921	4115.227	298.024	6461.962	220	0.918	655.609	281.945
12553.073	14582.359	15062.058	21324.084	18981.869	22749.37	15961.259	23781.914	625.377	227.658	251.777	464.536	288.129	764.62	216.719	9621.422	183.022	165.149	270.789	1447.972	213.139	406.558	124.929	1706.508	2125.013	222.652	266.254	235.174	4836.985	1204.2	306.883	5728.159	209	0.911	800.141	282.117
41662.998	43131.517	48231.465	50592.653	57278.367	55855.951	53333.115	58532.941	1075.708	406.285	419.99	1131.214	7983.786	1796.909	354.874	9469.058	211.639	335.757	143.309	414.822	1365.091	477.075	127.2	2464.596	10402.193	348.298	311.335	294.322	9785.448	5350.939	328.129	5259.424	156	0.862	1109.385	281.256
29084.286	29984.929	33971.944	37154.059	42568.57	42360.056	37998.588	44188.687	1421.664	411.421	396.242	1177.497	9100.261	1496.813	367.159	10697.975	183.192	290.104	144.317	447.726	2170.975	517.759	126.788	2666.978	7731.535	330.503	334.275	270.474	22162.786	6368.9	357.514	5093.255	441	0.658	1124.756	282.978
29555.656	31079.689	28071.531	37584.367	36510.633	44131.226	35559.902	42568.03	1128.54	460.29	398.62	806.732	8524.9	1180.972	362.948	9685.178	277.308	282.782	171.435	582.657	4553.85	500.403	158.924	3525.599	5721.779	306.453	348.047	279.079	449.648	6246.204	307.548	5620.835	275	0.791	581.427	283.347
21190.652	26965.573	23783.197	33519.469	26527.506	32629.148	24093.593	41786.807	1369.151	452.048	386.693	637.715	5137.507	1511.854	349.142	8564.949	313.269	266.667	288.982	616.381	1908.89	496.672	179.514	3673.916	4475.483	323.648	340.506	265.071	3619.202	3328.435	281.571	6552.597	191	0.862	667.442	282.427
29621.87	30384.914	37647.764	36637.36	44090.535	41877.578	41554.447	47155.482	1055.434	407.357	395.421	2044.677	8980.409	1161.566	368.254	10265.636	176.585	266.229	142.238	803.136	3794.58	508.519	138.91	2850.301	7274.876	282.522	265.383	272.936	28515.753	4605.908	311.151	5651.316	121	0.921	1030.756	281.211
19444.675	19766.463	21270.629	24084.862	28970.183	32131.094	26995.485	29641.063	898.391	358.507	316.05	683.705	463.961	889.82	248.445	9528.931	166.174	218.201	262.698	1375.305	181.392	437.605	132.965	1664.843	7319.209	286.514	277.931	258.775	6528.523	994.742	331.972	4748.328	190	0.905	1047.795	283.805
34097.239	36253.043	41099.301	42516.452	52035.134	52418.138	46203.704	54527.666	921.704	408.478	393.929	1116.12	7738.548	1622.483	331.36	10490.677	197.603	330.097	138.561	405.491	1578.93	476.058	133.421	2418.406	9053.763	357.63	310.419	285.163	14634.276	5488.71	346.825	4994.912	117	0.944	1101.107	281.577
22870.125	25701.717	23229.223	32655.003	29527.283	32288.966	18089.552	23902.567	1074.144	447.7	508.798	1338.211	10274.768	887.272	376.248	18766.941	206.259	262.343	224.574	558.034	2683.886	538	125.907	2729.69	6285.882	265.504	326.84	277.27	13793.993	3990.7	292.269	4104.869	189	0.88	1230.019	283.712
12566.894	16802.07	17380.698	23479.298	22351.929	26404.748	17878.618	23902.902	561.765	295.382	296.75	477.033	344.247	1136.169	234.345	8946.104	171.962	181.13	368.629	1371.506	248.006	636.289	141.429	2082.472	3747.491	253.145	277.175	217.238	4231.934	2408.827	328.349	6728.994	250	0.797	809.612	286.408
14598.577	15733.966	17812.473	19825.947	23331.512	28492.461	20905.198	25573.34	718.629	307.167	323.923	583.269	981.958	925.961	277.941	9790.016	146.258	173.122	596.975	2180.273	490.711	4931.396	165.305	1629.643	4201.619	282.809	365.217	270.074	8936.921	914.971	288.014	4018.593	172	0.887	992.14	283.581
31735.582	35431.211	28969.801	43629.153	35483.793	45042.763	28918.497	54848.3	1390.163	475.764	401.33	813.052	6014.104	1217.612	389.35	19543.615	291.903	428.957	285.471	519.281	3943.277	1028.34	146.445	4931.588	6847	320.77	310.146	276.738	1381.144	4073.141	335.389	7692.555	193	0.92	543.474	284.889
14039.929	14411.671	16247.034	18833.933	19812.314	29021.738	19703.776	26177.609	735.648	340.148	366.225	534.312	337.965	1150.357	345.518	11355.754	156.468	195.617	178.6	2263.302	1329.461	452.902	153.113	3937.454	3695.856	256.746	288.228	277.976	10714.513	2997.279	329.331	8389.112	226	0.836	967.204	288.735
32051.65	32449.215	37259.536	39195.297	45432.825	44389.999	44425.443	47431.28	1005.058	386.36	391.918	2032.648	9458.242	1319.824	395.425	9165.176	188.107	258.322	123.376	870.451	3775.132	484.321	128.884	2547.235	8416.466	279.017	274.177	279.219	24317.332	4885.171	312.399	5526.706	436	0.756	1019.966	291.528
18313.038	19994.554	20815.039	23245.637	24347.195	32675.235	19256.301	26359.353	919.457	353.899	334.084	530.304	425.479	1292.999	291.167	11759.929	190.737	197.704	240.651	2691.451	773.609	1542.511	141.411	2740.715	7731.887	261.211	288.105	283.929	23531.245	2126.906	276.741	6687.904	113	0.886	872.235	284.765
22953.375	24873.107	26191.8	32071.308	32739.411	40115.912	27566.699	35639.089	1250.821	433.744	394.246	1061.162	4637.022	1595.241	335.179	11074.512	181.622	237.309	174.392	906.856	1512.615	608.21	137.029	2752.64	6716.543	292.113	314.67	294.919	15954.891	5750.637	323.899	5221.176	147	0.894	1172.765	286.017
22430.835	21643.799	20347.379	25954.262	27835.25	35411.413	20265.557	19809.289	1127.342	423.258	328.876	879.022	6594.576	1110.605	294.717	13085.473	309.256	366.323	194.145	475.547	3510.5	427.339	176.387	1938.311	6736.649	329.596	365.407	281.114	3769.616	4654.491	285.353	3216.051	259	0.79	704.855	290.002
29007.897	19586.706	20515.697	22636.288	37270.865	42538.831	32491.584	26764.585	1267.746	452.503	390.025	1066.225	6000.195	1153.809	335.933	12084.705	299.51	358.221	207.644	676.842	3459.937	434.638	145.531	2810.183	7650.376	307.509	478.174	284.666	1891.127	4630.914	248.357	4560.297	142	0.945	611.923	286.951
25452.823	30344.35	27504.232	37642.842	31690.57	41301.209	27532.844	43495.695	1233.056	408.601	360.172	966.27	6916.821	1371.764	350.358	10384.595	263.821	330.214	169.263	558.991	3750.938	417.738	150.115	2966.327	4040.522	300.672	345.947	282.237	1384.411	5203.607	284.234	5260.832	156	0.892	620.487	285.699
16115.133	22351.727	18787.491	26741.78	19122.671	25023.175	17160.367	33720.761	1378.363	486.342	413.349	588.216	5743.617	1480.388	356.919	8454.237	269.372	267.179	171.426	752.268	2954.015	474.061	166.688	4235.371	2233.033	319.837	402.346	267.535	1021.793	3535.186	293.34	8052.246	122	0.918	673.639	285.836
10517.247	12804.411	11062.526	14656.613	13016.202	17814.843	11475.828	20318.61	1158.42	438.845	348.412	697.299	4998.179	1103.808	298.537	9062.207	244.455	247.61	197.784	602.445	4732.243	473.743	176.974	3652.355	2645.758	318.869	341.972	278.225	2643.452	3347.17	273.749	6093.033	114	0.948	685.333	286.07
13397.773	15480.547	16512.771	19308.179	20265.807	27796.019	16865.106	25552.958	661.828	502.783	305.376	589.754	537.422	1214.985	243.667	9737.122	178.168	162.316	308.152	1282.516	293.24	510.213	152.862	2198.111	1865.07	254.062	271.419	249.092	9724.471	853.008	297.598	6863.165	103	0.952	826.927	285.956
13222.186	14965.147	16376.343	18105.109	19604.75	25106.315	17134.165	24172.572	862.634	352.705	329.03	651.14	378.497	920.476	244.919	8214.953	180.95	193.306	370.831	1466.312	1250.52	632.635	185.332	2251.51	3708.256	264.408	273.908	277.497	7918.192	1235.256	283.635	6922.553	133	0.935	857.921	287.432
20740.817	21758.179	24659.214	27000.502	31874.04	35681.443	27639.139	32185.797	871.467	327.629	331.256	636.952	466.013	1151.49	240.468	9587.346	170.747	233.795	272.139	1489.701	175.812	480.134	126.917	1671.594	7369.504	301.088	274.759	267.905	8276.568	867.225	330.353	4684.457	199	0.841	1055.254	288.384
18798.966	21029.787	18945.131	25597.534	24022.747	32246.876	20049.167	25448.254	821.33	360.716	358.044	1249.129	2882.036	1029.789	363.161	16188.195	187.182	215.063	329.448	1158.12	1400.724	593.93	140.154	2430.174	5941.501	252.636	356.038	282.429	4752.309	2408.92	250.464	4410.484	114	0.948	1217.158	286.684
22737.979	24299.203	22755.46	29899.718	29498.321	36527.726	25299.301	37317.489	1132.432	389.652	339.623	940.9	7533.439	1141.747	314.662	10072.18	270.015	340.118	187.663	478.693	3605.629	469.721	136.863	2956.67	5731.828	300.397	310.964	269.271	2625.248	5926.97	292.013	4977.26	191	0.898	631.783	289.474
17196.581	18608.849	19679.689	23191.335	26079.71	31530.614	26920.69	29468.637	838.001	364.492	361.285	699.867	388.573	1077.208	288.474	9082.778	151.738	206.014	304.905	2408.866	204.302	600.956	145.622	2273.569	5065.157	268.821	313.49	280.585	10367.884	1758.133	340.789	7299.844	213	0.874	978.678	289.153
17467.075	18066.9	19321.861	22526.84	29174.813	32820.526	30486.658	34952.661	987.939	379.593	362.862	1991.582	8193.257	1110.199	372.72	10104.979	175.123	203.531	380.222	1696.425	3843.905	1575.164	136.721	2453.187	5642.35	270.563	319.629	273.763	27300.939	4422.556	279.349	5058.863	114	1	1000.5	286.763
18153.274	18413.204	22015.457	23596.649	28714.396	29888.075	27105.866	30950.85	840.25	311.956	324.47	1050.542	2736.789	868.303	285.995	9411.742	153.47	192.419	249.729	1699.948	1199.965	414.158	118.308	1779.389	5544.332	273.483	273.085	261.141	13111.011	1820.35	314.909	4659.465	346	0.719	1032.075	295.306
20608.594	21462.429	20875.548	27269.601	29293.918	35841.694	28084.056	32487.97	1583.521	428.161	413.923	1332.489	10251.729	1841.314	386.186	11510.227	181.209	217.304	160.241	503.057	2580.498	741.725	134.985	3262.425	4806.377	304.325	400.99	277.182	27777.967	10291.753	317.612	5660.926	191	0.928	1162.233	287.495
16293.962	13049.931	12885.646	15979.064	20612.416	26041.127	16024.369	17013.238	1111.069	369.083	297.601	862.709	7684.758	1268.567	280.324	12649.041	275.437	303.598	300.98	525.719	2845.875	468.702	166.567	2027.835	4705.493	313.017	387.57	264.419	3687.397	5262.101	285.921	3263.229	133	0.899	695.214	290.041
12623.772	13460.227	14267.173	16523.014	17785.538	23184.255	15883.59	21373.414	543.496	750.972	258.726	425.561	570.289	1109.289	240.192	8869.015	153.546	171.298	303.643	1000.141	349.548	413.335	144.201	1641.005	2250.318	243.976	306.592	247.67	9889.819	1129.317	305.32	4898.545	145	0.939	820.493	289.624
15197.944	15667.234	16367.125	19477.278	20959.965	24648.641	17850.513	22140.328	636.568	283.414	280.467	619.23	491.093	924.301	239.867	8262.947	177.544	185.227	319.416	1543.963	365.01	383.316	136.997	1660.966	4555.319	245.437	256.117	273.766	6273.874	1223.214	277.681	5927.925	175	0.772	836.586	291.569
22500.397	24431.731	22971.926	30710.771	28334.727	35232.307	22465.698	29459.8	1109.275	436.337	464.275	1308.986	7817.268	1082.739	423.499	24130.417	195.412	242.781	230.82	708.914	2457.663	556.303	127.721	3367.984	5872.536	281.615	406.43	293.887	12276.04	3427.402	336.379	5125.185	105	0.971	1222.938	288.205
24334.306	21490.086	19636.52	25201.398	29679.492	36652.744	26304.014	32642.292	1076.906	475.061	378.76	781.028	10332.225	1143.807	368.068	9779.289	278.425	269.272	159.218	603.626	5064.41	498.445	154.148	3926.568	5738.406	321.754	338.977	271.654	626.408	7282.429	305.093	6042.137	148	0.924	571.716	291.439
14002.215	14930.929	14797.073	19624.258	21778.398	27466.844	19782.237	24673.094	632.624	300.938	279.221	568.695	789.988	970.44	243.471	9905.448	188.453	175.089	353.352	1379.973	448.076	534.601	162.922	1831.569	3390.976	248.065	258.41	266.705	6059.575	1042.151	291.565	5868.449	139	0.915	831.219	290.011
38877.178	40048.083	46217.953	47226.348	55756.849	53783.372	52785.711	57734.046	970.5	403.776	414.586	1179.973	8150.97	1909.443	370.837	9773.066	206.977	305.947	215.821	437.077	1370.218	467.132	123.681	2478.075	9763.653	347.329	286.01	276.966	11995.551	5659.703	354.087	5342.594	196	0.811	1104.071	289.73
21132.5	27142.019	22945.641	33275.346	25755.674	33043.471	24235.355	37412.257	1090.004	433.958	369.027	979.525	13009.883	1081.511	360.673	10393.087	244.299	304.68	183.728	536.869	5002.158	642.268	150.598	2900.102	4323.778	297.312	304.014	268.444	160.354	8728.891	298.072	4806.999	186	0.875	581.435	292.898
25859.832	21718.296	21425.215	26367.287	34178.642	39993.174	31752.009	34795.693	1247.741	438.017	379.713	1069.496	7486.901	1601.173	359.305	9232.579	272.217	312.994	177.645	565.223	3156.43	478.735	154.447	3837.897	4036.914	298.025	306.545	272.673	1968.409	5529.008	304.469	6199.467	164	0.863	651.329	289.506
24685.804	19168.337	18269.837	23420.873	23319.325	25985.875	17233.834	23281.8	1120.814	437.76	451.46	527.017	445.648	1015.993	388.741	12857.017	219.696	248.635	224.426	2212.467	6081.549	759.926	172.99	6018.533	7857.799	276.611	312.603	293.543	19738.893	1892.649	356.001	9368.272	141	0.938	959.72	291.77
30861.619	31339.146	36251.782	38048.411	45927.602	42845.723	42328.987	47686.185	1547.654	421.135	411.47	1138.729	8818.737	1712.252	369.981	10978.001	179.287	285.296	249.922	510.896	1602.626	536.054	130.3	2763.648	7469.386	313.151	404.424	272.859	18582.108	6219.59	356.563	5472.271	340	0.786	1117.112	294.494
17881.091	18453.014	18369.805	22885.155	24016.47	29954.084	17683.943	23137.703	966.146	348.09	323.854	584.41	389.947	936.686	239.962	14780.469	192.234	194.793	218.298	3220.458	640.791	556.388	130.417	2347.953	9841.647	254.546	269.541	287.761	34777.203	2585.596	267.782	7540.253	129	0.896	881.492	292.353
16817.709	17935.247	20413.296	22662.155	24716.306	28600.968	20922.521	28085.651	2313.282	415.837	408.587	1391.865	11865.765	1363.504	392.806	12547.333	165.27	244.807	144.544	507.261	2507.322	609.673	129.793	3111.899	4040.305	306.95	297.216	280.938	28509.914	8516.454	355.489	5360.08	198	0.922	1150.934	293.475
21007.801	17499.884	15749.046	19591.779	25268.834	30488.456	22588.992	26420.652	1277.921	542.455	390.883	737.566	6055.821	1296.359	393.95	9215.345	259.964	300.589	189.434	626.684	3933.277	474.336	161.62	4045.939	3591.736	310.311	349.652	273.361	276.17	4496.532	303.595	6056.502	112	0.973	565.339	292.268
15658.65	17321.848	18219.377	21641.925	24228.545	29228.01	19839.438	26709.758	699.561	339.845	325.544	518.121	431.881	1283.808	270.975	8311.448	187.345	199.347	181.009	4283.187	313.989	448.525	140.395	2472.1	3618.753	247.598	260.584	282.152	26963.774	2920.766	302.046	7928.517	150	0.926	845.433	292.747
18031.247	18876.751	19498.436	22394.659	24022.432	26429.826	17798.258	22585.65	886.563	334.063	308.038	476	439.482	959.413	257.041	11575.483	198.712	194.6	288.315	1985.284	392.473	865.711	154.495	2074.842	8853.559	261.726	281.011	285.613	18201.657	1401.376	278.701	5656.535	220	0.778	869.218	293.609
14642.003	15279.887	18851.433	20040.242	23570.983	25982.879	22766.423	28243.245	923.728	344.387	350.375	1041.873	1403.021	1085.294	320.408	10731.36	143.802	181.948	392.095	2685.01	928.147	2577.259	162.051	2251.85	3273.044	286.796	415.057	283.337	15283.332	1485.239	264.571	5072.227	122	0.929	991.246	291.877
20535.078	25522.551	22651.932	31445.095	25692.53	32003.949	23456.622	36869.341	1120.091	384.466	340.629	886.902	5817.217	1076.349	309.143	10073.159	253.05	360.05	179.84	526.538	4531.522	424.318	141.085	2552.473	4560.385	288.041	331.49	277.606	2262.62	4420.832	279.108	4384.581	216	0.878	620.454	294.583
25348.715	27444.784	27668.514	34985.377	36495.188	49819.703	31768.853	38242.151	1486.283	432.768	397.443	1055.319	4868.167	1810.276	348.899	11295.655	184.688	242.288	161.413	1087.89	1470.014	771.573	123.662	2558.539	7565.067	322.496	282.924	302.223	13189.203	7739.095	311.644	4856.949	151	0.968	1175.023	293.434
22132.646	23855.502	26938.734	30337.894	34450.833	37851.558	31940.907	37338.431	978.33	368.755	378.473	930.123	673.145	1083.323	316.53	10464.018	162.888	215.351	481.671	3735.283	421.482	1331.999	188.103	2450.411	5150.458	263.376	350.306	285.67	9302.229	1103.279	272.317	6360.047	199	0.875	986.771	297.354
17882.147	19940.594	20396.621	24737.174	24005.425	31630.551	19548.332	26498.783	875.268	393.505	352.976	829.105	2153.597	993.906	326.92	13588.83	197.124	216.323	316.47	1111.934	866.089	793.829	153.334	2414.117	5921.198	265.68	324.837	275.831	11925.239	1981.922	272.972	4420.086	118	0.914	1208.076	294.619
21449.829	23569.455	22227.942	29478.13	27985.294	35305.671	23124.781	30499.996	1189.432	454.029	430.828	1413.528	8681.53	1099.574	443.387	19817.072	194.405	265.246	177.531	680.731	2735.866	568.512	126.032	3449.01	5690.37	287.448	368.033	281.348	15857.047	4105.408	322.474	5320.999	102	0.987	1218.922	293.333
22129.345	25834.756	23568.786	32724.309	29959.056	40382.33	27441.581	42981.191	1104.087	401.34	350.509	892.946	6292.506	1523.006	329.883	9704.699	255.824	254.399	222.525	482.724	3471.99	467.397	156.642	3433.53	4083.242	294.793	289.76	264.677	1355.078	4303.553	290.639	6000.337	144	0.958	657.347	295.417
16434.127	17364.884	18863.202	21945.048	24224.217	28707.006	19897.179	25614.344	836.326	314.091	302.207	503.414	369.872	892.404	244.4	8407.047	183.1	180.838	397.899	1546.592	561.301	700.998	161.516	1845.954	4990.14	252.521	282.619	276.139	13207.757	1319.981	305.962	5496.842	410	0.573	860.18	303.271
12663.114	13670.974	14713.173	17500.326	17426.276	21914.585	13938.919	17836.932	647.341	303.612	305.247	810.159	312.891	810.333	241.414	10491.935	139.987	159.702	302.072	1559.038	160.779	14311.298	130.632	1473.966	3873.835	243.151	366.436	291.8	6142.682	1034.627	305.221	3180.438	111	0.964	1187.32	295.311
24142.899	29448.056	27545.073	36790.304	31139.068	39515.439	28247.781	46291.128	1148.492	385.396	350.551	757.765	5337.562	1476.428	332.3	9103.661	256.582	287.933	244.705	471.979	3237.378	413.293	156.695	2994.678	4412.788	277.466	326.919	266.514	2019.844	3524.347	310.049	5358.751	158	0.864	648.405	296.81
14681.866	15656.578	17117.079	19291.043	21171.177	21748.356	16453.898	22444.518	705.89	348.181	304.98	700.107	350.34	867.634	228.843	18485.956	158.816	186.633	215.594	2223.686	225.253	488.708	118.173	2557.211	7320.496	270.952	251.688	271.81	12971.928	926.897	286.078	9992.226	118	0.914	889.915	295.915
9954.799	11457.542	12161.05	14691.869	16075.889	19550.424	14543.873	17967.252	452.128	295.205	265.268	380.953	483.964	895.806	236.784	8630.832	146.909	184.442	275.306	924.086	300.408	385.291	141.826	1646.102	3770.064	245.69	367.641	247.637	4639.114	925.149	316.923	5813.395	130	0.978	816.631	298.592
28818.049	31166.196	35154.997	38536.981	42911.584	46875.312	37972.744	45500.837	1334.878	405.691	404.056	1148.209	8868.101	1818.542	375.79	10752.155	181.885	306.081	147.726	451.465	1594.086	518.865	124.091	2573.892	7700.679	406.752	287.635	278.862	17762.105	5997.223	346.121	5127.516	247	0.709	1142.86	303.006
19971.967	21530.246	22064.797	26914.486	28709.12	42082.044	25283.333	30958.229	1530.854	427.857	384.703	1108.249	6723.167	2030.73	332.623	11080.25	176.805	200.996	167.073	702.982	1811.309	695.664	120.975	2656.244	5231.656	310.437	273.515	284.503	21519.859	8333.889	309.754	5042.919	188	0.938	1169.628	300.191
14394.35	15461.432	14767.428	19187.596	19148.403	25334.555	17211.822	20926.018	796.876	352.275	318.747	456.245	622.656	814.951	275.84	12178.048	164.057	183.662	361.511	908.315	318.481	10131.396	145.32	1988.816	4484.588	265.427	396.716	278.559	11403.599	854.912	251.301	3795.942	161	0.921	1200.941	298.562
30443.032	21227.976	19815.113	24706.231	34911.369	39728.072	31754.679	34295.102	1496.148	640.266	373.714	955.047	6073.165	1350.184	378.858	11708.752	271.407	304.151	165.832	574.804	4657.505	449.808	148.88	3434.997	6937.783	320.773	417.539	263.954	5831.161	4311.076	311.229	5073.387	144	0.933	536.868	300.736
18030.258	12838.261	12962.06	15124.347	22795.901	26427.987	22416.545	18858.379	1142.757	352.856	315.768	846.086	7833.399	1028.877	316.503	10650.055	248.636	285.403	205.665	523.695	4963.09	442.457	147.424	2061.818	4718.395	288.109	302.239	278.709	2138.089	5589.189	252.451	3472.988	180	0.886	611	299.661
35438.17	36372.985	40391.39	42957.444	50844.626	50910.646	46981.695	51742.365	1202.743	503.51	463.871	1460.347	8362.306	2499.622	404.552	10858.312	238.458	336.548	168.463	967.448	1280.96	548.843	123.728	3000.166	11118.06	376.866	284.75	289.712	7981.773	6315.108	373.68	6526.607	247	0.909	1091.917	302.354
22827.712	24819.068	24704.361	31819.045	31478.196	37272.216	27215.173	34112.579	1392.309	442.598	407.676	1249.139	7751.571	1182.41	404.044	13908.117	206.986	252.676	262.969	686.089	1799.107	704.784	128.609	3223.741	5409.468	314.152	360.323	286.23	7862.876	4143.105	275.513	5420.786	289	0.915	1213.272	303.462
19439.952	21327.169	18024.329	26011.359	22738.695	27951.459	19633.794	30092.144	1374.12	519.402	353.568	853.18	6870.975	1147.913	377.846	12368.274	251.351	302.89	223.971	554.158	6022.861	474.567	156.373	2972.163	4507.31	323.591	316.732	266.897	548.251	5367.482	342.34	4681.677	132	0.965	558.5	300
23360.953	21272.181	20446.402	25994.045	30017.435	36331.015	25364.624	27636.022	1138.527	381.772	328.493	714.921	4837.747	1390.336	279.973	10351.651	284.461	325.093	199.723	417.199	3301.532	382.347	160.76	2267.202	7107.493	301.589	312.397	269.677	3896.82	3439.695	259.558	3946.573	160	0.884	693.712	300.569
18253.626	19530.441	21040.554	24109.58	26221.395	33817.67	21583.574	32330.749	1503.703	344.668	310.218	584.82	422.881	968.364	246.911	17125.467	187.641	195.68	196.683	3210.016	423.197	597.508	133.751	2572.169	8321.828	258.626	264.701	264.979	28892.301	2011.142	285.336	8295.707	189	0.834	880.643	302.315
36850.219	37534.4	43625.692	43733.523	52851.75	47421.339	48397.525	54395.075	1767.228	490.4	442.525	1272.083	9631.35	2102.267	383.36	10084.786	203.982	361.3	239.343	572.624	1935.327	597.773	125.532	3027.252	8310.696	328.163	283.241	277.593	24789.463	6903.928	357.093	6271.726	159	0.82	1105.255	302.179
31152.023	31552.185	29818.106	37992.017	35147.904	45190.706	30881.315	44093.893	1423.283	738.574	380.587	892.959	5981.579	1327.707	368.245	9832.53	287.098	325.334	203.533	554.859	5444.506	454.031	153.223	3096.738	7380.551	331.953	289.341	268.897	1240.695	4507.646	297.261	5046.513	140	0.897	543.714	302.014
30680.725	26792.593	27029.028	32518.246	41444.842	48064.403	38390.05	42596.839	1351.581	415.312	374.631	778.458	4596.233	1452.605	315.015	8895.089	268.331	307.801	184.705	463.895	3183.546	397.445	148.537	3285.149	5733.351	283.95	360.13	272.793	3140.875	3592.09	321.475	5657.2	235	0.8	638.449	302.526
15980.711	16678.684	16012.281	20172.198	20771.675	26527.607	18104.989	26285.28	1396.708	381.88	341.729	1141.374	9721.819	1006.989	329.488	10973.601	269.78	330.831	224.189	524.41	5059.303	670.444	174.534	2757.57	4238.992	298.94	332.161	264.746	4564.97	6948.086	296.723	4640.375	167	0.932	673.686	302.105
16525.866	17219.306	18997.508	22026.882	25290.495	35583.582	28426.285	34246.482	808.541	329.603	341.671	815.447	372.268	1825.763	310.847	10595.493	151.444	193.192	274.961	4174.518	187.452	596.315	157.509	2628.602	4590.407	251.194	281.809	269.968	4577.108	1615.954	285.611	8522.462	180	0.895	979.672	303.694
23713.814	23747.391	27294.02	28865.733	35898.681	33910.089	32504.16	38286.814	2063.728	427.909	411.823	1026.623	7450.533	1574.484	349.888	12357.214	172.259	249.76	190.133	516.598	1651.229	560.307	129.615	3017.39	5679.86	326.727	472.118	266.212	27861.973	5187.417	331.089	5457.932	155	0.933	1117.926	302.952
21174.436	26778.006	20170.215	30163.592	22033.465	35075.273	17106.102	23500.732	1117.551	625.485	378.75	787.641	4235.821	1349.126	338.816	11407.156	243.912	276.382	507.393	842.641	2311.154	538.717	156.651	2472.323	5002.423	287.13	316.345	276.532	2659.665	3588.612	357.2	5112.896	168	0.897	507.714	305.131
14640.926	13736.158	12513.151	16901.938	19420.361	23364.892	17579.507	22317.121	1293.866	372.67	324.774	827.338	9267.636	951.232	299.982	10189.209	266.155	303.993	206.017	518.999	5791.885	512.451	138.815	2925.628	4880.946	294.178	310.688	271.798	1364.61	6435.581	288.888	5343.558	151	0.909	659.44	303.142
18748.149	17433.502	16114.578	20993.053	24115.127	28655.5	20716.586	25972.723	1312.62	414.309	358.363	866.306	5667.826	1386.034	310.691	10210.681	276.093	297.841	241.854	586.877	4317.51	497.147	169.301	2888.845	4792.946	309.207	362.009	279.344	5348.177	3956.072	288.97	4970.486	228	0.846	682.667	306.351
15396.911	17013.832	17474.092	20920.276	22572.302	19899.517	15838.695	19325.597	634.285	593.168	286.816	493.073	423.477	847.755	246.257	8133.191	179.39	196.858	258.856	2970.659	281.528	690.147	150.495	1734.169	5546.262	237.304	250.31	291.091	18444.723	2190.481	265.731	5620.526	157	0.867	841.162	304.156
27359.827	30544.201	27824.245	39272.703	32974.039	39641.931	17612.653	24274.482	1029.726	843.679	352.612	916.586	12288.2	1396.582	346.67	13422.436	202.392	268.096	166.968	496.459	1880.224	476.483	132.241	2175.548	5990.113	354.655	322.808	257.134	20331.442	6491.438	319.208	3462.547	183	0.841	1300.954	305.418
22613.9	23197.523	24701.631	28400.307	35089.149	36823.124	37646.268	37160.542	989.343	389.885	362.841	2462.132	8155.041	1261.177	419.508	9275.803	176.154	230.765	144.248	1746.192	3647.035	517.756	128.375	2530.526	6213.2	271.889	290.171	279.345	26366.58	4341.731	328.09	5705.173	108	0.926	1009.824	303.741
21129.652	23084.159	24335.134	28834.657	31803.371	29299.235	19872.846	25766.63	815.525	633.641	311.403	469.605	387.187	758.436	239.52	8858.969	188.709	209.013	505.202	1281.263	242.722	857.214	175.118	1658.571	5900.842	253.019	271.647	288.937	8624.836	1416.223	311.835	4743.96	136	0.93	851.765	304.985
23784.104	25413.975	27198.09	31990.645	34972.765	40749.988	31707.142	37630.721	1511.663	407.403	397.498	1160.018	7223.687	1582.657	366.488	11071.381	181.095	245.699	183.248	763.905	1537.354	476.311	129.87	2675.183	6672.498	305.48	372.345	282.437	19262.707	4900.025	323.213	5331.496	291	0.775	1158.486	306.947
30966.953	32559.042	36831.539	41294.174	45880.434	48949.827	40635.034	47380.359	1244.69	412.106	417.851	1211.821	8440.844	1895.139	389.027	10833.144	180.735	293.523	165.264	491.552	1443.705	486.68	123.035	2678.841	7843.535	388.657	340.074	282.327	15101.836	5754.797	365.331	5375.671	119	0.933	1146.744	305.256
17548.701	18951.436	20162.534	24295.075	25052.199	31692.413	21893.065	28234.243	860.643	563.53	364.323	977.633	427.242	1574.13	288.103	10381.082	167.479	180.056	262.019	1915.859	183.756	4244.961	125.004	2222.091	4395.069	250.104	393.196	296.952	11149.771	4764.219	291.805	5465.127	155	0.9	1184.023	307.352
20479.353	21593.649	24875.491	27236.814	31167.702	34288.912	27359.112	31825.708	730.823	317.246	352.738	756.955	419.449	1077.805	276.728	8816.041	159.102	208.317	155.791	2462.024	199.973	354.094	112.035	1983.204	7243.492	291.617	247.995	254.256	13967.489	1439.093	362.511	6146.045	270	0.817	1057.037	310.467
17399.68	18517.146	19768.984	22279.624	27911.074	32227.971	25753.901	29005.529	745.414	315.747	338.221	978.58	2142.023	1116.511	295.741	9143.891	169.064	218.916	191.475	2486.978	368.595	415.71	113.717	1785.648	6094.89	278.686	269.448	272.459	4366.863	2389.986	341.954	4317.656	122	0.945	1081.32	306.033
17926.83	21846.503	20102.79	27149.805	21055.702	26235.242	17171.192	28881.118	1388.935	428.326	356.212	1013.651	6228.068	1057.28	363.371	13689.613	241.707	347.121	259.201	572.47	6381.376	389.34	148.824	2591.847	6207.572	314.256	298.445	253.375	1837.513	4972.674	314.681	3983.284	113	0.952	552.527	306.376
19847.426	16213.466	17991.272	18584.779	25595.267	33553.376	21328.779	22533.285	1035.43	362.104	315.58	704.688	11112.71	966.966	303.284	14249.411	262.309	280.113	167.34	514.01	5024.888	504.25	140.093	2232.587	5510.219	286.961	294.05	256.682	157.23	7507.936	266.094	3712.406	147	0.894	595.071	307.922
16728.975	17549.505	19036.904	22368.533	26358.502	29460.542	24589.152	28906.619	909.737	368.813	355.813	1454.559	1784.745	1150.576	326.414	10465.19	143.646	198.56	371.075	3759.127	1018.875	2117.953	155.439	2330.064	3647.865	252.009	287.546	276.569	9421.042	1835.834	324.346	6046.757	197	0.886	988.992	309.937
18343.179	19583.636	23478.333	24333.334	29032.279	31427.339	27683.459	31471.181	898.743	370.935	338.436	885.524	901.355	1028.437	315.733	9154.927	152.792	204.917	267.393	2345.321	351.153	460.432	115.571	1917.054	5546.685	279.632	287.673	272.55	12110.424	1634.293	308.448	4850.436	103	0.952	1020.772	307.112
21627.913	23107.769	23834.701	29326.278	29683.356	34823.714	25659.26	32167.529	831.735	386.319	376.348	1156.085	1650.2	1290.335	332.518	11661.527	181.103	189.139	310.703	1601.704	663.322	18662.528	127.698	2663.857	4959.636	260.184	443.488	287.319	10102.295	2030.032	252.337	5381.001	210	0.826	1198.614	311.086
19251.151	18441.117	17091.94	21835.263	23619.056	30761.544	18705.01	22284.229	1163.945	408.995	326.718	972.724	5987.366	1363.844	347.622	10969.967	233.207	317.705	275.006	832.958	6592.813	489.714	150.882	2462.572	3633.4	317.884	282.061	266.028	1454.619	4603.783	323.761	4583.215	102	0.955	560.324	307.941
21739.292	26462.385	24584.493	32457.15	28064.62	32879.642	25876.104	43158.896	1524.945	424.769	376.434	738.136	5382.825	1236.73	306.802	9045.927	257.138	325.665	188.854	468.794	3052.74	439.653	162.952	3349.971	4638.561	293.076	330.61	270.843	3550.5	4077.843	313.795	5797.683	180	0.812	640.061	310.156
13644.477	12678.021	11336.049	15510.113	17943.654	21267.78	16423.698	20217.313	1275.162	351.206	307.44	862.502	8740.788	880.088	309.274	10870.462	244.698	301.142	203.826	451.664	6641.12	557.73	150.711	2425.382	3983.789	292.347	326.703	262.08	1857.964	6181.479	308.614	3987.506	151	0.909	667.772	308.672
20168.887	21626.497	25877.414	28171.384	27372	32634.612	23550.396	28322.692	1098.126	338.612	384.332	695.869	346.943	1331.024	317.069	11253.924	185.424	250.003	293.921	1814.676	204.482	445.346	166.479	3089.054	9120.729	251.687	265.609	269.295	4971.61	1434.721	325.871	13181.098	187	0.871	964.152	309.366
19902.361	21298.264	23356.875	25609.856	29807.232	34462.425	26779.197	31899.818	809.066	345.207	398.183	936.557	455.169	1269.525	285.875	8479.787	172.474	219.685	230.567	2528.946	213.587	390.837	118.5	2453.614	8224.513	293.956	267.455	264.549	16474.714	2070.95	356.269	7773.275	112	0.904	1050.598	308.893
18517.889	20603.471	18357.678	26518.278	21173.222	28229.66	15445.83	20915.564	1047.293	455.281	355.794	977.923	12832.889	1442.557	383.485	14806.369	195.62	237.697	196.512	622.817	2135.016	610.21	151.097	2823.856	4794.906	295.965	535.368	273.456	40489.332	7229.031	305.779	4324.919	121	0.921	1314.74	309.302
20609.912	25278.162	19864.46	30232.203	22601.359	28674.089	17576.575	27388.384	1110.225	409.703	342.228	748.34	4969.629	776.621	334.969	11764.81	235.827	267.289	386.585	618.849	4420.318	749.768	133.418	2294.621	4855.134	280.751	262.794	278.86	2706.252	2706.16	321.974	4730.679	116	0.977	516.147	308.224
23829.999	25143.927	26600.297	30815.057	33697.857	39713.016	28539.965	35020.219	1327.407	342.077	326.076	540.196	427.945	953.033	266.534	16526.466	193.929	203.177	171.511	2844.792	316.63	495.291	138.842	2612.826	9458.578	249.451	264.445	267.389	27006.913	1968.816	290.407	8329.88	160	0.915	877.431	311.156
17375.28	18252.18	20266.142	22639.546	27546.564	30214.717	27955.932	29228.792	880.386	400.096	319.258	942.304	1360.204	1065.487	311.81	9370.095	159.689	207.41	329.452	2114.189	668.221	1788.017	140.488	1815.919	5634.189	280.874	381.07	269.923	10924.785	1039.94	304.476	4509.029	286	0.8	1012.682	313.899
24332.914	29892.653	27522.911	36496.287	31264.422	41713.112	26374.716	38821.713	1005.139	422.22	365.363	614.012	3952.596	2828.203	307.287	9787.506	283.975	285.511	185.267	442.801	2997.711	501.702	173.231	2406.157	5579.066	297.717	306.313	280.341	3644.384	2651.665	303.006	4871.121	200	0.827	697.555	312.365
25115.617	27264.294	29088.555	34166.599	37130.01	44818.656	33985.299	40786.331	932.441	360.106	347.469	645.894	437.615	1095.746	283.972	8728.961	195.381	214.758	230.037	2509.566	300.57	449.36	146.153	2369.83	9115.504	253.889	261.657	281.537	18656.283	1984.374	258.041	7525.277	230	0.807	869.826	314.883
32668.332	34339.932	27543.161	37734.044	30128.9	33470.447	18701.196	22076.786	1041.98	473.722	386.085	655.161	538.433	921.874	294.073	12934.766	268.414	376.442	860.27	1465.183	201.167	1274.999	189.29	1907.522	10772.424	285.852	340.065	275.798	11817.597	947.857	331.56	4548.286	215	0.863	493.863	312.277
10518.516	11140.694	13030.169	13625.746	16506.167	18173.869	15695.358	20124.72	861.432	365.253	360.166	2271.154	4017.879	1077.487	357.993	9833.378	154.473	172.43	178.765	3364.247	2353.787	528.522	122.217	2552.156	3095.077	264.809	268.162	285.255	16867.937	2728.45	310.086	6332.975	113	0.94	1000.624	311.358
31484.506	33294.517	37808.057	38800.522	46181.359	44260.975	41896.554	47795.771	1454.489	471.23	439.295	1216.882	9236.711	2448.844	376.151	12182.404	203.506	362.427	231.419	632.164	1846.692	597.175	130.558	3160.645	8787.943	350.417	514.205	271.817	19056.291	6707.269	360.198	6295.466	229	0.794	1115.535	312.566
31670.589	33330.234	37736.147	40904.994	47429.067	47731.996	44027.635	49307.696	1323.639	393.724	402.587	1213.596	7818.406	1991.919	384.231	10977.279	194.596	307.825	175.979	508.242	1271.398	502.477	121.467	2618.077	8266.199	360.442	365.864	264.38	16651.571	5538.136	342.233	5589.5	400	0.748	1127.95	317.705
16622.723	13865.608	11497.628	17138.153	18068.66	23962.342	16526.088	15766.281	1272.153	368.469	332.411	844.236	6061.831	768.181	371.275	10342.112	236.388	238.71	305.487	541.119	5512.095	762.431	151.011	1703.801	3741.907	280.624	257.192	256.974	2087.578	3364.725	334.223	3029.045	114	0.883	520.5	312.351
29831.431	19997.139	21479.746	23917.732	38943.57	45563.373	32597.469	25968.054	1106.924	408.942	355.399	692.263	3899.3	4579.157	321.259	9984.197	295.667	307.842	166.203	556.868	2657.302	437.318	170.771	2581.297	6639.556	317.442	309.957	280.998	5021.041	3229.792	304.564	4730.966	116	0.977	689.603	312.509
9682.476	10475.947	12294.561	13404.625	14951.548	18839.747	13409.12	18852.2	458.357	468.357	264.37	292.317	478.96	860.688	250.401	8842.494	137.446	158.443	310.652	636.281	369.06	371.155	163.459	1292.264	1946.18	248.263	313.476	275.347	5913.006	465.469	272.683	3521.297	106	0.98	819.113	312.217
12955.354	13639.623	15388.268	17739.076	20762.186	24243.199	24921.531	24894.691	778.131	335.691	322.505	683.8	426.089	1394.934	279.164	10917.66	145.169	175.239	334.51	2932.568	239.893	2983.827	153.583	2052.272	3902.277	242.674	305.286	262.094	6126.538	1028.698	296.781	6133.671	150	0.903	980.833	312.927
19889.332	20723.803	23864.795	26018.94	30413.341	32096.272	27859.513	31002.242	794.819	342.589	329.887	514.876	406.684	694.018	272.198	10027.192	149.471	206.384	399.89	1189.751	198.284	514.889	135.893	1573.688	4888.774	272.682	295.378	261.254	8729.235	778.394	333.307	4005.249	239	0.895	1025.931	314.609
19367.483	19589.546	20709.337	23853.398	29585.936	30705.704	28283.255	29590.602	1227.086	377.574	360.92	1055.297	2115.772	1333.925	311.17	10601.653	180.22	218.137	232.833	3096.618	391.502	497.561	126.977	2010.962	7089.383	292.69	277.999	270.509	4655.329	2140.649	372.074	4788.206	181	0.921	1086.108	313.367
17610.589	18426.094	19413.241	23759.632	24359.773	28378.795	21524.904	26695.56	855.966	364.362	360.029	1241.822	1684.161	1615.145	288.078	10770.903	170.945	192.194	256.049	1955.699	251.52	4252.135	120.896	2192.683	4200.921	261.369	395.792	285.796	10163.72	3313.525	265.039	5203.944	132	0.965	1189.886	312.97
24422.251	25790.731	26908.118	33160.547	33082.749	36699.761	28648.018	35263.621	1206.138	456.278	415.974	1657.545	7471.299	1285.175	413.394	13500.574	213.175	236.053	171.584	868.159	1807.875	4422.884	116.821	3377.006	5523.836	288.357	310.472	292.915	10332.398	4724.841	261.345	5815.669	167	0.955	1205.662	313.44
15999.701	16428.213	16436.746	20402.85	22424.891	24125.674	17134.546	21907.862	1013.434	382.468	327.531	481.191	414.598	773.533	251.587	10179.472	197.093	214.36	493.559	1244.162	252.413	1569.354	190.64	1771.533	5829.666	260.139	306.081	286.79	10694.469	1141.499	274.791	4842.255	146	0.901	845	314.589
12213.077	12790.404	13911.939	16171.823	19850.809	21534.524	19767.223	23055.681	899.501	375.943	369.332	2407.739	4517.755	1154.912	376.097	10936.395	147.426	175.087	162.169	2637.473	2306.335	575.931	125.91	2712.812	2651.58	267.628	266.686	272.99	18499.545	3052.348	292.323	6671.034	121	0.937	994.698	314.029
16100.281	16885.463	19484.36	21462.752	25131.862	26923.129	20101.627	24250.408	683.999	305.664	336.101	629.329	358.505	789.24	248.865	8404.761	162.263	201.197	305.061	1685.57	180.486	374.147	109.534	1486.731	6952.66	281.498	259.518	263.934	6156.335	1105.215	359.388	4936.47	154	0.894	1037.929	313.779
16612.733	18091.276	18630.338	22481.239	23732.408	28975.683	22006.056	26123.076	656.779	329.786	336.936	863.771	1637.856	1217.417	270.046	8923.312	164.362	182.928	177.204	1326.634	239.87	432.873	109.001	1696.924	5332.697	259.531	300.448	279.036	10815.564	3747.311	291.989	4075.985	211	0.892	1176.865	315.102
19464.261	21915.589	19560.824	28034.821	22763.691	27976.106	15734.238	20988.962	987.311	502.634	364.648	1088.905	9658.57	1806.852	382.996	13939.049	195.886	252.515	178.816	986.134	910.453	460.823	147.007	2758.171	4852.721	292.536	497.555	271.755	18213.792	6018.015	284.225	4671.029	143	0.851	1319.479	315.388
26745.404	24377.358	24770.384	28654.205	33591.18	43734.478	24502.744	29026.934	1136.567	448.881	341.234	707.748	5387.778	1559.153	319.386	9423.072	241.194	286.463	514.784	1112.105	4479.853	433.219	153.955	2320.4	4761.447	315.858	284.585	251.707	2917.576	4608.498	328.934	4650.059	136	0.956	563.522	314.154
30786.019	21172.764	23189.014	25010.836	41244.228	48039.906	38915.587	31028.419	1090.646	369.636	335.094	808.423	8600.202	1072.263	327.733	11175.948	289.602	294.596	170.452	476.79	4415.281	433.822	147.51	2268.865	7437.738	298.103	274.924	259.291	160.337	6666.577	272.437	4025.229	231	0.847	591.812	316.097
31377.438	26919.885	28700.654	32349.96	42161.279	46347.731	38237.452	42090.945	1137.905	417.013	371.586	644.97	5851.765	1507.089	353.665	9167.077	284.649	291.374	227.471	512.095	3200.517	1214.642	139.849	3065.885	6211.437	324.748	356.858	283.134	2409.148	4142.588	302.294	5701.531	194	0.912	621.201	316.49
26760.631	29067.688	30098.478	34859.325	37901.516	40451.486	26453.218	30420.292	977.796	402.861	410.985	764.819	457.186	1132.27	277.965	12190.185	212.387	286.549	335.088	3009.089	230.872	415.818	150.973	2112.852	10452.11	270.925	270.497	263.756	14241.362	1289.362	292.767	7044.445	217	0.917	954.053	315.823
12521.478	14062.395	16952.504	18344.299	17091.85	18558.908	12982.247	15583.832	623.176	335.641	316.454	832.104	1603.332	532.74	230.028	7028.148	150.366	176.814	309.938	1478.046	839.425	943.661	137.901	896.863	4264.339	261.131	259.16	268.551	4477.867	853.567	274.598	1930.881	169	0.868	920.015	318.092
29651.857	30449.556	32872.68	38419.164	43113.653	43276.106	41148.922	43991.653	1108.527	397.897	396.601	1323.201	7502.502	1661.282	395.462	10959.495	195.959	265.598	190.356	761.133	1248.373	478.473	131.077	2636.748	7801.896	331.446	288.758	255.94	7640.656	5461.558	362.895	5597.413	164	0.962	1140.341	315.963
17303.128	17738.213	18442.317	22560.707	25115.978	27769.842	21952.085	23325.177	702.841	300.925	308.21	934.093	1818.777	931.599	286.674	8543.924	158.237	169.577	243.262	1584.638	397.953	365.731	114.974	1522.324	7024.24	269.311	301.663	263.507	7089.29	1904.128	311.763	3790.527	192	0.848	1155.516	317.359
31916.044	35185.73	33155.116	45418.18	39975.034	48097.905	29275.387	38150.535	1110.67	451.506	375.431	911.988	11464.129	1709.728	402.478	12122.98	207.327	292.196	159.616	538.429	1563.952	499.163	128.539	2733.596	5907.386	322.815	346.841	258.495	11232.85	6292.593	284.909	4825.074	178	0.927	1300.539	317
28923.817	38554.585	37305.018	47244.073	37699.165	45737.917	32920.556	57249.839	1430.47	426.763	384.401	730.385	5236.154	1410.955	352.898	8139.883	267.413	348.4	297.439	476.956	2826.937	406.683	147.666	2874.833	4481.931	279.328	321.462	278.276	2182.032	3890.368	302.282	5682.341	108	0.98	628.639	316.25
25211.822	27437.883	25260.086	34178.496	33425.349	39618.573	30140.198	44357.741	1155.584	385.874	347.734	679.079	4944.105	1232.281	288.569	8653.266	288.085	322.592	159.247	454.638	3741.709	419.351	142.394	2783.424	6696.198	291.86	300.024	273.659	1747.223	3687.801	289.475	4997.143	153	0.911	640.722	319.016
20968.888	25782.469	25609.138	31650.22	27669.803	37267.514	23181.817	38792.86	1164.382	383.352	339.08	780.788	6572.56	1190.086	306.09	9645.356	279.993	357.76	243.335	458.984	4491.204	465.099	150.611	2235.061	5720.5	297.684	309.315	272.029	1633.79	4640.492	316.433	4176.564	146	0.961	648.726	317.363
11454.982	16084.734	16458.949	20734.909	22325.614	27196.204	19800.746	24691.61	474.921	300.289	286.991	413.762	360.618	836.011	246.859	8419.084	149.35	170.499	418.52	925.09	263.593	432.627	163.335	1650.749	3037.188	239.513	304.599	253.367	10055.552	910.237	297.644	5170.569	234	0.844	813.342	321.427
22628.293	23647.679	27187.95	31820.213	27773.758	12900.638	21735.664	20075.575	1134.206	433.737	448.018	1101.876	412.028	508.691	260.631	10545.122	195.808	267.222	275.517	2774.635	197.867	233.282	127.69	1493.639	8282.046	264.206	279.087	279.127	6099.289	603.579	292.605	4589.838	167	0.922	965.272	318.045
20464.812	13372.448	15397.398	20455.678	20435.43	27752.111	18186.098	23259.683	736.857	277.927	307.979	575.217	484.04	1152.451	252.624	10249.491	238.226	196.317	360.71	1409.978	258.156	692.243	156.435	1812.485	5422.9	244.096	285.576	230.57	5406	1590.107	307.951	5592.619	135	0.987	790.019	318.278
14923.003	15610.187	16657.14	19702.653	21667.915	26648.116	18162.758	22016.634	700.802	290.814	292.404	495.384	359.695	710.241	231.731	9451.16	167.987	187.342	454.512	1188.13	225.355	444.707	166.551	1369.092	4656.391	249.34	256.186	278.607	7459.73	854.22	276.84	4331.24	292	0.673	848.743	325.154
19838.269	20746.086	22729.418	25987.672	29516.703	31295.653	24428.704	28175.421	741.563	355.501	398.536	713.97	392.732	1000.445	290.262	8580.683	183.573	215.677	197.968	2005.863	201.54	456.204	113.895	1987.383	8415.8	311.497	281.199	266.423	12272.986	1513.124	378.967	6754.131	317	0.754	1039.819	325.185
26642.053	27780.629	30458.833	32907.305	41150.792	42584.882	36185.479	41402.267	1011.716	451.971	392.956	1249.836	5008.794	1896.517	380.047	13168.483	228.128	325.913	262.512	1355.868	1049.014	561.288	132.147	2689.657	10131.183	333.089	278.33	279.235	6416.205	4887.588	383.764	5750.41	132	0.938	1095.167	319.386
28548.217	32220.221	31413.223	40907.785	37198.158	43432.292	26013.153	34507.891	1148.395	473.147	378.954	978.722	11672.049	1446.903	373.066	13232.184	218.44	278.763	189.782	573.24	1339.884	472.584	128.131	2471.845	5930.142	299.803	527.645	259.984	7505.429	6092.429	280.7	4264.344	142	0.91	1292.81	320.19
26324.703	32540.79	30593.903	40386.719	35612.604	42360.48	32335.28	50750.06	1271.412	396.2	360.01	667.808	5120.7	1397.511	321.18	8410.149	290.67	290.273	180.119	481.085	3375.567	413.66	141.506	2655.768	5897.608	298.774	295.823	261.3	1305.879	4219.142	298.382	5218.898	227	0.904	632.963	323.328
26107.926	24619.028	25254.287	29652.891	33942.738	42689.096	29601.385	26801.687	1062.664	380.996	347.124	596.169	3452.512	1863.018	310.275	11149.621	276.79	322.433	157.218	441.468	2948.367	541.888	161.356	2083.684	5649.336	304.931	321.199	280.797	4816.824	2840.725	318.659	4016.628	117	0.944	689.705	320.62
18772.061	20425.129	23374.745	25223.354	29297.685	33516.644	25499.984	31058.683	744.787	465.935	333.169	733.552	475.721	1062.768	277.647	9518.807	156.887	214.566	252.603	3090.392	254.128	2205.924	133.353	1797.71	5577.097	268.472	361.261	271.214	13125.716	1074.053	305.424	4830.769	269	0.788	1000.437	323.678
19953.346	20951.117	22474.076	26367.705	29789.61	31870.696	26764.924	29265.538	737.873	349.82	352.838	877.519	391.565	1027.221	281.784	9042.087	187.319	209.818	164.862	2440.566	183.842	385.153	120.857	2202.424	8981.319	305.495	256.522	264.536	6279.096	1314.953	401.519	8207.608	266	0.805	1051.624	324.906
12789.32	13083.507	15721.011	16899.257	18888.433	18967.705	15676.423	17815.957	519.197	258.614	292.838	561.159	301.699	681.431	204.795	8331.407	142.817	180.86	194.714	1303.958	161.55	340.208	108.635	1312.709	4709.251	290.017	246.821	255.753	3090.614	634.081	333.097	4603.299	108	0.938	1061.731	320.667
23208.905	17101.75	17106.029	19515.835	26403.806	34386.447	20801.389	33709.013	1236.76	431.86	367.462	932.247	6299.396	984.138	344.708	16249.87	262.57	318.906	176.962	543.438	5638.927	480.094	154.127	3150.592	6568.73	303.094	259.44	270.399	887.16	5058.275	313.569	4795.26	107	0.958	540.136	320.818
30395.543	34437.97	33446.41	41424.85	38029.621	47189.547	30680.225	45605.521	1090.551	412.157	354.03	589.168	5569.068	1308.035	329.892	9240.368	251.411	283.618	250.388	598.979	4793.782	406.393	145.653	2542.187	5373.01	326.699	262.522	258.844	1008.486	4401.683	295.866	5036.21	214	0.904	564.584	324.266
20235.099	21451.477	24567.439	26550.674	30377.039	33208.057	27491.834	31106.043	714.64	322.061	299.188	463.206	363.221	624.138	250.426	10106.061	176.8	203.664	412.724	990.741	182.998	548.877	160.098	1461.161	7787.854	273.434	306.395	270.475	6649.174	515.829	323.644	3551.546	213	0.766	1017.768	326.087
33288.78	34646.848	37866.979	41011.228	47079.958	45979.261	42488.094	47365.611	1443.387	465.635	445.098	1670.075	8750.777	2650.027	448.441	12005.478	231.109	354.531	218.409	780.32	1495.457	606.676	115.73	3403.558	8882.528	385.395	317.787	271.46	10266.171	6962.317	377.792	7160.224	298	0.748	1107.158	325.413
14944.34	16460.135	17206.761	20739.929	22398.168	28490.753	19334.248	25624.693	752.307	314.668	307.618	548.282	432.863	946.145	256.474	8248.734	168.775	195.738	265.828	1084.59	231.202	659.577	179.994	1839.708	4070.408	257.788	286.994	294.863	5512.44	1125.71	279.555	6425.877	204	0.909	831.809	323.108
11647.776	12175.984	12417.064	15277.229	17008.159	20824.692	14477.057	15929.987	641.026	274.653	268.724	542.765	311.761	646.977	231.406	8126.431	164.457	160.668	322.207	1049.981	229.077	419.665	138.578	1211.595	4934.824	243.258	245.248	277.886	8132.887	1273.777	254.856	4442.953	113	0.912	858.235	322.562
15069.301	16303.338	17556.604	20916.964	21061.442	24344.274	17374.721	24200.578	1416.005	428.073	416.648	1516.67	11005.479	1148.522	426.689	13720.731	203.023	190.341	140.097	560.103	2362.852	603.021	122.476	3135.543	3685.625	349.163	401.964	295.121	7698.526	5526.873	275.185	5155.786	105	0.984	1210.186	320.986
35872.888	26431.946	27861.024	31219.474	47839.748	52949.175	41883.566	38542.086	1249.657	415.412	363.078	858.791	6860.733	1259.066	337.746	10764.543	288.892	309.918	151.682	489.775	3689.864	430.968	136.743	2783.04	7495.345	307.325	268.819	268.086	314.921	6218.941	273.534	4892.603	188	0.864	592.229	324.676
27869.501	26816.324	27288.78	32341.951	38891.936	44096.486	34570.812	43668.703	1094.697	433.581	372.445	730.641	4676.22	1524.59	331.189	9958.576	269.121	261.388	164.827	516.05	2710.842	442.322	136.826	3280.383	5710.65	281.473	285.883	269.918	1255.782	3586.909	285.503	5921.616	149	0.92	611.936	324.171
17386.125	20442.355	19811.028	24494.907	22596.749	29538.568	19597.853	29779.11	985.01	387.327	328.295	641.758	2644.724	1025.683	247.918	10839.796	226.715	278.521	434.504	420.728	3210.924	441.404	141.598	2397.145	4085.723	277.727	292.657	261.347	2434.267	1765.423	304.32	4817.338	158	0.873	657.342	326.418
22832.932	17458.354	18473.043	21208.684	30091.777	36946.809	21787.56	22760.291	1103.862	363.563	320.607	655.527	3392.274	1837.979	281.515	13481.149	271.387	321.23	236.864	425.769	5439.694	441.495	160.857	2089.429	6539.66	284.493	344.36	272.519	2127.186	2433.024	301.483	3775.265	146	0.946	673.048	323.829
19970.215	20499.977	20224.12	25114.628	26990.755	30627.133	22508.119	24159.245	832.022	332.732	318.144	711.217	396.487	970.489	258.546	9612.98	199.687	204.02	323.953	1580.197	225.665	376.646	143.925	1805.787	8478.295	266.463	268.142	270.456	5362.099	1580.096	270.598	6685.073	151	0.855	866.44	324.295
22282.549	21960.658	23302.027	27128.707	29844.388	32360.874	27643.671	30327.205	948.374	366.56	371.394	607.27	463.114	960.213	251.226	11213.776	207.434	247.745	245.225	4083.902	253.991	425.178	140.992	1602.736	9358.055	248.751	255.944	264.534	24264.981	1388.052	303.926	4581.051	263	0.811	946.325	326.892
21534.532	23507.19	25034.182	30042.288	31382.95	36520.551	26555.381	34573.881	1219.37	433.419	431.629	1895.495	9931.648	1488.992	476.705	12590.176	205.034	225.639	145.195	767.439	2976.421	616.267	122.048	3129.148	5551.432	306.672	316.232	287.221	9590.742	5609.034	279.097	5714.311	215	0.853	1202.956	327.007
28950.961	33433.147	32742.838	41263.823	39566.486	44621.75	37069.967	52771.483	1093.177	385.705	350.421	604.922	4800.778	1513.091	320.478	8648.784	288.681	285.881	175.902	443.217	2171.512	426.953	150.631	2677.432	5732.221	272.937	283.211	269.578	2118.423	3462.147	309.703	5364.035	205	0.893	621.705	325.807
18097.675	21028.413	19417.148	26490.894	24126.402	28054.291	23309.038	33469.057	976.435	411.205	316.237	698.181	6901.73	1092.958	268.847	9500.285	270.452	350.151	202.592	407.184	5169.551	457.185	145.473	2125.245	5320.602	299.784	292.632	274.699	1012.887	4550.872	302.165	3773.169	146	0.879	646.452	325.808
14180.87	16960.882	15082.491	21098.64	18792.459	21733.479	15243.22	26027.726	1390.895	295.826	269.786	514.551	3465.075	828.393	277.685	10930.721	228.14	279.321	359.727	382.198	3232.024	428.959	157.583	1592.53	4434.144	286.58	308.531	259.63	1962.642	2345.003	305.68	2905.552	109	0.976	665.784	324.537
17848.477	18225.391	22026.326	23538.915	27214.43	26416.581	24711.693	27390.417	800.868	363.219	335.036	319.428	392.58	497.953	268.402	12661.76	174.714	197.742	365.179	640.644	190.762	795.159	166.078	1613.07	4425.825	271.354	370.733	262.527	8567.452	389.269	336.443	3152.557	99	0.99	1023.207	323.944
16126.42	16795.945	18752.451	21044.552	24235.258	27309.483	22313.01	25626.495	686.237	288.947	303.781	943.401	1945.063	923.618	282.913	8953.517	138.306	178.649	212.22	1463.617	481.169	386.921	122.741	1587.713	4612.843	266.531	280.087	248.877	7290.473	1806.275	329.267	4224.559	238	0.816	1139.731	328.521
17262.701	19419.533	20478.804	24178.125	24005.696	15147.455	9610.971	12941.795	1223.722	369.589	361.775	753.467	5034.395	469.918	336.584	11423.174	199.791	241.905	584.633	475.759	9167.783	363.858	121.967	1263.896	4977.067	263.655	506.82	269.983	3773.312	610.926	283.62	2159.872	103	0.996	1240.131	323.684
28633.288	32316.826	30840.211	42242.204	36001.236	44780.6	27526.895	35334.366	986.749	1127.248	373.037	880.364	8538.518	2735.405	363.014	12241.684	193.85	278.023	153.749	687.326	610.553	447.831	130.502	2305.238	5668.224	602.555	357.64	281.562	9966.571	6586.008	293.433	4153.777	125	0.879	1316.244	325.132
15796.264	16742.591	19361.487	20353.214	23056.607	23086.106	16601.327	19721.013	491.146	244.253	284.426	607.604	288.367	540.93	227.935	8056.911	158.331	204.775	211.909	1254.607	153.095	291.281	116.139	869.889	6288.562	271.663	247.527	275.737	2336.608	690.674	311.659	2042.242	179	0.869	1078.718	328.115
30360.452	31344.331	34563.56	38092.881	44465.411	44049.79	41831.998	45826.002	1243.307	398.277	407.868	1508.583	6145.309	2067.876	418.6	10619.207	202.106	275.695	166.344	851.071	1060.074	534.901	113.941	2829.673	7955.14	398.229	279.405	260.864	8337.342	4881.377	352.51	6225.787	176	0.839	1116.648	328.023
18062.58	17806.852	19894.792	22886.973	27322.846	27972.959	25605.511	29186.471	921.037	352.028	337.204	1422.243	5362.617	1429.264	381.547	11120.367	159.802	198.721	200.389	1089.873	960.391	424.77	112.299	2365.578	5103.254	296.184	284.947	256.062	8916.588	4230.997	346.483	5178.978	100	0.967	1132.82	324.57
28169.028	29978.757	28695.736	38337.821	35823.223	43151.766	27766.574	34367.057	1001.273	579.164	346.451	959.133	10378.002	1743.39	404.819	12178.139	208.108	256.864	207.065	538.479	1424.303	524.948	127.166	2571.135	6024.683	316.351	462.811	249.338	9358.064	6676.912	293.693	4443.326	238	0.747	1292.786	330.231
19313.058	21870.597	16939.284	23230.601	15577.018	20010.653	9312.55	12042.607	749.188	760.368	349.544	1581.053	1136.915	930.235	261.387	10075.815	224.263	235.668	182.737	1353.448	469.004	330.599	141.217	1975.619	13120.292	270.001	289.855	281.239	13368.157	2116.659	282.15	4438.183	142	0.812	1393.62	327.69
30047.161	23415.887	23415.766	27062.217	36616.185	43882.311	29451.762	30436.84	1287.197	427.575	377.075	840.515	5295.658	1226.222	347.171	16599.386	268.302	306.318	195.596	542.371	4666.21	476.043	150.721	2634.403	7282.586	309.167	256.095	279.345	607.88	4165.28	297.027	4200.367	152	0.915	540.355	327.507
17407.233	18198.336	18153.23	22951.627	25222.989	30320.885	21512.268	24894.628	858.498	320.198	313.803	683.089	447.157	925.649	259.687	9489.078	174.072	200.556	321.471	1558.271	251.894	487.109	175.244	1807.624	5289.928	249.7	266.982	284.065	8388.99	1080.077	290.145	5819.775	126	0.976	839.516	326.794
13561.473	14669.593	17279.91	19746.409	21478.179	19347.959	14356.893	17615.391	815.581	515.44	294.2	610.862	373.54	750.204	243.281	9820.494	148.971	204.72	322.632	2689.723	184.94	1111.66	147.403	1304.779	4375.763	257.221	276.811	270.769	6891.416	1049.124	318.999	3401.288	109	0.976	981.821	325.307
28785.612	30142.134	33005.32	36251.143	42639.637	42267.61	36515.866	41191.286	1110.415	448.429	413.381	1461.742	8252.815	2138.264	429.956	13467.458	225.315	334.431	246.066	779.034	1157.967	580.988	112.133	2815.734	8738.179	348.651	284.479	266.527	8968.233	5985.455	383.998	5915.571	163	0.841	1099.12	327.359
12423.391	13698.817	13602.924	17332.046	17814.296	21560.079	13292.231	17075.778	995.219	361.369	361.033	448.489	2417.526	860.531	399.242	15615.058	191.12	206.885	612.991	775.567	11811.825	932.56	133.546	1969.886	3333.333	288.567	556.104	259.617	3128.153	842.23	303.505	3324.333	159	0.891	1231.708	328.355
23274.347	25864.966	22986.149	33834.061	26220.887	34337.854	18611.9	23364.679	980.679	579.205	356.624	979.021	7633.82	1793.041	307.683	13896.391	187.03	270.806	148.942	706.663	782.502	448.16	123.22	2132.084	5090.997	285.285	381.088	276.389	18092.283	4553.961	332.837	3596.629	194	0.83	1334.567	329.423
17076.204	18834.87	17034.908	24725.289	18239.086	23465.592	13065.11	17036.245	798.537	418.872	342.588	1056.336	1965.616	1030.322	269.043	11287.131	189.384	208.482	212.299	1287.608	397.453	579.732	143.378	1754.042	6948.385	260.553	292.39	297.687	9275.303	1774.245	293.299	3421.792	162	0.882	1345.753	326.735
28747.615	33058.039	32001.759	40353.575	38761.823	43277.524	36134.192	51293.985	1146.815	403.569	369.708	710.93	5536.781	1500.068	343.684	8911.315	263.359	298.952	154.531	456.265	3736.901	439.493	133.468	2726.053	4774.821	281.991	279.138	270.474	738.96	4706.968	286.32	5265.444	234	0.828	602.598	329.44
20260.953	24075.119	21983.868	29698.06	26381.557	33546.705	22175.736	13959.522	1067.553	475.159	337.121	612.828	4729.433	1282.098	279.264	7411.64	249.244	395.179	219.16	440.769	3409.647	603.625	165.167	864.807	5113.323	319.709	357.767	286.721	4077.812	3828.39	297.924	1530.789	199	0.886	684.249	328.877
16281.727	18492.111	20131.963	22727.004	24799.258	31818.583	20588.726	27057.354	757.617	1641.55	337.414	764.203	4301.672	3998.418	264.969	11956.75	157.968	203.222	138.954	529.733	594.499	431.115	109.575	1619.764	4279.939	268.967	302.954	267.293	21287.558	4754.567	288.082	3178.027	142	0.845	1170.261	327.732
20661.571	22215.317	22363.898	27551.733	29331.183	36884.318	25875.282	29650.197	970.819	1081.491	367.978	739.029	4674.748	5724.46	285.449	11417.27	182.938	222.532	142.684	530.598	581.994	498.36	117.744	1859.973	4809.211	309.069	431.294	288.223	20665.515	5646.915	306.241	3672.469	231	0.777	1185.119	331.842
16752.491	17618.738	19638.872	22414.349	26461.026	30795.689	23391.22	26540.261	857.526	367.329	288.069	365.16	373.17	661.16	238.273	11106.735	168.777	205.501	375.823	2099.847	218.797	896.264	141.892	1373.776	5860.315	259.335	320.553	274.106	12228.202	730.34	310.259	2964.478	205	0.746	1005.261	333.285
15501.303	16896.95	19469.213	21323.595	23629.425	28517.415	20225.694	25740.867	596.489	272.297	311.133	1265.63	344.057	1051.469	239.125	8688.839	141.782	173.842	200.667	1635.069	158.051	374.581	116.314	1539.511	5732.317	255.51	270.831	260.378	6804.758	1221.321	324.642	4452.806	197	0.878	1154.52	330.744
27791.37	29534.858	29065.026	37604.077	36060.952	42634.729	20992.865	26532.163	935.593	419.436	343.513	978.458	8901.997	1605.348	351.3	12681.914	199.34	280.367	189.644	580.89	1384.898	633.995	129.144	2119.004	5341.832	292.751	420.857	240.197	12169.221	7090.045	303.727	3594.757	204	0.773	1282.701	332.657
25484.455	22876.312	19098.631	23537.284	21731.501	29726.16	14726.264	13404.792	1064.71	424.193	359.816	615.164	378.114	662.115	252.758	10528.058	245.724	272.423	639.94	1181.958	141.181	314.055	145.708	1649.357	7997.052	300.242	310.231	280.315	11571.636	813.94	352.857	4056.3	134	0.942	457.851	330.075
40976.679	33852.046	34251.129	41357.911	52362.594	57273.977	43669.731	45597.44	1098.702	388.108	344.702	563.752	4565.742	1421.947	336.564	9637.796	286.083	284.56	185.32	438.438	3170.646	392.18	146.303	2140.464	8634.85	309.878	256.453	251.657	270.381	4185.991	304.68	4218.351	181	0.824	558.765	331.373
19247.548	21029.911	23074.861	26059.05	28913.993	41933.154	21899.284	25971.247	836.57	340.22	312.219	639.467	7739.765	1130.981	244.641	11925.02	164.854	202.825	165.478	394.621	2454.991	520.038	126.689	1432.537	5312.455	478.488	262.325	289.38	12129.602	4197.665	281.925	2928.675	148	0.959	889.047	329.703
29829.531	31060.998	34165.749	39526.524	43293.418	50333.267	33399.069	39487.723	815	700.297	348.538	674.123	6437.785	3118.541	277.134	9839.243	191.93	211.592	143.457	443.423	1788.906	455.488	126.212	1793.576	6148.422	304.486	268.878	289.355	5113.128	4447.07	294.028	4141.009	145	0.919	903.983	329.583
30069.462	33371.078	30384.427	42822.989	37291.451	47367.632	29027.97	36196.668	989.583	2317.273	346.061	636.908	6438.614	3267.306	329.861	11494.987	204.143	285.465	156.912	515.536	870.331	543.963	117.158	2152.436	7324.132	587.501	342.596	284.196	19166.442	4781.033	273.157	3786.181	133	0.909	1310.635	329.229
16365.223	17174.937	18813.847	22078.388	26057.195	29320.967	22624.586	25686.275	604.561	278.614	289.891	540.452	323.094	667.898	233.992	8691.562	141.035	184.977	319.504	1810.038	169.477	489.275	127.586	1199.873	4957.73	240.761	246.252	260.684	4922.037	841.807	412.314	3292.615	186	0.886	986.731	331.543
17541.477	19127.085	19396.628	24615.661	26872.183	34157.993	24998.647	30333.075	806.631	433.845	375.247	1672.387	5480.752	1581.401	388.809	11382.203	190.238	177.137	155.329	1028.201	2007.945	578.134	121.361	2538.509	4951.016	282.953	304.95	283.606	9532.356	3708.982	299.152	5306.761	118	0.925	1196.051	331.331
30890.43	33788.598	31302.945	41010.873	39395.332	48440.08	32311.181	41432.194	1112.947	411.606	371.381	577.68	4308.966	1230.787	323.555	11429.394	291.612	292.221	214.296	495.759	4348.48	454.063	146.616	2246.559	8043.369	315.716	250.583	272.808	337.536	3969.946	286.446	4224.188	137	0.912	545.515	333.004
28414.568	27855.285	28023.07	33740.181	39958.456	42875.791	36717.42	44736.557	1101.529	417.063	361.513	715.688	5468.902	1470.359	322.564	9526.802	285.555	278.166	155.995	473.438	2795.947	407.567	135.753	3230.879	5614.039	273.515	272.902	273.356	1053.523	4186.025	309.389	5867.463	154	0.913	613.416	332.916
18338.435	17785.031	15705.57	22414.101	23573.831	23476.672	22066.271	32965.262	1042.645	377.258	316.752	677.728	7079.547	1139.841	318.733	10060.813	259.55	224.425	237.989	599.386	2491.224	479.931	154.063	2818.776	4161.83	300.991	318.108	269.164	1624.533	5744.921	292.264	5246.531	106	0.993	628.774	331.5
15821.553	16443.387	17772.146	20325.731	22988.678	25268.239	19233.526	22783.322	708.654	330.784	302.608	586.301	328.124	681.496	226.675	10105.277	148.943	215.83	306.552	1942.473	184.996	1555.796	134.617	1251.674	4892.388	274.84	274.857	256.864	5268.299	909.808	308.612	3391.121	167	0.913	975.5	334.751
20246.047	20918.654	23645.459	26323.432	30360.937	34167.091	26170.179	29665.681	886.328	335.388	303.529	399.223	374.985	658.68	243.567	10910.964	177.255	210.34	364.36	880.451	200.293	543.601	138.153	1522.496	7456.037	270.889	352.136	268.737	5069.615	425.338	317.334	3690.729	111	0.935	1010.482	333.968
16692.337	17966.114	20015.793	22626.861	25834.514	30560.176	21385.355	25259.295	601.727	293.312	299.059	960.532	314.827	803.039	252.394	9099.993	165.996	223.691	191.046	2013.086	171.928	639.102	117.885	1326.64	4941.693	272.857	275.808	277.856	5324.297	1080.024	357.815	3648.919	210	0.836	1070.105	337.824
15678.948	16130.892	17514.093	20545.459	23090.901	25301.796	21227.326	23936.196	663.559	310.213	334.725	874.199	496.251	1812.829	275.772	9201.018	141.55	167.999	178.338	2104.97	191.233	337.008	117.373	1878.543	4856.362	268.274	304.948	253.055	19364.041	1994.603	339.952	5402.978	230	0.762	1145.509	338.717
21895.683	20831.799	18733.534	25200.323	27096.893	32850.837	27351.161	16634.348	1067.911	362.779	328.608	558.602	4377.076	896.351	326.609	9960.641	261.788	249.811	269.116	456.583	4624.113	806.543	152.77	1406.723	6472.61	292.493	244.483	260.518	375.279	3499.623	294.357	2533.459	269	0.8	539.965	337.987
32443.227	26803.076	27328.556	32314.087	45348.977	48933.917	41208.755	41968.701	1122.275	411.055	341.572	935.69	5840.45	1231.95	325.604	10444.175	270.71	293.993	157.559	484.482	3156.971	426.211	129.003	2505.695	7004.269	283.11	262.651	264.141	555.807	5092.123	265.266	4617.845	187	0.833	591.195	337.543
20922.04	21355.701	21984.433	25629.18	27576.222	33659.698	24231.195	31892.727	1068.207	367.185	347.622	850.899	4818.912	1291.481	269.516	11197.585	241.413	310.849	335.9	454.401	2702.873	414.14	149.073	2343.158	4393.246	278.553	291.692	272.197	5380.397	3477.594	296.068	4690.568	197	0.906	655.063	336.632
18610.694	19119.258	21152.682	24777.539	28620.477	30911.531	23894.241	26170.96	647.087	441.647	285.314	493.083	341.754	614.443	229.622	9172.536	154.276	208.862	298.196	3021.385	216.421	365.198	123.142	1103.607	6242.644	240.377	240.969	260.107	8649.983	658.759	315.169	2714.461	166	0.895	996.072	336.319
19044.799	20436.81	21726.475	25792.392	28140.359	37567.506	23745.201	29084.617	1178.495	1073.229	361.552	753.178	4822.913	5964.053	287.8	12713.156	168.947	187.618	137.266	550.034	603.39	524.535	115.832	1978.265	3941.068	281.361	394.022	270.188	23947.947	6454.346	312.434	3931.797	175	0.953	1169.689	335.266
16861.836	17641.087	17717.275	22716.875	23246.538	22884.17	15049.335	19020.272	900.374	350.163	325.326	423.227	1266.905	871.624	288.067	11909.619	188.254	191.19	805.88	600.517	1940.893	423.69	147.053	1392.518	4026.64	278.125	412.085	256.053	7740.558	404.179	315.451	2298.045	118	0.981	1236.585	333.839
28142.311	29765.024	29128.048	38425.629	35266.762	41492.647	27785.922	34475.026	823.839	2395.486	317.581	677.326	9936.03	1934.906	350.003	11120.821	189.509	273.673	192.775	422.711	1122.7	470.529	118.681	2054.025	5399.849	318.226	392.306	244.852	11623.214	6357.157	271.747	3585.646	120	0.877	1296.217	335.942
11440.586	11651.706	12345.81	14404.044	15792.487	22977.535	13208.666	15441.487	557.874	247.282	244.14	494.316	427.059	788.704	221.11	8188.744	161.304	150.298	228.928	1044.472	244.122	441.18	139.167	968.862	4285.716	261.267	253.025	269.373	2411.74	1082.233	320.054	2824.864	185	0.898	870.7	338.289
17628.058	17552.697	16586.012	21489.091	22809.638	22815.938	15359.083	15209.922	747.366	348.981	353.279	706.748	368.105	865.078	228.915	9710.312	180.446	214.607	339.079	1918.823	188.376	384.988	132.588	1228.174	5006.34	239.655	251.806	250.063	9557.446	1085.992	300.278	4123.674	112	0.973	946.455	335.08
15542.651	16000.136	17714.343	19761.588	23102.499	27006.641	19332.977	23830.92	899.792	363.442	326.994	463.969	360.259	717.431	229.977	9963.8	164.77	204.948	349.592	1387.856	185.774	997.773	143.438	1449.116	4812.014	252.814	308.111	248.559	8245.399	752.801	310.203	3833.706	291	0.76	968.421	342.857
16051.049	17515.413	20167.009	21302.324	24228.495	28975.017	20797.478	25368.622	558.723	259.771	280.492	728.166	346.6	778.638	230.393	8846.952	138.06	163.37	287.954	1484.372	150.099	365.326	114.186	1284.653	6596.922	270.926	260.494	249.58	5916.341	990.089	322.043	3949.529	155	0.943	1131.184	335.913
21465.648	14201.709	15714.274	16600.328	28598.712	30981.211	25474.682	22728.768	1139.334	342.637	308.476	819.068	9393.833	1108.421	308.379	11309.117	271.634	268.242	200.414	499.214	3756.758	468.858	146.853	2403.605	4608.087	280.861	261.847	267.056	2093.411	7379.75	295.171	4568.126	182	0.848	633.714	337.775
19206.36	19492.294	22738.997	24699.477	28114.432	30795.738	25337.323	27791.243	641.528	295.912	280.844	552.168	302.554	643.314	244.953	8471.725	173.557	186.681	270.283	1543.495	174.211	1473.032	116.755	1250.237	7992.37	277.145	349.185	266.098	6403.616	534.337	313.737	3759.447	144	0.958	1016.896	337.493
13150.055	13431.09	14893.03	18061.216	20264.123	23742.949	18913.393	22279.33	583.597	270.144	297.654	1239.662	943.79	1540.108	251.247	10083.045	152.709	149.036	169.117	1379.903	212.786	364.625	120.841	1703.778	5172.346	269.428	288.619	266.032	7261.768	2077.517	352.302	4113.601	159	0.848	1157.104	338.871
24294.918	26440.648	27979.722	33882.778	36132.162	41416.089	31805.238	38548.384	1183.031	397.323	421.223	1744.193	9709.663	1379.271	451.933	11527.76	215.007	250.522	173.37	758.427	2591.503	831.051	130.922	2827.282	6399.763	290.529	277.332	288.266	11124.119	5192.594	314.74	5483.912	193	0.887	1200.51	338.702
21950.187	26281.159	19704.006	30254.834	20658.677	30020.176	15349.947	20084.224	904.871	415.77	365.107	725.38	421.483	863.06	274.715	10159.483	237.744	265.895	561.748	2512.554	165.214	455.276	151.565	2107.589	7558.01	295.839	304.291	293.963	19325.125	1156.45	355.497	5134.433	106	0.949	458.462	336.509
33756.223	36052.451	33414.141	43896.119	43278.637	50409.704	35351.461	50123.485	1059.678	401.696	358.965	673.526	4767.18	1235.817	331.595	9325.695	270.282	323.829	231.949	527.968	3690.773	400.755	143.161	2381.195	7762.187	306.818	288.951	270.404	1378.228	4168.212	291.316	4714.719	202	0.836	567.866	339.223
28458.967	31238.728	29517.159	37444.823	37618.111	44320.816	32380.612	45218.763	1140.186	416.634	351.959	789.116	6152.351	1138.283	330.643	9911.1	264.884	313.453	262.603	539.573	3849.886	431.968	142.569	2414.84	5988.566	295.475	303.841	273.424	1523.831	5037.661	265.177	4520.103	222	0.891	581.068	339.622
23330.567	32526.946	33951.435	39402.429	32056.99	43992.953	30487.946	52842.103	1062.67	403.099	372.029	678.55	5208.675	1801.802	322.479	9453.391	270.802	269.14	168.155	450.942	2300.098	427.392	143.575	3107.934	3176.756	288.786	292.253	271.508	1222.071	3356.499	287.455	6088.861	112	0.973	618.991	337.08
40231.557	32021.776	31231.574	39248.341	52216.45	55314.166	43940.467	43670.563	1082.265	426.936	353.47	605.505	4818.725	1354.322	328.148	9921.526	291.523	299.821	231.183	513.373	3302.947	378.985	139.017	2266.199	9332.001	315.472	275.428	262.644	496.848	4050.963	301.647	4351.94	126	0.886	558	338.421
19207.586	27807.496	25394.698	34752.051	25270.903	33186.001	21613.498	44743.541	1074.808	344.057	327.193	819.484	5943.405	1014.257	281.702	10256.925	265.049	337.908	191.277	399.302	3129.625	419.91	162.371	2132.173	4544.131	265.666	261.34	281.005	5468.16	4285.13	298.671	4226.245	126	0.948	644.317	339.421
15949.274	14374.882	15432.686	12578.132	21427.335	26998.801	21488.525	26081.701	509.416	217.318	276.005	445.942	533.211	870.738	287.991	9674.62	179.712	175.615	163.914	776.12	259.224	343.504	159.234	1883.396	5703.494	260.144	275.166	220.594	5670.895	1165.799	271.065	5865.194	200	0.796	804.95	341.32
17336.706	19239.265	21453.695	24057.15	25103.556	20920.908	13588.742	17426.662	625.93	964.574	267.138	323.793	324.211	619.883	229.498	7234.086	159.521	217.951	446.739	657.341	225.377	320.978	159.241	828.574	4876.789	247.734	309.925	289.617	7911.72	578.351	250.983	2407.916	148	0.974	830.101	340.601
14531.971	15277.341	16468.63	19482.818	21232.339	23599.07	16901.093	20207.422	709.98	302.133	296.48	512.506	343.63	822.091	239.156	8367.486	161.417	205.505	343.86	1045.572	226.717	408.579	169.725	1401.37	4712.481	252.742	270.521	291.993	4191.681	1184.637	253.698	5618.888	195	0.803	839.095	342.962
14791.546	15814.86	17125.862	19680.961	22309.071	27407.924	18606.222	21823.142	773.754	331.304	299.961	663.503	334.284	789.532	285.061	8990.566	192.857	207.89	205.923	1781.012	172.339	340.977	121.514	1605.085	9034.238	307.566	270.53	260.615	5296.25	1078.748	389.347	5799.19	177	0.901	1045.031	341.907
17270.953	19018.289	20425.874	23776.356	24976.061	25438.413	16242.568	20271.997	916.552	346.251	417.195	829.344	6490.887	895.999	349.847	13612.736	193.363	235.451	378.539	515.254	4486.378	503.173	128.804	1769.466	4278.182	281.227	372.426	267.956	2472.033	2209.062	283.92	2964.95	186	0.895	1230.968	341.188
9032.642	9552.275	11328.421	12226.743	13844.837	15823.851	12048.931	14031.799	544.757	297.587	280.299	417.525	282.161	562.345	255.922	10527.578	148.093	156.55	229.987	839.258	183.727	347.067	142.959	1510.486	2695.774	290.515	366.401	245.089	8545.933	387.76	329.594	4232.861	103	0.965	1053.238	340.529
21806.832	31790.52	22117.001	34998.073	19115.048	26163.471	13778.412	24003.891	979.641	414.484	364.394	630.957	425.443	814.093	293.399	11771.021	279.623	321.185	415.063	2620.625	252.549	340.745	153.843	1993.739	11931.034	282.957	332.929	294.062	36515.97	1779.95	353.573	4430.663	143	0.851	450.738	341.787
33648.962	30202.25	31856.974	36574.49	46610.026	50318.797	42924.341	47554.73	1038.087	388.716	356.644	871.829	4233.881	1651.034	318.568	9131.552	286.031	302.492	185.152	427.15	2368.643	456.96	137.093	2417.992	6324.635	268.529	269.579	256.626	994.511	2988.414	300.378	4849.164	199	0.834	600.008	344.173
30445.063	31939.602	32615.627	39068.627	42868.268	48234.986	39212.266	51301.733	1099.574	417.024	374.223	701.382	4917.316	2554.043	338.687	8838.22	284.246	281.478	178.423	441.374	2293.409	398.969	140.118	3038.467	5360.435	273.152	269.305	270.071	1648.967	3864.894	325.213	5972.74	135	0.923	610.507	341.552
18613.874	20078.703	22453.103	24780.991	28555.478	32065.271	26619.7	31400.712	693.261	354.802	339.517	934.374	425.292	1246.844	282.136	9056.982	168.416	209.878	298.036	1541.075	197.027	436.224	117.947	2097.315	7623.896	275.653	465.03	255.861	11246.625	1129.679	361.591	6551.322	193	0.907	1115.946	343.054
30172.609	31904.174	31858.464	40054.524	39735.764	49835.015	21761.556	27985.738	940.465	447.191	353.413	1006.512	10492.935	1777.76	344.06	12023.218	201.99	292.414	149.555	460.264	1815.671	727.15	118.533	2017.254	5646.957	288.506	344.921	247.127	16384.951	8358.175	297.702	3457.996	122	0.918	1277.877	341.23
24450.137	17371.702	19636.48	20603.897	33938.935	38854.039	30916.693	28188.998	1024.797	366.459	338.025	761.294	5310.172	1330.188	291.817	10666.759	272.441	255.749	181.673	412.698	3043.174	422.143	151.559	2576.446	4254.442	261.814	254.623	266.155	1623.684	3942.485	278.397	5044.981	207	0.867	637.737	345.809
11080.043	11911.877	13514.724	14947.466	17597.949	21221.903	16667.587	18949.691	464.286	415.538	277.826	280.48	272.07	588.515	222.326	8752.066	134.571	173.182	235.293	9676.074	193.336	819.772	121.291	1061.817	3050.659	245.357	253.895	254.345	11169.475	335.24	310.236	2494.775	143	0.916	990.374	342.192
14800.933	15723.22	17509.151	19720.305	23024.529	25449.364	21652.767	24512.029	737.7	360.455	328.679	960.161	905.15	1326.115	279.923	11135.851	175.616	201.405	305.087	1626.266	283.154	549.297	139.709	1995.742	4923.8	295.494	521.639	255.487	10174.231	1179.184	341.612	4945.552	229	0.85	1102.02	344.98
22071.342	23045.032	23183.652	29285.611	28206.831	40525.017	23661.079	28710.013	872.638	662.141	322.368	734.451	10764.32	2080.992	422.664	12122.221	187.195	252.904	148.926	424.482	1708.848	536.347	121.762	2274.719	4760.186	302.501	523.164	250.05	20098.957	7339.467	323.907	3811.17	160	0.854	1286.106	343.638
28827.235	34207.88	35609.468	41968.984	40117.569	50335.872	38820.89	55994.125	1077.546	417.024	374.732	657.747	2889.888	7662.024	336.306	8269.203	262.512	254.82	163.355	416.933	1977.723	338.905	139.537	3185.829	2913.55	270.745	296.876	261.739	1995.709	1947.248	281.509	6729.132	105	0.971	617.224	343.062
15405.128	15843.315	16726.311	19362.124	22268.147	26656.191	20403.355	22550.285	751.533	295.217	271.53	435.584	306.114	530.979	221.532	8785.475	160.734	208.856	375.308	1140.853	206.755	428.053	122.308	1206.256	5521.05	265.902	386.285	251.972	5003.622	600.805	313.696	3420.003	170	0.886	1009.659	345.424
18063.195	19152.324	22684.245	24444.639	27742.762	32436.172	23913.464	28813.605	532.61	263.286	285.916	690.334	296.956	950.746	240.186	8593.657	143.797	168.599	201.604	1381.169	156.654	346.335	114.457	1553.737	6772.749	274.819	276.09	248.596	10057.761	1211.453	336.808	4813.868	158	0.904	1131.203	343.532
18313.322	19560.731	20824.71	24508.599	26903.954	42095.163	22614.513	27792.201	1219.836	1240.969	354.274	814.521	5784.923	5465.667	288.159	13529.716	161.326	182.964	137.272	517.973	636.355	563.534	114.125	2102.429	3331.838	304.336	411.527	277.116	21401.064	8679.965	306.152	4021.921	140	0.968	1169.021	342.979
14544.054	15613.752	16365.566	19430.482	21094.368	28253.532	19349.958	23354.235	843.172	343.447	345.272	972.357	5274.13	1830.794	309.344	11071.856	177.446	176.243	191.193	725.489	814.55	2400.484	123.433	2028.687	3817.709	422.677	338.664	292.794	13761.305	4766.043	315.292	4153.577	152	0.949	1190.52	343.796
17060.842	17938.496	18158.131	22710.19	23595.409	27356.877	17385.312	22060.001	615.326	297.958	278.387	690.243	1764.184	891.416	278.235	10647.734	159.769	231.069	284.346	1072.285	459.852	398.532	134.75	1653.506	4208.382	260.873	260.331	237.983	7564.295	2055.546	304.951	3585.028	208	0.879	1259.457	346.062
14560.257	16166.624	12648.448	17708.987	13860.128	17868.996	9879.284	12858.81	790.346	307.981	291.777	540.8	2594.4	815.49	296.363	9869.391	204.745	199.145	605.074	1128.781	1340.157	383.647	176.243	1664.487	4676.388	265.382	328.604	263.098	5090.945	1761.251	335.885	4549.047	103	0.94	473.277	344.519
17988.021	19404.785	20149.865	23797.648	26893.086	26625.433	15558.079	18521.183	764.668	358.32	318.048	593.9	6104.022	929.878	247.557	12276.648	181.838	204.616	161.464	404.975	2515.664	423.544	128.072	1356.238	5089.067	342.118	272.084	290.594	5398.321	3490.157	275.188	2723.245	138	0.981	880.051	344.572
26671.888	28130.178	30658.005	34060.31	37567.466	44057.569	27545.018	33160.128	899.282	370.802	343.022	668.625	7862.09	908.773	264.869	10945.069	206.282	216.983	167.273	369.936	3098.518	658.898	126.77	1562.88	9201.9	320.366	255.991	293.972	8016.158	3407.32	291.064	3260.495	157	0.898	900.876	344.252
12497.814	13638.828	15992.973	17914.983	18746.25	21677.276	14997.519	18791.619	544.828	285.857	280.482	848.588	489.8	723.583	221.004	7983.961	160.583	184.721	250.854	1275.728	174.678	355.764	110.647	1160.707	4814.274	254.978	332.732	278	4571.783	848.755	425.573	3027.016	117	0.998	1087.397	343.885
23925.334	25424.963	24749.786	31698.841	32070.591	37622.559	28717.307	40264.143	1057.905	343.913	325.075	756.974	4393.216	1009.673	268.618	10370.881	269.23	284.925	196.128	376.052	2725.633	488.366	154.429	2224.337	6109.572	270.566	264.116	276.618	4872.772	3153.135	284.529	4388.81	201	0.924	651.102	346.351
21772.714	24115.825	22501.644	32016.045	25936.089	31592.183	16639.725	21475.141	826.11	896.805	344.45	1153.757	10860.211	1654.995	321.326	12898.696	199.307	249.54	159.664	947.973	730.497	499.964	128.402	2122.316	5201.106	257.223	364.329	296.463	10286.898	7280.173	316.502	3646.168	141	0.871	1334.16	345.457
12221.857	12818.22	15321.322	15946.973	18561.272	20258.125	15472.981	17953.984	617.867	1405.184	286.911	267.806	283.575	1024.545	212.267	10757.074	130.727	200.984	274.388	9104.628	180.037	1971.516	127.118	1126.439	2363.478	241.518	278.14	254.628	12461.494	297.244	334.889	2449.755	130	0.914	983.831	347.077
15655.787	16015.411	17416.324	20085.79	22872.608	25766.811	19886.119	20952.628	713.753	287.577	265.91	414.364	280.853	563.355	217.519	8811.651	189.641	193.293	396.564	1169.356	155.337	1590.217	129.239	1144.977	9584.883	280.295	306.771	266.071	5810.215	487.038	313.559	3586.362	197	0.859	1017.464	349.632
9449.407	9972.149	11922.389	12993.386	14659.528	17236.916	11811.543	13118.201	452.3	247.751	227.149	296.493	250.213	364.407	215.544	7630.591	161.756	178.926	288.186	610.625	175.16	406.276	121.413	801.142	4708.821	279.881	309.826	253.902	7729.935	289.354	298.059	1925.85	156	0.805	1028.308	348.494
11717.914	12621.768	14897.949	16200.436	18592.769	22095.813	15620.601	19070.323	537.556	279.858	277.373	912.354	317.018	817.352	236.658	8595.285	146.867	179.326	239.807	1826.068	150.773	405.375	117.244	1248.445	4163.399	277.222	284.795	274.646	3924.653	1000.362	357.858	3161.085	189	0.909	1078.373	348.876
22984.788	24282.944	26956.457	30711.008	34505.189	38449.094	31443.279	34840.597	612.122	293.315	306.868	771.65	305.654	1106.177	265.616	7501.907	174.355	206.593	203.892	1216.518	140.293	368.725	107.269	1835.001	9587.846	279.346	270.068	265.276	3785.05	927.821	371.744	6727.379	192	0.874	1121.438	349.432
16265.16	17649.272	19749.472	22739.021	25870.853	31621.636	23454.032	27024.729	611.471	310.267	293.638	1045.804	292.743	977.649	270.334	9815.595	153.188	213.114	185.42	2586.041	166.93	486.157	116.232	1497.664	5545.716	283.035	277.86	270.845	4524.462	1493.352	392.032	4418.926	164	0.928	1066.61	349.793
25889.093	35367.597	33191.671	43893.762	36176.406	42686.416	36147.128	58048.844	1051.78	459.15	400.428	581.632	3497.148	8293.211	350.017	8287.895	257.797	229.713	163.74	448.281	2647.197	578.064	143.775	3580.72	2438.658	248.158	290.369	279.632	1491.446	2363.119	289.121	7277.081	107	0.929	615.967	348.005
14927.782	16278.347	19393.858	21126.383	23881.013	26491.305	15413.434	16274.542	671.703	333.842	331.073	570.543	316.863	611.136	211.522	7343.034	180.377	195.244	237.72	899.426	172.18	358.069	131.35	865.345	6709.372	246.622	223.8	262.711	3878.788	516.932	289.852	3185.183	144	0.923	942.778	348.917
15813.669	16582.199	19947.431	20932.075	24491.736	26738.718	20928.242	23960.949	638.119	961.551	301.95	418.085	298.62	932.919	221.455	9376.58	149.86	183.485	331.84	1314.365	176.361	1811.339	125.354	1244.329	4349.488	244.611	260.441	256.264	9432.825	600.81	346.282	3819.41	214	0.801	977.836	352.374
20332.512	21683.44	23063.896	27539.104	29474	33507.245	26600.518	32417.634	1020.361	370.913	394.632	1384.017	11733.787	1218.495	444.394	11041.953	193.986	212.953	165.968	491.145	2816.775	645.776	130.658	2966.854	4327.29	280.179	278.66	293.729	7139.049	6257.985	293.338	5476.113	265	0.878	1202.243	351.791
18262.092	20114.933	21465.958	25002.289	26788.03	36355.596	21750.79	26361.953	1049.517	353.822	411.125	1033.889	6126.59	1007.02	358.588	14680.067	185.66	252.197	467.204	504.519	4084.537	588.979	132.606	1924.035	4134.87	282.434	383.991	278.672	2459.997	2581.596	267.934	3422.143	109	0.964	1225.197	348.344
11920.913	12707.412	11266.185	15668.374	15549.632	19042.401	14264.678	8512.427	772.216	282.497	289.744	557.968	1906.021	997.674	303.862	7969.654	183.557	212.035	618.592	615.677	1830.328	428.5	200.388	865.585	3080.821	263.217	296.22	257.194	5132.808	1583.966	276.006	1951.313	125	0.914	532.652	349.372
20137.651	22235.197	21217.914	26654.038	25890.423	32303.337	23424.312	32889.794	938.439	386.696	321.698	654.034	2784.546	1161.578	300.174	10190.281	239.133	309.109	746.701	1185.653	1277.131	518.243	246.773	2171.863	5211.093	269.487	306.627	263.804	4819.112	1951.341	263.278	4410.845	131	0.942	574.645	348.538
27505.839	31927.542	31773.314	38930.847	38070.688	42114.814	36731.644	50286.637	1056.145	420.363	377.691	627.306	4277.927	2433.353	336.071	9049.34	264.781	272.879	213.884	431.515	2662.782	454.953	138.68	2796.982	3212.334	266.88	305.858	286.631	949.901	3219.233	313.711	5641.765	239	0.877	608.036	352.274
19605.892	20680.269	23355.224	26556.252	30717.743	20494.934	17756.927	21144.756	828.186	354.008	345.208	590.384	381.375	582.076	227.903	11905.668	181.297	194.445	340.641	1310.463	196.148	302.902	142.506	1381.776	6562.214	254.187	260.917	258.164	8566.76	597.474	295.689	5140.287	222	0.776	933.856	354.324
28535.827	29854.602	30945.36	36942.539	38063.308	49526.435	30327.048	38101.033	997.338	387.022	362.968	991.212	8393.27	1866.506	388.608	11647.38	188.856	297.599	157.072	607.7	1444.604	982.742	134.744	2391.723	5629.279	275.519	336.226	243.796	12025.74	7203.883	298.582	4530.139	331	0.77	1267.334	354.82
21895.732	24382.342	22672.996	31901.887	27010.708	34682.358	21448.924	27123.773	964.287	489.268	332.853	947.992	9524.007	1498.09	348.05	12341.275	191.221	241.912	137.444	921.13	838.548	461	128.214	2267.958	5098.97	299.323	366.906	287.702	16882.456	6308.677	330.237	4086.038	250	0.771	1327.776	354.776
23325.232	26779.969	22054.289	32800.056	22444.632	29760.433	15289.828	32606.445	1040.043	407.629	408.097	451.681	562.279	789.527	306.215	15559.854	276.015	283.202	221.486	4961.898	242.649	385.886	150.62	4900.61	9663.541	271.579	318.442	287.088	20340.121	1247.001	338.942	8955.636	187	0.76	453.773	353.81
19971.328	20544.478	20354.651	24382.277	25382.057	32122.234	22158.253	24912	785.51	347.672	306.295	547.349	2173.619	1346.495	301.101	10038.071	201.651	223.16	725.165	1431.361	1632.373	619.093	198.757	1900.994	4041.05	281.667	290.469	269.063	5696.993	2726.536	345.98	4199.224	124	0.972	556.871	350.565
14623.128	15579.243	16736.188	20602.619	22318.258	24632.822	16756.001	20039.704	555.026	252.551	273.997	598.898	361.172	847.689	238.467	9612.401	161.4	213.037	337.64	1442.141	236.674	553.236	165.225	1411.132	4446.484	248.494	271.121	267.41	6521.848	1341.552	273.193	5111.109	228	0.823	829.031	354.548
10675.274	11350.733	12111.553	14348.845	16261.852	19970.021	13470.334	14486.752	558.36	262.973	257.806	501.866	275.002	659.656	243.651	8205.225	142.374	193.202	206.814	1247.569	167.461	1263.835	107.556	1043.689	4503.082	269.417	253.516	241.522	5522.33	612.439	344.354	3588.008	188	0.764	1037.888	353.883
14672.188	15443.121	15953.962	18821.734	21809.45	24400.136	21051.008	22635.743	716.29	389.711	324.84	938.807	381.573	1056.664	262.106	12075.748	169.451	196.111	332.182	1918.871	172.65	503.356	144.276	2077.779	4900.689	304.805	540.671	280.187	10043.274	1096.423	398.053	5279.14	141	0.938	1091.103	349.947
15037.229	15642.284	17369.406	20153.533	21914.699	27777.793	20118.359	23939.695	922.773	541.909	322.832	695.656	4246.678	3735.651	274.297	11524.298	168.889	166.997	166.459	700.876	423.197	580.188	121.098	2011.668	3456.038	312.566	430.933	261.556	15962.626	5959.405	320.912	4269.881	303	0.755	1184.54	358.111
17458.408	20440.65	20660.33	25611.626	27035.537	29543.839	26034.661	28965.395	643.682	276.402	306.213	983.358	374.462	1267.476	290.019	8075.284	153.043	158.476	213.526	1628.745	172.386	412.113	113.21	2066.052	5163.485	271.404	282.158	243.481	13536.897	1602.311	336.014	6709.914	356	0.664	1125.736	358.045
19754.128	21816.314	24703.029	27583.62	30905.66	37522.671	26435.204	32384.312	774.038	1552.947	311.667	683.009	4883.345	4314.548	280.448	11983.154	160.495	213.339	135.572	439.854	552.833	436.308	110.322	1793.832	4163.68	283.174	307.295	253.589	17627.158	5816.482	331.181	3866.483	252	0.832	1148.04	352.857
18902.784	19898.533	21400.818	25275.702	28101.118	35783.811	23870.208	28176.279	905.604	1604.431	330.486	720.642	6617.126	6080.322	291.138	13135.574	165.915	183.518	139.403	387.069	462.696	552.448	117.263	2042.368	4019.047	294.802	420.368	253.984	15737.242	8633.666	300.001	4039.143	254	0.798	1162.118	356.091
26936.038	28275.097	29242.975	35739.837	35219.308	43792.765	28411.598	35776.102	1078.66	698.277	354.803	871.396	11100.839	1909.105	454.394	11504.141	195.62	273.368	143.827	421.431	1300.825	510.021	127.372	2450.739	5239.629	298.403	373.763	247.405	18557.7	7682.5	322.436	4391.534	203	0.858	1282.431	353.224
16519.044	17285.885	18496.562	22238.422	24049.676	29561.049	23794.196	27467.386	814.329	333.198	358.356	1386.637	5239.711	1572.92	414.068	10563.362	178.579	173.504	178.924	1367.397	1148.189	856.154	125.135	2883.804	3856.944	286.772	271.786	293.07	13885.078	4616.503	307.654	5967.913	130	0.865	1193.808	354.5
23865.912	28667.72	28905.299	34976.181	31637.24	40663.306	27479.91	44404.85	929.267	374.865	354.26	602.761	3760.178	1101.879	262.077	10387.033	273.943	281.554	191.102	381.187	3037.62	420.82	155.568	2505.083	5581.876	240.616	264.08	275.626	2751.267	2887.735	277.596	4927.057	119	0.933	643.971	352.206
7584.894	8310.932	8639.849	10223.538	11685.654	15196.342	10405.171	11506.88	574.24	247.005	259.38	219.881	352.587	483.394	208.416	7134.271	144.612	204.099	230.866	3110.466	290.887	388.012	129.694	734.385	2396.701	243.745	237.949	277.452	33220.187	1193.01	216.569	1720.78	112	0.932	847.125	353.759
19851.154	20840.839	22729.426	26135.874	29744.254	35332.086	22549.853	27498.311	823.951	941.662	338.734	605.27	6587.51	1877.541	258.541	9896.695	187.716	201.271	145.08	388.354	2709.937	479.908	132.689	1986.526	5850.183	304.35	371.407	278.343	12380.196	5090.764	273.119	4104.352	130	0.865	878.277	354.054
27850.337	29278.093	32958.052	36419.852	40898.612	47005.204	32611.353	40059.314	783.518	377.115	336.873	604.882	7738.249	2011.936	285.939	9615.81	204.636	197.345	150.919	396.574	2767.027	466.191	130.125	1732.469	6891.479	330.733	245.885	277.097	5481.762	3771.641	284.397	4081.229	126	0.896	899.722	354.357
19880.384	26253.638	20279.564	30602.346	20179.893	28067.86	14833.001	23663.509	869.573	365.376	358.07	569.228	3610.091	784.227	303.303	10299.837	225.153	261.132	370.358	1562.193	1444.281	376.336	163.39	2290.508	5562.803	260.747	330.605	279.03	7627.399	2701.673	364.654	5915.367	139	0.891	463.335	354.299
20068.548	18701.672	18433.4	22715.947	24965.138	25680.806	20913.464	19479.086	727.409	290.055	276.397	366.916	514.491	783.144	292	9337.161	205.522	247.073	928.884	1530.54	303.129	280.579	207.987	1222.298	5558.322	270.121	339.077	262.316	8456.793	1454.27	356.535	2721.516	211	0.892	549.505	356.988
17603.578	16507.969	17006.82	20166.037	22177.872	28277.044	19075.203	23316.528	872.888	290.688	282.826	454.179	764.805	1111.539	270.031	9701.102	199.749	305.09	772.682	1289.469	163.06	476.235	259.558	1437.086	4515.368	254.21	284.831	253.906	8267.232	1091.3	309.325	3209.778	189	0.861	568.839	357.029
8178.54	8736.315	9736.522	10902.685	11981.2	16816.015	9924.202	12089.622	404.746	221.974	216.596	527.88	487.937	554.198	195.121	7083.261	143.404	151.471	187.343	927.552	306.16	328.48	131.999	787.542	3050.663	252.636	246.284	285.581	3116.275	889.827	366.079	2219.699	115	0.865	862.448	355.63
14756.613	18242.587	17384.167	22843.037	20344.664	25450.882	16364.435	26652.997	694.085	278.324	304.05	687.859	1914.615	647.146	245.182	11873.911	210.574	253.565	230.312	350.167	1293.431	344.653	153.321	1700.69	3938.071	234.238	274.894	272.745	3766.892	1404.568	275.689	3104.357	122	0.997	653.934	355.131
19591.77	20195.408	23575.689	25111.281	29678.402	33219.368	27249.269	31805.776	753.037	443.144	341.339	530.251	374.182	903.143	250.706	8786.734	177.66	173.239	276.39	1944.393	199.505	475.275	119.989	1732.233	6622.903	243.91	245.421	253.105	14640.843	1575.337	309.758	5711.668	261	0.736	969.454	361.726
15026.369	16114.29	19476.407	20326.748	23789.663	27505.009	20843.088	25645.408	705.743	306.485	318.762	637.649	331.108	919.614	244.947	8194.149	176.672	164.624	204.871	1587.536	189.798	1123.051	123.934	1952.311	6349.158	261.822	278.84	248.159	5101.6	1189.195	337.53	6945.032	203	0.85	1001.195	358.791
17340.704	19017.612	22866.198	24436.586	27455.783	30452.37	25163.762	29719.983	772.622	280.805	302.107	863.661	314.327	1175.525	261.589	9175.798	159.519	193.976	290.802	1496.042	166.989	719.546	125.532	1791.202	5265.017	258.136	334.901	244.403	5386.555	938.285	350.412	5574.45	186	0.858	1104.344	358.339
12869.652	14368.185	14391.735	19340.266	15673.06	22074.956	13333.728	19305.425	713.619	550.945	337.629	1338.482	1117.119	1184.53	246.601	9415.462	164.132	151.52	189.847	2114.523	369.549	868.029	126.312	2268.647	3657.149	234.735	269.843	311.18	10308.631	2998.339	334.907	5141.207	150	0.903	1344.693	355.447
21239.071	16755.334	20148.359	21851.964	29451.977	34148.759	27484.719	29508.302	905.232	338.737	340.448	644.757	5801.703	1059.468	256.655	10650.045	247.393	204.563	187.826	360.934	2614.03	459.167	147.663	2395.259	4203.522	239.475	284.847	279.444	2555.161	4061.075	270.723	4557.764	323	0.691	634.395	361.983
15013.207	16005.425	17301.895	19912.525	22630.339	29996.875	19300.235	23337.157	714.962	468.898	308.749	630.65	7826.141	1309.039	258.275	10569.905	169.449	177.542	153.42	384.264	3562.902	469.558	131.482	1775.928	4583.21	277.987	290.277	282.391	12116.726	5259.65	272.769	3707.692	211	0.84	870.614	360.855
20132.658	19267.956	17964.533	24115.881	24330.076	30440.571	15128.593	15925.84	985.454	275.244	302.587	371.271	628.976	1039.05	293.462	10309.197	229.278	238.234	875.226	1205.421	395.075	364.503	178.828	1289.721	5085.298	248.29	403.482	257.92	9287.282	1250.088	306.778	2829.526	177	0.922	521.692	359.037
16119.164	16167.109	15925.149	20225.014	20823.921	23885.481	20779.101	14019.324	843.159	271.668	283.575	240.706	357.713	563.516	295.552	6439.681	188.211	295.557	883.149	979.618	185.944	339.403	220.845	690.954	3985.582	249.833	425.187	257.082	9306.731	784.193	331.248	1397.923	190	0.893	540.226	357.937
28078.038	28513.303	29172.93	36198.594	36800.672	46123.705	31349.169	37964.658	1002.82	410.131	359.979	942.692	10192.568	1776.754	416.139	11622.391	194.642	269.581	194.793	440.77	1241.75	904.731	138.323	2506.203	5267.824	268.914	312.645	240.274	13782.426	7432.705	310.063	4565.767	183	0.901	1275.096	358.833
17013.324	21312.585	18233.987	25990.478	21623.583	24505.292	17031.469	20860.864	571.421	279.142	261.377	401.218	316.045	590.205	250.866	7339.788	195.93	290.267	794.846	1520.039	123.201	260.602	203.272	988.741	4977.858	258.905	363.623	247.509	5937.027	980.59	304.449	2252.315	144	0.913	558.861	359.312
14001.515	14003.783	15061.341	15144.467	19016.084	15543.835	10669.26	13229.13	429.704	232.579	298.533	355.208	473.066	698.982	271.546	12740.586	167.839	150.72	275.464	764.524	251.029	481.148	164.769	1585.778	3115.684	223.539	366.772	198.66	6548.597	635.923	286.657	5667.099	127	0.929	804.791	359.028
21115.372	21866.392	24416.802	27379.319	28734.393	32643.162	26072.725	29314.837	744.876	290.109	336.097	389.093	325.23	736.74	234.279	8764.921	200.472	169.916	453.032	1237.558	189.121	370.331	154.791	1436.264	7993.315	248.169	255.716	237.802	10894.003	1183.527	295.256	4751.286	238	0.788	959.622	361.042
17946.055	19320.146	22537.973	24820.871	28149.251	32737.558	23864.701	28451.139	612.12	356.966	304.48	598.142	363.813	1081.098	260.188	10155.997	165.997	225.204	314.669	1344.486	165.964	800.761	148.253	1562.806	5751.63	308.266	341.975	276.556	5954.07	786.987	326.142	3828.471	165	0.889	1075.676	358.664
22217.128	27199.861	25755.397	34049.66	32613.218	35994.751	29226.432	33834.879	774.052	367.75	310.055	597.65	6287.354	1406.056	281.955	8939.131	161.212	196.18	147.953	372.847	2425.917	419.02	133.184	2049.49	4556.512	290.763	263.921	262.633	3993.48	3115.529	278.253	4709.189	394	0.679	893.888	368.685
9480.064	10073.185	11948.023	13478.85	15743.265	20148.814	15500.301	18567.358	581.736	274.698	269.78	579.884	283.578	767.94	241.07	8540.362	157.111	155.109	219.441	1779.256	166.492	842.099	122.251	1551.043	4889.285	263.328	266.476	244.736	5549.631	915.329	328.407	5897.437	134	0.916	1024.022	360.231
14824.834	16402.418	17509.135	20269.135	23376.422	28997.549	20880.617	24993.257	1039.065	1484.336	319.914	817.613	5669.732	5525.773	289.361	11030.936	161.313	170.08	133.598	591.15	597.062	473.386	110.005	2077.299	2910.577	281.323	316.961	248.115	25583.778	7467.211	345.459	4626.609	118	0.981	1138.432	359.381
21147.347	23557.893	23144.333	29949.288	26091.883	34450.155	20320.332	27287.77	1050.555	1737.213	349.922	961.669	10591.057	1652.982	336.601	12942.941	184.154	226.379	140.312	448.371	1456.859	550.873	131.39	2144.017	4575.705	314.741	302.706	273.772	23622.334	5915.353	307.48	3572.522	149	0.955	1312.889	359.413
9541.513	9885.186	11726.136	13295.004	14963.304	17647.593	12848.684	13976.522	564.103	244.381	228.213	356.847	222.896	499.94	229.532	7829.066	121.118	153.913	336.888	916.752	171.875	483.568	107.243	861.171	2591.34	262.061	261.245	232.263	8255.277	402.47	319.838	3265.716	134	0.916	1042.433	360.843
13908.184	15206.479	18122.098	19366.175	22060.155	24449.757	16462.848	19246.688	692.068	339.734	306.895	625.773	331.778	1190.266	252.239	10702.129	147.282	232.379	319.7	1240.371	179.892	444.293	129.018	1429.518	2931.917	367.486	363.37	275.588	11695.281	849.158	298.959	3637.118	129	0.943	1085.314	360.229
13245.589	14248.6	16432.969	18561.57	21597.894	28634.826	22942.101	27803.601	755.17	296.298	320.982	1069.762	335.505	1565.529	294.19	8628.073	143.404	160.232	303.593	1770.837	184.905	496.415	128.095	2060.784	2607.523	262.705	314.682	253.84	12184.939	1597.212	344.258	5869.073	112	0.943	1097.036	360.964
18944.397	19991.829	22160.84	26170.595	29672.635	34388.978	26296.909	29948.062	1046.944	2041.898	311.512	636.683	5349.847	6029.586	288.899	12902.932	167.978	187.072	132.405	362.82	649.973	463.664	107.937	2086.06	3750.337	288.811	342.674	239.012	26902.627	6700.441	325.265	4170.427	108	0.967	1144.111	360.556
21362.914	23177.122	21631.062	30257.316	25650.842	33005.95	21964.769	26188.637	911.069	772.092	325.551	1002.836	8385.825	1400.647	330.947	12478.32	182.73	219.932	167.265	707.808	941	425.924	128.6	2229.018	4776.391	313.19	297.324	267.263	15885.353	5562.56	305.814	4193.376	185	0.862	1318.511	363.841
22938.08	23196.72	27543.525	32616.037	35801.235	40073.832	33268.29	36046.312	843.774	280.502	316.136	738.128	356.06	967.48	287.335	9628.533	161.101	222.116	350.919	1863.609	186.074	5295.408	125.327	1614.954	6903.124	276.28	304.471	239.849	12534.218	1068.594	337.83	4232.559	255	0.829	1066.727	366.735
18921.814	19491.9	21279.36	26052.826	29355.033	34991.696	26602.278	30736.323	1151.829	2091.687	318.32	777.133	5658.893	4212.32	292.328	13558.59	163.063	201.826	143.014	373.959	682.722	437.897	110.02	2156.33	3532.963	295.037	308.388	244.061	25696.277	7171.76	319.629	4295.479	107	0.971	1150.294	361.107
14296.798	13833.529	18017.296	18677.751	22939.963	27292.141	21195.3	25153.904	557.231	536.242	300.745	468.932	310.166	929.141	233.656	9647.701	166.065	155.776	320.638	1185.038	180.615	1902.24	128.522	1543.183	4917.285	240.673	279.418	245.063	8793.886	692.387	319.688	5230.012	128	0.9	984.125	363.477
10676.471	13428.312	14329.005	13719.616	17320.349	20045.901	16183.084	20438.788	687.694	264.96	315.377	564.062	304.086	962.169	245.693	8653.798	158.441	150.93	210.684	1657.196	173.598	1984.159	117.181	2160.991	3772.159	267.171	262.464	233.773	5419.029	1405.248	336.201	7904.33	164	0.834	1010.756	364.293
17983.791	19753.252	14559.795	19924.224	18563.218	21757.855	14881.956	15989.7	964.391	490.347	387.66	595.505	720.222	899.501	343.231	10306.665	280.643	213.691	382.897	3459.884	299.024	466.549	168.767	3985.63	5882.987	256.958	318.042	279.71	15922.777	1367.093	335.512	8285.108	158	0.796	441.646	363.399
8488.01	17846.618	12182.029	16454.845	10899.945	14331.659	10475.425	20097.913	558.542	311.352	294.731	590.019	558.365	891.361	257.096	9766.872	156.45	245.601	570.479	1283.763	168.917	267.106	158.726	1865.733	1881.794	260.399	269.392	257.053	3123.656	617.042	275.699	4285.776	127	0.967	577.374	363.98
26387.771	29217.634	31639.794	35852.477	34291.823	43386.015	30428.608	46467.151	988.299	360.084	369.901	488.076	5922.997	1405.646	291.883	9245.881	288.943	223.765	206.422	492.269	2823.783	551.176	142.095	2823.426	4795.726	245.25	302.542	292.072	517.872	4387.925	277.358	5925.467	154	0.927	601.968	363.26
11759.843	12507.577	14876.926	15765.497	19276.978	21766.876	17528.28	20173.632	538.289	443.256	281.047	433.19	272.201	682.92	215.602	8597.769	153.925	145.192	387.993	951.426	173.7	478.859	120.685	1100.876	4366.579	235.49	237.471	232.812	6282.429	627.857	313.397	3530.331	111	0.923	977.545	363.068
17391.208	18912.838	21364.083	24016.863	26268.686	30173.332	22914.424	28739.503	1275.291	1405.131	340.906	858.661	5440.05	4495.468	301.947	12523.418	163.76	171.147	139.118	381.407	618.844	472.125	114.783	2288.038	2760.628	283.599	368.582	235.939	23681.051	7539.569	318.338	4647.389	136	0.93	1155	364.287
16175.76	17280.662	16511.456	22016.895	18658.352	24024.484	18107.603	22459.629	1003.616	1682.244	336.545	901.564	1081.809	1510.016	263.88	9782.43	161.517	140.446	156.566	2091.93	415.417	593.569	137.903	2417.08	3362.71	220.62	295.096	306.353	32058.174	2778.316	307.223	5088.006	132	0.965	1344.712	364
18078.471	25743.775	21926.938	29844.419	27497.852	32033.315	24904.196	31126.304	903.067	339.248	360.397	1238.087	9207.61	1451.352	446.687	10438.794	180.841	203.356	206.491	514.548	3178.728	520.105	143.206	2918.284	4616.399	249.297	372.038	251.928	10571.568	5747.537	275.111	5627.615	224	0.799	1196.362	368.54
21481.486	21126.606	25248.829	27696.527	31723.6	24102.841	17949.72	22084.824	907.912	328.25	401.202	1004.385	7345.029	952.44	302.483	11647.145	191.46	221.928	383.017	489.133	5655.136	724.703	136.684	1570.721	5480.317	255.021	463.758	258.319	6763.083	2508.53	317.816	2901.044	215	0.853	1220.719	368.016
19517.432	14858.152	20633.624	25396.382	24877.974	32517.411	21168.303	25385.236	847.1	409.368	315.99	907.756	9892.296	1334.061	292.604	12927.603	173.645	193.647	183.476	496.826	1105.51	424.242	131.169	2169.485	4310.793	307.995	317.376	263.774	16857.803	5539.653	293.64	3993.875	165	0.851	1309.524	367.045
17514.886	20261.403	20393.328	24725.823	31902.689	21056.535	18440.726	19903.687	706.098	300.973	349.262	582.626	390.851	934.624	246.939	11888.693	160.694	148.951	237.547	1375.53	186.602	421.633	140.75	1881.652	5197.472	226.577	249.626	254.354	7335.989	875.236	309.896	8835.232	119	0.961	933.08	365.181
13635.393	13798.648	16785.452	18284.481	20163.627	21877.034	17884.617	23772.048	1325.06	291.687	364.436	1236.581	9883.186	1215.101	379.454	11320.6	170.612	162.387	179.178	355.203	2536.679	591.889	132.272	3043.462	2710.289	256.969	281.61	243.342	5698.325	5851.843	280.466	5482.703	126	0.921	1203.421	365.984
18901.776	17287.838	21960.124	22940.164	26954.248	32500.021	24100.558	31196.093	722.045	253.611	342.597	764.613	2323.158	1350.963	337.54	9545.297	168.426	175.316	209.894	1521.564	497.851	420.162	155.932	2474.62	4523.654	247.365	326.681	238.998	11382.067	4700.82	301.071	5628.838	144	0.899	1252.056	366.875
13935.175	17126.741	15926.363	19829.125	21753.504	24554.873	21084.682	23566.424	621.036	280.326	291.554	639.964	334.391	1000.496	270.102	10449.17	146.54	178.611	310.945	1397.238	179.23	1647.769	141.976	1709.263	4150.33	264.963	311.725	242.527	12085.848	1249.078	285.548	4320.731	156	0.939	1078.5	367.186
22829.957	25719.988	24765.662	30738.565	31676.116	38223.925	28151.371	34169.822	925.432	357.675	337.266	968.098	9513.559	1341.202	367.343	10813.886	173.494	228.605	196.21	365.55	1392.28	483.239	132.377	2350.94	4114.033	252.682	311.888	236.707	15330.531	6595.42	305.938	4360.797	126	0.921	1274.913	365.667
20728.643	19621.935	22838.157	27960.393	27962.239	33286.248	23888.606	29367.376	1140.616	1404.427	336.928	1027.101	10382.962	2386.937	343.596	12975.649	166.731	215.197	135.146	446.746	1350.947	435.702	126.892	2424.298	3629.347	256.855	315.355	248.119	12917.816	7466.588	320.766	4409.78	175	0.87	1286.563	366.54
12663.589	15062.975	16041.319	19152.375	18621.015	18269.473	12171.204	14656.186	501.671	245.063	275.052	480.868	366.007	639.627	237.723	10617.722	148.996	167.199	273.249	1221.671	235.943	517.927	154.888	1157.996	2831.838	225.893	271.659	228.842	5502.755	1051.721	299.415	3714.572	150	0.912	823.433	366.567
23417.363	26535.423	27574.901	30049.381	28824.754	20660.567	13899.616	15648.354	739.79	302.918	393.38	597.261	343.007	972.844	245.409	10552.664	209.836	195.719	254.912	1338.988	171.744	267.014	143.432	1853.906	13725.244	236.404	247.812	248.88	3780.148	955.461	315.584	9137.761	105	0.984	940.186	367.014
19927.627	17626.757	24318.168	24794.095	31080.342	33514.009	30873.112	33625.708	721.347	283.873	324.094	744.316	314.635	1165.49	296.318	8677.687	155.87	180.022	404.423	1304.602	177.59	1001.889	137.571	1846.079	6184.587	283.02	294.622	249.711	11461.748	841.593	320.623	5897.582	228	0.897	1098.982	371.368
9513.293	16593.697	10226.132	20447.24	12782.769	18432.849	11329.83	15412.974	643.194	442.619	268.773	824.646	2149.781	2251.959	236.406	9189.717	138.685	186.342	136.539	1626.654	662.062	323.408	129.443	1976.608	1922.597	253.906	303.223	261.076	13501.581	2832.241	271.377	4308.928	149	0.897	1330.755	369.225
9388.237	9257.044	11888.924	12782.34	14024.078	15952.736	12762.287	12199.074	398.504	226.718	250.259	534.914	240.42	631.941	243.717	8321.43	132.201	144.044	283.192	1449.686	158.034	492.689	114.995	1085.384	7045.633	268.107	269.802	211.106	4466.847	637.973	299.798	4625.61	149	0.93	1041.601	370.339
14570.054	13632.017	18105.751	15205.629	23449.228	28981.762	23463.314	27132.086	580.223	319.79	304.794	590.808	310.285	1006.442	284.195	8545.888	139.952	174.496	289.055	1208.681	194.38	387.437	132.002	1620.652	4569.237	308.08	287.982	227.953	19106.801	1028.973	305.443	4358.263	126	0.921	1091.96	371.024
9423.643	20016.007	11251.612	21338.548	14144.765	16172.526	14826.871	15946.9	498.299	221.854	250.889	559.619	223.434	860.691	254.714	7744.276	130.078	175.574	323.887	1020.968	154.662	5955.715	102.634	1397.31	4531.291	262.144	304.306	247.977	5723.86	773.772	313.213	5354.817	155	0.856	1113.687	372.752
14285.106	22270.572	16304.871	29429.131	19306.171	21430.047	19487.275	22498.875	1094.82	1381.173	322.407	700.834	9980.809	3327.89	313.678	12807.43	154.752	197.569	140.754	279.487	611.247	478.893	111.034	2259.863	2352.104	274.955	350.759	237.104	18974.867	11419.783	317.728	4649.606	117	0.956	1148.731	370.705
15874.895	23517.884	17981.971	28887.06	23141.538	27629.164	21317.658	26210.609	1023.633	1805.542	354.979	671.608	5514.366	7009.462	314.765	11509.442	166.895	190.266	148.293	335.141	445.284	501.06	110.321	2733.762	2283.053	281.76	447.008	242.396	12457.632	7641.889	322.633	5651.201	168	0.846	1157.786	372.94
21189.561	20818.801	20093.659	23923.477	29096.417	32710.413	28701.112	28463.057	999.475	300.767	300.804	547.744	615.399	1555.351	244.316	9516.208	217.915	236.025	654.912	338.748	172.833	2071.181	209.345	1680.133	4593.017	244.37	401.643	248.916	10228.105	951.704	277.748	4371.155	279	0.817	645.608	375.912
18413.579	14908.258	22245.14	20465.517	27399.583	32931.098	22180.736	27605.66	745.757	470.661	313.889	669.399	7795.713	1697.333	261.249	9317.092	165.41	198.584	159.29	430.443	2473.786	508.61	135.444	1857.471	5440.377	283.64	282.059	260.14	9705.744	5044.967	286.003	4147.111	229	0.801	866.417	374.517
13062.463	13292.766	16264.057	17866.54	20134.394	22275.963	17790.396	21121.752	524.061	259.247	328.327	397.908	302.892	1011.654	232.777	8921.312	147.48	146.301	317.416	1105.506	164.974	526.86	141.554	1670.747	4324.899	284.802	234.321	249.789	4934.654	1191.748	306.487	6584.525	236	0.842	950.992	375.119
16216.347	16755.158	19919.377	23314.507	25137.077	30444.202	22858.269	25068.001	806.754	238.39	281.677	687.763	293.66	777.581	264.845	9318.165	150.146	192.791	344.227	1616.313	184.938	1251.584	120.855	1297.748	8457.878	278.356	289.75	229.599	14104.413	815.328	315.484	3597.702	106	0.949	1058.396	371.811
17618.252	17072.652	21388.761	24416.621	27728.127	33687.591	23942.91	28296.286	789.432	2134.71	305.646	552.427	4207.603	3285.695	267.052	11194.85	162.063	148.285	175.892	233.633	326.077	450.618	121.562	1725.013	4096.133	306.923	422.434	239.812	14801.03	5633.372	306.954	3697.3	138	0.852	1176.152	372.645
19541.786	17137.254	22486.65	26139.655	29534.075	33603.266	25817.256	29991.654	823.795	414.853	322.339	583.514	4068.741	3004.191	251.267	10575.022	166.904	163.76	189.214	362.64	324.619	375.988	126.47	1817.316	3896.348	363.637	381.362	240.991	13525.196	4622.098	360.259	4231.112	102	0.955	1181.118	371.157
16388.752	11695.077	19986.056	20655.654	25641.075	29583.439	19532.561	24970.255	1763.317	269.462	357.507	922.721	7301.142	1149.147	338.269	13091.717	183.864	146.47	234.884	367.82	6031.357	932.197	136.697	2298.914	4625.83	264.055	318.024	245.346	5720.171	3741.68	357.651	4230.694	109	0.946	1212.95	371.335
16771.901	13965.174	19855.753	18544.263	26721.69	28082.036	24421.487	27384.065	563.781	773.705	307.037	447.597	293.593	677.75	217.394	8693.807	148.536	172.699	370.758	2222.941	169.036	486.094	123.958	1454.192	5435.412	276.921	255.119	239.167	8162.496	795.937	296.901	5182.705	308	0.69	975.435	376.013
18971.558	19913.749	20900.742	23009.457	23555.043	21653.638	13915.991	14437.533	821.831	246.339	290.963	340.184	259.381	793.183	232.523	7145.393	224.26	198.99	772.324	1527.544	123.37	335.07	221.027	899.866	6699.713	248.099	513.58	230.974	9180.043	1085.274	331.708	2024.504	175	0.861	548.923	375.094
14063.962	13033.021	17847.92	17665.567	22619.151	28833.165	19642.613	22849.872	1124.725	938.869	282.481	818.201	4139.816	3246.743	286.43	11328.153	141.866	168.704	133.878	859.432	502.485	370.854	103.395	1669.382	3448.978	271.675	362.618	257.33	22747.028	5160.101	311.489	3935.01	234	0.858	1131.308	377.915
13812.607	22030.631	16697.568	29356.139	21738.72	24946.667	20747.112	22498.48	1546.264	1715.207	309.662	643.505	8487.835	3726.231	305.892	13205.922	154.293	210.802	147.74	296.39	547.859	464.564	104.407	1983.069	2981.261	271.197	465.84	256.325	20132.56	10065.638	315.944	4088.5	177	0.945	1140.331	375.257
33287.845	36640.81	36704.1	48611.694	45964.257	49845.107	38810.082	46321.623	1005.63	368.563	352.567	876.678	8359.232	1631.074	371.984	11332.67	187.598	272.472	134.333	383.434	1093.674	507.977	136.897	2404.748	5930.992	275.734	301.032	250.68	19213.402	6259.985	263.145	4836.943	127	0.94	1262.248	373.854
16870.853	28534.168	18121.029	34436.076	22884.438	27453.837	20675.772	25870.757	817.469	458.404	313.08	856.165	11068.474	1338.333	361.675	11355.961	154.886	253.099	161.34	394.332	1735.552	443.067	126.347	2623.614	3521.473	318.85	300.06	272.566	21902.815	7095.203	293.687	4776.853	142	0.91	1278.366	374.521
12550.174	17047.343	15899.117	22802.61	21148.739	20251.465	13569.622	15575.248	820.14	329.385	282.539	602.483	322.756	1272.828	229.373	7955.339	143.92	178.376	323.092	1357.696	185.294	335.264	142.344	1139.831	4156.466	278.044	248.647	248.671	7010.339	527.921	257.436	4684.356	127	0.955	923.256	373.76
16716.101	12975.925	16811.081	17532.942	20350.771	27414.746	16864.908	21065.741	857.149	362.341	328.249	1362.257	7565.091	3523.91	242.736	12099.241	157.958	153.954	158.036	1367.24	2022.654	348.026	123.62	2182.688	4179.894	295.081	354.089	282.663	2352.174	5068.342	237.988	3768.186	198	0.882	1343.53	376.833
15553.314	11290.594	15838.244	12998.152	17693.563	26301.249	13985.84	20834.065	1125.995	269.303	417.937	1254.519	5858.785	2930.621	309.463	11899.973	210.32	160.804	147.375	707.599	1113.179	432.816	136.569	3715.533	3359.508	283.919	375.69	252.789	178.322	5068.457	307.507	6211.327	123	0.899	1419.085	375.256
14308.842	15923.88	17504.199	18782.812	22407.152	25207.612	16864.356	21089.603	592.859	311.683	334.748	667.757	286.314	882.671	259.266	9152.861	144.739	191.017	228.711	1192.722	174.246	289.129	138.691	1926.36	5492.335	290.43	225.876	255.742	3969.608	904.869	285.297	8958.13	100	0.967	936.26	374.82
16513.086	20601.202	18920.594	25542.341	26172.906	28926.302	23683.762	27050.656	594.381	330.379	298.656	591.241	303.059	708.64	228.355	8802.721	146.712	192.609	270.983	1878.291	182.616	371.824	114.629	1403.261	5243.902	291.386	238.204	261.43	11391.846	1023.945	298.786	4692.703	355	0.73	964.446	384.694
19945.3	15579.049	23364.334	19277.533	30358.389	36395.072	25225.101	30387.263	998.001	3204.018	344.662	582.433	5171.343	5185.582	279.538	11768.874	176.55	123.995	148.973	225.147	454.825	521.244	108.809	2149.986	4411.084	280.481	441.726	271.078	20144.388	7414.662	287.566	4521.631	117	0.906	1171.124	375.192
13737.755	18746.517	16230.855	23896.129	20638.768	24481.971	18354.869	22827.015	636.678	392.419	301.418	1152.963	2368.715	1163.311	308.047	10702.281	149.302	170.965	282.122	1293.49	1519.825	614.197	160.847	2105.809	3345.507	300.165	446.795	260.352	8803.027	2114.928	304.958	4614.131	131	0.921	1186.187	376.805
22998.301	22614.778	27450.945	27915.703	33976.573	39056.541	29836.406	36739.557	1077.797	400.027	343.865	1271.792	10185.535	1491.279	435.24	10354.236	165.076	198.43	181.142	440.844	2599.302	645.342	140.206	2535.135	4880.379	259.078	345.695	270.011	5216.841	6099.337	275.12	5180.668	128	0.936	1195.148	378.711
20568.452	20514.926	25024.353	25629.073	31186.271	29769.126	22524.035	25661.73	928.407	371.413	329.564	1086.23	7954.185	994.156	306.351	11303.726	161.51	199.899	269.511	414.997	4861.139	444.204	144.357	1476.698	4953.013	262.3	295.697	251.257	4791.536	3130.662	353.656	2909.001	234	0.76	1215.453	381.585
14483.409	13390.673	14142.413	16767.534	16289.872	21641.601	13590.446	16786.55	664.128	354.454	321.644	1312.051	7544.135	1860.877	236.527	13544.479	140.013	191.181	167.451	375.158	1879.73	387.725	120.19	2174.286	3780.738	292.629	392.253	296.641	813.676	4866.917	237.025	3370.42	190	0.821	1352.768	379.537
16733.397	14594.257	19333.001	16672.732	25292.389	24031.42	16120.243	19505.387	552.095	334.424	315.866	745.532	241.11	822.693	252.94	8009.931	146.297	188.045	217.405	1703.76	159.978	298.344	114.362	1640.671	6652.475	307.185	237.981	264.347	4668.525	804.746	296.129	7915.878	116	0.898	938.664	379.69
19921.497	15033.992	25017.752	18131.321	30098.344	32827.29	24846.05	31586.224	1612.831	345.804	362.756	1174.265	13082.804	1297.653	444.148	11994.179	151.425	167.615	164.817	313.862	2710.334	540.336	137.969	2753.001	3809.023	252.014	251.106	259.318	1399.415	6637.298	270.344	5279.558	114	0.96	1201.64	378.754
11315.83	12175.525	14785.88	15369.403	18350.011	21578.845	18029.275	20089.608	519.591	262.837	268.975	674.959	191.608	680.364	251.039	8062.162	118.227	160.018	345.907	1374.599	148.828	1200.564	107.199	1281.901	5069.266	268.309	293.116	266.784	6898.283	743.813	282.579	4918.803	230	0.879	1106.417	383.657
29882.712	30831.282	28921.543	38317.922	40745.982	43411.064	32407.83	38192.716	1039.641	425.707	328.943	921.025	7953.029	1437.865	343.193	11359.017	170.508	275.644	157.847	634.542	1326.392	474.825	119.616	2239.192	5572.487	314.995	277.71	264.685	21609.682	5761.962	270.101	4464.738	269	0.851	1258.875	385.831
18852.23	18908.661	23144.973	23710.215	26931.267	35205.625	24775.081	32337.833	1046.662	1490.731	325.361	954.961	8838.968	1511.06	306.778	10770.662	131.9	228.176	144.909	477.711	1298.562	488.39	119.657	2661.952	2984.484	315.857	277.281	280.346	19349.725	5048.111	285.786	5477.133	219	0.898	1285.221	383.559
28852.608	24414.56	31298.868	30600.296	45037.991	43053.168	38334.832	41268.277	772.546	400.003	334.135	584.474	344.525	1053.104	247.585	7119.134	157.636	215.354	287.728	1950.303	219.018	377.627	113.392	1836.445	8911.186	287.139	265.754	256.53	16583.806	1478.03	284.72	6656.528	372	0.762	986.484	386.148
17566.455	14743.495	21052.662	18703.069	26621.901	32998.933	24385.804	29063.153	575.447	487.614	299.885	688.299	5958.446	1918.085	246.08	9480.254	178.072	211.813	155.427	572.492	2083.907	456.111	127.155	1709.174	5391.119	328.549	298.833	274.158	6735.313	3758.192	249.918	3953.141	207	0.914	860.239	385.176
17901.206	16949.898	22722.186	21441.009	26926.994	31639.452	24450.706	30611.797	802.804	646.373	306.201	912.737	7153.411	1540.588	263.739	9128.993	168.517	192.946	156.167	429.706	2192.661	415.863	137.522	2130.505	3750.341	313.954	262.398	285.736	9196.314	3139.048	288.743	4839.372	160	0.973	884.325	383.169
19637.089	16538.919	28587.073	20905.054	35310.982	37031.336	32691.82	35626.314	789.552	318.657	328.366	627.638	315.827	1171.072	254.303	8745.65	128.424	179.307	291.656	1605.907	192.308	407.291	98.796	1750.427	6056.79	290.549	255.351	253.998	11801.242	1623.042	290.237	5685.086	159	0.837	999.846	383.318
20723.889	25380.835	21927.915	32610.04	33112.588	33626.612	25902.379	29317.502	581.064	298.432	297.198	1009.109	272.075	686.849	232.928	8832.408	140.198	252.641	238.523	2437.251	147.99	457.285	107.074	1299.206	8989.534	297.736	308.542	280.536	10335.913	1027.634	295.895	4013.916	157	0.955	1060.933	382.672
14958.37	17324.922	16712.235	21542.177	23388.724	28947.635	21478.571	25670.519	987.543	1347.392	291.262	822.717	5370.234	5261.053	263.24	10702.358	139.785	179.569	162.091	430.676	478.75	364.683	96.815	1993.305	2575.844	286.848	372.609	267.859	14895.934	5318.687	302.156	4293.207	367	0.78	1157.963	389.165
13547.502	10102.018	17187.032	13345.314	23728.748	15360.027	11590.11	13750.387	705.342	295.685	311.657	589.571	266.026	658.079	240.288	8178.659	136.167	168.025	288.075	1495.105	182.858	286.596	128.476	1399.8	3864.918	302.891	242.036	263.858	7948.982	714.931	268.577	6510.545	107	1	920.481	382.949
15438.937	15215.487	19794.551	19238.259	24435.811	29133.402	21277.939	24928.361	613.725	363.995	332.32	680.768	263.533	785.967	252.491	9154.824	130.237	227.77	316.366	1380.019	158.642	545.03	118.257	1620.26	5656.848	393.541	378.821	281.54	12990.154	979.425	253.996	4849.871	140	0.897	1080.429	382.7
21566.374	26296.696	21112.27	34062.109	32980.784	29933.678	24751.441	28378.651	668.314	328.831	339.3	839.84	261.14	817.772	265.922	8048.673	125.492	228.669	188.233	1454.224	155.453	1442.505	98.663	1623.431	5683.123	282.336	290.708	266.639	11390.893	1791.339	289.932	5696.419	208	0.898	1094.096	386.087
19817.527	18359.716	24188.086	23076.517	30516.636	36358.241	27791.662	33824.196	835.252	389.129	334.979	1087.922	7365.811	1361.54	354.047	10660.623	147.281	178.919	190.147	979.772	2629.511	665.227	134.255	2405.559	4790.906	288.466	286.53	275.985	6040.645	4369.674	287.498	5116.022	219	0.887	1190.258	386.436
19194.183	21067.538	20481.962	27364.416	26090.642	33261.069	22116.183	27768.417	790.675	1185.477	272.552	913.7	5930.984	1108.515	215.616	8113.332	140.338	247.987	188.51	493.598	693.493	379.417	133.119	2032.474	4650.994	367.326	266.73	298.959	14077.769	1556.282	315.921	5630.354	192	0.829	1302.25	385.344
16751.987	21439.311	17578.646	27410.673	25384.462	27032.067	22483.497	24321.88	602.648	369.383	308.648	741.412	239.019	810.29	248.177	7817.574	147.903	215.272	238.716	1435.928	165.822	454.168	109.863	1555.399	7772.897	315.867	230.324	265.088	4121.969	880.054	279.625	6623.86	175	0.861	930.963	386.917
9939.479	14012.807	12108.698	17649.505	21104.353	22294.349	14522.794	19642.21	339.927	290.728	252.436	711.048	268.605	529.538	224.412	12268.63	159.631	204.761	276.272	1583.919	187.21	344.354	163.396	1477.677	1680.438	339.54	342.039	272.248	5841.757	750.839	308.075	3764.655	106	0.949	821.925	386.085
10216.076	9340.561	17871.355	11810.2	17807.131	18328.585	11623.066	13950.561	868.161	399.077	347.477	560.589	260.098	735.966	227.84	11190.572	147.815	183.57	346.573	1527.917	178.849	761.684	129.767	1537.188	3808.164	289.139	297.544	261.313	7144.57	515.046	304.205	6036.795	146	0.856	912.507	388.589
18160.6	24177.161	17593.708	30766.613	21536.749	28486.848	18812.019	23935.849	700.454	1066.744	276.702	948.212	4876.603	1479.064	231.762	9186.91	146.048	261.655	165.12	850.189	536.999	348.269	131.69	2125.829	4190.592	366.829	304.637	301.539	12473.075	1864.944	300.61	5135.046	193	0.871	1310.319	389.723
14520.666	16928.108	21121.529	21434.971	22699.065	30758.963	24454.538	28678.158	649.717	312.447	324.105	679.98	268.101	898.777	200.299	8980.463	136.313	214.158	216.17	1561.385	187.595	1515.499	101.931	1466.56	4529.011	299.123	378.787	287.044	12713.368	1188.428	266.654	4583.277	314	0.712	1069.338	391.389
15703.695	17038.421	19227.724	21563.777	23943.257	31385.536	23027.338	27184.28	1337.103	2274.683	296.864	979.609	7673.491	4426.392	243.586	11481.829	141.123	173.508	153.662	434.981	537.084	380.679	93.795	1835.477	3149.188	288.543	334.801	268.139	22617.022	8204.466	293.014	4370.506	326	0.807	1135.917	392.804
21049.627	21522.83	23778.725	25348.903	29392.21	39628.05	37429.335	35961.939	937.668	401.786	315.243	573.071	450.213	1388.22	254.341	9998.513	192.201	310.576	911.944	844.747	115.746	860.668	226.528	2074.897	4420.798	293.51	301.24	253.391	7943.431	744.035	276.801	5557.045	186	0.937	649.909	391.462
16409.282	17504.898	23966.92	21643.025	23860.909	33149.72	27220.703	31905.669	790.782	662.904	286.912	869.913	11037.568	1291.33	251.937	8846.903	201.178	196.709	154.655	460.863	3335.085	426.228	109.586	1856.399	4207.181	502.237	249.913	288.841	6750.005	3807.05	289.282	4286.462	293	0.814	881.155	393.712
19211.127	20828.132	20891.689	26048.57	28498.565	29860.927	22819.292	27012.343	645.657	312.832	293.821	710.612	320.344	807.838	192.598	8661.752	151.95	204.152	189.485	2077.582	215.222	288.132	90.291	1445.26	5419.904	300.726	243.516	255.569	6698.034	963.097	321.769	5282.253	290	0.773	1005.09	395.548
24101.002	26028.335	25496.122	32319.106	32654.03	39163.595	27333.847	32720.796	1191.025	428.803	309.142	919.03	7248.231	1404.205	325.308	10946.859	163.871	253.787	146.928	487.776	1345.438	440.117	108.273	2302.308	4715.068	305.632	314.61	280.103	22426.122	5901.307	263.438	4595.515	119	0.933	1265.424	390.794
21840.102	18795.188	23480.339	22225.281	27783.673	32443.972	14173.693	15765.467	907.06	305.354	330.849	334.868	412.646	916.621	168.903	9905.564	226.554	243.247	1025.532	980.318	130.688	334.642	211.109	1162.431	6325.441	269.733	406.231	260.918	14098.596	353.266	282.153	2489.444	177	0.88	514.517	392.72
9895.705	13872.738	18481.865	16168.657	13001.351	21201.037	18786.255	22995.707	554.32	298.647	334.976	561.039	819.039	792.153	245.478	10957.698	188.955	250.332	233.479	1691.112	452.909	338.898	139.81	2001.784	3760.493	287.261	287.313	254.809	6604.127	3350.095	233.08	4106.635	256	0.753	556.809	393.945
15247.553	16068.771	19702.717	18713.007	21355.055	30152.798	24554.582	23502.427	643.419	335.42	310.155	575.363	2163.242	736.319	190.993	7931.097	178.439	272.411	551.828	373.144	1026.32	973.436	170.544	1586.387	3875.859	275.936	275.076	256.433	6111.819	1296.373	252.383	4633.724	241	0.827	633.417	393.351
28010.44	25597.466	21930.479	28928.368	40344.321	38372.668	41056.781	39932.928	764.846	449.263	333.179	472.348	306.463	744.386	266.617	9275.699	228.665	370.877	990.807	1210.003	101.049	1205.845	250.306	2548.914	6187.056	298.326	363.93	242.714	11253.099	278.573	280.84	7330.628	112	0.867	666.652	391.589
35498.074	29248.146	23268.832	36393.096	46725.368	43726.722	39748.878	43575.374	890.765	346.346	315.531	452.014	292.806	663.869	218.739	11104.185	248.725	440.257	1081.079	1201.896	88.699	356.105	171.031	2087.189	7202.163	282.605	351.62	247.235	7447.264	276.081	253.888	5534.145	172	0.884	673.523	392.151
18181.353	21330.992	14828.97	26840.807	28418.433	28187.768	17476.974	20391.904	417.937	291.485	238.388	665.209	366.063	603.27	201.409	8839.202	196.614	273.157	247.248	1226.883	266.523	340.317	137.629	1291.977	5232.271	346.476	276.804	276.41	6035.502	799.029	286.778	4239.469	155	0.819	822.919	393.797
18655.521	19336.033	23439.652	21592.854	21462.974	29914.892	23245.155	26357.068	741.866	376.465	295.661	717.201	274.286	722.139	225.482	8166.077	176.385	200.139	309.462	2074.316	190.155	679.219	104.709	1255.537	10336.207	320.227	237.041	264.602	4389.034	721.972	286.908	4783.959	141	0.928	939.401	391.082
20744.037	21675.558	16412.15	25200.121	26805.596	29246.227	20913.245	24320.468	744.121	666.282	260.393	652.565	291.874	811.066	201.663	7424.607	172.59	194.806	179.563	2055.684	188.327	285.118	93.585	1100.707	6069.655	315.432	222.445	272.061	5228.475	1545.184	269.7	3807.304	119	0.949	948.685	391.534
19196.36	21473.304	20309.393	27245.451	26241.522	31979.509	23039.32	29115.187	889.119	429.19	276.076	1101.703	10602.01	1314.411	320.005	10927.676	158.272	260.322	141.598	559.257	1541.059	397.603	110.815	2437.041	3763.834	303.961	314.543	270.272	16174.714	6855.527	280.699	4625.929	248	0.867	1273.298	394.399
12052.675	13714.979	17175.424	17398.309	18377.805	28183.281	22295.037	26717.286	510.11	770.525	289.113	899.379	2582.566	1443.316	198.271	7468.859	127.792	194.297	264.696	766.004	377.345	209.719	92.774	1693.313	2922.022	283.449	259.269	268.591	12324.28	1832.973	291.087	6714.816	116	0.936	1123.5	393
14445.099	14586.996	15093.066	18185.922	18817.518	15298.093	11421.502	14376.358	432.531	293.257	232.733	400.766	346.313	332.497	174.523	9133.586	169.022	252.939	299.909	732.571	254.789	282.695	118.938	848.414	4920.358	353.787	271.024	272.547	5845.095	415.794	265.063	2023.391	129	0.882	815.632	394.64
11701.104	12534.197	18372.774	15819.585	16718.001	26380.706	19222.828	23586.561	563.223	470.332	265.158	822.761	3472.049	1269.575	212.741	9571.554	207.848	207.454	153.664	866.852	1109.659	555.632	109.007	1488.526	4512.314	328.369	266.743	279.166	4876.027	3167.057	257.684	3528.142	144	0.948	853.125	394.368
19070.467	21685.86	20445.881	27550.304	25523.023	33875.899	23712.133	29338.097	1011.738	1426.375	275.309	947.938	8589.486	2145.3	296.457	10820.766	156.415	264.755	148.388	666.625	969.955	353.354	115.915	2284.979	4087.45	310.804	251.959	273.384	14133.625	5050.556	289.327	4845.647	154	0.937	1284.247	393.792
13462.957	16110.612	19832.504	20947.084	17243.419	24473.385	15596.28	20220.801	808.739	425.098	288.198	1215.002	3000.532	1481.779	212.224	12674.374	141.6	213.204	138.835	1624.7	856.349	293.51	111.462	1964.311	3395.583	302.093	297.915	335.675	15200.965	4092.897	261.187	3263.334	121	0.937	1331.062	392.872
18093.664	20790.817	15048.587	25100.518	26292.525	27086.715	18202.591	22473.67	1115.596	1943.815	290.24	1012.583	7854.914	5143.081	229.503	12081.318	138.085	179.237	131.544	467.458	496.928	438.898	91.343	2023.312	2470.352	283.004	351.861	282.479	13757.378	8084.988	272.337	4509.886	116	0.977	1148.06	394.388
19474.198	21715.023	17434.119	27714.787	29442.673	29624.073	19609.773	25303.332	838.137	949.963	253.26	648.541	4250.822	2579.854	187.472	9776.695	148.48	220.427	268.472	423.112	359.567	437.057	105.543	1587.698	4188.212	289.396	254.008	265.974	16747.39	3569.366	321.582	3974.443	195	0.888	1171.444	395.854
14770.811	16378.569	19315.374	20658.299	21970.267	27849.357	22951.174	28505.043	754.444	362.698	287.91	877.235	3365.059	1237.338	257.325	10192.498	149.673	211.764	285.12	711.339	1740.841	674.049	124.809	1982.149	3595.443	295.222	272.13	269.827	11116.262	2526.317	307.576	4568.606	200	0.903	1181.715	396.615
27953.095	30635.005	19550.06	39071.48	39359.371	38924.426	27428.967	33278.773	844.023	425.359	272.765	1129.679	5976.639	1410.409	303.296	11203.79	185.539	264.635	301.525	922.133	852.697	391.25	113.935	2214.911	5775.443	284.32	433.527	269.907	12886.249	4931.839	289.764	4353.998	158	0.927	1248.829	396.076
24514.142	28283.947	35847.642	33743.073	33453.862	34945.711	14262.308	19365.059	780.486	334.234	339.22	393.84	355.346	487.487	160.425	6127.318	224.341	339.589	978.866	1182.631	135.124	251.392	160.124	663.24	6466.032	283.005	530.772	253.315	15367.277	396.478	265.552	1356.414	125	0.889	520.444	395.468
13376.153	14515.275	15699.463	18639.493	21287.023	19393.94	15624.659	19076.062	618.495	491.476	299.43	526.633	300.373	777.017	231.475	7803.454	160.633	178.204	183.593	1012.349	197.945	288.221	105.1	1657.236	4394.384	315.895	217.925	274.276	6162.789	772.532	279.838	7570.645	133	0.909	922.365	394.944
17266.255	19395.803	18572.972	25003.903	26784.054	34007.993	26963.328	31281.633	1372.946	1638.127	282.984	695.156	4257.999	3259.839	205.113	9833.683	161.681	226.879	199.008	386.944	479.396	329.42	94.54	1760.238	4100.495	290.091	331.155	273.588	20514.853	4269.071	279.92	4775.737	176	0.839	1127.432	397.494
18912.462	21055.178	30070.705	26436.175	27923.859	35527.71	29265.1	35976.872	1092.935	397.642	318.783	1496.721	11917.839	1403.88	351.405	10378.882	162.971	206.528	136.497	408.562	3775.159	460.471	95.981	2214.161	4418.09	271.516	244.913	264.885	6097.35	6247.074	285.829	4596.649	151	0.886	1193.175	395.136
19264.989	21751.392	13869.051	27240.417	29751.498	32689.932	20335.631	25196.142	811.246	319.302	222.599	668.963	440.629	792.744	214.81	7867.48	214.762	268.801	237.423	1729.152	333.62	375.646	146.098	1487.231	6282.331	325.569	251.171	279.468	12836.963	1207.62	321.499	5027.706	258	0.699	826.911	401.775
15043.266	16866.549	23445.902	22013.116	24199.462	26689.108	20417.181	23623.564	590.37	421.149	261.169	693.147	292.608	956.111	211.714	7418.57	176.172	184.952	224.374	2230.38	211.052	400.063	100.752	1402.012	5148.886	305.399	219.714	267.087	5256.867	1016.82	314.763	5420.371	169	0.911	944.731	398.435
20868.017	23236.72	14765.428	29492.109	31557.016	26766.476	19849.559	23344.837	712.343	336.04	292.892	713.969	297.539	853.184	198.305	8689.772	150.347	230.981	241.595	1410.012	189.011	846.526	121.917	1647.873	8235.161	281.242	260.151	272.947	15837.102	1220.92	298.469	5699.314	115	0.928	1091.804	396.978
14421.062	15935.073	13783.02	20699.767	22585.221	25386.298	19581.725	22154.793	559.252	287.791	252.992	849.128	315.981	803.97	195.874	8368.997	166.646	194.912	188.05	2721.957	211.578	295.96	100.65	1394.181	6497.876	299.689	240.379	266.438	6585.972	911.011	307.746	5905.396	215	0.782	1024.891	399.974
22897.51	27955.26	13167.392	32473.012	29061.306	24320.307	15923.785	18531.007	956.836	330.902	289.354	492.19	389.19	789.614	196.938	8074.788	263.406	330.729	534.711	1892.883	119.566	369.397	226.643	1163.688	7921.198	293.587	480.728	259.455	10012.894	1136.686	250.003	2550.197	109	0.946	542.06	398.436
16551.419	17310.887	19485.33	21878.862	25974.032	27764.166	23189.345	26553.701	639.201	351.025	243.963	678.458	314.991	668.187	225.55	8818.55	178.743	210.609	303.827	1757.799	231.504	344.479	114.767	1328.923	4734.996	306.779	257.965	261.351	9095.114	926.518	338.009	4106.596	351	0.717	958.913	406.238
32660.219	34210.358	21510.379	42330.727	47955.695	45123.572	34893.517	40178.867	822.886	346.365	273.599	572.324	383.18	949.293	232.004	6736.782	183.472	256.445	431.148	2813.84	275.8	325.341	93.435	1671.863	10198.611	304.225	391.83	271.965	17437.665	1521.133	310.227	5331.036	143	0.818	984.759	398.08
23807.683	26282.6	19904.09	33479.709	35263.679	30247.585	21344.379	25075.506	914.616	398.261	264.359	1431.673	7363.999	971.114	271.893	10290.925	178.476	244.989	169.664	703.138	4289.387	508.796	100.078	1382.008	5588.681	284.241	252.423	272.861	4957.673	3320.387	356.869	2683.396	252	0.736	1210.373	401.774
29287.024	31547.744	20078.077	38870.419	38657.383	38009.632	23980.537	30048.9	1347.794	428.121	264.466	1066.247	9619.57	1549.453	339.407	12419.331	192.784	282.801	146.688	461.209	1295.546	441.336	99.195	2373.304	5125.151	333.281	363.577	272.344	20351.788	7147.835	297.175	4323.36	109	0.946	1258.849	397.931
29906.423	23444.141	15104.377	29001.316	40106.226	41319.716	29967.82	35246.359	1149.457	482.776	254.03	603.734	3743.054	1583.668	212.23	8870.478	283.42	285.624	225.427	585.285	1882.762	408.01	153.425	2078.001	5826.715	337.559	239.736	291.207	2566.001	3180.058	217.394	4282.29	226	0.829	587	400.301
21426.706	16915.48	26197.123	21437.933	30799.003	31839.686	33159.956	34895.949	830.335	303.99	320.589	471.522	391.661	1579.401	226.266	9001.993	217.855	304.665	692.297	800.587	117.452	2115.4	219.286	2049.546	4179.189	296.001	284.39	256.375	10371.216	876.725	244.543	5611.024	226	0.871	638.717	400.381
25410.702	27179.484	23827.606	32975.771	36497.957	35625.078	37996.177	48634.173	891.545	416.126	289.841	471.841	341.898	1064.09	266.942	10907.716	251.863	367.24	907.961	1282.345	110.065	988.788	285.65	2764.193	6650.553	309.832	283.68	266.811	8069.255	591.465	274.282	7675.722	397	0.762	653.591	404.739
18945.992	20384.404	14329.014	25252.786	28108.037	32774.83	22788.641	27376.15	822.153	613.013	255.511	912.467	7204.274	1837.701	244.767	9480.576	248.586	218.301	153.089	525.839	2503.982	505.386	125.59	1815.885	5221.823	372.369	334.73	298.127	9486.405	4191.257	314.045	3940.713	282	0.869	857.163	403.454
15069.661	16834.263	16480.532	22788.759	25093.786	25916.579	14621.904	17770.147	639.637	331.025	245.67	702.317	271.708	798.604	231.607	7622.382	181.917	191.663	293.616	1653.848	214.46	267.941	107.045	1563.368	5853.832	314.27	291.567	260.318	4787.444	787.307	307.506	7082.059	132	0.913	932.727	399.871
18272.746	20327.471	18741.257	26328.752	28768.322	32416.755	24016.075	26770.577	719.99	321.194	252.464	896.395	281.599	783.44	203.538	9086.408	186.5	224.792	170.934	1432.377	210.802	1150.768	110.407	1379.22	9025.242	309.744	307.177	305.362	13562.668	955.033	318.709	3788.197	185	0.919	1056.008	402.743
18750.439	20442.544	23509.292	25973.377	28059.579	29621.746	26262.231	28750.449	629.308	325.009	268.796	504.386	274.605	821.8	213.514	8273.166	155.59	213.238	150.146	1357.949	196.084	477.092	101.027	1512.586	6498.351	297.339	236.901	271.598	16899.67	1332.009	270.567	4760.986	116	0.977	1083.75	400.828
17144.792	19188.413	16432.215	24239.694	25657.44	29685.722	19542.711	24946.752	985.736	1255.34	240.212	774.823	4598.545	4875.94	208.913	11379.314	160.594	213.448	313.184	494.946	543.814	425.519	96.303	1899.643	3578	425.333	297.2	266.733	20486.442	7349.413	297.015	4089.27	154	0.961	1163.643	401.558
19425.456	21288.395	15490.07	27291.66	28076.585	32238.334	25292.08	29111.882	817.657	445.361	263.544	1015.477	1812.306	1746.719	259.024	10376.752	174.719	217.567	303.16	1171.719	504.641	395.576	134.732	2114.776	4085.408	257.124	301.423	258.74	7238.082	2165.339	329.689	4935.505	237	0.829	1238.504	403.838
28709.469	31002.323	26993.703	39275.063	39316.254	43365.678	31694.539	38149.661	976.868	434.026	292.1	1068.808	9005.502	1491.306	332.914	11549.975	198.432	276.242	164.676	501.843	1429.866	471.832	120.863	2305.878	5538.21	313.578	333.338	268.909	20612.642	6094.012	295.424	4440.812	294	0.817	1253.952	407.031
22512.775	24373.478	20305.346	30387.833	32219.211	34358.393	30027.728	35135.105	1423.474	402.366	296.225	1609.294	11819.581	1364.647	382.159	10938.003	175.089	236.249	160.905	411.244	2943.253	548.707	106.46	2498.558	4324.165	279.738	220.374	269.333	4652.667	6304.243	329.074	4827.839	183	0.808	1193.09	400.637
20537.885	21909.73	17329.021	27692.734	29386.093	30752.28	24772.652	29518.385	1235.501	415.636	262.914	1585.213	10092.522	1237.633	356.076	12738.381	177.608	239.368	152.336	448.756	5617.957	464.936	108.897	2322.049	4803.925	284.649	234.544	271.233	2171.432	5220.742	356.93	4324.208	128	0.9	1202.883	402.516
19344.954	20332.156	28202.35	25463.879	28415.43	31710.475	26250.874	30849.108	820.036	373.022	263.192	637.695	6335.669	1452.443	276.456	9081.563	212.921	182.101	164.568	461.985	1772.185	436.545	119.054	2085.393	4441.22	335.576	231.755	306.374	8837.898	3529.261	360.521	4481.903	159	0.967	879.311	403.211
26092.335	27150.712	24406.731	33555.774	37903.605	38379.2	35418.027	38932.612	767.408	336.546	251.273	648.233	354.715	1017.79	253.185	7228.896	193.359	217.164	311.967	2039.298	258.062	343.539	120.665	1788.039	8745.25	293.853	354.865	262.176	11565.554	1417.345	327.224	6106.703	419	0.655	980.233	408.689
24823.951	26452.434	26349.912	33634.725	39819.435	39256.696	33741.961	37422.215	986.567	400.453	264.221	655.378	389.044	1045.778	249.162	8428.344	185.252	247.922	311.939	2315.928	271.351	345.233	107.937	1638.136	7954.002	284.711	370.601	251.048	17119.014	1472.582	340.362	4719.25	178	0.811	994.404	403.803
13187.805	14544.487	11999.792	18432.648	19903.073	21942.033	18563.566	20490.669	528.903	301.391	194.785	828.044	245.548	779.015	220.421	7993.423	155.289	186.28	322.098	1148.715	155.994	1031.465	112.332	1286.537	5613.269	261.264	233.416	275.249	7627.723	763.779	273.781	4893.387	235	0.855	1101.266	405.423
21389.123	23521.415	20418.211	30496.163	29490.899	34008.468	25525.694	31885.872	934.91	408.199	248.823	1013.541	7842.054	1463.497	290.665	10766.751	173.986	239.738	129.528	945.87	1184.507	472.997	121.655	2508.198	3397.663	315.136	263.792	273.419	14538.769	4676.571	303.961	4972.016	222	0.884	1279.977	405.437
12042.181	18833.047	14508.63	22041.264	17320.346	20292.067	16363.083	26189.533	756.429	298.738	282.54	496.129	1435.32	1420.047	208.187	8626.892	253.157	216.633	286.01	486.535	722.804	419.969	181.549	1315.834	5234.245	307.252	253.299	274.595	3219.058	902.242	248.65	2503.578	108	0.938	575.935	403.204
13312.189	9507.409	8163.456	10128.46	17192.676	17190.104	14104.507	16871.637	1370.587	421.143	230.188	605.406	4495.822	854.694	227.326	11012.362	260.594	299.244	218.563	652.25	4136.064	416.821	146.524	2709.549	5314.802	373.467	272.25	276.008	8334.696	3686.99	221.863	4770.832	103	0.996	612.791	402.354
18351.254	20017.715	16886.865	24551.734	27141.688	31370.122	23156.507	27540.549	575.242	309.816	189.559	595.899	433.354	716.572	205.969	8690.041	220.361	239.163	344.22	1486.006	349.417	413.225	159.796	1460.81	6574.147	322.876	240.42	287.355	17046.581	1229.86	358.789	4134.402	109	0.935	832.528	402.803
15929.686	17012.86	12333.585	21077.875	23760.98	16555.39	12283.075	14568.314	949.576	351.198	218.967	625.54	333.84	612.368	255.031	7999.957	168.986	200.922	210.955	1311.245	225.522	267.491	114	1352.908	4362.245	307.045	239.503	274.93	7312.19	673.556	342.345	5583.086	103	1	915.267	403.5
15355.75	16299.596	15083.038	20924.497	23781.753	27271.755	23458.397	24994.548	639.831	327.334	243.375	641.303	274.837	811.7	277.909	7923.893	180.969	201.48	234.996	1403.406	236.105	380.54	116.61	1683.018	5699.054	308.204	286.18	251.12	6848.387	885.294	342.611	6737.753	192	0.855	925.964	407.464
17154.6	18726.129	15915.109	24036.544	25821.157	28561.056	21552.247	24507.991	716.702	366.313	237.861	759.376	312.709	895.721	229.133	9272.902	189.333	217.624	199.239	1250.159	206.35	553.876	127.533	1719.125	7587.568	296.669	280.222	285.037	14239.037	1034.726	265.625	4825.124	141	0.938	1075.124	404.167
18656.064	20094.822	18214.545	25579.174	27928.441	29550.882	25676.292	28949.447	685.75	356.384	252.906	747.649	303.843	984.931	264.879	8200.207	163.443	224.642	191.026	1911.714	195.394	1363.11	116.23	1735.418	7100.72	294.278	243.481	290.615	14626.162	1974.14	317.032	5638.167	219	0.854	1088.916	407.619
16752.435	18635.95	17890.986	23463.892	25161.039	29299.749	21674.296	26115.084	840.803	1017.681	257.697	669.763	3629.223	4480.286	256.498	11090.233	170.791	215.647	182.253	454.038	570.425	410.997	112.811	1942.724	3478.483	293.741	350.482	272.015	16411.177	5015.314	315.121	4072.986	332	0.864	1153.425	409.759
24821.859	26586.597	18904.768	33867.269	34521.249	38864.33	30539.441	36762.559	851.052	459.448	262.483	1197.187	7735.587	1452.516	355.649	11037.214	190.374	250.238	279.639	682.941	1155.41	474.681	117.303	2369.956	4777.122	254.701	394.881	266.437	10495.25	5668.195	326.796	4667.857	113	0.981	1246.084	404.093
27513.414	20883.93	19141.337	26101.199	36618.806	42691.739	31203.096	34838.738	980.009	344.702	264.541	885.69	5506.924	930.636	258.163	10857.927	279.017	269.334	188.371	697.416	3562.752	444.237	172.27	2185.521	5923.169	309.442	258.918	269.43	1044.26	3907.188	234.776	4118.779	208	0.846	561.793	408.587
18478.041	20677.114	15787.525	26154.896	27903.51	32833.406	22808.528	26950.891	907.098	1837.337	233.781	825.773	4768.094	4539.886	233.621	11400.798	163.047	239.671	106.742	466.006	554.243	418.855	117.162	1756.407	4118.442	295.905	331.42	284.798	26798.917	6042.193	285.22	3900.702	153	0.931	1126.52	406.245
21851.099	23744.326	19713.532	30265.785	32287.509	36262.103	28272.817	34035.171	906.055	394.957	332.858	1342.838	7518.112	1377.65	366.896	10821.254	178.307	234.014	192.318	545.928	2197.617	691.945	128.508	2424.872	4713.595	279.769	267.115	271.597	10918.74	4354.696	318.177	5010.676	227	0.85	1184.879	408.2
21172.709	23351.477	22518.846	30537.507	27630.611	34451.035	22941.714	28741.384	724.457	437.926	231.775	1242.223	1244.764	1218.449	197.372	8209.048	188.493	245.275	165.331	1887.506	271.683	431.901	137.242	2053.188	6553.079	332.538	249.834	289.398	5616.942	2001.544	325.1	5389.182	193	0.834	1297.22	407.37
20212.009	24635.54	16315.667	32096.901	24125.024	31858.437	19084.946	26355.309	1242.378	945.382	311.031	955.716	6556.74	4060.263	327.426	10991.9	239.687	244.148	117.519	741.888	910.821	523.465	122.135	3731.697	3650.648	305.433	371.139	305.062	154.718	5305.1	347.108	6291.644	180	0.895	1413.256	406.406
29530.847	32893.984	25307.738	40285.978	39112.055	48819.263	32840.211	46987.196	909.827	366.873	259.061	775.176	3452.35	944.182	234.435	9569.373	265.132	288.92	177.844	470.262	2070.599	426.462	166.053	1929.55	6286.367	309.676	251.46	287.872	635.583	2292.958	253.622	3885.817	121	0.948	569.632	408.26
28914.602	35425.628	25776.308	42695.696	38518.799	44400.986	32598.844	48101.896	1262.196	392.27	247.931	856.317	3884.141	1456.431	244.536	8931.739	271.763	350.813	161.99	452.012	2785.538	417.423	151.167	2055.945	5369.504	339.303	281.099	297.018	2374.178	3578.288	241.126	4383.965	197	0.886	596.931	408.043
23197.589	19355.263	25316.981	24286.837	33716.948	34623.139	26121.705	31714.955	892.302	310.254	273.854	492.561	387.033	803.577	218.521	8034.885	247.697	307.23	664.299	969.448	129.3	1224.546	225.283	1777.075	5643.607	312.351	259.938	264.078	10202.541	634.026	255.254	5010.876	202	0.846	632.762	410.713
16360.397	16981.735	21436.768	21832.68	25831.393	27524.426	22131.535	24713.9	569.086	281.07	255.737	581.255	264.81	684.056	258.144	7868.128	178.215	180.634	246.359	2038.963	244.65	629.122	118.335	1299.686	4067.585	295.885	276.324	255.971	7765.176	1099.381	345.124	4405.854	308	0.85	938.552	410.877
28052.491	29848.164	27407.07	37469.067	39690.383	41857.577	29051.462	34352.364	1101.918	396.448	341.577	1658.667	9053.209	1431.279	368.685	11761.799	189.528	266.042	155.838	417.418	1975.543	537.919	125.456	2106.832	5545.265	281.237	284.396	289.231	3018.95	5401.346	324.088	4251.64	184	0.906	1196.707	410.245
8194.075	8917.524	11013.479	11663.31	12296.137	13003.402	8914.976	10833.882	527.721	251.891	221.212	597.175	255.262	691.252	172.677	8671.991	130.326	151.833	344.541	668.476	211.493	337.701	154.99	1038.705	1622.598	245.771	241.912	251.747	7907.294	1083.569	333.647	2469.605	119	0.961	1227.424	407.197
12774.437	13899.602	15049.83	18456.324	19789.188	24622.365	19110.674	22561.797	558.466	313.639	220.251	777.862	277.331	907.332	221.388	8315.769	140.2	157.571	180.081	2132.578	211.363	232.288	127.686	1648.955	3298.515	295.258	274.209	249.437	6396.408	751.569	344.3	6857.725	137	0.963	1017.288	408.887
18361.569	20089.683	20713.84	26323.732	28856.286	32438.875	25335.711	28826.801	769.414	356.037	248.418	906.938	341.739	979.154	248.932	9459.704	197.533	238.649	229.762	1784.903	210.64	458.039	131.327	1674.329	9113.676	302.9	334.188	305.637	13831.794	1404.607	319.314	4546.837	330	0.67	1063.685	412.976
9853.127	11088.802	10084.971	13924.115	14819.541	17730.613	12405.614	14264.55	372.198	254.007	183.964	844.843	244.949	635.83	211.858	6650.473	134.718	177.254	251.601	796.881	135.223	621.051	123.905	971.262	3728.461	264.936	219.521	270.16	4864.091	541.223	301.471	3529.85	125	0.968	1111.1	409.052
18273.918	20356.252	18126.945	26556.82	23928.583	29827.617	19856.91	25308.771	733.736	977.861	264.156	884.507	1546.976	1664.799	223.661	9553.978	186.493	225.145	132.837	1756.151	858.834	368.477	147.571	2277.027	5481.56	284.51	280.254	300.336	14219.837	1839.054	335.739	5339.045	193	0.891	1305.199	411.832
11944.468	14117.42	12491.615	18437.403	13426.465	18429.748	10947.009	14482.839	856.093	948.829	262.881	1178.159	6076.855	2427.676	267.718	11776.991	176.818	175.482	144.808	508.79	1152.36	430.088	114.004	2075.829	2098.928	298.048	238.779	304.017	315.289	3975.84	315.397	3136.002	108	0.98	1400.176	407.685
21514.134	21900.127	17430.596	26369.41	28562.628	20642.339	13114.173	18995.238	908.93	288.535	218.818	431.649	390.28	615.487	207.451	9173.148	252.561	316.123	976.782	1568.861	130.252	516.518	248.894	1145.642	7035.851	271.052	323.414	261.509	9186.413	896.018	284.95	2448.607	144	0.913	522.431	411.09
19813.258	28252.567	22770.712	32579.557	26957.479	32508.521	23207.007	36649.298	1070.339	392.357	284.339	609.914	3644.578	945.157	231.572	9245.38	266.35	340.675	207.086	442.651	3405.886	410.067	149.353	2244.014	5690.108	351.419	340.4	292.433	4020.996	3055.167	259.806	4518.839	203	0.885	608.899	410.825
25596.647	24950.39	22852.036	30212.534	37384.112	36552.594	33661.099	32679.021	909.722	355.163	280.922	430.047	368.984	893.648	272.277	9583.44	274.582	346.827	940.12	1668.658	122.209	1585.318	243.861	2140.356	6566.784	312.937	293.777	258.169	7108.784	749.854	289.744	5661.151	186	0.839	644.403	412.247
17018.68	18803.575	19758.672	24533.117	26776.889	30422.129	25209.91	27569.035	625.842	323.587	224.283	602.422	348.662	955.202	242.78	8388.673	166.477	228.359	215.061	1488.448	211.757	359.801	135.442	1553.26	5049.4	293.937	321.139	271.062	12067.108	1210.773	317.637	4491.471	210	0.826	1044.548	413.414
22296.556	23967.068	23952.793	30966.439	33512.853	35664.185	30384.872	34310.533	707.343	347.01	256.376	884.19	340.138	1192.975	271.238	7921.094	195.984	241.861	155.065	1875.395	191.282	466.217	110.179	1845.037	9654.296	291.696	276.909	286.593	12180.236	2206.554	292.541	5600.933	154	0.927	1079.773	411.182
20649.518	13641.419	13507.04	16624.803	26430.826	28853.612	19391.217	16746.062	973.262	284.517	224.091	576.02	528.724	1063.181	244.391	10514.487	250.931	202.13	664.551	901.12	153.835	348.277	264.182	1664.281	4185.78	254.176	339.613	263.181	8338.009	1431.276	271.919	3799.117	187	0.879	490.318	410.516
24074.65	25211.616	27109.782	31436.945	34869.564	37350.868	31846.193	35512.21	819.567	353.153	294.397	633.444	7559.499	1313.18	291.204	8673.604	220.188	189.449	167.225	434.226	2443.146	425.965	132.78	1915.608	5890.345	311.397	293.078	312.398	7049.49	3414.912	360.32	4344.716	388	0.788	874.325	416.637
15926.813	17334.687	16454.147	22542.993	25167.367	30397.345	22579.045	26172.506	618.791	314.483	215.631	826.149	291.825	1092.285	223.595	7833.161	167.718	184.253	145.901	2416.416	225.117	289.983	118.808	1656.848	7392.154	300.108	286.73	245.804	5855.113	787.052	355.994	7043.519	120	0.941	1023.725	410.85
16174.22	17328.67	18034.346	22672.792	24831.526	28427.851	21162.24	23800.303	664.397	296.565	218.261	759.786	318.498	1062.985	231.551	8054.376	186.493	191.367	217.84	1635.054	203.109	341.639	119.254	1569.56	8937.331	296.063	319.814	268.715	4114.982	772.33	339.471	6217.79	280	0.739	1031.468	414.118
19427.389	22225.235	18432.481	28618.215	23974.558	31036.555	18116.69	23246.243	847.729	1414.362	289.879	1029.63	6553.794	1407.05	222.475	12466.364	198.796	236.837	127.927	485.839	2070.828	348.802	145.387	2005.214	4740.185	305.614	309.968	297.32	382.81	3752.296	310.775	3351.366	236	0.728	1318.945	415.487
15000.504	15444.786	16036.286	19071.463	21650.818	26005.344	18186.281	22206.447	634.195	335.986	247.527	486.171	441.835	749.964	238.501	9280.519	179.91	251.126	318.077	1142.315	337.047	469.75	193.466	1531.137	4373.604	333.638	367.457	260.034	10958.852	958.887	345.231	4447.185	131	0.886	818.187	412.302
16456.473	17679.441	19121.796	21778.159	24560.162	19405.193	13446.671	16388.1	1027.618	413.806	324.45	624.004	413.277	722.138	280.526	11497.275	209.678	215.2	357.808	1300.069	256.61	864.145	143.614	1763.912	5827.797	300.922	356.839	297.327	8417.865	531.22	359.343	6334.725	114	0.99	907.044	411.14
16242.501	17034.485	18913.107	21730.097	25163.762	26683.902	23350.647	26066.902	702.051	286.691	237.354	710.665	301.348	906.882	233.833	8415.78	179.183	181.225	164.038	2000.424	220.885	327.483	122.179	1605.508	5431.008	288.413	278.55	250.886	4490.452	1034.772	358.004	5913.753	218	0.793	1000.908	415.578
17582.501	19311.453	19472.803	24772.973	27031.17	30731.766	23204.887	26873.015	863.013	1182.58	311.96	1009.783	4489.585	4926.021	274.492	11406.263	172.374	227.923	136.632	989.457	641.147	430.824	122.917	2027.496	4122.199	284.518	324.609	269.105	19282.216	6136.611	301.649	4645.578	243	0.843	1132.813	414.739
23050.544	24758.453	24068.581	31533.032	32122.124	36394.933	28008.694	32827.907	902.748	424.402	313.291	1058.295	7498.071	1489.699	339.798	11233.969	197.931	250.808	171.524	780.769	1285.44	531	126.48	2233.401	4838.932	276.153	296.846	271.127	11165.49	5237.088	319.874	4423.524	98	0.993	1243.52	410.653
16098.189	18880.931	14633.237	24113.692	17406.922	22719.679	12791.38	16666.473	1522.644	490.042	414.869	2105.527	9591.144	1447.303	245.485	12849.592	208.051	238.673	145.583	635.85	1673.41	379.18	114.475	2313.948	4377.769	307.836	403.015	307.578	3276.654	6019.042	297.489	3659.678	171	0.935	1385.389	412.43
24645.448	21403.652	19771.342	26163.331	31274.873	32538.66	16767.403	18630.804	1519.818	351.294	268.578	460.673	500.653	792.662	219.582	10949.211	273.223	300.631	972.197	1192.121	127.032	394.585	281.09	1390.09	5984.169	337.13	451.15	266.517	10478.728	499.88	282.903	2885.371	162	0.927	510.364	413.062
22045.81	22968.616	20798.866	27998.928	29085.282	34819.249	24559.444	33750.516	1039.959	353.901	299.246	858.814	7350.458	1028.802	300.087	10587.07	281.363	250.905	250.066	929.712	3966.591	477.125	167.333	2364.583	4734.069	300.27	316.769	283.634	1422.019	5280.404	249.323	4733.135	387	0.738	549.932	418.921
18160.856	21711.108	21290.967	26919.37	24532.873	31390.823	21447.411	34017.077	803.003	373.54	299.691	795.76	3583.4	885.261	231.773	10737.945	223.208	276.116	181.374	558.377	2368.595	485.369	149.661	2383.996	3789.61	325.918	278.319	290.461	574.854	2607.249	240.943	4506.338	174	0.837	572.954	415.052
23363.842	26138.488	23044.8	31210.756	33430.911	33064.034	43007.289	43125.725	1005.213	391.523	309.22	348.241	308.825	789.116	297.323	10228.901	253.201	354.074	1047.036	1255.449	127.125	1278.319	289.023	2902.664	5759.935	324.884	324.653	263.925	9562.304	338.028	277.486	7904.047	111	0.896	661.419	412.383
14860.662	16001.738	16793.466	19698.203	22362.399	25651.342	18619.35	22613.226	951.985	417.934	286.513	1295.474	8468.792	1477.336	280.107	10381.677	254.427	225.053	168.069	558.739	4343.96	523.025	142.582	1643.359	4856.272	468.068	360.776	285.535	12508.231	4231.973	328.083	3377.478	200	0.856	850.765	414.21
25104.698	27185.984	26617.846	34817.898	34920.877	38383.873	28677.441	34205.391	1128.837	438.396	325.426	1009.829	8101.128	1517.943	353.29	11104.607	214.829	265.128	126.97	634.274	1613.743	495.286	123.149	2398.071	4913.531	319.559	347.129	263.473	30443.459	5736.984	308.426	4552.428	110	0.915	1260.482	412.809
21560.794	23594.156	22157.296	30462.276	29637.191	34670.014	25365.67	30699.649	1064.187	429.273	315.129	1113.303	9559.286	1479.51	355.421	10725.497	197.532	265.402	141.837	768.124	1275.334	470.561	128.751	2455.335	4338.054	305.387	328.073	265.806	25901.031	7205.745	299.668	4682.073	220	0.865	1269.273	415.341
19551.214	24341.589	17717.286	31674.399	23444.063	32496.457	19380.36	27326.671	1344.229	942.967	358.772	763.429	4712.402	5325.062	341.101	10234.249	241.912	236.898	145.009	750.679	1017.537	558.965	138.305	4119.537	4418.78	302.92	427.541	297.757	118.606	4206.514	324.157	7314.953	145	0.882	1410.438	414.562
12251.345	12944.75	13679.386	16419.084	19043.07	22716.481	16209.586	19365.912	584.005	350.252	230.16	547.236	1430.474	783.866	230.472	9561.172	238.798	220.227	377.415	1297.682	758.44	731.915	167.596	1294.854	3761.202	313.755	316.675	267.876	7889.57	1261.812	339.621	3448.751	109	0.935	837.482	414.124
16442.938	17926.995	17330.927	22675.282	24053.242	27625.022	22385.756	26282.558	716.641	450.355	305.234	808.861	1476.965	1770.017	266.816	8880.129	155.989	200.809	232.818	1379.236	306.249	315.517	134.988	2027.186	4143.893	293.946	287.68	268.441	8611.649	2439.02	307.321	6218.553	260	0.871	1122.077	417.831
14936.333	17193.747	15359.523	22578.483	20300.925	26730.948	17257.711	21962.576	650.851	338.301	250.654	1057.722	424.243	977.37	202.592	7809.663	157.636	216.272	144.441	1723.225	190.836	503.233	141.107	1772.639	4773.41	300.229	262.941	284.952	7330.516	1109.166	329.119	4849.565	103	0.952	1291.403	414.286
15260.624	16540.578	16630.188	21583.877	23143.518	26330.002	21554.731	24226.843	651.964	335.274	297.602	1031.662	388.002	1212.864	246.312	8858.512	168.329	199.687	268.432	1984.245	176.002	656.695	134.885	1556.424	3891.776	268.468	285.764	280.784	15099.684	1504.244	343.341	3941.746	225	0.859	1165.1	418.362
23634.944	26375.75	24253.119	34182.851	32266.595	38549.355	26813.378	34055.892	931.472	445.647	322.195	1073.298	7106.057	1653.47	337.112	10690.988	192.999	264.187	133.635	721.362	826.53	428.262	137.811	2530.263	4159.905	305.135	289.249	278.264	17843.304	4469.179	311.608	5306.631	131	0.958	1279.294	415.141
28608.99	24055.661	23738.278	29766.17	35388.98	37856.472	21708.93	24846.352	1020.204	344.69	297.375	465.493	452.869	972.773	234.34	8884.075	281.95	276.955	876.358	1002.682	132.463	371.034	242.867	1367.684	6982.281	268.067	387.087	279.857	9529.898	821.829	261.053	3002.93	282	0.86	490.365	420
12857.273	13730.048	11716.253	16324.606	17880.907	17863.189	14701.945	14104.583	966.426	298.281	246.845	733.808	472.287	639.033	225.608	10851.171	218.932	239.199	921.75	2681.733	178.246	412.073	306.444	1547.434	1837.896	292.778	632.589	261.388	11126.192	1102.875	285.831	3228.53	104	0.974	533.76	415.971
20230.561	22303.453	19877.729	26642.016	27303.189	33023.914	22996.784	31592.47	983.867	371.431	289.144	1175.103	4047.892	768.835	223.945	10968.954	260.897	349.559	224.577	449.286	3462.985	411.107	145.404	1782.121	5604.362	327.861	293.558	284.823	2051.858	3632.018	261.196	3453.013	130	0.875	598.546	418.638
12548.732	13186.309	14240.491	16884.626	19146.122	21922.653	17518.391	20808.42	706.882	321.11	289.293	642.39	261.765	838.511	296.097	7476.954	185.196	205.223	223.468	1616.288	262.508	561.623	138.596	1715.656	5118.328	303.359	281.852	264.566	8773.647	1537.417	352.989	6454.587	208	0.835	915.495	418.726
14597.443	16358.712	15785.823	20905.672	22503.058	27047.688	18146.237	22102.047	989.286	929.457	313.148	879.17	4136.505	3589.136	275.954	12453.543	174.592	216.941	129.065	634.364	564.481	466.575	114.899	2036.366	3424.94	296.867	367.972	276.993	13756.528	4823.075	282.63	4490.399	126	0.988	1143.119	416.429
13803.118	13528.995	13394.439	14045.632	19922.568	24846.094	18524.547	22317.031	457.209	332.518	247.982	343.014	410.63	627.853	233.098	10262.307	190.91	242.384	334.381	621.418	310.013	486.602	171.748	1131.293	5435.804	311.162	332.967	237.193	5647.399	623.841	326.136	2532.436	155	0.933	805.339	418.061
12021.489	13405.448	13152.251	16384.493	18204.018	23216.57	13967.174	17033.626	555.13	308.885	261.93	581.035	433.816	787.243	223.692	7971.392	222.098	227.343	338.776	803.673	302.376	457.643	180.085	1475.075	5470.537	310.4	321.993	258.73	5368.257	446.014	336.752	6451.323	107	0.917	826.117	417.855
15267.084	16531.68	16790.42	22174.228	24404.012	27959.297	22210.953	26321.196	662.008	397.512	310.255	1504.651	1839.387	1559.275	284.405	9836.153	163.086	193.65	311.06	1412.759	736.722	949.152	146.874	1890.528	3620.433	283.325	274.569	298.202	5364.373	1898.69	357.403	4752.165	124	0.933	1174.048	417.871
21537.135	23696.747	23249.208	30404.286	32906.098	37301.261	28554.698	34191.842	883.921	521.994	374.569	1650.147	5989.945	1827.028	376.907	11208.81	197.207	240.753	261.352	751.83	1854.496	708.659	136.876	2465.508	5748.701	274.372	311.994	280.541	7261.777	3408.987	302.573	5419.586	155	0.919	1180.119	418.952
24022.266	26067.595	25735.397	32888.221	35296.337	39724.044	27574.532	33036.752	944.592	407.452	380.026	1485.171	7611.613	1496.264	387.458	11338.366	198.595	249.607	150.766	573.44	2430.83	502.852	132.011	2178.38	5950.411	277.995	288.522	281.693	12340.405	4489.825	313.568	4523.248	224	0.947	1188.558	419.67
18617.237	20299.52	19377.894	25889.679	26007.107	31039.492	22377.143	26895.785	973.562	1222.578	359.703	1098.363	7983.358	2513.922	363.584	12363.869	199.894	249.728	258.902	742.27	1412.015	536.182	154.346	2317.018	4216.98	300.479	411.471	265.081	17958.688	5531.316	339.297	4394.293	307	0.77	1243.21	423.891
12953.745	19393.17	21028.188	23897.449	27122.961	31527.919	22745.464	26505.651	578.425	322.208	273.719	490.347	403.045	805.597	254.394	8807.167	151.794	261.822	338.453	894.194	337.815	944.74	184.19	1421.233	3858.59	315.429	333.196	270.86	4989.34	999.055	336.546	4645.536	204	0.694	811.529	424.127
14100.765	14995.455	16285.631	19575.555	22456.451	25401.144	20845.128	22983.45	635.305	272.021	236.581	626.568	289.336	894.952	232.195	8279.955	156.22	183.551	188.539	1637.146	205.559	682.711	125.583	1296.403	4942.895	289.033	279.351	241.894	7209.369	795.822	315.633	4736.483	273	0.812	1010.863	421.207
23682.804	26019.641	26166.583	32821.266	34264.816	37430.588	30363.342	34354.356	722.435	337.154	298.996	1021.362	361.487	1082.729	257.047	7659.269	230.69	272.582	179.202	1785.792	182.407	357.85	120.385	1705.46	17130.618	297.605	258.163	300.582	6130.204	1002.752	305.557	5635.766	230	0.897	1075.13	420.539
22397.512	24174.971	24447.339	30446.439	32799.946	27190.3	22422.753	26806.446	874.73	370.879	374.299	1618.798	6541.536	1139.097	350.113	13409.767	189.646	223.038	183.216	755.26	1967.08	461.124	128.351	1699.848	5127.308	271.183	291.993	280.645	4196.561	3147.877	321.487	3529.611	136	0.818	1198.154	419.596
17266.661	17822.386	19534.862	22757.246	27259.07	29507.8	24712.261	27502.222	815.407	290.034	266.346	520.27	277.794	590.54	242.205	8696.232	193.602	202.084	348.138	1331.106	252.653	365.634	146.562	1179.297	6508.498	301.675	283.919	246.8	8113.147	486.286	371.658	3813.04	299	0.789	948.945	424.771
21571.267	22020.987	23535.814	28360.281	32766.864	34656.113	29312.241	32712.052	655.121	336.628	268.087	719.394	306.952	772.756	244.362	7998.502	182.386	205.091	249.366	2069.601	225.51	401.893	126.95	1565.463	6882.395	281.461	356.731	237.181	7571.939	937.205	316.808	5291.475	127	0.955	992.752	419.776
15448.893	16645.223	16827.466	20743.837	22410.571	23891.794	19221.658	22533.989	715.984	314.747	285.663	813.532	288.402	812.667	257.167	8173.805	173.806	211.577	164.97	1734.673	181.888	515.733	117.287	1546.747	6782.247	273.627	248.635	289.477	11166.252	1473.994	357.049	5345.417	107	0.971	1085.238	418.808
14407.585	15549.326	14796.736	20459.268	21213.836	25715.612	19666.758	23230.813	711.62	1215.492	326.873	643.736	394.302	1595.569	255.128	11317.163	170.571	158.843	359.014	1641.238	233.856	539.363	186.939	1718.213	3670.068	263.152	363.374	271.154	11174.666	1062.356	327.396	3985.421	166	0.895	1224.211	421.325
14795.07	13186.774	11275.925	15580.762	20164.626	21713.65	17769.653	17997.02	783.773	286.383	248.578	568.352	2139.135	1027.764	256.871	9055.969	227.313	225	662.049	1887.262	1043.188	366.552	219.505	1579.377	2421.209	287.162	576.164	264.522	5022.191	2005.935	269.351	3506.682	139	0.858	534.996	421.723
26426.557	25905.244	24423.089	31091.497	37178.216	22174.22	27852.414	38146.141	1000.95	357.976	294.365	352.899	316.942	457.492	260.154	10539.571	288.117	378.14	863.426	1500.31	183.995	341.123	257.074	2197.45	6681.668	326.511	289.763	266.134	9734.271	379.169	288.132	5828.481	235	0.872	649.206	423.568
17148.43	18109.438	19045.282	22020.847	25169.084	30868.643	20726.06	24462.383	702.69	322.092	256.908	552.61	496.876	749.209	236.198	9473.396	262.997	237.465	565.601	1577.479	347.003	2354.879	174.269	1319.305	5414.693	304.773	309.26	281.592	10081.725	677.176	346.62	3773.449	98	0.98	833.847	419.959
18862.791	19938.402	21383.621	24750.571	28883.145	32524.405	24164.976	28665.757	805.572	349.654	303.055	964.925	7768.583	1127.348	315.108	9294.845	268.46	235.62	209.699	605.65	3726.943	904.342	162.799	1679.205	5287.367	315.437	301.02	268.962	15399.188	4334.513	365.702	3783.526	369	0.692	842.14	429.901
21985.14	22941.523	25579.761	28263.395	32653.731	33345.054	24223.526	26990.482	671.88	320.184	319.353	524.183	305.219	750.64	270.007	7278.616	201.426	218.563	332.262	1236.144	251.443	352.296	150.591	1441.849	7378.933	295.575	323.404	252.542	5889.805	563.442	350.951	5584.671	199	0.878	934.128	422.621
7163.352	7947.181	7605.12	9940.564	10850.26	12676.701	10625.614	12307.023	512.067	284.005	283.916	661.622	1651.414	917.257	265.176	10146.641	136.51	163.3	280.308	1029.529	426.52	1660.33	144.315	1532.785	1519.664	269.432	270.355	277.603	7334.074	1481.247	301.109	4471.242	122	0.945	1108.09	420.689
19476.799	20306.402	22793.671	25727.16	30801.247	32084.996	27635.276	30406.461	658.158	387.417	264.243	549.436	355.403	893.847	235.482	10338.195	167.056	180.97	417.419	1446.123	265.9	355.959	123.118	1340.866	4848.955	282.403	503.458	243.795	11342.291	499.178	298.119	3672.439	159	0.91	980.67	422.425
19082.165	20884.532	21508.312	26968.562	29561.523	34563.682	27125.739	30092.672	671.798	338.611	263.124	715.071	309.8	1144.369	252.08	7619.798	186.114	240.231	297.181	1429.531	196.039	376.953	146.409	1552.626	8376.286	290.543	303.836	269.116	6318.908	973.605	331.05	5039.299	222	0.918	1035.455	422.248
23888.011	25873.064	24593.398	33419.298	32430.004	40095.27	26385.846	31712.781	1112.8	1415.345	354.863	964.895	7455.205	2240.025	341.504	12270.115	222.807	267.331	171.123	559.351	1123.619	485.066	137.949	2078.675	4926.009	297.305	398.17	266.358	22107.909	6486.985	360.54	3965.957	366	0.764	1256.798	427.216
19286.708	21513.133	15874.782	24263.227	17448.174	19488.248	9957.78	12320.457	702.006	450.637	300.99	1538.37	2650.82	661.144	228.421	10221.659	227.426	196.745	209.007	911.772	791.552	265.998	144.137	1761.976	7430.153	291.581	279.033	292.365	3789.662	2188.126	339.873	3347.361	125	0.879	1477.004	420.78
21563.246	36287.627	27851.821	41706.611	29871.147	32196.175	18488.585	20319.139	1503.827	369.048	297.647	440.429	427.192	768.67	216.519	8033.786	252.847	357.718	1076.482	1557.547	130.913	415.685	280.786	1147.785	4393.513	284.491	511.666	284.269	11799.953	904.71	309.146	2306.718	113	0.981	520.226	422.42
19849.485	30900.563	23598.787	35364.752	28295.479	30339.711	23112.807	42345.938	882.409	399.582	335.566	597.624	339.556	848.212	262.156	9417.491	264.566	385.498	784.015	1302.709	152.81	437.501	217.963	2512.534	4330.429	323.631	290.303	270.958	15088.752	1161.631	296.2	6152.287	137	0.878	634.792	422.398
10352.858	11757.266	11940.595	14540.269	15539.621	17344.71	14167.853	15900.787	820.432	266.426	266.863	590.244	258.122	653.911	227.977	8883.437	157.031	209.628	341.219	1892.74	159.961	5328.586	146.198	1153.422	4971.317	266.543	242.197	295.489	11108.766	761.382	288.97	3338.127	110	0.985	1093.718	422.255
16037.168	18921.422	14429.353	24427.288	17846.482	24517.897	14539.301	18975.86	995.613	595.746	322.757	1243.479	8106.94	1335.157	291.994	12387.738	197.549	253.377	170.67	605.138	1785.091	423.303	126.391	2566.8	4020.742	320.408	408.731	291.999	1250.59	5200.362	348.513	3936.794	149	0.906	1398.211	422.99
14059.339	15619.431	13578.68	20439.605	18238.617	24293.718	15431.448	19319.403	609.863	354.549	269.896	994.661	1188.765	976.304	248.223	8458.989	168.019	197.796	175.89	1727.154	414.24	907.183	152.914	1707.994	3246.341	278.883	309.746	276.646	7381.825	1692.884	319.402	4432.95	252	0.749	1293.357	427.667
11534.815	17106.233	12506.805	19374.2	17861.334	18312.286	23426.107	18888.962	563.549	327.578	257.763	433.847	214.378	441.785	253.972	15068.178	204.249	353.537	1019.354	955.162	103.794	297.993	222.955	2184.435	3751.312	336.139	275.577	266.376	4406.099	419.67	267.875	5313.502	149	0.874	665.111	426.419
20090.179	21577.212	24146.704	27687.86	33084.322	35501.684	29260.715	32335.853	701.053	418.179	265.206	527.993	340.171	672.639	239.233	9261.206	164.714	198.148	329.527	1296.165	236.742	327.466	130.591	1194.602	4841.489	277.854	575.303	239.759	7434.595	345.173	307.371	2881.498	107	1	986.519	423.724
12216.333	15003.476	10594.352	17758.311	11747.485	16831.261	9928.394	12861.542	995.728	1810.348	342.792	822.801	5529.599	1474.84	270.595	14291.995	228.49	254.793	181.288	491.594	1960.978	433.1	144.227	2801.662	4062.994	284.43	429.451	280.014	257.618	4017.018	380.73	4123.15	111	0.976	1437.185	423.698
13416.119	15895.945	12017.441	19809.952	13840.48	18148.814	10003.599	14063.15	1233.132	652.53	361.777	1373.423	8321.451	1704.175	284.181	14929.951	230.775	235.313	193.572	647.264	2454.473	414.234	147.671	2902.148	3088.26	285.682	426.653	295.165	1024.148	4779.329	365.639	4338.804	149	0.865	1446.842	425.735
16343.978	17887.327	18307.023	22593.917	25770.454	32662.28	22670.038	27197.042	551.642	292.611	262.742	564.436	458.055	673.202	243.082	8966.339	253.322	247.729	473.398	1236.948	322.045	1568.12	187.787	1334.9	5019.732	300.038	336.243	288.099	9661.446	685.236	340.895	3959.163	148	0.891	829.5	425.824
14155.857	14536.272	14456.743	17979.054	20442	21827.358	17247.964	20662.541	748.966	339.176	313.641	852.363	15625.2	1016.614	288.139	9867.47	229.449	196.826	164.75	593.971	4968.807	569.65	142.884	1797.209	4895.433	305.637	325.65	290.257	5149.629	6372.49	346.957	3401.348	106	0.993	862.292	424.792
16968.511	17143.731	19152.837	21245.608	25985.611	27314.66	22824.501	25078.452	658.318	275.49	267.701	476.177	315.848	653.599	238.215	8582.919	197.623	218.17	362.682	1112.636	250.829	326.204	149.306	1179.426	5849.097	295.248	371.64	248.137	7780.475	612.334	348.523	3720.904	149	0.92	959.674	426.762
13410.11	14655.302	15376.375	18880.463	20775.528	23759.842	18759.765	20923.61	714.717	309.63	276.073	626.896	281.508	778.667	259.518	9075.525	168.725	209.905	244.484	1459.069	200.48	376.349	130.163	1386.198	5612.768	295.005	308.511	284.146	12125.284	1213.781	332.402	3881.388	287	0.77	1048.984	426.824
12761.306	13806.198	14279.022	18043.151	19255.825	22310.281	18154.616	21140.61	754.223	439.595	325.539	760.117	584.928	1484.687	274.187	10531.601	174.075	181.304	390.732	2034.086	238.307	463.926	187.964	1876.954	3851.791	268.692	308.191	268.464	6874.235	1041.631	329.989	4554.013	115	0.901	1228.839	425.17
16087.712	17550.976	15978.901	22774.07	21311.349	26817.269	17733.662	22533.706	726.47	365.399	298.111	941.972	1531.127	1626.42	275.159	10445.176	197.328	217.021	176.01	1677.779	355.991	335.727	138.119	1984.699	5295.729	294.181	306.24	265.359	12229.389	1550.985	329.637	5299.693	128	0.875	1274.68	425.672
10842.083	10860.389	10389.304	14004.134	15755.322	17640.852	19642.182	18740.286	671.729	255.752	219.777	339.155	225.466	381.557	240.845	10924.31	205.638	246.216	515.148	583.298	136.113	395.01	166.32	1321.265	2396.304	321.158	318.362	252.009	14110.95	602.738	265.318	3376.929	145	0.838	671.093	428.403
12292.087	12884.121	13643.994	16810.789	19789.497	22698.642	18905.577	21150.99	615.836	315.571	243.125	640.723	566.872	1307.814	256.565	11141.905	175.576	184.472	449.15	1624.418	360.946	383.117	140.64	1234.344	3731.54	289.918	481.576	249.169	10671.867	486.142	297.959	3025.168	130	0.962	972.946	426.115
18442.697	19811.989	22355.27	25386.825	29869.835	31711.794	26998.724	29625.685	610.201	286.723	276.335	811.827	343.865	751.439	243.476	8696.021	172.022	205.589	239.006	2580.052	260.797	399.144	131.373	1365.122	5969.636	269.053	373.929	240.308	4505.78	934.294	298.307	4353.906	210	0.869	993.695	428.752
9373.188	9914.811	9722.42	12532.912	13771.264	15251.587	14781.733	14967.165	694.187	653.444	304.272	1026.332	4385.653	3310.984	272.006	11239.514	151.775	170.307	137.836	1313.367	566.07	347.928	120.491	1860.85	2098.59	291.679	257.8	269.035	10914.681	5078.798	311.9	4564.037	113	0.901	1136.783	426.226
16679.709	18123.009	17443.054	23297.482	24689.504	29926.182	20312.57	23670.009	729.134	375.754	320.559	831.777	573.12	1375.462	228.866	10672.25	192.088	210.615	490.194	1071.788	176.708	1123.546	142.967	1605.63	5942.622	272.729	335.441	282.399	13898.011	914.109	300.611	3923.457	103	0.952	1151.248	425.539
26025.024	19259.14	20618.664	23758.653	36457.985	36698.406	31895.569	30911.847	940.183	349.411	303.756	506.889	409.338	788.157	261.218	8805.797	270.108	328.831	692.192	889.22	141.288	450.491	216.233	1955.298	6409.857	321.688	294.389	264.792	13285.164	990.718	290.397	5160.317	323	0.756	623.296	429.881
11038.691	12378.127	12169.344	15508.144	16517.337	18978.357	14224.828	15959.983	590.615	316.72	274.021	1133.039	263.277	836.168	231.594	8451.59	173.513	195.148	184.603	2137.836	194.457	295.856	113.861	1341.072	6130.781	484.167	245.953	283.088	5118.485	1384.567	325.628	4485.52	116	0.977	1065.457	427.431
24509.537	31385.337	29842.043	37903.341	33511.224	36216.41	29886.221	46138.2	895.938	389.892	336.478	562.279	346.913	832.253	247.74	7758.358	273.238	417.623	621.508	1981.435	189.301	466.985	184.879	2206.542	5945.799	328.437	269.74	272.403	11400.37	1419.238	293.153	5825.61	144	0.923	637.938	429.868
22461.766	23584.772	27376.879	29497.795	34679.319	36407.051	31246.104	33451.518	692.199	322.649	310.221	643.578	6088.936	1092.517	311.534	9226.397	210.459	187.127	180.61	419.15	2095.797	361.238	128.826	1578.303	4525.841	284.867	276.78	301.682	5267.94	2760.773	365.006	3642.694	124	0.933	875.242	428.524
14533.595	14578.996	14848.553	18572.12	21175.281	24200.038	18438.157	21793.669	610.987	453.073	264.022	515.048	260.129	1445.435	282.104	7398.001	185.495	198.055	297.287	1325.989	257.421	747.808	162.371	1500.14	4622.084	291.382	292.954	265.145	5119.202	810.595	338.19	5881.188	121	0.818	915.607	429.583
18406.926	18956.897	20496.974	24465.613	28690.779	32162.937	25180.062	28841.011	658.567	990.567	289.777	457.148	320.813	2540.245	280.596	8247.477	194.194	224.966	346.424	1094.406	260.401	440.17	169.148	1540.792	5332.951	294.632	366.759	264.606	6792.623	473.091	353.651	5467.584	218	0.787	920.583	431.858
10351.504	11366.437	10888.134	14796.67	16257.706	18891.223	15095.487	18649.739	697.657	397.001	327.457	1778.85	2811.448	1305.872	328.691	10484.72	171.827	202.774	301.232	1512.485	1644.907	547.827	139.305	2252.573	2809.646	272.079	274.522	288.481	4724.729	2453.061	315.708	5234.669	103	0.965	1173.316	427.481
19506.29	20650.366	21825.737	25688.681	27065.438	25326.659	18873.487	21989.134	766.91	330.33	341.502	799.72	442.816	1351.071	241.095	10119.23	173.251	206.348	297.369	2232.174	224.409	794.277	160.532	1678.351	4374.331	263.882	289.398	280.062	11164.807	2809.293	349.421	4225.035	112	0.932	1214.536	428.634
18287.664	16419.146	13558.304	19889.924	23665.72	22977.836	13978.984	12302.971	916.543	440.76	326.942	531.156	379.412	899.537	223.358	7389.746	226.085	261.443	806.807	784.73	124.846	260.395	229.596	909.047	4770.473	299.254	380.033	274.183	7254.879	485.217	270.944	1871.61	184	0.897	480.897	431.679
27535.141	27933.322	30269.018	36629.048	34884.235	33001.474	18478.714	32071.938	1523.024	365.453	341.119	525.041	423.666	843.182	228.382	9753.332	305.414	319.172	1288.302	2059.949	129.98	481.456	247.633	1578.904	7017.186	292.129	358.458	296.587	11342.889	987.737	318.16	3377.542	113	0.952	521.164	429.084
28708.245	26358.772	26926.426	33303.331	37503.544	44459.324	30611.346	40953.138	1008.101	368.58	351.289	660.691	6944.197	1234.426	301.05	10321.519	297.699	245.248	255.468	756.761	2700.99	479.828	166.983	2311.096	5114.356	296.686	288.692	274.409	1961.071	4779.817	293.554	4795.728	200	0.827	543.17	429.58
18195.937	12491.781	14571.953	16754.181	25542.257	29236.94	22433.132	25784.452	1030.784	282.798	282.805	546.396	4543.462	1021.263	282.833	8478.441	279.636	188.694	214.462	441.531	1960.032	518.757	161.331	1980.337	4555.696	306.06	271.651	270.897	4173.922	3250.932	255.399	4151.759	262	0.779	565.237	434.088
9708.635	10716.062	11333.785	13837.189	15228.66	17370.495	13998.29	15142.794	406.356	248.85	328.261	314.044	256.572	492.032	215.846	5983.569	143.039	165.91	218.455	2697.339	159.409	356.371	111.388	735.65	3637.827	273.794	251.395	293.257	7495.992	738.218	320.419	2068.298	156	0.892	1082.34	429.577
16504.879	19305.949	14893.326	24483.454	18717.057	25537.781	15277.229	20409.954	1882.769	529.755	366.448	991.113	7195.479	1704.713	297.942	12305.655	220.146	242.663	172.852	561.306	1967.282	452.384	135.031	2858.986	3934.929	302.643	396.248	305.502	1363.678	5344.032	335.897	4492.427	184	0.906	1407.424	432.37
26492.826	27067.086	26127.46	33646.971	34352.181	36433.279	23784.968	27419.854	1103.953	371.694	362.495	525.159	446.999	892.469	244.886	9551.495	287.726	316.231	1010.264	2091.874	138.96	382.85	211.815	1685.7	7517.06	271.66	382.475	289.434	12945.295	802.745	316.569	3758.072	328	0.682	512.061	438.677
12087.88	14552.079	15773.522	18190.946	22151.057	26573.631	22881.064	27172.385	599.61	282.319	267.609	386.386	365.641	870.36	271.559	10210.801	166.224	233.148	371.805	1272.675	326.175	975.713	199.872	1604.953	3281.494	290.362	300.087	247.373	3840.402	1235.143	297.514	5433.47	171	0.9	804.389	431.751
15150.928	16246.86	17713.802	19849.37	23480.62	27521.091	21119.503	25053.897	810.448	298.989	274.656	695.659	1624.574	835.568	270.278	9247.475	266.613	238.52	460.632	1325.018	925.945	3045.595	206.542	1504.287	4115.582	300.584	323.591	270.553	11423.962	1331.624	354.648	3983.668	106	0.949	833.519	430.764
19217.228	21027.957	21180.587	25878.599	27630.485	32589.42	23461.677	27309.688	785.768	508.637	334.641	920.343	425.07	1913.163	243.955	11498.662	194.652	224.38	398.647	1783.514	225.274	684.244	159.083	1963.136	4974.696	276.664	313.559	279.125	27104.158	921.693	302.171	4571.304	139	0.915	1156.004	430.27
18094.074	20935.531	16530.813	27128.266	21777.746	29395.052	18940.065	25505.556	1064.177	482.765	366.266	1631.191	7696.489	2007.89	325.825	11017.425	206.533	215.271	257.246	683.942	1582.913	429.202	135.713	3150.797	3636.456	276.566	440.526	292.908	3850.882	5077.02	339.425	5309.967	226	0.832	1394.186	434.881
19973.962	20035.743	22466.087	24241.728	28893.862	29875.459	26460.592	29132.152	678.907	304.627	291.112	598.674	299.748	678.577	264.35	7840.408	197.966	203.731	349.766	1665.383	249.419	437.022	163.016	1483.161	5602.013	300.233	287.921	237.586	5389.804	763.518	336.333	5809.171	283	0.806	934.111	437.595
9094.39	9716.684	9933.639	12907.116	14689.463	18266.579	14297.953	16736.955	701.617	286.046	274.075	768.212	266.68	759.892	247.641	8369.667	146.075	174.733	182.15	2375.776	228.646	633.868	135.512	1391.86	2833.313	287.344	318.937	250.53	10687.317	1430.76	281.819	4554.503	106	0.949	1003.547	432.509
16840.189	18102.387	18531.055	22397.814	24096.676	26936.328	20423.289	23164.533	843.915	1179.144	329.899	746.832	5886.13	3113.965	265.585	12500.186	173.927	219.48	148.912	652.33	707.731	622.169	119.111	1700.383	3192.846	338.316	302.802	291.082	16338.641	5493.333	329.553	3711.909	216	0.933	1140	434.208
20831.388	22567.699	22981.161	29618.476	32136.237	36091.379	29616.602	34665.935	876.667	377.358	369.185	1517.965	2302.676	1237.481	355.222	9485.804	184.237	225.051	240.035	2177.144	1575.577	522.323	138.149	2219.9	4590.211	266.339	275.162	285.11	10486.961	1836.598	342.913	5187.064	156	0.925	1184.84	433.763
17586.466	18956.246	17630.329	23092.915	20199.132	24394.334	16620.242	20043.93	683.046	395.934	307.875	1195.416	1373.321	1012.833	298.403	9573.691	184.589	208.526	193.787	1343.623	1306.531	752.352	167.417	2013.305	3359.586	289.648	317.016	286.967	7879.829	1773.842	314.627	4800.871	114	0.948	1296.439	433.123
24863.669	20709.055	19647.521	25240.222	34087.473	38051.572	28244.822	32193.072	1061.511	361.463	332.576	564.062	5813.301	1147.128	287.429	10800.377	305.459	239.279	300.5	720.282	2921.073	1173.006	164.693	2287.479	5433.942	295.857	299.95	272.409	2158.415	3804.065	282.621	4503.769	183	0.872	538.626	435.795
23714.825	29872.583	27400.147	35967.488	33152.244	32221.591	28863.675	45314.555	980.357	367.599	313.056	478.37	293.477	680.501	236.924	9525.058	282.253	441.332	792.317	1343.294	143.081	454.398	215.601	2026.015	5941.367	326.089	312.852	270.106	8380.15	677.613	292.72	5327.26	167	0.87	643.853	435.123
11579.363	12205.967	13112.229	15162.279	17725.562	21663.375	16113.675	19011.39	761.827	337.741	291.221	550.621	300.161	903.577	316.63	9081.804	190.584	207.53	231.015	1870.053	298.522	744.684	162.087	1795.703	3802.798	289.288	280.661	268.043	15616.067	1849.976	378.094	6414.22	259	0.72	904.068	439.508
14391.352	15691.038	16541.915	20026.796	22229.16	25654.881	17222.778	17575.935	742.464	279.062	302.168	778.254	300.477	784.561	234.225	8277.203	186.787	185.368	324.711	1325.372	189.839	727.809	143.105	1259.696	8934.013	274.678	309.51	262.298	7526.604	761.916	287.187	4387.291	200	0.899	1023.52	435.725
16637.048	18226.889	18595.605	23484.058	25625.2	29735.632	23056.456	26492.723	736.239	390.873	318.434	769.402	5591.961	1485.651	313.943	12225.585	166.123	228.702	173.111	887.259	873.015	417.723	119.781	1612.023	3199.963	409.387	290.065	277.759	11000.086	4495.577	317.531	3433.719	133	0.924	1104.575	434.59
21532.513	22661.834	23226.3	28482.06	30560.927	33476.734	27143.784	29862.603	837.914	449.067	320.194	813.239	6875.062	1603.919	322.923	11896.857	180.012	238.814	141.944	383.593	1102.012	391.072	116.435	1685.21	4435.874	324.514	301.525	292.267	11493.357	5363.132	266.645	3571.844	203	0.775	1127.953	437.175
24180.357	25378.382	26070.531	33520.86	35424.467	34585.545	22025.623	24940.938	777.722	346.834	324.226	863.348	455.798	828.417	224.905	9276.825	187.868	229.981	318.481	1315.572	233.244	353.517	125.531	1266.718	6446.15	258.973	291.377	281.229	10849.413	760.934	338.884	2957.872	136	0.919	1197.721	434.324
17283.202	17781.446	20532.536	23072.264	29353.668	32378.47	28133.31	31475.449	694.749	283.624	280.656	502.33	363.28	642.135	253.846	9884.221	211.865	212.76	440.802	1411.759	260.287	386.208	169.354	1363.338	7893.289	293.755	329.923	246.575	8952.079	531.595	345.721	3948.583	126	0.959	953.008	433.802
19042.399	19645.454	22695.968	24392.443	30931.001	31688.197	28325.659	31693.472	832.806	365.414	297.619	918.619	1939.978	885.646	279.778	9817.855	199.598	230.932	347.707	2765.569	1242.659	695.352	150.679	1591.441	6685.799	296.973	378.909	248.067	12658.438	1405.242	329.01	4204.811	321	0.666	955.662	439.749
24799.564	25791.294	27007.7	32350.345	37437.117	40063.842	33483.01	37729.344	791.49	406.231	332.71	840.089	9071.621	1363.227	308.28	8144.805	243.492	206.851	172.246	479.212	2792.882	454.001	140.501	1780.679	6125.084	321.868	319.008	284.618	8792.594	4738.026	353.801	4047.095	180	0.77	862.406	437.544
28847.729	29994.048	34337.07	37082.928	43750.812	45822.904	37922.119	42601.006	711.795	534.54	335.085	887.075	8660.667	1337.38	310.557	9457.107	238.476	218.395	188.713	472.179	2826.461	430.435	140.699	1677.859	6092.06	356.49	296.5	279.97	6960.991	4232.922	337.129	4006.581	157	0.898	870.404	437.041
20032.842	20484.593	22980.066	25372.134	30761.619	31854.07	28042.02	31785.814	682.494	702.819	317.265	691.95	332.602	1330.106	300.496	7405.011	205.526	205.584	252.077	1891.567	255.558	347.584	165.484	1826.932	5307.226	302.035	322.416	250.884	6936.806	1105.103	354.646	6816.867	144	0.889	925.431	436.847
23902.654	25194.162	25896.619	32178.823	33501.653	34579.206	26280.282	30340.398	771.927	376.877	354.832	923.251	1773.587	1283.294	300.945	10496.314	180.591	232.857	285.454	1446.32	360.798	940.295	161.179	1896.779	5242.344	298.756	283.674	293.987	9057.175	2237.314	380.664	4679.327	114	0.92	1210.14	435.772
21182.61	23035.492	19021.114	27178.273	23355.338	27007.106	16459.075	25406.348	984.244	410.238	334.265	470.119	323.614	625.87	220.281	10093.192	231.07	272.808	854.356	2481.626	121.825	383.465	191.856	1250.384	5301.591	284.313	433.777	274.05	14397.504	656.992	303.594	2398.411	106	1	496.387	435.387
22123.83	35690.33	31211.768	42008.289	26792.397	31135.644	20371.222	40156.022	1073.162	378.281	366.322	637.025	1339.83	1250.257	252.176	9981.805	276.792	379.279	914.128	2282.478	530.182	393.805	218.096	2287.902	5497.522	276.054	288.048	284.211	14187.205	1556.444	308.423	5660.94	117	0.944	523.509	436.047
13348.947	21632.852	16428.326	24852.418	17712.134	23920.283	15726.349	18578.776	787.289	383.409	296.87	557.78	296.076	756.036	272.074	12889.649	250.195	392.937	576.93	1317.321	132.746	326.718	200.564	2317.661	3554.879	307.565	294.598	260.044	4461.981	972.428	311.387	7773.144	113	0.94	694.181	436.332
14398.441	15949.308	17113.614	19952.011	23426.777	27192.117	20772.922	24322.168	552.933	276.206	267.668	495.218	1130.974	719.202	273.761	8514.334	226.36	228.77	386.146	1264.787	552.388	1886.283	181.197	1224.629	3875.047	280.54	310.72	252.195	7926.553	1076.505	328.068	3804.398	329	0.682	820.667	444.327
7610.94	8406.256	8950.833	10677.593	11984.231	13764.247	10837.914	11435.047	702.041	273.755	269.76	494.232	301.386	643.411	255.151	8333.068	152.567	166.004	241.952	1133.424	184.39	375.896	121.388	990.985	2205.365	276.543	313.332	261.272	13031.865	1006.132	314.373	2557.01	148	0.868	1034.25	438.514
16032.996	17263.754	17473.019	22198.892	23728.312	27216.76	21997.177	25270.511	821.304	390.404	321.244	862.06	886.289	1031.478	255.8	10722.318	171.23	221.631	400.681	1799.652	466.699	946.279	168.612	1742.902	3681.631	279.393	319.458	282.603	14665.213	1244.278	296.268	3897.78	393	0.77	1169.246	442.612
20029.833	21356.211	21752.001	27460.893	28647.29	32462.652	24819.768	29057.06	962.104	395.649	363.835	1082.819	6614.356	1397.96	376.239	11838.597	197.091	244.646	201.099	801.507	1209.644	647.745	143.136	2092.56	4629.814	356.544	359.929	290.198	20328.523	4529.631	355.247	4256.199	340	0.822	1217.765	440.562
18312.516	19897.253	19308.028	25530.273	25828.655	31305.269	22259.429	26972.36	995.512	983.24	373.697	1190.563	8267.118	2004.651	376.595	12048.382	205.25	260.43	204.405	610.382	1963.857	551.912	149.749	2287.45	4471.704	286.624	428.412	265.316	26850.688	5563.239	353.567	4369.986	272	0.775	1233.107	439.934
15634.016	18553.516	13711.962	22995.47	16108.38	22112.382	12775.951	16132.448	891.95	1522.339	341.354	1398.004	8229.498	1058.079	257.009	14113.276	200.745	246.11	178.37	442.499	2076.351	388.155	140.214	2140.639	3703.914	301.906	388.577	281.419	766.804	5523.838	329.826	2812.035	102	0.987	1438.392	435.873
21554.093	18008.528	19138.344	22322.511	29959.874	33944.653	26582.529	30334.238	749.679	369.853	310.522	721.259	473.845	1126.923	227.623	8842.789	249.662	243.84	474.912	1061.355	122.67	398.726	188.81	2044.226	5717.97	303.818	290.596	277.412	7183.028	962.995	271.323	6174.623	142	0.971	583.169	437.338
14199.204	18513.014	17154.168	21741.595	19345.211	22395.559	15781.193	24789.017	771.887	366.995	314.497	437.045	335.996	830.141	231.044	10411.584	239.08	306.874	773.201	908.039	106.33	397.26	180.985	2103.709	3986.586	296.411	277.015	273.338	5043.501	995.486	272.888	5776.93	160	0.834	599.038	439.556
24538.363	25369.559	24141.157	30861.338	36626.928	38079.743	32631.738	40115.893	1034.701	386.646	327.94	444.154	395.383	1047.917	270.442	8328.566	275.983	373.203	552.648	2015.482	135.005	489.349	208.595	2441.677	5205.788	318.428	325.387	272.367	7785.387	1825.439	309.37	6656.601	169	0.88	635.612	438.163
19577.967	16033.023	19258.085	22627.361	27603.785	18628.068	23221.793	27345.878	1079.138	326.888	270.829	457.28	342.404	427.206	267.728	14148.711	269.276	374.628	429.98	947.902	128.967	221.474	193.938	1871.488	5225.523	260.131	279.07	267.052	6620.096	413.535	301.178	4990.044	128	0.925	732.352	437.336
19509.334	22504.565	13269.685	27758.022	28001.044	27999.132	19835.867	24352.911	887.888	310.096	235.678	399.669	341.015	379.488	192.6	10876.048	294.723	405.409	248.102	1004.698	102.868	1238.547	250.316	1529.177	6723.884	255.995	293.412	282.909	6798.243	347.089	215.801	3987.558	193	0.841	772.655	438.681
25711.291	26398.072	30387.428	33206.288	39721.131	39279.576	38870.602	41886.338	826.611	344.258	340.141	2043.493	10068.916	882.267	329.812	10033.446	191.81	248.299	124.544	817.519	5395.311	460.541	122.778	1987.191	5176.445	276.439	298.993	253.265	38237.132	5086.021	296.514	4534.175	218	0.742	974.89	439.289
26453.072	28199.324	29548.483	35877.035	39028.905	42547.007	33845.02	37216.663	792.648	406.779	337.534	767.508	6809.202	1596.08	325.304	10288.057	189.766	277.422	122.21	336.023	1234.587	387.745	117.549	1751.427	5678.4	311.955	285.335	297.736	15424.734	5277.812	283.147	3978.391	116	0.873	1119.198	437.776
18482.027	19851.971	20209.298	24891.137	26918.961	29807.686	24346.492	29151.911	920.377	411.84	376.114	1463.969	2709.923	1479.304	364.541	10132.973	180.13	214.468	274.689	3192.057	1518.231	1567.44	140.318	2597.115	4303.861	283.204	323.035	285.539	27281.328	4242.95	306.153	6159.695	127	0.903	1178.539	438.461
25161.775	27536.83	25049.766	35567.445	33874.001	41837.991	28409.768	34355.698	1496.558	1231.72	378.921	1079.328	8968.965	2259.854	380.936	12552.991	233.974	273.561	166.242	554.03	1619.083	564.393	142.359	2324.362	4565.09	305.3	312.863	268.454	28228.335	6423.014	354.437	4345.184	106	0.962	1253.217	436.547
13449.459	14245.986	12134.541	16924.561	19373.794	19934.642	16915	19586.509	681.353	337.885	266.064	434.702	324.664	629.08	215	10055.155	232.786	243.96	589.659	601.676	109.464	373.198	194.809	1557.718	4725.339	312.197	259.606	261.087	6168.244	692.785	289.717	4037.941	132	0.903	610.894	439.205
6045.623	6658.059	6839.342	8677.628	9324.172	11418.652	9141.843	10005.699	500.676	233.615	290.147	279.149	227.524	430.02	214.164	5165.976	123.695	170.554	137.249	1702.98	158.654	220.325	109.647	609.953	2101.92	267.038	238.395	297.345	8508.354	395.162	291.805	1890.747	132	0.892	1074.182	439.356
21184.511	22890.367	23587.438	29366.184	31248.805	34277.591	28578.757	32306.978	894.685	373.842	331.403	869.42	445.482	1048.495	238.151	9232.448	175.404	215.015	243.964	2549.32	215.6	1167.166	138.895	1800.734	4794.756	274.328	282.775	278.095	16088.025	1068.08	361.903	4531.286	244	0.853	1190.996	441.754
22721.897	24568.418	23800.293	30238.261	32258.203	35636.068	30230.229	40341.531	1115.935	421.775	316.596	483.227	349.697	786.165	268.084	10505.845	269.204	382.777	1002.654	1256.159	131.754	522.103	295.979	2301.983	5464.554	333.432	309.151	256.352	7138.11	437.574	286.516	5884.292	385	0.688	651.243	448.523
19527.636	20924.921	23236.523	25920.608	30736.24	33957.811	26859.897	30105.109	771.685	329.096	305.582	850.705	8375.238	1015.165	314.675	9374.891	271.684	242.444	199.204	537.505	2866.203	1235.909	164.969	1584.082	6251.322	288.187	303.347	269.902	11571.288	4381.639	335.142	3577.334	339	0.731	831.117	447.822
17201.495	18034.045	19651.811	23109.211	27367.146	29625.032	27231.164	28638.845	765.694	282.908	290.237	975.672	1062.893	877.057	261.005	8049.597	182.99	179.484	169.497	3043.559	780.216	372.396	131.493	1541.384	5713.813	260.882	292.495	239.914	6712.727	1255.097	313.466	5154.66	269	0.705	990.786	445.117
16443.308	17943.499	18153.246	23041.4	24644.09	28016.409	22375.912	25323.056	797.322	699.868	341.026	746.142	3227.897	2038.093	269.403	10908.189	176.178	207.033	322.886	2376.629	518.231	379.293	123.462	1678.648	3397.041	294.605	332.069	299.438	11637.53	3149.361	341.769	4279.4	301	0.763	1089.739	443.098
25743.384	28097.312	28587.785	36142.601	38881.621	43697.334	34016.139	38508.455	855.795	390.215	342.245	788.001	6919.64	1603.797	330.59	10550.002	192.093	267.488	251.22	375.859	1360.928	409.877	147.618	1791.546	5795.422	371.918	307.425	297.21	19090.14	5081.759	315.103	4025.024	181	0.843	1113.517	442.069
16370.465	17779.265	17974.366	23292.852	22592.569	27562.681	18319.783	21591.398	680.262	719.814	314.304	836.773	2704.737	1118.154	297.93	10105.605	192.59	196.038	159.849	1030.534	393.686	421.834	142.667	1586.242	3439.12	271.977	337.188	267.622	11469.615	2593.107	318.248	3512.408	146	0.798	1267.089	440.116
17915.18	19753.381	18042.185	24503.075	20801.685	26713.739	14725.918	18405.728	976.018	463.913	360.645	1678.768	9604.07	1612.518	302.816	13827.481	217.755	253.83	134.38	566.961	3363.681	537.116	144.919	2491.623	4127.581	303.12	329.151	290.458	225.132	6893.191	315.284	4077.848	101	0.977	1317.827	438.649
26369.127	21905.81	21697.312	27802.143	32668.963	34861.993	18613.592	23939.734	1022.897	476.469	375.858	352.829	427.213	770.363	240.043	8449.98	274.662	327.979	976.628	1453.141	141.368	517.562	227.512	1104.868	7491.353	283.735	394.621	265.141	17692.521	602.267	289.847	2193.185	182	0.905	487.835	440.863
16616.861	17808.132	16032.085	20841.193	23665.75	26720.439	20472.935	25716.591	825.017	419.513	286.297	482.313	324.171	831.058	262.876	9388.024	260.8	309.859	898.225	1093.492	135.523	392.534	159.324	1886.825	4995.515	315.327	335.09	265.593	15490.199	1086.706	290.163	4681.437	114	0.948	621.132	440.412
15666.794	17153.606	18028.469	21807.932	23748.386	27416.141	21320.976	24675.706	708.656	358.597	325.428	719.322	2258.749	1206.191	279.154	9470.922	175.417	196.081	499.383	1389.58	516.442	465.144	124.751	1610.75	4358.045	353.023	236.239	291.255	12479.328	2198.61	295.687	4169.947	128	0.963	1100.125	440.922
14741.497	21213.47	18047.055	25858.44	20124.935	22456.944	25811.872	31944.723	793.043	345.356	279.413	531.807	277.103	595.802	301.644	13578.443	250.047	392.198	393.716	1421.539	119.124	302.407	200.73	2426.182	4396.49	266.06	282.871	279.066	6343.846	908.805	298.382	7207.054	251	0.76	741.875	442.974
21816.818	21620.772	12136.749	23594.188	30767.238	21932.099	26070.322	26260.483	838.29	296.349	211.832	345.081	292.35	326.954	243.243	9761.538	312.463	334.255	301.53	1159.037	110.926	1869.177	263.297	1491.572	7002.24	266.578	278.177	288.422	8233.668	365.912	267.609	4649.838	120	0.981	766.167	441.158
14116.705	16637.559	19871.554	15378.885	26028.558	27963.925	21531.597	24066.763	490.212	251.908	275.481	334.423	352.214	514.358	245.457	10502.37	196.43	252.741	376.235	1305.796	301.973	839.903	237.396	1274.266	4347.626	257.203	328.48	248.362	5305.768	488.229	265.272	3476.237	274	0.761	797.464	442.953
17498.814	18313.744	20368.574	22251.369	26824.959	28469.55	23125.188	27258.96	916.82	1017.427	333.775	978.789	9244.259	2161.796	341.394	9721.201	246.122	216.965	232.164	594.786	5843.352	501.39	163.116	1934.261	4338.268	314.749	424.525	274.101	16158.945	5003.551	384.353	4080.326	149	0.906	848.057	441.03
18839.459	20335.1	19490.571	26361.815	27600.739	30745.752	23004.024	27286.603	698.525	355.235	325.507	898.482	1409.36	879.397	270.502	9708.153	159.074	213.481	331.547	1353.245	354.159	563.747	129.237	1609.594	4556.716	280.519	296.709	288.849	10206.983	1770.354	313.723	3824.927	104	0.961	1203.471	441.212
25519.78	17436.936	17202.275	21015.652	34377.667	37580.022	29158.534	28892.937	1033.72	369.788	354.707	767.198	4775.935	1289.166	307.481	9337.102	305.334	260.823	393.085	1652.937	2845.028	474.906	167.005	2816.145	5898.231	290.889	258.132	274.997	3951.54	3144.009	281.247	6135.765	120	0.981	526.167	442.217
23239.389	34247.216	32266.551	42378.078	31449.915	39281.564	27424.075	50053.589	925.96	421.902	342.252	589.806	406.148	937.204	261.764	9061.222	257.714	402.151	513.093	1086.427	123.03	520.031	185.609	2122.172	4862.595	302.534	289.86	267.479	9796.227	1378.86	271.749	5163.805	127	0.918	587.791	442.476
18672.56	19037.02	18832.244	23221.202	26712.186	31909.883	24030.592	31699.364	944.597	425.374	296.926	441.176	362.05	1073.728	310.458	7878.723	277.452	283.609	697.919	1434.342	197.38	465.681	188.621	2081.266	4610.37	308.786	306.449	266.817	18984.213	3053.754	292.3	5620.175	121	0.948	626.426	442.888
27559.201	30372.748	28365.855	39794.813	37794.042	46993.265	31721.033	37131.052	1070.091	759.722	376.225	1013.35	9669.752	1936.697	403.407	12376.376	234.409	302.634	156.639	552.488	1287.074	492.119	144.201	2266.034	5585.264	310.653	324.049	274.046	22859.883	6882.837	331.468	4423.087	157	0.907	1254.067	441.793
21909.057	28447.489	21041.092	31924.798	27268.409	28114.624	22744.719	25348.719	1033.189	411.625	366.73	555.676	414.539	961.807	289.778	9809.566	255.686	321.937	621.545	2689.995	144.464	353.2	206.95	2043.464	5069.156	278.225	333.707	280.587	20655.164	1714.577	351.09	4878.805	168	0.897	500.214	444.423
24272.591	29208.322	27114.569	36045.835	30955.033	41286.756	26150.298	42929.062	1106.545	410.91	359.12	626.284	6883.692	1021.011	277.264	9576.3	319.665	238.786	183.844	600.478	4487.837	568.123	155.622	2588.794	5573.274	281.994	259.514	276.301	527.335	4436.186	282.721	4967.006	124	0.972	533.073	442.621
24612.337	19493.871	22024.376	25048.904	34333.339	39969.4	29431.596	34977.289	1044.632	410.494	329.533	615.2	437.04	1133.247	281.118	9771.222	292.519	306.013	395.631	1747.037	129.724	419.778	180.176	2046.015	7035.834	305.845	282.628	269.154	13097.139	2234.009	281.728	5052.744	212	0.862	580.571	447.42
19780.134	20272.723	22253.302	25969.533	30447.532	33487.233	28806.43	32509.368	799.46	333.374	316.217	651.841	320.191	1076.652	297.202	7778.183	219.077	220.256	269.791	2002.714	263.706	410.67	165.743	1693.139	6827.941	287.932	296.631	259.036	8549.158	1223.496	351.491	5791.505	147	0.885	918.405	443.173
11910.457	11897.917	14129.058	15791.654	20653.662	23608.901	18833.8	21528.792	623.012	433.842	262.516	500.361	324.371	736.93	241.529	8999.479	187.025	186.94	401.129	1850.606	254.887	1817.099	178.145	1382.492	3838.91	295.821	308.336	234.775	8621.598	889.908	365.182	4400.316	162	0.748	939.309	446.117
20942.332	24253.01	19680.281	31960.703	24793.703	33595.991	20134.993	26193.969	1014.827	1749.355	379.431	1280.65	6277.505	4485.493	293.565	10824.068	199.337	275.888	169.257	531.957	1423.663	380.012	139.908	2573.237	5083.076	288.276	382.612	319.897	419.524	4683.73	292.734	4432.375	202	0.828	1406.178	447.762
24998.121	26601.435	28105.925	33783.492	36612.276	39892.972	31734.342	34918.235	879.099	503.713	328.786	769.361	8146.52	1586.642	308.398	11268.581	190.101	271.276	142.581	393.454	1137.98	379.477	119.494	1639.775	5647.47	327.551	363.582	292.119	14027.29	6451.196	257.253	3646.5	214	0.852	1130.421	446.271
17670.182	13204.68	10448.56	14514.518	24820.778	23631.163	21178.839	16947.347	1402.421	373.24	305.339	904.93	404.523	934.416	257.096	10871.231	277.538	222.57	273.409	2265.742	138.531	494.732	189.568	1853.094	4291.589	296.029	263.27	283.834	16079.909	1416.621	292.122	4371.744	117	0.917	572.679	446.517
24843.653	24216.547	22455.99	29210.604	36146.562	35777.114	29059.511	40553.289	1093.481	391.863	330.047	445.88	373.469	1093.689	271.043	9158.442	306.023	324.701	716.503	1479.725	158.41	508.833	251.907	2557.839	5809.284	309.014	316.579	261.176	6510.335	1251.154	279.657	6691.452	208	0.898	632.673	449.13
27551.74	28532.411	32312.343	34675.708	40482.984	41613.96	38008.042	41040.241	709.87	560.975	315.553	725.842	6453.659	1425.854	297.789	8303.848	225.611	209.487	185.905	422.582	2060.813	425.262	138.039	1645.634	5473.591	427.669	299.715	283.405	4928.779	3460.252	341.055	4016.126	190	0.821	866.858	445.974
17761.616	18648.005	21550.867	23637.764	28417.151	29621.586	26786.142	27935.388	737.093	273.6	284.898	835.593	337.727	835.194	237.217	8022.074	177.282	171.196	198.966	2183.409	234.901	356.473	123.695	1503.129	6359.343	253.087	292.675	242.37	5835.961	1160.745	294.815	5496.063	261	0.696	993.607	451.872
18552.202	20999.079	16751.03	27085.967	21476.677	28340.543	18332.25	24907.319	1066.639	634.358	385.466	1323.747	7412.704	2310.832	331.419	10672.123	203.881	206.98	164.14	579.263	1590.894	469.454	139.338	3457.849	3328.849	272.196	389.826	306.43	461.872	5779.033	285.367	5824.921	105	0.984	1398.748	445.081
19879.947	27904.602	24881.079	34430.078	26252.092	22988.695	20695.425	34099.683	1251.164	413.454	341.492	520.091	366.779	904.845	268.159	9732.736	304.579	381.766	977.292	1282.23	136.104	483.826	276.002	2454.672	4176.523	324.478	326.49	251.033	3403.893	1031.96	288.258	6960.702	120	0.941	642.392	446.067
22880.064	23965.053	23268.793	30111.477	32782.765	36962.529	33374.504	41742.569	1131.976	374.972	315.999	499.385	430.71	991.23	377.224	11377.356	285.908	385.273	527.7	1472.694	150.812	386.918	244.674	3040.995	5823.635	329.478	326.348	260.802	14868.935	1522.804	318.248	9000.366	353	0.723	664.698	451.458
30844.733	31965.202	38336.21	39695.585	45958.012	44522.792	44317.372	46832.037	856.618	357.576	342.131	1838.474	8520.673	1045.813	318.159	9540.952	207.533	288.094	138.717	558.544	4819.187	443.498	134.128	1998.369	7017.829	286.844	295.602	254.847	34453.948	4604.217	301.329	4735.863	140	0.932	976.743	446.25
17740.816	19123.766	19242.633	24280.079	25348.786	28929.209	22877.184	26791.732	1034.579	418.623	363.682	1222.676	6048.447	1266.044	389.781	11903.914	184.944	220.862	214.312	782.652	1495.667	464.65	135.478	2325.384	4636.797	297.913	344.304	290.59	33602.051	4761.329	312.944	4730.802	204	0.829	1205.294	450.431
11842.454	13445.436	11948.043	18388.543	16783.492	22155.502	15439.155	19133.742	703.578	365.783	312.217	1318.362	707.92	1134.409	305.736	9753.871	195.661	184.945	141.811	2106.232	261.486	316.48	150.376	2279.39	2759.776	284.668	316.21	280.868	9097.455	1940.019	362.655	6170.636	142	0.9	1286.331	447.577
26626.352	17148.491	20194.69	22674.967	36728.087	41031.326	30861.427	33592.809	998.976	350.005	318.85	868.8	7941.978	1057.859	311.315	10536.959	298.814	238.119	150.411	473.534	2802.501	511.138	142.125	2175.259	5967.793	291.254	253.26	280.706	7431.433	6190.073	276.668	4115.974	227	0.893	556.218	448.852
17186.922	18518.395	19870.862	22423.318	26729.908	29741.932	22470.989	27782.463	833.852	427.225	338.832	970.869	13013.259	1223.277	345.586	9211.876	243.651	214.399	183.906	495.609	5219.842	495.001	144.428	1928.892	4157.739	308.613	339.507	271.619	13419.114	5418.066	336.89	4061.857	134	0.98	844.433	447.396
16668.641	17003.004	20197.907	21360.666	26927.662	29009.891	25076.05	28221.319	693.678	319.946	304.643	546.276	309.915	747.851	277.075	7570.762	201.186	212.6	241.613	3912.037	264.093	1044.004	154.722	1559.467	5207.337	286.015	287.569	255.177	11493.493	1197.29	367.88	5531.31	199	0.859	927.163	449.827
17970.29	18899.583	19975.796	24506.242	27679.333	30270.846	26631.243	28663.444	893.891	288.776	286.45	716.47	304.883	743.698	242.257	9305.238	177.033	194.331	327.213	1679.944	201.717	521.352	160.091	1536.129	5036.657	267.797	279.975	238.183	9557.096	881.151	315.934	5062.056	201	0.924	1010.724	449.883
18144.72	21413.265	16672.812	28098.308	22458.41	32323.342	19258.132	23354.019	915.067	1588.938	310.813	1320.002	3809.029	2880.593	293.802	11538.81	172.668	245.597	142.132	537.859	999.695	380.733	140.042	1864.415	4447.258	282.228	321.901	297.598	248.824	2941.385	333.942	3319.029	125	0.94	1380.9	448.18
19309.653	22438.344	21049.316	27644.141	27426.795	30021.115	21969.369	32736.978	824.104	381.353	309.328	485.723	347.96	1003.694	248.128	8084.456	243.429	291.734	443.006	1547.978	112.233	374.203	162.514	1956.547	4823.54	300.757	267.963	264.319	5946.983	1409.104	273.831	5244.065	197	0.909	591.835	450.952
22256.601	23557.338	22208.008	28332.285	30899.07	33633.805	22497.877	21579.307	722.161	573.939	300.985	329.024	298.509	1202.075	223.922	7089.948	210.101	293.967	748.38	832.384	108.805	362.091	191.837	1273.586	4280.776	298.355	272.063	261.157	4548.136	644.985	279.961	3216.99	201	0.868	603.843	451.331
15493.429	16262.597	17474.809	21355.019	24196.17	26312.902	20665.781	21858.937	708.967	306.183	309.211	618.378	357.188	777.562	279.977	9792.995	185.444	182.334	283.447	1777.916	222.784	577.7	147.157	1462.22	6668.835	263.323	298.838	261.759	23055.01	1336.491	307.185	3706.696	118	0.953	1024.949	448.441
26004.535	28016.22	28786.352	35689.548	38315.719	42464.806	32331.72	36959.728	871.634	417.139	361.206	895.84	9233.089	1636.395	380.697	11005.034	196.51	268.686	183.89	433.199	1570.726	416.383	117.77	1949.992	5640.231	350.023	351.147	290.24	19363.316	6760.28	251.557	4358.51	172	0.867	1121.186	450.634
16721.109	17585.899	15548.739	21956.334	20583.138	25961.171	18320.621	23516.288	1100.573	471.805	411.353	1508.09	14634.608	1528.793	457.297	12616.642	213.595	211.273	163.149	556.674	1757.008	534.609	146.344	2872.456	3182.948	297.924	341.374	273.565	24868.397	9794.572	352.955	5136.192	116	0.898	1243.784	448.948
21694.62	24700.839	20959.527	32016.921	25864.145	33110.598	19896.848	24163.303	976.537	1082.835	350.959	1488.182	6770.331	1795.942	290.087	12406.67	192.78	245.641	166.553	543.953	1478.117	412.082	139.455	2229.233	5478.357	273.672	327.72	302.523	242.019	4736.142	299.572	3651.299	122	0.956	1387.107	449.189
25086.656	29719.02	25574.801	35739.758	28653.842	35488.939	15948.537	15019.65	925.401	367.968	372.827	341.356	385.863	547.692	225.596	6479.576	234.443	353.398	1127.289	961.742	137.777	552.659	182.17	730.309	5556.687	284.008	374.029	265.421	13116.953	532.723	275.964	1365.671	185	0.919	476.057	450.478
21453.355	19340.903	17575.197	22892.171	28016.604	31949.626	24088.868	30022.954	1083.144	393.49	369.143	636.474	6198.449	1292.267	315.661	11070.343	274.587	219.116	267.53	807.903	2929.107	477.93	146.29	2867.365	4285.802	292.417	303.622	281.17	2039.715	3930.544	277.332	5567.522	304	0.758	525.352	451.974
20374.424	27788.239	25223.014	32981.905	29904.907	40020.793	28783.604	41416.858	836.794	362.354	307.089	481.615	363.315	1193.765	276.896	10534.401	238.768	325.016	879.358	1339.714	128.988	585.397	232.815	2282.299	4010.339	315.116	296.881	263.785	9008.037	1601.705	279.558	6096.66	138	0.908	620.123	450.123
16864.703	10550.491	11407.519	17441.631	15340.763	19063.229	13079.981	15527.896	658.18	271.257	276.214	396.433	343.417	696.091	254.772	7800.936	194.693	193.288	318.427	1287.305	270.855	384.87	177.305	1146.612	5563.554	268.421	279.845	238.143	11997.846	1074.231	289.191	3963.245	171	0.796	808.88	452.401
24178.647	25403.289	28244.126	31920.441	36977.602	40660.336	35271.031	38612.664	879.327	341.175	343.788	603.831	336.655	1075.562	307.467	7717.767	236.037	241.865	221.052	2422.113	284.503	460.469	159.232	1852.864	9322.394	295.112	279.501	271.583	15730.874	1422.784	356.32	6279.68	220	0.902	916.955	451.918
21596.399	24018.48	24282.31	30471.744	32479.018	36368.278	27887.627	32620.832	818.644	403.981	341.444	820.875	6082.032	1601.782	344.123	11236.71	190.524	261.395	338.076	504.284	1288.441	407.088	162.658	1993.572	5072.146	317.729	339.806	298.249	19388.568	4692.65	302.587	4329.064	163	0.91	1111.267	449.85
25363.982	27644.433	26827.679	36006.034	34200.867	40119.071	29248.207	34472.53	1283.579	469.148	407.294	1271.619	8369.596	1528.18	411.004	12540.568	241.119	272.203	162.381	836.23	1462.099	479.142	149.007	2530.437	5298.348	296.64	308.874	273.402	23413.216	5948.814	360.391	5137.205	167	0.99	1252.099	449.901
34646.927	35686.86	39438.281	44228.287	50507.66	51542.153	47435.243	51294.313	818.84	424.093	337.67	770.417	7106.006	1651.279	318.033	7707.412	245.724	229.282	173.721	411.47	2179.645	424.203	139.748	1781.219	7706.85	444.076	304.372	282.552	6706.555	3973.175	365.209	4554.294	106	0.949	862.915	449.717
18778.358	20590.549	19312.141	25830.788	25377.35	31380.724	21933.511	27416.526	1560.418	443.956	390.86	1343.634	9763.306	1415.84	404.014	12280.147	206.484	257.304	157.693	541.108	2282.05	616.628	133.533	2706.301	3882.174	288.465	413.319	259.477	33957.323	6858.195	325.138	4913.663	135	0.923	1232.085	450.159
17267.002	18569.569	19317.834	23525.441	25697.83	29037.236	23018.418	25796.481	827.086	783.124	327.104	801.076	6092.36	2644.404	303.896	11858.78	187.356	231.128	146.536	587.175	1048.315	343.221	118.113	1711.521	3552.399	315.138	362.124	290.505	17681.456	5083.339	260.883	3762.671	124	0.96	1095.718	451.96
19698.377	20640.579	20875.626	26301.226	27938.238	32670.444	27161.96	30340.024	885.099	943.533	325.201	701.022	340.716	2082.651	238.776	11855.468	182.246	228.212	594.788	1585.261	160.615	813.341	253.047	1694.742	5244.172	280.213	294.409	291.094	9045.259	458.02	312.109	3718.959	113	0.969	1162.553	451.597
15390.019	16156.503	16068.487	20953.591	22173.909	25607.16	20642.923	23945.222	898.072	408.474	336.077	975.205	2706.617	1151.078	313.853	11683.934	174.188	192.159	337.032	1560.266	651.616	461.557	151.372	2027.014	3829.306	278.207	319.821	285.321	14982.517	2612.336	295.942	4410.45	228	0.776	1195.675	454.737
17235.325	19119.857	18009.877	23536.751	20433.67	23507.8	15776.133	19729.389	802.011	417.512	353.663	1463.612	2449.315	1200.426	318.735	9987.418	219.266	207.14	174.797	1484.875	959.117	387.853	136.901	2490.743	4243.782	295.442	327.543	283.596	9099.095	2465.56	304.658	6261.312	114	0.99	1292.325	450.333
7459.817	7983.629	8325.106	10277.726	11137.66	12846.639	10320.862	11211.575	763.136	274.842	275.833	515.16	235.552	667.505	201.619	8317.439	144.324	178.869	227.934	715.896	155.489	343.351	120.369	1081.344	3066.479	268.532	247.185	268.378	2203.596	526.444	257.215	4199.45	104	0.974	1054.096	451.529
11864.289	12842.426	12860.192	16283.497	17146.052	19337.343	15129.502	17491.598	1095.633	561.982	320.727	799.668	634.893	1350.92	230.906	11049.13	177.649	187.162	289.996	1280.133	299.823	2559.306	152.335	1683.394	3790.703	281.131	368.995	285.876	14778.057	631.059	320.881	4404.884	165	0.82	1181.845	452.7
26025.421	27471.586	25185.798	32648.076	36635.25	43835.096	36095.437	37381.782	983.65	643.541	333.951	408.236	557.344	1409.773	300.104	10882.399	255.224	332.459	737.391	1204.441	209.073	568.283	270.199	2366.283	5558.66	308.523	445.143	258.306	6495.447	1165.824	285.197	5900.192	352	0.799	614.341	458.026
17730.31	18176.652	20078.207	22752.408	28456.835	30715.19	25432.904	29507.309	750.329	326.878	296.17	1077.679	1938.958	918.685	288.662	8297.182	199.411	193.657	335.267	2950.125	1002.721	1090.764	173.111	1841.04	4537.866	296.023	307.721	242.631	12128.211	1840.853	336.324	5545.186	245	0.718	938.961	457.055
20419.714	21352.876	23394.642	28159.729	32329.985	34217.936	32268.881	32796.734	868.878	324.889	313.799	712.335	413.536	970.576	296.53	9924.59	196.166	214.492	233.896	1793.467	232.225	692.037	148.155	1834.046	7137.486	253.94	297.268	253.745	21828.754	1569.867	293.217	5097.198	187	0.729	1015.484	457.436
21508.182	23585.155	23625.317	30426.645	32289.937	37881.487	27277.988	31434.61	953.686	1233.844	374.933	653.346	5507.224	5390.3	306.149	12251.167	196.715	235.452	135.87	520.041	654.44	427.411	126.749	1753.592	4317.852	332.916	499.356	300.739	9876.717	5303.091	279.07	3898.065	165	0.911	1081.712	455.439
13560.249	15487.332	12213.809	19914.841	14601.709	20221.85	12381.842	16259.394	781.371	379.068	329.248	1108.333	367.096	1273.036	269.194	9562.083	204.274	191.901	285.094	1796.273	180.918	1403.564	153.066	2562.681	4991.034	269.799	433.813	298.191	14205.661	2775.714	318.177	5540.059	138	0.933	1466.601	453.587
24218.296	26589.181	23835.92	31916.184	30386.313	35285.082	25418.123	35487.015	1043.586	839.927	370.93	501.452	830.342	1792.682	275.891	11622.071	264.036	299.762	833.33	2652.697	246.347	820.371	242.166	2149.161	6353.532	279.361	501.797	267.488	13708.13	1302.415	328.035	4665.091	268	0.777	498.052	457.481
18381.513	17256.935	19099.827	21273.236	25092.638	29311.246	22079.18	28920.414	1036.061	396.036	316.543	625.276	365.243	1046.341	260.343	11316.209	238.743	294.651	718.844	2210.669	122.214	439.075	236.506	1966.281	3508.625	298.275	259.39	268.981	13857.426	1692.061	286.608	4692.774	140	0.921	575.321	455.786
14093.252	24625.625	17822.267	28383.486	19442.396	24713.304	27239.574	34223.313	1011.12	411.492	313.29	576.442	326.963	831.049	389.241	9953.908	284.077	357.557	290.707	2252.729	141.77	390.559	280.604	3816.767	5126.056	329.503	291.771	260.374	8263.615	1329.925	358.958	11510.197	156	0.883	675.577	455.282
23966.144	25216.753	28098.032	32425.667	36285.944	37868.964	34983.531	36881.806	636.337	306.143	308.3	735.13	357.141	898.56	269.718	9001.021	191.54	216.035	207.821	1424.514	181.663	360.618	122.485	1499.731	8162.591	266.153	260.903	267.503	9920.599	1119.2	282.021	4472.511	213	0.928	1031.35	455.683
19427.131	19415.366	21574.316	23814.543	30880.744	30836.575	28076.17	33513.474	938.594	374.416	341.35	2026.505	8283.828	978.165	376.244	8997.13	207.693	213.068	178.859	1528.318	3634.583	428.619	148.562	2407.598	5092.801	289.218	265.281	242.342	20266.651	5141.104	348.018	5573.305	102	0.987	950.333	454.745
26505.636	28299.695	27130.482	35903.605	35039.4	41435.325	30714.214	36811.514	1284.122	679.179	406.487	1207.233	8246.782	2152.778	406.723	11931.004	236.7	264.753	178.74	598.197	1411.027	582.436	146.319	2738.028	5090.476	291.939	419.184	288.516	24406.741	6170.418	321.524	5161.036	130	0.94	1237.546	456.254
20910.837	21690.54	24883.152	26444.703	30805.886	31017.999	36094.989	39189.013	602.267	314.178	286.008	582.609	4024.582	1070.792	296.599	10431.69	198.636	189.673	183.293	426.317	1290.993	315.473	168.11	1950.227	4087.515	343.797	299.964	280.115	4502.982	2018.435	327.318	5655.287	354	0.785	864.944	460.808
16188.27	16837.289	19656.123	21366.054	26218.581	32313.948	24388.108	26879.224	789.402	315.41	283.302	548.145	295.69	942.856	294.864	8091.163	193.361	223.383	194.9	2128.273	326.781	399.708	152.601	1578.639	4292.856	292.313	259.715	251.972	18567.569	1329.757	364.477	5230.545	122	0.892	899.73	457.582
22519.772	24015.738	25520.443	30171.508	32851.38	36232.916	28881.741	32246.312	762.323	516.874	336.784	883.735	9059.733	1518.628	345.899	11793.62	186.034	250.868	153.265	433.817	1727.558	391.331	113.685	1712.775	4709.996	334.364	378.558	300.602	13598.507	6497.383	273.579	3764.305	151	0.886	1127.368	457.308
16061.775	17616.018	14601.346	22481.703	18353.127	24134.884	14513.404	18303.089	706.376	398.893	299.708	1193.458	6574.678	992.233	295.291	12289.666	168.425	162.404	156.852	584.155	1731.72	356.204	122.948	1904.52	4541.943	276.366	334.607	300.377	2930.156	3458.647	289.272	3399.606	131	0.921	1363.981	456.179
18506.761	19987.957	20853.543	25288.085	27582.589	31132.852	24284.099	27860.326	862.931	900.32	343.624	796.078	5433.621	2962.78	322.163	11085.98	183.682	239.475	126.976	545.537	954.293	364.277	118.685	1820.934	3913.971	316.563	475.412	294.993	20827.071	5409.101	281.759	4268.318	156	0.853	1098.481	459.058
10940.373	11920.765	12044.588	15331.614	15823.194	18520.507	13859.586	16820.952	976.72	380.34	341.635	669.505	6543.635	1380.249	318.497	12726.244	170.343	205.83	403.187	1194.148	582.553	610.852	195.054	2076.717	3108.314	282.707	314.39	291.819	16815.062	4783.425	299.891	4218.637	152	0.949	1216.901	458.724
22412.696	15252.386	16784.611	18958.929	29909.09	33834.65	24243.05	28682.876	1006.594	413.452	346.633	1099.418	6124.517	1059.08	331.156	12085.453	305.127	306.685	192.52	703.829	2945.436	645.607	161.778	2548.014	6099.642	311.761	278.43	278.804	9177.031	4822.266	279.751	4523.548	106	0.993	552.302	458.302
14296.412	14964.445	16164.855	19667.349	22699.467	24316.145	22236.678	22229.059	620.864	244.61	262.314	578.226	282.195	633.26	216.129	8733.348	162.463	174.435	300.974	2355.801	201.768	324.44	130.28	1031.894	4496.035	248.852	270.547	234.875	14783.099	824.33	292.786	3117.266	169	0.911	1002.328	460.565
28212.233	29842.112	32608.566	38121.751	42670.309	44484.58	41180.748	43054.984	771.088	344.647	326.365	699.547	435.426	1031.28	309.206	9351.565	214.846	235.968	218.126	1744.789	223.621	500.044	134.758	1791.379	11245.313	249.768	269.15	253.893	21323.073	1655.678	280.567	5338.289	141	0.928	1021.592	459.28
13515.438	14672.415	14781.975	18428.274	19667.785	22466.992	17315.139	20567.457	682.722	351.312	318.61	805.077	6933.691	1396.236	330.351	12112.543	165.134	211.413	201.927	483.583	1457.304	341.124	120.798	1735.595	2853.664	325.597	369.589	302.3	7879.785	4786.21	319.495	3614.089	165	0.944	1111.264	459.882
21153.003	22459.535	23374.291	28080.556	29813.707	33676.851	26428.118	29721.168	823.98	534.834	305.902	788.242	335.157	1101.844	227.52	10200.361	183.368	224.324	459.975	1234.506	168.543	1063.615	171.756	1389.298	6026.046	294.223	291.574	290.499	8298.582	631.776	347.915	3532.279	239	0.829	1161.015	460.316
29430.739	31753.176	30635.643	40108.987	38401.311	43378.471	33545.177	39074.134	1172.238	856.618	398.453	1116.559	5602.144	2421.025	398.038	12178.745	244.141	251.316	228.552	1093.248	1044.751	499.951	155.259	2479.477	5852.623	292.064	438.178	290.215	20635.011	4514.77	353.926	5167.637	253	0.892	1247.034	460.488
14942.644	17012.755	14748.647	21930.189	18127.669	22211.227	13231.118	15797.219	995.674	370.522	344.071	1123.525	7763.916	1158.405	303.285	12777.213	213.627	247.609	165.845	481.204	3479.467	483.779	132.028	1917.612	5213.419	279.062	397.165	308.772	287.193	5048.259	308.359	3251.858	212	0.787	1305.722	461.481
18355.279	20902.685	17514.987	27209.129	22577.066	28356.04	16886.268	20210.903	1068.076	1168.955	348.651	1513.827	7197.266	2016.921	288.911	12715.455	206.59	327.979	155.991	551.812	2762.074	445.095	128.636	1930.071	6062.911	296.924	561.795	304.421	281.098	4091.317	300.297	3186.61	113	0.94	1348.633	457.633
21366.07	19139.579	19767.785	24940.366	32358.247	31009.29	31592.073	37874.307	1140.531	321.94	288.481	460.25	348.253	837.411	270.693	11284.151	286.63	297.404	823.094	1409.415	129.863	417.982	266.162	1942.388	6725.359	304.226	305.27	252.445	6689.307	548.912	284.338	5210.131	236	0.886	643.424	462.903
22436.193	24502.978	27268.575	30047.041	35890.702	38257.818	30243.832	35954.703	668.28	337.15	333.807	692.755	6918.743	1232.083	321.947	8595.868	276.861	226.669	193.022	427.219	2229.778	1474.282	167.971	1732.298	9154.499	293.74	294.539	258.6	8843.286	3725.306	328.858	4172.484	134	0.906	824.866	460.224
18969.781	19721.555	22029.419	24618.712	28375.681	31467.493	27290.768	29715.638	850.931	324.385	297.018	575.931	333.722	936.577	271.769	8011.738	231.767	209.177	244.978	1821.068	271.305	384.356	148.252	1572.553	7628.594	297.281	287.916	261.184	13193.737	1457.567	338.296	5652.183	209	0.876	913.371	462.457
13435.254	14079.719	14929.259	17691.241	19332.226	21873.128	17195.11	17685.152	962.054	283.544	292.813	610.953	272.712	565.217	216.304	8145.108	176.382	188.554	310.016	1162.952	161.125	682.939	124.589	1015.643	7052.242	273.46	248.755	268.508	4240.093	564.07	257.195	3135.605	126	0.896	1052.095	457.738
17741.836	19271.878	19303.431	24507.5	26391.391	30359.841	23396.676	26972.728	730.154	349.039	327.878	902.512	7254.896	1216.521	349.88	11498.25	165.062	216.781	204.539	503.803	1827.186	345.684	112.048	1670.666	3686.929	330.034	355.295	287.08	8646.337	5289.446	256.432	3696.308	142	0.824	1121.465	461.268
19749.865	21671.263	19960.048	27931.45	27122.917	34709.779	23787.779	30004.638	1171.895	534.573	413.597	1282.612	7934.083	1831.183	403.957	12193.319	220.394	251.807	189.458	628.426	1810.793	594.85	146.195	2809.427	4386.829	355.953	616.814	299.943	30178.447	5817.747	325.65	5250.225	178	0.786	1233.27	461.067
15965.299	18516.371	14810.853	23571.456	18575.215	23935.776	13909.815	17334.782	1092.45	482.573	346.34	1869.781	7895.745	1322.719	274.838	13171.456	190.822	218.599	172.586	486.786	1764.534	363.627	130.663	2111.241	5001.84	268.952	334.993	296.032	1118.467	5023.606	286.872	3224.911	125	0.952	1392.34	459.908
21944.049	17474.511	17991.551	21594.902	25734.327	35628.72	19538.036	26987.877	1039.18	407.735	398.812	500.637	4930.559	824.045	298.643	17049.557	285.617	268.511	294.022	641.367	5666.57	472.07	151.993	2604.297	7069.061	298.795	345.232	275.774	1268.658	2848.516	316.183	4377.83	226	0.874	448.752	463.518
24694.368	28906.795	23593.222	34933.572	31124.515	36547.838	25402.037	34814.136	1328.014	383.949	396.423	523.081	977.742	966.773	315.462	11208.899	265.859	349.72	499.816	2841.258	373.878	420.943	202.386	2110.392	7294.609	292.025	310.697	274.699	26333.048	2098.737	360.618	4620.397	286	0.835	483.804	464.465
18202.194	19864.319	17555.043	23151.817	22719.187	28430.884	19385.968	28325.58	1090.075	385.564	343.396	582.598	6332.343	1089.238	312.222	11660.61	268.694	244.885	245.701	665.103	3968.263	483.023	151.466	2448.106	3600.246	293.209	346.557	263.86	2235.098	3420.083	270.909	4460.669	205	0.833	516.544	463.69
20932.925	12018.834	15478.237	15072.085	27471.243	26013.142	22226.95	19545.632	1050.779	376.769	302.89	798.78	365.964	1034.143	246.685	9501.28	261.617	235.569	594.497	2084.624	122.628	377.064	251.074	1924.418	5486.525	293.797	254.476	269.125	8992.439	1050.011	272.388	6313.962	160	0.806	568.094	462.894
18762.055	19651.285	19280.194	22501.952	26607.605	32275.697	25173.642	29644.586	988.868	392.823	301.094	564.937	289.366	1109.76	318.172	9904.909	220.095	243.486	252.343	2091.42	315.82	366.044	172.291	2246.153	6799.159	302.033	268.165	281.451	10571.026	2173.531	380.648	8322.767	123	0.899	891.02	461.305
20839.735	21414.614	25727.946	25802.363	33873.21	32013.534	30766.914	35263.202	1139.54	391.339	336.61	1994.99	10992.152	1135.277	343.983	9306.76	203.952	216.379	135.187	557.41	3669.957	467.019	131.638	2503.053	5881.716	308.579	281.617	255.054	13442.349	6682.518	328.759	5515.366	104	0.974	954.5	459.644
13758.261	14825.409	14969.703	19163.258	20490.366	23765	18911.13	22166.646	883.065	420.431	330.049	1070.457	2569.846	1041.283	297.936	10491.645	167.502	204.257	251.985	1242.407	771.234	558.792	133.158	1805.29	3667.329	276.975	329.776	283.512	13093.982	2014.789	273.083	4485.213	263	0.788	1173.656	466.314
12103.104	13206.216	11349.146	16779.96	14247.951	18593.843	12777.7	16300.215	779.18	739.572	301.668	1131.384	986.563	1010.533	304.038	8544.087	146.795	183.951	166.304	1727.589	292.117	374.876	135.176	2310.533	2975.032	265.679	277.415	283.553	22256.922	2687.681	330.881	5522.052	121	0.885	1377.872	461.302
23885.97	26040.221	21256.635	31271.704	22948.284	30921.453	21422.176	26666.383	913.693	377.828	344.021	1124.288	406.526	920.819	273.743	9793.426	238.375	239.971	219.136	1291.691	177.408	570.132	160.336	2803.687	10208.752	275.148	313.98	309.402	9623.516	2485.174	333.414	6013.619	214	0.904	1484.93	461.967
25933.021	28622.623	24058.77	35217.412	32760.87	38210.051	23261.61	29927.322	1302.278	362.801	385.636	555.064	501.006	910.219	300.612	11137.012	272.367	354.066	996.486	1793.828	192.244	681.695	217.944	1865.582	7438.565	276.343	354.333	272.697	26264.353	1411.636	380.763	4271.914	260	0.878	470.777	463.758
16946.886	17709.859	20226.166	21864.8	26002.227	26596.531	25559.618	25955.736	691.749	279.995	280.897	736.329	422.911	800.162	236.86	8391.656	185.03	178.829	231.368	2258.528	303.362	501.349	121.948	1500.922	6513.345	259.055	297.511	253.456	11823.458	1631.396	303.263	5507.585	341	0.664	982.409	469.562
13644.806	14622.361	15434.503	18199.063	19911.936	20092.657	16699.368	19297.718	730.692	315.011	306.33	776.781	303.876	844.101	250.432	8689.306	170.974	182.439	291.316	1679.702	171.516	791.59	128.819	1530.905	4308.335	277.675	257.826	275.604	6532.334	871.146	267.375	5773.152	137	0.937	1044.887	463.157
15416.285	16625.426	16044.848	21462.147	22779.958	27586.753	19760.367	22888.141	1002.181	528.657	402.046	726.168	2722.84	1870.073	271.469	10947.453	197.647	224.231	262.866	2242.868	575.287	427.669	159.993	1613.294	4065.222	300.848	342.227	302.79	18227.592	2803.554	280.046	4127.682	132	0.938	1067.644	462.583
19032.057	21550.221	17720.842	27495.121	22260.557	28516.527	17846.002	22839.105	1022.226	560.159	457.931	1836.334	7149.178	2018.544	287.949	12580.005	193.798	203.859	170.029	479.561	1733.677	387.452	144.708	2554.985	4760.878	266.212	345.935	296.435	1531.498	4923.787	305.941	4263.649	343	0.743	1408.144	464.8
18849.333	21157.622	16848.512	25605.73	17594.315	27155.903	14388.359	18428.43	916.037	361.265	354.038	1091.154	809.001	825.344	272.114	9345.969	214.65	215.294	280.442	1644.57	340.37	433.512	152.983	2101.8	5987.359	280.481	311.448	297.931	17101.107	3117.62	280.092	4062.147	188	0.812	1495.25	463.527
23939.743	25009.839	29408.762	30859.98	37827.714	38195.083	36556.525	39513.725	973.694	372.172	331.151	1828.144	10667.631	1040.726	354.919	9351.003	205.735	240.197	167.098	1290.319	3310.09	480.383	146.766	2253.44	6037.877	292.009	284.552	254.437	16298.239	6606.606	321.045	5568.449	308	0.841	943.078	465.237
22528.879	24042.884	24949.832	30476.631	33127.402	36956.359	27280.874	31313.184	954.882	749.53	378.79	847.176	6394.924	2831.589	320.865	13170.803	212.807	259.55	226.07	641.232	941.132	471.235	128.691	1949.509	5236.521	331.588	503.986	312.827	18321.292	5706.566	275.196	4179.144	173	0.91	1074.188	464.338
17774.424	18743.741	18981.871	24507.977	26084.532	30031.458	24615.787	28213.538	789.43	365.963	329.869	1069.72	2039.912	1060.602	304.937	8834.761	169.793	202.416	288.021	1449.814	521.439	391.37	124.204	1841.559	3769.104	270.128	294.719	285.483	10979.674	1782.47	309.107	5230.147	179	0.923	1184.047	463.556
19150.128	21505.825	17154.391	26839.86	20681.367	27637.943	18057.826	22559.865	775.026	418.56	338.423	1630.027	379.764	1068.039	274.162	8700.674	209.832	213.759	218.439	1254.754	169.91	480.01	149.953	2921.662	4964.715	294.05	314.78	297.504	7652.184	2526.756	294.915	7166.836	172	0.896	1462.686	463.698
17460.077	21043.92	23054.7	26772.776	31907.909	34519.025	27078.685	32338.551	671.964	332.619	331.072	699.378	5788.434	1310.393	300.121	8889.488	239.018	226.476	243.825	581.875	1811.299	849.49	177.566	1775.631	5168.248	310.033	306.984	251.849	7566.151	3132.497	312.061	4203.236	143	0.941	819.143	464.024
17767.523	19145.346	20119.482	24626.8	26947.99	30599.608	25347.519	27570.563	778.044	317.617	335.893	826.009	334.28	900.094	246.337	8038.472	199.973	201.794	251.151	1535.318	178.146	456.944	129.909	1487.641	7126.532	280.146	241.947	283.276	6612.734	817.857	290.916	5270.731	214	0.945	1055.748	466.262
22626.091	25383.452	19990.776	31704.126	22668.265	32376.82	20501.811	25698.236	855.33	382.043	344.495	1726.22	374.895	965.582	273.115	9544.408	235.512	238.084	215.18	1532.595	188.201	687.019	147.179	2784.542	8534.933	276.331	290.631	306.689	7144.818	3110.355	309.816	6486.629	165	0.88	1474.512	464.809
25554.47	27645.365	30185.971	34737.7	38135.222	39499.457	35800.267	38378.997	800.411	307.889	307.761	722.984	334.84	903.837	272.455	8206.262	202.016	237.634	283.357	1478.39	166.288	570.637	131.899	1533.606	9814.696	268.447	256.821	269.799	6765.916	813.905	282.914	5054.303	206	0.918	1034.898	464.888
18699.824	20186.229	21479.466	25190.248	27801.282	30423.881	23178.553	26852.105	898.612	816.891	361.902	726.575	5537.401	2798.954	335.092	11486.694	182.881	235.606	140.509	545.329	854.344	365.029	120.614	1999.517	3939.632	320.067	525.351	305.122	18638.757	5555.646	295.373	4618.86	132	0.928	1100.576	465.25
22998.437	24258.439	25093.688	30885.56	32427.374	35455.642	29064.298	32735.824	1145.588	480.095	380.58	1243.087	6544.389	1417.6	371.451	12238.711	212.23	249.914	207.287	828.656	1478.269	495.217	136.539	2319.116	5786.965	341.445	395.267	284.864	22102.417	4590.021	295.496	4801.695	318	0.819	1195.918	467.399
11354.523	12658.688	10641.033	16728.957	14052.244	19218.93	13468.362	16153.736	684.154	393.305	316.984	965.61	924.62	964.963	297.439	9225.465	176.406	178.132	152.697	1560.982	427.972	318.106	126.294	2298.671	4169.277	276.724	342.179	309.256	19888.836	2275.556	285.796	5687.46	103	0.965	1369.558	463.306
20815.809	30771.773	28136.589	37609.873	27092.918	35112.595	20665.758	41146.929	974.313	415.155	341.225	939.315	4093.193	1236.514	304.08	10971.599	277.4	347.422	259.307	714.012	1552.716	627.609	187.868	2174.17	4170.657	284.176	269.969	296.058	9450.837	3236.18	292.897	4288.116	108	0.967	548.991	465.324
16012.776	23133.56	23857.891	28234.088	21666.795	28396.323	19434.129	32074.406	1074.111	398.955	330.179	521.855	771.654	1405.082	270.143	10995.1	251.237	307.832	711.22	2018.844	176.964	520.664	244.915	2072.192	4719.128	294.993	306.532	273.6	4989.744	1378.742	276.98	5559.954	119	0.921	573.046	466.004
15739.592	9776.456	10645.63	14689.649	17117.599	17599.148	16495.448	19235.16	572.74	157.515	258.992	384.51	237.464	373.895	226.585	9797.081	237.629	186.107	267.607	1291.38	267.786	352.578	208.714	1158.251	5277.661	209.748	276.252	258.643	15148.241	477.679	271.536	4099.387	122	0.929	787.967	465.262
18099.034	18998.698	20729.772	23264.668	28061.247	31990.746	25649.339	29524.03	888.595	357.739	304.348	534.386	329.599	1141.531	326.007	9053.045	217.594	221.592	187.796	2536.58	325.951	380.883	162.459	2299.411	6280.51	296.291	267.673	261.52	19147.793	2488.845	347.738	7696.911	137	0.947	895.471	466.288
26259.051	28146.347	30601.019	35633.89	40269.078	42737.878	39378.217	41851.396	774.722	678.819	322.228	695.471	357.127	1185.233	264.666	9976.843	201.596	232.492	490.642	1612.006	186.109	3220.142	134.742	1637.759	9981.162	262.603	291.074	259.868	11523.59	908.179	284.02	5069.137	165	0.934	1023.47	466.033
16602.082	17896.678	18214.945	22813.567	24593.135	28231.691	22831.374	25277.284	777.954	307.618	307.959	1001.619	860.649	1032.774	256.748	9834.003	160.174	194.828	289.179	1460.438	382.824	483.333	130.254	1507.698	4545.041	302.669	275.101	299.958	10547.032	1175.636	313.395	4248.946	158	0.873	1135.627	465.576
21233.578	23012.638	22215.057	30315.645	30398.103	36346.085	27533.078	33137.421	1216.368	481.962	417.082	1395.771	8746.552	1537.241	441.815	11497.89	215.307	250.397	175.958	645.295	1742.483	550.296	131.807	2847.984	4291.401	308.582	460.451	302.154	27287.186	6419.417	332.773	5684.206	222	0.785	1228.347	467.532
17113.131	18006.447	20353.898	21736.763	26488.794	16574.403	16137.25	18762.656	802.453	380.098	291.981	562.852	296.455	601.879	272.627	11350.838	195.905	235.082	313.08	1404.807	291.57	281.722	170.809	1811.528	4843.708	283.831	271.783	276.726	6866.263	767.726	382.905	6735.135	188	0.83	883.553	469.059
18440.746	19860.807	21488.163	25315.254	28765.31	31730.757	25586.739	28355.932	1008.699	786.474	359.852	863.407	6302.733	2726.267	315.536	13512.669	202.524	226.886	423.187	546.376	954.068	481.861	123.003	1967.68	4984.205	323.78	509.486	295.867	26658.083	6000.742	275.762	4059.829	116	0.965	1081.138	466.655
16843.071	18571.81	15986.68	23998.675	20176.937	26477.755	18359.062	22281.316	875.992	411.086	340.514	1257.858	3892.736	1116.459	314.212	9965.976	180.334	210.638	157.711	1137.913	2654.717	374.663	128.559	2433.024	4177.935	266.808	354.329	310.689	8274.7	3102.836	301.491	5158.589	229	0.882	1357.675	467.648
19850.499	20016.579	18031.838	25110.921	25172.579	31490.755	18336.258	23881.528	1107.74	335.44	359.717	488.421	845.128	850.498	283.493	11754.444	260.348	287.486	657.603	865.455	499.053	543.94	206.436	1677.551	6126.677	280.395	380.836	271.311	14500.791	1679.003	389.215	3739.154	213	0.874	460.077	468.735
23277.855	31676.36	28960.403	37742.276	32142.282	29633.259	29204.836	41312.956	1000.397	425.455	354.352	501.037	361.3	647.357	253.169	13693.099	236.333	354.797	1042.059	1307.554	173.618	358.393	213.837	2512.406	4544.088	317.03	374.001	259.832	10074.839	527.918	260.011	6268.628	170	0.907	629.206	468.071
22862.891	27400.863	24399.586	32609.137	30395.236	34420.036	39529.466	49879.294	889.88	418.953	351.744	626.732	418.757	1078.945	367.833	6726.527	294.788	364.391	355.259	1658.163	140.338	391.95	226.332	4451.192	4729.878	296.836	291.249	268.598	5461.751	1525.696	394.994	14671.142	188	0.922	709.138	468.266
18811.496	21034.032	17775.035	26966.624	22140.755	28685.982	18223.886	20886.5	1062.267	396.455	379.069	1257.923	7801.528	1269.113	304.518	12953.751	200.733	251.803	162.042	562.254	3636.256	409.879	132.225	2068.678	5679.917	281.229	340.066	313.415	509.803	4476.881	304.703	3713.055	159	0.91	1344.978	468.292
24872.991	32720.029	27787.41	39149.758	30699.93	37492.731	25826.852	41149.016	1162.825	402.034	384.754	887.041	6183.376	991.535	317.515	12027.319	301.149	333.603	508.863	990.204	3901.046	562.617	176.757	2276.636	5952.312	291.39	344.589	272.91	6708.617	4229.92	290.225	4348.909	257	0.875	502.037	469.757
25672.13	26815.06	30216.2	32603.459	38208.076	39134.733	44782.65	48925.802	873.724	358.817	340.069	775.357	7487.601	1161.377	337.845	10864.1	233.14	225.52	180.475	462.042	2239.597	468.049	191.781	2540.002	6245.868	318.407	301.234	293.418	8983.548	3633.141	339.147	7320.17	237	0.898	853.247	472.049
19577.626	20922.813	22888.38	27022.6	31122.295	33029.027	29755.114	30332.355	816.66	362.597	282.234	781.219	553.731	937.835	254.805	9679.245	182.698	191.937	326.319	1436.496	261.02	1785.579	142.639	1540.716	6518.461	254.877	300.989	250.962	11838.897	1158.642	301.414	4412.06	319	0.74	1007.359	469.243
19608.877	21060.093	21230.844	27488.109	26495.645	32070.729	22282.624	25706.695	735.538	372.191	339.009	899.695	1070.011	1173.802	316.465	8416.738	207.563	185.614	250.24	1674.875	323.363	463.431	147.005	1703.223	4425.063	276.747	306.525	285.08	10109.102	1732.019	342.604	4166.812	201	0.8	1247.614	470.157
11232.274	12857.05	10250.199	16116.091	12950.33	17122.131	15148.507	14291.154	745.445	388.9	328.473	1933.602	4559.241	1100.986	285.219	11189.015	161.595	180.194	153.011	824.102	1475.49	304.716	133.165	2314.284	3030.436	259.329	286.358	296.782	2545.137	3583.288	275.037	4495.287	146	0.869	1395.459	469.651
26540.67	26370.108	24524.525	32167.763	30379.014	41141.683	23283.263	35631.898	1207.554	418.157	408.806	509.681	5036.34	972.461	316.688	15230.615	309.772	269.864	288.969	579.719	4796.701	553.37	169.568	2635.186	7540.17	290.076	352.727	278.49	2202.196	2476.285	340.627	4663.799	263	0.826	438.903	474.99
18170.677	21273.793	24202.479	26580.147	32331.704	35340.667	28059.398	33082.112	747.386	327.015	330.908	782.662	7961.557	1134.888	290.506	8276.175	227.362	219.445	226.761	457.054	1901.243	564.201	186.605	1808.82	5802.493	298.793	285.419	244.181	9707.37	4686.009	314.96	4347.466	189	0.889	816.257	472.114
16091.648	17980.221	14691.143	23158.812	18943.48	25386.386	16876.32	22537.875	935.883	591.268	354.335	1389.631	3833.671	1203.211	290.581	10594.962	199.41	188.429	166.278	761.429	1428.054	304.795	150.332	2991.033	4035.48	270.404	296.004	300.852	5736.611	3933.514	288.848	5920.089	131	0.921	1432.218	470.729
20444.553	23129.395	19041.88	28404.063	21977.09	28564.811	20027.708	23524.101	877.42	414.232	369.987	1064.844	383.621	967.889	281.482	9702.172	215.816	253.029	253.952	1229.487	205.456	463.327	170.618	2960.761	5040.889	341.807	348.97	296.294	13922.844	3494.414	296.63	6795.988	118	0.941	1467.771	470.78
43092.597	46401.206	36234.436	56505.796	47704.907	56944.318	43285.583	16097.686	1387.907	467.21	428.463	845.524	6251.233	1199.795	412.656	9378.557	334.721	402.708	175.581	692.364	3513.553	524.23	159.401	1131.992	9623.197	317.606	314.217	274.679	2632.571	4252.236	310.223	2049.127	147	0.918	384.31	471.514
23398.859	22274.68	21982.807	27024.037	31784.264	37332.527	26785.223	34169.347	961.303	499.243	385.307	626.775	4285.902	3460.09	289.423	11583.027	293.067	292.75	340.396	1032.079	886.599	712.772	171.867	2750.413	6878.352	307.852	450.741	277.64	3173.839	2434.542	253.047	6056.772	214	0.852	580.678	474.15
21223.908	11788.31	12783.627	19575.988	17811.908	21799.556	15393.767	18829.919	766.06	274.899	271.379	582.533	2016.314	680.462	257.805	7557.319	235.061	200.512	423.917	735.684	664.156	2564.818	187.557	1229.782	7677.407	245.037	262.709	217.206	6700.354	1776.188	315.07	3409.796	121	0.937	807.269	472.302
32788.098	34082.476	40094.934	42056.535	48563.533	47543.294	46625.151	49628.178	1017.483	357.468	334.3	2040.125	8483.86	1109.687	306.14	8665.755	215.282	291.25	165.103	832.044	3974.02	441.213	143.821	2034.106	8381.257	261.141	307.481	265.32	19919.754	5507.025	313.495	5348.783	378	0.747	962.344	476.937
13362.812	14191.962	16134.136	19411.328	22345.704	25660.699	22018.317	23613.922	546.127	394.665	349.555	596.289	1068.045	1368.957	246.715	9356.025	185.585	207.185	189.805	1192.978	308.724	290.204	128.929	1352.792	5629.369	267.596	271.059	298.339	7637.854	1454.281	348.142	4187.919	136	0.871	1062.316	473.162
18507.953	19897.536	20810.845	25620.807	28180.164	32082.857	24729.174	27423.598	919.012	635.051	366.755	768.162	4990.999	3233.497	287.942	11750.606	200.91	253.716	145.968	607.322	784.361	442.902	131.661	1731.29	4789.728	305.871	346.907	310.25	17279.818	4962.999	282.648	4052.447	141	0.904	1070.025	471.734
15084.986	16707.852	16422.706	21812.022	23978.268	29264.279	20253.556	24279.778	1084.454	1031.642	338.573	757.775	5456.356	3127.718	301.158	12976.212	186.947	228.461	139.231	515.976	875.872	409.325	118.121	1780.538	4051.571	317.193	437.913	301.13	28154.426	5267.375	276.844	3646.187	100	0.967	1095.43	470.8
9690.654	10473.453	10328.766	13676.926	14356.75	17324.448	13457.052	16252.299	982.207	368.802	342.284	620.984	3807.845	1240.205	308.996	15095.778	179.795	186.59	447.288	927.539	638.043	729.91	228.948	2304.865	2512.893	301.098	403.676	283.297	14145.885	3289.704	291.045	4415.188	129	0.917	1212.818	470.88
17088.257	18495.462	15201.401	22907.905	17158.391	22391.948	14323.003	17517.589	708.275	385.754	316.432	1242.623	320.858	811.427	251.52	9403.458	189.889	228.007	284.63	1420.729	168.957	417.032	151.027	2112.08	4205.701	272.468	300.511	301.203	12758.414	3053.798	305.893	5041.806	162	0.895	1458.247	473.667
22778.911	19913.219	19711.007	21738.559	28500.192	24000.319	17483.51	19664.868	1506.669	508.427	382.716	775.002	1500.19	1337.52	272.421	14187.668	330.513	370.031	569.852	1036.785	1450.341	416.157	200.712	2700.812	5782.964	353.248	402.601	275.451	5474.226	1076.366	261.138	5750.27	104	1	619.154	471.635
19692.505	20424.961	22038.497	25657.051	29930.503	32810.213	27976.94	31385.502	687.296	282.708	275.545	560.086	321.401	879.686	244.338	7740.948	236.452	199.915	236.015	1337.77	250.932	399.708	136.25	1517.462	11310.806	281.43	286.094	258.728	4943.627	809.387	351.321	6661.015	146	0.946	911.199	473.13
16906.861	17234.021	20626.236	21245.731	26811.691	26033.47	24659.095	27237.04	763.737	306.074	278.912	1322.774	2593.677	897.258	260.871	7890.642	187.364	168.263	198.28	2639.133	1583.393	416.395	132.478	1753.214	6391.738	254.772	274.763	259.418	12524.168	2196.733	324.263	5991.724	196	0.728	972.097	477.531
24196.104	23806.277	21390.649	29624.371	30976.519	34235.709	23253.014	32835.232	1546.29	413.325	427.321	598.376	547.672	1045.072	352.85	12588.582	295.65	336.026	374.075	4200.347	213.315	467.511	205.13	2474.279	7820.563	289.884	298.418	280.743	33093.05	2709.02	393.167	5616.172	146	0.901	474.144	474.281
21260.035	28572.625	25813.453	34741.906	27126.878	32720.728	20454.355	36808.435	864.736	429.085	336.561	1079.503	1789.262	1215.71	277.228	10069.999	254.927	301.544	452.524	1007.219	607.616	819.158	170.365	2158.938	5524.931	286.794	256.135	290.238	8955.377	1936.507	306.889	5592.89	204	0.862	547.544	473.936
19178.638	19919.56	23276.588	24745.737	30824.413	32292.4	36177.763	39688.871	1039.941	329.998	394.636	1513.969	9273.973	914.762	353.716	11506.183	213.034	215.908	205.446	1658.483	3012.871	424.659	166.847	2691.331	5514.634	286.04	322.439	257.545	13004.837	4481.011	344.381	8875.391	436	0.766	927.901	478.025
17045.435	18563.303	20416.565	23339.693	26609.756	28778.728	24872.384	26401.268	794.965	305.544	299.512	797.667	285.641	795.673	256.569	7757.237	194.006	187.428	252.85	1782.645	160.205	751.806	120.162	1450.888	9293.904	250.745	269.978	261.575	4730.33	995.946	307.882	5452.49	156	0.929	1030.718	474.769
16787.399	18021.313	19719.582	22955.322	25497.547	28935.774	24458.186	26971.834	734.089	297.324	319.842	1061.52	373.371	1021.448	239.307	9172.767	173.36	208.362	348.163	1430.195	170.892	521.813	133.758	1545.629	5898.419	312.677	280.413	309.691	10517.727	811.691	300.262	4871.162	108	0.967	1133.009	472.648
31464.79	33933.629	34903.533	44151.86	46391.314	51165.446	42068.146	46942.015	1061.272	472.423	385.238	1066.434	5045.271	2053.167	354.554	10989.3	233.982	283.191	174.88	1046.309	977.008	439.233	136.29	2138.596	7661.422	326.411	370.395	292.175	19251.856	3969.736	275.402	5045.056	194	0.772	1183.933	476.356
30407.376	32512.854	32726.462	40320.29	39623.704	41696.214	35578.547	40058.233	1070.967	471.849	415.713	1287.103	2951.891	1591.467	399.1	9285.912	232.983	214.552	211.984	2012.582	679.594	462.189	140.473	2808.444	5474.135	294.116	322.004	293.549	13933.899	3278.146	350.677	7197.52	191	0.843	1234.537	476.348
18059.599	20526.858	16990.971	26266.592	21281.662	28564.242	17662.113	22801.015	854.928	410.805	337.99	1347.904	1429.675	1310.335	273.693	10278.998	194.439	241.258	171.889	1651.789	609.783	405.065	146.769	2533.342	5798.815	272.556	300.199	279.835	15055.692	3660.927	314.02	5308.543	192	0.903	1441.661	473.104
22129.989	24340.483	19974.184	30365.11	23372.872	31547.864	20250.732	26319.494	858.857	383.83	353.429	1814.056	1697.237	845.926	293.244	10487.945	223.007	247.049	265.372	1687.853	1524.433	467.464	143.314	2700.416	6006.59	269.213	325.993	300.49	10820.2	3688.566	312.353	5340.443	277	0.809	1475.518	477.713
29680.889	21086.015	19898.39	26152.137	36978.023	42373.029	30500.583	32298.832	1145.344	368.359	350.222	679.546	4224.877	787.357	298.838	12169.27	295.883	288.064	729.112	1977.46	2573.508	527.011	175.926	2089.205	8035.727	281.535	303.621	263.603	6679.801	2973.016	307.331	4171.689	123	0.964	488.638	474.663
16987.844	18189.728	19923.606	21700.892	26318.646	28194.085	22027.766	26881.449	896.595	369.913	359.023	994.788	13736.637	976.54	350.945	7971.031	230.412	195.167	175.521	516.648	3647.763	501.492	151.564	1978.937	5556.28	331.732	314.222	275.731	9740.979	5929.841	314.678	4342.031	218	0.833	829.986	478.463
26071.492	27374.183	30401.569	33891.328	40424.373	41857.635	40567.087	45560.282	1062.1	399.49	369.934	894.443	8395.263	1307.796	325.559	9590.52	252.659	223.408	171.222	448.05	2723.671	542.16	159.458	2199.266	7013.144	613.196	321.256	292.236	6790.006	3870.006	343.24	5677.303	234	0.901	844.91	477.06
22176.621	23196.051	25421.561	29628.25	36578.868	38196.503	36734.272	40884.696	1221.506	351.908	327.977	2241.725	15551.831	1079.635	320.918	9462.68	214.693	257.877	165.854	446.023	5796.1	457.408	140.801	2088.079	6913.665	270.65	359.974	269.232	6829.197	10237.587	333.244	5043.122	141	0.938	954.784	474.465
18426.396	20748.081	17021.717	26773.731	21841.077	28486.336	18018.503	25216.862	1220.308	527.303	395.824	1228.653	5487.172	2027.794	307.632	10323.156	204.935	188.146	169.307	522.282	1521.16	420.417	151.616	3451.828	3393.423	260.87	300.532	295.409	426.052	3780.108	295.613	6243.956	152	0.892	1426.454	476.355
38890.358	42534.276	33822.344	51551.417	44193.79	52728.568	35158.229	34793.073	1380.246	469.412	426.222	845.531	5817.737	1460.418	404.342	15905.416	346.23	353.212	173.263	605.603	2870.052	664.769	160.148	2423.69	8390.757	353.798	298.334	271.108	2751.263	3720.186	299.2	4457.942	113	0.94	389.996	475.128
29938.648	31253.211	28408.749	37758.646	37545.049	45564.183	30751.025	42293.993	1092.136	390.917	374.929	700.436	7234.648	827.509	316.476	13162.29	307.841	365.442	690.598	841.186	4809.116	532.205	161.124	2195.751	8449.62	285.298	279.465	267.62	2476.014	4850.093	280.793	4140.486	110	0.985	494.718	475.355
20561.232	22135.57	23504.73	28263.134	30841.011	34182.531	29069.104	32102.028	813.346	355.948	335.67	748.945	791.792	1277.125	286.152	10338.714	177.651	218.207	300.468	1988.319	238.736	433.224	148.867	1745.888	6552.17	313.897	257.195	306.541	15064.219	1769.72	302.85	4877.547	379	0.721	1110.476	483.935
32481.946	35799.856	35134.273	45769.315	45512.342	50154.136	42285.207	47795.523	1305.1	467.989	424.407	1260.237	7211.508	1850.663	419.539	11183.09	232.366	278.12	214.427	761.039	1332.446	545.629	145.453	2669.861	6452.374	298.349	342.782	290.427	23022.305	5316.003	319.13	5995.395	293	0.671	1225.862	479.538
18589.409	21684.766	17180.491	27968.177	22933.713	30786.066	20208.132	27803.151	1174.425	505.02	417.34	1233.544	4656.289	2375.303	330.664	9565.459	216.015	197.144	160.296	498.121	1321.982	365.138	158.37	3979.793	2737.629	269.77	335.068	300.646	240.179	3072.946	335.204	7428.177	109	0.976	1419.693	474.986
20988.789	28642.01	24264.774	35121.242	25385.687	28293.23	19515.24	34021.705	1073.141	423.18	402.784	550.623	1685.878	1050.808	286.949	11214.071	288.257	348.258	718.638	2714.036	1311.301	452.866	219.937	2389.978	6709.964	286.95	306.804	268.205	11777.151	1440.93	365.879	5341.105	107	0.929	481.248	476.276
20064.199	26187.889	23472.497	30926.409	27576.495	34350.764	22399.839	33554.608	922.214	470.727	354.967	787.84	6608.444	976.294	293.64	11058.13	269.525	304.992	198.88	539.387	1980.421	558.182	145.501	2227.601	5465.616	318.828	287.368	259.983	3291.115	3145.813	250.086	4538.36	142	0.92	588.732	478.134
19571.308	20768.26	23677.092	26713.929	32850.717	36480.565	35279.833	39417.162	694.285	288.783	284.176	695.646	432.783	993.908	277.915	8501.954	215.697	175.16	255.585	2397.978	284.58	350.501	151.837	2130.054	6196.244	285.193	267.511	259.229	4037.479	1020.932	355.142	9212.581	179	0.861	913.83	478.992
21542.509	23062.712	24457.842	29185.83	32076.301	35029.67	31578.43	34425.518	702.767	355.329	347.881	917.66	366.613	1052.936	268.045	8593.123	200.959	216.153	322.796	1640.526	172.822	385.483	137.894	1896.512	6507.969	265.334	254.247	293.996	7786.128	1023.044	321.173	6670.973	255	0.858	1054.324	480.551
16627.466	19496.993	15582.676	25061.055	20545.634	27753.058	17588.843	23814.214	1148.707	455.09	401.501	1285.66	5150.692	1758.112	296.059	11211.24	188.958	176.34	169.653	499.461	1518.03	385.64	147.54	3296.663	3172.127	274.652	326.531	291.975	751.455	3154.334	334.238	6008.698	139	0.961	1412.91	476.615
17451.432	20555.149	19169.192	24925.427	24720.203	27976.658	21931.735	30659.104	996.906	466.325	356.329	682.736	2338.417	1514.092	331.579	14576.726	319.178	235.618	556.594	2394.244	978.737	557.682	175.117	3063.065	8369.022	305.623	327.715	265.679	1480.457	1588.486	254.32	7314.028	112	0.973	569.911	477.679
15061.369	17592.917	14139.099	22131.517	18026.955	24270.314	15063.209	18016.725	891.845	401.991	366.968	1196.1	9636.21	1526.888	291.565	14110.761	204.679	217.046	165.854	554.158	3530.474	493.991	126.371	2245.182	4281.457	276.519	352.029	311.054	387.87	5544.459	296.172	3778.888	164	0.928	1345.421	478.848
25529.306	28830.829	23236.635	36302.369	27568.786	33609.473	20576.565	26514.208	1056.436	431.322	394.736	1713.778	11973.393	870.288	338.631	13883.962	230.266	306.065	214.288	865.069	9725.09	510.487	146.124	2758.143	6093.816	290.992	291.095	315.126	11393.726	5864.466	311.907	3913.57	160	0.862	1491.244	478.55
25977.964	26520.584	24391.633	31874.354	33922.937	40020.505	26337.791	36657.485	1245.56	990.608	369.295	1031.396	5752.16	1446.523	323.035	12577.509	318.09	304.66	200.95	659.404	2561.685	528.323	155.886	2431.462	6812.815	348.049	323.657	275.733	4843.429	4624.821	298.907	4669.918	188	0.913	531.612	479.255
22872.057	18553.467	18666.823	22967.201	31973.833	37606.084	29079.28	31787.078	1071.561	437.755	370.171	559.769	4269.579	3944.37	342.961	13967.171	326.077	217.004	323.038	914.973	1534.724	579.231	156.684	3187.079	7550.04	300.023	395.442	274.805	1308.272	2211.296	263.493	6822.129	105	0.984	575.481	478.129
14563.99	17625.488	11741.684	21598.998	20915.794	20722.848	23860.871	20276.676	718.898	283.266	191.043	335.965	365.147	612.313	189.452	10655.909	248.459	266.183	352.917	2009.247	115.903	1703.331	220.991	2022.177	3929.293	263.534	227.458	295.211	9762.482	516.779	296.19	8049.933	164	0.789	767.427	481.335
14636.435	15490.694	17103.053	19533.805	23243.047	25651.626	19830.689	21344.267	698.621	281.223	265.047	667.291	1186.601	800.744	252.293	9865.196	180.895	175.23	323.568	925.751	465.643	347.314	150.037	1335.696	5956.069	266.045	300.813	254.546	6241.543	1309.319	303.801	3732.974	223	0.795	991.738	481.59
16733.96	18288.023	19183.399	23177.756	25676.848	28357.165	21708.426	24239.781	1000.569	806.824	339.329	775.148	5786.049	3128.24	291.961	12825.98	194.805	245.997	121.305	485.232	925.352	441.623	124.42	1641.017	4525.249	295.094	418.462	317.242	19753.252	6007.535	288.047	3430.689	130	0.914	1070.354	478.985
15345.158	15913.702	16307.78	20668.412	22979.883	27145.091	21923.883	24987.299	831.076	319.773	322.818	1035.072	409.679	1476.782	278.686	10259.761	175.724	188.356	268.28	2567.321	192.6	363.677	130.489	1797.484	4706.146	319.989	256.002	315.548	19894.839	2015.741	287.443	5200.023	110	0.955	1120.555	477.745
16864.6	17860.21	19250.12	23026.727	25461.861	28935.434	22685.165	26168.353	766.083	302.848	324.399	1157.08	368.943	1092.337	251.279	9371.414	193.698	215.276	322.142	1645.773	156.993	419.323	130.141	1590.202	6538.443	314.067	263.24	301.301	7444.107	930.218	270.343	5462.505	121	0.91	1128.872	478.814
15601.147	16261.303	17287.175	20537.146	22351.072	24075.735	20842.022	23277.613	807.455	645.755	346.371	1015.043	428.021	1361.999	255.628	10635.168	184.031	195.782	428.697	1768.073	181.881	810.748	178.379	1966.735	4437.95	295.51	279.437	282.713	12158.541	1117.938	326.923	5603.748	183	0.86	1155.347	481.992
45785.479	40050.888	38149.132	47649.395	49773.587	56102.781	41296.62	46507.282	1370.104	543.069	463.207	901.678	3466.966	1695.122	379.217	13705.631	363.543	310.395	180.567	642.714	2389.772	2394.035	160.449	3202.73	10938.931	339.634	314.026	276.502	1847.8	1894.778	293.637	6037.455	208	0.887	393.582	482.577
30935.827	32863.211	29090.631	38083.299	35995.775	45921.898	29321.95	42432.309	1141.547	453.591	417.032	473.785	4701.951	1150.728	320.583	12277.397	297.683	252.741	210.364	549.551	4020.331	500.621	171.304	3138.158	7009.247	305.15	311.311	274.489	859.063	2467.858	335.009	5869.966	173	0.901	430.205	482.5
21847.127	25302.432	20786.687	30349.299	27132.146	33240.008	19473.243	24722.41	1196.612	375.376	372.609	465.801	493.527	864.047	325.131	11858.549	280.628	338.8	514.236	2366.511	224.061	412.026	173.178	1763.384	7467.394	297.307	319.949	275.521	36835.679	2506.429	380.715	3953.869	181	0.843	463.307	480.544
24335.481	22532.095	21934.397	27602.416	31850.344	37259.962	25395.448	34839.47	5054.413	678.305	362.961	1100.516	6767.383	2778.59	334.003	12523.367	471.218	248.379	182.05	644.408	2161.595	634.532	177.873	2512.254	6136.67	330.864	352.316	279.891	10415.401	5376.131	282.999	4861.285	179	0.911	522.187	481.913
16214.646	17116.304	20556.059	20208.343	25849.269	26790.91	21933.527	26562.933	791.439	349.876	361.455	936.707	12002.396	1054.578	319.554	8989.059	212.465	200.077	238.161	577.286	2676.619	468.305	162.296	2043.304	4004.52	308.005	292.387	238.467	9550.885	6738.816	304.027	4534.248	129	0.943	819.841	480.671
21397.337	22894.178	24666.836	28569.242	32963.12	35977.999	34606.683	32938.472	1025.302	649.143	322.347	1070.665	4244.321	3145.252	308.755	9865.2	183.715	237.23	152.895	710.723	2040.928	510.139	119.183	1764.893	5738.592	277.88	271.933	269.357	8363.568	3307.362	335.017	4612.495	209	0.931	1014.993	481.304
17111.692	17974.739	17665.386	23753.04	24984.576	29435.255	22752.243	25937.24	818.494	312.721	305.267	1212.752	1345.477	956.623	248.533	8647.749	180.665	206.448	193.426	1287.963	291.64	343.296	117.987	1490.122	4933.834	290.458	297.21	283.014	5271.27	1520.881	265.201	4255.456	107	0.958	1171.78	479.22
22203.287	17012.848	17528.54	20294.896	30345.183	25995.186	20336.585	20531.568	1050.18	373.002	302.518	588.311	864.258	1111.473	277.204	10263.509	261.466	266.366	562.03	2370.97	320.205	402.758	192.376	1918.004	4756.96	281.401	252.698	272.398	7223.365	1483.492	265.181	5792.581	145	0.842	558.976	482.838
22667.873	22607.225	21310.506	28088.618	31641.263	26560.552	24551.873	19966.87	956.169	346.623	304.242	414.854	368.27	519.724	258.027	7897.458	260.517	354.718	693.698	1055.129	136.755	312.946	177.963	1008.083	6621.959	297.528	353.882	258.545	6772.858	409.487	265.108	2477.84	173	0.88	639.939	482.176
26260.212	21103.015	23141.756	26701.643	32479.191	36646.739	29305.963	35346.682	811.281	324.461	346.797	577.748	6211.339	1512.595	285.409	7993.676	236.987	193.702	203.976	365.558	1970.156	473.786	180.708	1941.105	7385.137	286.728	267.01	247.021	7001.453	3809.488	293.343	4963.84	116	0.977	812.828	480.276
16740.869	17969.383	19315.825	22517.247	26307.16	29041.941	24437.458	26512.186	1170.725	390.445	316.695	1113.067	5997.009	1837.5	327.106	11018.717	181.836	220.516	176.266	598.908	1832.815	404.065	120.863	1946.6	4484.873	311.6	294.145	261.002	12199.152	4958.274	333.499	4782.858	238	0.849	1003.13	483.332
17893.814	19254.117	19836.91	24623.067	26753.188	29577.755	24743.794	27576.792	950.272	344.314	340.812	792.594	461.633	1142.356	273.639	10647.231	177.41	202.204	304.705	1954.539	192.609	1613.385	164.848	1921.318	4533.714	317.634	295.312	306.715	16161.395	1527.155	295.206	5398.327	278	0.786	1142.068	485.687
15433.144	16697.202	16484.691	21445.679	21943.973	25598.427	19261.78	22598.857	1146.871	510.327	370.885	529.466	3982.169	1946.271	306.69	14776.799	206.446	209.215	427.372	1063.61	422.567	677.618	215.863	2409.505	3459.895	302.484	398.519	277.329	24256.715	3080.919	281.273	4974.867	290	0.812	1208.948	484.197
16207.528	18403.094	15424.141	23303.115	19313.382	24322.772	14240.397	17239.766	856.018	1845.226	323.28	1307.514	5871.805	3092.299	289.884	14104.597	175.104	221.287	151.892	544.594	1705.927	376.241	128.765	1914.162	4207.821	273.914	410.011	295.79	271.39	3418.232	294.816	3307.477	153	0.897	1391.67	480.559
26074.081	32806.461	28455.206	38760.151	32724.942	37364.119	28081.638	41183.686	1184.077	465.95	429.979	564.046	5400.056	1906.818	324.367	11428.717	313.896	297.046	441.225	1061.503	2983.454	541.365	195.181	2961.947	5732.108	314.408	372.438	272.331	6868.359	3140.36	349.084	6120.365	252	0.899	483.54	484.798
19059.833	12275.899	13452.442	14882.721	24385.097	23532.744	15649.517	15520.844	694.377	330.674	253.805	589.455	385.061	787.141	234.21	8645.069	243.368	226.73	410.899	5518.651	129.994	702.911	145.787	1177.767	7069.372	281.628	233.305	272.148	6324.789	945.655	262.784	3769.416	155	0.933	549.629	484.642
18592.023	21053.248	19172.93	25225.201	25799.272	29238.716	21226.691	28092.617	1080.472	413.494	347.019	573.315	3908.866	1367.174	318.892	12130.655	258.772	249.35	522.15	1282.271	1104.211	429.696	173.157	2383.234	3601.851	310.555	523.584	263.921	2881.472	2023.389	250.986	5749.13	191	0.89	566.401	484.908
13755.538	15212.373	14386.474	18764.019	18428.007	23795.995	20227.444	22999.012	627.357	343.533	303.898	597.002	231.935	440.075	272.236	9993.12	188.041	322.922	494.438	1650.878	114.09	246.985	196.385	2152.588	3984.958	326.942	283.328	277.29	4755.632	390.904	322.15	8057.888	118	0.953	665.593	483.559
28595.035	30027.214	33373.026	36693.479	44456.411	44059.073	37130.373	43338.424	898.945	387.979	370.325	864.485	7628.735	1241.251	313.224	7082.58	263.39	235.939	159.4	438.287	2214.566	476.487	154.475	2042.368	7462.111	372.184	308.397	282.761	8393.061	4230.631	318.518	4950.684	109	0.946	838.537	483.619
16830.937	18202.8	18302.946	23511.54	25643.204	29321.794	23304.854	25922.286	762.702	886.896	332.5	640.699	4513.545	2638.914	288.988	12785.873	167.299	218.837	177.061	564.126	549.071	330.735	128.908	1603.002	3595.298	306.198	368.434	311.071	16315.56	4581.49	259.998	3633.562	170	0.907	1097.806	484.306
14257.807	15809.386	13067.394	21068.033	17760.417	24252.561	15809.557	21281.279	799.368	388.112	369.923	1276.404	353.337	918.577	264.257	9791.401	197.692	197.942	189.646	2147.452	198.215	439.549	134.38	2612.346	2987.54	270.679	391.383	280.938	17276.434	4950.969	314.301	5873.984	183	0.826	1461.265	485.866
20133.197	22272.295	17259.107	27673.549	22599.115	26276.544	14935.246	18969.44	943.227	385.449	359.634	1306.022	15774.211	703.21	338.121	15106.393	225.482	274.208	224.221	538.543	16448.695	432.721	179.066	2506.142	5882.553	270.869	306.971	312.662	9411.013	4392.929	278.387	3101.541	155	0.909	1511.623	483.61
37206.108	39321.662	36846.889	43921.253	41365.624	49681.468	35379.03	48788.25	1288.032	475.76	461.102	496.504	4962.527	1488.153	367.537	11367.303	317.833	273.06	266.976	607.726	3841.622	533.313	176.79	3480.946	7268.176	324.308	334.304	278.872	1088.364	2528.127	300.724	6969.501	159	0.878	424.349	486.726
23810.039	21759.657	21380.057	27025.46	31367.855	34917.374	25190.885	34177.134	2107.711	439.015	364.189	980.108	6530.311	1285.17	324.919	13402.172	341.138	270.065	164.242	611.752	3701.666	551.102	165.006	2574.899	5292.179	293.585	282.738	268.624	6191.163	5812.771	297.039	4793.027	290	0.773	510.628	488.152
14502.707	21534.577	14063.304	30087.958	19824.565	24371.241	22459.02	26495.068	883.904	239.509	295.513	868.159	462.549	581.824	246.055	10931.76	243.641	243.276	445.134	340.236	281.854	2364.266	197.76	1826.046	3366.722	289.691	259.898	271.962	9942.242	442.108	291.079	7062.014	133	0.946	790.35	485.297
15510.743	16162.448	16886.817	21307.422	22887.957	25566.834	21575.124	24638.913	742.223	333.541	324.519	1086.062	1365.494	1148.439	278.691	8765.199	172.395	188.052	376.222	1603.29	320.818	415.289	140.068	1800.677	3481.677	295.745	289.148	277.329	9267.21	1852.518	289.482	5235.642	187	0.852	1164.992	487.521
21501.187	22628.748	23408.976	29127.54	30857.126	34087.624	28085.156	32453.571	933.861	456.052	376.621	1294.912	6020.067	1889.137	373.449	11116.95	210.667	226.207	271.359	844.623	1903.816	406.22	134.61	2315.466	4884.844	324.239	399.114	276.868	26207.76	4429.144	293.15	5433.107	252	0.763	1173.968	489.496
21583.7	28803.243	25513.094	36622.376	27023.032	32999.212	17169.125	31981.975	1261.711	385.262	381.851	413.011	941.569	820.091	278.523	11307.38	288.277	396.633	422.916	2179.16	331.068	408.328	206.708	1774.742	6206.295	289.971	314.814	272.025	17483.687	2037.535	364.064	4075.941	112	0.973	470.991	484.795
14961.856	15699.256	16677.816	20574.112	23407.485	26829.243	22719.642	25724.699	746.735	345.289	340.996	940.845	384.052	1113.11	283.796	9437.751	201.871	208.011	326.663	2095.957	201.995	1297.984	137.218	1824.542	8515.441	263.274	295.207	285.954	17383.429	1869.787	309.767	6054.896	110	0.998	1046.345	485.145
15732.497	16751.962	17375.863	21745.579	21581.753	27593.647	19356.581	22338.364	1109.821	363.874	337.638	1251.246	709.472	1225.758	301.876	9321.571	187.794	174.342	191.119	2006.247	239.906	336.381	134.197	1996.366	3519.415	283.549	304.401	271.507	10966.489	1508.161	322.31	6008.704	151	0.817	1238.242	487.169
20949.57	18250.44	20807.331	20580.365	27814.042	30343.182	25017.676	30059.707	697.116	318.837	348.205	503.053	5691.608	1555.705	274.325	8189.099	244.062	191.418	185.38	315.437	2505.574	420.695	177.98	1927.238	7188.533	312.626	261.371	242.97	9042.624	2968.519	283.499	4647.817	156	0.915	808.981	486.321
20806.399	22040.311	26956.433	27145.993	34860.013	34608.804	33247.628	36827.584	730.09	339.486	332.869	832.101	7241.39	995.382	287.612	9978.1	200.886	235.547	178.036	470.121	3211.138	938.765	164.202	1650.076	4552.074	496.881	275.729	287.681	5608.764	4153.023	303.964	4319.559	115	0.901	847.396	487.143
20147.341	20882.277	24772.253	25974.216	32976.549	32334.289	29725.127	33053.131	681.976	310	271.672	1466.362	4288.88	805.781	263.285	8011.897	191.978	204.413	177.519	2048.257	1894.211	328.53	132.847	1565.256	6916.544	248.957	269.728	259.259	13890.165	2978.01	319.523	4750.394	119	0.87	965.122	487.088
13821.025	14168.332	15724.384	18421.838	21341.265	23381.917	20063.822	21458.758	770.712	291.683	277.446	1008.59	1469.784	819.882	255.323	9414.884	177.318	172.912	247.764	1441.712	495.626	344.286	121.25	1308.063	7896.853	270.952	269.895	267.229	5665.811	1463.285	333.111	4201.956	119	0.906	1027.634	487.483
21976.297	23921.656	24564.658	30396.023	31886.673	35399.334	30034.386	33878.438	1099.993	411.306	373.747	1219.811	8236.61	1684.036	347.878	12239.918	205.95	230.98	173.112	581.496	2250.079	488.753	137.396	2186.806	4835.965	294.94	410.183	276.368	18014.564	5627.776	262.213	4586.209	178	0.906	1185.27	488.708
31192.623	34852.043	28757.755	43409.061	33217.232	43138.445	28102.288	36682.817	972.725	446.933	376.28	1529.271	9552.798	960.358	374.778	12468.684	242.297	279.056	389.985	778.343	9819.022	546.217	152.618	3189.377	7722.696	278.06	276.336	297.348	15507.112	5498.413	313.892	5025.693	217	0.853	1481.094	487.196
39064.588	43152.401	35850.236	52395.159	41921.36	51634.432	35372.513	44955.881	1022.471	459.343	421.128	1478.193	10672.525	988.006	378.315	11240.407	258.811	318.898	164.952	590.89	13001.951	596.378	148.189	3436.816	7688.114	311.154	277.384	313.062	9909.725	5600.542	323.693	5311.128	160	0.871	1490.456	487.288
44161.71	40849.504	36883.691	46211.729	49215.919	55017.453	44521.458	49549.524	1397.386	482.235	441.669	503.714	3510.945	1642.555	379.098	12307.673	347.617	286.164	251.89	667.383	3133.646	518.873	182.766	3460.508	8955.856	339.174	321.99	279.405	1395.434	1476.32	311.969	7021.15	237	0.862	418.365	491.563
16320.026	15521.51	14526.647	18500.463	22230.006	25544.385	17976.33	21038.997	899.495	870.897	310.73	859.576	1136.187	848.513	260.441	11553.842	249.073	236.612	501.808	928.18	755.486	419.566	152.856	1917.651	5628.07	320.399	302.126	256.38	7943.139	1390.074	312.922	4707.362	114	0.96	533.947	487.158
26848.003	26374.99	28400.345	33253.617	35732.433	37559.991	33402.765	36981.553	993.612	361.74	339.324	425.592	403.49	994.393	339.522	10340.425	255.512	381.923	665.796	1138.118	189.229	405.636	202.767	2229.884	6059.935	298.316	309.911	264.257	23784.228	1668.648	269.548	6606.336	237	0.869	643.922	489.715
18478.902	19633.441	21222.982	24767.096	27908.126	31328.97	25560.096	27897.709	910.032	336.734	325.458	693.111	367.666	941.933	266.578	10395.611	199.012	224.92	462.647	1792.554	196.921	3878.359	135.796	1644.252	7815.067	261.182	304.122	286.555	16881.021	1241.194	307.122	5081.081	156	0.915	1038.692	488.5
16908.268	18182.279	18847.65	23095.617	25598.663	28669.872	21699.232	24303.489	788.367	1322.12	327.848	731.305	4397.724	3632.592	305.76	12793.186	175.84	225.944	146.651	492.204	904.591	372.449	112.173	1625.249	3793.121	332.585	369.083	322.325	27125.097	5302.864	293.45	3487.617	248	0.851	1073.742	489.722
12964.093	13854.742	14716.139	18168.249	20377.28	23576.398	19231.713	21168.268	642.236	272.697	296.719	590.763	325.46	947.448	241.14	10334.355	154.313	181.036	332.676	2740.437	167.124	5560.968	150.197	1366.514	3986.696	310.895	265.939	308.577	12822.138	701.842	257.366	4064.135	197	0.878	1129.079	488.48
23420.263	24430.538	25195.017	31444.501	33658.41	35907.495	32184.526	35537.458	928.467	380.711	367.593	1120.41	1150.865	1313.607	302.792	9344.457	189.083	226.324	257.137	1870.313	324.651	455.065	154.843	2192.598	5225.415	307.158	288.776	289.499	13751.305	1756.758	344.607	6508.363	152	0.892	1149.671	489.27
10875.576	11966.963	10980.735	15783.481	14118.724	18629.422	12666.788	14908.477	678.411	321.888	280.605	1075.065	1076.096	891.132	294.752	9783.292	187.255	162.981	154.94	1871.303	439.574	369.519	127.473	1677.607	2851.178	280.129	275.036	296.683	6102.191	2052.748	360.82	4248.687	161	0.88	1264.152	488.618
19263.846	21720.269	18799.075	28580.212	23869.405	31067.422	19800.626	24089.931	1035.826	441.866	365.448	1187.742	7759.306	1629.151	437.796	12394.221	220.088	211.948	189.005	581.843	3214.297	647.404	191.979	2503.903	4018.293	260.504	357.192	334.797	1181.556	5170.991	405.64	4851.87	149	0.897	1304.272	488.117
16281.126	17876.092	15985.708	22822.591	19201.659	23748.531	15082.358	18240.056	930.808	395.684	339.823	1079.73	8774.02	1310.065	329.248	15257.351	221.753	214.167	184.669	620.94	4206.872	581.313	141.576	2401.284	4621.29	275.765	359.627	327.445	948.608	5351.997	342.233	3949.613	162	0.917	1315.562	487.574
32094.12	35185.079	29778.899	41303.152	33865.868	40532.064	27648.027	35468.925	1065.55	477.775	411.698	1486.06	10123.489	958.773	368.302	12784.106	243.544	295.506	272.562	877.365	14050.905	590.491	196.789	3512.399	6628.19	295.399	300.967	307.976	11189.123	4947.916	290.611	5294.925	211	0.892	1499.415	488.192
19303.337	39013.729	32419.041	44311.687	26656.134	32173.892	24961.636	46148.983	997.961	403.186	363.869	460.436	390.453	971.002	389.666	8744.496	262.401	452.042	463.597	2068.369	218.795	492.331	170.091	2615.057	5983.573	302.534	302.05	272.346	36233.658	4229.048	336.871	7183.371	100	0.967	652.12	487.88
23078.878	24044.909	28433.725	30048.531	37527.989	38356.199	39046.797	42641.682	1031.098	407.368	519.375	1829.382	10527.035	1142.024	355.483	9849.945	226.644	270.277	183.05	1112.354	3194.809	464.303	147.501	2186.096	6469.824	277.265	363.821	272.812	13361.024	5466.204	324.434	6290.456	233	0.818	919.719	491.487
19094.754	20481.663	22196.772	26187.684	30334.292	33345.024	27646.64	30747.355	1813.197	372.556	332.645	1068.342	6013.472	1252.902	324.041	11548.384	184.94	256.521	153.027	605.087	2783.062	417.11	119.284	1919.49	5523.664	332.349	277.423	262.199	12105.121	4506.257	352.022	4513.985	180	0.874	1019.311	490.094
25984.086	28741.458	27722.361	37439.371	36926.109	41733.713	33216.468	39571.4	1767.885	476.144	422.959	1259.991	9488.333	1874.98	414.716	11861.127	237.788	263.273	187.426	692.652	1247.085	631.431	142.048	2674.016	6074.652	353.199	415.692	285.848	26776.276	6376.916	321.821	5692.208	198	0.863	1221.894	489.682
18014.492	20472.455	17523.83	26566.922	22547.017	29156.178	17199.472	19909.797	936.31	398.164	359.546	1159.1	5453.195	1241.557	343.016	12903.156	230.177	260.934	165.527	486.276	2608.855	522.774	148.363	1928.122	5716.754	269.348	298.61	317.435	214.786	3882.079	342.793	3607.24	110	0.955	1276.755	488.118
34896.227	37014.106	41132.01	45266.172	52370.017	53738.662	44085.975	49838.933	747.826	362.443	377.29	757.499	6952.737	1331.929	298.39	6640.576	252.029	251.833	160.332	322.737	1832.866	424.262	157.273	1625.372	8362.422	325.402	284.308	301.178	6996.449	3990.159	305.386	4377.452	111	0.907	835.545	490.239
12795.032	14824.841	12064.87	18779.126	15650.04	20378.639	12036.488	15629.319	1048.935	666.945	390.349	2162.912	9150.392	1713.619	264.37	14193.331	192.436	223.597	185.418	530.955	2428.669	427.051	147.429	2273.764	4835.823	259.53	311.01	292.246	282.257	6422.375	292.219	3562.902	141	0.894	1409.784	490.699
27132.758	29748.705	24930.474	37403.633	31065.152	38064.274	28229.768	35272.842	923.961	530.009	376.326	1642.511	1300.842	1541.566	323.52	10124.204	227.117	246.775	317.825	1703.992	1198.492	571.301	160.668	3741.233	6373.821	283.346	296.027	298.059	13673.983	2841.014	353.536	8219.764	210	0.819	1467.357	492.476
38278.676	31289.477	28557.367	39042.913	43288.829	47936.648	31143.202	24779.557	1433.527	539.957	417.716	889.548	5309.464	1246.061	368.41	14978.294	353.263	346.881	201.006	626.17	3675.842	550.14	153.634	2166.31	9192.997	322.696	320.445	285.04	2937.763	3185.083	316.778	3978.59	204	0.837	375.137	493.897
26698.367	22217.062	14827.384	27497.117	38224.807	39502.166	28375.328	36405.405	844.253	290.685	331.477	703.344	5724.398	1463.506	185.51	8668.781	292.186	304.922	349.655	1004.121	2186.105	497.232	217.234	2058.137	5758.759	273.751	260.942	298.604	8969.594	3713.222	302.45	5813.443	100	0.981	774.23	490.35
22142.169	22999.154	25691.84	29084.033	35134.712	36926.839	40771.275	44827.287	911.744	394.475	383.622	1163.338	2596.956	1181.462	322.53	8827.423	242.12	214.083	274.267	2498.706	999.102	364.363	151.004	2415.881	6237.251	289.17	324.657	277.367	10384.564	2166.541	332.818	8146.828	256	0.729	907.32	494.996
17825.204	19321.093	20358.584	24711.255	27162.79	30348.74	23475.748	26277.539	769.219	946.555	328.182	694.423	3852.159	2682.733	281.091	11567.33	166.062	222.719	132.359	781.099	466.203	321.885	109.697	1593.492	4425.434	313.46	328.197	315.962	16066.343	4226.478	270.233	3855.47	131	0.947	1093.599	490.92
21827.389	24389.407	21953.596	31327.903	26117.323	32808.656	19387.021	22046.83	1009.174	420.696	373.426	1393.001	7006.463	1328.536	372.039	12977.066	228.113	278.244	168.112	551.645	2599.091	723.985	163.827	1946.563	6368.359	263.958	310.133	320.293	402.689	4811.887	356.129	3620.657	158	0.864	1282.019	491.652
20039.174	22223.028	19439.557	29017.321	24093.375	30141.3	19955.14	22693.119	1055.283	604.29	367.49	1597.227	7627.069	1422.088	457.395	12482.779	221.337	225.721	229.592	619.451	1920.959	780.239	198.098	2365.469	4322.663	268.975	364.067	319.785	396.404	4594.825	433.451	4373.763	154	0.872	1295.136	490.779
23348.885	26668.088	22126.118	33844.843	28443.646	37376.586	22722.603	28807.022	1555.633	2447.148	425.989	1861.325	7074.937	3635.763	284.289	12594.985	229.114	280.861	172.282	623.251	1521.462	447.491	147.174	2489.527	5613.411	278.797	353.097	289.336	433.907	5222.794	295.139	4344.473	253	0.845	1421.504	493.947
41164.453	49598.908	42267.218	57517.826	46233.587	56043.282	40180.015	56417.307	1153.888	544.019	464.846	939.308	3914.758	1236.15	358.224	14814.649	289.566	341.524	196.492	644.546	2209.255	574.165	164.699	3530.125	7737.662	338.706	332.71	278.829	3161.042	2277.742	296.157	6685.302	269	0.842	390.946	494.838
21704.963	23314.053	24132.697	29109.897	33505.159	37499.087	28175.936	33762.959	803.097	364.47	376.415	882.335	11585.79	1161.673	299.285	8836.041	246.098	211.361	173.949	418.423	3019.973	449.348	161.893	1658.68	6908.041	312.855	301.222	290.663	4983.184	4821.921	316.48	3939.241	118	0.953	830.619	491.576
34610.67	36361.889	41823.947	44408.181	52772.255	52930.622	44611.457	50109.934	754.975	360.494	372.89	707.051	7079.398	1311.388	299.301	7293.06	246.737	269.816	166.476	358.605	1866.254	499.257	166.376	1635.331	8448.089	336.682	262.122	273.234	8752.775	4418.089	317.444	4456.525	114	0.96	840.368	491.237
16704.15	17657.661	20523.206	22304.641	27629.807	28896.241	24665.905	26840.667	817.687	269.112	242.531	644.99	447.912	840.822	251.544	9805.45	179.893	190.835	196.641	2156.662	272.578	403.463	138.186	1289.782	6973.737	243.957	261.469	263.398	21646.463	1400.921	332.725	4231.477	191	0.851	969.814	492.914
15585.145	16605.513	18857.785	20322.867	24339.325	26228.141	22209.832	24832.097	1270.804	356.937	325.607	943.869	6081.158	1388.404	338.785	12868.75	164.883	210.131	179.324	510.37	2203.855	445.866	127.364	2116.158	4004.09	276.88	298.526	270.379	18467.467	4855.126	307.212	4720.613	123	0.964	995.679	492.102
14069.527	15312.454	13264.162	20122.95	17275.907	21611.242	15052.675	19148.16	763.91	354.151	448.724	1043.178	349.227	788.542	271.535	9619.815	193.66	180.144	215.694	1783.811	197.943	373.579	143.659	2230.553	4777.663	263.783	398.404	278.088	25447.373	3273.779	312.385	4952.321	124	0.96	1449.774	491.524
23362.973	24910.673	22141.592	29264.225	27132.943	30478.255	23269.933	31612.074	1373.908	429.121	418.538	520.807	4604.769	1916.613	358.457	12295.612	333.286	303.847	461.135	1110.094	3184.887	521.303	202.463	3078.903	5307.203	298.578	399.009	278.857	3126.162	2720.932	348.252	6516.648	208	0.828	472.255	494.548
14737.94	12293.41	12968.556	15540.345	20511.849	21837.556	17333.307	21878.374	911.673	350.702	279.464	471.981	343.037	884.788	247.631	11619.416	222.213	203.773	660.651	3798.077	125.021	456.356	164.044	1781.266	3362.989	304.418	264.2	260.45	8914.261	889.987	322.769	5629.88	113	0.94	537.341	491.819
18209.087	13981.394	15966.272	17794.785	23278.039	24219.568	16636.305	21291.309	848.322	373.508	267.369	390.919	328.504	555.385	247.708	10298.535	211.778	215.871	675.116	6918.294	126.904	440.809	184.606	1501.398	4341.654	289.85	263.522	268.197	9779.905	654.827	296.028	4743.792	129	0.943	543.818	493.167
22698.185	15504.336	18787.378	19993.965	29991.736	24154.078	20596.127	23462.14	1267.647	432.033	392.599	491.728	7139.913	1035.75	376.059	13047.264	308.907	233.402	473.058	654.894	3429.317	515.767	215.201	2377.837	4410.59	292.013	471.269	272.744	3346.066	3445.342	288.696	4705.46	102	1	574.52	491.784
22155.785	23509.79	25453.544	29414.154	32666.074	33927.742	31429.601	33947.813	984.813	365.321	364.855	946.892	407.545	1307.452	287.345	8911.54	207.297	240.127	299.458	2333.67	194.617	423.85	139.997	2048.865	7488.659	271.61	270.683	301.852	13823.954	1436.598	304.213	6720.205	300	0.885	1056.38	495.73
17895.093	18944.142	19690.066	23723.274	26231.658	29169.962	22496.202	25821.772	876.651	953.037	339.092	740.191	4422.714	3112.627	311.04	12386.548	165.993	220.888	133.219	745.653	623.16	363.863	110.653	1753.293	3711.196	379.975	381.987	315.429	19857.243	5029.825	273.638	4169.054	219	0.81	1084.505	493.833
17245.286	19305.036	16279.411	24216.109	20313.874	23357.09	13309.426	16731.051	964.382	2530.437	307.674	1161.386	8193.209	1905.405	254.412	13878.512	189.078	268.106	172.883	500.573	2210.111	358.968	132.629	1884.16	5237.523	294.694	327.003	298.078	221.799	4816.122	305.557	3017.488	155	0.878	1394.642	493.294
21316.653	23374.479	18490.42	28134.307	20144.633	26311.059	16308.172	21572.432	863.275	385.79	356.453	1374.518	4571.433	779.792	355.437	10951.478	211.638	206.117	276.408	1031.29	8322.444	399.196	185.545	3081.012	4120.218	269.177	300.194	303.118	17610.045	3755.525	281.999	5837.278	119	0.933	1510.483	491.676
25970.612	24599.041	23152.264	30116.489	33192.486	39435.882	28327.383	38406.024	1294.259	462.257	380.485	1053.573	7696.116	1086.738	313.65	13191.467	299.099	320.748	162.928	621.637	4364.797	672.431	176.437	2676.23	5093.76	303.767	276.363	268.043	2317.199	6603.353	319.446	5086.021	179	0.923	498.684	494.88
37232.795	35782.352	37899.911	40563.176	44677.024	33833.321	31143.544	36293.28	2026.231	740.061	818.011	995.005	6069.273	1057.434	845.845	12195.728	780.267	554.452	1098.608	1008.054	3531.086	1356.806	742.07	2399.832	11125.813	464.073	559.469	436.605	7317.251	1533.11	567.932	4007.031	317	0.777	578.418	498.355
25543.66	28171.654	26929.708	34914.934	35104.85	35762.917	30048.608	41031.214	1379.785	436.271	385.961	690.626	494.16	1357.097	345.872	9261.572	302.652	410.143	355.23	2461.707	165.063	468.679	186.139	3021.709	6014.02	302.272	294.446	278.26	11503.751	1962.576	373.805	9708.687	212	0.877	652.929	497.774
26303.657	27720.525	31565.51	34881.878	41742.796	42576.267	39397.071	43158.928	1195.237	371.078	328.676	1865.979	12090.199	1021.674	321.01	9683.252	212.79	300.495	172.107	467.549	3627.402	444.487	143.227	2042.362	7802.143	259.459	312.178	285.914	17387.926	6185.305	374.121	5396.936	230	0.916	944.343	497.548
20192.167	21611.345	24199.262	27068.782	32145.829	34850.108	28647.47	31634.216	1413.741	346.801	324.524	1142.37	5987.683	1415.79	340.739	11149.586	174.492	234.257	173.802	645.932	2073.291	395.611	127.018	1878.444	5250.008	304.848	282.363	261.07	14738.902	4497.326	323.34	4667.188	207	0.867	988.872	497.365
18273.859	19399.254	21064.351	24945.908	28393.937	32621.396	26743.124	29009.174	963.186	320.656	298.144	764.792	876.102	726.629	261.727	10655.904	175.085	196.546	549.662	1194.349	351.934	653.68	161.327	1551.486	5235.503	254.008	268.55	286.862	7998.981	878.519	309.146	4597.6	127	0.955	1030.854	494.665
29760.284	32343.109	31889.988	42361.856	41818.724	50264.655	38855.181	44627.46	1062.641	478.831	425.999	1557.587	7286.881	2035.886	449.232	11157.283	232.977	256.807	182.042	1092.731	1446.878	591.344	140.916	2875.821	6027.616	311.245	476.241	279.32	26867.491	5871.165	313.431	6601.576	240	0.826	1226.504	498.567
15945.73	17794.059	13746.682	22361.279	15443.277	22177.524	12579.328	17042.812	834.787	377.61	346.218	1042.854	2186.927	891.551	294.505	10604.847	215.177	203.039	177.893	841.063	1383.708	352.405	166.513	2984.22	5512.163	267.136	278.354	336.55	6718.821	2471.749	301.702	5832.125	117	0.906	1520.962	494.543
30897.305	32834.813	34504.635	41738.449	44733.744	47167.302	41407.477	45746.95	1066.853	382.539	375.169	1175.912	5591.258	1366.072	352.202	10386.578	195.198	283.538	175.68	860.165	929.105	589.136	153.485	2118.453	6339.175	312.383	320.345	294.071	22073.833	4171.331	305.242	5338.813	284	0.789	1150.088	497.697
30076.977	44961.289	45474.754	47500.259	36628.23	32739.737	27611.461	48575.417	2404.451	1516.084	1560.625	1957.782	13221.111	1291.682	1011.175	13844.412	1007.983	1123.355	1670.917	1487.221	7838.054	2856.752	819.216	3331.73	5926.847	917.263	952.41	826.284	3356.163	1193.112	618.259	6031.878	203	0.904	590.667	497.968
20177.779	20125.041	21053.946	26478.743	28639.288	36127.673	27241.555	35657.432	699.404	333.927	321.791	420.434	358.125	675.136	281.83	9278.131	245.848	314.043	357.282	1076.505	122.192	317.277	201.652	2471.682	3721.831	292.303	326.594	280.984	5327.106	1306.806	350.963	9264.398	237	0.764	708.563	499.859
16529.081	17469.775	18215.391	22623.576	25016.669	27837.167	23710.905	26482.678	806.894	304.087	320.1	837.164	1573.917	991.974	280.91	9819.867	161.808	197.675	276.06	1789.286	342.328	6043.269	151.687	1504.226	4196.825	294.274	272.666	302.27	10570.39	1726.708	277.996	4081.12	176	0.875	1130.705	497.153
17480.452	19365.965	17001.605	25022.472	20946.742	24832.835	14818.219	18223.811	1032.51	405.421	339.264	1055.751	8167.234	1559.218	307.365	13843.673	209.66	211.665	164.622	589.52	2863.031	532.042	135.488	2228.45	4670.295	260.521	304.483	342.614	2088.019	5709.128	347.002	3914.732	198	0.902	1316.136	497.369
19776.083	26995.057	22152.381	33128.076	25027.357	28229.484	19700.586	35027.471	1004.342	446.683	359.615	1152.182	1606.389	1278.301	296.866	12498.722	254.977	273.852	270.073	862.802	929.996	476.997	203.801	2711.119	3647.635	297.527	277.23	261.699	4512.542	2897.138	334.173	6370.515	115	0.928	510.822	497.309
18550.711	26000.426	21982.094	30889.938	23379.036	27793.414	17516.168	31913.308	971.993	416.676	321.196	638.489	426.936	1053.623	257.881	10380.483	252.968	251.345	597.492	1255.796	131.874	439.94	214.389	2150.058	4472.419	297.568	266.915	259.102	8488.034	1280.379	341.032	6019.886	169	0.88	524.263	497.139
14357.894	14915.479	16953.658	18098.968	22211.367	27133.816	15323.817	15994.495	925.329	340.11	338.218	594.717	330.091	1006.596	233.435	8514.688	206.514	208.449	369.35	1380.133	307.797	1062.488	177.293	1167.291	4330.118	286.492	316.762	287.95	13088.323	1106.256	315.594	3884.515	251	0.636	863.125	504.516
20936.941	22177.12	26019.541	27934.589	34845.821	36285.451	40921.396	44231.83	889.15	380.198	480.908	1654.428	9196.071	1207.558	373.499	11100.271	227.788	229.426	192.156	654.349	2514.954	515.944	156.779	2544.633	5767.035	269.445	334.446	275.7	11853.211	5138.79	336.212	6722.678	249	0.888	916.319	500.922
15926.501	16637.986	17792.786	21599.626	25621.758	28450.238	23105.519	26173.079	653.028	267.93	263.01	977.405	1971.838	1028.553	253.93	9211.525	151.742	170.074	202.661	1270.642	691.463	384.388	133.984	1409.993	4527.355	254.65	271.74	246.807	6477.768	2349.781	336.03	4420.828	146	0.856	979.856	498.801
22920.263	24464.336	26725.778	31238.286	36102.086	38993.377	32660.253	35935.725	1350.369	354.244	328.111	917.392	5618.211	1443.457	313.908	11329.208	190.271	274.785	176.835	579.915	1610.397	418.188	124.957	1785.904	5638.068	344.128	282.363	275.979	11638.107	3980.889	321.595	4448.558	167	0.975	1020.901	497.41
16388.045	17274.436	18562.22	22728.781	25640.737	29254.73	23672.388	27122.41	1008.922	377.898	346.171	949.337	801.38	1501.421	278.877	9920.915	155.778	200.096	244.753	2340.21	216.418	371.09	138.64	1777.769	4504.956	318.37	245.531	312.701	9652.932	1760.784	330.696	5419.751	128	0.963	1097.336	497.219
16866.496	19266.484	15056.672	24509.788	20011.884	27001.578	17248.071	21807.706	706.123	383.604	314.409	1290.905	365.765	835.25	251.19	9204.81	181.925	207.358	208.433	1483.501	157.537	400.844	145.572	2438.779	5479.539	271.862	276.549	284.089	9785.929	2153.949	320.262	5992.249	116	0.965	1445.293	498.138
15865.694	16936.93	15072.952	21703.286	19214.257	23253.55	17945.999	21776.32	744.796	384.945	369.476	1361.24	324.647	962.649	267.903	8676.766	206.393	202.032	186.18	1570.655	175.776	480.524	136.745	2795.464	5290.093	278.68	296.949	279.872	10634.775	2303.929	340.706	7645.247	132	0.965	1454.977	497.977
19317.55	21690.443	17081.027	27071.788	19347.863	27079.564	16740.998	21575.82	863.256	390.728	383.591	1314.548	2868.766	861.677	302.33	10720.955	208.022	215.353	210.08	1040.839	1270.436	392.393	168.165	2959.694	5046.79	277.903	276.905	308.065	9581.996	3245.663	290.555	5652.36	118	0.914	1512.602	497.924
29349.389	17616.449	18816.129	23019.588	34533.488	38586.18	30019.423	29576.825	1074.097	300.494	303.944	286.281	1539.555	771.299	323.986	9533.026	329.339	215.28	214.248	287.071	2310.367	510.956	166.19	1630.687	10538.362	308.232	314.563	270.855	2707.608	595.129	325.48	3266.783	191	0.907	405.442	500.249
26683.332	25360.996	14711.592	33181.404	34177.238	32212.896	19450.787	25874.764	1018.915	279.781	299.08	785.435	6096.54	978.074	232.626	8651.025	271.189	207.096	374.435	273.881	1359.515	347.512	166.355	1279.56	4416.652	399.671	245.85	275.499	5097.845	3217.784	242.645	3881.712	152	0.831	785.151	499.579
11235.073	11911.916	12579.864	15257.896	18088.737	23727.089	15817.35	16028.24	512.846	300.867	326.287	313.373	462.404	698.739	224.459	11900.746	172.232	215.269	281.409	564.481	279.574	582.968	171.198	1247.474	2414.573	286.156	556.327	277.44	5031.019	405.596	318.173	4340.53	118	0.925	854.102	499.678
19155.479	20357.516	21960.818	25992.606	29057.219	32981.907	28442.272	31094.435	814.474	330.25	338.042	764.251	421.409	1114.752	264.544	10129.487	163.229	197.104	357.818	2203.831	168.216	558.656	160.903	1641.221	4845.09	297.856	295.392	297.466	11176.588	1158.139	294.138	4609.561	355	0.771	1104.7	504.872
12877.479	13633.443	13357.096	17401.063	17830.898	21420.057	15995.821	19541.952	1154.726	388.472	357.132	480.083	645.603	1241.877	280.25	14356.221	202.614	193.862	492.492	1267.407	208.396	630.018	200.388	2089.636	3009.278	300.952	328.59	274.408	23377.346	483.679	294.559	4534.366	130	0.94	1200.138	499.3
8935.405	9583.338	8914.577	12713.387	11462.666	15645.621	10931.53	11522.435	494.888	271.368	245.875	499.932	383.949	626.248	271.739	7066.908	157.927	133.922	187.758	785.733	189.021	318.355	125.31	1019.258	2105.682	270.413	250.932	284.923	9466.453	659.116	325.258	2862.428	115	0.917	1253.909	498.065
39563.208	43389.899	39215.863	50634.285	43376.804	50518.673	38204.659	51897.878	1343.691	482.482	441.278	481.453	2397.048	1205.363	381.834	14959.737	320.611	303.402	294.588	637.994	3173.97	514.65	186.172	3458.467	7454.697	347.186	332.06	291.617	2986.151	843.966	336.936	6878.863	112	0.973	413.205	499.152
20704.572	14451.473	15850.32	18754.844	29444.861	32108.103	27511.409	27353.112	1014.698	362.072	339.282	527.247	406.116	1191.804	329.795	10568.2	250.295	283.022	534.007	1627.975	166.661	378.049	211.723	2649.302	5334.795	291.257	262.266	261.495	15004.168	1360.638	290.887	8604.021	142	0.945	641.423	498.648
15942.444	16862.344	18613.793	20998.963	24254.446	26441.707	23576.881	25427.991	920.65	317.815	330.326	739.036	338.348	791.123	278.942	10002.909	182.59	197.25	387.271	1814.599	197.483	406.897	156.107	1518.388	4723.37	249.436	300.777	279.321	19296.173	1955.403	299.692	4514.344	161	0.839	1035.059	501.488
22320.072	23713.134	24927.841	30649.802	33080.615	36483.871	30048.042	34070.289	985.629	1370.343	368.398	1215.756	8463.529	3873.144	398.011	12655.229	205.042	263.26	263.813	629.877	2129.984	470.429	163.719	2084.253	5119.386	334.87	400.016	269.477	15792.681	5233.758	267.161	4616.962	239	0.836	1166.877	503.529
23736.407	23994.358	20691.964	28481.558	28454.724	33711.57	23525.382	31315.467	1275.544	484.403	396.795	1084.645	9131.986	1034.893	313.343	15278.179	340.071	312.379	241.953	764.996	4574.082	609.631	174.426	3011.375	6817.139	309.203	327.247	278.91	2941.121	7274.267	311.573	5763.782	332	0.753	486.714	501.88
16801.255	30282.571	23103.348	34275.292	19368.593	21509.021	24464.333	39556.416	860.663	479.956	405.181	869.897	409.978	1030.806	339.263	8812.961	244.529	365.621	359.448	1895.774	139.302	306.248	244.326	3097.81	2541.259	308.458	300.861	277.173	5061.065	787.238	335.561	11809.295	117	0.944	667.697	501.03
10397.023	10962.663	12167.985	14073.568	17310.52	18633.713	16286.013	18546.972	674.724	308.329	240.864	562.92	348.793	965.674	239.596	8945.39	163.054	151.071	445.368	1184.575	214.05	555.189	153.335	1321.668	4036.721	253.041	359.925	269.232	10765.499	778.243	327.44	4688.566	139	0.807	961.838	502.004
16498.007	17191.765	18653.959	22857.036	25994.406	28465.859	24697.154	28168.047	782.592	476.582	379.208	742.008	928.21	1466.09	274.974	9645.529	167.488	192.645	301.116	2087.431	248.734	1009.695	132.571	1764.055	4355.91	288.535	271.839	316.048	9205.574	1745.014	287.981	5067.279	174	0.907	1072.667	502.299
31486.358	32846.017	34530.463	41012.819	43790.492	45475.885	39918.023	44436.832	990.96	374.112	378.779	997.239	5710.889	1219.417	378.815	10145.464	198.855	250.403	166.528	545.158	1519.764	706.157	155.272	2057.744	7343.948	318.268	281.525	292.994	33704.853	4191.311	281.218	5077.742	142	0.91	1141.085	501.958
35688.838	24165.712	24140.765	31250.709	42193.457	50013.535	33068.494	35607.996	1481.241	413.768	388.398	631.606	5641.218	1160.234	378.987	18075.78	315.235	273.038	234.232	559.433	3812.817	777.539	167.886	2802.932	5264.277	315.397	318.463	272.296	4336.76	3186.086	335.74	5176.931	185	0.941	380.219	502.105
26671.114	31561.415	27066.65	37392.126	35148.885	37356.78	26175.298	38710.435	1094.733	451.486	353.283	833.381	425.631	1063.515	272.115	10090.661	279.038	298.119	528.835	1199.906	142.433	413.659	231.231	2410.92	6731.006	299.191	266.072	264.121	8953.461	1258.334	330.695	7029.01	221	0.88	515.767	503.106
25914.909	31142.635	31223.592	38416.991	33095.542	34805.182	30794.571	42039.409	1307.735	471.233	423.554	873.515	429.664	1421.831	338.055	8445.24	303.045	481.62	360.534	1893.479	154.364	325.457	192.458	2971.484	5099.176	306.45	304.593	297.548	5572.993	1116.04	422.793	11736.296	148	0.959	660	501.182
13839.144	14501.905	15423.883	18406.773	21455.345	23602.734	20785.877	22832.485	1019.06	415.722	318.162	882.191	338.039	998.851	268.693	9338.537	185.541	209.93	320.193	2240.623	192.829	372.563	139.078	1539.476	5674.764	254.163	284.112	288.499	19202.6	1520.276	285.893	4730.23	180	0.82	1043.033	503.861
25735.748	27391.729	29371.061	35722.393	39005.348	43334.034	35771.854	40560.966	1255.677	423.614	367.818	1196.899	7103.418	1486.524	371.734	12609.825	207.13	262.713	217.987	576.572	1481.459	505.681	166.795	2150.509	5644.247	331.538	376.002	271.263	22110.255	5214.618	262.52	4769.914	154	0.872	1157.89	503.461
13054.237	14092.72	14426.042	17868.146	18495.141	20816.732	16030.841	19403.962	1338.841	406.699	376.009	709.651	7265.392	1265.472	330.005	13970.943	202.401	202.707	468.612	1003.763	805.317	628.971	183.846	2275.998	3121.161	305.404	389.931	272.413	15129.175	5140.517	291.901	4880.503	113	0.952	1206.332	501.208
35192.415	38830.803	33901.137	47553.925	42131.575	49131.807	38297.911	46255.562	923.343	517.182	387.758	1124.961	619.385	1603.123	303.436	8656.907	227.682	277.949	252.704	1222.909	318.561	1145.123	164.514	3813.129	7226.907	284.578	305.717	292.702	11988.724	1935.262	355.055	8755.88	160	0.906	1468.394	501.525
14454.432	16642.912	13250.846	21376.407	15797.08	21781.578	13270.931	18135.179	707.115	335.59	325.128	1205.554	1712.776	1048.691	264.66	8897.763	190.968	190.328	207.454	1270.964	806.997	1066.703	153.923	2538.647	6179.699	279.333	268.799	298.827	8212.928	2764.863	344.347	5429.541	106	0.962	1496.698	500.198
19810.676	28200.497	23857.018	36707.425	37315.964	38338.185	28800.844	33779.718	1055.128	280.227	331.976	762.646	8067.141	1231.784	257.32	8917.571	272.264	231.397	218.948	341.704	2056.47	354.083	166.836	1522.071	4896.005	276.987	251.43	285.446	7424.354	4615.001	254.617	3788.214	326	0.746	789.583	508.451
11660.747	11872.134	14049.438	14865.791	19388.532	19342.315	18486.254	21263.057	612.247	278.803	259.437	1202.63	3144.115	707.967	267.266	9227.577	156.253	156.657	241.935	2430.455	1310.534	1093.526	135.446	1531.048	3382.642	244.875	309.404	270.217	11009.785	1989.216	330.7	4626.254	158	0.895	952.93	505.063
21568.887	22460.153	24367.484	28565.32	32310.528	33342.253	30492.769	34171.292	832.854	374.958	448.557	898.704	1332.661	1306.103	304.789	9800.924	186.948	222.458	269.985	2175.115	321.869	2132.221	130.949	2173.684	5005.924	279.525	284.079	328.636	12342.106	1799.181	310.868	6524.133	193	0.834	1064.655	504.889
13978.656	14607.003	15726.894	19022.958	21381.68	23957.517	20735.796	22318.467	965.799	280.737	306.7	393.612	356.784	799.299	231.166	9739.532	143.908	170.401	417.165	2359.997	165.878	1066.935	176.285	1336.317	2841.716	295.148	265.255	275.624	14114.585	775.879	241.739	3576.08	249	0.871	1116.56	506.845
15677.785	17471.4	15357.82	22914.161	19178.761	23810.87	14552.742	17717.375	1054.847	449.437	356.185	1525.988	8796.845	1802.621	358.121	12800.332	206.666	203.619	161.789	641.292	2465.881	652.903	159.918	2259.371	4196.636	265.539	452.493	342.136	1305.197	5952.056	332.941	4261.272	106	0.962	1301.67	502.557
14042.649	15814.276	13442.019	19868.855	16808.448	22555.529	15454.686	20245.864	1173.861	754.065	363.978	974.157	6385.217	4982.324	294.218	12277.763	202.122	196.89	170.368	665.072	2064.886	547.381	135.324	3181.654	3255.71	285.8	304.18	320.983	478.796	3752.069	272.655	6135.354	120	0.981	1370.842	501.833
16607.771	18942.734	15812.836	23963.923	20139.512	24122.907	14665.326	16988.404	1228.151	1216.632	322.13	1203.466	6439.46	2762.662	247.109	14497.322	209.461	271.329	197.145	505.955	1643.269	383.306	131.824	1935.022	5756.112	256.042	493.688	292.209	822.395	4214.88	286.671	3062.156	139	0.915	1393.414	503.5
16539.007	17928.866	16194.987	22760.855	18756.622	23428.008	16998.519	20915.424	753.324	362.546	313.632	1036.636	1440.153	905.806	266.479	7995.032	186.802	191.606	212.554	1185.482	822.436	716.164	159.912	2831.284	3829.011	263.384	270.312	282.622	7278.051	2761.406	292.366	6935.652	115	0.891	1478.091	502.065
19455.445	24957.069	22369.586	31371.547	23824.064	28238.539	18953.909	35303.294	1042.574	435.78	354.191	1211.128	2352.201	1132.321	282.87	12323.902	268.267	313.57	255.156	734.672	1381.859	448.378	197.736	2335.099	3673.544	305.089	289.467	251.81	3814.935	3259.726	339.836	5682.194	136	0.862	501.316	503.735
13097.105	18434.575	15866.855	22007.216	18247.809	16417.146	15484.23	13529.51	865.864	351.6	319.437	775.26	335.315	756.348	284.711	12130.786	235.868	282.886	447.673	1514.902	163.754	323.186	175.052	1699.098	6288.339	289.407	270.296	249.402	14373.034	1616.808	256.74	4532.79	111	0.896	632.653	503.005
23578.632	23996.65	28125.295	23205.264	35550.852	35710.101	31421.182	35630.765	747.278	323.971	379.242	864.67	11935.86	1344.397	287.484	8129.186	254.518	185.874	164.259	318.891	2287.476	464.26	164.492	1894.209	7337.606	484.448	264.518	235	7465.113	6460.586	295.96	4604.918	167	0.913	808.29	504.937
17014.61	18072.833	19356.956	23319.382	26499.53	29450.14	24722.01	28536.1	940.079	451.771	371.614	879.216	926.641	1625.095	305.832	9944.468	164.243	210.968	313.582	2617.781	270.555	530.545	139.744	1926.357	4599.018	311.799	279.631	320.013	17042.976	2519.377	312.06	5762.072	246	0.77	1085.26	503.78
12600.071	13928.726	13128.272	17151.328	17356.505	20481.08	13867.927	16535.873	1187.39	379.96	340.026	542.315	627.814	1163.273	256.858	14081.22	206.095	193.256	435.304	935.157	237.014	479.712	177.295	1757.58	3272.55	309.148	488.605	273.188	19199.08	435.572	239.155	3627.1	113	0.952	1189.217	503.704
10411.135	11370.704	9777.458	14386.062	12604.265	15732.512	11506.759	14296.482	705.934	365.643	272.189	1455.26	2159.522	910.637	248.33	10907.105	154.21	166.242	164.798	1231.983	664.106	297.233	138.67	1881.683	2331.503	260.864	265.098	303.266	11836.482	2389.231	280.371	3963.026	102	0.987	1406.402	502.765
23895.57	27790.925	21328.977	34461.844	24800.316	33734.897	13604.439	17359.593	1178.017	430.812	451.302	837.61	5616.635	1073.749	273.015	11990.98	246.862	250.894	160.509	554.104	2475.041	531.803	158.215	2411.906	5732.837	283.172	360.657	335.874	267.689	4115.557	274.699	3507.49	118	0.953	1523.263	503.763
21488.013	20418.486	17401.809	24044.094	29828.643	11671.863	19969.432	20626.55	1263.238	396.524	278.808	417.684	462.716	506.543	291.904	15424.875	285.666	232.819	536.599	1607.538	163.815	223.354	192.015	1702.94	8335.729	299.345	278.47	252.82	21913.436	688.049	295.811	4132.884	139	0.891	536.392	505.788
16674.401	19400.061	18547.8	24759.191	24107.694	27277.724	23326.407	24508.181	830.753	334.276	295.608	441.925	336.43	942.746	274.18	9475.981	234.839	315.318	436.377	989.502	143.417	553.207	183.607	1504.809	4867.736	285.246	294.918	265.019	8359.224	788.218	309.439	4564.474	262	0.805	640.92	507.656
13572.066	14532.222	14573.566	18225.394	18692.275	22181.454	16715.069	20028.157	1356.453	373.248	343.424	489.518	1153.616	1176.411	278.72	14681.508	198.314	180.738	419.423	947.242	212.446	547.057	176.58	1961.247	2562.689	294.975	353.461	267.63	19281.404	722.593	264.11	4139.359	126	0.959	1195.976	504.913
27465.03	29817.118	29761.459	39499.546	39482.938	43876.454	37741.922	41990.525	1274.985	474.751	419.411	1362.61	8641.905	1587.886	404.624	12046.516	231.516	260.344	190.431	650.255	1857.256	617.584	139.444	2744.108	5715.677	324.416	423.685	283.026	29712.792	5964.094	283.335	5855.316	230	0.807	1217.017	507.526
24218.863	25999.165	26555.052	33870.535	33424.926	43441.314	29189.865	33720.816	905.743	451.486	378.896	1463.856	4044.93	1726.011	381.009	10586.117	220.443	228.841	222.54	1597.336	858.083	888.358	137.595	2495.478	5801.549	305.328	459.534	274.274	12895.374	4004.527	320.543	6570.329	193	0.809	1229.604	507.681
14883.965	16516.294	13890.967	21294.35	17967.078	24267.717	15071.321	18854.185	1112.375	5138.21	348.229	1344.674	8465.333	2467.166	269.042	14352.421	185.337	221.992	168.203	543.403	2390.225	466.607	127.552	2340.709	3753.02	319.921	339.955	320.935	400.865	5015.756	296.984	4107.891	145	0.954	1362.245	504.417
22449.64	23651.421	25713.51	30278.313	36396.678	38526.724	39481.396	43299.545	1097.204	364.165	325.855	1858.393	12912.868	930.969	338.676	11182.567	220.917	256.125	201.219	473.613	2694.599	591.901	143.299	2135.428	6400.261	266.118	297.963	291.007	7657.356	6088.779	355.493	5518.23	194	0.856	934.68	506.866
22432.194	23816.393	26452.103	30382.559	36064.499	38495.841	32747.84	35879.435	1135.612	339.063	311.508	1076.677	6005.932	1417.7	332.228	10595.91	178.109	249.435	169.416	590.177	1685.331	400.354	126.561	1767.805	5703.816	316.976	265.635	268.135	13795.522	4963.74	336.073	4671.561	421	0.753	981.823	514.417
19270.26	20629.713	22511.932	26215.077	30269.572	32758.257	27367.178	30237.43	1466.314	348.418	319.871	936.604	4521.917	1099.601	305.582	10513.764	180.069	233.191	250.675	726.901	1461.263	379.351	127.058	1662.047	5148.935	299.335	310.117	274.561	16815.67	3048.392	309.574	4210.323	209	0.847	1020.644	504.955
34833.126	37386.68	38493.559	47922.466	50249.366	53212.163	47696.884	51752.87	929.003	384.112	387.718	1121.864	6044.842	1567.32	364.06	10709.625	202.198	280.437	177.055	536.169	1072.479	489.651	148.606	2030.65	7288.246	304.117	293.312	294.593	23356.07	4717.248	283.794	5202.602	194	0.856	1132.546	508.613
18283.631	24764.221	20139.256	28963.708	21511.775	28565.677	15051.575	25395.515	1113.098	404.784	359.382	755.018	7808.565	841.119	288.757	14465.987	331.331	280.988	438.007	531.861	4525.102	514.713	170.237	1942.336	7177.326	315.446	341.137	281.176	5732.791	5150.807	322.254	3536.621	121	0.885	472.789	506.971
11724.127	17320.2	14257.178	21366.565	16953.523	17508.241	13204.965	8838.982	1131.754	255.677	276.834	287.564	1099.058	598.601	214	4691.107	262.779	262.473	518.991	1811.81	561.632	286.95	168.585	644.445	4162.55	283.484	259.749	285.396	5408.885	970.691	303.8	2066.491	155	0.865	751.126	508.939
20982.38	21974.915	24431.051	27340.401	31839.917	33107.775	30570.576	32938.481	803.073	310.067	296.888	636.662	361.388	975.125	252.76	9167.386	180.875	216.482	424.901	1671.688	218.002	721.45	153.825	1591.515	6500.923	244.817	382.383	283.55	17870.51	1321.579	309.662	5449.508	336	0.734	963.94	514.149
14188.255	16110.445	13959.626	20571.614	17153.933	19116.417	12770.895	14532.363	1183.212	410.596	357.058	1751.505	11567.077	1442.525	290.633	12822.861	213.535	210.701	159.402	650.234	2475.219	441.574	129.572	2219.496	4350.714	266.565	393.437	369.907	4023.835	7740.088	343.545	4287.635	115	0.969	1317.091	505.5
24782.568	28035.633	22289.942	34542.136	25245.585	34170.098	21330.275	24440.194	1066.609	392.718	479.571	1371.186	7032.887	950.648	274.248	12996.285	235.451	254.219	177.407	485.118	2507.299	525.779	169.324	2385.489	8037.746	273.517	290.644	297.005	455.086	5147.827	290.219	3525.509	183	0.913	1509.385	507.713
22439.662	23820.489	27363.409	28762.892	35597.814	41048.118	30121.383	34282.885	863.707	325.87	362.19	648.724	8893.954	910.28	263.399	11642.027	224.495	245.658	172.67	351.758	3274.184	450.08	176.656	1511.613	6467.539	272.222	270.736	267.296	9525.857	4623.147	347.463	3557.801	143	0.941	834.689	507.521
13719.282	14264.07	16288.674	18017.192	21400.971	22728.011	20843.796	22700.88	914.015	402.636	360.966	766.719	395.429	1109.132	296.238	10277.596	186.902	203.504	273.106	2655.219	206.972	434.881	130.18	1768.476	5169.942	263.483	280.657	294.82	26953.782	3337.455	265.281	5443.743	151	0.877	1048.03	507.699
13645.416	14042.355	14958.83	18022.866	20645.158	21756.455	19788.109	22388.898	721.662	335.983	506.034	874.37	764.892	1050.841	301.341	9620.357	169.854	199.686	246.171	2551.562	312.876	917.51	123.99	1806.389	3994.016	249.223	288.467	303.932	19514.78	2757.343	293.787	5499.325	98	0.98	1056.684	506.255
14771.582	15869.77	14028.116	21226.884	19130.983	23715.464	18127.372	21430.536	641.209	340.746	277.613	727.845	370.386	761.204	231.097	8084.795	158.536	171.584	212.046	1833.602	190.28	256.359	130.509	1788.685	2224.836	274.002	266.019	286.697	12893.647	1024.819	295.966	4380.608	130	0.914	1434.508	507.085
22091.028	25215.652	20671.86	31706.675	27066.002	34372.758	24074.019	30997.373	848.912	435.178	370.265	1091.674	1255.088	1020.329	252.418	9645.786	221.565	231.154	302.343	1133.469	646.443	945.081	144.876	3279.674	6299.208	284.764	302.162	282.101	9914.147	1739.311	345.624	8327.335	131	0.947	1463.813	507.172
21399.414	23789.856	19013.57	29239.637	21659.015	28183.026	17040.783	21414.186	965.933	377.935	369.713	1456.367	7164.064	1061.828	265.098	12692.348	229.388	255.044	169.596	492.526	2253.061	533.856	163.587	2537.478	6963.223	286.348	361.918	299.05	602.67	5282.915	313.204	3762.256	119	0.933	1500.399	507.987
22232.344	18664.723	18992.519	23809.097	28235.668	29781.649	23419.524	29832.057	1160.559	384.949	347.433	694.057	413.46	1061.631	322.272	9022.509	284.02	301.953	341.004	1886.603	157.677	317.884	174.854	2603.146	5333.074	296.549	293.801	277.309	12195.813	1552.516	395.7	10485.072	145	0.929	663.107	509.466
24034.947	28783.042	27373.847	34215.442	29309.689	27202.589	27447.892	41499.742	1224.724	475.673	443.789	826.049	476.18	1141.865	339.565	10638.693	307.611	383.331	406.799	3290.961	153.281	465.739	203.956	3409.875	5352.15	322.487	324.767	293.262	11849.087	1340.358	327.191	12334.553	130	0.99	671	508.5
13491.542	13755.034	15841.072	17480.544	21128.442	21982.026	20052.09	22424.305	841.516	318.496	309.038	887.998	909.705	1080.189	273.903	10230.2	171.208	170.886	235.869	2389.205	426.268	447.776	146.392	1734.701	3851.899	246.75	304.42	265.551	32449.899	2645.367	292.699	5629.31	113	0.952	972.96	508.978
16452.064	17471.821	18012.83	22102.342	24203.006	27149.818	21730.381	26516.593	1416.158	401.475	370.972	1360.027	8744.938	1234.917	394.736	11665.428	207.278	200.813	143.169	527.491	2332.259	583.903	146.745	2380.993	4188.391	325.718	356.955	284.831	41490.48	6660.481	286.088	4811.031	116	0.936	1150.655	508.552
20908.849	19553.849	20469.769	24001.281	28065.866	25991.928	14506.836	18147.724	917.784	271.166	290.441	510.296	346.222	508.328	199.313	8599.23	269.157	335.377	304.984	1020.04	151.709	250.696	136.65	966.425	6815.997	306.898	273.442	277.582	13581.282	573.709	230.227	3168.768	146	0.901	729.452	510.589
16279.383	16620.79	19017.84	21056.065	25622.31	37143.365	24410.263	27025.579	744.646	317.226	285.91	561.726	342.318	1671.808	229.822	8405.29	205.853	179.915	409.292	1472.25	262.923	679.997	157.894	1380.963	4487.319	298.338	270.867	286.504	6099.331	824.085	334.093	5069.813	261	0.842	882.91	512.412
20139.233	21242.947	24340.91	26527.83	32665.794	35925.566	34885.807	38882.381	889.442	354.358	326.915	1358.158	6397.707	1181.968	343.568	11212.821	216.569	210.002	261.492	1411.793	1600.026	485.111	145.116	2430.047	5133.263	288.642	285.358	288.198	8356.801	3701.46	352.163	7301.965	425	0.713	900.712	513.9
32863.991	34640.321	38284.466	43529.794	47115.774	47394.335	43624.294	47472.458	1156.877	416.765	400.879	1293.108	7069.236	1410.52	376.433	11212.229	213.923	249.087	185.071	607.638	1774.077	562.207	153.739	2349.669	7046.459	302.174	270.047	283.473	40253.636	5618.918	278.878	5310.74	177	0.748	1137.845	513.992
26509.93	24494.165	24520.495	29851.821	27954.48	30472.674	21359.673	23066.733	1070.465	455.564	316.739	701.86	432.293	866.512	259.4	10741.378	280.159	357.183	450.796	1138.454	139.24	499.742	226.744	1844.14	8178.717	303.145	278.739	267.587	7509.105	1049.737	356.058	5460.309	161	0.935	506.755	510.792
22908.249	17319.403	14000.029	21120.653	34251.144	33612.856	30048.126	28889.158	925.922	324.958	227.837	838.942	7173.6	1215.135	225.94	10125.354	292.128	278.269	188.829	821.372	2929.112	440.214	155.895	1939.865	5756.778	282.837	213.884	293.37	7790.298	5445.184	274.505	4533.568	106	0.949	763.925	509.698
12622.126	13198.041	15023.16	16334.162	20181.738	27027.379	17636.533	19469.013	747.827	267.332	287.482	538.866	282.9	1038.876	217.891	7082.993	184.911	181.707	280.344	1075.021	280.313	1563.573	155.87	1050.055	3408.211	286.299	306.082	275.845	8557.466	783.905	330.482	3795.398	174	0.907	870.282	511.575
28916.682	30224.965	35432.736	36409.53	41858.169	40547.54	40364.152	42621.227	900.344	349.593	320.891	1976.062	7133.099	933.265	308.94	9241.406	206.428	268.467	251.108	1535.163	2656.465	520.204	136.024	1787.756	7181.216	255.196	264.164	289.618	17294.1	3659.755	355.51	4977.76	273	0.758	941.262	512.753
16497.196	17056.199	18814.134	22205.233	25646.308	27110.358	24321.189	27330.451	755.948	346.378	362.365	799.451	834.02	1187.65	276.635	10252.954	167.235	190.943	365.757	1837.603	285.254	1139.836	145.293	2051.426	3914.724	301.042	346.168	309.062	12924.521	1437.138	290.914	5973.409	192	0.874	1088.495	512.453
13748.027	24052.856	18762.807	28341.132	18911.305	17908.298	19713.105	29764.683	491.02	543.036	283.463	360.555	293.788	359.213	215.142	8927.533	214.069	292.885	337.274	923.903	114.77	233.926	151.425	1291.133	3361.738	295.227	313.248	263.786	4437.608	636.462	262.383	4323.985	146	0.936	708.37	511.329
19382.508	20243.542	22498.584	25590.063	29517.808	33984.999	26713.077	29076.768	1018.374	419.374	342.887	895.272	394.974	1324.88	286.772	10087.065	195.792	229.667	324.496	2254.747	198.581	401.134	137.662	1734.128	7403.093	257.069	292.992	290.636	18786.061	2140.306	332.129	5699.761	214	0.904	1033.738	514.271
20177.023	25223.449	30803.903	25655.814	38355.773	42503.156	33023.686	36501.079	632.055	316.109	357.503	881.187	11916.026	1071.138	295.57	9418.256	216.435	213.166	172.161	373.159	2731.992	567.186	169.556	1683.823	4928.609	247.667	260.776	232.06	9233.687	6449.89	285.424	4117.706	206	0.852	809.544	515.204
13103.94	13772.54	16063.866	16494.026	20212.94	20235.759	19079.783	20780.772	1756.375	338.756	302.124	869.196	8338.262	1176.815	366.543	12286.509	161.557	195.448	169.327	462.433	2596.877	1010.765	136.202	1885.149	2938.298	292.073	276.024	266.406	21997.437	5582.055	358.488	4306.715	118	0.964	990.636	511.686
20382.398	21918.079	24340.339	28101.826	33274.669	35972.529	29251.86	31763.934	1248.496	357.573	334.133	925.416	4156.438	1260.74	309.666	11449.783	186.216	248.463	172.582	604.307	1421.272	338.876	128.052	1723.818	6078.332	320.392	347.617	284.442	15266.277	3005.901	344.412	4059.524	116	0.936	1017.724	512.353
14766.513	15720.05	16965.454	20598.554	23326.144	26573.031	22930.22	25018.388	773.057	335.044	348.105	843.923	454.157	1092.307	264.192	10435.428	171.232	190.985	404.089	1627.535	161.605	531.515	175.671	1836.861	4744.609	305.808	363.455	282.123	11567.705	937.646	260.812	4811.414	101	0.964	1099.233	511.629
12968.363	14195.182	13565.503	17021.55	17814.55	23799.828	14436.247	20226.589	824.079	337.265	305.328	611.008	329.916	753.43	273.755	9817.261	219.714	265.75	326.449	1645.737	137.949	926.667	166.99	1887.332	4167.482	310.517	286.957	272.447	6146.714	954.26	337.094	7084.225	167	0.778	652.524	516.332
28313.125	21585.701	22472.907	27995.351	38825.227	41763.23	36071.381	37340.696	1148.876	531.365	327.121	433.225	469.116	2394.284	316.735	10084.884	290.731	342.919	614.64	2069.913	150.344	405.47	157.607	2061.663	5138.875	288.732	333.734	290.277	9194.156	1594.597	298.769	6594.264	133	0.935	691.568	513.184
20365.863	21942.609	24204.653	27184.505	33473.471	38715.04	26779.139	30785.649	910.207	325.087	347.533	668.347	9306.141	1028.953	262.696	10952.038	229.153	226.13	183.439	329.051	2609.098	477.112	179.992	1533.914	6425.403	297.399	271.557	271.495	10801.998	4667.577	339.954	3610.967	127	0.94	827.406	514.248
25945.015	27298.796	29871.588	34872.071	40027.922	40676.734	37385.621	40974.767	857.394	364.804	382.201	940.902	5659.16	1421.001	360.151	10875.335	181.295	263.579	187.674	791.516	1118.285	588.895	131.639	1986.446	5259.997	287.79	330.539	321.635	14157.732	4778.717	289.724	4985.222	296	0.776	1063.821	515.73
18940.609	21044.829	19002.708	27137.53	23873.625	29075.69	20392.564	24352.773	1318.76	622.587	451.992	1380.848	5979.922	1720.561	313.514	12735.851	203.681	239.361	184.877	554.561	1705.835	575.776	141.932	2396.259	4543.469	270.736	450.65	363.963	1099.937	4395.636	322.021	4842.284	202	0.861	1302.896	513.322
13224.184	14942.997	12325.861	18721.564	15663.383	21191.887	15713.788	15258.503	897.536	1418.826	284.936	1155.842	4219.089	2191.77	248.094	14041.959	195.038	249.359	167.812	444.058	1793.795	409.061	123.821	1702.092	4052.643	296.588	473.222	321.102	318.484	2726.753	333.293	2987.88	130	0.914	1348.785	513.769
13258.496	10052.223	10554.703	12365.366	15478.058	18432.643	11928.362	15419.292	1105.038	363.165	309.085	723.721	1242.225	1002.287	262.996	17561.847	303.809	221.433	827.948	1346.734	522.269	401.799	232.526	2321.47	5797.916	299.08	283.986	252.662	10294.759	2033.192	384.701	6673.289	118	0.925	489.195	513.381
25892.799	28810.896	24850.58	34934.283	30433.411	35615.709	18960.208	27670.343	1188.289	479.246	343.616	576.979	479.496	1377.668	298.928	14267.234	307.641	465.323	545.363	1529.111	159.945	687.767	201.266	2096.254	8204.079	311.171	296.303	277.852	18548.153	3179.467	371.737	5235.08	188	0.802	517.165	514.053
9366.246	9785.471	10665.263	12058.636	14855.227	16345.944	13688.634	15887.763	533.552	257.616	310.306	417.377	383.067	733.356	220.792	10698.25	180.723	208.221	299.219	1347.089	266.46	3918.455	181.773	1130.026	2769.214	277.683	287.991	274.577	3581.075	732.988	307.996	3808.104	145	0.895	849.576	515.872
22924.013	23815.991	25960.666	30391.411	34614.137	35724.48	32178.29	35995.607	955.449	376.532	383.709	916.938	4056.891	1205.391	355.183	10939.75	177.937	220.297	175.903	1070.702	946.641	666.368	123.035	2114.511	4557.925	302.213	295.014	302.673	11399.539	3045.391	262.217	5743.415	159	0.793	1079.506	514.664
21700.686	23992.87	21493.541	30696.586	27442.073	35096.352	25737.544	29849.301	850.41	409.135	344.72	1247.996	390.487	1109.226	251.223	9624.176	186.559	239.558	210.28	2373.457	175.394	389.974	144.688	2307.88	5652.762	272.973	268.244	309.846	16328.634	2274.437	301.498	5687.616	169	0.933	1408.287	515.358
19511.898	21430.106	18797.115	27332.398	23712.901	30348.213	20475.649	24878.922	815.596	401.086	322.487	1047.091	396.689	859.839	245.212	9844.532	190.285	233.912	249.199	3343.339	221.532	440.115	140.921	2148.858	4937.78	275.69	290.841	294.381	24371.547	1300.821	315.064	5060.663	220	0.84	1433.859	514.327
32019.072	38866.902	35471.353	46817.708	42083.702	43222.063	17547.588	25783.523	1014.092	486.611	337.276	518.081	814.317	786.687	236.173	13219.801	252.313	366.72	630.936	2005.068	280.644	347.348	187.538	1544.648	6425.163	300.581	270.493	279.629	14752.028	1293.548	302.271	3818.245	142	0.945	532.303	515.549
12810.264	8081.58	9059.027	10462.268	16781.071	15638.762	12757.154	10501.285	729.614	239.108	298.236	419.477	312.471	487.82	196.01	8229.667	238.811	209.068	356.514	1004.41	117.544	249.483	152.166	948.536	5609.816	282.052	283.572	271.642	2577.792	851.421	266.317	3441.502	148	0.948	722.027	516.291
7700.814	8164.528	9150.265	10117.536	12339.358	13774.918	12045.871	13734.667	1106.651	292.729	264.427	528.791	4085.361	1010.011	274.388	12353.671	151.512	170.55	360.776	1071.831	565.489	3595.735	162.985	1482.088	2494.04	275.133	258.852	266.235	10067.729	2794.102	432.641	3442.5	101	0.977	1000.381	515.441
16624.022	17913.049	19441.748	22785.519	26948.124	29608.807	24437.116	27385.778	1667.741	385.443	335.637	969.198	6513.496	1414.302	348.505	11707.552	181.191	211.594	177.979	500.666	1699.163	475.355	130.603	1880.378	4457.025	336.916	341.835	272.774	17593.117	4744.349	350.082	4529.358	275	0.839	1012.187	519.351
21714.678	24403.413	19452.807	30450.506	22773.985	29775.064	17277.539	21743.004	983.98	383.723	347.344	1580.006	10164.918	887.896	257.966	13761.885	242.929	283.84	179.712	428.121	2170.659	506.65	150.503	2141.205	7729.374	302.833	288.562	296.614	1275.085	6484.032	323.922	3017.362	105	0.941	1499.243	515.471
16014.911	16354.639	15062.93	20414.891	23183.878	23568.88	19331.76	14810.004	723.719	298.112	269.807	424.05	319.337	798.924	252.622	9585.897	194.099	244.173	289.568	2116.292	130.349	678.015	157.845	1175.959	4840.726	276.392	258.616	285.017	7087.054	1296.434	377.284	3215.521	146	0.936	637.288	517.623
18332.495	18413.298	18341.739	23650.968	27699.08	27015.636	24828.463	25103.073	887.339	342.213	318.762	509.831	395.86	748.713	294.661	12953.759	251.996	384.632	613.869	1894.931	130.021	400.109	173.03	2160.86	4951.156	304.697	314.754	277.74	6557.734	1116.846	288.543	7276.853	202	0.888	680.386	516.45
28996.224	29661.989	28672.791	37020.81	39976.541	49185.84	37668.183	45914.639	1075.167	808.813	353.378	455.75	465.37	1473.453	279.158	10565.267	324.94	376.865	570.393	2107.035	148.584	443.857	165.495	2256.74	6775.236	296.826	333.226	293.647	9699.877	1818.379	291.878	7281.747	203	0.815	695.81	517.579
15619.528	16017.66	20000.16	19593.987	25078.46	24101.218	24267.363	25829.999	570.282	254.159	232.906	947.205	2271.389	592.67	250.915	7312.146	151.689	185.972	240.559	1722.171	1799.612	392.436	131.462	1096.445	3459.917	250.953	237.712	274.221	11385.686	1189.67	318.527	3317.537	125	0.903	944.98	517.812
10940.303	11230.983	13200.89	14181.132	17043.265	18371.987	15920.59	17359.994	613.204	288.323	423.173	744.933	498.493	971.584	262.522	9317.313	163.662	193.705	288.728	2268.195	184.666	349.29	122.623	1400.739	5434.497	240.06	261.281	283.286	9714.572	1818.604	325.238	5094.6	110	0.955	1041.9	517.036
15600.179	16433.304	18393.37	21465.667	24978.948	26870.076	23325.587	25373.299	887.424	314.75	333.338	695.312	403.862	1074.721	249.102	11635.876	162.253	195.899	403.137	1517.761	159.016	670.716	163.881	1681.183	3860.724	299.186	277.953	272.655	8891.62	682.073	271.97	4533.283	123	0.889	1095.606	516.923
23394.652	24821.729	26052.72	31972.612	33061.828	35242.682	31233.286	34612.191	1496.55	460.488	395.718	1355.909	10782.598	1588.445	412.907	13711.264	223.861	266.375	169.319	583.03	1972.996	503.693	124.888	2360.573	4836.832	350.079	423.182	270.248	21600.932	7372.674	268.199	4873.827	188	0.864	1197.649	519.261
20758.483	22737.655	21174.606	29399.678	27258.118	34794.363	24565.384	28802.162	998.389	442.954	346.202	1014.03	5249.214	1410.459	331.474	13572.052	213.245	218.809	178.269	610.833	1414.911	504.769	153.29	2409.341	4382.443	279.604	325.597	299.572	2263.523	3019.754	307.378	5069.202	354	0.824	1251.04	521.167
16668.153	18722.87	16707.999	24456.411	20931.275	26075.144	16934.671	19918.308	1005.799	2168.121	334.224	1318.359	6006.621	2044.896	309.298	13016.4	205.059	257.322	182.387	570.493	1647.199	577.206	144.527	2313.786	5032.626	278.064	446.928	337.698	564.278	4373.506	305.575	4499.856	196	0.839	1291.577	518.969
12516.365	13880.018	11899.842	17521.569	14804.661	20054.655	12494.17	15643.236	995.287	2685.503	279.759	1829.895	13364.122	1674.758	288.451	15522.059	189.459	204.782	249.869	561.148	2602.197	436.387	125.254	2068.974	3405.567	293.362	292.192	315.719	841.702	7473.862	296.608	3551.091	96	1	1360.521	515.229
12352.723	14226.64	11750.035	18354.112	15589.009	21293.282	13602.124	17745.166	970.153	406.376	282.591	1135.784	5404.75	1501.288	260.672	13667.427	181.521	175.339	157.36	461.49	1999.35	415.475	126	2426.262	2914.302	269.264	316.021	307.615	430.538	3275.007	296.83	4476.145	128	0.963	1372.578	516.539
20286.097	22338.738	19376.13	28471.449	25497.098	32144.174	23173.592	28283.712	785.747	407.52	318.509	1454.899	1328.722	1126.129	255.963	8756.516	184.443	213.069	202.141	1415.539	493.036	353.721	137.466	2511.43	5380.361	283.258	264.965	301.754	7727.8	1996.898	299.682	6481.328	339	0.668	1396.701	523.394
27713.266	25591.645	21084.206	31113.684	41486.478	39764.863	36842.871	37711.924	1071.665	346.64	281.35	704.249	6926.394	1543.984	248.606	8833.393	315.181	312.043	278.551	727.393	2137.653	454.98	165.07	2020.182	7287.836	362.732	237.696	277.144	6839.606	5367.83	309.375	5220.568	296	0.8	759.534	519.169
25682.859	32373.247	13973.204	38081.108	37909.898	35765.557	31991.819	43247.386	947.517	344.793	235.835	734.04	7972.202	1318.681	195.848	8075.139	301.876	293.821	319.779	346.17	2732.216	440.296	142.174	2044.918	6832.328	321.579	230.143	285.526	7722.293	5353.704	253.187	4866.475	148	0.959	770.182	518.338
17550.915	18029.472	20442.084	21960.251	26674.248	28547.3	23759.971	25834.518	653.159	291.69	316.063	553.406	303.896	785.6	233.194	9000.675	194.35	209.275	365.456	1370.395	270.934	1929.155	189.033	1187.643	4313.067	281.606	285.98	279.677	6200.193	814.679	331.451	4286.993	237	0.816	856.842	521.669
24099.363	25485.57	28258	31469.043	35944.712	37526.134	37837.545	41193.993	1147.149	362.67	331.667	1792.052	10219.257	916.573	327.865	11379.62	213.72	252.683	201.096	760.324	3079.037	498.763	131.249	2044.3	7146.272	281.504	301.142	293.405	12633.224	4332.615	348.783	5580.785	275	0.904	929.198	521.991
28773.441	30440.585	33318.33	38685.643	43585.267	43933.212	40269.872	44659.875	1031.587	404.13	377.454	1011.614	6358.767	1497.084	401.17	10883.468	185.687	243.58	147.901	508.52	1221.199	502.161	121.78	2234.563	5399.807	303.485	268.334	304.858	18506.726	5531.698	281.812	5582.799	383	0.752	1074.654	525.654
19385.993	20390.322	21358.376	26031.858	28609.979	30934.015	26819.56	30394.618	850.075	409.037	360.549	800.213	2417.895	1432.21	304.483	9653.178	186.243	187.682	222.916	1069.993	416.364	500.391	149.212	2097.256	4183.665	298.386	334.319	280.859	11040.599	2269.965	260.247	5826.186	227	0.794	1123.126	520.844
17271.199	17897.206	19369.906	22523.876	25123.016	27055.971	21914.18	25122.286	1093.793	392.178	358.649	1015.875	7645.788	1340.179	350.2	12703.705	196.25	201.775	183.535	691.339	1422.907	501.593	148.956	2154.555	4181.581	344.881	330.235	273.148	22486.344	6130.397	293.991	4480.689	255	0.78	1146.116	522.429
23271.342	25452.68	23727.897	33301.283	32903.609	38929.637	31200.677	36367.231	1308.376	441.48	386.839	1326.21	9789.22	1379.367	427.006	12425.778	207.59	261.78	157.952	555.853	1985.043	537.764	129.021	2511.876	4624.686	324.631	376.449	267.456	39663.676	6640.671	261.515	5171.023	154	0.937	1208.753	517.37
12409.821	13387.898	13650.332	17236.13	16735.386	23496.775	13879.552	15731.155	609.374	344.78	272.595	959.282	576.771	1468.092	250.954	8990.559	175.013	185.294	257.722	1751.967	214.775	1090.676	132.169	1361.535	4632.754	286.215	265.892	275.772	3976.558	2963.362	315.811	4264.524	104	0.974	1231.798	517.019
17025.59	18855.861	16961.89	24548.04	21892.932	26148.693	17247.416	19556.756	940.376	2345.303	293.886	1344.692	7787.595	1787.325	250.902	12287.859	189.017	251.42	170.078	428.561	2266.1	424.412	130.108	1793.64	5110.365	316.513	356.817	375.689	308.44	5608.926	351.906	3643.572	151	0.918	1319.414	518.202
28585.041	30922.786	31104.759	39800.907	39624.601	42890.532	36506.7	40633.386	1032.688	437.369	383.89	1224.443	7067.854	1403.257	389.726	11638.972	219.158	260.688	172.778	714.405	1436.603	725.788	135.289	2441.62	5647.247	314.953	317.286	277.552	28565.055	5340.669	281.678	5613.483	329	0.77	1215.682	523.922
16755.121	18961.682	16294.435	25537.21	22199.74	30641.333	20484.034	26382.221	760.29	383.578	291.095	1378.299	758.826	1016.249	250.446	9242.439	167.387	222.85	244.579	1893.203	159.054	333.063	148.251	2335.268	3652.756	266.673	268.337	299.575	8833.285	1341.508	320.618	5680.056	149	0.955	1425.909	518.265
16229.414	23193.396	26256.294	26327.935	26435.529	28855.565	31665.554	35805.402	1097.888	325.41	318.932	581.28	11665.764	1157.54	237.664	7962.754	291.878	231.407	223.512	582.811	2506.587	1141.598	140.267	1805.602	4719.1	348.49	239.301	279.489	9418.71	5486.633	247.62	4123.188	248	0.892	780.169	522.556
20847.124	22140.071	24713.561	27681.752	34140.017	37798.567	32559.002	37246.144	1036.699	394.682	349.124	1688.38	8444.368	1189.361	371.841	10492.742	231.016	213.065	171.788	1202.152	2449.382	521.065	129.788	2168.328	5776.212	280.188	281.455	289.578	7921.084	5239.052	327.255	5592.843	122	0.945	897.541	520.016
26179.982	28139.939	28398.822	36869.119	38323.38	42442.5	35514.65	40584.044	1409.487	447.246	406.16	1289.431	9914.298	1572.005	413.542	13452.524	228.207	257.26	172.402	628.996	1978.86	496.316	131.123	2470.638	5565.96	329.017	368.74	265.408	17175.839	7644.58	269.137	5403.937	178	0.885	1190.719	522.084
23938.575	32892.712	29876.223	40070.686	33420.316	34464.247	21672.404	37824.197	847.378	384.011	349.675	432.427	358.42	798.321	220.831	10018.088	290.947	433.023	722.752	1103.642	129.137	588.652	154.135	1315.92	6350.946	306.195	342.24	259.095	6360.895	2578.563	271.214	3498.985	124	0.972	706.879	520.29
25692.99	25440.801	30224.934	19844.028	38173.604	37344.783	32000.814	36989.564	811.442	294.227	347.618	619.061	9012.496	1141.812	263.784	8155.839	293.661	208.497	170.394	280.443	2359.845	447.032	168.889	1724.09	7242.031	249.015	252.281	246.991	6261.015	4934.928	309.091	4183.07	163	0.879	799.887	521.825
10693.021	10983.112	11938.515	13925.461	15885.947	18426.461	15062.499	16898.222	763.499	313.134	315.986	810.314	767.144	921.596	248.575	11086.749	160.942	175.859	356.531	1567.737	192.719	370.707	147.083	1544.518	3645.549	293.22	259.545	270.706	5920.556	874.694	280.073	4392.516	102	0.955	1105.422	518.775
25522.932	22885.805	20800.101	27297.104	36262.742	26066.933	15827.806	25112.494	1184.331	486.52	342.138	563.657	501.838	1291.567	274.509	16099.466	316.46	340.281	695.649	1617.009	163.009	562.944	218.983	2275.255	8905.868	306.695	286.831	284.416	14611.781	1556.703	367.351	5413.083	143	0.941	511.92	521.731
23687.148	25342.125	26997.214	31390.636	36098.824	38143.28	33940.224	36842.671	626.11	361.019	271.537	549.071	325.37	740.87	220.823	9216.54	162.74	244.717	440.342	882.945	177.956	1040.859	162.851	1230.457	6147.427	252.95	303.592	289.722	5905.419	458.657	400.925	4229.081	125	0.98	956.14	521.268
28229.643	30283.502	31993.902	38395.196	40990.477	42928.897	38143.478	42602.308	977.917	422.908	384.503	1048.987	4899.294	1524.862	356.615	10806.279	203.363	228.906	187.211	790.224	1146.63	549.249	147.748	2259.42	5005.482	293.006	290.852	280.421	17743.704	5253.504	297.261	5760.979	104	0.961	1131.125	520.952
21161.571	23447.401	19533.779	29710.658	24325.958	30695.33	18535.895	23215.476	1117.587	390.324	607.403	1336.427	7469.42	878.992	245.365	12155.732	234.37	256.406	204.901	491.618	2784.021	411.368	142.826	2222.906	6939.741	274.333	405.264	290.974	1653.709	4569.769	291.06	3421.317	140	0.897	1469.193	522.329
18089.151	20604.795	19674.672	22587.476	25238.624	20346.582	19559.155	13860.96	1079.361	321.491	333.842	419.094	3064.442	901.712	242.156	8443.799	294.339	312.431	667.016	916.405	1448.967	345.616	167.043	1215.932	4653.838	305.322	274.687	258.323	4601.019	2703.891	341.431	3438.201	122	0.882	746.844	523.656
20215.216	21890.795	25535.689	26605.555	33576.752	36263.385	29144.312	32432.277	702.458	324.865	332.226	591.332	7029.775	1194.927	271.013	9810.293	205.684	226.358	220.923	411.914	2439.762	2262.869	171.974	1662.242	5600.702	293.095	319.477	276.156	7999.994	3438.911	299.208	4074.044	408	0.765	825.444	528.292
16965.339	17515.642	20102.556	21814.787	27136.365	30647.527	23090.871	25428.085	695.211	298.709	296.392	519.194	353.021	848.946	231.319	8119.536	214.532	202.312	435.626	1477.694	265.594	1054.909	168.386	1140.074	6367.523	280.132	276.04	285.667	5968.518	765.689	336.983	3988.853	303	0.733	869.411	525.256
18715.301	19650.382	21787.21	24670.39	28717.33	31158.875	26329.848	28670.054	793.934	890.676	320.999	688.025	424.57	1455.967	264.519	9156.106	185.472	194.32	362.328	1375.342	195.431	411.065	154.84	1491.391	6519.204	251.526	328.679	268.87	10893.108	651.101	332.398	4670.338	268	0.855	1027.086	525.168
21932.924	27405.233	23248.431	33987.83	45375.693	31140.258	20904.924	33671.787	1141.116	386.039	307.501	463.908	735.62	1056.55	290.525	20507.596	270.079	306.504	477.021	2156.732	220.509	429.329	231.627	2174.638	5472.518	298.637	274.671	276.042	25508.35	1503.977	351.845	6106.063	184	0.885	491.375	525.63
21874.805	24609.461	24137.631	30990.152	44422.957	31137.297	22536.486	35291.034	1145.963	422.23	339.06	613.174	746.031	1149.634	291.148	18462.681	269.363	283.429	449.599	2495.173	207.975	428.685	218.057	2446.979	6044.255	299.881	284.708	288.188	27522.731	1470.376	380.273	6675.553	144	0.948	500.139	523.84
17998.613	18956.938	18301.985	23871.356	26871.785	31910.015	26277.058	36594.589	829.746	348.773	342.678	345.259	460.852	951.724	302.28	12677.135	288.576	296.511	515.494	1371.95	145.312	466.912	165.52	2266.067	6100.898	288.845	356.853	273.413	9564.557	1404.967	322.519	6242.33	100	0.967	686.42	523.51
22428.161	23710.512	25770.32	30056.409	35781.516	36890.391	32558.976	36801.548	857.448	381.855	351.591	930.774	7013.294	1390.554	383.517	11513.194	178.862	245.33	158.765	560.911	1189.683	429.345	125.369	1926.648	4443.624	279.927	309.285	280.862	16314.397	5695.284	341.589	4783.988	444	0.73	1044.89	531.599
22171.479	23397.959	25638.443	29981.783	34668.002	35722.529	31563.617	35990.872	1016.461	376.205	365.035	1071.39	6927.93	1265.569	388.541	11056.117	191.651	254.829	177.614	446.11	1407.768	438.605	128.123	2110.468	4831.292	289.52	362.75	300.035	24541.359	5728.74	321.058	4783.796	179	0.881	1057.612	523.779
13849.374	15312.125	13498.695	19640.343	17029.7	22218.84	15508.173	18719.253	788.186	469.047	285.186	1353.736	4646.708	1180.353	290.679	11332.017	186.265	194.466	148.809	1116.173	1063.075	363.015	128.507	2198.004	4306.875	284.903	305.693	325.194	18283.931	3803.522	308.932	5135.661	202	0.762	1360.658	523.307
16452.517	12982.121	15642.774	17634.11	23352.215	26369.588	23439.693	21718.441	1094.665	340.448	323.684	305.539	431.552	720.707	296.09	12619.502	287.886	286.752	597.926	773.897	149.817	722.217	202.862	2085.323	4306.063	294.049	469.091	264.89	11481.059	953.598	312.125	6102.414	175	0.842	679.82	527.009
16653.62	17423.405	18709.084	21825.28	25926.498	27856.513	23680.747	26160.779	559.254	441.183	258.464	533.034	304.751	751.558	235.254	9995.896	152.852	194.905	418.784	816.567	192.277	413.27	155.289	1082.252	3463.089	253.213	269.729	279.553	7314.004	605.643	454.053	3198.802	115	0.865	949.439	525.596
20752.443	22006.355	23088.955	28324.172	31302.976	34076.07	28959.753	32234.468	922.677	347.991	345.888	959.73	3365.878	1243.992	301.038	13005.711	170.25	226.229	283.661	939.308	479.313	482.396	138.305	1890.301	5960.716	304.153	277.289	272.692	12820.796	2587.197	269.881	4586.59	195	0.869	1100.838	527.536
8783.24	9643.951	10070.953	12045	13036.857	14760.234	12250.924	13289.552	974.095	679.148	307.784	391.337	547.304	1711.189	231.945	14805.496	193.376	192.551	490.954	662.522	212.158	566.531	198.137	1531.31	3112.916	326.792	355.351	249.395	13632.015	441.35	236.273	3292.284	110	0.955	1159.536	523.518
17705.134	19911.182	15691.505	25277.422	18545.108	23636.088	13412.185	17133.786	1051.75	368.557	465.421	1469.676	9131.966	844.206	248.716	14280.672	232.177	228.308	194.681	411.669	2359.887	421.545	144.209	2175.623	6386.82	294.905	270.772	286.071	976.871	5410.992	326.362	3006.68	112	0.932	1497.786	522.982
28643.656	23646.582	23887.694	30024.708	41482.458	46963.674	34438.436	36254.495	865.748	376.667	345.479	618.845	465.308	1221.731	269.616	10142.432	304.769	355.212	387.549	2042.234	141.824	455.532	191.036	2176.963	6707.308	297.448	307.468	286.577	6697.82	3260.869	317.232	7196.034	180	0.895	694.506	525.578
11578.105	12261.747	11026.594	15815.275	14103.664	17620.406	12434.419	15601.872	706.882	378.217	338.758	1032.254	1258.371	947.845	270.421	8824.898	163.454	167.514	225.843	1502.617	480.074	337.925	146.499	2107.622	3277.099	283.43	306.065	308.945	14800.968	2831.716	324.772	5845.715	141	0.84	1381.394	525.848
20011.607	20505.535	23701.832	24953.795	30474.711	31919.97	27452.869	29921.129	763.246	306.345	325.745	466.028	321.302	831.641	231.621	8227.17	210.995	236.462	375.273	2083.665	279.443	1199.025	196.719	1262.762	6510.216	284.213	300.363	266.962	10001.866	791.251	301.471	4754.567	260	0.773	848.223	532.442
15835.177	16508.415	18449.32	21013.465	25731.838	27839.203	24865.206	27091.912	581.422	268.411	255.513	695.418	1164.554	665.849	251.241	9489.687	157.165	198.184	369.677	1612.547	600.417	1027.51	135.306	1187.877	3785.302	238.207	236.037	283.37	10894.688	920.796	400.909	3736.776	168	0.906	940.44	527.512
21086.171	22487.789	25227.605	28524.485	33586.79	35396.822	31324.546	34072.024	732.424	433.166	290.114	743.59	731.532	1067.792	244.474	9504.005	179.312	240.244	337.624	1191.594	355.301	832.447	139.956	1461.159	7996.189	245.136	272.978	282.218	8274.894	1285.092	348.446	4709.308	231	0.872	969.132	527.985
20211.835	22158.157	18693.85	28871.676	24937.972	31470.45	20578.401	27274.488	1031.392	440.276	379.848	831.055	4138.939	1419.786	279.388	13579.621	217.863	207.763	162.758	523.988	1458.855	433.222	133.303	3399.068	3522.085	275.706	427.098	298.885	287.68	2633.308	326.696	5874.882	111	0.964	1455.878	525.905
22883.31	33093.231	28072.893	41420.892	33903.893	44883.222	27620.661	37858.489	806.282	346.508	322.645	573.35	429.056	1363.462	236.496	9323.64	274.455	418.48	477.07	1410.823	134.845	952.268	167.584	1599.63	5413.405	303.081	316.554	271.067	5609.426	5577.142	304.502	4637.988	107	0.958	702.995	526.949
29581.105	29041.119	23909.187	35874.161	43519.661	41940.357	38749.676	43915.881	1011.78	354.867	271.464	682.577	8398.976	1304.748	229.532	7623.467	310.577	309.845	188.819	448.076	2401.601	466.683	155.616	1987.683	7888.729	309.342	216.21	277.147	7805.698	5496.069	275.961	4750.63	289	0.853	762.247	529.074
19451.138	20774.274	22643.03	24912.526	29599.112	30610.088	25784.323	28958.18	778.28	765.721	292.62	549.137	361.747	1012.815	240.502	11775.735	164.375	214.097	423.185	836.748	209.646	1141.059	166.473	1421.785	4031.429	254.99	303.261	276.131	10461.609	481.885	487.576	4140.983	96	1	953.521	527.771
22565.442	24067.549	26150.477	30814.644	36249.427	39353.919	33673.415	37032.128	1087.51	349.246	297.664	956.671	5721.253	1310.639	333.764	10897.157	170.953	255.348	173.821	406.653	1637.362	404.316	122.1	1687.575	5247.019	346.827	263.413	271.785	12774.173	4913.224	342.876	4354.042	170	0.907	982.624	529.782
15705.288	16750.648	17226.75	21991.791	24567.148	27835.746	23191.562	26331.858	967.846	351.07	333.497	784.088	1512.985	1640.24	279.774	11441.395	163.501	187.231	390.38	1276.653	283.047	4259.697	149.561	1967.845	3733.889	310.876	305.854	288.415	13329.032	1790.094	279.503	5327.981	144	0.899	1093.868	530.333
16982.845	17018.892	19355.196	21772.561	25197.512	26848.511	23352.107	26394.882	906.537	323.192	311.332	993.474	6930.488	945.68	302.615	14406.022	172.11	187.511	156.674	471.265	502.603	420.831	121.994	1856.157	5931.007	279.636	245.685	277.667	9147.302	4246.59	283.299	4071.234	126	0.948	1107.508	528.762
27282.014	29048.67	30411.068	37353.752	40614.782	44112.717	34733.97	39546.835	1090.316	1478.133	381.754	956.835	5704.34	4824.572	369.748	12798.177	204.515	270.09	212.239	667.14	1414.858	526.282	155.877	2217.046	5938.275	302.556	462.735	286.855	20807.302	4905.048	286.651	5048.632	160	0.884	1138.438	529.194
9825.689	10881.008	9693.763	13630.613	12195.446	15920.132	10187.472	13171.398	856.81	337.528	298.071	652.577	546.478	420.025	209.225	11429.517	182.743	183.568	453.109	1998.849	216.02	648.537	174.465	1563.166	3147.969	265.937	265.233	279.133	18221.525	786.212	299.555	3233.123	155	0.9	1439.1	530.126
24597.171	26987.278	23612.663	34361.673	29250.389	35871.762	23125.26	29944.401	1452.655	449.699	558.259	1621.626	7833.732	1198.936	277.353	12798.855	254.658	240.515	199.859	600.682	3422.099	494.27	147.739	3213.799	6446.897	282.226	462.122	294.748	2673.775	5614.895	348.434	5027.981	188	0.819	1471.883	531.931
10795.394	18984.296	13482.131	22213.835	16191.656	23462.325	15247.855	17670.945	550.497	293.789	263.415	314.954	325.715	581.528	216.508	8341.387	215.916	287.273	339.196	607.257	123.51	285.515	156.846	1095.455	2041.084	301.973	306.95	232.484	6163.947	775.258	236.958	3340.528	107	0.929	713.575	529.304
18636.901	19752.163	21845.034	24640.197	29953.269	32144.868	28629.735	32190.144	1123.581	378.002	343.532	1566.313	9260.64	850.011	314.186	10911.04	195.754	230.311	173.015	909.77	3213.991	491.588	122.843	1934.054	5911.982	273.349	292.693	293.867	9617.752	4177.575	363.19	4838.208	204	0.901	921.431	531.824
11030.158	11857.082	12281.619	16030.717	18386.451	21677.032	17787.956	20454.598	698.414	300.206	282.9	890.535	8030.677	1085.685	295.925	12792.894	158.413	194.97	179.741	382.794	654.289	385.742	127.134	1583.171	3155.938	289.027	257.747	273.929	12552.662	5142.664	304.085	3476.778	153	0.866	1114.134	531.363
30170.216	32092.339	33001.074	40933.428	42328.276	45716.621	38773.005	43446.291	1091.156	427.493	401.18	1183.159	5904.359	1464.498	385.105	11688.085	237.078	268.497	209.433	815.186	1162.758	521.928	132.958	2310.707	7026.718	331.259	356.309	268.015	26881.827	4853.926	259.115	5550.606	351	0.822	1182.064	534.494
29259.737	30935.331	32586.401	38751.916	39517.169	40338.257	35347.706	39983.218	1265.673	469.333	417.182	1274.257	8015.044	1651.108	402.546	12012.487	245.214	274.392	183.049	708.726	1556.51	508.749	137.311	2663.881	5785.429	319.693	363.734	275.116	25859.668	6269.591	271.613	5923.732	139	0.961	1196.392	529.5
28018.091	31193.387	26625.022	39243.736	34203.103	41958.04	27955.807	36025.405	1299.799	492.232	473.752	1272.953	6465.128	1632.993	291.6	12395.56	254.837	272.459	163.198	593.214	2416.358	501.935	134.945	3373.139	6489.709	301.629	470.462	295.397	1203.292	4813.347	369.508	5986.265	283	0.747	1459.224	535.104
25069.063	26331.854	29354.727	33089.256	40127.262	45761.793	38788.635	43502.26	917.263	413.069	371.432	822.611	4388.234	2576.117	356.809	8961.461	224.994	166.278	222.031	529.891	1602.821	412.448	139.583	2677.669	3983.711	271.132	286.753	288.155	2682.422	3922.075	328.317	7470.899	179	0.89	883.517	531.986
19670.208	20883.229	22930.444	26440.734	31380.576	33557.562	29041.148	32337.901	1590.912	396.417	335.671	1067.137	5263.838	1540.515	342.636	11624.613	181.229	226.962	167.526	475.55	1456.647	422.282	130.821	2057.689	4787.266	282.628	295.124	269.68	21517.894	4459.371	368.854	5184.042	186	0.937	1009.677	531.409
28096.974	30244.66	31189.122	37352.411	39634.957	43693.225	36585.22	40630.689	1104.612	1184.671	396.122	980.565	5801.722	4275.93	357.603	12466.549	210.75	260.735	195.254	661.017	991.442	534.582	136.682	2181.977	6100.147	309.657	514.062	279.056	19448.883	4687.451	272.425	5350.744	312	0.809	1125.737	533.869
10846.946	11340.066	11808.627	15702.781	15781.43	21122.834	15224.059	16660.7	532.762	302.714	261.524	865.779	875.177	1072.619	255.484	7645.64	172.228	152.503	181.732	1159.861	250.51	420.593	135.255	1122.863	6395.726	274.182	257.15	273.207	5823.712	2983.083	289.72	3384.664	119	0.961	1225.34	529.903
15440.71	17256.593	15308.39	22134.289	19119.359	25364.424	15514.345	17853.694	1222.983	369.382	276.702	1871.011	6661.933	1195.077	235.222	12265.786	191.446	205.393	170.454	511.878	1623.169	374.345	120.407	1967.032	4425.068	275.108	309.952	352.649	2907.055	4447.516	315.405	4248.725	164	0.854	1332.085	529.799
13266.699	13827.917	15376.579	17822.225	21783.14	25482.127	20789.92	23291.399	809.307	346.46	283.514	710.413	550.894	954.288	246.039	10745.036	162.889	201.329	370.911	950.156	288.59	11705.132	155.824	1563.745	4534.545	257.396	342.141	279.793	14091.052	711.383	393.157	4808.152	144	0.948	959.694	532.771
18248.939	19973.551	18774.323	25681.062	23614.545	29439.788	20542.063	24813.876	1093.272	466.003	354.405	1346.211	11242.844	1580.584	325.229	13839.801	208.017	212.613	191.245	589.426	2634.914	578.309	143.84	2734.771	4234.302	288.172	316.344	294.933	1450.722	7036.874	314.876	5583.68	141	0.938	1251.294	531.656
34855.48	26093.618	30404.185	32075.909	50040.656	45643.053	47610.402	42634.753	1005.208	410.459	375.488	677.25	6223.487	1914.484	300.349	7479.359	333.97	294.046	239.692	865.493	1651.776	420.785	166.739	2584.943	8399.349	339.146	273.634	274.125	5504.005	4500.967	292.339	6597.986	465	0.666	747.889	542.696
17589.886	14299.188	29939.866	16483.375	27636.606	27010.764	32335.607	31837.669	1112.711	342.115	313.366	657.176	11066.522	1094.503	240.078	8140.834	287.55	206.353	211.633	894.565	2089.511	1472.887	145.996	1634.397	6687.223	397.848	264.444	274.084	8659.781	5203.662	258.034	3751.471	301	0.828	784.241	534.706
13118.882	13939.572	16163.44	17173.774	21586.351	23256.528	20504.445	22447.041	650.298	435.996	273.665	988.532	2416.535	740.254	263.387	9043.699	164.476	173.026	327.501	1827.149	1440.403	796.593	136.06	1335.55	3592.159	249.672	260.272	290.965	13035.709	1449.276	344.51	4198.411	170	0.857	932.129	535.259
20271.509	21567.962	23966.288	27059.729	31835.979	33747.79	28984.793	31678.248	1519.67	377.4	327.892	1121.517	5708.952	1269.796	323.293	10824.71	168.292	233.275	196.74	496.201	1841.026	688.342	122.765	1827.362	4835.361	284.183	269.633	255.626	19654.169	5202.075	327.944	4537.609	303	0.848	991.909	537.299
14137.457	15567.885	14068.51	20138.284	17528.324	22446.105	14541.956	17410.455	1276.814	1309.309	313.841	1691.22	9547.033	1976.676	277.294	13147.567	188.156	217.332	172.585	537.326	4177.501	529.72	127.904	2299.126	4067.095	289.573	344.226	355.327	608.097	7549.043	306.722	4348.804	168	0.875	1296.5	533.113
25030.639	26138.268	28951.848	33330.626	38156.587	38452.264	35869.915	39712.776	1147.496	485.125	375.779	902.529	5584.308	1956.192	400.12	10464.887	192.931	224.857	200.541	635.882	1106.963	535.876	143.01	2417.695	5187.054	359.881	403.89	284.688	22507.087	5056.871	297.904	5977.474	278	0.842	1063.705	538.716
12403.57	12856.557	13404.57	15952.343	17578.016	19207.934	15557.686	18063.008	923.828	369.39	352.955	451.378	3990.651	1161.642	282.635	14915.064	189.158	188.834	349.865	910.455	624.489	556.956	175.009	2036.874	2667.781	303.245	415.611	257.576	31433.264	2185.318	282.942	4478.368	127	0.955	1151.382	533.264
22929.909	25547.402	22468.448	33629.313	29819.481	38404.622	26089.2	32050.714	1098.363	459.7	440.665	1914.175	6059.977	1605.426	269.318	12660.167	212.197	232.473	184.618	590.73	1709.544	465.347	133.096	2727.921	5256.779	293.443	286.25	310.114	2750.928	4174.313	276.112	5415.488	175	0.834	1396.391	535.106
20171.365	17984.621	19604.541	23435.442	30070.771	37028.872	27499.467	27892.681	855.731	358.876	302.087	599.365	397.078	768.169	235.634	9985.978	262.764	346.513	368.228	1877.537	138.971	619.747	165.28	1679.381	5627.19	302.534	303.455	271.651	5162.097	1604.21	301.855	5232.206	170	0.916	694.571	535.047
18657.02	24597.721	22730.474	31589.143	26352.463	35970.307	21392.924	33084.242	713.785	311.01	301.931	473.791	364.563	1073.11	233.53	9742.045	235.26	386.377	433.684	1309.273	128.326	1481.117	157.817	1567.414	2435.164	311.28	333.941	266.656	4533.511	2124.628	261.243	4364.004	120	0.941	703.825	533.608
15461.748	15474.653	17668.27	19111.221	24119.684	25775.067	21721.088	23548.831	724.23	268.655	286.006	544.55	261.787	637.917	224.547	7381.202	227.22	215.985	314.914	1461.258	255.941	1311.263	180.686	1139.039	7655.547	271.527	258.942	273.75	3557.127	509.353	330.546	4997.627	103	0.952	857.84	534.131
13637.202	14423.295	15999.02	17722.67	21395.668	23212.853	20431.588	22091.11	576.443	276.833	253.61	539.42	291.404	567.014	237.286	9416.411	141.982	207.86	577.124	1008.195	213.703	869.099	136.892	1043.789	2891.639	239.42	308.604	290.234	9862.833	628.687	416.552	3287.645	146	0.911	942.301	534.432
16342.332	16694.193	19772.563	21272.248	26233.841	26531.671	25475.873	27208.902	729.232	347.585	480.435	760.162	368.9	976.721	275.423	9374.877	170.815	175.644	301.963	1799.038	178.315	336.034	139.334	1310.053	7809.01	237.44	400.549	264.793	13286.032	1096.069	351.616	4407.174	235	0.755	1024.572	540.185
20244.708	21560.924	23937.675	27473.042	31231.881	32332.732	28984.637	32477.685	877.052	351.769	343.84	861.864	4588.594	1199.988	359.186	11618.446	163.357	220.04	179.456	929.899	994.603	1319.12	127.24	1998.106	3775.591	301.144	274.437	284.933	13172.254	4022.892	301.199	5285.858	268	0.871	1079.481	537.94
16925.42	18692.846	16101.036	24294.098	21321.942	28328.089	23212.251	23306.802	1066.335	650.606	397.856	1447.348	5047.596	2472.331	271.959	12544.043	215.998	225.989	203.532	558.083	1727.519	428.507	136.817	2769.677	4808.884	292.971	364.578	305.844	1117.247	3529.418	333.301	5301.085	107	0.958	1409.435	534.164
10000.696	11368.282	10057.543	14337.344	12449.75	15871.611	10558.104	12839.329	1116.477	580.483	298.407	1844.183	8112.435	1589.566	262.054	15517.624	197.996	201.156	187.591	625.489	1483.416	757.515	133.678	1990.601	3904.919	268.332	405.892	326.871	3970.851	4673.558	320.14	4094.274	99	1	1274.106	534.864
18555.347	19056.014	17044.675	25806.28	23536.968	30480.456	17784.593	21763.949	826.414	1503.976	993.808	1955.598	6011.931	2250.435	233.302	13602.372	193.629	1139.392	499.193	676.36	1309.444	451.684	122.712	1797.312	5338.732	811.044	661.419	483.416	1012.788	3786.608	304.204	3468.233	136	0.862	1359.956	536.588
20574.013	22779.961	20353.035	29424.943	26134.711	33197.041	21165.55	26388.174	1005.83	1533.07	315.861	1113.416	7715.971	3928.083	261.976	13154.338	203.687	256.227	152.677	527.395	2136.422	453.939	122.216	2163.879	4397.639	329.065	408.083	320.382	548.101	4810.628	299.919	4268.343	317	0.79	1367.636	542.957
[truncated: 6,030 more rows]
