# Supplementary material for: Highly multiplexed immunofluorescence imaging of human tissues and tumors using t-CyCIF and conventional optical microscopes
Source: eLife. 2018 Jul 11;7:e31657. doi: 10.7554/eLife.31657 (PMC6075866; doi:10.7554/eLife.31657)
Supplement: Figure 11—source data 1. [file elife-31657-fig11-data1.xlsx]

## Sheet: entropytable_EGFR
Cell Number	Entropy_frame	Entropy_sample	Normalized_entropy	COL	ROW
0	0	0	0	1	1
0	0	0	0	2	1
0	0	0	0	3	1
0	0	0	0	4	1
0	0	0	0	5	1
0	0	0	0	6	1
0	0	0	0	7	1
0	0	0	0	8	1
0	0	0	0	9	1
0	0	0	0	10	1
0	0	0	0	11	1
0	0	0	0	12	1
0	0	0	0	13	1
0	0	0	0	14	1
0	0	0	0	15	1
0	0	0	0	16	1
0	0	0	0	17	1
0	0	0	0	1	2
19	0	0	0	2	2
151	0	0	0	3	2
590	0	0	0	4	2
0	0	0	0	5	2
0	0	0	0	6	2
0	0	0	0	7	2
9	0	0	0	8	2
0	0	0	0	9	2
0	0	0	0	10	2
0	0	0	0	11	2
0	0	0	0	12	2
0	0	0	0	13	2
0	0	0	0	14	2
0	0	0	0	15	2
0	0	0	0	16	2
0	0	0	0	17	2
0	0	0	0	1	3
498	0	0	0	2	3
100	0	0	0	3	3
5122	-108385	-141669	0.765064	4	3
0	0	0	0	5	3
0	0	0	0	6	3
2070	-36496	-63762.8	0.572372	7	3
3899	-63594.9	-110195	0.57711	8	3
452	0	0	0	9	3
0	0	0	0	10	3
0	0	0	0	11	3
0	0	0	0	12	3
0	0	0	0	13	3
1637	-23725.7	-53025.4	0.44744	14	3
163	0	0	0	15	3
0	0	0	0	16	3
0	0	0	0	17	3
0	0	0	0	1	4
845	0	0	0	2	4
3239	-99880.5	-94645.2	1.05532	3	4
6272	-181810	-169111	1.07509	4	4
1087	-33712.1	-37142.9	0.907633	5	4
0	0	0	0	6	4
1472	-33469.5	-47599.5	0.703149	7	4
1899	-41778.8	-59178.8	0.705976	8	4
5060	-114389	-140293	0.815355	9	4
143	0	0	0	10	4
0	0	0	0	11	4
0	0	0	0	12	4
0	0	0	0	13	4
3941	-122609	-111981	1.09491	14	4
1974	-40980.7	-60947.6	0.672392	15	4
590	0	0	0	16	4
0	0	0	0	17	4
0	0	0	0	1	5
25	0	0	0	2	5
1756	-62905.2	-55093.2	1.1418	3	5
3007	-107610	-88636.7	1.21406	4	5
2948	-91353.9	-88325	1.03429	5	5
5	0	0	0	6	5
2124	-83906.9	-64732.8	1.2962	7	5
2558	-91900.2	-76649.5	1.19897	8	5
3937	-120396	-111840	1.0765	9	5
31	0	0	0	10	5
0	0	0	0	11	5
0	0	0	0	12	5
182	0	0	0	13	5
3384	-110194	-98027.6	1.12411	14	5
4507	-117860	-125631	0.93815	15	5
1694	-5411.08	-54161	0.0999073	16	5
2	0	0	0	17	5
0	0	0	0	1	6
6	0	0	0	2	6
3768	-125826	-108372	1.16105	3	6
4834	-176697	-134405	1.31466	4	6
5383	-193621	-149077	1.2988	5	6
4994	-161244	-137818	1.16998	6	6
5468	-187211	-150717	1.24214	7	6
5458	-190205	-150069	1.26745	8	6
1468	-51796.7	-46953.2	1.10316	9	6
0	0	0	0	10	6
938	0	0	0	11	6
590	0	0	0	12	6
199	0	0	0	13	6
829	0	0	0	14	6
4351	-120887	-121960	0.9912	15	6
2914	-82981.3	-86641.9	0.957751	16	6
277	0	0	0	17	6
0	0	0	0	1	7
0	0	0	0	2	7
400	0	0	0	3	7
271	0	0	0	4	7
3895	-164526	-111759	1.47215	5	7
6435	-254895	-173946	1.46537	6	7
4923	-167048	-136577	1.2231	7	7
4427	-162602	-125181	1.29894	8	7
1279	-41008.8	-41508.2	0.987969	9	7
2562	-87578.1	-77548.5	1.12933	10	7
2499	-96064.7	-75721	1.26867	11	7
3127	-99516.5	-92043.5	1.08119	12	7
3364	-113853	-98094.6	1.16064	13	7
4	0	0	0	14	7
1630	-47327.5	-51651.9	0.916278	15	7
3698	-132750	-106119	1.25095	16	7
2527	-97611.4	-75354.7	1.29536	17	7
0	0	0	0	1	8
0	0	0	0	2	8
12	0	0	0	3	8
0	0	0	0	4	8
4507	-115001	-126657	0.907976	5	8
6295	-177479	-170986	1.03798	6	8
3200	-79410	-94640.6	0.839069	7	8
50	0	0	0	8	8
0	0	0	0	9	8
3307	-125858	-97193.2	1.29493	10	8
2516	-99615.1	-76720.2	1.29842	11	8
1636	-71341.4	-51756	1.37842	12	8
2613	-103611	-78969.1	1.31205	13	8
2174	-83672.9	-66638.2	1.25563	14	8
2257	-91885	-68898.6	1.33363	15	8
5240	-183037	-144592	1.26589	16	8
2700	-106918	-80454.8	1.32892	17	8
0	0	0	0	1	9
81	0	0	0	2	9
2085	-58034.3	-64916.1	0.893989	3	9
0	0	0	0	4	9
2948	-58697.5	-87273.9	0.672566	5	9
4890	-86355.4	-136654	0.631929	6	9
3395	-47954	-99025.5	0.484259	7	9
1750	-19333.4	-55467.7	0.348552	8	9
931	0	0	0	9	9
2764	-86164	-82754.6	1.0412	10	9
3814	-118532	-108281	1.09467	11	9
4781	-160181	-133372	1.20101	12	9
6238	-231798	-167928	1.38034	13	9
2863	-113274	-84246.2	1.34456	14	9
1461	-62133.9	-47684	1.30303	15	9
5011	-164621	-140238	1.17386	16	9
397	0	0	0	17	9
1560	-38500.6	-50225.6	0.766552	1	10
197	0	0	0	2	10
2899	-83889.1	-85353.5	0.982843	3	10
31	0	0	0	4	10
1818	-44674.3	-57621.4	0.775308	5	10
5349	-145487	-147992	0.98308	6	10
4269	-45252.2	-119695	0.378064	7	10
4007	-38559.5	-113694	0.339152	8	10
221	0	0	0	9	10
350	0	0	0	10	10
2304	-64963.8	-70265.7	0.924544	11	10
2113	-63102.7	-64498.8	0.978355	12	10
3334	-115476	-96960.8	1.19095	13	10
2482	-79903.4	-74815	1.06801	14	10
2480	-78630.9	-75131.1	1.04658	15	10
804	0	0	0	16	10
0	0	0	0	17	10
1805	-56323.8	-56309.9	1.00025	1	11
1642	-37962.6	-53403.4	0.710864	2	11
5638	-118651	-154097	0.769973	3	11
1584	-24602.1	-50312.5	0.488987	4	11
436	0	0	0	5	11
7083	-196020	-188349	1.04073	6	11
5916	-57948.1	-160645	0.360721	7	11
2879	-28461.6	-84785	0.335691	8	11
0	0	0	0	9	11
0	0	0	0	10	11
0	0	0	0	11	11
0	0	0	0	12	11
3287	-104440	-95441.5	1.09429	13	11
5105	-130193	-141208	0.921993	14	11
4073	-112736	-115685	0.97451	15	11
174	0	0	0	16	11
0	0	0	0	17	11
595	0	0	0	1	12
87	0	0	0	2	12
7	0	0	0	3	12
47	0	0	0	4	12
0	0	0	0	5	12
1646	-49268	-52950.4	0.930456	6	12
3763	-73636.9	-108939	0.675949	7	12
69	0	0	0	8	12
0	0	0	0	9	12
0	0	0	0	10	12
0	0	0	0	11	12
0	0	0	0	12	12
601	0	0	0	13	12
5068	-139412	-140320	0.993524	14	12
5299	-156101	-145564	1.07238	15	12
2136	-66757.3	-66046.1	1.01077	16	12
0	0	0	0	17	12
0	0	0	0	1	13
156	0	0	0	2	13
0	0	0	0	3	13
0	0	0	0	4	13
0	0	0	0	5	13
0	0	0	0	6	13
0	0	0	0	7	13
0	0	0	0	8	13
0	0	0	0	9	13
0	0	0	0	10	13
0	0	0	0	11	13
0	0	0	0	12	13
798	0	0	0	13	13
2881	-73433	-85307.7	0.860801	14	13
3728	-112365	-106732	1.05278	15	13
0	0	0	0	16	13
0	0	0	0	17	13

## Sheet: entropytable_pERK
Cell Number	Entropy_frame	Entropy_sample	Normalized_entropy	COL	ROW
0	0	0	0	1	1
0	0	0	0	2	1
0	0	0	0	3	1
0	0	0	0	4	1
0	0	0	0	5	1
0	0	0	0	6	1
0	0	0	0	7	1
0	0	0	0	8	1
0	0	0	0	9	1
0	0	0	0	10	1
0	0	0	0	11	1
0	0	0	0	12	1
0	0	0	0	13	1
0	0	0	0	14	1
0	0	0	0	15	1
0	0	0	0	16	1
0	0	0	0	17	1
0	0	0	0	1	2
19	0	0	0	2	2
151	0	0	0	3	2
590	0	0	0	4	2
0	0	0	0	5	2
0	0	0	0	6	2
0	0	0	0	7	2
9	0	0	0	8	2
0	0	0	0	9	2
0	0	0	0	10	2
0	0	0	0	11	2
0	0	0	0	12	2
0	0	0	0	13	2
0	0	0	0	14	2
0	0	0	0	15	2
0	0	0	0	16	2
0	0	0	0	17	2
0	0	0	0	1	3
498	0	0	0	2	3
100	0	0	0	3	3
5122	-77064.1	-69968.8	1.10141	4	3
0	0	0	0	5	3
0	0	0	0	6	3
2070	-32369.1	-31801.2	1.01786	7	3
3899	-57848.3	-54614.7	1.05921	8	3
452	0	0	0	9	3
0	0	0	0	10	3
0	0	0	0	11	3
0	0	0	0	12	3
0	0	0	0	13	3
1637	-23450.1	-25815.2	0.908381	14	3
163	0	0	0	15	3
0	0	0	0	16	3
0	0	0	0	17	3
0	0	0	0	1	4
845	0	0	0	2	4
3239	-38764	-46759.8	0.829001	3	4
6272	-65217.5	-83619.9	0.779928	4	4
1087	-15227	-18516.1	0.822367	5	4
0	0	0	0	6	4
1472	-23730.6	-23481	1.01063	7	4
1899	-27181.2	-29007.2	0.937051	8	4
5060	-57258.2	-69211.4	0.827294	9	4
143	0	0	0	10	4
0	0	0	0	11	4
0	0	0	0	12	4
0	0	0	0	13	4
3941	-41574.5	-55369.6	0.750854	14	4
1974	-22587	-30525.5	0.739939	15	4
590	0	0	0	16	4
0	0	0	0	17	4
0	0	0	0	1	5
25	0	0	0	2	5
1756	-22648.6	-27921.3	0.811158	3	5
3007	-36373.8	-43425.6	0.837613	4	5
2948	-31955.1	-43103.4	0.741358	5	5
5	0	0	0	6	5
2124	-24755.1	-31889.1	0.776288	7	5
2558	-27353.3	-38330.1	0.713625	8	5
3937	-55087.2	-55100.6	0.999757	9	5
31	0	0	0	10	5
0	0	0	0	11	5
0	0	0	0	12	5
182	0	0	0	13	5
3384	-38884.5	-48482.6	0.802031	14	5
4507	-46331.7	-62054.5	0.746629	15	5
1694	-23506.6	-26640	0.882382	16	5
2	0	0	0	17	5
0	0	0	0	1	6
6	0	0	0	2	6
3768	-42940.1	-53715.6	0.799398	3	6
4834	-50384.2	-66428.7	0.75847	4	6
5383	-69750.8	-72498.7	0.962097	5	6
4994	-51601.7	-68377.1	0.754663	6	6
5468	-51605	-73729.9	0.69992	7	6
5458	-54374.2	-74125.4	0.733544	8	6
1468	-20028.7	-23647.4	0.846974	9	6
0	0	0	0	10	6
938	0	0	0	11	6
590	0	0	0	12	6
199	0	0	0	13	6
829	0	0	0	14	6
4351	-43466.8	-60764.6	0.715331	15	6
2914	-38321.1	-42522.8	0.901189	16	6
277	0	0	0	17	6
0	0	0	0	1	7
0	0	0	0	2	7
400	0	0	0	3	7
271	0	0	0	4	7
3895	-47943.5	-54609.8	0.877928	5	7
6435	-63052.1	-85295.3	0.739222	6	7
4923	-54679.4	-67643.2	0.80835	7	7
4427	-68534.7	-61623.5	1.11215	8	7
1279	-25616.8	-21083.8	1.215	9	7
2562	-45798.1	-37998	1.20528	10	7
2499	-48994.7	-36896.7	1.32789	11	7
3127	-71157.4	-45736.5	1.55581	12	7
3364	-59632	-47623.5	1.25215	13	7
4	0	0	0	14	7
1630	-20027.3	-25593.9	0.7825	15	7
3698	-40312	-52842.8	0.762867	16	7
2527	-42464.5	-37356.5	1.13674	17	7
0	0	0	0	1	8
0	0	0	0	2	8
12	0	0	0	3	8
0	0	0	0	4	8
4507	-75764.7	-62703.7	1.2083	5	8
6295	-91231.1	-84343.4	1.08166	6	8
3200	-57370.5	-45530.8	1.26004	7	8
50	0	0	0	8	8
0	0	0	0	9	8
3307	-56066.6	-47490	1.1806	10	8
2516	-50004.2	-37664.9	1.32761	11	8
1636	-34339.5	-25856.9	1.32806	12	8
2613	-40938	-38567.7	1.06146	13	8
2174	-37523.8	-32730.8	1.14644	14	8
2257	-28144.8	-34409.8	0.817931	15	8
5240	-67282.1	-71519.9	0.940746	16	8
2700	-48644	-39384.7	1.2351	17	8
0	0	0	0	1	9
81	0	0	0	2	9
2085	-49931.2	-31489	1.58567	3	9
0	0	0	0	4	9
2948	-66860.5	-42880.2	1.55924	5	9
4890	-73615.5	-66705.8	1.10358	6	9
3395	-52326.9	-48958.5	1.0688	7	9
1750	-20512.2	-27277.4	0.751988	8	9
931	0	0	0	9	9
2764	-46885	-41109.9	1.14048	10	9
3814	-70739.9	-53983.3	1.3104	11	9
4781	-91244	-65344.3	1.39636	12	9
6238	-113322	-83268	1.36093	13	9
2863	-55122.6	-41746.8	1.3204	14	9
1461	-20307.9	-23121.5	0.878315	15	9
5011	-79874.3	-68607	1.16423	16	9
397	0	0	0	17	9
1560	-40139.2	-24765.4	1.62078	1	10
197	0	0	0	2	10
2899	-43310.8	-42457.9	1.02009	3	10
31	0	0	0	4	10
1818	-30674.2	-27953.6	1.09733	5	10
5349	-76421.9	-72402.6	1.05551	6	10
4269	-45185.4	-59824.2	0.755303	7	10
4007	-46747.5	-56712	0.824296	8	10
221	0	0	0	9	10
350	0	0	0	10	10
2304	-55734.7	-34872.3	1.59825	11	10
2113	-48752.1	-32418.1	1.50385	12	10
3334	-57253.3	-47422	1.20732	13	10
2482	-33277.5	-36897	0.901903	14	10
2480	-34320.9	-36646.8	0.936532	15	10
804	0	0	0	16	10
0	0	0	0	17	10
1805	-51782.2	-28233.8	1.83405	1	11
1642	-44236.3	-25840.1	1.71192	2	11
5638	-91796.3	-76181	1.20498	3	11
1584	-28072.7	-25093.9	1.11871	4	11
436	0	0	0	5	11
7083	-91431.5	-93128.8	0.981775	6	11
5916	-58767.8	-79586.3	0.738415	7	11
2879	-46353.4	-42271.6	1.09656	8	11
0	0	0	0	9	11
0	0	0	0	10	11
0	0	0	0	11	11
0	0	0	0	12	11
3287	-49036.7	-47243	1.03797	13	11
5105	-55421.7	-70463.7	0.786528	14	11
4073	-41929.2	-56545.6	0.741511	15	11
174	0	0	0	16	11
0	0	0	0	17	11
595	0	0	0	1	12
87	0	0	0	2	12
7	0	0	0	3	12
47	0	0	0	4	12
0	0	0	0	5	12
1646	-32343	-26034.7	1.2423	6	12
3763	-60661.9	-53578	1.13222	7	12
69	0	0	0	8	12
0	0	0	0	9	12
0	0	0	0	10	12
0	0	0	0	11	12
0	0	0	0	12	12
601	0	0	0	13	12
5068	-53035.8	-68547.6	0.773708	14	12
5299	-53432.8	-71886.7	0.743291	15	12
2136	-25595.5	-32757.2	0.781369	16	12
0	0	0	0	17	12
0	0	0	0	1	13
156	0	0	0	2	13
0	0	0	0	3	13
0	0	0	0	4	13
0	0	0	0	5	13
0	0	0	0	6	13
0	0	0	0	7	13
0	0	0	0	8	13
0	0	0	0	9	13
0	0	0	0	10	13
0	0	0	0	11	13
0	0	0	0	12	13
798	0	0	0	13	13
2881	-34490	-41868.1	0.823777	14	13
3728	-40889.8	-52651.9	0.776608	15	13
0	0	0	0	16	13
0	0	0	0	17	13

## Sheet: entropytable_pRB
Cell Number	Entropy_frame	Entropy_sample	Normalized_entropy	COL	ROW
0	0	0	0	1	1
0	0	0	0	2	1
0	0	0	0	3	1
0	0	0	0	4	1
0	0	0	0	5	1
0	0	0	0	6	1
0	0	0	0	7	1
0	0	0	0	8	1
0	0	0	0	9	1
0	0	0	0	10	1
0	0	0	0	11	1
0	0	0	0	12	1
0	0	0	0	13	1
0	0	0	0	14	1
0	0	0	0	15	1
0	0	0	0	16	1
0	0	0	0	17	1
0	0	0	0	1	2
19	0	0	0	2	2
151	0	0	0	3	2
590	0	0	0	4	2
0	0	0	0	5	2
0	0	0	0	6	2
0	0	0	0	7	2
9	0	0	0	8	2
0	0	0	0	9	2
0	0	0	0	10	2
0	0	0	0	11	2
0	0	0	0	12	2
0	0	0	0	13	2
0	0	0	0	14	2
0	0	0	0	15	2
0	0	0	0	16	2
0	0	0	0	17	2
0	0	0	0	1	3
498	0	0	0	2	3
100	0	0	0	3	3
5122	-30473.9	-30012.8	1.01536	4	3
0	0	0	0	5	3
0	0	0	0	6	3
2070	-14874	-13649.7	1.08969	7	3
3899	-24087.1	-23548.8	1.02286	8	3
452	0	0	0	9	3
0	0	0	0	10	3
0	0	0	0	11	3
0	0	0	0	12	3
0	0	0	0	13	3
1637	-11561.4	-11088.8	1.04262	14	3
163	0	0	0	15	3
0	0	0	0	16	3
0	0	0	0	17	3
0	0	0	0	1	4
845	0	0	0	2	4
3239	-19296.6	-19964	0.966569	3	4
6272	-35773.8	-35937.4	0.995448	4	4
1087	-8445.11	-7724.86	1.09324	5	4
0	0	0	0	6	4
1472	-10537.8	-10060.9	1.04739	7	4
1899	-12816.2	-12502.9	1.02506	8	4
5060	-31189.2	-29586.5	1.05417	9	4
143	0	0	0	10	4
0	0	0	0	11	4
0	0	0	0	12	4
0	0	0	0	13	4
3941	-23621.6	-23756.6	0.994318	14	4
1974	-13052	-12902.1	1.01162	15	4
590	0	0	0	16	4
0	0	0	0	17	4
0	0	0	0	1	5
25	0	0	0	2	5
1756	-11177.7	-11757.4	0.950695	3	5
3007	-19004.9	-18818.4	1.00991	4	5
2948	-18588.2	-18459.1	1.00699	5	5
5	0	0	0	6	5
2124	-13754.6	-13786.7	0.997671	7	5
2558	-15912.9	-16185.1	0.983181	8	5
3937	-25766.9	-23713.2	1.08661	9	5
31	0	0	0	10	5
0	0	0	0	11	5
0	0	0	0	12	5
182	0	0	0	13	5
3384	-20405.3	-20691.9	0.986147	14	5
4507	-25618.6	-26808.5	0.955615	15	5
1694	-11418.6	-11361.2	1.00505	16	5
2	0	0	0	17	5
0	0	0	0	1	6
6	0	0	0	2	6
3768	-22427.9	-22838.4	0.982029	3	6
4834	-28230.6	-28417.9	0.993406	4	6
5383	-31065.8	-31394.4	0.989533	5	6
4994	-27932.5	-29172	0.957511	6	6
5468	-30023.8	-31696.6	0.947226	7	6
5458	-30380.8	-31545.4	0.96308	8	6
1468	-9999.14	-10125.1	0.987562	9	6
0	0	0	0	10	6
938	0	0	0	11	6
590	0	0	0	12	6
199	0	0	0	13	6
829	0	0	0	14	6
4351	-24991.7	-25857	0.966536	15	6
2914	-17641.7	-18262.3	0.966019	16	6
277	0	0	0	17	6
0	0	0	0	1	7
0	0	0	0	2	7
400	0	0	0	3	7
271	0	0	0	4	7
3895	-22898.6	-23404.9	0.978369	5	7
6435	-35745.9	-36589.4	0.976946	6	7
4923	-28114.3	-28860.9	0.974128	7	7
4427	-27381	-26354.5	1.03895	8	7
1279	-9101.74	-8917.43	1.02067	9	7
2562	-17985.6	-16202.7	1.11004	10	7
2499	-15578.7	-15859	0.982327	11	7
3127	-18309	-19355.3	0.945945	12	7
3364	-21652	-20667.1	1.04766	13	7
4	0	0	0	14	7
1630	-10512.4	-10968.1	0.958454	15	7
3698	-21658.2	-22465.6	0.964062	16	7
2527	-15639.7	-16075.4	0.972896	17	7
0	0	0	0	1	8
0	0	0	0	2	8
12	0	0	0	3	8
0	0	0	0	4	8
4507	-26927.1	-26605.1	1.01211	5	8
6295	-35127.6	-35850.3	0.979841	6	8
3200	-19800	-19777.6	1.00113	7	8
50	0	0	0	8	8
0	0	0	0	9	8
3307	-20851.5	-20264.2	1.02898	10	8
2516	-15238	-16001.9	0.952261	11	8
1636	-11253	-11042.9	1.01902	12	8
2613	-17394.7	-16601.4	1.04778	13	8
2174	-14914.9	-14140.7	1.05475	14	8
2257	-13995.3	-14559.7	0.961237	15	8
5240	-29506	-30439.5	0.969335	16	8
2700	-17052.8	-16976.5	1.0045	17	8
0	0	0	0	1	9
81	0	0	0	2	9
2085	-14306.6	-13767.7	1.03914	3	9
0	0	0	0	4	9
2948	-18459.7	-18474.3	0.999208	5	9
4890	-27612.4	-28590.3	0.965797	6	9
3395	-20924	-20805.8	1.00568	7	9
1750	-10963.5	-11652.4	0.940876	8	9
931	0	0	0	9	9
2764	-16438.3	-17407.1	0.944344	10	9
3814	-21753.7	-22973	0.946925	11	9
4781	-28126.6	-28082.1	1.00158	12	9
6238	-38022.2	-35627.8	1.06721	13	9
2863	-19853.4	-17948.5	1.10613	14	9
1461	-10009.7	-10001.9	1.00079	15	9
5011	-28757.2	-29300.4	0.981462	16	9
397	0	0	0	17	9
1560	-11573.6	-10604.1	1.09143	1	10
197	0	0	0	2	10
2899	-17706.7	-18003.5	0.983515	3	10
31	0	0	0	4	10
1818	-11818.7	-12012.4	0.983873	5	10
5349	-30703.7	-31005.5	0.990266	6	10
4269	-24377.2	-25523.2	0.9551	7	10
4007	-23180.3	-24054.7	0.963648	8	10
221	0	0	0	9	10
350	0	0	0	10	10
2304	-14592.8	-14731.6	0.990579	11	10
2113	-13576.2	-13852.4	0.980067	12	10
3334	-27750.2	-20351.1	1.36357	13	10
2482	-15063.1	-15762.7	0.955618	14	10
2480	-15735.2	-15890.5	0.990228	15	10
804	0	0	0	16	10
0	0	0	0	17	10
1805	-14229.4	-12024.7	1.18335	1	11
1642	-11910.6	-11014.5	1.08136	2	11
5638	-30797.5	-32424.7	0.949814	3	11
1584	-10730.6	-10691.5	1.00366	4	11
436	0	0	0	5	11
7083	-38940.5	-39807.9	0.978212	6	11
5916	-31779.2	-33958.2	0.935832	7	11
2879	-17304.2	-18079.4	0.957125	8	11
0	0	0	0	9	11
0	0	0	0	10	11
0	0	0	0	11	11
0	0	0	0	12	11
3287	-23636.6	-20115.7	1.17503	13	11
5105	-28440.5	-29573.8	0.961677	14	11
4073	-23366.3	-24429.7	0.956472	15	11
174	0	0	0	16	11
0	0	0	0	17	11
595	0	0	0	1	12
87	0	0	0	2	12
7	0	0	0	3	12
47	0	0	0	4	12
0	0	0	0	5	12
1646	-11558.5	-11186.4	1.03327	6	12
3763	-22754.9	-22858.1	0.995484	7	12
69	0	0	0	8	12
0	0	0	0	9	12
0	0	0	0	10	12
0	0	0	0	11	12
0	0	0	0	12	12
601	0	0	0	13	12
5068	-27940.6	-29431.9	0.949332	14	12
5299	-28976.9	-30731.9	0.942894	15	12
2136	-13737.4	-13823.2	0.993792	16	12
0	0	0	0	17	12
0	0	0	0	1	13
156	0	0	0	2	13
0	0	0	0	3	13
0	0	0	0	4	13
0	0	0	0	5	13
0	0	0	0	6	13
0	0	0	0	7	13
0	0	0	0	8	13
0	0	0	0	9	13
0	0	0	0	10	13
0	0	0	0	11	13
0	0	0	0	12	13
798	0	0	0	13	13
2881	-18494.6	-18030.9	1.02571	14	13
3728	-21887.9	-22528.6	0.971561	15	13
0	0	0	0	16	13
0	0	0	0	17	13
