# Supplementary material for: Highly multiplexed immunofluorescence imaging of human tissues and tumors using t-CyCIF and conventional optical microscopes
Source: eLife. 2018 Jul 11;7:e31657. doi: 10.7554/eLife.31657 (PMC6075866; doi:10.7554/eLife.31657)
Supplement: Figure 12—source data 1. [file elife-31657-fig12-data1.xlsx]

## Sheet: Sheet1
	Region1	Region2	Region3	Region4	Region5	Region6	Region7
Cluster1	28.91	26.33	13.69	45.91	12.78	20.91	7.49
Cluster2	15.02	23.18	16.52	12.04	27.42	15.65	8.89
Cluster3	3.74	3.42	3.04	1.65	1.3	2.8	3.76
Cluster4	4.37	9.64	8.95	10.64	4.85	4.32	17.38
Cluster5	5.65	21.52	7.06	10.82	46.38	47.27	3.6
Cluster6	28.77	9.13	30.26	12.95	5.93	4.75	55.11
Cluster7	0.01	0.9	0.52	0.25	0.05	2.76	0
Cluster8	13.54	5.99	19.98	5.76	1.3	1.53	3.76
