# Supplementary material for: Highly multiplexed immunofluorescence imaging of human tissues and tumors using t-CyCIF and conventional optical microscopes
Source: eLife. 2018 Jul 11;7:e31657. doi: 10.7554/eLife.31657 (PMC6075866; doi:10.7554/eLife.31657)
Supplement: Supplementary file 1. [file elife-31657-supp1.xlsx]

## Sheet: Table S1
Cycle in Tonsil	Cycle in Skin	Ch/Filter	Antibody Name	Target Protein	Vendor	Catalog no	Clone	Fluorophore
1	1	488/FITC	CD4-488	CD4	R&D Systems	FAB8165G	P01730	Alexa Fluor 488
1	1	555/Cy3	Ki67-570	Ki67	eBioscience	41-5699-80	20Raj1	eFluor 570
1	1	647/Cy5	AKT-647	AKT	CST	5186	C67E7	Alexa Fluor 647
2	2	488/FITC	CD8a-488	CD8	eBioscience	53-0008-80	AMC908	Alexa Fluor 488
2	2	555/Cy3	CD45R-e570	CD45R	eBioscience	41-0452-80	RA3-6B2	eFluor 570
2	2	647/Cy5	CD3-660	CD3	eBioscience	50-0037-41	OKT3	eFluor 660
3	3	488/FITC	PD1-488	PD1	CST	15131	n/d	Alexa Fluor 488
3	3	555/Cy3	CD45-PE	CD45	R&D Systems	FAB1430P-100	2D1	PE
3	3	647/Cy5	PDL1-647	PDL1	CST	15005	E1L3N	Alexa Fluor 647
4		488/FITC	PCNA-488	PCNA	CST	8580	PC10	Alexa Fluor 488
4		555/Cy3	Foxp3-570	FOXP3	eBioscience	41-4777-80	236A/E7	eFluor 570
4		647/Cy5	Bcl2-647	Bcl2	BioLegend	658705	100	Alexa Fluor 647
5		488/FITC	Ecad-488	Ecad	CST	3199	24E10	Alexa Fluor 488
5		555/Cy3	NFATc1-PE	NFATc1	BioLegend	649605	7A6	PE
5		647/Cy5	Vimentin-647	Vimentin	BioLegend	677807	O91D3	Alexa Fluor 647
6		488/FITC	Lamin-488	Lamin	CST	8617	4C11	Alexa Fluor 488
6		555/Cy3	FOXO1a-555	FOXO1a	Abcam	AB207244	EP927Y	Alexa Fluor 555
6		647/Cy5	NFkB-647	NFkB	Abcam	AB190589	E379	Alexa Fluor 647
7		488/FITC	Bax-488	Bax	BioLegend	633603	2D2	Alexa Fluor 488
7		555/Cy3	Actin-555	Actin	CST	8046	13E5	Alexa Fluor 555
7		647/Cy5	Ki67-647	Ki67	BioLegend	350509	Ki-67	Alexa Fluor 647
8	4	488/FITC	HES1-488	HES1	Abcam	AB196328	EPR4226	Alexa Fluor 488
8	4	555/Cy3	cMYC-555	cMYC	Abcam	AB201780	Y69	Alexa Fluor 555
8	4	647/Cy5	p27-647	p27	Abcam	AB194234	Y236	Alexa Fluor 647
9		488/FITC	FN-488	FN	Abcam	ab198933	F1	Alexa Fluor 488
9		555/Cy3	Vinculin-570	Vinculin	eBioscience	41-9777-80	7F9	eFluor 570
9		647/Cy5	pTyr-647	pTyr	CST	9415	n/d	Alexa Fluor 647
10		488/FITC	STAT3-488	STAT3	CST	14047	n/d	Alexa Fluor 488
10		555/Cy3	CD34-PE	CD34	Abcam	ab30377	QBEND/10	PE
10		647/Cy5	SOX2-647	SOX2	Abcam	ab192075	PcAb	Alexa Fluor 647
	5	488/FITC	Mitotracker	N/D	Invitrogen	M7514	N/D	N/D
	5	555/Cy3	ActinRed	N/D	Invitrogen	R37112	N/D	Alexa Fluor 555
	5	647/Cy5	HCSred	N/D	Invitrogen	H32714	N/D	N/D
