# Supplementary material for: Highly multiplexed immunofluorescence imaging of human tissues and tumors using t-CyCIF and conventional optical microscopes
Source: eLife. 2018 Jul 11;7:e31657. doi: 10.7554/eLife.31657 (PMC6075866; doi:10.7554/eLife.31657)
Supplement: Supplementary file 2. [file elife-31657-supp2.xlsx]

## Sheet: Group-A
Cycle	Ch/Filter	Antibody Name	Target Protein	Vendor	Catalog no	Clone	Fluorophore
1	488/FITC	Anti-Rabbit	Rabbit IgG	ThermoFisher	A-11070	Polyclonal	Alexa Fluor 488
1	555/Cy3	Anti-Goat	Goat IgG	ThermoFisher	A-21432	Polyclonal	Alexa Fluor 555
1	647/Cy5	Anti-Mouse	Mouse IgG	ThermoFisher	A-21237	Polyclonal	Alexa Fluor 647
2	488/FITC	anti-pErk	pErk	CST	4370	D13.14.4E	N/D
2	555/Cy3	anti-pRb	pRb	Santa Cruz	SC-16670	Polyclonal	N/D
2	647/Cy5	anti-MITF	MITF	Abcam	AB3201	D5	N/D
3	488/FITC	PCNA-488	PCNA	CST	8580	PC10	Alexa Fluor 488
3	555/Cy3	Vimentin-555	Vimentin	CST	9855	D21H3	Alexa Fluor 555
3	647/Cy5	Tubulin-647	Tubulin	CST	3624	9F3	Alexa Fluor 647
4	488/FITC	S100α-488	S100α	Abcam	ab207367	EPR5251	Alexa Fluor 488
4	555/Cy3	VEGFR2-PE	VEGFR2	CST	12634	D5B1	PE
4	647/Cy5	αSMA-660	αSMA	eBioscience	50-9760-80	1A4	eFluor 660
5	488/FITC	CD45RO-488	CD45RO	BioLegend	304212	UCHL1	Alexa Fluor 488
5	555/Cy3	FOXP3-570	FOXP3	eBioscience	41-4777-82	236A/E7	eFluor 570
5	647/Cy5	PD1-647	PD1	Abcam	AB201825	EPR4877 (2)	Alexa Fluor 647
6	488/FITC	E-Cad-488	E-Cad	CST	3199	24E10	Alexa Fluor 488
6	555/Cy3	CD11b-555	CD11b	Abcam	AB206616	EPR1344	Alexa Fluor 555
6	647/Cy5	Catenin-647	Catenin	CST	4627	L54E2	Alexa Fluor 647
7	488/FITC	PCNA-488	PCNA	CST	8580	PC10	Alexa Fluor 488
7	555/Cy3	Vimentin-555	Vimentin	CST	9855	D21H3	Alexa Fluor 555
7	647/Cy5	Tubulin-647	Tubulin	CST	3624	9F3	Alexa Fluor 647
8	488/FITC	pS6-488	pS6	CST	4803	D57.2.2E	Alexa Fluor 488
8	555/Cy3	Cytokeratin-570	Cytokeratin	eBioscience	41-9003-80	AE1/AE3	eFluor 570
8	647/Cy5	HES1-647	HES1	Abcam	AB196577	EPR4226	Alexa Fluor 647
9	488/FITC	Ki67-488	Ki67	CST	11882	D3B5	Alexa Fluor 488
9	555/Cy3	cMyc-555	cMyc	Abcam	AB201780	Y69	Alexa Fluor 555
9	647/Cy5	pStat3-647	pStat3	CST	4324	D3A7	Alexa Fluor 647
10	488/FITC	CD4-488	CD4	R&D	FAB8165G	Polyclonal	Alexa Fluor 488
10	555/Cy3	CD45-PE	CD45	R&D	FAB1430P	2D1	PE
10	647/Cy5	PDL1-647	PDL1	CST	15005	E1L3N	Alexa Fluor 647
11	488/FITC	EGFR-488	EGFR	CST	5616	D38B1	Alexa Fluor 488
11	555/Cy3	E2F1-555	E2F1	Abcam	AB208078	EPR3818(3)	Alexa Fluor 555
11	647/Cy5	H2AX-647	H2AX	BioLegend	613408	2F3	Alexa Fluor 647
12	488/FITC	PCNA-488	PCNA	CST	8580	PC10	Alexa Fluor 488
12	555/Cy3	Vimentin-555	Vimentin	CST	9855	D21H3	Alexa Fluor 555
12	647/Cy5	Tubulin-647	Tubulin	CST	3624	9F3	Alexa Fluor 647
13	488/FITC	cJUN-488	cJUN	Abcam	AB193780	E254	Alexa Fluor 488
13	555/Cy3	pRb-555	pRb	CST	8957	D20B12	Alexa Fluor 555
13	647/Cy5	NGFR-647	NGFR	Abcam	AB195180	EP1039Y	Alexa Fluor 647
14	488/FITC	pErk-488	pErk	CST	4344	D13.14.4E	Alexa Fluor 488
14	555/Cy3	pH3-555	pH3	CST	3475	D2C8	Alexa Fluor 555
14	647/Cy5	HLAA-647	HLAA	Abcam	AB199837	EP1395Y	Alexa Fluor 647
15	488/FITC	MITF-488	MITF	Abcam	AB201675	D5	Alexa Fluor 488
15	555/Cy3	CD3-555	CD3	Abcam	AB208514	EP4426	Alexa Fluor 555
15	647/Cy5	CD8a-660	CD8a	eBioscience	50-0008-82	AMC908	eFluor 660
16	488/FITC	PCNA-488	PCNA	CST	8580	PC10	Alexa Fluor 488
16	555/Cy3	Vimentin-555	Vimentin	CST	9855	D21H3	Alexa Fluor 555
16	647/Cy5	Tubulin-647	Tubulin	CST	3624	9F3	Alexa Fluor 647

## Sheet: Group-B
Cycle	Ch/Filter	Antibody Name	Target Protein	Vendor	Catalog no	Clone	Fluorophore
1	488/FITC	Anti-Rabbit	Rabbit IgG	ThermoFisher	A-11070	Polyclonal	Alexa Fluor 488
1	555/Cy3	Anti-Goat	Goat IgG	ThermoFisher	A-21432	Polyclonal	Alexa Fluor 555
1	647/Cy5	Anti-Mouse	Mouse IgG	ThermoFisher	A-21237	Polyclonal	Alexa Fluor 647
2	488/FITC	anti-pErk	pErk	CST	4370	D13.14.4E	N/D
2	555/Cy3	anti-pRb	pRb	Santa Cruz	SC-16670	Polyclonal	N/D
2	647/Cy5	anti-MITF	MITF	Abcam	AB3201	D5	N/D
3	488/FITC	PCNA-488	PCNA	CST	8580	PC10	Alexa Fluor 488
3	555/Cy3	Vimentin-555	Vimentin	CST	9855	D21H3	Alexa Fluor 555
3	647/Cy5	Tubulin-647	Tubulin	CST	3624	9F3	Alexa Fluor 647
4	488/FITC	pErk-488	pErk	CST	4344	D13.14.4E	Alexa Fluor 488
4	555/Cy3	pH3-555	pH3	CST	3475	D2C8	Alexa Fluor 555
4	647/Cy5	HLAA-647	HLAA	Abcam	AB199837	EP1395Y	Alexa Fluor 647
5	488/FITC	MITF-488	MITF	Abcam	AB201675	D5	Alexa Fluor 488
5	555/Cy3	CD3-555	CD3	Abcam	AB208514	EP4426	Alexa Fluor 555
5	647/Cy5	CD8a-660	CD8a	eBioscience	50-0008-82	AMC908	eFluor 660
6	488/FITC	EGFR-488	EGFR	CST	5616	D38B1	Alexa Fluor 488
6	555/Cy3	E2F1-555	E2F1	Abcam	AB208078	EPR3818(3)	Alexa Fluor 555
6	647/Cy5	H2AX-647	H2AX	BioLegend	613408	2F3	Alexa Fluor 647
7	488/FITC	PCNA-488	PCNA	CST	8580	PC10	Alexa Fluor 488
7	555/Cy3	Vimentin-555	Vimentin	CST	9855	D21H3	Alexa Fluor 555
7	647/Cy5	Tubulin-647	Tubulin	CST	3624	9F3	Alexa Fluor 647
8	488/FITC	cJUN-488	cJUN	Abcam	AB193780	E254	Alexa Fluor 488
8	555/Cy3	pRb-555	pRb	CST	8957	D20B12	Alexa Fluor 555
8	647/Cy5	NGFR-647	NGFR	Abcam	AB195180	EP1039Y	Alexa Fluor 647
9	488/FITC	E-Cad-488	E-Cad	CST	3199	24E10	Alexa Fluor 488
9	555/Cy3	CD11b-555	CD11b	Abcam	AB206616	EPR1344	Alexa Fluor 555
9	647/Cy5	Catenin-647	Catenin	CST	4627	L54E2	Alexa Fluor 647
10	488/FITC	CD4-488	CD4	R&D	FAB8165G	Polyclonal	Alexa Fluor 488
10	555/Cy3	CD45-PE	CD45	R&D	FAB1430P	2D1	PE
10	647/Cy5	PDL1-647	PDL1	CST	15005	E1L3N	Alexa Fluor 647
11	488/FITC	Ki67-488	Ki67	CST	11882	D3B5	Alexa Fluor 488
11	555/Cy3	cMyc-555	cMyc	Abcam	AB201780	Y69	Alexa Fluor 555
11	647/Cy5	pStat3-647	pStat3	CST	4324	D3A7	Alexa Fluor 647
12	488/FITC	PCNA-488	PCNA	CST	8580	PC10	Alexa Fluor 488
12	555/Cy3	Vimentin-555	Vimentin	CST	9855	D21H3	Alexa Fluor 555
12	647/Cy5	Tubulin-647	Tubulin	CST	3624	9F3	Alexa Fluor 647
13	488/FITC	pS6-488	pS6	CST	4803	D57.2.2E	Alexa Fluor 488
13	555/Cy3	Cytokeratin-570	Cytokeratin	eBioscience	41-9003-80	AE1/AE3	eFluor 570
13	647/Cy5	HES1-647	HES1	Abcam	AB196577	EPR4226	Alexa Fluor 647
14	488/FITC	S100α-488	S100α	Abcam	ab207367	EPR5251	Alexa Fluor 488
14	555/Cy3	VEGFR2-PE	VEGFR2	CST	12634	D5B1	PE
14	647/Cy5	αSMA-660	αSMA	eBioscience	50-9760-80	1A4	eFluor 660
15	488/FITC	CD45RO-488	CD45RO	BioLegend	304212	UCHL1	Alexa Fluor 488
15	555/Cy3	FOXP3-570	FOXP3	eBioscience	41-4777-82	236A/E7	eFluor 570
15	647/Cy5	PD1-647	PD1	Abcam	AB201825	EPR4877 (2)	Alexa Fluor 647
16	488/FITC	PCNA-488	PCNA	CST	8580	PC10	Alexa Fluor 488
16	555/Cy3	Vimentin-555	Vimentin	CST	9855	D21H3	Alexa Fluor 555
16	647/Cy5	Tubulin-647	Tubulin	CST	3624	9F3	Alexa Fluor 647
