# Supplementary material for: Highly multiplexed immunofluorescence imaging of human tissues and tumors using t-CyCIF and conventional optical microscopes
Source: eLife. 2018 Jul 11;7:e31657. doi: 10.7554/eLife.31657 (PMC6075866; doi:10.7554/eLife.31657)
Supplement: Supplementary file 3. [file elife-31657-supp3.xlsx]

## Sheet: Antibody list for TMA & PDAC
Cycle	Ch/Filter	Antibody Name	Target Protein	Vendor	Catalog no	Clone	Fluorophore
1	488/FITC	anti-pAKT	pAKT	CST	4060	D9E	n/d
1	555/Cy3	anti-pCTD2	pCTD2	Active Motif	61084	3E10	n/d
1	647/Cy5	anti-5hmC	5hmc	Active Motif	40000	59.1	n/d
2	488/FITC	Ki67-488	Ki67	CST	11882	D3B5	Alexa Fluor 488
2	555/Cy3	Oct4-555	OCT4	CST	4439	C30A3	Alexa Fluor 555
2	647/Cy5	p21-647	p21	CST	8587	12D1	Alexa Fluor 647
3	488/FITC	pERK-488	pERK	CST	4344	D13.14.4E	Alexa Fluor 488
3	555/Cy3	CD45-PE	CD45	R&D Systems	FAB1430P-100	2D1	PE
3	647/Cy5	pS6_235-647	pS6(235/236)	CST	4851	D57.2.2E	Alexa Fluor 647
4	488/FITC	EGFR-488	EGFR	CST	5616	D38B1	Alexa Fluor 488
4	555/Cy3	VEGFR2-555	VEGFR2	CST	12872	D5B1	Alexa Fluor 555
4	647/Cy5	HER2-647	HER2	BioLegend	324412	24D2	Alexa Fluor 647
5	488/FITC	Ecad-488	Ecad	CST	3199	24E10	Alexa Fluor 488
5	555/Cy3	Keratin-555	Keratin	CST	3478	C11	Alexa Fluor 555
5	647/Cy5	Vimentin-647	Vimentin	BioLegend	677807	O91D3	Alexa Fluor 647
6	488/FITC	PCNA-488	PCNA	CST	8580	PC10	Alexa Fluor 488
6	555/Cy3	PDL1-555	PDL1	Abcam	AB213358	28-8	Alexa Fluor 555
6	647/Cy5	Catenin-647	Catenin	CST	4627	L54E2	Alexa Fluor 647
7	488/FITC	MET-488	MET	CST	8494	D1C2	Alexa Fluor 488
7	555/Cy3	CD4-e570	CD4	eBioscience	41-2444-80	N1UG0	eFluor 570
7	647/Cy5	NGFR-647	NGFR	Abcam	AB195180	EP1039Y	Alexa Fluor 647
8	488/FITC	Mitotracker	N/D	Invitrogen	M7514	N/D	N/D
8	555/Cy3	ActinRed	N/D	Invitrogen	R37112	N/D	Alexa Fluor 555
8	647/Cy5	HCSred	N/D	Invitrogen	H32714	N/D	N/D
