# Supplementary material for: Highly multiplexed immunofluorescence imaging of human tissues and tumors using t-CyCIF and conventional optical microscopes
Source: eLife. 2018 Jul 11;7:e31657. doi: 10.7554/eLife.31657 (PMC6075866; doi:10.7554/eLife.31657)
Supplement: Supplementary file 4. [file elife-31657-supp4.xlsx]

## Sheet: Antibody list for RCC
Cycle	Ch/Filter	Antibody Name	Target Protein	Vendor	Catalog no	Clone	Fluorophore
1	488/FITC	anti-CD3	CD3	DAKO	A0452	n/d	n/d
1	555/Cy3	anti-VEGFR1	pCTD2	Santa Cruz	SC-316	n/d	n/d
1	647/Cy5	anti-CD8	CD8	DAKO	M7103	M7103	n/d
2	488/FITC	MITF-488	MITF	Abcam	AB201675	D5	Alexa Fluor 488
2	555/Cy3	PDL1-555	PD-L1	Abcam	AB213358	28-8	Alexa Fluor 555
2	647/Cy5	S100A4-647	S100A4	Abcam	AB196168	EPR2761(2)	Alexa Fluor 647
3	488/FITC	anti-NF1	NF1	Abcam	AB178323	McNFn27b	Zenon 488*
3	555/Cy3	anti-PAX8	PAX8	Abcam	AB191870	EPR18715	Zenon 555*
3	647/Cy5	anti-Ncad	N-cadherin	BioLegend	350809	8C11	Zenon 647*
4	488/FITC	PD1-488	PD-1	CST	15131	n/d	Alexa Fluor 488
4	555/Cy3	CD4-570	CD4	eBioscience	41-2444-80	N1UG0	Alexa Fluor 555
4	647/Cy5	PDL1-647	PD-L1	CST	15005	E1L3N	Alexa Fluor 647
5	488/FITC	pS6-488	pS6(240/244)	CST	5018	D68F8	Alexa Fluor 488
5	555/Cy3	CD45-PE	CD45	R&D Systems	FAB1430P-100	2D1	PE
5	647/Cy5	anti-CD3	CD3	DAKO	A0452	n/d	Zenon-647*
6	488/FITC	EGFR-488	EGFR	CST	5616	D38B1	Alexa Fluor 488
6	555/Cy3	VEGFR2-555	VEGFR2	CST	12872	D5B1	Alexa Fluor 555
6	647/Cy5	anti-CD45RO	CD45RO	Dako	M0742	UCHL1	Zenon-647*
7	488/FITC	MET-488	MET	CST	8494	D1C2	Alexa Fluor 488
7	555/Cy3	AR-555	AR	CST	8956	D6F11	Alexa Fluor 555
7	647/Cy5	pSTAT3-647	pSTAT3	CST	4324	D3A7	Alexa Fluor 647
8	488/FITC	Ecad-488	E-Cadherin	CST	3199	24E10	Alexa Fluor 488
8	555/Cy3	CD86-PE	CD86	BioLegend	305405	IT2.2	PE
8	647/Cy5	Vimentin-647	Vimentin	BioLegend	677807	O91D3	N/D
9	488/FITC	Nestin-488	Nestin	eBioscience	53-9843-80	10C2	Alexa Fluor 488
9	555/Cy3	CD31-PE	CD31	eBioscience	12-0319-41	WM-59	PE
9	647/Cy5	CD31-APC	CD31	eBioscience	17-0319-41	WM-59	APC
10	488/FITC	PCNA-488	PCNA	CST	8580	PC10	N/D
10	555/Cy3	Keratin-570	Keratin	CST	3478	C11	Alexa Fluor 555
10	647/Cy5	Tubb3-647	Tubb3	BioLegend	657405	AA10	N/D
11	488/FITC	p53-488	p53	CST	5429	7F5	Alexa Fluor 488
11	555/Cy3	anti-FAP	FAP	eBioscience	BMS168	F11-24	Zenon 555*
11	647/Cy5	aSMA-647	alpha-SMA	eBioscience	50-9760-80	1A4	eFluor 660
12	488/FITC	Mitotracker	N/D	Invitrogen	M7514	N/D	N/D
12	555/Cy3	ActinRed	N/D	Invitrogen	R37112	N/D	Alexa Fluor 555
12	647/Cy5	HCSred	N/D	Invitrogen	H32714	N/D	N/D
	*Zenon Kits were used to indirectly conjugated fluorophore in these cycles
