# Supplementary material for: Highly multiplexed immunofluorescence imaging of human tissues and tumors using t-CyCIF and conventional optical microscopes
Source: eLife. 2018 Jul 11;7:e31657. doi: 10.7554/eLife.31657 (PMC6075866; doi:10.7554/eLife.31657)
Supplement: Supplementary file 5. [file elife-31657-supp5.xlsx]

## Sheet: Table TMA descriptions
Abbreviation	Anatomic site	Age	Sex	Histology		Stage (TNM)	Image Name
BL1	Bladder	45	M	Normal bladder, tiny tissue fragment or tissue missing		-	Composite-TMA-0
BL2	Bladder	80	M	Transitional cell carcinoma, grade I~II		T2N0M0	Composite-TMA-1
BL3	Bladder	51	M	Transitional cell carcinoma, grade II		T1N0M0	Composite-TMA-2
BR1	Breast	38	F	Normal breast		-	Composite-TMA-3
BR2	Breast	37	F	Invasive tubular mixed carcinoma		T1N1M0	Composite-TMA-4
BR3	Breast	43	F	Invasive ductual carcinoma		T2N1M0	Composite-TMA-5
ST1	GI-Stomach	71	M	Normal stomach		-	Composite-TMA-6
ST2	GI-Stomach	69	F	Adenocarcinoma, grade I~II		T2N1M0	Composite-TMA-7
ST3	GI-Stomach	65	M	Adenocarcinoma, grade II~III		T3N1M0	Composite-TMA-8
CO1	GI-Colonrectal	10/12	F	Normal colon		-	Composite-TMA-9
CO2	GI-Colonrectal	60	F	Colon carcinoma, grade II		T2N1M1	Composite-TMA-10
CO3	GI-Colonrectal	85	F	Rectal carcinoma, grade II~III		T2N0M0	Composite-TMA-11
KI1	Kidney	2	F	Normal kidney cortex		-	Composite-TMA-12
KI2	Kidney	53	F	Clear cell carcinoma, grade II		T1N0M0	Composite-TMA-13
KI3	Kidney	44	M	Cear cell carcinoma, grade III		T1N0M0	Composite-TMA-14
LI1	Liver	52	M	Normal		-	Composite-TMA-15
LI2	Liver	33	M	Hepatocellular carcinoma, grade II~II		T2N0M0	Composite-TMA-16
LI3	Liver	47	M	Hepatocellular carcinoma, grade I~II		T2N0M0	Composite-TMA-17
LU1	Lung	60	M	Normal lung		-	Composite-TMA-18
LU2	Lung	69	M	Squamous cell carcinoma, grade II~III		T2N0M0	Composite-TMA-19
LU3	Lung	70	M	Adenocarcinoma, grade II		T2N1M0	Composite-TMA-20
LY1	Lymph node	39	F	Reactive		-	Composite-TMA-21
LY2	Lymph node	40	M	Hodgkin's lymphoma		-	Composite-TMA-22
LY3	Lymph node	77	F	NHL-B		-	Composite-TMA-23
OV1	Ovary	16	F	Normal ovary		-	Composite-TMA-24
OV2	Ovary	20	F	Adenocarcinoma, grade I~II		T2N0M0	Composite-TMA-25
OV3	Ovary	45	F	Adenocarcinoma, grade III		T2aN0M0	Composite-TMA-26
PA1	Pancreas	46	M	Normal pancreas		-	Composite-TMA-27
PA2	Pancreas	64	F	Adenocarcinoma, grade I~II		T1N0M0	Composite-TMA-28
PA3	Pancreas	49	F	Adenocarcinoma, grade II~III		T1N0M0	Composite-TMA-29
PR1	Prostate	74	M	Pro		-	Composite-TMA-30
PR2	Prostate	54	M	Transitional cell carcinoma, grade II		T1N0M0	Composite-TMA-31
PR3	Prostate	60	M	Adenocarcinoma, grade II		T1N0M0	Composite-TMA-32
SK1	Skin	48	F	Normal skin		-	Composite-TMA-33
SK2	Back skin	67	M	Squamous cell carcinoma, grade II		T2N0M0	Composite-TMA-34
SK3	Skin	49	M	Melanoma, grade II		T2N0M0	Composite-TMA-35
UT1	Uterus	47	F	Normal uterus		-	Composite-TMA-36
UT2	Uterus	43	F	Cervical squamous cell carcinoma, grade II		T1N0M0	Composite-TMA-37
UT3	Uterus	44	F	Endometrial adenocarcinoma, grade II		T1bN0M0	Composite-TMA-38
