# Supplementary material for: Highly multiplexed immunofluorescence imaging of human tissues and tumors using t-CyCIF and conventional optical microscopes
Source: eLife. 2018 Jul 11;7:e31657. doi: 10.7554/eLife.31657 (PMC6075866; doi:10.7554/eLife.31657)
Supplement: Supplementary file 6. [file elife-31657-supp6.xlsx]

## Sheet: Antibodies used in GBM sample
Cycle	Ch/Filter	Antibody Name	Target Protein	Vendor	Catalog no	Clone	Fluorophore
1	488/FITC	anit-pcJUN	cJUN(pcJUN)	Santa Cruz	SC-822	KM-1	anti-Rabbit (Alexa 488)
1	555/Cy3	anti-AXL	AXL	R&D	AF154	n/d	anti-Goat (Alexa 555)
1	647/Cy5	anti-MITF	MITF	Abcam	ab12039	C5	anti-Mouse (Alexa 647)
2	488/FITC	Ki67-488	Ki67	CST	11882	D3B5	Alexa Fluor 488
2	555/Cy3	CD4-e570	CD4	eBioscience	41-2444-80	N1UG0	eFluor 570
2	647/Cy5	NGFR-647	NGFR	Abcam	AB195180	EP1039Y	Alexa Fluor 647
3	488/FITC	pERK-488	pERK	CST	4344	D13.14.4E	Alexa Fluor 488
3	555/Cy3	pRB-555	pRB	CST	8957	D20B12	Alexa Fluor 555
3	647/Cy5	CD45-647	CD45	BioLegend	304056	H130	Alexa Fluor 647
4	488/FITC	PD1-488	PD1	CST	15131	n/d	Alexa Fluor 488
4	555/Cy3	CD4-e570	CD4	eBioscience	41-2444-80	N1UG0	eFluor 570
4	647/Cy5	PDL1-647	PDL1	CST	15005	E1L3N	Alexa Fluor 647
5	488/FITC	EpCAM-488	EpCAM	CST	5198	VU1D9	Alexa Fluor 488
5	555/Cy3	Foxp3-570	FOXP3	eBioscience	41-4777-80	236A/E7	eFluor 570
5	647/Cy5	CD3-APC	CD3	eBioscience	17-0038-41	UCHT1	APC
6	488/FITC	pS6_240-488	pS6(240/244)	CST	5018	D68F8	Alexa Fluor 488
6	555/Cy3	CD45R-e570	CD45R	eBioscience	41-0452-80	RA3-6B2	eFluor 570
6	647/Cy5	CD45-647	CD45	BioLegend	304020	n/d	Alexa Fluor 647
7	488/FITC	Ecad-488	Ecad	CST	3199	24E10	Alexa Fluor 488
7	555/Cy3	Keratin-555	Keratin	CST	3478	C11	Alexa Fluor 555
7	647/Cy5	Vimentin-647	Vimentin	BioLegend	677807	O91D3	Alexa Fluor 647
8	488/FITC	EGFR-488	EGFR	CST	5616	D38B1	Alexa Fluor 488
8	555/Cy3	VEGFR2-555	VEGFR2	CST	12872	D5B1	Alexa Fluor 555
8	647/Cy5	gH2ax-647	gH2ax	BioLegend	613407	2F3	Alexa Fluor 647
9	488/FITC	Bax-488	Bax	BioLegend	633603	2D2	Alexa Fluor 488
9	555/Cy3	MAP-570	MAP2	eBioscience	41-9763-80	AP20	eFluor 570
9	647/Cy5	Bcl2-647	Bcl2	BioLegend	658705	100	Alexa Fluor 647
10	488/FITC	Mitotracker	n/d	Invitrogen	M7514	n/d	N/A
10	555/Cy3	ActinRed	n/d	Invitrogen	R37112	n/d	Alexa Fluor 555
10	647/Cy5	HCSred	n/d	Invitrogen	H32714	n/d	N/A
